# Supplementary material for: Role of Hakai in m6A modification pathway in Drosophila
Source: Nat Commun. 2021 Apr 12;12:2159. doi: 10.1038/s41467-021-22424-5 (PMC8041851; doi:10.1038/s41467-021-22424-5)
Supplement: Supplementary file 3 — Supplementary Data 1 [file 41467_2021_22424_MOESM3_ESM.xlsx]

## Sheet: ywF_IP_VS_input_peak
seqnames	start	end	width	geneId	transcriptId	distanceToTSS	geneName	Description	GO	KEGG	score	blockCount	blockSizes	blockStarts	lg.p	lg.fdr	fold_enrichment	annotation	geneChr	geneStart	geneEnd	geneLength	geneStrand
chr2L	55470	55530	61	FBgn0051973	FBtr0078163	3738	Cda5	chitin deacetylase-like 5, isoform A [Drosophila melanogaster]	GO:0003824(catalytic activity);GO:0004568(chitinase activity);GO:0005576(extracellular region);GO:0005975(carbohydrate metabolic process);GO:0006030(chitin metabolic process);GO:0006032(chitin catabolic process);GO:0008061(chitin binding);GO:0008152(metabolic process);GO:0016787(hydrolase activity);GO:0016798(hydrolase activity, acting on glycosyl bonds);GO:0016810(hydrolase activity, acting on c…	NA	0.0068	1	61,	0	-2.17	-1.52	8.92	Exon (FBtr0347585/FBgn0267987, exon 1 of 1)	1	25402	59268	33867	2
chr2L	66875	67725	851	FBgn0067779	FBtr0306536	0	dbr	debra, isoform B [Drosophila melanogaster]	GO:0005634(nucleus);GO:0005771(multivesicular body);GO:0007616(long-term memory);GO:0008270(zinc ion binding)	NA	1e-141	3	129,465,157,	0,168,694	-141	-140	9.41	5' UTR	1	67043	71081	4039	1
chr2L	69954	70253	300	FBgn0067779	FBtr0306539	3472	dbr	debra, isoform B [Drosophila melanogaster]	GO:0005634(nucleus);GO:0005771(multivesicular body);GO:0007616(long-term memory);GO:0008270(zinc ion binding)	NA	2.5e-22	1	300,	0	-21.6	-20.6	1.47	Exon (FBtr0306539/FBgn0067779, exon 6 of 7)	1	66482	71390	4909	1
chr2L	72536	73551	1016	FBgn0031213	FBtr0302164	0	galectin	galectin, isoform B [Drosophila melanogaster]	GO:0005829(cytosol);GO:0008039(synaptic target recognition);GO:0016936(galactoside binding);GO:0030246(carbohydrate binding)	NA	6.3e-86	2	442,67,	0,949	-85.2	-83.9	2.54	5' UTR	1	73485	76211	2727	1
chr2L	73887	74477	591	FBgn0031213	FBtr0301733	0	galectin	galectin, isoform B [Drosophila melanogaster]	GO:0005829(cytosol);GO:0008039(synaptic target recognition);GO:0016936(galactoside binding);GO:0030246(carbohydrate binding)	NA	4e-86	2	11,349,	0,242	-85.4	-84.1	3.66	5' UTR	1	74129	76211	2083	1
chr2L	76121	76211	91	FBgn0031213	FBtr0306540	4364	galectin	galectin, isoform B [Drosophila melanogaster]	GO:0005829(cytosol);GO:0008039(synaptic target recognition);GO:0016936(galactoside binding);GO:0030246(carbohydrate binding)	NA	5.5e-10	1	91,	0	-9.26	-8.42	1.39	3' UTR	1	71757	76211	4455	1
chr2L	77663	77783	121	FBgn0031214	FBtr0306541	1315	CG11374	MIP30307p, partial [Drosophila melanogaster]	GO:0030246(carbohydrate binding)	NA	0.0028	1	121,	0	-2.56	-1.89	3.37	3' UTR	1	76348	77783	1436	1
chr2L	101117	101176	60	FBgn0031216	FBtr0078103	6378	Zir	Zizimin-related [Drosophila melanogaster]	GO:0005085(guanyl-nucleotide exchange factor activity);GO:0005089(Rho guanyl-nucleotide exchange factor activity);GO:0005575(cellular_component);GO:0005622(intracellular);GO:0006909(phagocytosis);GO:0007264(small GTPase mediated signal transduction);GO:0035010(encapsulation of foreign target);GO:0035011(melanotic encapsulation of foreign target);GO:0035023(regulation of Rho protein signal transdu…	NA	0.01	1	60,	0	-2	-1.35	1.12	Exon (FBtr0078103/FBgn0031216, exon 10 of 12)	1	94739	102086	7348	1
chr2L	102470	102678	209	FBgn0031217	FBtr0078104	90	CG11377	uncharacterized protein Dmel_CG11377, isoform B [Drosophila melanogaster]	GO:0005509(calcium ion binding)	NA	2.5e-19	1	209,	0	-18.6	-17.7	1.58	Exon (FBtr0078104/FBgn0031217, exon 1 of 3)	1	102380	104142	1763	1
chr2L	114133	114223	91	FBgn0005278	FBtr0089437	7230	Sam-S	S-adenosylmethionine synthetase, isoform G [Drosophila melanogaster]	GO:0000166(nucleotide binding);GO:0004478(methionine adenosyltransferase activity);GO:0005524(ATP binding);GO:0005829(cytosol);GO:0006556(S-adenosylmethionine biosynthetic process);GO:0006730(one-carbon metabolic process);GO:0008340(determination of adult lifespan);GO:0016740(transferase activity);GO:0046872(metal ion binding)	00270(Cysteine and methionine metabolism - Drosophila melanogaster (fruit fly));01100(Metabolic pathways - Drosophila melanogaster (fruit fly));01230(Biosynthesis of amino acids - Drosophila melanogaster (fruit fly))	1.3e-18	1	91,	0	-17.9	-17	1.31	3' UTR	1	106903	114432	7530	1
chr2L	114816	114935	120	FBgn0031228	FBtr0306542	90	ND-15	NADH dehydrogenase (ubiquinone) 15 kDa subunit, isoform A [Drosophila melanogaster]	GO:0003954(NADH dehydrogenase activity);GO:0005747(mitochondrial respiratory chain complex I);GO:0006120(mitochondrial electron transport, NADH to ubiquinone);GO:0016491(oxidoreductase activity);GO:0055114(oxidation-reduction process)	00190(Oxidative phosphorylation - Drosophila melanogaster (fruit fly));01100(Metabolic pathways - Drosophila melanogaster (fruit fly))	0.028	1	120,	0	-1.55	-0.937	1.57	5' UTR	1	114726	156030	41305	1
chr2L	155748	155881	134	FBgn0031228	FBtr0306542	41022	ND-15	NADH dehydrogenase (ubiquinone) 15 kDa subunit, isoform A [Drosophila melanogaster]	GO:0003954(NADH dehydrogenase activity);GO:0005747(mitochondrial respiratory chain complex I);GO:0006120(mitochondrial electron transport, NADH to ubiquinone);GO:0016491(oxidoreductase activity);GO:0055114(oxidation-reduction process)	00190(Oxidative phosphorylation - Drosophila melanogaster (fruit fly));01100(Metabolic pathways - Drosophila melanogaster (fruit fly))	3.2e-11	2	37,24,	0,110	-10.5	-9.61	1.08	Exon (FBtr0306542/FBgn0031228, exon 2 of 3)	1	114726	156030	41305	1
chr2L	133304	133424	121	FBgn0001142	FBtr0300568	1227	Gs1	glutamine synthetase 1, isoform B [Drosophila melanogaster]	GO:0000166(nucleotide binding);GO:0003824(catalytic activity);GO:0004356(glutamate-ammonia ligase activity);GO:0005524(ATP binding);GO:0005739(mitochondrion);GO:0006541(glutamine metabolic process);GO:0006542(glutamine biosynthetic process);GO:0006807(nitrogen compound metabolic process);GO:0006909(phagocytosis);GO:0007005(mitochondrion organization);GO:0016874(ligase activity)	00220(Arginine biosynthesis - Drosophila melanogaster (fruit fly));00250(Alanine, aspartate and glutamate metabolism - Drosophila melanogaster (fruit fly));00630(Glyoxylate and dicarboxylate metabolism - Drosophila melanogaster (fruit fly));00910(Nitrogen metabolism - Drosophila melanogaster (fruit fly));01100(Metabolic pathways - Drosophila melanogaster (fruit fly));01230(Biosynthesis of amino a…	1.3e-09	1	121,	0	-8.9	-8.07	1.24	Exon (FBtr0300568/FBgn0001142, exon 2 of 2)	1	132077	133995	1919	1
chr2L	134322	134472	151	FBgn0001142	FBtr0078114	2245	Gs1	glutamine synthetase 1, isoform B [Drosophila melanogaster]	GO:0000166(nucleotide binding);GO:0003824(catalytic activity);GO:0004356(glutamate-ammonia ligase activity);GO:0005524(ATP binding);GO:0005739(mitochondrion);GO:0006541(glutamine metabolic process);GO:0006542(glutamine biosynthetic process);GO:0006807(nitrogen compound metabolic process);GO:0006909(phagocytosis);GO:0007005(mitochondrion organization);GO:0016874(ligase activity)	00220(Arginine biosynthesis - Drosophila melanogaster (fruit fly));00250(Alanine, aspartate and glutamate metabolism - Drosophila melanogaster (fruit fly));00630(Glyoxylate and dicarboxylate metabolism - Drosophila melanogaster (fruit fly));00910(Nitrogen metabolism - Drosophila melanogaster (fruit fly));01100(Metabolic pathways - Drosophila melanogaster (fruit fly));01230(Biosynthesis of amino a…	1.3e-07	1	151,	0	-6.9	-6.11	1.42	3' UTR	1	132077	134472	2396	1
chr2L	144052	144169	118	FBgn0031224	FBtr0078116	729	CG11454	uncharacterized protein Dmel_CG11454 [Drosophila melanogaster]	GO:0000381(regulation of alternative mRNA splicing, via spliceosome);GO:0003676(nucleic acid binding);GO:0003723(RNA binding);GO:0003727(single-stranded RNA binding);GO:0003729(mRNA binding);GO:0005515(protein binding);GO:0005634(nucleus)	NA	0.0023	1	118,	0	-2.64	-1.97	1.32	3' UTR	1	143323	144227	905	1
chr2L	159032	160897	1866	FBgn0016977	FBtr0078122	0	spen	split ends, isoform F [Drosophila melanogaster]	GO:0000398(mRNA splicing, via spliceosome);GO:0003676(nucleic acid binding);GO:0003723(RNA binding);GO:0005634(nucleus);GO:0006351(transcription, DNA-templated);GO:0006355(regulation of transcription, DNA-templated);GO:0007173(epidermal growth factor receptor signaling pathway);GO:0007275(multicellular organism development);GO:0007379(segment specification);GO:0007400(neuroblast fate determinatio…	NA	1e-146	2	792,889,	0,977	-146	-145	10.4	5' UTR	1	159032	201588	42557	1
chr2L	161196	161346	151	FBgn0016977	FBtr0078122	2164	spen	split ends, isoform F [Drosophila melanogaster]	GO:0000398(mRNA splicing, via spliceosome);GO:0003676(nucleic acid binding);GO:0003723(RNA binding);GO:0005634(nucleus);GO:0006351(transcription, DNA-templated);GO:0006355(regulation of transcription, DNA-templated);GO:0007173(epidermal growth factor receptor signaling pathway);GO:0007275(multicellular organism development);GO:0007379(segment specification);GO:0007400(neuroblast fate determinatio…	NA	0.041	1	151,	0	-1.39	-0.786	1.69	5' UTR	1	159032	201588	42557	1
chr2L	162366	183832	21467	FBgn0016977	FBtr0332337	0	spen	split ends, isoform F [Drosophila melanogaster]	GO:0000398(mRNA splicing, via spliceosome);GO:0003676(nucleic acid binding);GO:0003723(RNA binding);GO:0005634(nucleus);GO:0006351(transcription, DNA-templated);GO:0006355(regulation of transcription, DNA-templated);GO:0007173(epidermal growth factor receptor signaling pathway);GO:0007275(multicellular organism development);GO:0007379(segment specification);GO:0007400(neuroblast fate determinatio…	NA	4e-29	5	636,76,87,600,72,	0,1793,12995,20454,21395	-28.4	-27.3	8.07	5' UTR	1	182820	201588	18769	1
chr2L	184012	184162	151	FBgn0016977	FBtr0078122	24980	spen	split ends, isoform F [Drosophila melanogaster]	GO:0000398(mRNA splicing, via spliceosome);GO:0003676(nucleic acid binding);GO:0003723(RNA binding);GO:0005634(nucleus);GO:0006351(transcription, DNA-templated);GO:0006355(regulation of transcription, DNA-templated);GO:0007173(epidermal growth factor receptor signaling pathway);GO:0007275(multicellular organism development);GO:0007379(segment specification);GO:0007400(neuroblast fate determinatio…	NA	6.5e-05	1	151,	0	-4.19	-3.46	3.2	Exon (FBtr0078122/FBgn0016977, exon 3 of 12)	1	159032	201588	42557	1
chr2L	189354	189443	90	FBgn0016977	FBtr0078122	30322	spen	split ends, isoform F [Drosophila melanogaster]	GO:0000398(mRNA splicing, via spliceosome);GO:0003676(nucleic acid binding);GO:0003723(RNA binding);GO:0005634(nucleus);GO:0006351(transcription, DNA-templated);GO:0006355(regulation of transcription, DNA-templated);GO:0007173(epidermal growth factor receptor signaling pathway);GO:0007275(multicellular organism development);GO:0007379(segment specification);GO:0007400(neuroblast fate determinatio…	NA	0.013	1	90,	0	-1.87	-1.24	1.75	Exon (FBtr0078122/FBgn0016977, exon 6 of 12)	1	159032	201588	42557	1
chr2L	189593	190493	901	FBgn0016977	FBtr0078122	30561	spen	split ends, isoform F [Drosophila melanogaster]	GO:0000398(mRNA splicing, via spliceosome);GO:0003676(nucleic acid binding);GO:0003723(RNA binding);GO:0005634(nucleus);GO:0006351(transcription, DNA-templated);GO:0006355(regulation of transcription, DNA-templated);GO:0007173(epidermal growth factor receptor signaling pathway);GO:0007275(multicellular organism development);GO:0007379(segment specification);GO:0007400(neuroblast fate determinatio…	NA	1e-187	1	901,	0	-187	-185	4.42	Exon (FBtr0078122/FBgn0016977, exon 6 of 12)	1	159032	201588	42557	1
chr2L	195652	196072	421	FBgn0016977	FBtr0078122	36620	spen	split ends, isoform F [Drosophila melanogaster]	GO:0000398(mRNA splicing, via spliceosome);GO:0003676(nucleic acid binding);GO:0003723(RNA binding);GO:0005634(nucleus);GO:0006351(transcription, DNA-templated);GO:0006355(regulation of transcription, DNA-templated);GO:0007173(epidermal growth factor receptor signaling pathway);GO:0007275(multicellular organism development);GO:0007379(segment specification);GO:0007400(neuroblast fate determinatio…	NA	1e-127	1	421,	0	-127	-126	2.76	Exon (FBtr0078122/FBgn0016977, exon 6 of 12)	1	159032	201588	42557	1
chr2L	201478	201807	330	FBgn0016977	FBtr0078122	42446	spen	split ends, isoform F [Drosophila melanogaster]	GO:0000398(mRNA splicing, via spliceosome);GO:0003676(nucleic acid binding);GO:0003723(RNA binding);GO:0005634(nucleus);GO:0006351(transcription, DNA-templated);GO:0006355(regulation of transcription, DNA-templated);GO:0007173(epidermal growth factor receptor signaling pathway);GO:0007275(multicellular organism development);GO:0007379(segment specification);GO:0007400(neuroblast fate determinatio…	NA	1.6e-70	1	330,	0	-69.8	-68.6	1.48	3' UTR	1	159032	201588	42557	1
chr2L	202917	203217	301	FBgn0016977	FBtr0332336	43885	spen	split ends, isoform F [Drosophila melanogaster]	GO:0000398(mRNA splicing, via spliceosome);GO:0003676(nucleic acid binding);GO:0003723(RNA binding);GO:0005634(nucleus);GO:0006351(transcription, DNA-templated);GO:0006355(regulation of transcription, DNA-templated);GO:0007173(epidermal growth factor receptor signaling pathway);GO:0007275(multicellular organism development);GO:0007379(segment specification);GO:0007400(neuroblast fate determinatio…	NA	1e-141	1	301,	0	-141	-139	2.47	3' UTR	1	159032	203250	44219	1
chr2L	207269	207328	60	FBgn0031232	FBtr0078146	0	CG11617	uncharacterized protein Dmel_CG11617, isoform A [Drosophila melanogaster]	GO:0003677(DNA binding);GO:0005634(nucleus);GO:0006355(regulation of transcription, DNA-templated)	NA	0.02	1	60,	0	-1.7	-0.991	7.93	5' UTR	1	204743	207297	2555	2
chr2L	210366	210516	151	FBgn0031233	FBtr0332338	3187	Tbc1d15-17	TBC1 domain family member 15/17, isoform A [Drosophila melanogaster]	GO:0005096(GTPase activator activity);GO:0005622(intracellular);GO:0005623(cell);GO:0006886(intracellular protein transport);GO:0012505(endomembrane system);GO:0017137(Rab GTPase binding);GO:0031338(regulation of vesicle fusion);GO:0043087(regulation of GTPase activity);GO:0090630(activation of GTPase activity)	04137(Mitophagy - animal - Drosophila melanogaster (fruit fly))	0.00027	1	151,	0	-3.57	-2.86	1.18	3' UTR	1	207179	210506	3328	1
chr2L	224381	224440	60	FBgn0265153	FBtr0336985	862	lncRNA:CR44222	NA	NA	NA	0.048	1	60,	0	-1.32	-0.722	3.3	Exon (FBtr0336985/FBgn0265153, exon 1 of 1)	1	223519	224708	1190	1
chr2L	269723	270468	746	FBgn0031238	FBtr0078140	1276	CG3645	uncharacterized protein Dmel_CG3645, isoform A [Drosophila melanogaster]	GO:0002943(tRNA dihydrouridine synthesis);GO:0003824(catalytic activity);GO:0008033(tRNA processing);GO:0017150(tRNA dihydrouridine synthase activity);GO:0050660(flavin adenine dinucleotide binding);GO:0055114(oxidation-reduction process)	NA	1.4e-05	1	746,	0	-4.84	-4.1	4.96	Exon (FBtr0078127/FBgn0031240, exon 2 of 3)	1	252589	271744	19156	2
chr2L	271477	271537	61	FBgn0031238	FBtr0078140	207	CG3645	uncharacterized protein Dmel_CG3645, isoform A [Drosophila melanogaster]	GO:0002943(tRNA dihydrouridine synthesis);GO:0003824(catalytic activity);GO:0008033(tRNA processing);GO:0017150(tRNA dihydrouridine synthase activity);GO:0050660(flavin adenine dinucleotide binding);GO:0055114(oxidation-reduction process)	NA	0.0023	1	61,	0	-2.63	-1.96	6.44	3' UTR	1	252589	271744	19156	2
chr2L	273836	274339	504	FBgn0086856	FBtr0343777	0	CG11555	uncharacterized protein Dmel_CG11555, isoform A [Drosophila melanogaster]	NA	NA	1e-159	1	504,	0	-159	-158	2.7	5' UTR	1	273836	274694	859	1
chr2L	274546	274664	119	FBgn0086856	FBtr0343777	710	CG11555	uncharacterized protein Dmel_CG11555, isoform A [Drosophila melanogaster]	NA	NA	7.1e-09	1	119,	0	-8.15	-7.33	1.22	3' UTR	1	273836	274694	859	1
chr2L	287427	287487	61	FBgn0025686	FBtr0078134	1445	Amnionless	amnionless, isoform A [Drosophila melanogaster]	GO:0005886(plasma membrane);GO:0015031(protein transport);GO:0016020(membrane);GO:0016021(integral component of membrane);GO:0097017(renal protein absorption);GO:0097206(nephrocyte filtration)	NA	0.044	1	61,	0	-1.36	-0.753	1.4	Exon (FBtr0347595/FBgn0267996, exon 2 of 2)	1	287252	288932	1681	2
chr2L	292834	292983	150	FBgn0017457	FBtr0333408	1698	U2af38	U2 small nuclear riboprotein auxiliary factor 38, isoform A [Drosophila melanogaster]	GO:0000381(regulation of alternative mRNA splicing, via spliceosome);GO:0000398(mRNA splicing, via spliceosome);GO:0003676(nucleic acid binding);GO:0003723(RNA binding);GO:0003729(mRNA binding);GO:0005515(protein binding);GO:0005634(nucleus);GO:0005681(spliceosomal complex);GO:0006397(mRNA processing);GO:0008187(poly-pyrimidine tract binding);GO:0008380(RNA splicing);GO:0030628(pre-mRNA 3'-splice…	03040(Spliceosome - Drosophila melanogaster (fruit fly))	7.9e-11	1	150,	0	-10.1	-9.23	1.33	3' UTR	1	292959	294681	1723	2
chr2L	296660	297122	463	FBgn0024352	FBtr0078131	1538	Stip1	stress induced phosphoprotein 1 [Drosophila melanogaster]	GO:0005515(protein binding);GO:0051879(Hsp90 protein binding)	NA	1e-111	2	152,146,	0,317	-111	-110	1.69	3' UTR	1	295122	297449	2328	1
chr2L	297330	297449	120	FBgn0024352	FBtr0078131	2208	Stip1	stress induced phosphoprotein 1 [Drosophila melanogaster]	GO:0005515(protein binding);GO:0051879(Hsp90 protein binding)	NA	1.6e-35	1	120,	0	-34.8	-33.8	1.5	3' UTR	1	295122	297449	2328	1
chr2L	297880	299287	1408	FBgn0020622	FBtr0331205	0	Pi3K21B	uncharacterized protein Dsimw501_GD23016, isoform B [Drosophila simulans]	GO:0001784(phosphotyrosine residue binding);GO:0005942(phosphatidylinositol 3-kinase complex);GO:0005943(phosphatidylinositol 3-kinase complex, class IA);GO:0008286(insulin receptor signaling pathway);GO:0008361(regulation of cell size);GO:0019900(kinase binding);GO:0035014(phosphatidylinositol 3-kinase regulator activity);GO:0042127(regulation of cell population proliferation);GO:0043551(regulat…	04068(FoxO signaling pathway - Drosophila melanogaster (fruit fly));04070(Phosphatidylinositol signaling system - Drosophila melanogaster (fruit fly));04140(Autophagy - animal - Drosophila melanogaster (fruit fly));04150(mTOR signaling pathway - Drosophila melanogaster (fruit fly));04213(Longevity regulating pathway - multiple species - Drosophila melanogaster (fruit fly));04933(AGE-RAGE signalin…	0	2	524,255,	0,1153	-482	-Inf	11.9	5' UTR	1	297880	303934	6055	1
chr2L	299556	299766	211	FBgn0020622	FBtr0331205	1676	Pi3K21B	uncharacterized protein Dsimw501_GD23016, isoform B [Drosophila simulans]	GO:0001784(phosphotyrosine residue binding);GO:0005942(phosphatidylinositol 3-kinase complex);GO:0005943(phosphatidylinositol 3-kinase complex, class IA);GO:0008286(insulin receptor signaling pathway);GO:0008361(regulation of cell size);GO:0019900(kinase binding);GO:0035014(phosphatidylinositol 3-kinase regulator activity);GO:0042127(regulation of cell population proliferation);GO:0043551(regulat…	04068(FoxO signaling pathway - Drosophila melanogaster (fruit fly));04070(Phosphatidylinositol signaling system - Drosophila melanogaster (fruit fly));04140(Autophagy - animal - Drosophila melanogaster (fruit fly));04150(mTOR signaling pathway - Drosophila melanogaster (fruit fly));04213(Longevity regulating pathway - multiple species - Drosophila melanogaster (fruit fly));04933(AGE-RAGE signalin…	2.5e-11	1	211,	0	-10.6	-9.72	1.98	Exon (FBtr0331205/FBgn0020622, exon 2 of 3)	1	297880	303934	6055	1
chr2L	304994	305233	240	FBgn0020622	FBtr0331208	7114	Pi3K21B	uncharacterized protein Dsimw501_GD23016, isoform B [Drosophila simulans]	GO:0001784(phosphotyrosine residue binding);GO:0005942(phosphatidylinositol 3-kinase complex);GO:0005943(phosphatidylinositol 3-kinase complex, class IA);GO:0008286(insulin receptor signaling pathway);GO:0008361(regulation of cell size);GO:0019900(kinase binding);GO:0035014(phosphatidylinositol 3-kinase regulator activity);GO:0042127(regulation of cell population proliferation);GO:0043551(regulat…	04068(FoxO signaling pathway - Drosophila melanogaster (fruit fly));04070(Phosphatidylinositol signaling system - Drosophila melanogaster (fruit fly));04140(Autophagy - animal - Drosophila melanogaster (fruit fly));04150(mTOR signaling pathway - Drosophila melanogaster (fruit fly));04213(Longevity regulating pathway - multiple species - Drosophila melanogaster (fruit fly));04933(AGE-RAGE signalin…	1e-236	1	240,	0	-236	-235	3.18	3' UTR	1	297880	305233	7354	1
chr2L	305935	317749	11815	FBgn0004611	FBtr0078047	0	Plc21C	phospholipase C at 21C, isoform D [Drosophila melanogaster]	GO:0004435(phosphatidylinositol phospholipase C activity);GO:0005509(calcium ion binding);GO:0005622(intracellular);GO:0005623(cell);GO:0006629(lipid metabolic process);GO:0007165(signal transduction);GO:0007629(flight behavior);GO:0008081(phosphoric diester hydrolase activity);GO:0016042(lipid catabolic process);GO:0016787(hydrolase activity);GO:0032959(inositol trisphosphate biosynthetic proces…	00562(Inositol phosphate metabolism - Drosophila melanogaster (fruit fly));01100(Metabolic pathways - Drosophila melanogaster (fruit fly));04070(Phosphatidylinositol signaling system - Drosophila melanogaster (fruit fly));04310(Wnt signaling pathway - Drosophila melanogaster (fruit fly));04745(Phototransduction - fly - Drosophila melanogaster (fruit fly));04933(AGE-RAGE signaling pathway in diabe…	1e-196	3	455,406,7,	0,4265,11808	-196	-194	8.8	5' UTR	1	305935	346255	40321	1
chr2L	344255	344888	634	FBgn0004611	FBtr0078047	38320	Plc21C	phospholipase C at 21C, isoform D [Drosophila melanogaster]	GO:0004435(phosphatidylinositol phospholipase C activity);GO:0005509(calcium ion binding);GO:0005622(intracellular);GO:0005623(cell);GO:0006629(lipid metabolic process);GO:0007165(signal transduction);GO:0007629(flight behavior);GO:0008081(phosphoric diester hydrolase activity);GO:0016042(lipid catabolic process);GO:0016787(hydrolase activity);GO:0032959(inositol trisphosphate biosynthetic proces…	00562(Inositol phosphate metabolism - Drosophila melanogaster (fruit fly));01100(Metabolic pathways - Drosophila melanogaster (fruit fly));04070(Phosphatidylinositol signaling system - Drosophila melanogaster (fruit fly));04310(Wnt signaling pathway - Drosophila melanogaster (fruit fly));04745(Phototransduction - fly - Drosophila melanogaster (fruit fly));04933(AGE-RAGE signaling pathway in diabe…	2e-98	2	235,334,	0,300	-97.7	-96.3	3.76	Exon (FBtr0078047/FBgn0004611, exon 14 of 17)	1	305935	346255	40321	1
chr2L	346026	346295	270	FBgn0004611	FBtr0078047	40091	Plc21C	phospholipase C at 21C, isoform D [Drosophila melanogaster]	GO:0004435(phosphatidylinositol phospholipase C activity);GO:0005509(calcium ion binding);GO:0005622(intracellular);GO:0005623(cell);GO:0006629(lipid metabolic process);GO:0007165(signal transduction);GO:0007629(flight behavior);GO:0008081(phosphoric diester hydrolase activity);GO:0016042(lipid catabolic process);GO:0016787(hydrolase activity);GO:0032959(inositol trisphosphate biosynthetic proces…	00562(Inositol phosphate metabolism - Drosophila melanogaster (fruit fly));01100(Metabolic pathways - Drosophila melanogaster (fruit fly));04070(Phosphatidylinositol signaling system - Drosophila melanogaster (fruit fly));04310(Wnt signaling pathway - Drosophila melanogaster (fruit fly));04745(Phototransduction - fly - Drosophila melanogaster (fruit fly));04933(AGE-RAGE signaling pathway in diabe…	1e-112	1	270,	0	-112	-111	2.57	3' UTR	1	305935	346255	40321	1
chr2L	355417	355566	150	FBgn0004611	FBtr0078049	49482	Plc21C	phospholipase C at 21C, isoform D [Drosophila melanogaster]	GO:0004435(phosphatidylinositol phospholipase C activity);GO:0005509(calcium ion binding);GO:0005622(intracellular);GO:0005623(cell);GO:0006629(lipid metabolic process);GO:0007165(signal transduction);GO:0007629(flight behavior);GO:0008081(phosphoric diester hydrolase activity);GO:0016042(lipid catabolic process);GO:0016787(hydrolase activity);GO:0032959(inositol trisphosphate biosynthetic proces…	00562(Inositol phosphate metabolism - Drosophila melanogaster (fruit fly));01100(Metabolic pathways - Drosophila melanogaster (fruit fly));04070(Phosphatidylinositol signaling system - Drosophila melanogaster (fruit fly));04310(Wnt signaling pathway - Drosophila melanogaster (fruit fly));04745(Phototransduction - fly - Drosophila melanogaster (fruit fly));04933(AGE-RAGE signaling pathway in diabe…	9.5e-07	1	150,	0	-6.02	-5.25	1.63	3' UTR	1	305935	355566	49632	1
chr2L	358028	358174	147	FBgn0266906	FBtr0345775	699	asRNA:CR45366	NA	NA	NA	1.5e-07	1	147,	0	-6.83	-6.04	3.78	Exon (FBtr0345775/FBgn0266906, exon 1 of 1)	1	357329	358174	846	1
chr2L	378112	384555	6444	FBgn0000061	FBtr0078053	0	al	aristaless [Drosophila melanogaster]	GO:0000977(RNA polymerase II regulatory region sequence-specific DNA binding);GO:0000981(DNA-binding transcription factor activity, RNA polymerase II-specific);GO:0003677(DNA binding);GO:0005515(protein binding);GO:0005634(nucleus);GO:0006355(regulation of transcription, DNA-templated);GO:0006357(regulation of transcription by RNA polymerase II);GO:0007275(multicellular organism development);GO:0…	NA	1e-41	2	370,45,	0,6399	-41	-39.9	4.7	5' UTR	1	378112	387439	9328	1
chr2L	387143	387439	297	FBgn0000061	FBtr0078053	9031	al	aristaless [Drosophila melanogaster]	GO:0000977(RNA polymerase II regulatory region sequence-specific DNA binding);GO:0000981(DNA-binding transcription factor activity, RNA polymerase II-specific);GO:0003677(DNA binding);GO:0005515(protein binding);GO:0005634(nucleus);GO:0006355(regulation of transcription, DNA-templated);GO:0006357(regulation of transcription by RNA polymerase II);GO:0007275(multicellular organism development);GO:0…	NA	7.2e-06	1	297,	0	-5.14	-4.39	2.92	3' UTR	1	378112	387439	9328	1
chr2L	415941	416031	91	FBgn0263933	FBtr0078055	874	ebi	ebi [Drosophila melanogaster]	GO:0000118(histone deacetylase complex);GO:0003682(chromatin binding);GO:0003714(transcription corepressor activity);GO:0005515(protein binding);GO:0005634(nucleus);GO:0005700(polytene chromosome);GO:0006357(regulation of transcription by RNA polymerase II);GO:0006979(response to oxidative stress);GO:0007049(cell cycle);GO:0007173(epidermal growth factor receptor signaling pathway);GO:0007219(Not…	04013(MAPK signaling pathway - fly - Drosophila melanogaster (fruit fly));04310(Wnt signaling pathway - Drosophila melanogaster (fruit fly))	1e-06	1	91,	0	-5.98	-5.2	1.5	Exon (FBtr0078055/FBgn0263933, exon 2 of 3)	1	415067	418536	3470	1
chr2L	418176	418476	301	FBgn0031252	FBtr0078090	1176	CG13690	uncharacterized protein Dmel_CG13690 [Drosophila melanogaster]	GO:0003676(nucleic acid binding);GO:0003723(RNA binding);GO:0004518(nuclease activity);GO:0004519(endonuclease activity);GO:0004523(RNA-DNA hybrid ribonuclease activity);GO:0006298(mismatch repair);GO:0016070(RNA metabolic process);GO:0016787(hydrolase activity);GO:0032299(ribonuclease H2 complex);GO:0043137(DNA replication, removal of RNA primer);GO:0046872(metal ion binding);GO:0090305(nucleic …	03030(DNA replication - Drosophila melanogaster (fruit fly))	1e-217	1	301,	0	-217	-216	3.17	3' UTR	1	418434	419652	1219	2
chr2L	422345	422460	116	FBgn0031254	FBtr0078057	574	CG13692	uncharacterized protein Dmel_CG13692 [Drosophila melanogaster]	GO:0000166(nucleotide binding);GO:0005525(GTP binding);GO:0005575(cellular_component);GO:0005622(intracellular)	NA	0.04	1	116,	0	-1.4	-0.794	2.97	3' UTR	1	421771	422489	719	1
chr2L	423735	423794	60	FBgn0031255	FBtr0078058	862	BBS8	Bardet-Biedl syndrome 8 [Drosophila melanogaster]	GO:0003674(molecular_function);GO:0005515(protein binding);GO:0005929(cilium);GO:0034464(BBSome);GO:0036064(ciliary basal body);GO:0060271(cilium assembly);GO:0097730(non-motile cilium);GO:1905515(non-motile cilium assembly)	NA	0.0066	1	60,	0	-2.18	-1.52	4.63	Exon (FBtr0078058/FBgn0031255, exon 1 of 4)	1	422873	425321	2449	1
chr2L	425232	425321	90	FBgn0031255	FBtr0078058	2359	BBS8	Bardet-Biedl syndrome 8 [Drosophila melanogaster]	GO:0003674(molecular_function);GO:0005515(protein binding);GO:0005929(cilium);GO:0034464(BBSome);GO:0036064(ciliary basal body);GO:0060271(cilium assembly);GO:0097730(non-motile cilium);GO:1905515(non-motile cilium assembly)	NA	0.0017	1	90,	0	-2.77	-2.09	3.1	3' UTR	1	422873	425321	2449	1
chr2L	431227	438506	7280	FBgn0004583	FBtr0078059	0	ex	expanded, isoform A [Drosophila melanogaster]	GO:0001745(compound eye morphogenesis);GO:0001751(compound eye photoreceptor cell differentiation);GO:0005515(protein binding);GO:0005856(cytoskeleton);GO:0005886(plasma membrane);GO:0005911(cell-cell junction);GO:0005915(zonula adherens);GO:0006351(transcription, DNA-templated);GO:0006355(regulation of transcription, DNA-templated);GO:0007096(regulation of exit from mitosis);GO:0007275(multicell…	04391(Hippo signaling pathway - fly - Drosophila melanogaster (fruit fly));04392(Hippo signaling pathway - multiple species - Drosophila melanogaster (fruit fly))	1e-200	2	891,127,	0,7153	-200	-198	7.64	5' UTR	1	431227	448701	17475	1
chr2L	454505	454654	150	FBgn0031256	FBtr0078060	1397	shv	shriveled [Drosophila melanogaster]	GO:0005178(integrin binding);GO:0005576(extracellular region);GO:0005615(extracellular space);GO:0005634(nucleus);GO:0005886(plasma membrane);GO:0006457(protein folding);GO:0007155(cell adhesion);GO:0016020(membrane);GO:0031594(neuromuscular junction);GO:0036098(male germ-line stem cell population maintenance);GO:0051082(unfolded protein binding);GO:0060250(germ-line stem-cell niche homeostasis);…	04141(Protein processing in endoplasmic reticulum - Drosophila melanogaster (fruit fly))	0.0038	1	150,	0	-2.42	-1.76	1.81	3' UTR	1	453108	454654	1547	1
chr2L	455166	455313	148	FBgn0262510	FBtr0305350	412	CR43080	PREDICTED: dnaJ homolog subfamily B member 11 [Drosophila kikkawai]	NA	NA	0.0068	1	148,	0	-2.17	-1.52	8.92	Exon (FBtr0305350/FBgn0262510, exon 2 of 2)	1	454754	455313	560	1
chr2L	455531	455679	149	FBgn0031257	FBtr0078061	0	CG4133	uncharacterized protein Dmel_CG4133, isoform C [Drosophila melanogaster]	GO:0003676(nucleic acid binding);GO:0016020(membrane);GO:0016021(integral component of membrane)	NA	0.014	1	149,	0	-1.86	-1.22	1.87	5' UTR	1	455531	458745	3215	1
chr2L	456329	456666	338	FBgn0031257	FBtr0078061	798	CG4133	uncharacterized protein Dmel_CG4133, isoform C [Drosophila melanogaster]	GO:0003676(nucleic acid binding);GO:0016020(membrane);GO:0016021(integral component of membrane)	NA	9.5e-05	2	140,128,	0,210	-4.02	-3.3	3.97	Exon (FBtr0078061/FBgn0031257, exon 3 of 7)	1	455531	458745	3215	1
chr2L	457000	457267	268	FBgn0031257	FBtr0078061	1469	CG4133	uncharacterized protein Dmel_CG4133, isoform C [Drosophila melanogaster]	GO:0003676(nucleic acid binding);GO:0016020(membrane);GO:0016021(integral component of membrane)	NA	1.3e-12	1	268,	0	-11.9	-11	4.9	Exon (FBtr0078061/FBgn0031257, exon 5 of 7)	1	455531	458745	3215	1
chr2L	473547	474529	983	FBgn0027592	FBtr0078062	534	MED15	mediator complex subunit 15 [Drosophila melanogaster]	GO:0003712(transcription coregulator activity);GO:0005634(nucleus);GO:0006355(regulation of transcription, DNA-templated);GO:0006357(regulation of transcription by RNA polymerase II);GO:0006366(transcription by RNA polymerase II);GO:0016592(mediator complex);GO:0030707(ovarian follicle cell development)	NA	1.3e-15	2	448,476,	0,507	-14.9	-14	2.43	Exon (FBtr0078062/FBgn0027592, exon 2 of 7)	1	473013	476170	3158	1
chr2L	475836	475989	154	FBgn0027592	FBtr0078062	2823	MED15	mediator complex subunit 15 [Drosophila melanogaster]	GO:0003712(transcription coregulator activity);GO:0005634(nucleus);GO:0006355(regulation of transcription, DNA-templated);GO:0006357(regulation of transcription by RNA polymerase II);GO:0006366(transcription by RNA polymerase II);GO:0016592(mediator complex);GO:0030707(ovarian follicle cell development)	NA	2.5e-05	2	16,74,	0,80	-4.6	-3.86	1.56	3' UTR	1	473013	476170	3158	1
chr2L	489914	490004	91	FBgn0003963	FBtr0333012	13694	ush	u-shaped, isoform C [Drosophila melanogaster]	GO:0000122(negative regulation of transcription by RNA polymerase II);GO:0001078(GO_0001078);GO:0001085(RNA polymerase II transcription factor binding);GO:0001102(RNA polymerase II activating transcription factor binding);GO:0002805(regulation of antimicrobial peptide biosynthetic process);GO:0003676(nucleic acid binding);GO:0003677(DNA binding);GO:0005515(protein binding);GO:0005634(nucleus);GO:…	NA	0.00083	1	91,	0	-3.08	-2.39	4.96	5' UTR	1	476220	540532	64313	1
chr2L	490333	490692	360	FBgn0003963	FBtr0333012	14113	ush	u-shaped, isoform C [Drosophila melanogaster]	GO:0000122(negative regulation of transcription by RNA polymerase II);GO:0001078(GO_0001078);GO:0001085(RNA polymerase II transcription factor binding);GO:0001102(RNA polymerase II activating transcription factor binding);GO:0002805(regulation of antimicrobial peptide biosynthetic process);GO:0003676(nucleic acid binding);GO:0003677(DNA binding);GO:0005515(protein binding);GO:0005634(nucleus);GO:…	NA	2.3e-09	1	360,	0	-8.64	-7.82	18.8	5' UTR	1	476220	540532	64313	1
chr2L	490752	523637	32886	FBgn0003963	FBtr0310027	0	ush	u-shaped, isoform C [Drosophila melanogaster]	GO:0000122(negative regulation of transcription by RNA polymerase II);GO:0001078(GO_0001078);GO:0001085(RNA polymerase II transcription factor binding);GO:0001102(RNA polymerase II activating transcription factor binding);GO:0002805(regulation of antimicrobial peptide biosynthetic process);GO:0003676(nucleic acid binding);GO:0003677(DNA binding);GO:0005515(protein binding);GO:0005634(nucleus);GO:…	NA	1e-148	2	607,172,	0,32714	-148	-147	15.9	5' UTR	1	490835	540532	49698	1
chr2L	523697	536334	12638	FBgn0003963	FBtr0329895	0	ush	u-shaped, isoform C [Drosophila melanogaster]	GO:0000122(negative regulation of transcription by RNA polymerase II);GO:0001078(GO_0001078);GO:0001085(RNA polymerase II transcription factor binding);GO:0001102(RNA polymerase II activating transcription factor binding);GO:0002805(regulation of antimicrobial peptide biosynthetic process);GO:0003676(nucleic acid binding);GO:0003677(DNA binding);GO:0005515(protein binding);GO:0005634(nucleus);GO:…	NA	5e-38	3	363,45,312,	0,1695,12326	-37.3	-36.3	9.91	5' UTR	1	523736	540560	16825	1
chr2L	539991	540111	121	FBgn0003963	FBtr0333012	63771	ush	u-shaped, isoform C [Drosophila melanogaster]	GO:0000122(negative regulation of transcription by RNA polymerase II);GO:0001078(GO_0001078);GO:0001085(RNA polymerase II transcription factor binding);GO:0001102(RNA polymerase II activating transcription factor binding);GO:0002805(regulation of antimicrobial peptide biosynthetic process);GO:0003676(nucleic acid binding);GO:0003677(DNA binding);GO:0005515(protein binding);GO:0005634(nucleus);GO:…	NA	0.00058	1	121,	0	-3.24	-2.54	1.31	3' UTR	1	476220	540532	64313	1
chr2L	540380	540560	181	FBgn0003963	FBtr0333012	64160	ush	u-shaped, isoform C [Drosophila melanogaster]	GO:0000122(negative regulation of transcription by RNA polymerase II);GO:0001078(GO_0001078);GO:0001085(RNA polymerase II transcription factor binding);GO:0001102(RNA polymerase II activating transcription factor binding);GO:0002805(regulation of antimicrobial peptide biosynthetic process);GO:0003676(nucleic acid binding);GO:0003677(DNA binding);GO:0005515(protein binding);GO:0005634(nucleus);GO:…	NA	6.3e-23	1	181,	0	-22.2	-21.2	2.49	3' UTR	1	476220	540532	64313	1
chr2L	490835	491519	685	FBgn0003963	FBtr0310027	0	ush	u-shaped, isoform C [Drosophila melanogaster]	GO:0000122(negative regulation of transcription by RNA polymerase II);GO:0001078(GO_0001078);GO:0001085(RNA polymerase II transcription factor binding);GO:0001102(RNA polymerase II activating transcription factor binding);GO:0002805(regulation of antimicrobial peptide biosynthetic process);GO:0003676(nucleic acid binding);GO:0003677(DNA binding);GO:0005515(protein binding);GO:0005634(nucleus);GO:…	NA	1e-148	1	685,	0	-148	-146	13.7	5' UTR	1	490835	540532	49698	1
chr2L	546802	546949	148	FBgn0005660	FBtr0344014	5505	Ets21C	Ets at 21C, isoform A [Drosophila melanogaster]	GO:0000981(DNA-binding transcription factor activity, RNA polymerase II-specific);GO:0003677(DNA binding);GO:0003700(DNA-binding transcription factor activity);GO:0005634(nucleus);GO:0006355(regulation of transcription, DNA-templated);GO:0006357(regulation of transcription by RNA polymerase II);GO:0030154(cell differentiation);GO:0042742(defense response to bacterium);GO:0043565(sequence-specific…	NA	5.4e-08	1	148,	0	-7.27	-6.47	2.16	3' UTR	1	544925	552454	7530	2
chr2L	560170	560523	354	FBgn0260933	FBtr0303763	0	rempA	reduced mechanoreceptor potential A, isoform B [Drosophila melanogaster]	GO:0003674(molecular_function);GO:0005515(protein binding);GO:0005930(axoneme);GO:0007605(sensory perception of sound);GO:0030991(intraciliary transport particle A);GO:0035721(intraciliary retrograde transport);GO:0036064(ciliary basal body);GO:0060271(cilium assembly);GO:0097730(non-motile cilium);GO:1905515(non-motile cilium assembly)	NA	1e-121	1	354,	0	-121	-120	1.94	5' UTR	1	553742	560310	6569	2
chr2L	568685	569581	897	FBgn0031266	FBtr0078068	345	Sf3b1	splicing factor 3b subunit 1, isoform A [Drosophila melanogaster]	GO:0000245(spliceosomal complex assembly);GO:0000398(mRNA splicing, via spliceosome);GO:0003723(RNA binding);GO:0003729(mRNA binding);GO:0005686(U2 snRNP);GO:0005689(U12-type spliceosomal complex);GO:0071004(U2-type prespliceosome);GO:0071011(precatalytic spliceosome);GO:0071013(catalytic step 2 spliceosome)	03040(Spliceosome - Drosophila melanogaster (fruit fly))	3.2e-22	2	606,234,	0,663	-21.5	-20.6	2.29	Exon (FBtr0078068/FBgn0031266, exon 2 of 3)	1	568340	572716	4377	1
chr2L	571319	571559	241	FBgn0031266	FBtr0078068	2979	Sf3b1	splicing factor 3b subunit 1, isoform A [Drosophila melanogaster]	GO:0000245(spliceosomal complex assembly);GO:0000398(mRNA splicing, via spliceosome);GO:0003723(RNA binding);GO:0003729(mRNA binding);GO:0005686(U2 snRNP);GO:0005689(U12-type spliceosomal complex);GO:0071004(U2-type prespliceosome);GO:0071011(precatalytic spliceosome);GO:0071013(catalytic step 2 spliceosome)	03040(Spliceosome - Drosophila melanogaster (fruit fly))	2.5e-16	1	241,	0	-15.6	-14.7	1.72	Exon (FBtr0078068/FBgn0031266, exon 3 of 3)	1	568340	572716	4377	1
chr2L	572547	572727	181	FBgn0031266	FBtr0078068	4207	Sf3b1	splicing factor 3b subunit 1, isoform A [Drosophila melanogaster]	GO:0000245(spliceosomal complex assembly);GO:0000398(mRNA splicing, via spliceosome);GO:0003723(RNA binding);GO:0003729(mRNA binding);GO:0005686(U2 snRNP);GO:0005689(U12-type spliceosomal complex);GO:0071004(U2-type prespliceosome);GO:0071011(precatalytic spliceosome);GO:0071013(catalytic step 2 spliceosome)	03040(Spliceosome - Drosophila melanogaster (fruit fly))	4e-14	1	181,	0	-13.4	-12.5	1.89	3' UTR	1	568340	572716	4377	1
chr2L	588106	588572	467	FBgn0267827	FBtr0445834	0	lncRNA:CR46148	NA	NA	NA	5e-14	1	467,	0	-13.3	-12.4	36.7	Exon (FBtr0347397/FBgn0267827, exon 1 of 2)	1	588148	588784	637	1
chr2L	603089	603148	60	FBgn0031270	FBtr0078071	276	CG13689	uncharacterized protein Dmel_CG13689, isoform A [Drosophila melanogaster]	NA	NA	3e-06	1	60,	0	-5.53	-4.77	1.51	Exon (FBtr0078071/FBgn0031270, exon 2 of 2)	1	602813	603562	750	1
chr2L	626401	627061	661	FBgn0031273	FBtr0077999	749	CG2839	uncharacterized protein Dmel_CG2839 [Drosophila melanogaster]	GO:0004888(transmembrane signaling receptor activity)	NA	1.9e-10	1	661,	0	-9.71	-8.87	11.9	Exon (FBtr0077999/FBgn0031273, exon 1 of 1)	1	625652	628200	2549	1
chr2L	627121	627960	840	FBgn0031273	FBtr0077999	1469	CG2839	uncharacterized protein Dmel_CG2839 [Drosophila melanogaster]	GO:0004888(transmembrane signaling receptor activity)	NA	5.2e-09	1	840,	0	-8.28	-7.46	4.96	Exon (FBtr0077999/FBgn0031273, exon 1 of 1)	1	625652	628200	2549	1
chr2L	730088	730504	417	FBgn0011244	FBtr0078000	1726	Hsp60B	heat shock protein 60B [Drosophila melanogaster]	GO:0000166(nucleotide binding);GO:0005524(ATP binding);GO:0005737(cytoplasm);GO:0005739(mitochondrion);GO:0005759(mitochondrial matrix);GO:0005829(cytosol);GO:0006457(protein folding);GO:0006458('de novo' protein folding);GO:0006626(protein targeting to mitochondrion);GO:0007005(mitochondrion organization);GO:0008637(apoptotic mitochondrial changes);GO:0042026(protein refolding);GO:0044183(protei…	03018(RNA degradation - Drosophila melanogaster (fruit fly))	7.9e-15	1	417,	0	-14.1	-13.2	51.6	3' UTR	1	728362	730564	2203	1
chr2L	750394	753187	2794	FBgn0031275	FBtr0308257	0	GABA-B-R3	metabotropic GABA-B receptor subtype 3, isoform A [Drosophila melanogaster]	GO:0004930(G protein-coupled receptor activity);GO:0004965(G protein-coupled GABA receptor activity);GO:0007165(signal transduction);GO:0007186(G protein-coupled receptor signaling pathway);GO:0007214(gamma-aminobutyric acid signaling pathway);GO:0016020(membrane);GO:0016021(integral component of membrane);GO:0030431(sleep);GO:0038039(G protein-coupled receptor heterodimeric complex)	04080(Neuroactive ligand-receptor interaction - Drosophila melanogaster (fruit fly))	1.3e-28	3	7,195,457,	0,215,2337	-27.9	-26.9	7.49	5' UTR	1	750609	762142	11534	1
chr2L	761770	762160	391	FBgn0031275	FBtr0343785	11825	GABA-B-R3	metabotropic GABA-B receptor subtype 3, isoform A [Drosophila melanogaster]	GO:0004930(G protein-coupled receptor activity);GO:0004965(G protein-coupled GABA receptor activity);GO:0007165(signal transduction);GO:0007186(G protein-coupled receptor signaling pathway);GO:0007214(gamma-aminobutyric acid signaling pathway);GO:0016020(membrane);GO:0016021(integral component of membrane);GO:0030431(sleep);GO:0038039(G protein-coupled receptor heterodimeric complex)	04080(Neuroactive ligand-receptor interaction - Drosophila melanogaster (fruit fly))	1.6e-46	1	391,	0	-45.8	-44.6	3.4	3' UTR	1	749945	762142	12198	1
chr2L	779428	779655	228	FBgn0031277	FBtr0078005	255	CG13947	IP20553p, partial [Drosophila melanogaster]	NA	NA	2e-29	1	228,	0	-28.7	-27.6	2.31	3' UTR	1	779173	779655	483	1
chr2L	811328	811531	204	FBgn0051658	FBtr0078008	751	Nnf1b	Nnf1b [Drosophila melanogaster]	GO:0000776(kinetochore);GO:0003674(molecular_function);GO:0007059(chromosome segregation);GO:0007080(mitotic metaphase plate congression);GO:0031262(Ndc80 complex);GO:0031617(NMS complex)	NA	3.2e-05	1	204,	0	-4.5	-3.76	9.91	3' UTR	1	810577	811531	955	1
chr2L	823525	823771	247	FBgn0031285	FBtr0305507	2236	CG3662	uncharacterized protein Dmel_CG3662, isoform A [Drosophila melanogaster]	GO:0001540(amyloid-beta binding);GO:0005615(extracellular space);GO:0005794(Golgi apparatus);GO:0005886(plasma membrane);GO:0007399(nervous system development);GO:0016020(membrane);GO:0016021(integral component of membrane);GO:0032504(multicellular organism reproduction);GO:0042985(negative regulation of amyloid precursor protein biosynthetic process);GO:0070062(extracellular exosome)	NA	5e-16	2	45,135,	0,112	-15.3	-14.4	1.15	Exon (FBtr0305507/FBgn0031285, exon 2 of 4)	1	821289	824337	3049	1
chr2L	824039	824307	269	FBgn0031285	FBtr0305507	2750	CG3662	uncharacterized protein Dmel_CG3662, isoform A [Drosophila melanogaster]	GO:0001540(amyloid-beta binding);GO:0005615(extracellular space);GO:0005794(Golgi apparatus);GO:0005886(plasma membrane);GO:0007399(nervous system development);GO:0016020(membrane);GO:0016021(integral component of membrane);GO:0032504(multicellular organism reproduction);GO:0042985(negative regulation of amyloid precursor protein biosynthetic process);GO:0070062(extracellular exosome)	NA	2e-97	1	269,	0	-96.7	-95.4	1.31	3' UTR	1	821289	824337	3049	1
chr2L	825969	826268	300	FBgn0010583	FBtr0332973	0	dock	dreadlocks, isoform B [Drosophila melanogaster]	GO:0005070(SH3/SH2 adaptor activity);GO:0005158(insulin receptor binding);GO:0005515(protein binding);GO:0005829(cytosol);GO:0007411(axon guidance);GO:0007520(myoblast fusion);GO:0009967(positive regulation of signal transduction);GO:0016604(nuclear body);GO:0019900(kinase binding);GO:0019901(protein kinase binding);GO:0030136(clathrin-coated vesicle);GO:0035323(male germline ring canal);GO:00466…	NA	2e-31	1	300,	0	-30.7	-29.7	4.22	5' UTR	1	825969	832331	6363	1
chr2L	833002	833241	240	FBgn0010583	FBtr0078013	7033	dock	dreadlocks, isoform B [Drosophila melanogaster]	GO:0005070(SH3/SH2 adaptor activity);GO:0005158(insulin receptor binding);GO:0005515(protein binding);GO:0005829(cytosol);GO:0007411(axon guidance);GO:0007520(myoblast fusion);GO:0009967(positive regulation of signal transduction);GO:0016604(nuclear body);GO:0019900(kinase binding);GO:0019901(protein kinase binding);GO:0030136(clathrin-coated vesicle);GO:0035323(male germline ring canal);GO:00466…	NA	5e-61	1	240,	0	-60.3	-59.1	2.62	3' UTR	1	825969	833241	7273	1
chr2L	850702	851134	433	FBgn0020304	FBtr0302120	0	drongo	AT07355p, partial [Drosophila melanogaster]	GO:0005096(GTPase activator activity);GO:0005737(cytoplasm);GO:0005938(cell cortex);GO:0016020(membrane);GO:0043087(regulation of GTPase activity);GO:0043547(positive regulation of GTPase activity);GO:0046872(metal ion binding)	NA	0	1	433,	0	-662	-Inf	6.69	5' UTR	1	833584	851071	17488	2
chr2L	853969	854539	571	FBgn0020545	FBtr0078016	1201	kraken	kraken, isoform A [Drosophila melanogaster]	GO:0005575(cellular_component);GO:0007275(multicellular organism development);GO:0007586(digestion);GO:0009636(response to toxic substance);GO:0016787(hydrolase activity);GO:0017171(serine hydrolase activity);GO:0052689(carboxylic ester hydrolase activity)	NA	1.3e-52	1	571,	0	-51.9	-50.7	1.72	3' UTR	1	852768	854539	1772	1
chr2L	855784	856225	442	FBgn0031288	FBtr0078017	447	CG13949	uncharacterized protein LOC6543357 isoform X2 [Drosophila erecta]	NA	NA	7.1e-09	2	27,358,	0,84	-8.15	-7.33	5.81	3' UTR	1	855337	856236	900	1
chr2L	861510	861776	267	FBgn0031289	FBtr0445832	1313	CG13950	uncharacterized protein Dmel_CG13950, isoform A [Drosophila melanogaster]	GO:0030246(carbohydrate binding)	NA	0.0059	1	267,	0	-2.23	-1.58	1.73	3' UTR	1	860197	861806	1610	1
chr2L	870465	871125	661	FBgn0053526	FBtr0091487	0	PNUTS	PNUTS, isoform A [Drosophila melanogaster]	GO:0005634(nucleus);GO:0008157(protein phosphatase 1 binding);GO:0010467(gene expression);GO:0046872(metal ion binding);GO:0048589(developmental growth)	NA	1e-159	1	661,	0	-159	-157	6.96	5' UTR	1	870465	874149	3685	1
chr2L	873781	875749	1969	FBgn0053526	FBtr0091487	3316	PNUTS	PNUTS, isoform A [Drosophila melanogaster]	GO:0005634(nucleus);GO:0008157(protein phosphatase 1 binding);GO:0010467(gene expression);GO:0046872(metal ion binding);GO:0048589(developmental growth)	NA	0	2	369,712,	0,1257	-397	-Inf	5.26	3' UTR	1	870465	874149	3685	1
chr2L	914116	914412	297	FBgn0046113	FBtr0336969	30	GluRIIC	GH22844p, partial [Drosophila melanogaster]	GO:0004970(ionotropic glutamate receptor activity);GO:0005216(ion channel activity);GO:0005234(extracellularly glutamate-gated ion channel activity);GO:0005622(intracellular);GO:0005886(plasma membrane);GO:0006811(ion transport);GO:0006816(calcium ion transport);GO:0007268(chemical synaptic transmission);GO:0007274(neuromuscular synaptic transmission);GO:0008066(glutamate receptor activity);GO:00…	NA	0.0089	2	164,75,	0,222	-2.05	-1.4	2.48	5' UTR	1	914086	917805	3720	1
chr2L	917597	917775	179	FBgn0046113	FBtr0336969	3511	GluRIIC	GH22844p, partial [Drosophila melanogaster]	GO:0004970(ionotropic glutamate receptor activity);GO:0005216(ion channel activity);GO:0005234(extracellularly glutamate-gated ion channel activity);GO:0005622(intracellular);GO:0005886(plasma membrane);GO:0006811(ion transport);GO:0006816(calcium ion transport);GO:0007268(chemical synaptic transmission);GO:0007274(neuromuscular synaptic transmission);GO:0008066(glutamate receptor activity);GO:00…	NA	1.7e-06	1	179,	0	-5.76	-4.99	3.84	3' UTR	1	914086	917805	3720	1
chr2L	922793	930386	7594	FBgn0028481	FBtr0077949	0	CG4341	uncharacterized protein Dmel_CG4341, isoform A [Drosophila melanogaster]	GO:0003674(molecular_function);GO:0004169(dolichyl-phosphate-mannose-protein mannosyltransferase activity);GO:0005515(protein binding);GO:0005575(cellular_component);GO:0005783(endoplasmic reticulum);GO:0006486(protein glycosylation);GO:0008150(biological_process);GO:0016020(membrane);GO:0016021(integral component of membrane);GO:0016740(transferase activity);GO:0035269(protein O-linked mannosyla…	NA	1e-190	2	427,322,	0,7272	-190	-188	9.6	5' UTR	1	922793	958098	35306	1
chr2L	957380	958098	719	FBgn0028481	FBtr0077949	34587	CG4341	uncharacterized protein Dmel_CG4341, isoform A [Drosophila melanogaster]	GO:0003674(molecular_function);GO:0004169(dolichyl-phosphate-mannose-protein mannosyltransferase activity);GO:0005515(protein binding);GO:0005575(cellular_component);GO:0005783(endoplasmic reticulum);GO:0006486(protein glycosylation);GO:0008150(biological_process);GO:0016020(membrane);GO:0016021(integral component of membrane);GO:0016740(transferase activity);GO:0035269(protein O-linked mannosyla…	NA	1.3e-53	1	719,	0	-52.9	-51.7	4.63	3' UTR	1	922793	958098	35306	1
chr2L	1078008	1078157	150	FBgn0015905	FBtr0077952	60	ast	asteroid [Drosophila melanogaster]	GO:0001745(compound eye morphogenesis);GO:0001752(compound eye photoreceptor fate commitment);GO:0003674(molecular_function);GO:0005575(cellular_component);GO:0007173(epidermal growth factor receptor signaling pathway);GO:0007275(multicellular organism development);GO:0007476(imaginal disc-derived wing morphogenesis);GO:0007526(larval somatic muscle development);GO:0008586(imaginal disc-derived w…	NA	7.9e-07	1	150,	0	-6.1	-5.33	1.92	5' UTR	1	1077948	1080803	2856	1
chr2L	1080594	1080773	180	FBgn0015905	FBtr0077952	2646	ast	asteroid [Drosophila melanogaster]	GO:0001745(compound eye morphogenesis);GO:0001752(compound eye photoreceptor fate commitment);GO:0003674(molecular_function);GO:0005575(cellular_component);GO:0007173(epidermal growth factor receptor signaling pathway);GO:0007275(multicellular organism development);GO:0007476(imaginal disc-derived wing morphogenesis);GO:0007526(larval somatic muscle development);GO:0008586(imaginal disc-derived w…	NA	6.8e-08	1	180,	0	-7.17	-6.38	2	3' UTR	1	1077948	1080803	2856	1
chr2L	1081181	1081301	121	FBgn0031298	FBtr0077953	270	Atg4a	Autophagy-related 4a, isoform A [Drosophila melanogaster]	GO:0000045(autophagosome assembly);GO:0000422(autophagy of mitochondrion);GO:0004197(cysteine-type endopeptidase activity);GO:0005737(cytoplasm);GO:0005829(cytosol);GO:0006501(C-terminal protein lipidation);GO:0006508(proteolysis);GO:0006612(protein targeting to membrane);GO:0006914(autophagy);GO:0008233(peptidase activity);GO:0008234(cysteine-type peptidase activity);GO:0010506(regulation of aut…	04136(Autophagy - other - Drosophila melanogaster (fruit fly));04140(Autophagy - animal - Drosophila melanogaster (fruit fly))	3.5e-06	1	121,	0	-5.45	-4.69	1.32	5' UTR	1	1080911	1083378	2468	1
chr2L	1082469	1083162	694	FBgn0031298	FBtr0077953	1558	Atg4a	Autophagy-related 4a, isoform A [Drosophila melanogaster]	GO:0000045(autophagosome assembly);GO:0000422(autophagy of mitochondrion);GO:0004197(cysteine-type endopeptidase activity);GO:0005737(cytoplasm);GO:0005829(cytosol);GO:0006501(C-terminal protein lipidation);GO:0006508(proteolysis);GO:0006612(protein targeting to membrane);GO:0006914(autophagy);GO:0008233(peptidase activity);GO:0008234(cysteine-type peptidase activity);GO:0010506(regulation of aut…	04136(Autophagy - other - Drosophila melanogaster (fruit fly));04140(Autophagy - animal - Drosophila melanogaster (fruit fly))	1e-226	2	197,374,	0,320	-226	-225	4.08	3' UTR	1	1080911	1083378	2468	1
chr2L	1132174	1132411	238	FBgn0031304	FBtr0077956	2858	CG4552	uncharacterized protein Dmel_CG4552 [Drosophila melanogaster]	GO:0005096(GTPase activator activity);GO:0005829(cytosol);GO:0007298(border follicle cell migration);GO:0042147(retrograde transport, endosome to Golgi);GO:0043087(regulation of GTPase activity);GO:0043547(positive regulation of GTPase activity)	NA	6.3e-21	1	238,	0	-20.2	-19.2	1.51	3' UTR	1	1129316	1132411	3096	1
chr2L	1148029	1148207	179	FBgn0283525	FBtr0077959	207	l(2)10685	uncharacterized protein Dsimw501_GD23073 [Drosophila simulans]	GO:0003723(RNA binding);GO:0005762(mitochondrial large ribosomal subunit);GO:0008168(methyltransferase activity);GO:0016740(transferase activity);GO:0031167(rRNA methylation);GO:0032259(methylation)	NA	0.00031	1	179,	0	-3.51	-2.8	1.54	Exon (FBtr0077959/FBgn0283525, exon 1 of 1)	1	1147822	1149449	1628	1
chr2L	1149301	1149449	149	FBgn0031309	FBtr0077985	1228	Tfb4	transcription factor B4 [Drosophila melanogaster]	GO:0000439(transcription factor TFIIH core complex);GO:0001111(promoter clearance from RNA polymerase II promoter);GO:0001113(transcriptional open complex formation at RNA polymerase II promoter);GO:0003684(damaged DNA binding);GO:0005634(nucleus);GO:0005675(transcription factor TFIIH holo complex);GO:0006289(nucleotide-excision repair);GO:0006355(regulation of transcription, DNA-templated);GO:00…	03022(Basal transcription factors - Drosophila melanogaster (fruit fly));03420(Nucleotide excision repair - Drosophila melanogaster (fruit fly))	0.00068	1	149,	0	-3.17	-2.48	1.54	3' UTR	1	1149445	1150677	1233	2
chr2L	1151500	1151617	118	FBgn0031310	FBtr0077960	734	Vps29	vacuolar protein sorting 29 [Drosophila melanogaster]	GO:0005768(endosome);GO:0005829(cytosol);GO:0006886(intracellular protein transport);GO:0008270(zinc ion binding);GO:0008565(protein transporter activity);GO:0015031(protein transport);GO:0030904(retromer complex);GO:0030906(retromer, cargo-selective complex);GO:0031902(late endosome membrane);GO:0042147(retrograde transport, endosome to Golgi)	04144(Endocytosis - Drosophila melanogaster (fruit fly))	4.5e-06	1	118,	0	-5.35	-4.6	1.27	3' UTR	1	1150766	1151764	999	1
chr2L	1160013	1160161	149	FBgn0031312	FBtr0077961	1352	Tango14	transport and golgi organization 14, isoform A [Drosophila melanogaster]	GO:0001525(angiogenesis);GO:0005783(endoplasmic reticulum);GO:0009306(protein secretion);GO:0016740(transferase activity);GO:0016765(transferase activity, transferring alkyl or aryl (other than methyl) groups);GO:0019408(dolichol biosynthetic process);GO:1904423(dehydrodolichyl diphosphate synthase complex)	00900(Terpenoid backbone biosynthesis - Drosophila melanogaster (fruit fly))	1.9e-06	1	149,	0	-5.72	-4.96	1.61	3' UTR	1	1158661	1160220	1560	1
chr2L	1166506	1167211	706	FBgn0031315	FBtr0077964	0	CG14341	uncharacterized protein Dmel_CG14341 [Drosophila melanogaster]	GO:0003674(molecular_function);GO:0005575(cellular_component);GO:0007283(spermatogenesis);GO:0008150(biological_process)	NA	1e-118	2	417,229,	0,477	-118	-117	3.26	5' UTR	1	1166506	1167211	706	1
chr2L	1170499	1170789	291	FBgn0031317	FBtr0077979	2016	Charon	charon [Drosophila melanogaster]	GO:0003682(chromatin binding);GO:0005515(protein binding);GO:0005634(nucleus);GO:0005654(nucleoplasm);GO:0005700(polytene chromosome);GO:0032088(negative regulation of NF-kappaB transcription factor activity);GO:0042742(defense response to bacterium);GO:0045088(regulation of innate immune response);GO:0048471(perinuclear region of cytoplasm);GO:0050832(defense response to fungus);GO:0051059(NF-ka…	NA	3.2e-56	2	55,179,	0,112	-55.5	-54.3	2.82	3' UTR	1	1170753	1172805	2053	2
chr2L	1173515	1173956	442	FBgn0031318	FBtr0077966	506	CG4887	uncharacterized protein Dmel_CG4887, isoform A [Drosophila melanogaster]	GO:0000398(mRNA splicing, via spliceosome);GO:0003676(nucleic acid binding);GO:0003723(RNA binding);GO:0003729(mRNA binding);GO:0071011(precatalytic spliceosome)	NA	1e-37	2	315,73,	0,369	-37	-35.9	2.26	Exon (FBtr0077966/FBgn0031318, exon 2 of 12)	1	1173009	1177496	4488	1
chr2L	1176185	1176483	299	FBgn0031318	FBtr0077966	3176	CG4887	uncharacterized protein Dmel_CG4887, isoform A [Drosophila melanogaster]	GO:0000398(mRNA splicing, via spliceosome);GO:0003676(nucleic acid binding);GO:0003723(RNA binding);GO:0003729(mRNA binding);GO:0071011(precatalytic spliceosome)	NA	1e-20	1	299,	0	-20	-19	1.96	Exon (FBtr0077966/FBgn0031318, exon 10 of 12)	1	1173009	1177496	4488	1
chr2L	1176959	1177589	631	FBgn0031318	FBtr0077966	3950	CG4887	uncharacterized protein Dmel_CG4887, isoform A [Drosophila melanogaster]	GO:0000398(mRNA splicing, via spliceosome);GO:0003676(nucleic acid binding);GO:0003723(RNA binding);GO:0003729(mRNA binding);GO:0071011(precatalytic spliceosome)	NA	1e-134	2	233,334,	0,297	-134	-132	3.11	3' UTR	1	1173009	1177496	4488	1
chr2L	1177870	1177930	61	FBgn0031319	FBtr0077968	180	CG4896	uncharacterized protein Dmel_CG4896, isoform D [Drosophila melanogaster]	GO:0000381(regulation of alternative mRNA splicing, via spliceosome);GO:0003676(nucleic acid binding);GO:0003723(RNA binding);GO:0003729(mRNA binding);GO:0005654(nucleoplasm);GO:0046872(metal ion binding)	NA	0.045	1	61,	0	-1.35	-0.751	1.24	5' UTR	1	1177690	1182454	4765	1
chr2L	1178382	1178935	554	FBgn0031319	FBtr0077968	692	CG4896	uncharacterized protein Dmel_CG4896, isoform D [Drosophila melanogaster]	GO:0000381(regulation of alternative mRNA splicing, via spliceosome);GO:0003676(nucleic acid binding);GO:0003723(RNA binding);GO:0003729(mRNA binding);GO:0005654(nucleoplasm);GO:0046872(metal ion binding)	NA	2.2e-06	2	86,95,	0,459	-5.65	-4.88	2.08	Exon (FBtr0077968/FBgn0031319, exon 3 of 13)	1	1177690	1182454	4765	1
chr2L	1181100	1181519	420	FBgn0031319	FBtr0077968	3410	CG4896	uncharacterized protein Dmel_CG4896, isoform D [Drosophila melanogaster]	GO:0000381(regulation of alternative mRNA splicing, via spliceosome);GO:0003676(nucleic acid binding);GO:0003723(RNA binding);GO:0003729(mRNA binding);GO:0005654(nucleoplasm);GO:0046872(metal ion binding)	NA	2.5e-45	1	420,	0	-44.6	-43.4	2.13	3' UTR	1	1177690	1182454	4765	1
chr2L	1182089	1182454	366	FBgn0031319	FBtr0077968	4399	CG4896	uncharacterized protein Dmel_CG4896, isoform D [Drosophila melanogaster]	GO:0000381(regulation of alternative mRNA splicing, via spliceosome);GO:0003676(nucleic acid binding);GO:0003723(RNA binding);GO:0003729(mRNA binding);GO:0005654(nucleoplasm);GO:0046872(metal ion binding)	NA	4e-19	2	16,285,	0,81	-18.4	-17.5	1.56	3' UTR	1	1177690	1182454	4765	1
chr2L	1185403	1185698	296	FBgn0031321	FBtr0077971	1338	Tgt	tRNA-guanine transglycosylase [Drosophila melanogaster]	GO:0005737(cytoplasm);GO:0006400(tRNA modification);GO:0008033(tRNA processing);GO:0008479(queuine tRNA-ribosyltransferase activity);GO:0016740(transferase activity);GO:0016757(transferase activity, transferring glycosyl groups);GO:0016763(transferase activity, transferring pentosyl groups);GO:0046872(metal ion binding);GO:0101030(tRNA-guanine transglycosylation)	NA	1.6e-19	1	296,	0	-18.8	-17.8	2.02	3' UTR	1	1184065	1185698	1634	1
chr2L	1185907	1191813	5907	FBgn0031322	FBtr0077972	0	CG5001	uncharacterized protein Dmel_CG5001, isoform A [Drosophila melanogaster]	GO:0005829(cytosol);GO:0006457(protein folding);GO:0051082(unfolded protein binding);GO:0051085(chaperone cofactor-dependent protein refolding);GO:0051087(chaperone binding)	NA	7.9e-58	4	109,199,136,215,	0,347,5496,5692	-57.1	-55.9	3.01	5' UTR	1	1186254	1196807	10554	1
chr2L	1199412	1199590	179	FBgn0263080	FBtr0307096	0	CG43348	NA	GO:0003674(molecular_function);GO:0005575(cellular_component);GO:0008150(biological_process)	NA	0.013	1	179,	0	-1.87	-1.24	1.51	5' UTR	1	1199412	1199709	298	1
chr2L	1200205	1200522	318	FBgn0263081	FBtr0307097	0	CG43349	LP08456p, partial [Drosophila melanogaster]	GO:0003674(molecular_function);GO:0005575(cellular_component);GO:0008150(biological_process)	NA	1e-206	1	318,	0	-206	-205	2.02	5' UTR	1	1200205	1200580	376	1
chr2L	1200671	1201220	550	FBgn0040723	FBtr0335382	0	CG5011	GD22917 [Drosophila simulans]	NA	NA	1e-107	1	550,	0	-107	-106	2.53	5' UTR	1	1200671	1201220	550	1
chr2L	1241971	1242240	270	FBgn0031327	FBtr0077920	1935	CG5397	uncharacterized protein Dmel_CG5397, isoform A [Drosophila melanogaster]	GO:0005575(cellular_component);GO:0005615(extracellular space);GO:0008150(biological_process);GO:0016787(hydrolase activity);GO:0052689(carboxylic ester hydrolase activity)	NA	1e-250	1	270,	0	-250	-249	10.1	3' UTR	1	1240036	1242205	2170	1
chr2L	1242599	1242719	121	FBgn0031327	FBtr0335383	2563	CG5397	uncharacterized protein Dmel_CG5397, isoform A [Drosophila melanogaster]	GO:0005575(cellular_component);GO:0005615(extracellular space);GO:0008150(biological_process);GO:0016787(hydrolase activity);GO:0052689(carboxylic ester hydrolase activity)	NA	0.00012	1	121,	0	-3.92	-3.2	9.42	3' UTR	1	1240036	1243018	2983	1
chr2L	1256417	1273714	17298	FBgn0041097	FBtr0077921	0	robo3	roundabout 3, isoform A [Drosophila melanogaster]	GO:0005515(protein binding);GO:0005886(plasma membrane);GO:0007411(axon guidance);GO:0007419(ventral cord development);GO:0008038(neuron recognition);GO:0008406(gonad development);GO:0016020(membrane);GO:0016021(integral component of membrane);GO:0016201(synaptic target inhibition);GO:0016319(mushroom body development);GO:0030017(sarcomere);GO:0030424(axon);GO:0048036(central complex development)	NA	5e-68	2	529,130,	0,17168	-67.3	-66.1	24.3	5' UTR	1	1256417	1294687	38271	1
chr2L	1294384	1294773	390	FBgn0041097	FBtr0077921	37967	robo3	roundabout 3, isoform A [Drosophila melanogaster]	GO:0005515(protein binding);GO:0005886(plasma membrane);GO:0007411(axon guidance);GO:0007419(ventral cord development);GO:0008038(neuron recognition);GO:0008406(gonad development);GO:0016020(membrane);GO:0016021(integral component of membrane);GO:0016201(synaptic target inhibition);GO:0016319(mushroom body development);GO:0030017(sarcomere);GO:0030424(axon);GO:0048036(central complex development)	NA	1.3e-87	1	390,	0	-86.9	-85.6	8.17	3' UTR	1	1256417	1294687	38271	1
chr2L	1344870	1345047	178	FBgn0026141	FBtr0305553	470	Cdlc2	Dynein light chain 2, cytoplasmic [Trachymyrmex zeteki]	GO:0003774(motor activity);GO:0005515(protein binding);GO:0005737(cytoplasm);GO:0005856(cytoskeleton);GO:0005868(cytoplasmic dynein complex);GO:0005874(microtubule);GO:0005875(microtubule associated complex);GO:0007017(microtubule-based process);GO:0007018(microtubule-based movement);GO:0008092(cytoskeletal protein binding);GO:0008574(ATP-dependent microtubule motor activity, plus-end-directed);G…	NA	0.00015	1	178,	0	-3.83	-3.12	15.9	3' UTR	1	1344400	1345135	736	1
chr2L	1442726	1443316	591	FBgn0263321	FBtr0308745	0	CG43402	uncharacterized protein Dmel_CG43402, isoform A [Drosophila melanogaster]	GO:0003674(molecular_function);GO:0005575(cellular_component);GO:0008150(biological_process)	NA	7.9e-89	1	591,	0	-88.1	-86.8	4.67	5' UTR	1	1442726	1443316	591	1
chr2L	1498315	1498583	269	FBgn0031343	FBtr0077938	1703	CG18131	AT16392p, partial [Drosophila melanogaster]	NA	NA	7.9e-18	1	269,	0	-17.1	-16.2	4.33	3' UTR	1	1498455	1500286	1832	2
chr2L	1500830	1501138	309	FBgn0264873	FBtr0334819	0	asRNA:CR44064	NA	NA	NA	1.3e-07	2	225,15,	0,294	-6.9	-6.11	1.98	3' UTR	1	1500830	1504204	3375	1
chr2L	1555129	1600804	45676	FBgn0031347	FBtr0077917	0	CG10869	uncharacterized protein Dmel_CG10869 [Drosophila melanogaster]	GO:0003674(molecular_function);GO:0005575(cellular_component);GO:0008150(biological_process)	NA	1e-143	3	625,592,189,	0,1195,45487	-143	-142	10.4	5' UTR	1	1584866	1587155	2290	2
chr2L	1608255	1608374	120	FBgn0051935	FBtr0077916	2783	CG31935	uncharacterized protein Dmel_CG31935 [Drosophila melanogaster]	GO:0005096(GTPase activator activity);GO:0005737(cytoplasm);GO:0017137(Rab GTPase binding);GO:0032483(regulation of Rab protein signal transduction);GO:0032991(protein-containing complex);GO:0034389(lipid droplet organization);GO:0043087(regulation of GTPase activity);GO:0043547(positive regulation of GTPase activity);GO:0048172(regulation of short-term neuronal synaptic plasticity);GO:0060079(ex…	NA	8.1e-05	1	120,	0	-4.09	-3.36	2.63	3' UTR	1	1594822	1611157	16336	2
chr2L	1612164	1612370	207	FBgn0031351	FBtr0077876	754	CG14352	uncharacterized protein Dmel_CG14352 [Drosophila melanogaster]	NA	NA	0.00025	1	207,	0	-3.61	-2.9	1.6	Exon (FBtr0077876/FBgn0031351, exon 2 of 2)	1	1611410	1612576	1167	1
chr2L	1651258	1653069	1812	FBgn0086758	FBtr0077877	0	chinmo	chronologically inappropriate morphogenesis, isoform E [Drosophila melanogaster]	GO:0001933(negative regulation of protein phosphorylation);GO:0003676(nucleic acid binding);GO:0005515(protein binding);GO:0005634(nucleus);GO:0006357(regulation of transcription by RNA polymerase II);GO:0007275(multicellular organism development);GO:0007399(nervous system development);GO:0007548(sex differentiation);GO:0016319(mushroom body development);GO:0019102(male somatic sex determination)…	NA	5e-13	2	455,295,	0,1517	-12.3	-11.4	29.7	5' UTR	1	1651258	1698617	47360	1
chr2L	1653189	1653818	630	FBgn0086758	FBtr0077877	1931	chinmo	chronologically inappropriate morphogenesis, isoform E [Drosophila melanogaster]	GO:0001933(negative regulation of protein phosphorylation);GO:0003676(nucleic acid binding);GO:0005515(protein binding);GO:0005634(nucleus);GO:0006357(regulation of transcription by RNA polymerase II);GO:0007275(multicellular organism development);GO:0007399(nervous system development);GO:0007548(sex differentiation);GO:0016319(mushroom body development);GO:0019102(male somatic sex determination)…	NA	8.5e-09	1	630,	0	-8.07	-7.26	4.96	5' UTR	1	1651258	1698617	47360	1
chr2L	1695991	1697999	2009	FBgn0086758	FBtr0077877	44733	chinmo	chronologically inappropriate morphogenesis, isoform E [Drosophila melanogaster]	GO:0001933(negative regulation of protein phosphorylation);GO:0003676(nucleic acid binding);GO:0005515(protein binding);GO:0005634(nucleus);GO:0006357(regulation of transcription by RNA polymerase II);GO:0007275(multicellular organism development);GO:0007399(nervous system development);GO:0007548(sex differentiation);GO:0016319(mushroom body development);GO:0019102(male somatic sex determination)…	NA	5e-43	1	2009,	0	-42.3	-41.2	10.1	3' UTR	1	1651258	1698617	47360	1
chr2L	1698418	1698568	151	FBgn0086758	FBtr0077877	47160	chinmo	chronologically inappropriate morphogenesis, isoform E [Drosophila melanogaster]	GO:0001933(negative regulation of protein phosphorylation);GO:0003676(nucleic acid binding);GO:0005515(protein binding);GO:0005634(nucleus);GO:0006357(regulation of transcription by RNA polymerase II);GO:0007275(multicellular organism development);GO:0007399(nervous system development);GO:0007548(sex differentiation);GO:0016319(mushroom body development);GO:0019102(male somatic sex determination)…	NA	0.0076	1	151,	0	-2.12	-1.47	1.9	3' UTR	1	1651258	1698617	47360	1
chr2L	1700606	1700966	361	FBgn0086758	FBtr0307047	49348	chinmo	chronologically inappropriate morphogenesis, isoform E [Drosophila melanogaster]	GO:0001933(negative regulation of protein phosphorylation);GO:0003676(nucleic acid binding);GO:0005515(protein binding);GO:0005634(nucleus);GO:0006357(regulation of transcription by RNA polymerase II);GO:0007275(multicellular organism development);GO:0007399(nervous system development);GO:0007548(sex differentiation);GO:0016319(mushroom body development);GO:0019102(male somatic sex determination)…	NA	1.4e-10	1	361,	0	-9.86	-9.02	2.38	3' UTR	1	1651258	1704682	53425	1
chr2L	1702015	1702255	241	FBgn0086758	FBtr0307047	50757	chinmo	chronologically inappropriate morphogenesis, isoform E [Drosophila melanogaster]	GO:0001933(negative regulation of protein phosphorylation);GO:0003676(nucleic acid binding);GO:0005515(protein binding);GO:0005634(nucleus);GO:0006357(regulation of transcription by RNA polymerase II);GO:0007275(multicellular organism development);GO:0007399(nervous system development);GO:0007548(sex differentiation);GO:0016319(mushroom body development);GO:0019102(male somatic sex determination)…	NA	5.1e-06	1	241,	0	-5.29	-4.53	2.25	3' UTR	1	1651258	1704682	53425	1
chr2L	1703243	1703363	121	FBgn0086758	FBtr0307047	51985	chinmo	chronologically inappropriate morphogenesis, isoform E [Drosophila melanogaster]	GO:0001933(negative regulation of protein phosphorylation);GO:0003676(nucleic acid binding);GO:0005515(protein binding);GO:0005634(nucleus);GO:0006357(regulation of transcription by RNA polymerase II);GO:0007275(multicellular organism development);GO:0007399(nervous system development);GO:0007548(sex differentiation);GO:0016319(mushroom body development);GO:0019102(male somatic sex determination)…	NA	0.0021	1	121,	0	-2.67	-2	1.49	3' UTR	1	1651258	1704682	53425	1
chr2L	1703603	1703663	61	FBgn0086758	FBtr0307047	52345	chinmo	chronologically inappropriate morphogenesis, isoform E [Drosophila melanogaster]	GO:0001933(negative regulation of protein phosphorylation);GO:0003676(nucleic acid binding);GO:0005515(protein binding);GO:0005634(nucleus);GO:0006357(regulation of transcription by RNA polymerase II);GO:0007275(multicellular organism development);GO:0007399(nervous system development);GO:0007548(sex differentiation);GO:0016319(mushroom body development);GO:0019102(male somatic sex determination)…	NA	0.027	1	61,	0	-1.57	-0.955	1.16	3' UTR	1	1651258	1704682	53425	1
chr2L	1704412	1704682	271	FBgn0086758	FBtr0307047	53154	chinmo	chronologically inappropriate morphogenesis, isoform E [Drosophila melanogaster]	GO:0001933(negative regulation of protein phosphorylation);GO:0003676(nucleic acid binding);GO:0005515(protein binding);GO:0005634(nucleus);GO:0006357(regulation of transcription by RNA polymerase II);GO:0007275(multicellular organism development);GO:0007399(nervous system development);GO:0007548(sex differentiation);GO:0016319(mushroom body development);GO:0019102(male somatic sex determination)…	NA	1.3e-27	1	271,	0	-26.9	-25.9	2.68	3' UTR	1	1651258	1704682	53425	1
chr2L	1705155	1705244	90	FBgn0011570	FBtr0077881	253	cpb	capping protein beta, isoform A [Drosophila melanogaster]	GO:0000902(cell morphogenesis);GO:0003779(actin binding);GO:0005737(cytoplasm);GO:0005829(cytosol);GO:0005856(cytoskeleton);GO:0005869(dynactin complex);GO:0005884(actin filament);GO:0005912(adherens junction);GO:0007015(actin filament organization);GO:0007018(microtubule-based movement);GO:0007298(border follicle cell migration);GO:0007303(cytoplasmic transport, nurse cell to oocyte);GO:0008290(…	04144(Endocytosis - Drosophila melanogaster (fruit fly))	3.6e-09	1	90,	0	-8.44	-7.62	1.54	5' UTR	1	1704902	1706777	1876	1
chr2L	1710851	1711465	615	FBgn0031357	FBtr0333542	389	mRpL48	mitochondrial ribosomal protein L48, isoform A [Drosophila melanogaster]	GO:0003735(structural constituent of ribosome);GO:0005761(mitochondrial ribosome);GO:0005762(mitochondrial large ribosomal subunit);GO:0005840(ribosome);GO:0032543(mitochondrial translation)	NA	1e-129	1	615,	0	-129	-127	3.77	3' UTR	1	1710462	1711365	904	1
chr2L	1730922	1731070	149	FBgn0031360	FBtr0077884	1035	CG31937	FI07842p, partial [Drosophila melanogaster]	GO:0016020(membrane);GO:0016021(integral component of membrane)	NA	2.5e-16	1	149,	0	-15.6	-14.7	1.43	3' UTR	1	1729887	1731070	1184	1
chr2L	1737485	1741752	4268	FBgn0264494	FBtr0077885	4961	CG17646	uncharacterized protein Dmel_CG17646, isoform A [Drosophila melanogaster]	GO:0000166(nucleotide binding);GO:0005524(ATP binding);GO:0005886(plasma membrane);GO:0006641(triglyceride metabolic process);GO:0016020(membrane);GO:0016021(integral component of membrane);GO:0016887(ATPase activity);GO:0017127(cholesterol transporter activity);GO:0034041(sterol-transporting ATPase activity);GO:0042626(ATPase activity, coupled to transmembrane movement of substances);GO:0055085(…	NA	0	2	535,93,	0,4175	-702	-Inf	6.67	5' UTR	1	1732524	1750612	18089	1
chr2L	1836538	1843479	6942	FBgn0051665	FBtr0089786	0	wry	weary, isoform B [Drosophila melanogaster]	GO:0003015(heart process);GO:0005112(Notch binding);GO:0005509(calcium ion binding);GO:0007219(Notch signaling pathway);GO:0009986(cell surface);GO:0010469(regulation of signaling receptor activity);GO:0016020(membrane);GO:0016021(integral component of membrane);GO:0048018(receptor ligand activity)	NA	1e-116	3	115,234,581,	0,635,6361	-116	-115	6.73	5' UTR	1	1836538	1858550	22013	1
chr2L	1856632	1856782	151	FBgn0051665	FBtr0089786	20094	wry	weary, isoform B [Drosophila melanogaster]	GO:0003015(heart process);GO:0005112(Notch binding);GO:0005509(calcium ion binding);GO:0007219(Notch signaling pathway);GO:0009986(cell surface);GO:0010469(regulation of signaling receptor activity);GO:0016020(membrane);GO:0016021(integral component of membrane);GO:0048018(receptor ligand activity)	NA	4.1e-09	1	151,	0	-8.39	-7.58	2.1	Exon (FBtr0089786/FBgn0051665, exon 13 of 13)	1	1836538	1858550	22013	1
chr2L	1858160	1858550	391	FBgn0051665	FBtr0089786	21622	wry	weary, isoform B [Drosophila melanogaster]	GO:0003015(heart process);GO:0005112(Notch binding);GO:0005509(calcium ion binding);GO:0007219(Notch signaling pathway);GO:0009986(cell surface);GO:0010469(regulation of signaling receptor activity);GO:0016020(membrane);GO:0016021(integral component of membrane);GO:0048018(receptor ligand activity)	NA	1e-243	1	391,	0	-243	-242	5.19	3' UTR	1	1836538	1858550	22013	1
chr2L	1884622	1909959	25338	FBgn0031374	FBtr0113012	0	Wdr62	WD repeat domain 62, isoform C [Drosophila melanogaster]	GO:0000922(spindle pole);GO:0003723(RNA binding);GO:0005515(protein binding);GO:0005682(U5 snRNP);GO:0007052(mitotic spindle organization);GO:0007346(regulation of mitotic cell cycle);GO:0008380(RNA splicing);GO:0031021(interphase microtubule organizing center);GO:0071011(precatalytic spliceosome);GO:0071013(catalytic step 2 spliceosome);GO:0072686(mitotic spindle)	NA	0	2	697,291,	0,25047	-350	-Inf	13.4	5' UTR	1	1884622	1943461	58840	1
chr2L	1911805	1928574	16770	FBgn0031374	FBtr0110882	0	Wdr62	WD repeat domain 62, isoform C [Drosophila melanogaster]	GO:0000922(spindle pole);GO:0003723(RNA binding);GO:0005515(protein binding);GO:0005682(U5 snRNP);GO:0007052(mitotic spindle organization);GO:0007346(regulation of mitotic cell cycle);GO:0008380(RNA splicing);GO:0031021(interphase microtubule organizing center);GO:0071011(precatalytic spliceosome);GO:0071013(catalytic step 2 spliceosome);GO:0072686(mitotic spindle)	NA	0	3	430,455,822,	0,1404,15948	-379	-Inf	9.98	5' UTR	1	1927753	1943939	16187	1
chr2L	1937132	1937498	367	FBgn0031374	FBtr0113012	52510	Wdr62	WD repeat domain 62, isoform C [Drosophila melanogaster]	GO:0000922(spindle pole);GO:0003723(RNA binding);GO:0005515(protein binding);GO:0005682(U5 snRNP);GO:0007052(mitotic spindle organization);GO:0007346(regulation of mitotic cell cycle);GO:0008380(RNA splicing);GO:0031021(interphase microtubule organizing center);GO:0071011(precatalytic spliceosome);GO:0071013(catalytic step 2 spliceosome);GO:0072686(mitotic spindle)	NA	1.3e-14	2	242,58,	0,309	-13.9	-13	1.59	Exon (FBtr0113012/FBgn0031374, exon 10 of 19)	1	1884622	1943461	58840	1
chr2L	1940477	1941345	869	FBgn0031374	FBtr0113012	55855	Wdr62	WD repeat domain 62, isoform C [Drosophila melanogaster]	GO:0000922(spindle pole);GO:0003723(RNA binding);GO:0005515(protein binding);GO:0005682(U5 snRNP);GO:0007052(mitotic spindle organization);GO:0007346(regulation of mitotic cell cycle);GO:0008380(RNA splicing);GO:0031021(interphase microtubule organizing center);GO:0071011(precatalytic spliceosome);GO:0071013(catalytic step 2 spliceosome);GO:0072686(mitotic spindle)	NA	1e-36	1	869,	0	-36	-35	2.68	Exon (FBtr0333006/FBgn0031374, exon 13 of 20)	1	1884622	1943461	58840	1
chr2L	1942157	1942942	786	FBgn0031374	FBtr0113012	57535	Wdr62	WD repeat domain 62, isoform C [Drosophila melanogaster]	GO:0000922(spindle pole);GO:0003723(RNA binding);GO:0005515(protein binding);GO:0005682(U5 snRNP);GO:0007052(mitotic spindle organization);GO:0007346(regulation of mitotic cell cycle);GO:0008380(RNA splicing);GO:0031021(interphase microtubule organizing center);GO:0071011(precatalytic spliceosome);GO:0071013(catalytic step 2 spliceosome);GO:0072686(mitotic spindle)	NA	1e-196	4	26,201,154,158,	0,94,353,628	-196	-194	2.04	Exon (FBtr0113012/FBgn0031374, exon 16 of 19)	1	1884622	1943461	58840	1
chr2L	1943720	1943840	121	FBgn0031374	FBtr0077811	59098	Wdr62	WD repeat domain 62, isoform C [Drosophila melanogaster]	GO:0000922(spindle pole);GO:0003723(RNA binding);GO:0005515(protein binding);GO:0005682(U5 snRNP);GO:0007052(mitotic spindle organization);GO:0007346(regulation of mitotic cell cycle);GO:0008380(RNA splicing);GO:0031021(interphase microtubule organizing center);GO:0071011(precatalytic spliceosome);GO:0071013(catalytic step 2 spliceosome);GO:0072686(mitotic spindle)	NA	6e-10	1	121,	0	-9.22	-8.39	1.76	3' UTR	1	1884622	1943818	59197	1
chr2L	1944139	1944289	151	FBgn0031374	FBtr0113011	32397	Wdr62	WD repeat domain 62, isoform C [Drosophila melanogaster]	GO:0000922(spindle pole);GO:0003723(RNA binding);GO:0005515(protein binding);GO:0005682(U5 snRNP);GO:0007052(mitotic spindle organization);GO:0007346(regulation of mitotic cell cycle);GO:0008380(RNA splicing);GO:0031021(interphase microtubule organizing center);GO:0071011(precatalytic spliceosome);GO:0071013(catalytic step 2 spliceosome);GO:0072686(mitotic spindle)	NA	4e-31	1	151,	0	-30.4	-29.4	1.82	3' UTR	1	1911742	1944289	32548	1
chr2L	1975265	1975413	149	FBgn0267972	FBtr0334758	1308	Der-1	Derlin-1, isoform A [Drosophila melanogaster]	GO:0005783(endoplasmic reticulum);GO:0005785(signal recognition particle receptor complex);GO:0005789(endoplasmic reticulum membrane);GO:0006515(protein quality control for misfolded or incompletely synthesized proteins);GO:0008233(peptidase activity);GO:0016020(membrane);GO:0016021(integral component of membrane);GO:0016787(hydrolase activity);GO:0030433(ubiquitin-dependent ERAD pathway);GO:0034…	04141(Protein processing in endoplasmic reticulum - Drosophila melanogaster (fruit fly))	3.5e-05	1	149,	0	-4.46	-3.72	1.14	3' UTR	1	1973957	1975413	1457	1
chr2L	1981176	1981524	349	FBgn0031378	FBtr0077814	0	CG15362	uncharacterized protein Dsimw501_GD23121 [Drosophila simulans]	GO:0003824(catalytic activity)	NA	2e-11	1	349,	0	-10.7	-9.8	2.08	5' UTR	1	1981176	1982099	924	1
chr2L	1981896	1982099	204	FBgn0031378	FBtr0077814	720	CG15362	uncharacterized protein Dsimw501_GD23121 [Drosophila simulans]	GO:0003824(catalytic activity)	NA	2.8e-07	1	204,	0	-6.56	-5.78	2.24	3' UTR	1	1981176	1982099	924	1
chr2L	1988615	1988940	326	FBgn0031381	FBtr0077816	325	Npc2a	Niemann-Pick type C-2a [Drosophila melanogaster]	GO:0001530(lipopolysaccharide binding);GO:0005576(extracellular region);GO:0005615(extracellular space);GO:0005622(intracellular);GO:0005623(cell);GO:0006629(lipid metabolic process);GO:0006694(steroid biosynthetic process);GO:0008039(synaptic target recognition);GO:0015918(sterol transport);GO:0030882(lipid antigen binding);GO:0032367(intracellular cholesterol transport);GO:0032934(sterol bindin…	04142(Lysosome - Drosophila melanogaster (fruit fly))	1e-270	1	326,	0	-270	-268	2.35	3' UTR	1	1988290	1988940	651	1
chr2L	1990506	1990894	389	FBgn0262148	FBtr0304139	1056	lncRNA:CR42874	NA	NA	NA	1e-23	1	389,	0	-23	-22	7.49	Exon (FBtr0304139/FBgn0262148, exon 2 of 2)	1	1989450	1990894	1445	1
chr2L	2008443	2009072	630	FBgn0040717	FBtr0077817	0	Nplp4	NA	GO:0005184(neuropeptide hormone activity);GO:0005576(extracellular region);GO:0007218(neuropeptide signaling pathway);GO:0010469(regulation of signaling receptor activity)	NA	1e-107	2	99,400,	0,230	-107	-105	2.46	5' UTR	1	2008456	2008966	511	1
chr2L	2009859	2024056	14198	FBgn0031384	FBtr0301068	0	CG4238	uncharacterized protein Dmel_CG4238, isoform D [Drosophila melanogaster]	GO:0000209(protein polyubiquitination);GO:0004842(ubiquitin-protein transferase activity);GO:0005737(cytoplasm);GO:0005829(cytosol);GO:0006511(ubiquitin-dependent protein catabolic process);GO:0016020(membrane);GO:0016021(integral component of membrane);GO:0016567(protein ubiquitination);GO:0016740(transferase activity);GO:0043066(negative regulation of apoptotic process);GO:0043161(proteasome-me…	NA	1e-106	4	455,70,328,45,	0,1857,7665,14153	-106	-105	5.17	5' UTR	1	2009859	2030536	20678	1
chr2L	2026768	2026947	180	FBgn0031384	FBtr0301068	16909	CG4238	uncharacterized protein Dmel_CG4238, isoform D [Drosophila melanogaster]	GO:0000209(protein polyubiquitination);GO:0004842(ubiquitin-protein transferase activity);GO:0005737(cytoplasm);GO:0005829(cytosol);GO:0006511(ubiquitin-dependent protein catabolic process);GO:0016020(membrane);GO:0016021(integral component of membrane);GO:0016567(protein ubiquitination);GO:0016740(transferase activity);GO:0043066(negative regulation of apoptotic process);GO:0043161(proteasome-me…	NA	8.3e-06	1	180,	0	-5.08	-4.32	8.59	Exon (FBtr0301068/FBgn0031384, exon 2 of 9)	1	2009859	2030536	20678	1
chr2L	2030579	2030788	210	FBgn0031384	FBtr0334774	13039	CG4238	uncharacterized protein Dmel_CG4238, isoform D [Drosophila melanogaster]	GO:0000209(protein polyubiquitination);GO:0004842(ubiquitin-protein transferase activity);GO:0005737(cytoplasm);GO:0005829(cytosol);GO:0006511(ubiquitin-dependent protein catabolic process);GO:0016020(membrane);GO:0016021(integral component of membrane);GO:0016567(protein ubiquitination);GO:0016740(transferase activity);GO:0043066(negative regulation of apoptotic process);GO:0043161(proteasome-me…	NA	6.3e-70	1	210,	0	-69.2	-68	2.37	3' UTR	1	2017540	2030788	13249	1
chr2L	2037714	2038044	331	FBgn0003557	FBtr0339529	0	Su(dx)	suppressor of deltex, isoform B [Drosophila melanogaster]	GO:0000209(protein polyubiquitination);GO:0004842(ubiquitin-protein transferase activity);GO:0005112(Notch binding);GO:0005515(protein binding);GO:0005737(cytoplasm);GO:0005938(cell cortex);GO:0006511(ubiquitin-dependent protein catabolic process);GO:0007219(Notch signaling pathway);GO:0007275(multicellular organism development);GO:0008586(imaginal disc-derived wing vein morphogenesis);GO:0008587…	04120(Ubiquitin mediated proteolysis - Drosophila melanogaster (fruit fly));04144(Endocytosis - Drosophila melanogaster (fruit fly))	5e-36	1	331,	0	-35.3	-34.3	1.77	5' UTR	1	2037714	2043677	5964	1
chr2L	2038104	2038224	121	FBgn0003557	FBtr0339529	390	Su(dx)	suppressor of deltex, isoform B [Drosophila melanogaster]	GO:0000209(protein polyubiquitination);GO:0004842(ubiquitin-protein transferase activity);GO:0005112(Notch binding);GO:0005515(protein binding);GO:0005737(cytoplasm);GO:0005938(cell cortex);GO:0006511(ubiquitin-dependent protein catabolic process);GO:0007219(Notch signaling pathway);GO:0007275(multicellular organism development);GO:0008586(imaginal disc-derived wing vein morphogenesis);GO:0008587…	04120(Ubiquitin mediated proteolysis - Drosophila melanogaster (fruit fly));04144(Endocytosis - Drosophila melanogaster (fruit fly))	3.8e-05	1	121,	0	-4.42	-3.68	2.42	5' UTR	1	2037714	2043677	5964	1
chr2L	2039953	2040072	120	FBgn0003557	FBtr0339529	2239	Su(dx)	suppressor of deltex, isoform B [Drosophila melanogaster]	GO:0000209(protein polyubiquitination);GO:0004842(ubiquitin-protein transferase activity);GO:0005112(Notch binding);GO:0005515(protein binding);GO:0005737(cytoplasm);GO:0005938(cell cortex);GO:0006511(ubiquitin-dependent protein catabolic process);GO:0007219(Notch signaling pathway);GO:0007275(multicellular organism development);GO:0008586(imaginal disc-derived wing vein morphogenesis);GO:0008587…	04120(Ubiquitin mediated proteolysis - Drosophila melanogaster (fruit fly));04144(Endocytosis - Drosophila melanogaster (fruit fly))	0.0012	1	120,	0	-2.91	-2.22	1.35	5' UTR	1	2037714	2043677	5964	1
chr2L	2040736	2040976	241	FBgn0003557	FBtr0339529	3022	Su(dx)	suppressor of deltex, isoform B [Drosophila melanogaster]	GO:0000209(protein polyubiquitination);GO:0004842(ubiquitin-protein transferase activity);GO:0005112(Notch binding);GO:0005515(protein binding);GO:0005737(cytoplasm);GO:0005938(cell cortex);GO:0006511(ubiquitin-dependent protein catabolic process);GO:0007219(Notch signaling pathway);GO:0007275(multicellular organism development);GO:0008586(imaginal disc-derived wing vein morphogenesis);GO:0008587…	04120(Ubiquitin mediated proteolysis - Drosophila melanogaster (fruit fly));04144(Endocytosis - Drosophila melanogaster (fruit fly))	8.3e-05	1	241,	0	-4.08	-3.35	1.3	Exon (FBtr0339529/FBgn0003557, exon 4 of 7)	1	2037714	2043677	5964	1
chr2L	2042548	2042811	264	FBgn0003557	FBtr0339529	4834	Su(dx)	suppressor of deltex, isoform B [Drosophila melanogaster]	GO:0000209(protein polyubiquitination);GO:0004842(ubiquitin-protein transferase activity);GO:0005112(Notch binding);GO:0005515(protein binding);GO:0005737(cytoplasm);GO:0005938(cell cortex);GO:0006511(ubiquitin-dependent protein catabolic process);GO:0007219(Notch signaling pathway);GO:0007275(multicellular organism development);GO:0008586(imaginal disc-derived wing vein morphogenesis);GO:0008587…	04120(Ubiquitin mediated proteolysis - Drosophila melanogaster (fruit fly));04144(Endocytosis - Drosophila melanogaster (fruit fly))	2e-26	2	22,159,	0,105	-25.7	-24.7	1.46	Exon (FBtr0339529/FBgn0003557, exon 5 of 7)	1	2037714	2043677	5964	1
chr2L	2151754	2151874	121	FBgn0031392	FBtr0077831	0	AIF	AT03068p, partial [Drosophila melanogaster]	GO:0005739(mitochondrion);GO:0005758(mitochondrial intermembrane space);GO:0006915(apoptotic process);GO:0010623(programmed cell death involved in cell development);GO:0016020(membrane);GO:0016021(integral component of membrane);GO:0016491(oxidoreductase activity);GO:0016651(oxidoreductase activity, acting on NAD(P)H);GO:0042775(mitochondrial ATP synthesis coupled electron transport);GO:0046983(p…	04214(Apoptosis - fly - Drosophila melanogaster (fruit fly))	5.1e-09	1	121,	0	-8.29	-7.47	1.44	5' UTR	1	2151754	2155105	3352	1
chr2L	2155090	2155299	210	FBgn0031392	FBtr0077831	3336	AIF	AT03068p, partial [Drosophila melanogaster]	GO:0005739(mitochondrion);GO:0005758(mitochondrial intermembrane space);GO:0006915(apoptotic process);GO:0010623(programmed cell death involved in cell development);GO:0016020(membrane);GO:0016021(integral component of membrane);GO:0016491(oxidoreductase activity);GO:0016651(oxidoreductase activity, acting on NAD(P)H);GO:0042775(mitochondrial ATP synthesis coupled electron transport);GO:0046983(p…	04214(Apoptosis - fly - Drosophila melanogaster (fruit fly))	3.2e-07	1	210,	0	-6.49	-5.71	1.27	3' UTR	1	2151754	2155105	3352	1
chr2L	2156434	2156701	268	FBgn0000097	FBtr0077851	4826	aop	anterior open, isoform A [Drosophila melanogaster]	GO:0000122(negative regulation of transcription by RNA polymerase II);GO:0000165(MAPK cascade);GO:0000980(RNA polymerase II distal enhancer sequence-specific DNA binding);GO:0000981(DNA-binding transcription factor activity, RNA polymerase II-specific);GO:0001012(RNA polymerase II regulatory region DNA binding);GO:0001227(DNA-binding transcription repressor activity, RNA polymerase II-specific);G…	04013(MAPK signaling pathway - fly - Drosophila melanogaster (fruit fly));04320(Dorso-ventral axis formation - Drosophila melanogaster (fruit fly))	7.9e-18	1	268,	0	-17.1	-16.1	1.93	3' UTR	1	2156484	2161527	5044	2
chr2L	2190775	2190951	177	FBgn0031395	FBtr0077848	1435	CG10874	uncharacterized protein Dmel_CG10874, isoform B [Drosophila melanogaster]	GO:0003674(molecular_function);GO:0005813(centrosome);GO:0060271(cilium assembly)	NA	0.0012	1	177,	0	-2.92	-2.23	1.28	Exon (FBtr0334811/FBgn0264874, exon 1 of 1)	1	2189914	2192386	2473	2
chr2L	2191038	2191272	235	FBgn0031395	FBtr0077848	1114	CG10874	uncharacterized protein Dmel_CG10874, isoform B [Drosophila melanogaster]	GO:0003674(molecular_function);GO:0005813(centrosome);GO:0060271(cilium assembly)	NA	4e-11	1	235,	0	-10.4	-9.58	2.42	Exon (FBtr0334811/FBgn0264874, exon 1 of 1)	1	2189914	2192386	2473	2
chr2L	2214828	2215017	190	FBgn0031398	FBtr0077843	1294	CG10880	uncharacterized protein Dmel_CG10880, isoform B [Drosophila melanogaster]	GO:0003674(molecular_function);GO:0005575(cellular_component);GO:0008150(biological_process);GO:0016020(membrane);GO:0016021(integral component of membrane)	NA	0.0026	2	57,4,	0,186	-2.59	-1.91	1.62	3' UTR	1	2214972	2216311	1340	2
chr2L	2220748	2223240	2493	FBgn0031401	FBtr0077836	0	papi	papi, isoform C [Drosophila melanogaster]	GO:0000932(P-body);GO:0003676(nucleic acid binding);GO:0003723(RNA binding);GO:0005515(protein binding);GO:0005634(nucleus);GO:0005737(cytoplasm);GO:0016021(integral component of membrane);GO:0032991(protein-containing complex);GO:0043186(P granule);GO:0047485(protein N-terminus binding);GO:0070895(negative regulation of transposon integration);GO:1903829(positive regulation of cellular protein l…	NA	1e-204	4	204,210,114,41,	0,1341,1909,2452	-204	-202	4.81	5' UTR	1	2220748	2225544	4797	1
chr2L	2223509	2223629	121	FBgn0031401	FBtr0077836	2761	papi	papi, isoform C [Drosophila melanogaster]	GO:0000932(P-body);GO:0003676(nucleic acid binding);GO:0003723(RNA binding);GO:0005515(protein binding);GO:0005634(nucleus);GO:0005737(cytoplasm);GO:0016021(integral component of membrane);GO:0032991(protein-containing complex);GO:0043186(P granule);GO:0047485(protein N-terminus binding);GO:0070895(negative regulation of transposon integration);GO:1903829(positive regulation of cellular protein l…	NA	0.00014	1	121,	0	-3.85	-3.13	1.16	Exon (FBtr0077836/FBgn0031401, exon 2 of 5)	1	2220748	2225544	4797	1
chr2L	2225275	2225544	270	FBgn0031401	FBtr0077836	4527	papi	papi, isoform C [Drosophila melanogaster]	GO:0000932(P-body);GO:0003676(nucleic acid binding);GO:0003723(RNA binding);GO:0005515(protein binding);GO:0005634(nucleus);GO:0005737(cytoplasm);GO:0016021(integral component of membrane);GO:0032991(protein-containing complex);GO:0043186(P granule);GO:0047485(protein N-terminus binding);GO:0070895(negative regulation of transposon integration);GO:1903829(positive regulation of cellular protein l…	NA	5e-43	1	270,	0	-42.3	-41.1	1.67	3' UTR	1	2220748	2225544	4797	1
chr2L	2226491	2227114	624	FBgn0267378	FBtr0100674	0	sau	sauron, isoform A [Drosophila melanogaster]	GO:0000139(Golgi membrane);GO:0000281(mitotic cytokinesis);GO:0000301(retrograde transport, vesicle recycling within Golgi);GO:0000915(actomyosin contractile ring assembly);GO:0005794(Golgi apparatus);GO:0005802(trans-Golgi network);GO:0005829(cytosol);GO:0006890(retrograde vesicle-mediated transport, Golgi to endoplasmic reticulum);GO:0007030(Golgi organization);GO:0007053(spindle assembly invol…	NA	0	1	624,	0	-2090	-Inf	4.23	5' UTR	1	2226521	2230413	3893	1
chr2L	2230921	2231099	179	FBgn0267378	FBtr0100673	4579	sau	sauron, isoform A [Drosophila melanogaster]	GO:0000139(Golgi membrane);GO:0000281(mitotic cytokinesis);GO:0000301(retrograde transport, vesicle recycling within Golgi);GO:0000915(actomyosin contractile ring assembly);GO:0005794(Golgi apparatus);GO:0005802(trans-Golgi network);GO:0005829(cytosol);GO:0006890(retrograde vesicle-mediated transport, Golgi to endoplasmic reticulum);GO:0007030(Golgi organization);GO:0007053(spindle assembly invol…	NA	0	1	179,	0	-338	-Inf	3.29	3' UTR	1	2226342	2231099	4758	1
chr2L	2245467	2245606	140	FBgn0262106	FBtr0304029	237	lncRNA:CR42859	NA	NA	NA	0.041	2	28,62,	0,78	-1.39	-0.784	2.48	Exon (FBtr0304029/FBgn0262106, exon 1 of 2)	1	2245230	2245901	672	1
chr2L	2253762	2253852	91	FBgn0042187	FBtr0077753	717	CG17234	MIP16537p, partial [Drosophila melanogaster]	GO:0004252(serine-type endopeptidase activity);GO:0005737(cytoplasm);GO:0006508(proteolysis);GO:0008233(peptidase activity);GO:0008236(serine-type peptidase activity);GO:0016787(hydrolase activity)	NA	5e-14	1	91,	0	-13.3	-12.4	1.43	3' UTR	1	2253045	2253852	808	1
chr2L	2263997	2264241	245	FBgn0031407	FBtr0077755	555	CG4270	uncharacterized protein Dmel_CG4270, isoform B [Drosophila melanogaster]	GO:0005576(extracellular region);GO:0005615(extracellular space)	NA	0.006	2	89,145,	0,100	-2.22	-1.56	9.91	3' UTR	1	2263442	2264085	644	1
chr2L	2311680	2323692	12013	FBgn0031414	FBtr0344662	0	eys	eyes shut, isoform E [Drosophila melanogaster]	GO:0000902(cell morphogenesis);GO:0005201(extracellular matrix structural constituent);GO:0005509(calcium ion binding);GO:0005515(protein binding);GO:0005576(extracellular region);GO:0005615(extracellular space);GO:0009986(cell surface);GO:0010378(temperature compensation of the circadian clock);GO:0016020(membrane);GO:0016021(integral component of membrane);GO:0042052(rhabdomere development);GO:…	NA	1e-234	2	500,310,	0,11703	-234	-232	17.2	5' UTR	1	2311680	2358167	46488	1
chr2L	2354372	2354810	439	FBgn0031413	FBtr0100648	2546	CG9967	uncharacterized protein Dmel_CG9967, isoform A [Drosophila melanogaster]	NA	NA	1.6e-14	2	129,231,	0,208	-13.8	-12.9	2.56	Exon (FBtr0344662/FBgn0031414, exon 11 of 14)	1	2308761	2357356	48596	2
chr2L	2358165	2358255	91	FBgn0031414	FBtr0344662	46485	eys	eyes shut, isoform E [Drosophila melanogaster]	GO:0000902(cell morphogenesis);GO:0005201(extracellular matrix structural constituent);GO:0005509(calcium ion binding);GO:0005515(protein binding);GO:0005576(extracellular region);GO:0005615(extracellular space);GO:0009986(cell surface);GO:0010378(temperature compensation of the circadian clock);GO:0016020(membrane);GO:0016021(integral component of membrane);GO:0042052(rhabdomere development);GO:…	NA	6.6e-07	1	91,	0	-6.18	-5.41	1.19	3' UTR	1	2311680	2358167	46488	1
chr2L	2358704	2358944	241	FBgn0031414	FBtr0344663	47024	eys	eyes shut, isoform E [Drosophila melanogaster]	GO:0000902(cell morphogenesis);GO:0005201(extracellular matrix structural constituent);GO:0005509(calcium ion binding);GO:0005515(protein binding);GO:0005576(extracellular region);GO:0005615(extracellular space);GO:0009986(cell surface);GO:0010378(temperature compensation of the circadian clock);GO:0016020(membrane);GO:0016021(integral component of membrane);GO:0042052(rhabdomere development);GO:…	NA	4e-21	1	241,	0	-20.4	-19.5	2.18	3' UTR	1	2311680	2358944	47265	1
chr2L	2365345	2365855	511	FBgn0261647	FBtr0077762	0	Axud1	AXIN1 up-regulated 1, isoform A [Drosophila melanogaster]	GO:0005634(nucleus);GO:0008285(negative regulation of cell population proliferation);GO:0043565(sequence-specific DNA binding);GO:0045944(positive regulation of transcription by RNA polymerase II)	NA	1e-94	1	511,	0	-94	-92.7	6.09	5' UTR	1	2365345	2370137	4793	1
chr2L	2366348	2366587	240	FBgn0261647	FBtr0077762	1003	Axud1	AXIN1 up-regulated 1, isoform A [Drosophila melanogaster]	GO:0005634(nucleus);GO:0008285(negative regulation of cell population proliferation);GO:0043565(sequence-specific DNA binding);GO:0045944(positive regulation of transcription by RNA polymerase II)	NA	2e-08	1	240,	0	-7.69	-6.88	1.51	Exon (FBtr0077762/FBgn0261647, exon 2 of 3)	1	2365345	2370137	4793	1
chr2L	2366977	2367067	91	FBgn0261647	FBtr0077762	1632	Axud1	AXIN1 up-regulated 1, isoform A [Drosophila melanogaster]	GO:0005634(nucleus);GO:0008285(negative regulation of cell population proliferation);GO:0043565(sequence-specific DNA binding);GO:0045944(positive regulation of transcription by RNA polymerase II)	NA	4.6e-05	1	91,	0	-4.34	-3.61	1.49	Exon (FBtr0077762/FBgn0261647, exon 2 of 3)	1	2365345	2370137	4793	1
chr2L	2367307	2367427	121	FBgn0261647	FBtr0077762	1962	Axud1	AXIN1 up-regulated 1, isoform A [Drosophila melanogaster]	GO:0005634(nucleus);GO:0008285(negative regulation of cell population proliferation);GO:0043565(sequence-specific DNA binding);GO:0045944(positive regulation of transcription by RNA polymerase II)	NA	1.3e-05	1	121,	0	-4.89	-4.15	1.68	Exon (FBtr0077762/FBgn0261647, exon 2 of 3)	1	2365345	2370137	4793	1
chr2L	2375487	2375697	211	FBgn0266317	FBtr0344047	0	asRNA:CR44982	NA	NA	NA	2.8e-05	1	211,	0	-4.55	-3.82	1.76	3' UTR	1	2374955	2375582	628	2
chr2L	2378737	2379097	361	FBgn0031420	FBtr0331438	2896	Atxn7	ataxin 7, isoform A [Drosophila melanogaster]	GO:0000124(SAGA complex);GO:0003674(molecular_function);GO:0005634(nucleus);GO:0005700(polytene chromosome);GO:0036285(SAGA complex assembly);GO:0070461(SAGA-type complex);GO:2001168(positive regulation of histone H2B ubiquitination)	NA	7.1e-08	1	361,	0	-7.15	-6.36	2.55	Exon (FBtr0331438/FBgn0031420, exon 3 of 3)	1	2375841	2380268	4428	1
chr2L	2401157	2401893	737	FBgn0031424	FBtr0331202	9497	VGlut	vesicular glutamate transporter, isoform A [Drosophila melanogaster]	GO:0005313(L-glutamate transmembrane transporter activity);GO:0005326(neurotransmitter transporter activity);GO:0006820(anion transport);GO:0008021(synaptic vesicle);GO:0015813(L-glutamate transmembrane transport);GO:0016020(membrane);GO:0016021(integral component of membrane);GO:0016057(regulation of membrane potential in photoreceptor cell);GO:0022857(transmembrane transporter activity);GO:0030…	NA	7.1e-06	2	177,4,	0,733	-5.15	-4.4	1.58	5' UTR	1	2391660	2410662	19003	1
chr2L	2402133	2404744	2612	FBgn0031424	FBtr0331202	10473	VGlut	vesicular glutamate transporter, isoform A [Drosophila melanogaster]	GO:0005313(L-glutamate transmembrane transporter activity);GO:0005326(neurotransmitter transporter activity);GO:0006820(anion transport);GO:0008021(synaptic vesicle);GO:0015813(L-glutamate transmembrane transport);GO:0016020(membrane);GO:0016021(integral component of membrane);GO:0016057(regulation of membrane potential in photoreceptor cell);GO:0022857(transmembrane transporter activity);GO:0030…	NA	0.00087	2	162,18,	0,2594	-3.06	-2.37	1.34	5' UTR	1	2391660	2410662	19003	1
chr2L	2410392	2410662	271	FBgn0031424	FBtr0331202	18732	VGlut	vesicular glutamate transporter, isoform A [Drosophila melanogaster]	GO:0005313(L-glutamate transmembrane transporter activity);GO:0005326(neurotransmitter transporter activity);GO:0006820(anion transport);GO:0008021(synaptic vesicle);GO:0015813(L-glutamate transmembrane transport);GO:0016020(membrane);GO:0016021(integral component of membrane);GO:0016057(regulation of membrane potential in photoreceptor cell);GO:0022857(transmembrane transporter activity);GO:0030…	NA	1e-85	1	271,	0	-85	-83.7	2.28	3' UTR	1	2391660	2410662	19003	1
chr2L	2420830	2421069	240	FBgn0031428	FBtr0077770	0	CG9886	uncharacterized protein Dmel_CG9886, isoform A [Drosophila melanogaster]	GO:0000166(nucleotide binding);GO:0005524(ATP binding);GO:0005737(cytoplasm);GO:0006468(protein phosphorylation);GO:0008887(glycerate kinase activity);GO:0016301(kinase activity);GO:0016310(phosphorylation);GO:0016740(transferase activity)	00030(Pentose phosphate pathway - Drosophila melanogaster (fruit fly));00260(Glycine, serine and threonine metabolism - Drosophila melanogaster (fruit fly));00561(Glycerolipid metabolism - Drosophila melanogaster (fruit fly));00630(Glyoxylate and dicarboxylate metabolism - Drosophila melanogaster (fruit fly));01100(Metabolic pathways - Drosophila melanogaster (fruit fly));01200(Carbon metabolism …	4e-12	1	240,	0	-11.4	-10.6	2.92	5' UTR	1	2420830	2422910	2081	1
chr2L	2421427	2421546	120	FBgn0031428	FBtr0077770	597	CG9886	uncharacterized protein Dmel_CG9886, isoform A [Drosophila melanogaster]	GO:0000166(nucleotide binding);GO:0005524(ATP binding);GO:0005737(cytoplasm);GO:0006468(protein phosphorylation);GO:0008887(glycerate kinase activity);GO:0016301(kinase activity);GO:0016310(phosphorylation);GO:0016740(transferase activity)	00030(Pentose phosphate pathway - Drosophila melanogaster (fruit fly));00260(Glycine, serine and threonine metabolism - Drosophila melanogaster (fruit fly));00561(Glycerolipid metabolism - Drosophila melanogaster (fruit fly));00630(Glyoxylate and dicarboxylate metabolism - Drosophila melanogaster (fruit fly));01100(Metabolic pathways - Drosophila melanogaster (fruit fly));01200(Carbon metabolism …	0.00038	1	120,	0	-3.42	-2.71	1.74	Exon (FBtr0077770/FBgn0031428, exon 1 of 2)	1	2420830	2422910	2081	1
chr2L	2422796	2423005	210	FBgn0031428	FBtr0077770	1966	CG9886	uncharacterized protein Dmel_CG9886, isoform A [Drosophila melanogaster]	GO:0000166(nucleotide binding);GO:0005524(ATP binding);GO:0005737(cytoplasm);GO:0006468(protein phosphorylation);GO:0008887(glycerate kinase activity);GO:0016301(kinase activity);GO:0016310(phosphorylation);GO:0016740(transferase activity)	00030(Pentose phosphate pathway - Drosophila melanogaster (fruit fly));00260(Glycine, serine and threonine metabolism - Drosophila melanogaster (fruit fly));00561(Glycerolipid metabolism - Drosophila melanogaster (fruit fly));00630(Glyoxylate and dicarboxylate metabolism - Drosophila melanogaster (fruit fly));01100(Metabolic pathways - Drosophila melanogaster (fruit fly));01200(Carbon metabolism …	4e-11	1	210,	0	-10.4	-9.52	2.97	3' UTR	1	2420830	2422910	2081	1
chr2L	2428372	2455823	27452	FBgn0000490	FBtr0077771	0	dpp	decapentaplegic protein (1188 could be 1587) [Drosophila melanogaster]	GO:0001708(cell fate specification);GO:0001709(cell fate determination);GO:0001715(ectodermal cell fate specification);GO:0001745(compound eye morphogenesis);GO:0005125(cytokine activity);GO:0005160(transforming growth factor beta receptor binding);GO:0005515(protein binding);GO:0005518(collagen binding);GO:0005576(extracellular region);GO:0005615(extracellular space);GO:0005622(intracellular);GO…	04013(MAPK signaling pathway - fly - Drosophila melanogaster (fruit fly));04341(Hedgehog signaling pathway - fly - Drosophila melanogaster (fruit fly));04350(TGF-beta signaling pathway - Drosophila melanogaster (fruit fly))	0	5	679,133,1186,172,767,	0,21821,22857,26365,26685	-375	-Inf	14.3	5' UTR	1	2428372	2459823	31452	1
chr2L	2458595	2458774	180	FBgn0000490	FBtr0077771	30223	dpp	decapentaplegic protein (1188 could be 1587) [Drosophila melanogaster]	GO:0001708(cell fate specification);GO:0001709(cell fate determination);GO:0001715(ectodermal cell fate specification);GO:0001745(compound eye morphogenesis);GO:0005125(cytokine activity);GO:0005160(transforming growth factor beta receptor binding);GO:0005515(protein binding);GO:0005518(collagen binding);GO:0005576(extracellular region);GO:0005615(extracellular space);GO:0005622(intracellular);GO…	04013(MAPK signaling pathway - fly - Drosophila melanogaster (fruit fly));04341(Hedgehog signaling pathway - fly - Drosophila melanogaster (fruit fly));04350(TGF-beta signaling pathway - Drosophila melanogaster (fruit fly))	2.2e-08	1	180,	0	-7.66	-6.85	1.61	3' UTR	1	2428372	2459823	31452	1
chr2L	2459613	2459823	211	FBgn0000490	FBtr0077771	31241	dpp	decapentaplegic protein (1188 could be 1587) [Drosophila melanogaster]	GO:0001708(cell fate specification);GO:0001709(cell fate determination);GO:0001715(ectodermal cell fate specification);GO:0001745(compound eye morphogenesis);GO:0005125(cytokine activity);GO:0005160(transforming growth factor beta receptor binding);GO:0005515(protein binding);GO:0005518(collagen binding);GO:0005576(extracellular region);GO:0005615(extracellular space);GO:0005622(intracellular);GO…	04013(MAPK signaling pathway - fly - Drosophila melanogaster (fruit fly));04341(Hedgehog signaling pathway - fly - Drosophila melanogaster (fruit fly));04350(TGF-beta signaling pathway - Drosophila melanogaster (fruit fly))	1e-130	1	211,	0	-130	-129	3.69	3' UTR	1	2428372	2459823	31452	1
chr2L	2496489	2497086	598	FBgn0011818	FBtr0077779	3534	oaf	out at first, isoform D [Drosophila melanogaster]	GO:0007275(multicellular organism development);GO:0016321(female meiosis chromosome segregation)	NA	6.3e-20	1	598,	0	-19.2	-18.2	2.24	3' UTR	1	2492955	2497357	4403	1
chr2L	2498070	2498249	180	FBgn0011818	FBtr0077778	5115	oaf	out at first, isoform D [Drosophila melanogaster]	GO:0007275(multicellular organism development);GO:0016321(female meiosis chromosome segregation)	NA	2.2e-07	1	180,	0	-6.65	-5.86	1.32	3' UTR	1	2492955	2498454	5500	1
chr2L	2578791	2579179	389	FBgn0031435	FBtr0077693	1104	Elba2	early boundary activity 2 [Drosophila melanogaster]	GO:0003677(DNA binding);GO:0003682(chromatin binding);GO:0005634(nucleus);GO:0005677(chromatin silencing complex);GO:0005704(polytene chromosome band);GO:0006325(chromatin organization);GO:0006342(chromatin silencing);GO:0006351(transcription, DNA-templated);GO:0043035(chromatin insulator sequence binding);GO:0043565(sequence-specific DNA binding);GO:0045892(negative regulation of transcription, …	NA	1.6e-16	1	389,	0	-15.8	-14.9	2.3	3' UTR	1	2577687	2579179	1493	1
chr2L	2580292	2580681	390	FBgn0031437	FBtr0077694	0	Arpc5	Actin-related protein 2/3 complex, subunit 5, isoform A [Drosophila melanogaster]	GO:0000902(cell morphogenesis);GO:0003779(actin binding);GO:0005200(structural constituent of cytoskeleton);GO:0005515(protein binding);GO:0005737(cytoplasm);GO:0005856(cytoskeleton);GO:0005885(Arp2/3 protein complex);GO:0015629(actin cytoskeleton);GO:0016477(cell migration);GO:0030027(lamellipodium);GO:0030833(regulation of actin filament polymerization);GO:0034314(Arp2/3 complex-mediated actin …	04144(Endocytosis - Drosophila melanogaster (fruit fly))	1e-104	2	290,38,	0,352	-104	-103	2.01	5' UTR	1	2580292	2581138	847	1
chr2L	2581215	2581304	90	FBgn0026479	FBtr0335173	4126	Drp1	dynamin related protein 1, isoform A [Drosophila melanogaster]	GO:0000166(nucleotide binding);GO:0000266(mitochondrial fission);GO:0000281(mitotic cytokinesis);GO:0003374(dynamin family protein polymerization involved in mitochondrial fission);GO:0003924(GTPase activity);GO:0005525(GTP binding);GO:0005737(cytoplasm);GO:0005739(mitochondrion);GO:0005875(microtubule associated complex);GO:0007005(mitochondrion organization);GO:0007370(ventral furrow formation)…	04214(Apoptosis - fly - Drosophila melanogaster (fruit fly))	0.0028	1	90,	0	-2.55	-1.88	1.37	3' UTR	1	2581281	2585430	4150	2
chr2L	2592628	2592715	88	FBgn0250835	FBtr0335172	759	CG15394	IP04634p, partial [Drosophila melanogaster]	NA	NA	0.0098	1	88,	0	-2.01	-1.37	1.47	3' UTR	1	2591869	2592773	905	1
chr2L	2677734	2683931	6198	FBgn0051690	FBtr0301682	0	CG31690	uncharacterized protein Dmel_CG31690 [Drosophila melanogaster]	GO:0000030(mannosyltransferase activity);GO:0003674(molecular_function);GO:0004169(dolichyl-phosphate-mannose-protein mannosyltransferase activity);GO:0005515(protein binding);GO:0005575(cellular_component);GO:0005783(endoplasmic reticulum);GO:0006486(protein glycosylation);GO:0008150(biological_process);GO:0016020(membrane);GO:0016021(integral component of membrane);GO:0016740(transferase activi…	NA	4e-13	2	324,64,	0,6134	-12.4	-11.5	3.5	5' UTR	1	2677734	2719431	41698	1
chr2L	2718877	2719431	555	FBgn0051690	FBtr0301682	41143	CG31690	uncharacterized protein Dmel_CG31690 [Drosophila melanogaster]	GO:0000030(mannosyltransferase activity);GO:0003674(molecular_function);GO:0004169(dolichyl-phosphate-mannose-protein mannosyltransferase activity);GO:0005515(protein binding);GO:0005575(cellular_component);GO:0005783(endoplasmic reticulum);GO:0006486(protein glycosylation);GO:0008150(biological_process);GO:0016020(membrane);GO:0016021(integral component of membrane);GO:0016740(transferase activi…	NA	7.9e-58	2	48,430,	0,125	-57.1	-56	7.47	3' UTR	1	2677734	2719431	41698	1
chr2L	2735841	2736317	477	FBgn0031449	FBtr0334161	10167	CG31689	uncharacterized protein Dmel_CG31689, isoform A [Drosophila melanogaster]	GO:0000166(nucleotide binding);GO:0005524(ATP binding);GO:0005886(plasma membrane);GO:0016020(membrane);GO:0016021(integral component of membrane);GO:0016787(hydrolase activity);GO:0016887(ATPase activity);GO:0017127(cholesterol transporter activity);GO:0034041(sterol-transporting ATPase activity);GO:0042626(ATPase activity, coupled to transmembrane movement of substances);GO:0055085(transmembran…	NA	1e-179	1	477,	0	-179	-178	3.25	5' UTR	1	2725674	2739830	14157	1
chr2L	2737855	2738237	383	FBgn0031449	FBtr0334161	12181	CG31689	uncharacterized protein Dmel_CG31689, isoform A [Drosophila melanogaster]	GO:0000166(nucleotide binding);GO:0005524(ATP binding);GO:0005886(plasma membrane);GO:0016020(membrane);GO:0016021(integral component of membrane);GO:0016787(hydrolase activity);GO:0016887(ATPase activity);GO:0017127(cholesterol transporter activity);GO:0034041(sterol-transporting ATPase activity);GO:0042626(ATPase activity, coupled to transmembrane movement of substances);GO:0055085(transmembran…	NA	6.3e-17	2	46,163,	0,220	-16.2	-15.3	1.63	Exon (FBtr0334161/FBgn0031449, exon 5 of 11)	1	2725674	2739830	14157	1
chr2L	2739711	2739830	120	FBgn0031449	FBtr0334161	14037	CG31689	uncharacterized protein Dmel_CG31689, isoform A [Drosophila melanogaster]	GO:0000166(nucleotide binding);GO:0005524(ATP binding);GO:0005886(plasma membrane);GO:0016020(membrane);GO:0016021(integral component of membrane);GO:0016787(hydrolase activity);GO:0016887(ATPase activity);GO:0017127(cholesterol transporter activity);GO:0034041(sterol-transporting ATPase activity);GO:0042626(ATPase activity, coupled to transmembrane movement of substances);GO:0055085(transmembran…	NA	3.2e-34	1	120,	0	-33.5	-32.4	1.57	3' UTR	1	2725674	2739830	14157	1
chr2L	2740696	2741908	1213	FBgn0031450	FBtr0089749	0	Hrs	hepatocyte growth factor regulated tyrosine kinase substrate, isoform A [Drosophila melanogaster]	GO:0001933(negative regulation of protein phosphorylation);GO:0005737(cytoplasm);GO:0005768(endosome);GO:0005829(cytosol);GO:0005938(cell cortex);GO:0006886(intracellular protein transport);GO:0006887(exocytosis);GO:0006897(endocytosis);GO:0007269(neurotransmitter secretion);GO:0007275(multicellular organism development);GO:0007298(border follicle cell migration);GO:0008021(synaptic vesicle);GO:0…	04144(Endocytosis - Drosophila melanogaster (fruit fly));04145(Phagosome - Drosophila melanogaster (fruit fly))	3.2e-37	4	89,57,375,350,	0,299,412,863	-36.5	-35.4	3.15	5' UTR	1	2740995	2743377	2383	1
chr2L	2742177	2742447	271	FBgn0031450	FBtr0089751	2191	Hrs	hepatocyte growth factor regulated tyrosine kinase substrate, isoform A [Drosophila melanogaster]	GO:0001933(negative regulation of protein phosphorylation);GO:0005737(cytoplasm);GO:0005768(endosome);GO:0005829(cytosol);GO:0005938(cell cortex);GO:0006886(intracellular protein transport);GO:0006887(exocytosis);GO:0006897(endocytosis);GO:0007269(neurotransmitter secretion);GO:0007275(multicellular organism development);GO:0007298(border follicle cell migration);GO:0008021(synaptic vesicle);GO:0…	04144(Endocytosis - Drosophila melanogaster (fruit fly));04145(Phagosome - Drosophila melanogaster (fruit fly))	1.3e-21	1	271,	0	-20.9	-19.9	1.78	Exon (FBtr0089751/FBgn0031450, exon 6 of 6)	1	2739986	2743377	3392	1
chr2L	2743197	2743377	181	FBgn0031450	FBtr0089751	3211	Hrs	hepatocyte growth factor regulated tyrosine kinase substrate, isoform A [Drosophila melanogaster]	GO:0001933(negative regulation of protein phosphorylation);GO:0005737(cytoplasm);GO:0005768(endosome);GO:0005829(cytosol);GO:0005938(cell cortex);GO:0006886(intracellular protein transport);GO:0006887(exocytosis);GO:0006897(endocytosis);GO:0007269(neurotransmitter secretion);GO:0007275(multicellular organism development);GO:0007298(border follicle cell migration);GO:0008021(synaptic vesicle);GO:0…	04144(Endocytosis - Drosophila melanogaster (fruit fly));04145(Phagosome - Drosophila melanogaster (fruit fly))	2.5e-16	1	181,	0	-15.6	-14.6	1.5	3' UTR	1	2739986	2743377	3392	1
chr2L	2745272	2746855	1584	FBgn0031452	FBtr0077712	174	Cwc25	Cwc25 [Drosophila melanogaster]	GO:0003674(molecular_function);GO:0005575(cellular_component)	NA	0	2	223,1299,	0,285	-362	-Inf	3.78	Exon (FBtr0077712/FBgn0031452, exon 2 of 3)	1	2745098	2746944	1847	1
chr2L	2752744	2753285	542	FBgn0031453	FBtr0077713	0	Bacc	bacchus, isoform B [Drosophila melanogaster]	GO:0005634(nucleus);GO:0005654(nucleoplasm);GO:0048149(behavioral response to ethanol)	NA	7.9e-27	2	97,53,	0,489	-26.1	-25.1	1.5	5' UTR	1	2752800	2756663	3864	1
chr2L	2753374	2757049	3676	FBgn0031453	FBtr0335125	929	Bacc	bacchus, isoform B [Drosophila melanogaster]	GO:0005634(nucleus);GO:0005654(nucleoplasm);GO:0048149(behavioral response to ethanol)	NA	0	3	287,163,805,	0,2634,2871	-6070	-Inf	3.68	5' UTR	1	2752445	2757920	5476	1
chr2L	2757557	2757975	419	FBgn0031453	FBtr0335125	5112	Bacc	bacchus, isoform B [Drosophila melanogaster]	GO:0005634(nucleus);GO:0005654(nucleoplasm);GO:0048149(behavioral response to ethanol)	NA	1e-200	1	419,	0	-200	-198	3.09	3' UTR	1	2752445	2757920	5476	1
chr2L	2763291	2763740	450	FBgn0031456	FBtr0077715	3367	Tnpo-SR	Transportin-Serine/Arginine rich, isoform A [Drosophila melanogaster]	GO:0005634(nucleus);GO:0005737(cytoplasm);GO:0005829(cytosol);GO:0006606(protein import into nucleus);GO:0006886(intracellular protein transport);GO:0008139(nuclear localization sequence binding);GO:0008536(Ran GTPase binding);GO:0008565(protein transporter activity);GO:0031965(nuclear membrane);GO:0048024(regulation of mRNA splicing, via spliceosome)	NA	1.3e-16	1	450,	0	-15.9	-14.9	1.75	3' UTR	1	2759924	2763610	3687	1
chr2L	2767161	2767281	121	FBgn0031458	FBtr0335127	928	aph-1	anterior pharynx defective 1, isoform A [Drosophila melanogaster]	GO:0004175(endopeptidase activity);GO:0005770(late endosome);GO:0005783(endoplasmic reticulum);GO:0005887(integral component of plasma membrane);GO:0006509(membrane protein ectodomain proteolysis);GO:0007219(Notch signaling pathway);GO:0007220(Notch receptor processing);GO:0008593(regulation of Notch signaling pathway);GO:0016020(membrane);GO:0016021(integral component of membrane);GO:0016485(pro…	04330(Notch signaling pathway - Drosophila melanogaster (fruit fly))	0.0022	1	121,	0	-2.65	-1.98	1.27	3' UTR	1	2766233	2767281	1049	1
chr2L	2768207	2768612	406	FBgn0019830	FBtr0077731	1457	colt	congested-like trachea, isoform A [Drosophila melanogaster]	GO:0003382(epithelial cell morphogenesis);GO:0005476(carnitine:acyl carnitine antiporter activity);GO:0005739(mitochondrion);GO:0005743(mitochondrial inner membrane);GO:0006839(mitochondrial transport);GO:0006844(acyl carnitine transport);GO:0007275(multicellular organism development);GO:0015226(carnitine transmembrane transporter activity);GO:0015879(carnitine transport);GO:0016020(membrane);GO:…	NA	1e-46	2	20,327,	0,79	-46	-44.9	2.6	3' UTR	1	2768590	2770069	1480	2
chr2L	2805261	2808430	3170	FBgn0031461	FBtr0077720	0	daw	dawdle, isoform A [Drosophila melanogaster]	GO:0001533(cornified envelope);GO:0005125(cytokine activity);GO:0005160(transforming growth factor beta receptor binding);GO:0005576(extracellular region);GO:0005615(extracellular space);GO:0007179(transforming growth factor beta receptor signaling pathway);GO:0007411(axon guidance);GO:0008083(growth factor activity);GO:0008340(determination of adult lifespan);GO:0010469(regulation of signaling r…	NA	1e-36	2	341,109,	0,3061	-36	-34.9	6.46	5' UTR	1	2805261	2812145	6885	1
chr2L	2808490	2809352	863	FBgn0031461	FBtr0077720	3229	daw	dawdle, isoform A [Drosophila melanogaster]	GO:0001533(cornified envelope);GO:0005125(cytokine activity);GO:0005160(transforming growth factor beta receptor binding);GO:0005576(extracellular region);GO:0005615(extracellular space);GO:0007179(transforming growth factor beta receptor signaling pathway);GO:0007411(axon guidance);GO:0008083(growth factor activity);GO:0008340(determination of adult lifespan);GO:0010469(regulation of signaling r…	NA	1e-48	2	47,373,	0,490	-48	-46.9	3.16	5' UTR	1	2805261	2812145	6885	1
chr2L	2809712	2810544	833	FBgn0031461	FBtr0077720	4451	daw	dawdle, isoform A [Drosophila melanogaster]	GO:0001533(cornified envelope);GO:0005125(cytokine activity);GO:0005160(transforming growth factor beta receptor binding);GO:0005576(extracellular region);GO:0005615(extracellular space);GO:0007179(transforming growth factor beta receptor signaling pathway);GO:0007411(axon guidance);GO:0008083(growth factor activity);GO:0008340(determination of adult lifespan);GO:0010469(regulation of signaling r…	NA	6.3e-15	2	542,177,	0,656	-14.2	-13.3	2.28	Exon (FBtr0077720/FBgn0031461, exon 2 of 5)	1	2805261	2812145	6885	1
chr2L	2812017	2812106	90	FBgn0031461	FBtr0077720	6756	daw	dawdle, isoform A [Drosophila melanogaster]	GO:0001533(cornified envelope);GO:0005125(cytokine activity);GO:0005160(transforming growth factor beta receptor binding);GO:0005576(extracellular region);GO:0005615(extracellular space);GO:0007179(transforming growth factor beta receptor signaling pathway);GO:0007411(axon guidance);GO:0008083(growth factor activity);GO:0008340(determination of adult lifespan);GO:0010469(regulation of signaling r…	NA	0.024	1	90,	0	-1.62	-0.996	1.42	3' UTR	1	2805261	2812145	6885	1
chr2L	2840214	2840542	329	FBgn0266881	FBtr0345736	0	asRNA:CR45342	NA	NA	NA	3.5e-06	1	329,	0	-5.46	-4.7	4.63	5' UTR	1	2840025	2840316	292	2
chr2L	2842399	2842548	150	FBgn0031468	FBtr0077619	2275	CG2975	IP10850p [Drosophila melanogaster]	GO:0006486(protein glycosylation);GO:0016020(membrane);GO:0016021(integral component of membrane);GO:0016263(glycoprotein-N-acetylgalactosamine 3-beta-galactosyltransferase activity);GO:0016267(O-glycan processing, core 1);GO:0016740(transferase activity);GO:0016757(transferase activity, transferring glycosyl groups);GO:0032504(multicellular organism reproduction);GO:0046872(metal ion binding);GO…	00512(Mucin type O-glycan biosynthesis - Drosophila melanogaster (fruit fly));01100(Metabolic pathways - Drosophila melanogaster (fruit fly))	0.0093	1	150,	0	-2.03	-1.39	2.05	3' UTR	1	2840124	2842638	2515	1
chr2L	2856420	2856652	233	FBgn0015521	FBtr0273293	350	RpS21	GM24606p, partial [Drosophila melanogaster]	GO:0000447(endonucleolytic cleavage in ITS1 to separate SSU-rRNA from 5.8S rRNA and LSU-rRNA from tricistronic rRNA transcript (SSU-rRNA, 5.8S rRNA, LSU-rRNA));GO:0000461(endonucleolytic cleavage to generate mature 3'-end of SSU-rRNA from (SSU-rRNA, 5.8S rRNA, LSU-rRNA));GO:0002181(cytoplasmic translation);GO:0003735(structural constituent of ribosome);GO:0005622(intracellular);GO:0005737(cytopla…	03010(Ribosome - Drosophila melanogaster (fruit fly))	0	1	233,	0	-1720	-Inf	2.25	3' UTR	1	2856070	2856705	636	1
chr2L	2856913	2857029	117	FBgn0015521	FBtr0077623	802	RpS21	GM24606p, partial [Drosophila melanogaster]	GO:0000447(endonucleolytic cleavage in ITS1 to separate SSU-rRNA from 5.8S rRNA and LSU-rRNA from tricistronic rRNA transcript (SSU-rRNA, 5.8S rRNA, LSU-rRNA));GO:0000461(endonucleolytic cleavage to generate mature 3'-end of SSU-rRNA from (SSU-rRNA, 5.8S rRNA, LSU-rRNA));GO:0002181(cytoplasmic translation);GO:0003735(structural constituent of ribosome);GO:0005622(intracellular);GO:0005737(cytopla…	03010(Ribosome - Drosophila melanogaster (fruit fly))	1.3e-13	1	117,	0	-12.9	-12	1.43	3' UTR	1	2856111	2857029	919	1
chr2L	2857164	2864995	7832	FBgn0031474	FBtr0077625	0	CG2991	uncharacterized protein Dmel_CG2991, isoform B [Drosophila melanogaster]	GO:0005575(cellular_component);GO:0008150(biological_process);GO:0008270(zinc ion binding);GO:0016020(membrane);GO:0016021(integral component of membrane);GO:0046872(metal ion binding)	NA	1e-161	4	413,90,304,27,	0,2461,5373,7805	-161	-160	2.62	5' UTR	1	2857164	2868548	11385	1
chr2L	2867923	2868013	91	FBgn0031474	FBtr0077625	10759	CG2991	uncharacterized protein Dmel_CG2991, isoform B [Drosophila melanogaster]	GO:0005575(cellular_component);GO:0008150(biological_process);GO:0008270(zinc ion binding);GO:0016020(membrane);GO:0016021(integral component of membrane);GO:0046872(metal ion binding)	NA	0.0018	1	91,	0	-2.74	-2.07	1.08	3' UTR	1	2857164	2868548	11385	1
chr2L	2868340	2868548	209	FBgn0031474	FBtr0077625	11176	CG2991	uncharacterized protein Dmel_CG2991, isoform B [Drosophila melanogaster]	GO:0005575(cellular_component);GO:0008150(biological_process);GO:0008270(zinc ion binding);GO:0016020(membrane);GO:0016021(integral component of membrane);GO:0046872(metal ion binding)	NA	1e-126	1	209,	0	-126	-125	2.89	3' UTR	1	2857164	2868548	11385	1
chr2L	2878702	2878971	270	FBgn0051950	FBtr0332457	358	Sbat	uncharacterized protein Dmel_CG31950, isoform A [Drosophila melanogaster]	GO:0031417(NatC complex)	NA	1e-08	1	270,	0	-7.99	-7.18	2.58	3' UTR	1	2878344	2879001	658	1
chr2L	2885929	2924953	39025	FBgn0041111	FBtr0077632	0	lilli	lilliputian, isoform I [Drosophila melanogaster]	GO:0000915(actomyosin contractile ring assembly);GO:0003677(DNA binding);GO:0003690(double-stranded DNA binding);GO:0003700(DNA-binding transcription factor activity);GO:0005634(nucleus);GO:0006351(transcription, DNA-templated);GO:0006355(regulation of transcription, DNA-templated);GO:0007275(multicellular organism development);GO:0007365(periodic partitioning);GO:0007366(periodic partitioning by…	NA	0	5	650,315,1243,121,40,	0,2355,3745,26839,38985	-320	-318	20.3	5' UTR	1	2885929	2952511	66583	1
chr2L	2930122	2945360	15239	FBgn0041111	FBtr0077632	44193	lilli	lilliputian, isoform I [Drosophila melanogaster]	GO:0000915(actomyosin contractile ring assembly);GO:0003677(DNA binding);GO:0003690(double-stranded DNA binding);GO:0003700(DNA-binding transcription factor activity);GO:0005634(nucleus);GO:0006351(transcription, DNA-templated);GO:0006355(regulation of transcription, DNA-templated);GO:0007275(multicellular organism development);GO:0007365(periodic partitioning);GO:0007366(periodic partitioning by…	NA	3.2e-78	2	30,331,	0,14908	-77.5	-76.2	4.82	5' UTR	1	2885929	2952511	66583	1
chr2L	2945540	2945690	151	FBgn0041111	FBtr0077632	59611	lilli	lilliputian, isoform I [Drosophila melanogaster]	GO:0000915(actomyosin contractile ring assembly);GO:0003677(DNA binding);GO:0003690(double-stranded DNA binding);GO:0003700(DNA-binding transcription factor activity);GO:0005634(nucleus);GO:0006351(transcription, DNA-templated);GO:0006355(regulation of transcription, DNA-templated);GO:0007275(multicellular organism development);GO:0007365(periodic partitioning);GO:0007366(periodic partitioning by…	NA	1.3e-08	1	151,	0	-7.89	-7.08	1.96	5' UTR	1	2885929	2952511	66583	1
chr2L	2947019	2947109	91	FBgn0041111	FBtr0077632	61090	lilli	lilliputian, isoform I [Drosophila melanogaster]	GO:0000915(actomyosin contractile ring assembly);GO:0003677(DNA binding);GO:0003690(double-stranded DNA binding);GO:0003700(DNA-binding transcription factor activity);GO:0005634(nucleus);GO:0006351(transcription, DNA-templated);GO:0006355(regulation of transcription, DNA-templated);GO:0007275(multicellular organism development);GO:0007365(periodic partitioning);GO:0007366(periodic partitioning by…	NA	0.0089	1	91,	0	-2.05	-1.4	1.69	Exon (FBtr0077632/FBgn0041111, exon 5 of 13)	1	2885929	2952511	66583	1
chr2L	2949378	2949468	91	FBgn0041111	FBtr0077632	63449	lilli	lilliputian, isoform I [Drosophila melanogaster]	GO:0000915(actomyosin contractile ring assembly);GO:0003677(DNA binding);GO:0003690(double-stranded DNA binding);GO:0003700(DNA-binding transcription factor activity);GO:0005634(nucleus);GO:0006351(transcription, DNA-templated);GO:0006355(regulation of transcription, DNA-templated);GO:0007275(multicellular organism development);GO:0007365(periodic partitioning);GO:0007366(periodic partitioning by…	NA	0.00033	1	91,	0	-3.48	-2.78	1.5	Exon (FBtr0077632/FBgn0041111, exon 8 of 13)	1	2885929	2952511	66583	1
chr2L	2949948	2950158	211	FBgn0041111	FBtr0077632	64019	lilli	lilliputian, isoform I [Drosophila melanogaster]	GO:0000915(actomyosin contractile ring assembly);GO:0003677(DNA binding);GO:0003690(double-stranded DNA binding);GO:0003700(DNA-binding transcription factor activity);GO:0005634(nucleus);GO:0006351(transcription, DNA-templated);GO:0006355(regulation of transcription, DNA-templated);GO:0007275(multicellular organism development);GO:0007365(periodic partitioning);GO:0007366(periodic partitioning by…	NA	6.6e-07	1	211,	0	-6.18	-5.41	1.54	Exon (FBtr0077632/FBgn0041111, exon 8 of 13)	1	2885929	2952511	66583	1
chr2L	2953507	2953686	180	FBgn0041111	FBtr0077633	67578	lilli	lilliputian, isoform I [Drosophila melanogaster]	GO:0000915(actomyosin contractile ring assembly);GO:0003677(DNA binding);GO:0003690(double-stranded DNA binding);GO:0003700(DNA-binding transcription factor activity);GO:0005634(nucleus);GO:0006351(transcription, DNA-templated);GO:0006355(regulation of transcription, DNA-templated);GO:0007275(multicellular organism development);GO:0007365(periodic partitioning);GO:0007366(periodic partitioning by…	NA	0.00089	1	180,	0	-3.05	-2.36	1.85	3' UTR	1	2885929	2954406	68478	1
chr2L	2954196	2954406	211	FBgn0041111	FBtr0077633	68267	lilli	lilliputian, isoform I [Drosophila melanogaster]	GO:0000915(actomyosin contractile ring assembly);GO:0003677(DNA binding);GO:0003690(double-stranded DNA binding);GO:0003700(DNA-binding transcription factor activity);GO:0005634(nucleus);GO:0006351(transcription, DNA-templated);GO:0006355(regulation of transcription, DNA-templated);GO:0007275(multicellular organism development);GO:0007365(periodic partitioning);GO:0007366(periodic partitioning by…	NA	5e-32	1	211,	0	-31.3	-30.3	5.54	3' UTR	1	2885929	2954406	68478	1
chr2L	2955001	2955091	91	FBgn0010263	FBtr0290237	239	Rbp9	RNA-binding protein 9, isoform J [Drosophila melanogaster]	GO:0003676(nucleic acid binding);GO:0003723(RNA binding);GO:0003729(mRNA binding);GO:0005634(nucleus);GO:0007293(germarium-derived egg chamber formation);GO:0036093(germ cell proliferation);GO:0048477(oogenesis);GO:0060856(establishment of blood-brain barrier)	NA	0.02	1	91,	0	-1.7	-0.991	7.93	5' UTR	1	2954762	2964851	10090	1
chr2L	2957099	2957189	91	FBgn0010263	FBtr0290237	2337	Rbp9	RNA-binding protein 9, isoform J [Drosophila melanogaster]	GO:0003676(nucleic acid binding);GO:0003723(RNA binding);GO:0003729(mRNA binding);GO:0005634(nucleus);GO:0007293(germarium-derived egg chamber formation);GO:0036093(germ cell proliferation);GO:0048477(oogenesis);GO:0060856(establishment of blood-brain barrier)	NA	0.023	1	91,	0	-1.64	-1.01	1.48	5' UTR	1	2954762	2964851	10090	1
chr2L	2961266	2961626	361	FBgn0010263	FBtr0290237	6504	Rbp9	RNA-binding protein 9, isoform J [Drosophila melanogaster]	GO:0003676(nucleic acid binding);GO:0003723(RNA binding);GO:0003729(mRNA binding);GO:0005634(nucleus);GO:0007293(germarium-derived egg chamber formation);GO:0036093(germ cell proliferation);GO:0048477(oogenesis);GO:0060856(establishment of blood-brain barrier)	NA	1e-178	1	361,	0	-178	-176	2.57	Exon (FBtr0290237/FBgn0010263, exon 3 of 7)	1	2954762	2964851	10090	1
chr2L	2964422	2964872	451	FBgn0010263	FBtr0290237	9660	Rbp9	RNA-binding protein 9, isoform J [Drosophila melanogaster]	GO:0003676(nucleic acid binding);GO:0003723(RNA binding);GO:0003729(mRNA binding);GO:0005634(nucleus);GO:0007293(germarium-derived egg chamber formation);GO:0036093(germ cell proliferation);GO:0048477(oogenesis);GO:0060856(establishment of blood-brain barrier)	NA	0	1	451,	0	-1280	-Inf	2.66	3' UTR	1	2954762	2964851	10090	1
chr2L	2965051	2965410	360	FBgn0010263	FBtr0100468	8140	Rbp9	RNA-binding protein 9, isoform J [Drosophila melanogaster]	GO:0003676(nucleic acid binding);GO:0003723(RNA binding);GO:0003729(mRNA binding);GO:0005634(nucleus);GO:0007293(germarium-derived egg chamber formation);GO:0036093(germ cell proliferation);GO:0048477(oogenesis);GO:0060856(establishment of blood-brain barrier)	NA	1.3e-21	1	360,	0	-20.9	-19.9	1.83	3' UTR	1	2956911	2968434	11524	1
chr2L	2966069	2966249	181	FBgn0010263	FBtr0100468	9158	Rbp9	RNA-binding protein 9, isoform J [Drosophila melanogaster]	GO:0003676(nucleic acid binding);GO:0003723(RNA binding);GO:0003729(mRNA binding);GO:0005634(nucleus);GO:0007293(germarium-derived egg chamber formation);GO:0036093(germ cell proliferation);GO:0048477(oogenesis);GO:0060856(establishment of blood-brain barrier)	NA	0.00013	1	181,	0	-3.87	-3.16	1.39	3' UTR	1	2956911	2968434	11524	1
chr2L	2966368	2966937	570	FBgn0010263	FBtr0100468	9457	Rbp9	RNA-binding protein 9, isoform J [Drosophila melanogaster]	GO:0003676(nucleic acid binding);GO:0003723(RNA binding);GO:0003729(mRNA binding);GO:0005634(nucleus);GO:0007293(germarium-derived egg chamber formation);GO:0036093(germ cell proliferation);GO:0048477(oogenesis);GO:0060856(establishment of blood-brain barrier)	NA	7.9e-85	1	570,	0	-84.1	-82.8	2.69	3' UTR	1	2956911	2968434	11524	1
chr2L	2968165	2968404	240	FBgn0010263	FBtr0100468	11254	Rbp9	RNA-binding protein 9, isoform J [Drosophila melanogaster]	GO:0003676(nucleic acid binding);GO:0003723(RNA binding);GO:0003729(mRNA binding);GO:0005634(nucleus);GO:0007293(germarium-derived egg chamber formation);GO:0036093(germ cell proliferation);GO:0048477(oogenesis);GO:0060856(establishment of blood-brain barrier)	NA	7.9e-20	1	240,	0	-19.1	-18.1	1.72	3' UTR	1	2956911	2968434	11524	1
chr2L	2992985	2993403	419	FBgn0025681	FBtr0331653	115	CG3558	uncharacterized protein Dmel_CG3558, isoform B [Drosophila melanogaster]	GO:0003674(molecular_function);GO:0005575(cellular_component);GO:0008150(biological_process)	NA	6.3e-55	1	419,	0	-54.2	-53	3.24	5' UTR	1	2992870	2998726	5857	1
chr2L	2998308	2998517	210	FBgn0025681	FBtr0331653	5438	CG3558	uncharacterized protein Dmel_CG3558, isoform B [Drosophila melanogaster]	GO:0003674(molecular_function);GO:0005575(cellular_component);GO:0008150(biological_process)	NA	2.1e-10	1	210,	0	-9.67	-8.83	1.31	3' UTR	1	2992870	2998726	5857	1
chr2L	2999286	3014018	14733	FBgn0031488	FBtr0077646	0	CG17265	uncharacterized protein Dmel_CG17265 [Drosophila melanogaster]	GO:0016246(RNA interference)	NA	1e-121	2	716,631,	0,14102	-121	-120	9.82	5' UTR	1	2999286	3016069	16784	1
chr2L	3018877	3018966	90	FBgn0031490	FBtr0077647	369	CG17264	uncharacterized protein Dmel_CG17264, isoform A [Drosophila melanogaster]	NA	NA	0.0013	1	90,	0	-2.87	-2.19	4.16	5' UTR	1	3018508	3021506	2999	1
chr2L	3021268	3021447	180	FBgn0031490	FBtr0077647	2760	CG17264	uncharacterized protein Dmel_CG17264, isoform A [Drosophila melanogaster]	NA	NA	0.0069	1	180,	0	-2.16	-1.51	1.72	3' UTR	1	3018508	3021506	2999	1
chr2L	3023346	3024449	1104	FBgn0031492	FBtr0077648	120	CG3542	uncharacterized protein Dmel_CG3542 [Drosophila melanogaster]	GO:0000398(mRNA splicing, via spliceosome);GO:0003723(RNA binding);GO:0005515(protein binding);GO:0005685(U1 snRNP);GO:0045292(mRNA cis splicing, via spliceosome);GO:0071004(U2-type prespliceosome);GO:0071011(precatalytic spliceosome)	03040(Spliceosome - Drosophila melanogaster (fruit fly))	7.9e-13	3	449,233,307,	0,508,797	-12.1	-11.2	2.11	5' UTR	1	3023226	3026439	3214	1
chr2L	3025323	3025748	426	FBgn0031492	FBtr0077648	2097	CG3542	uncharacterized protein Dmel_CG3542 [Drosophila melanogaster]	GO:0000398(mRNA splicing, via spliceosome);GO:0003723(RNA binding);GO:0005515(protein binding);GO:0005685(U1 snRNP);GO:0045292(mRNA cis splicing, via spliceosome);GO:0071004(U2-type prespliceosome);GO:0071011(precatalytic spliceosome)	03040(Spliceosome - Drosophila melanogaster (fruit fly))	7.9e-46	2	300,60,	0,366	-45.1	-44	1.94	Exon (FBtr0077648/FBgn0031492, exon 4 of 6)	1	3023226	3026439	3214	1
chr2L	3030497	3030616	120	FBgn0031495	FBtr0077651	0	GABPI	beta4GalNAcTB pilot, isoform B [Drosophila melanogaster]	GO:0005783(endoplasmic reticulum);GO:0005794(Golgi apparatus);GO:0006612(protein targeting to membrane);GO:0006888(endoplasmic reticulum to Golgi vesicle-mediated transport);GO:0016020(membrane);GO:0016021(integral component of membrane);GO:0016740(transferase activity);GO:0016746(transferase activity, transferring acyl groups);GO:0018230(peptidyl-L-cysteine S-palmitoylation);GO:0018345(protein p…	NA	0.0011	1	120,	0	-2.97	-2.28	1.77	5' UTR	1	3030539	3032300	1762	1
chr2L	3032210	3032300	91	FBgn0031495	FBtr0077651	1671	GABPI	beta4GalNAcTB pilot, isoform B [Drosophila melanogaster]	GO:0005783(endoplasmic reticulum);GO:0005794(Golgi apparatus);GO:0006612(protein targeting to membrane);GO:0006888(endoplasmic reticulum to Golgi vesicle-mediated transport);GO:0016020(membrane);GO:0016021(integral component of membrane);GO:0016740(transferase activity);GO:0016746(transferase activity, transferring acyl groups);GO:0018230(peptidyl-L-cysteine S-palmitoylation);GO:0018345(protein p…	NA	7.9e-11	1	91,	0	-10.1	-9.28	2.29	3' UTR	1	3030539	3032300	1762	1
chr2L	3038496	3038793	298	FBgn0031498	FBtr0344088	1266	CG17260	uncharacterized protein Dmel_CG17260, isoform A [Drosophila melanogaster]	GO:0005515(protein binding);GO:0005575(cellular_component);GO:0008150(biological_process);GO:0008270(zinc ion binding)	NA	1e-55	1	298,	0	-55	-53.8	5.11	3' UTR	1	3037230	3038793	1564	1
chr2L	3041296	3041620	325	FBgn0031500	FBtr0077654	1320	CG17221	uncharacterized protein Dmel_CG17221, isoform A [Drosophila melanogaster]	GO:0005739(mitochondrion);GO:0016319(mushroom body development);GO:0016491(oxidoreductase activity);GO:0055114(oxidation-reduction process)	NA	9.3e-05	2	102,168,	0,157	-4.03	-3.31	1.41	3' UTR	1	3039976	3041626	1651	1
chr2L	3043383	3043563	181	FBgn0031501	FBtr0335385	832	CG17261	IP07063p, partial [Drosophila melanogaster]	NA	NA	0.00011	1	181,	0	-3.96	-3.24	2.33	3' UTR	1	3042551	3043593	1043	1
chr2L	3043947	3047044	3098	FBgn0042627	FBtr0077657	0	FASN2	fatty acid synthase 2, isoform A [Drosophila melanogaster]	GO:0003824(catalytic activity);GO:0004312(fatty acid synthase activity);GO:0004313([acyl-carrier-protein] S-acetyltransferase activity);GO:0004314([acyl-carrier-protein] S-malonyltransferase activity);GO:0004315(3-oxoacyl-[acyl-carrier-protein] synthase activity);GO:0004316(3-oxoacyl-[acyl-carrier-protein] reductase (NADPH) activity);GO:0004319(enoyl-[acyl-carrier-protein] reductase (NADPH, B-spe…	00061(Fatty acid biosynthesis - Drosophila melanogaster (fruit fly));01100(Metabolic pathways - Drosophila melanogaster (fruit fly));01212(Fatty acid metabolism - Drosophila melanogaster (fruit fly))	4e-78	3	214,230,95,	0,1707,3003	-77.4	-76.1	2.56	5' UTR	1	3043947	3055601	11655	1
chr2L	3047522	3047761	240	FBgn0042627	FBtr0077657	3575	FASN2	fatty acid synthase 2, isoform A [Drosophila melanogaster]	GO:0003824(catalytic activity);GO:0004312(fatty acid synthase activity);GO:0004313([acyl-carrier-protein] S-acetyltransferase activity);GO:0004314([acyl-carrier-protein] S-malonyltransferase activity);GO:0004315(3-oxoacyl-[acyl-carrier-protein] synthase activity);GO:0004316(3-oxoacyl-[acyl-carrier-protein] reductase (NADPH) activity);GO:0004319(enoyl-[acyl-carrier-protein] reductase (NADPH, B-spe…	00061(Fatty acid biosynthesis - Drosophila melanogaster (fruit fly));01100(Metabolic pathways - Drosophila melanogaster (fruit fly));01212(Fatty acid metabolism - Drosophila melanogaster (fruit fly))	6.3e-12	1	240,	0	-11.2	-10.3	2.95	Exon (FBtr0077657/FBgn0042627, exon 3 of 7)	1	3043947	3055601	11655	1
chr2L	3050130	3050310	181	FBgn0042627	FBtr0077657	6183	FASN2	fatty acid synthase 2, isoform A [Drosophila melanogaster]	GO:0003824(catalytic activity);GO:0004312(fatty acid synthase activity);GO:0004313([acyl-carrier-protein] S-acetyltransferase activity);GO:0004314([acyl-carrier-protein] S-malonyltransferase activity);GO:0004315(3-oxoacyl-[acyl-carrier-protein] synthase activity);GO:0004316(3-oxoacyl-[acyl-carrier-protein] reductase (NADPH) activity);GO:0004319(enoyl-[acyl-carrier-protein] reductase (NADPH, B-spe…	00061(Fatty acid biosynthesis - Drosophila melanogaster (fruit fly));01100(Metabolic pathways - Drosophila melanogaster (fruit fly));01212(Fatty acid metabolism - Drosophila melanogaster (fruit fly))	1.6e-32	1	181,	0	-31.8	-30.7	2.27	Exon (FBtr0077657/FBgn0042627, exon 4 of 7)	1	3043947	3055601	11655	1
chr2L	3054285	3054464	180	FBgn0042627	FBtr0077657	10338	FASN2	fatty acid synthase 2, isoform A [Drosophila melanogaster]	GO:0003824(catalytic activity);GO:0004312(fatty acid synthase activity);GO:0004313([acyl-carrier-protein] S-acetyltransferase activity);GO:0004314([acyl-carrier-protein] S-malonyltransferase activity);GO:0004315(3-oxoacyl-[acyl-carrier-protein] synthase activity);GO:0004316(3-oxoacyl-[acyl-carrier-protein] reductase (NADPH) activity);GO:0004319(enoyl-[acyl-carrier-protein] reductase (NADPH, B-spe…	00061(Fatty acid biosynthesis - Drosophila melanogaster (fruit fly));01100(Metabolic pathways - Drosophila melanogaster (fruit fly));01212(Fatty acid metabolism - Drosophila melanogaster (fruit fly))	0.00048	1	180,	0	-3.32	-2.62	1.33	Exon (FBtr0077657/FBgn0042627, exon 4 of 7)	1	3043947	3055601	11655	1
chr2L	3054738	3055605	868	FBgn0042627	FBtr0077657	10791	FASN2	fatty acid synthase 2, isoform A [Drosophila melanogaster]	GO:0003824(catalytic activity);GO:0004312(fatty acid synthase activity);GO:0004313([acyl-carrier-protein] S-acetyltransferase activity);GO:0004314([acyl-carrier-protein] S-malonyltransferase activity);GO:0004315(3-oxoacyl-[acyl-carrier-protein] synthase activity);GO:0004316(3-oxoacyl-[acyl-carrier-protein] reductase (NADPH) activity);GO:0004319(enoyl-[acyl-carrier-protein] reductase (NADPH, B-spe…	00061(Fatty acid biosynthesis - Drosophila melanogaster (fruit fly));01100(Metabolic pathways - Drosophila melanogaster (fruit fly));01212(Fatty acid metabolism - Drosophila melanogaster (fruit fly))	1e-176	3	46,144,229,	0,432,639	-176	-174	2.55	3' UTR	1	3043947	3055601	11655	1
chr2L	3059665	3059785	121	FBgn0283427	FBtr0077659	3067	FASN1	fatty acid synthase 1, isoform C [Drosophila melanogaster]	GO:0003824(catalytic activity);GO:0004312(fatty acid synthase activity);GO:0004313([acyl-carrier-protein] S-acetyltransferase activity);GO:0004314([acyl-carrier-protein] S-malonyltransferase activity);GO:0004315(3-oxoacyl-[acyl-carrier-protein] synthase activity);GO:0004316(3-oxoacyl-[acyl-carrier-protein] reductase (NADPH) activity);GO:0004319(enoyl-[acyl-carrier-protein] reductase (NADPH, B-spe…	00061(Fatty acid biosynthesis - Drosophila melanogaster (fruit fly));01100(Metabolic pathways - Drosophila melanogaster (fruit fly));01212(Fatty acid metabolism - Drosophila melanogaster (fruit fly))	0.00076	1	121,	0	-3.12	-2.42	1.3	5' UTR	1	3056598	3068177	11580	1
chr2L	3067458	3067518	61	FBgn0283427	FBtr0077659	10860	FASN1	fatty acid synthase 1, isoform C [Drosophila melanogaster]	GO:0003824(catalytic activity);GO:0004312(fatty acid synthase activity);GO:0004313([acyl-carrier-protein] S-acetyltransferase activity);GO:0004314([acyl-carrier-protein] S-malonyltransferase activity);GO:0004315(3-oxoacyl-[acyl-carrier-protein] synthase activity);GO:0004316(3-oxoacyl-[acyl-carrier-protein] reductase (NADPH) activity);GO:0004319(enoyl-[acyl-carrier-protein] reductase (NADPH, B-spe…	00061(Fatty acid biosynthesis - Drosophila melanogaster (fruit fly));01100(Metabolic pathways - Drosophila melanogaster (fruit fly));01212(Fatty acid metabolism - Drosophila melanogaster (fruit fly))	6e-09	1	61,	0	-8.22	-7.41	1.13	3' UTR	1	3056598	3068177	11580	1
chr2L	3068027	3068177	151	FBgn0283427	FBtr0077659	11429	FASN1	fatty acid synthase 1, isoform C [Drosophila melanogaster]	GO:0003824(catalytic activity);GO:0004312(fatty acid synthase activity);GO:0004313([acyl-carrier-protein] S-acetyltransferase activity);GO:0004314([acyl-carrier-protein] S-malonyltransferase activity);GO:0004315(3-oxoacyl-[acyl-carrier-protein] synthase activity);GO:0004316(3-oxoacyl-[acyl-carrier-protein] reductase (NADPH) activity);GO:0004319(enoyl-[acyl-carrier-protein] reductase (NADPH, B-spe…	00061(Fatty acid biosynthesis - Drosophila melanogaster (fruit fly));01100(Metabolic pathways - Drosophila melanogaster (fruit fly));01212(Fatty acid metabolism - Drosophila melanogaster (fruit fly))	6.3e-60	1	151,	0	-59.2	-58	1.31	3' UTR	1	3056598	3068177	11580	1
chr2L	3168807	3169016	210	FBgn0014906	FBtr0077576	5162	Hydr2	alpha/beta hydrolase2, isoform A [Drosophila melanogaster]	GO:0006629(lipid metabolic process);GO:0016020(membrane);GO:0016021(integral component of membrane);GO:0016298(lipase activity);GO:0016787(hydrolase activity);GO:0034338(short-chain carboxylesterase activity);GO:0036126(sperm flagellum);GO:0043401(steroid hormone mediated signaling pathway);GO:0044255(cellular lipid metabolic process);GO:0046464(acylglycerol catabolic process);GO:0047372(acylglyc…	NA	2.2e-10	1	210,	0	-9.66	-8.82	2.19	3' UTR	1	3163645	3168988	5344	1
chr2L	3304100	3313443	9344	FBgn0031517	FBtr0077580	0	CG15406	uncharacterized protein Dmel_CG15406 [Drosophila melanogaster]	GO:0005215(transporter activity);GO:0005351(carbohydrate:proton symporter activity);GO:0005355(glucose transmembrane transporter activity);GO:0005887(integral component of plasma membrane);GO:0016020(membrane);GO:0016021(integral component of membrane);GO:0022857(transmembrane transporter activity);GO:0034219(carbohydrate transmembrane transport);GO:0046323(glucose import);GO:0055085(transmembran…	NA	3.2e-87	2	736,134,	0,9210	-86.5	-85.2	14.7	5' UTR	1	3309222	3311682	2461	1
chr2L	3317328	3317418	91	FBgn0031518	FBtr0114460	13228	CG3277	uncharacterized protein Dmel_CG3277 [Drosophila melanogaster]	GO:0004672(protein kinase activity);GO:0004713(protein tyrosine kinase activity);GO:0004714(transmembrane receptor protein tyrosine kinase activity);GO:0005524(ATP binding);GO:0005575(cellular_component);GO:0005887(integral component of plasma membrane);GO:0006468(protein phosphorylation);GO:0007169(transmembrane receptor protein tyrosine kinase signaling pathway);GO:0008284(positive regulation o…	NA	0.0021	1	91,	0	-2.68	-2	1.65	3' UTR	1	3304100	3317418	13319	1
chr2L	3321543	3321631	89	FBgn0031520	FBtr0077583	1298	CG8837	uncharacterized protein Dmel_CG8837, isoform A [Drosophila melanogaster]	GO:0005215(transporter activity);GO:0005351(carbohydrate:proton symporter activity);GO:0005355(glucose transmembrane transporter activity);GO:0005887(integral component of plasma membrane);GO:0016020(membrane);GO:0016021(integral component of membrane);GO:0022857(transmembrane transporter activity);GO:0034219(carbohydrate transmembrane transport);GO:0046323(glucose import);GO:0055085(transmembran…	NA	0.044	1	89,	0	-1.36	-0.754	1.59	Exon (FBtr0077583/FBgn0031520, exon 4 of 7)	1	3320245	3323141	2897	1
chr2L	3322874	3323141	268	FBgn0031520	FBtr0077583	2629	CG8837	uncharacterized protein Dmel_CG8837, isoform A [Drosophila melanogaster]	GO:0005215(transporter activity);GO:0005351(carbohydrate:proton symporter activity);GO:0005355(glucose transmembrane transporter activity);GO:0005887(integral component of plasma membrane);GO:0016020(membrane);GO:0016021(integral component of membrane);GO:0022857(transmembrane transporter activity);GO:0034219(carbohydrate transmembrane transport);GO:0046323(glucose import);GO:0055085(transmembran…	NA	1.6e-37	1	268,	0	-36.8	-35.8	2.54	3' UTR	1	3320245	3323141	2897	1
chr2L	3324237	3324677	441	FBgn0053281	FBtr0077584	0	CG33281	uncharacterized protein Dmel_CG33281 [Drosophila melanogaster]	GO:0005215(transporter activity);GO:0005351(carbohydrate:proton symporter activity);GO:0005355(glucose transmembrane transporter activity);GO:0005887(integral component of plasma membrane);GO:0016020(membrane);GO:0016021(integral component of membrane);GO:0022857(transmembrane transporter activity);GO:0034219(carbohydrate transmembrane transport);GO:0046323(glucose import);GO:0055085(transmembran…	NA	1e-52	2	179,29,	0,412	-52	-50.8	2.8	5' UTR	1	3324237	3326637	2401	1
chr2L	3378353	3378590	238	FBgn0016698	FBtr0077589	1351	Ptpa	MIP14165p, partial [Drosophila melanogaster]	GO:0000159(protein phosphatase type 2A complex);GO:0000413(protein peptidyl-prolyl isomerization);GO:0003755(peptidyl-prolyl cis-trans isomerase activity);GO:0005634(nucleus);GO:0005737(cytoplasm);GO:0007052(mitotic spindle organization);GO:0008160(protein tyrosine phosphatase activator activity);GO:0016853(isomerase activity);GO:0019211(phosphatase activator activity);GO:0043085(positive regulat…	NA	2e-31	1	238,	0	-30.7	-29.6	3.24	3' UTR	1	3377002	3378590	1589	1
chr2L	3417693	3417751	59	FBgn0031530	FBtr0077592	5206	Pgant2	PREDICTED: polypeptide N-acetylgalactosaminyltransferase 2 [Drosophila eugracilis]	GO:0000139(Golgi membrane);GO:0004653(polypeptide N-acetylgalactosaminyltransferase activity);GO:0005794(Golgi apparatus);GO:0005795(Golgi stack);GO:0006486(protein glycosylation);GO:0009312(oligosaccharide biosynthetic process);GO:0016020(membrane);GO:0016021(integral component of membrane);GO:0016740(transferase activity);GO:0016757(transferase activity, transferring glycosyl groups);GO:0030246…	00512(Mucin type O-glycan biosynthesis - Drosophila melanogaster (fruit fly));01100(Metabolic pathways - Drosophila melanogaster (fruit fly))	0.0089	1	59,	0	-2.05	-1.4	2.48	3' UTR	1	3404460	3422957	18498	2
chr2L	3453099	3453755	657	FBgn0031535	FBtr0113019	633	CG12795	uncharacterized protein Dmel_CG12795 [Drosophila melanogaster]	GO:0008270(zinc ion binding);GO:0046872(metal ion binding)	NA	1.6e-32	2	180,327,	0,330	-31.8	-30.8	2.6	3' UTR	1	3452466	3453755	1290	1
chr2L	3467187	3467334	148	FBgn0021967	FBtr0077520	1030	ND-PDSW	NADH dehydrogenase (ubiquinone) PDSW subunit, isoform A [Drosophila melanogaster]	GO:0003954(NADH dehydrogenase activity);GO:0005739(mitochondrion);GO:0005747(mitochondrial respiratory chain complex I);GO:0006120(mitochondrial electron transport, NADH to ubiquinone);GO:0008137(NADH dehydrogenase (ubiquinone) activity);GO:0016491(oxidoreductase activity);GO:0055114(oxidation-reduction process)	00190(Oxidative phosphorylation - Drosophila melanogaster (fruit fly));01100(Metabolic pathways - Drosophila melanogaster (fruit fly))	1e-237	1	148,	0	-237	-235	1.63	3' UTR	1	3466157	3467334	1178	1
chr2L	3472156	3472364	209	FBgn0051776	FBtr0077522	1974	CG31776	uncharacterized protein Dmel_CG31776 [Drosophila melanogaster]	GO:0000139(Golgi membrane);GO:0004653(polypeptide N-acetylgalactosaminyltransferase activity);GO:0005794(Golgi apparatus);GO:0006486(protein glycosylation);GO:0009312(oligosaccharide biosynthetic process);GO:0016020(membrane);GO:0016021(integral component of membrane);GO:0016740(transferase activity);GO:0016757(transferase activity, transferring glycosyl groups);GO:0030246(carbohydrate binding);G…	00512(Mucin type O-glycan biosynthesis - Drosophila melanogaster (fruit fly));01100(Metabolic pathways - Drosophila melanogaster (fruit fly))	0.00035	1	209,	0	-3.46	-2.75	2.53	3' UTR	1	3470182	3472364	2183	1
chr2L	3516615	3517146	532	FBgn0031544	FBtr0077525	1743	CG17593	uncharacterized protein Dmel_CG17593, isoform A [Drosophila melanogaster]	GO:0005509(calcium ion binding);GO:0005737(cytoplasm);GO:0005783(endoplasmic reticulum);GO:0012505(endomembrane system)	NA	0	2	63,411,	0,121	-558	-Inf	2.99	3' UTR	1	3514872	3517106	2235	1
chr2L	3521626	3521746	121	FBgn0031546	FBtr0333251	1949	CG8851	uncharacterized protein Dmel_CG8851, isoform C [Drosophila melanogaster]	NA	NA	0.012	1	121,	0	-1.93	-1.29	5.45	Exon (FBtr0333251/FBgn0031546, exon 3 of 3)	1	3519677	3522555	2879	1
chr2L	3521806	3522016	211	FBgn0031546	FBtr0333251	2129	CG8851	uncharacterized protein Dmel_CG8851, isoform C [Drosophila melanogaster]	NA	NA	0.0022	1	211,	0	-2.66	-1.98	6.94	Exon (FBtr0333251/FBgn0031546, exon 3 of 3)	1	3519677	3522555	2879	1
chr2L	3527408	3527588	181	FBgn0031548	FBtr0089937	2277	CG8852	uncharacterized protein Dmel_CG8852 [Drosophila melanogaster]	GO:0003674(molecular_function);GO:0005515(protein binding);GO:0005575(cellular_component);GO:0008150(biological_process);GO:0016020(membrane);GO:0016021(integral component of membrane)	NA	1.3e-24	1	181,	0	-23.9	-22.9	3.04	3' UTR	1	3525131	3527588	2458	1
chr2L	3532470	3532648	179	FBgn0031550	FBtr0077529	1681	IFT57	intraflagellar transport 57 [Drosophila melanogaster]	GO:0003674(molecular_function);GO:0005737(cytoplasm);GO:0005794(Golgi apparatus);GO:0005813(centrosome);GO:0005856(cytoskeleton);GO:0005929(cilium);GO:0006915(apoptotic process);GO:0006919(activation of cysteine-type endopeptidase activity involved in apoptotic process);GO:0030992(intraciliary transport particle B);GO:0036064(ciliary basal body);GO:0042073(intraciliary transport);GO:0042981(regul…	NA	0.0018	1	179,	0	-2.75	-2.07	11.9	3' UTR	1	3530789	3532678	1890	1
chr2L	3539738	3545103	5366	FBgn0024244	FBtr0077530	491	drm	drumstick, isoform A [Drosophila melanogaster]	GO:0000122(negative regulation of transcription by RNA polymerase II);GO:0000977(RNA polymerase II regulatory region sequence-specific DNA binding);GO:0003676(nucleic acid binding);GO:0003677(DNA binding);GO:0005515(protein binding);GO:0005634(nucleus);GO:0006351(transcription, DNA-templated);GO:0007275(multicellular organism development);GO:0007366(periodic partitioning by pair rule gene);GO:000…	NA	0.0032	2	240,30,	0,5336	-2.5	-1.83	1.3	5' UTR	1	3539247	3548423	9177	1
chr2L	3545193	3545583	391	FBgn0024244	FBtr0077530	5946	drm	drumstick, isoform A [Drosophila melanogaster]	GO:0000122(negative regulation of transcription by RNA polymerase II);GO:0000977(RNA polymerase II regulatory region sequence-specific DNA binding);GO:0003676(nucleic acid binding);GO:0003677(DNA binding);GO:0005515(protein binding);GO:0005634(nucleus);GO:0006351(transcription, DNA-templated);GO:0007275(multicellular organism development);GO:0007366(periodic partitioning by pair rule gene);GO:000…	NA	4e-16	1	391,	0	-15.4	-14.5	2.1	5' UTR	1	3539247	3548423	9177	1
chr2L	3547734	3548034	301	FBgn0024244	FBtr0077530	8487	drm	drumstick, isoform A [Drosophila melanogaster]	GO:0000122(negative regulation of transcription by RNA polymerase II);GO:0000977(RNA polymerase II regulatory region sequence-specific DNA binding);GO:0003676(nucleic acid binding);GO:0003677(DNA binding);GO:0005515(protein binding);GO:0005634(nucleus);GO:0006351(transcription, DNA-templated);GO:0007275(multicellular organism development);GO:0007366(periodic partitioning by pair rule gene);GO:000…	NA	7.6e-09	1	301,	0	-8.12	-7.3	2.33	3' UTR	1	3539247	3548423	9177	1
chr2L	3617443	3617619	177	FBgn0265369	FBtr0339570	1147	lncRNA:CR44310	NA	NA	NA	3.2e-11	1	177,	0	-10.5	-9.64	3.6	Exon (FBtr0339570/FBgn0265369, exon 1 of 1)	1	3616296	3617619	1324	1
chr2L	3621154	3621424	271	FBgn0015663	FBtr0339571	2057	Dot	dorothy, isoform A [Drosophila melanogaster]	GO:0008152(metabolic process);GO:0008194(UDP-glycosyltransferase activity);GO:0015020(glucuronosyltransferase activity);GO:0016020(membrane);GO:0016021(integral component of membrane);GO:0016740(transferase activity);GO:0016757(transferase activity, transferring glycosyl groups);GO:0016758(transferase activity, transferring hexosyl groups);GO:0043231(intracellular membrane-bounded organelle)	00040(Pentose and glucuronate interconversions - Drosophila melanogaster (fruit fly));00053(Ascorbate and aldarate metabolism - Drosophila melanogaster (fruit fly));00830(Retinol metabolism - Drosophila melanogaster (fruit fly));00860(Porphyrin and chlorophyll metabolism - Drosophila melanogaster (fruit fly));00980(Metabolism of xenobiotics by cytochrome P450 - Drosophila melanogaster (fruit fly)…	6.3e-11	1	271,	0	-10.2	-9.33	1.62	3' UTR	1	3619097	3621573	2477	1
chr2L	3621513	3621573	61	FBgn0015663	FBtr0339571	2416	Dot	dorothy, isoform A [Drosophila melanogaster]	GO:0008152(metabolic process);GO:0008194(UDP-glycosyltransferase activity);GO:0015020(glucuronosyltransferase activity);GO:0016020(membrane);GO:0016021(integral component of membrane);GO:0016740(transferase activity);GO:0016757(transferase activity, transferring glycosyl groups);GO:0016758(transferase activity, transferring hexosyl groups);GO:0043231(intracellular membrane-bounded organelle)	00040(Pentose and glucuronate interconversions - Drosophila melanogaster (fruit fly));00053(Ascorbate and aldarate metabolism - Drosophila melanogaster (fruit fly));00830(Retinol metabolism - Drosophila melanogaster (fruit fly));00860(Porphyrin and chlorophyll metabolism - Drosophila melanogaster (fruit fly));00980(Metabolism of xenobiotics by cytochrome P450 - Drosophila melanogaster (fruit fly)…	0.0065	1	61,	0	-2.19	-1.54	1.6	5' UTR	1	3619097	3621573	2477	1
chr2L	3662745	3678242	15498	FBgn0085369	FBtr0302391	0	Drgx	dorsal root ganglia homeobox, isoform E [Drosophila melanogaster]	GO:0000977(RNA polymerase II regulatory region sequence-specific DNA binding);GO:0000981(DNA-binding transcription factor activity, RNA polymerase II-specific);GO:0003677(DNA binding);GO:0005634(nucleus);GO:0006355(regulation of transcription, DNA-templated);GO:0006357(regulation of transcription by RNA polymerase II);GO:0007275(multicellular organism development);GO:0043565(sequence-specific DNA…	NA	7.9e-70	3	562,124,32,	0,10433,15466	-69.1	-67.9	8.26	5' UTR	1	3662745	3691737	28993	1
chr2L	3691158	3691337	180	FBgn0085369	FBtr0302391	28413	Drgx	dorsal root ganglia homeobox, isoform E [Drosophila melanogaster]	GO:0000977(RNA polymerase II regulatory region sequence-specific DNA binding);GO:0000981(DNA-binding transcription factor activity, RNA polymerase II-specific);GO:0003677(DNA binding);GO:0005634(nucleus);GO:0006355(regulation of transcription, DNA-templated);GO:0006357(regulation of transcription by RNA polymerase II);GO:0007275(multicellular organism development);GO:0043565(sequence-specific DNA…	NA	0.028	1	180,	0	-1.55	-0.936	1.71	Exon (FBtr0302391/FBgn0085369, exon 8 of 8)	1	3662745	3691737	28993	1
chr2L	3691965	3692114	150	FBgn0085369	FBtr0339572	29220	Drgx	dorsal root ganglia homeobox, isoform E [Drosophila melanogaster]	GO:0000977(RNA polymerase II regulatory region sequence-specific DNA binding);GO:0000981(DNA-binding transcription factor activity, RNA polymerase II-specific);GO:0003677(DNA binding);GO:0005634(nucleus);GO:0006355(regulation of transcription, DNA-templated);GO:0006357(regulation of transcription by RNA polymerase II);GO:0007275(multicellular organism development);GO:0043565(sequence-specific DNA…	NA	6.3e-15	1	150,	0	-14.2	-13.3	3.33	3' UTR	1	3662745	3692114	29370	1
chr2L	3703659	3704082	424	FBgn0031564	FBtr0300299	0	CG2816	uncharacterized protein Dmel_CG2816 [Drosophila melanogaster]	GO:0004867(serine-type endopeptidase inhibitor activity);GO:0010951(negative regulation of endopeptidase activity)	NA	1e-17	2	154,217,	0,207	-17	-16.1	2.91	5' UTR	1	3703659	3704253	595	1
chr2L	3713450	3713599	150	FBgn0031566	FBtr0077537	90	CG2818	glycerophosphocholine phosphodiesterase GPCPD1 isoform X2 [Drosophila erecta]	GO:0005623(cell);GO:0006629(lipid metabolic process);GO:0008081(phosphoric diester hydrolase activity);GO:0008889(glycerophosphodiester phosphodiesterase activity);GO:0016787(hydrolase activity);GO:0030246(carbohydrate binding);GO:0030643(cellular phosphate ion homeostasis);GO:0046475(glycerophospholipid catabolic process);GO:0047389(glycerophosphocholine phosphodiesterase activity);GO:2001070(st…	00564(Glycerophospholipid metabolism - Drosophila melanogaster (fruit fly))	1.8e-06	1	150,	0	-5.74	-4.98	1.25	5' UTR	1	3713360	3716810	3451	1
chr2L	3716631	3716810	180	FBgn0031566	FBtr0077537	3271	CG2818	glycerophosphocholine phosphodiesterase GPCPD1 isoform X2 [Drosophila erecta]	GO:0005623(cell);GO:0006629(lipid metabolic process);GO:0008081(phosphoric diester hydrolase activity);GO:0008889(glycerophosphodiester phosphodiesterase activity);GO:0016787(hydrolase activity);GO:0030246(carbohydrate binding);GO:0030643(cellular phosphate ion homeostasis);GO:0046475(glycerophospholipid catabolic process);GO:0047389(glycerophosphocholine phosphodiesterase activity);GO:2001070(st…	00564(Glycerophospholipid metabolism - Drosophila melanogaster (fruit fly))	1e-15	1	180,	0	-15	-14.1	1.47	3' UTR	1	3713360	3716810	3451	1
chr2L	3718185	3718454	270	FBgn0003386	FBtr0089274	0	Shaw	shaker cognate w, isoform C [Drosophila melanogaster]	GO:0005216(ion channel activity);GO:0005244(voltage-gated ion channel activity);GO:0005249(voltage-gated potassium channel activity);GO:0005251(delayed rectifier potassium channel activity);GO:0005267(potassium channel activity);GO:0005515(protein binding);GO:0005886(plasma membrane);GO:0006811(ion transport);GO:0006813(potassium ion transport);GO:0008076(voltage-gated potassium channel complex);…	NA	4e-17	1	270,	0	-16.4	-15.5	3.97	5' UTR	1	3718185	3727587	9403	1
chr2L	3723208	3724946	1739	FBgn0003386	FBtr0089274	5023	Shaw	shaker cognate w, isoform C [Drosophila melanogaster]	GO:0005216(ion channel activity);GO:0005244(voltage-gated ion channel activity);GO:0005249(voltage-gated potassium channel activity);GO:0005251(delayed rectifier potassium channel activity);GO:0005267(potassium channel activity);GO:0005515(protein binding);GO:0005886(plasma membrane);GO:0006811(ion transport);GO:0006813(potassium ion transport);GO:0008076(voltage-gated potassium channel complex);…	NA	0.00026	3	49,129,63,	0,428,1676	-3.59	-2.88	3.72	3' UTR	1	3718185	3727587	9403	1
chr2L	3725734	3726690	957	FBgn0003386	FBtr0089274	7549	Shaw	shaker cognate w, isoform C [Drosophila melanogaster]	GO:0005216(ion channel activity);GO:0005244(voltage-gated ion channel activity);GO:0005249(voltage-gated potassium channel activity);GO:0005251(delayed rectifier potassium channel activity);GO:0005267(potassium channel activity);GO:0005515(protein binding);GO:0005886(plasma membrane);GO:0006811(ion transport);GO:0006813(potassium ion transport);GO:0008076(voltage-gated potassium channel complex);…	NA	7.9e-07	2	168,12,	0,945	-6.1	-5.33	2.03	3' UTR	1	3718185	3727587	9403	1
chr2L	3730466	3745396	14931	FBgn0031568	FBtr0321291	0	CG10019	uncharacterized protein Dmel_CG10019, isoform B [Drosophila melanogaster]	GO:0005215(transporter activity);GO:0016020(membrane);GO:0016021(integral component of membrane);GO:0034220(ion transmembrane transport);GO:0055085(transmembrane transport)	NA	2.5e-17	2	327,3,	0,14928	-16.6	-15.7	6.2	5' UTR	1	3730466	3753407	22942	1
chr2L	3753511	3753959	449	FBgn0031568	FBtr0273188	8117	CG10019	uncharacterized protein Dmel_CG10019, isoform B [Drosophila melanogaster]	GO:0005215(transporter activity);GO:0016020(membrane);GO:0016021(integral component of membrane);GO:0034220(ion transmembrane transport);GO:0055085(transmembrane transport)	NA	7.9e-32	1	449,	0	-31.1	-30	3.12	3' UTR	1	3745394	3754617	9224	1
chr2L	3754468	3754617	150	FBgn0031568	FBtr0273188	9074	CG10019	uncharacterized protein Dmel_CG10019, isoform B [Drosophila melanogaster]	GO:0005215(transporter activity);GO:0016020(membrane);GO:0016021(integral component of membrane);GO:0034220(ion transmembrane transport);GO:0055085(transmembrane transport)	NA	9.8e-06	1	150,	0	-5.01	-4.26	2.33	3' UTR	1	3745394	3754617	9224	1
chr2L	3757256	3757525	270	FBgn0263846	FBtr0321304	0	CG43707	uncharacterized protein Dmel_CG43707, isoform E [Drosophila melanogaster]	GO:0005515(protein binding);GO:0030018(Z disc)	NA	2.2e-06	1	270,	0	-5.65	-4.89	2.57	5' UTR	1	3757256	3769235	11980	1
chr2L	3759439	3759499	61	FBgn0263846	FBtr0321304	2183	CG43707	uncharacterized protein Dmel_CG43707, isoform E [Drosophila melanogaster]	GO:0005515(protein binding);GO:0030018(Z disc)	NA	0.046	1	61,	0	-1.34	-0.738	2.09	5' UTR	1	3757256	3769235	11980	1
chr2L	3761262	3761321	60	FBgn0263846	FBtr0321304	4006	CG43707	uncharacterized protein Dmel_CG43707, isoform E [Drosophila melanogaster]	GO:0005515(protein binding);GO:0030018(Z disc)	NA	0.0074	1	60,	0	-2.13	-1.48	2.31	Exon (FBtr0321304/FBgn0263846, exon 9 of 19)	1	3757256	3769235	11980	1
chr2L	3763961	3764410	450	FBgn0263846	FBtr0321304	6705	CG43707	uncharacterized protein Dmel_CG43707, isoform E [Drosophila melanogaster]	GO:0005515(protein binding);GO:0030018(Z disc)	NA	4e-20	1	450,	0	-19.4	-18.4	3.6	Exon (FBtr0321304/FBgn0263846, exon 12 of 19)	1	3757256	3769235	11980	1
chr2L	3769286	3769525	240	FBgn0263846	FBtr0321307	12030	CG43707	uncharacterized protein Dmel_CG43707, isoform E [Drosophila melanogaster]	GO:0005515(protein binding);GO:0030018(Z disc)	NA	1e-132	1	240,	0	-132	-131	3.09	3' UTR	1	3757256	3769525	12270	1
chr2L	3771700	3779250	7551	FBgn0004893	FBtr0077490	0	bowl	brother of odd with entrails limited, isoform C [Drosophila melanogaster]	GO:0000122(negative regulation of transcription by RNA polymerase II);GO:0000977(RNA polymerase II regulatory region sequence-specific DNA binding);GO:0000981(DNA-binding transcription factor activity, RNA polymerase II-specific);GO:0003676(nucleic acid binding);GO:0005634(nucleus);GO:0006351(transcription, DNA-templated);GO:0007275(multicellular organism development);GO:0007362(terminal region d…	NA	1e-117	5	174,96,291,234,313,	0,220,326,761,7238	-117	-116	9.58	5' UTR	1	3771700	3784121	12422	1
chr2L	3779745	3779954	210	FBgn0004893	FBtr0077490	8045	bowl	brother of odd with entrails limited, isoform C [Drosophila melanogaster]	GO:0000122(negative regulation of transcription by RNA polymerase II);GO:0000977(RNA polymerase II regulatory region sequence-specific DNA binding);GO:0000981(DNA-binding transcription factor activity, RNA polymerase II-specific);GO:0003676(nucleic acid binding);GO:0005634(nucleus);GO:0006351(transcription, DNA-templated);GO:0007275(multicellular organism development);GO:0007362(terminal region d…	NA	7.2e-05	1	210,	0	-4.14	-3.41	1.86	Exon (FBtr0077490/FBgn0004893, exon 3 of 4)	1	3771700	3784121	12422	1
chr2L	3783104	3783373	270	FBgn0004893	FBtr0077490	11404	bowl	brother of odd with entrails limited, isoform C [Drosophila melanogaster]	GO:0000122(negative regulation of transcription by RNA polymerase II);GO:0000977(RNA polymerase II regulatory region sequence-specific DNA binding);GO:0000981(DNA-binding transcription factor activity, RNA polymerase II-specific);GO:0003676(nucleic acid binding);GO:0005634(nucleus);GO:0006351(transcription, DNA-templated);GO:0007275(multicellular organism development);GO:0007362(terminal region d…	NA	5e-18	1	270,	0	-17.3	-16.4	1.46	3' UTR	1	3771700	3784121	12422	1
chr2L	3783912	3784121	210	FBgn0004893	FBtr0077490	12212	bowl	brother of odd with entrails limited, isoform C [Drosophila melanogaster]	GO:0000122(negative regulation of transcription by RNA polymerase II);GO:0000977(RNA polymerase II regulatory region sequence-specific DNA binding);GO:0000981(DNA-binding transcription factor activity, RNA polymerase II-specific);GO:0003676(nucleic acid binding);GO:0005634(nucleus);GO:0006351(transcription, DNA-templated);GO:0007275(multicellular organism development);GO:0007362(terminal region d…	NA	6.3e-62	1	210,	0	-61.2	-60	4.23	3' UTR	1	3771700	3784121	12422	1
chr2L	3787167	3790833	3667	FBgn0031571	FBtr0077496	0	bark	bark beetle, isoform B [Drosophila melanogaster]	GO:0005044(scavenger receptor activity);GO:0005886(plasma membrane);GO:0005912(adherens junction);GO:0005918(septate junction);GO:0005923(bicellular tight junction);GO:0006898(receptor-mediated endocytosis);GO:0016020(membrane);GO:0016021(integral component of membrane);GO:0030054(cell junction);GO:0030246(carbohydrate binding);GO:0034976(response to endoplasmic reticulum stress);GO:0035002(liqui…	NA	1e-11	3	152,93,296,	0,2819,3371	-11	-10.2	7.93	5' UTR	1	3787167	3802726	15560	1
chr2L	3802516	3802726	211	FBgn0031571	FBtr0077496	15349	bark	bark beetle, isoform B [Drosophila melanogaster]	GO:0005044(scavenger receptor activity);GO:0005886(plasma membrane);GO:0005912(adherens junction);GO:0005918(septate junction);GO:0005923(bicellular tight junction);GO:0006898(receptor-mediated endocytosis);GO:0016020(membrane);GO:0016021(integral component of membrane);GO:0030054(cell junction);GO:0030246(carbohydrate binding);GO:0034976(response to endoplasmic reticulum stress);GO:0035002(liqui…	NA	2e-29	1	211,	0	-28.7	-27.7	2.45	3' UTR	1	3787167	3802726	15560	1
chr2L	3805766	3806816	1051	FBgn0021800	FBtr0077497	2221	Reph	regulator of eph expression, isoform B [Drosophila melanogaster]	GO:0003674(molecular_function);GO:0005575(cellular_component);GO:0005737(cytoplasm);GO:0007422(peripheral nervous system development);GO:0048013(ephrin receptor signaling pathway)	NA	1e-151	1	1051,	0	-151	-149	7.72	5' UTR	1	3803545	3810671	7127	1
chr2L	3807792	3807942	151	FBgn0021800	FBtr0077497	4247	Reph	regulator of eph expression, isoform B [Drosophila melanogaster]	GO:0003674(molecular_function);GO:0005575(cellular_component);GO:0005737(cytoplasm);GO:0007422(peripheral nervous system development);GO:0048013(ephrin receptor signaling pathway)	NA	6.3e-12	1	151,	0	-11.2	-10.3	1.73	Exon (FBtr0077497/FBgn0021800, exon 4 of 4)	1	3803545	3810671	7127	1
chr2L	3808122	3808571	450	FBgn0021800	FBtr0077497	4577	Reph	regulator of eph expression, isoform B [Drosophila melanogaster]	GO:0003674(molecular_function);GO:0005575(cellular_component);GO:0005737(cytoplasm);GO:0007422(peripheral nervous system development);GO:0048013(ephrin receptor signaling pathway)	NA	6.3e-41	1	450,	0	-40.2	-39.1	1.66	3' UTR	1	3803545	3810671	7127	1
chr2L	3808841	3809831	991	FBgn0021800	FBtr0077497	5296	Reph	regulator of eph expression, isoform B [Drosophila melanogaster]	GO:0003674(molecular_function);GO:0005575(cellular_component);GO:0005737(cytoplasm);GO:0007422(peripheral nervous system development);GO:0048013(ephrin receptor signaling pathway)	NA	1e-173	1	991,	0	-173	-172	1.99	3' UTR	1	3803545	3810671	7127	1
chr2L	3810131	3810671	541	FBgn0021800	FBtr0077497	6586	Reph	regulator of eph expression, isoform B [Drosophila melanogaster]	GO:0003674(molecular_function);GO:0005575(cellular_component);GO:0005737(cytoplasm);GO:0007422(peripheral nervous system development);GO:0048013(ephrin receptor signaling pathway)	NA	0	1	541,	0	-555	-Inf	3.6	3' UTR	1	3803545	3810671	7127	1
chr2L	3826624	3826684	61	FBgn0003430	FBtr0077499	949	slp1	sloppy paired 1 [Drosophila melanogaster]	GO:0003677(DNA binding);GO:0003700(DNA-binding transcription factor activity);GO:0005634(nucleus);GO:0006355(regulation of transcription, DNA-templated);GO:0043565(sequence-specific DNA binding)	NA	0.014	1	61,	0	-1.85	-1.22	3.17	Exon (FBtr0077499/FBgn0003430, exon 1 of 1)	1	3825675	3827099	1425	1
chr2L	3826862	3827099	238	FBgn0003430	FBtr0077499	1187	slp1	sloppy paired 1 [Drosophila melanogaster]	GO:0003677(DNA binding);GO:0003700(DNA-binding transcription factor activity);GO:0005634(nucleus);GO:0006355(regulation of transcription, DNA-templated);GO:0043565(sequence-specific DNA binding)	NA	4.9e-06	1	238,	0	-5.31	-4.55	3.06	3' UTR	1	3825675	3827099	1425	1
chr2L	3836840	3837701	862	FBgn0004567	FBtr0077500	0	slp2	sloppy paired 2 [Drosophila melanogaster]	GO:0000981(DNA-binding transcription factor activity, RNA polymerase II-specific);GO:0003677(DNA binding);GO:0003700(DNA-binding transcription factor activity);GO:0005634(nucleus);GO:0006351(transcription, DNA-templated);GO:0006355(regulation of transcription, DNA-templated);GO:0007275(multicellular organism development);GO:0007367(segment polarity determination);GO:0009653(anatomical structure m…	04068(FoxO signaling pathway - Drosophila melanogaster (fruit fly))	1e-46	1	862,	0	-46	-44.8	8.43	5' UTR	1	3836840	3839185	2346	1
chr2L	3862668	3862757	90	FBgn0031574	FBtr0077502	0	TTLL4B	uncharacterized protein Dmel_CG3964, isoform B [Drosophila melanogaster]	GO:0005524(ATP binding);GO:0006464(cellular protein modification process);GO:0018094(protein polyglycylation);GO:0018095(protein polyglutamylation);GO:0070735(protein-glycine ligase activity)	NA	0.026	1	90,	0	-1.59	-0.973	3.22	5' UTR	1	3862668	3867504	4837	1
chr2L	3863903	3864023	121	FBgn0031574	FBtr0077502	1235	TTLL4B	uncharacterized protein Dmel_CG3964, isoform B [Drosophila melanogaster]	GO:0005524(ATP binding);GO:0006464(cellular protein modification process);GO:0018094(protein polyglycylation);GO:0018095(protein polyglutamylation);GO:0070735(protein-glycine ligase activity)	NA	0.004	1	121,	0	-2.4	-1.73	1.78	Exon (FBtr0077502/FBgn0031574, exon 2 of 7)	1	3862668	3867504	4837	1
chr2L	3867358	3867477	120	FBgn0031574	FBtr0077502	4690	TTLL4B	uncharacterized protein Dmel_CG3964, isoform B [Drosophila melanogaster]	GO:0005524(ATP binding);GO:0006464(cellular protein modification process);GO:0018094(protein polyglycylation);GO:0018095(protein polyglutamylation);GO:0070735(protein-glycine ligase activity)	NA	3.6e-05	1	120,	0	-4.44	-3.71	1.59	3' UTR	1	3862668	3867504	4837	1
chr2L	3867727	3868627	901	FBgn0031575	FBtr0077504	30	Cep97	centrosomal protein 97kDa, isoform B [Drosophila melanogaster]	GO:0000242(pericentriolar material);GO:0005515(protein binding);GO:0007099(centriole replication);GO:1903723(negative regulation of centriole elongation)	NA	1e-11	3	262,161,24,	0,653,877	-11	-10.1	3.03	5' UTR	1	3867697	3871425	3729	1
chr2L	3870197	3870406	210	FBgn0031575	FBtr0077504	2500	Cep97	centrosomal protein 97kDa, isoform B [Drosophila melanogaster]	GO:0000242(pericentriolar material);GO:0005515(protein binding);GO:0007099(centriole replication);GO:1903723(negative regulation of centriole elongation)	NA	4.1e-08	1	210,	0	-7.39	-6.59	1.98	5' UTR	1	3867697	3871425	3729	1
chr2L	3871157	3871425	269	FBgn0031575	FBtr0077504	3460	Cep97	centrosomal protein 97kDa, isoform B [Drosophila melanogaster]	GO:0000242(pericentriolar material);GO:0005515(protein binding);GO:0007099(centriole replication);GO:1903723(negative regulation of centriole elongation)	NA	0.00023	1	269,	0	-3.63	-2.92	1.58	3' UTR	1	3867697	3871425	3729	1
chr2L	4000397	4000543	147	FBgn0264341	FBtr0332007	379	CG43797	MIP22901p, partial [Drosophila melanogaster]	NA	NA	0.0042	1	147,	0	-2.38	-1.72	2.15	Exon (FBtr0332007/FBgn0264341, exon 1 of 1)	1	4000018	4000806	789	1
chr2L	4004194	4004480	287	FBgn0085205	FBtr0112367	114	CG34176	NA	NA	NA	2.5e-74	1	287,	0	-73.6	-72.3	2.2	3' UTR	1	4004080	4004480	401	1
chr2L	4005193	4005670	478	FBgn0031579	FBtr0077505	209	CG15422	uncharacterized protein Dmel_CG15422 [Drosophila melanogaster]	NA	NA	1e-175	1	478,	0	-175	-173	2.7	3' UTR	1	4004984	4005670	687	1
chr2L	4006279	4006606	328	FBgn0031580	FBtr0077506	238	CG15423	uncharacterized protein Dmel_CG15423 [Drosophila melanogaster]	NA	NA	4e-57	1	328,	0	-56.4	-55.2	3.42	3' UTR	1	4006041	4006606	566	1
chr2L	4007690	4007984	295	FBgn0264295	FBtr0331498	0	CG43773	IP21903p, partial [Drosophila melanogaster]	GO:0003674(molecular_function);GO:0005575(cellular_component);GO:0008150(biological_process)	NA	4e-11	1	295,	0	-10.4	-9.51	2.87	5' UTR	1	4007690	4007984	295	1
chr2L	4008770	4009090	321	FBgn0264296	FBtr0331499	117	CG43774	uncharacterized protein Dmel_CG43774 [Drosophila melanogaster]	GO:0003674(molecular_function);GO:0005575(cellular_component);GO:0008150(biological_process)	NA	5e-83	1	321,	0	-82.3	-81	2.53	3' UTR	1	4008653	4009090	438	1
chr2L	4031377	4074526	43150	FBgn0000547	FBtr0077465	0	ed	echinoid, isoform A [Drosophila melanogaster]	GO:0002009(morphogenesis of an epithelium);GO:0005154(epidermal growth factor receptor binding);GO:0005515(protein binding);GO:0005769(early endosome);GO:0005886(plasma membrane);GO:0005887(integral component of plasma membrane);GO:0005912(adherens junction);GO:0005913(cell-cell adherens junction);GO:0005915(zonula adherens);GO:0005938(cell cortex);GO:0007156(homophilic cell adhesion via plasma m…	04391(Hippo signaling pathway - fly - Drosophila melanogaster (fruit fly))	0	3	179,347,13,	0,1046,43137	-512	-Inf	6.92	5' UTR	1	4031377	4114436	83060	1
chr2L	4100894	4107500	6607	FBgn0000547	FBtr0077465	69517	ed	echinoid, isoform A [Drosophila melanogaster]	GO:0002009(morphogenesis of an epithelium);GO:0005154(epidermal growth factor receptor binding);GO:0005515(protein binding);GO:0005769(early endosome);GO:0005886(plasma membrane);GO:0005887(integral component of plasma membrane);GO:0005912(adherens junction);GO:0005913(cell-cell adherens junction);GO:0005915(zonula adherens);GO:0005938(cell cortex);GO:0007156(homophilic cell adhesion via plasma m…	04391(Hippo signaling pathway - fly - Drosophila melanogaster (fruit fly))	1e-114	2	235,65,	0,6542	-114	-113	3.01	Exon (FBtr0077465/FBgn0000547, exon 7 of 9)	1	4031377	4114436	83060	1
chr2L	4114285	4114703	419	FBgn0000547	FBtr0077465	82908	ed	echinoid, isoform A [Drosophila melanogaster]	GO:0002009(morphogenesis of an epithelium);GO:0005154(epidermal growth factor receptor binding);GO:0005515(protein binding);GO:0005769(early endosome);GO:0005886(plasma membrane);GO:0005887(integral component of plasma membrane);GO:0005912(adherens junction);GO:0005913(cell-cell adherens junction);GO:0005915(zonula adherens);GO:0005938(cell cortex);GO:0007156(homophilic cell adhesion via plasma m…	04391(Hippo signaling pathway - fly - Drosophila melanogaster (fruit fly))	1e-190	1	419,	0	-190	-189	2.46	3' UTR	1	4031377	4114436	83060	1
chr2L	4115062	4115749	688	FBgn0000547	FBtr0334265	83685	ed	echinoid, isoform A [Drosophila melanogaster]	GO:0002009(morphogenesis of an epithelium);GO:0005154(epidermal growth factor receptor binding);GO:0005515(protein binding);GO:0005769(early endosome);GO:0005886(plasma membrane);GO:0005887(integral component of plasma membrane);GO:0005912(adherens junction);GO:0005913(cell-cell adherens junction);GO:0005915(zonula adherens);GO:0005938(cell cortex);GO:0007156(homophilic cell adhesion via plasma m…	04391(Hippo signaling pathway - fly - Drosophila melanogaster (fruit fly))	1e-171	1	688,	0	-171	-169	3.04	3' UTR	1	4031377	4115749	84373	1
chr2L	4123172	4123440	269	FBgn0014033	FBtr0077467	1470	Sr-CI	scavenger receptor class C, type I, isoform A [Drosophila melanogaster]	GO:0005044(scavenger receptor activity);GO:0006898(receptor-mediated endocytosis);GO:0006909(phagocytosis);GO:0006955(immune response);GO:0009617(response to bacterium);GO:0016020(membrane);GO:0016021(integral component of membrane);GO:0030247(polysaccharide binding);GO:0050829(defense response to Gram-negative bacterium)	NA	4e-13	1	269,	0	-12.4	-11.6	1.71	Exon (FBtr0077467/FBgn0014033, exon 3 of 4)	1	4121702	4124006	2305	1
chr2L	4123647	4123975	329	FBgn0014033	FBtr0077467	1945	Sr-CI	scavenger receptor class C, type I, isoform A [Drosophila melanogaster]	GO:0005044(scavenger receptor activity);GO:0006898(receptor-mediated endocytosis);GO:0006909(phagocytosis);GO:0006955(immune response);GO:0009617(response to bacterium);GO:0016020(membrane);GO:0016021(integral component of membrane);GO:0030247(polysaccharide binding);GO:0050829(defense response to Gram-negative bacterium)	NA	1e-23	1	329,	0	-23	-22	2.45	3' UTR	1	4121702	4124006	2305	1
chr2L	4151055	4151203	149	FBgn0031585	FBtr0077468	1776	CG2955	uncharacterized protein Dmel_CG2955 [Drosophila melanogaster]	GO:0005515(protein binding);GO:0005815(microtubule organizing center);GO:0005874(microtubule);GO:0005881(cytoplasmic microtubule);GO:0008017(microtubule binding);GO:0031110(regulation of microtubule polymerization or depolymerization);GO:0035371(microtubule plus-end);GO:0035372(protein localization to microtubule);GO:0051010(microtubule plus-end binding);GO:0051225(spindle assembly);GO:0051233(sp…	NA	8.7e-06	1	149,	0	-5.06	-4.31	4.3	3' UTR	1	4149279	4151203	1925	1
chr2L	4188510	4189284	775	FBgn0040102	FBtr0077469	387	lectin-24Db	lectin-24Db [Drosophila melanogaster]	GO:0005534(galactose binding);GO:0005537(mannose binding);GO:0030246(carbohydrate binding);GO:0042806(fucose binding)	NA	1e-203	1	775,	0	-203	-201	3.33	3' UTR	1	4188123	4189284	1162	1
chr2L	4229040	4229458	419	FBgn0265819	FBtr0342651	119	lncRNA:CR44608	NA	NA	NA	5e-18	1	419,	0	-17.3	-16.4	2.74	Exon (FBtr0342651/FBgn0265819, exon 1 of 1)	1	4228921	4229458	538	1
chr2L	4257954	4258131	178	FBgn0265269	FBtr0077471	382	CG15425	uncharacterized protein Dmel_CG15425 [Drosophila melanogaster]	GO:0003674(molecular_function);GO:0005575(cellular_component);GO:0008150(biological_process)	NA	0.0033	1	178,	0	-2.48	-1.81	10.9	Exon (FBtr0077471/FBgn0265269, exon 1 of 2)	1	4257572	4258425	854	1
chr2L	4283148	4295500	12353	FBgn0010473	FBtr0089268	0	tutl	turtle, isoform D [Drosophila melanogaster]	GO:0005515(protein binding);GO:0016020(membrane);GO:0016021(integral component of membrane)	NA	4e-38	4	105,53,374,338,	0,1102,1553,12015	-37.4	-36.3	6.52	5' UTR	1	4283148	4305695	22548	1
chr2L	4307423	4307644	222	FBgn0010473	FBtr0089269	24275	tutl	turtle, isoform D [Drosophila melanogaster]	GO:0005515(protein binding);GO:0016020(membrane);GO:0016021(integral component of membrane)	NA	0.0014	2	39,82,	0,140	-2.84	-2.16	2.16	Exon (FBtr0089269/FBgn0010473, exon 7 of 10)	1	4283148	4316050	32903	1
chr2L	4307884	4308003	120	FBgn0010473	FBtr0089269	24736	tutl	turtle, isoform D [Drosophila melanogaster]	GO:0005515(protein binding);GO:0016020(membrane);GO:0016021(integral component of membrane)	NA	0.032	1	120,	0	-1.49	-0.873	1.49	Exon (FBtr0089269/FBgn0010473, exon 8 of 10)	1	4283148	4316050	32903	1
chr2L	4320935	4322043	1109	FBgn0010473	FBtr0089270	37787	tutl	turtle, isoform D [Drosophila melanogaster]	GO:0005515(protein binding);GO:0016020(membrane);GO:0016021(integral component of membrane)	NA	2.5e-77	1	1109,	0	-76.6	-75.3	2.59	3' UTR	1	4283148	4321233	38086	1
chr2L	4322223	4322493	271	FBgn0010473	FBtr0333484	39075	tutl	turtle, isoform D [Drosophila melanogaster]	GO:0005515(protein binding);GO:0016020(membrane);GO:0016021(integral component of membrane)	NA	1.3e-41	1	271,	0	-40.9	-39.8	1.6	3' UTR	1	4283148	4323357	40210	1
chr2L	4323332	4323781	450	FBgn0010473	FBtr0333484	40184	tutl	turtle, isoform D [Drosophila melanogaster]	GO:0005515(protein binding);GO:0016020(membrane);GO:0016021(integral component of membrane)	NA	0	1	450,	0	-565	-Inf	16	3' UTR	1	4283148	4323357	40210	1
chr2L	4324554	4328962	4409	FBgn0028482	FBtr0077425	0	bdl	borderless [Drosophila melanogaster]	GO:0005515(protein binding);GO:0005886(plasma membrane);GO:0005887(integral component of plasma membrane);GO:0007155(cell adhesion);GO:0007156(homophilic cell adhesion via plasma membrane adhesion molecules);GO:0007158(neuron cell-cell adhesion);GO:0007399(nervous system development);GO:0007411(axon guidance);GO:0008366(axon ensheathment);GO:0016020(membrane);GO:0016021(integral component of memb…	NA	0	2	576,25,	0,4384	-1220	-Inf	10.7	5' UTR	1	4324554	4331830	7277	1
chr2L	4331500	4331830	331	FBgn0028482	FBtr0077425	6946	bdl	borderless [Drosophila melanogaster]	GO:0005515(protein binding);GO:0005886(plasma membrane);GO:0005887(integral component of plasma membrane);GO:0007155(cell adhesion);GO:0007156(homophilic cell adhesion via plasma membrane adhesion molecules);GO:0007158(neuron cell-cell adhesion);GO:0007399(nervous system development);GO:0007411(axon guidance);GO:0008366(axon ensheathment);GO:0016020(membrane);GO:0016021(integral component of memb…	NA	0	1	331,	0	-366	-Inf	2.68	3' UTR	1	4324554	4331830	7277	1
chr2L	4333913	4336462	2550	FBgn0020762	FBtr0077426	0	Atet	ABC transporter expressed in trachea, isoform C [Drosophila melanogaster]	GO:0000166(nucleotide binding);GO:0005524(ATP binding);GO:0005886(plasma membrane);GO:0005887(integral component of plasma membrane);GO:0016020(membrane);GO:0016021(integral component of membrane);GO:0016787(hydrolase activity);GO:0016887(ATPase activity);GO:0017127(cholesterol transporter activity);GO:0034041(sterol-transporting ATPase activity);GO:0042626(ATPase activity, coupled to transmembra…	NA	1.3e-72	2	527,13,	0,2537	-71.9	-70.7	4.44	5' UTR	1	4333913	4345411	11499	1
chr2L	4341510	4341660	151	FBgn0020762	FBtr0077426	7597	Atet	ABC transporter expressed in trachea, isoform C [Drosophila melanogaster]	GO:0000166(nucleotide binding);GO:0005524(ATP binding);GO:0005886(plasma membrane);GO:0005887(integral component of plasma membrane);GO:0016020(membrane);GO:0016021(integral component of membrane);GO:0016787(hydrolase activity);GO:0016887(ATPase activity);GO:0017127(cholesterol transporter activity);GO:0034041(sterol-transporting ATPase activity);GO:0042626(ATPase activity, coupled to transmembra…	NA	0.012	1	151,	0	-1.92	-1.28	2.97	5' UTR	1	4333913	4345411	11499	1
chr2L	4341949	4342009	61	FBgn0020762	FBtr0077426	8036	Atet	ABC transporter expressed in trachea, isoform C [Drosophila melanogaster]	GO:0000166(nucleotide binding);GO:0005524(ATP binding);GO:0005886(plasma membrane);GO:0005887(integral component of plasma membrane);GO:0016020(membrane);GO:0016021(integral component of membrane);GO:0016787(hydrolase activity);GO:0016887(ATPase activity);GO:0017127(cholesterol transporter activity);GO:0034041(sterol-transporting ATPase activity);GO:0042626(ATPase activity, coupled to transmembra…	NA	0.027	1	61,	0	-1.57	-0.954	1.18	Exon (FBtr0077426/FBgn0020762, exon 3 of 7)	1	4333913	4345411	11499	1
chr2L	4342986	4343196	211	FBgn0020762	FBtr0077426	9073	Atet	ABC transporter expressed in trachea, isoform C [Drosophila melanogaster]	GO:0000166(nucleotide binding);GO:0005524(ATP binding);GO:0005886(plasma membrane);GO:0005887(integral component of plasma membrane);GO:0016020(membrane);GO:0016021(integral component of membrane);GO:0016787(hydrolase activity);GO:0016887(ATPase activity);GO:0017127(cholesterol transporter activity);GO:0034041(sterol-transporting ATPase activity);GO:0042626(ATPase activity, coupled to transmembra…	NA	1.3e-10	1	211,	0	-9.87	-9.03	1.42	Exon (FBtr0077426/FBgn0020762, exon 4 of 7)	1	4333913	4345411	11499	1
chr2L	4345237	4345416	180	FBgn0020762	FBtr0077426	11324	Atet	ABC transporter expressed in trachea, isoform C [Drosophila melanogaster]	GO:0000166(nucleotide binding);GO:0005524(ATP binding);GO:0005886(plasma membrane);GO:0005887(integral component of plasma membrane);GO:0016020(membrane);GO:0016021(integral component of membrane);GO:0016787(hydrolase activity);GO:0016887(ATPase activity);GO:0017127(cholesterol transporter activity);GO:0034041(sterol-transporting ATPase activity);GO:0042626(ATPase activity, coupled to transmembra…	NA	4e-13	1	180,	0	-12.4	-11.5	1.47	3' UTR	1	4333913	4345411	11499	1
chr2L	4345626	4345776	151	FBgn0020762	FBtr0112899	11713	Atet	ABC transporter expressed in trachea, isoform C [Drosophila melanogaster]	GO:0000166(nucleotide binding);GO:0005524(ATP binding);GO:0005886(plasma membrane);GO:0005887(integral component of plasma membrane);GO:0016020(membrane);GO:0016021(integral component of membrane);GO:0016787(hydrolase activity);GO:0016887(ATPase activity);GO:0017127(cholesterol transporter activity);GO:0034041(sterol-transporting ATPase activity);GO:0042626(ATPase activity, coupled to transmembra…	NA	1.6e-14	1	151,	0	-13.8	-12.9	1.85	3' UTR	1	4333913	4345776	11864	1
chr2L	4362492	4362641	150	FBgn0026319	FBtr0334401	567	Traf4	TNF-receptor-associated factor 4, isoform A [Drosophila melanogaster]	GO:0001654(eye development);GO:0003384(apical constriction involved in gastrulation);GO:0005164(tumor necrosis factor receptor binding);GO:0005515(protein binding);GO:0005737(cytoplasm);GO:0007165(signal transduction);GO:0007250(activation of NF-kappaB-inducing kinase activity);GO:0007370(ventral furrow formation);GO:0007391(dorsal closure);GO:0008270(zinc ion binding);GO:0031625(ubiquitin protei…	04214(Apoptosis - fly - Drosophila melanogaster (fruit fly))	0.006	1	150,	0	-2.22	-1.56	9.91	5' UTR	1	4361925	4380716	18792	1
chr2L	4363175	4372469	9295	FBgn0026319	FBtr0077429	0	Traf4	TNF-receptor-associated factor 4, isoform A [Drosophila melanogaster]	GO:0001654(eye development);GO:0003384(apical constriction involved in gastrulation);GO:0005164(tumor necrosis factor receptor binding);GO:0005515(protein binding);GO:0005737(cytoplasm);GO:0007165(signal transduction);GO:0007250(activation of NF-kappaB-inducing kinase activity);GO:0007370(ventral furrow formation);GO:0007391(dorsal closure);GO:0008270(zinc ion binding);GO:0031625(ubiquitin protei…	04214(Apoptosis - fly - Drosophila melanogaster (fruit fly))	0	2	28,480,	0,8815	-478	-Inf	10	5' UTR	1	4371990	4380716	8727	1
chr2L	4380507	4380716	210	FBgn0026319	FBtr0334401	18582	Traf4	TNF-receptor-associated factor 4, isoform A [Drosophila melanogaster]	GO:0001654(eye development);GO:0003384(apical constriction involved in gastrulation);GO:0005164(tumor necrosis factor receptor binding);GO:0005515(protein binding);GO:0005737(cytoplasm);GO:0007165(signal transduction);GO:0007250(activation of NF-kappaB-inducing kinase activity);GO:0007370(ventral furrow formation);GO:0007391(dorsal closure);GO:0008270(zinc ion binding);GO:0031625(ubiquitin protei…	04214(Apoptosis - fly - Drosophila melanogaster (fruit fly))	4e-16	1	210,	0	-15.4	-14.5	1.84	3' UTR	1	4361925	4380716	18792	1
chr2L	4392599	4392778	180	FBgn0027560	FBtr0077431	4272	Tps1	Trehalose-6-phosphate synthase 1 [Drosophila melanogaster]	GO:0003824(catalytic activity);GO:0003825(alpha,alpha-trehalose-phosphate synthase (UDP-forming) activity);GO:0004805(trehalose-phosphatase activity);GO:0005737(cytoplasm);GO:0005829(cytosol);GO:0005946(alpha,alpha-trehalose-phosphate synthase complex (UDP-forming));GO:0005992(trehalose biosynthetic process);GO:0016311(dephosphorylation);GO:0016787(hydrolase activity);GO:0070413(trehalose metabol…	00500(Starch and sucrose metabolism - Drosophila melanogaster (fruit fly));01100(Metabolic pathways - Drosophila melanogaster (fruit fly))	1e-156	1	180,	0	-156	-155	1.66	3' UTR	1	4388327	4392778	4452	1
chr2L	4400367	4400487	121	FBgn0022153	FBtr0331447	6171	l(2)k05819	lethal (2) k05819, isoform A [Drosophila melanogaster]	GO:0003674(molecular_function);GO:0005575(cellular_component);GO:0008150(biological_process);GO:0016020(membrane);GO:0016021(integral component of membrane)	NA	0.00028	1	121,	0	-3.55	-2.84	2.62	3' UTR	1	4394196	4400487	6292	1
chr2L	4402843	4403142	300	FBgn0053003	FBtr0077434	1890	CG33003	uncharacterized protein Dmel_CG33003, isoform A [Drosophila melanogaster]	GO:0003674(molecular_function);GO:0005575(cellular_component);GO:0008150(biological_process);GO:0016020(membrane);GO:0016021(integral component of membrane)	NA	1.8e-09	1	300,	0	-8.75	-7.93	20.8	3' UTR	1	4400953	4403142	2190	1
chr2L	4442349	4442985	637	FBgn0031603	FBtr0331434	0	CG15432	uncharacterized protein Dmel_CG15432, isoform A [Drosophila melanogaster]	GO:0003723(RNA binding);GO:0005634(nucleus);GO:0005654(nucleoplasm);GO:0005730(nucleolus);GO:0008150(biological_process)	NA	1e-175	3	20,28,557,	0,44,80	-175	-173	5.35	5' UTR	1	4442393	4442985	593	1
chr2L	4446469	4446617	149	FBgn0031604	FBtr0077439	1737	Elp3	elongator complex protein 3 [Drosophila melanogaster]	GO:0002168(instar larval development);GO:0002926(tRNA wobble base 5-methoxycarbonylmethyl-2-thiouridinylation);GO:0003824(catalytic activity);GO:0004402(histone acetyltransferase activity);GO:0005634(nucleus);GO:0005737(cytoplasm);GO:0006351(transcription, DNA-templated);GO:0006357(regulation of transcription by RNA polymerase II);GO:0007626(locomotory behavior);GO:0008023(transcription elongatio…	NA	2.4e-08	1	149,	0	-7.62	-6.82	1.41	Exon (FBtr0077439/FBgn0031604, exon 4 of 4)	1	4444732	4446765	2034	1
chr2L	4454626	4454769	144	FBgn0040705	FBtr0077440	0	ND-B8	NADH dehydrogenase (ubiquinone) B8 subunit [Drosophila melanogaster]	GO:0003954(NADH dehydrogenase activity);GO:0005747(mitochondrial respiratory chain complex I);GO:0006120(mitochondrial electron transport, NADH to ubiquinone);GO:0008137(NADH dehydrogenase (ubiquinone) activity);GO:0016491(oxidoreductase activity);GO:0055114(oxidation-reduction process)	00190(Oxidative phosphorylation - Drosophila melanogaster (fruit fly));01100(Metabolic pathways - Drosophila melanogaster (fruit fly))	0.01	1	144,	0	-1.98	-1.34	1.43	5' UTR	1	4454626	4455207	582	1
chr2L	4454974	4455207	234	FBgn0019982	FBtr0110812	1600	Gs1l	GS1-like, isoform A [Drosophila melanogaster]	GO:0000287(magnesium ion binding);GO:0005737(cytoplasm);GO:0008152(metabolic process);GO:0009117(nucleotide metabolic process);GO:0016311(dephosphorylation);GO:0016787(hydrolase activity);GO:0016791(phosphatase activity);GO:0042060(wound healing);GO:0046872(metal ion binding);GO:1990738(pseudouridine 5'-phosphatase activity)	NA	7.9e-61	2	21,152,	0,82	-60.1	-58.9	4.24	3' UTR	1	4455137	4456807	1671	2
chr2L	4461596	4461746	151	FBgn0031608	FBtr0345632	1867	CG15435	uncharacterized protein Dmel_CG15435, isoform A [Drosophila melanogaster]	GO:0003674(molecular_function);GO:0003676(nucleic acid binding);GO:0005575(cellular_component);GO:0005634(nucleus);GO:0008150(biological_process);GO:0008270(zinc ion binding)	NA	1.3e-15	1	151,	0	-14.9	-14	1.94	3' UTR	1	4459729	4461746	2018	1
chr2L	4467722	4467902	181	FBgn0031611	FBtr0077443	2548	FIG4	FIG4 phosphoinositide 5-phosphatase [Drosophila melanogaster]	GO:0016787(hydrolase activity);GO:0042578(phosphoric ester hydrolase activity)	00562(Inositol phosphate metabolism - Drosophila melanogaster (fruit fly));01100(Metabolic pathways - Drosophila melanogaster (fruit fly))	0.0001	1	181,	0	-3.99	-3.27	2.01	Exon (FBtr0077443/FBgn0031611, exon 3 of 3)	1	4465174	4468022	2849	1
chr2L	4642009	4642217	209	FBgn0083938	FBtr0110769	713	BG642163	IP21419p, partial [Drosophila melanogaster]	GO:0003674(molecular_function);GO:0005615(extracellular space);GO:0032504(multicellular organism reproduction)	NA	0.0033	1	209,	0	-2.48	-1.81	10.9	Exon (FBtr0110769/FBgn0083938, exon 2 of 2)	1	4641296	4642747	1452	1
chr2L	4652686	4652892	207	FBgn0031619	FBtr0100560	1283	CG3355	MIP25735p, partial [Drosophila melanogaster]	GO:0004252(serine-type endopeptidase activity);GO:0005615(extracellular space);GO:0006508(proteolysis);GO:0008233(peptidase activity);GO:0008236(serine-type peptidase activity);GO:0016787(hydrolase activity)	NA	8.9e-05	1	207,	0	-4.05	-3.32	2.44	3' UTR	1	4651403	4652877	1475	1
chr2L	4694721	4705804	11084	FBgn0031623	FBtr0077420	0	Taf12L	TBP-associated factor 30kD subunit alpha-2 [Drosophila melanogaster]	GO:0000124(SAGA complex);GO:0001102(RNA polymerase II activating transcription factor binding);GO:0001673(male germ cell nucleus);GO:0003677(DNA binding);GO:0004402(histone acetyltransferase activity);GO:0005669(transcription factor TFIID complex);GO:0006352(DNA-templated transcription, initiation);GO:0006367(transcription initiation from RNA polymerase II promoter);GO:0016573(histone acetylation…	03022(Basal transcription factors - Drosophila melanogaster (fruit fly))	6.3e-43	2	271,327,	0,10757	-42.2	-41.1	9.36	5' UTR	1	4700835	4701485	651	2
chr2L	4720675	4721033	359	FBgn0085380	FBtr0112561	25954	CG34351	uncharacterized protein Dmel_CG34351, isoform D [Drosophila melanogaster]	NA	NA	3.2e-36	1	359,	0	-35.5	-34.4	3.21	3' UTR	1	4694721	4722465	27745	1
chr2L	4722226	4722465	240	FBgn0085380	FBtr0112561	27505	CG34351	uncharacterized protein Dmel_CG34351, isoform D [Drosophila melanogaster]	NA	NA	7.9e-15	1	240,	0	-14.1	-13.2	2.14	3' UTR	1	4694721	4722465	27745	1
chr2L	4763099	4763537	439	FBgn0031627	FBtr0077418	30507	fipi	uncharacterized protein Dmel_CG15630 [Drosophila melanogaster]	GO:0005515(protein binding)	NA	4.7e-06	1	439,	0	-5.33	-4.57	9.42	3' UTR	1	4734592	4794044	59453	2
chr2L	4794883	4795149	267	FBgn0031628	FBtr0077382	334	CG3294	uncharacterized protein Dmel_CG3294, isoform A [Drosophila melanogaster]	GO:0000398(mRNA splicing, via spliceosome);GO:0003676(nucleic acid binding);GO:0003723(RNA binding);GO:0003729(mRNA binding);GO:0005681(spliceosomal complex);GO:0030628(pre-mRNA 3'-splice site binding);GO:0042060(wound healing);GO:0046872(metal ion binding);GO:0089701(U2AF)	NA	1e-09	1	267,	0	-8.98	-8.15	2.6	Exon (FBtr0077382/FBgn0031628, exon 2 of 5)	1	4794549	4796576	2028	1
chr2L	4796314	4796581	268	FBgn0031628	FBtr0077382	1765	CG3294	uncharacterized protein Dmel_CG3294, isoform A [Drosophila melanogaster]	GO:0000398(mRNA splicing, via spliceosome);GO:0003676(nucleic acid binding);GO:0003723(RNA binding);GO:0003729(mRNA binding);GO:0005681(spliceosomal complex);GO:0030628(pre-mRNA 3'-splice site binding);GO:0042060(wound healing);GO:0046872(metal ion binding);GO:0089701(U2AF)	NA	2e-51	1	268,	0	-50.7	-49.5	4.56	3' UTR	1	4794549	4796576	2028	1
chr2L	4813009	4813367	359	FBgn0031630	FBtr0077383	0	CG15629	uncharacterized protein Dmel_CG15629 [Drosophila melanogaster]	GO:0004745(retinol dehydrogenase activity);GO:0005811(lipid droplet);GO:0055114(oxidation-reduction process)	00830(Retinol metabolism - Drosophila melanogaster (fruit fly))	1e-60	1	359,	0	-60	-58.8	2.72	5' UTR	1	4813009	4815891	2883	1
chr2L	4821834	4823174	1341	FBgn0031632	FBtr0077384	60	CG15628	uncharacterized protein Dmel_CG15628, isoform A [Drosophila melanogaster]	GO:0016740(transferase activity);GO:0016746(transferase activity, transferring acyl groups);GO:0016747(transferase activity, transferring acyl groups other than amino-acyl groups)	NA	0	1	1341,	0	-1040	-Inf	5.5	5' UTR	1	4821774	4828557	6784	1
chr2L	4827248	4827724	477	FBgn0031632	FBtr0077384	5474	CG15628	uncharacterized protein Dmel_CG15628, isoform A [Drosophila melanogaster]	GO:0016740(transferase activity);GO:0016746(transferase activity, transferring acyl groups);GO:0016747(transferase activity, transferring acyl groups other than amino-acyl groups)	NA	2e-100	1	477,	0	-99.7	-98.3	2.3	3' UTR	1	4821774	4828557	6784	1
chr2L	4828796	4828945	150	FBgn0031632	FBtr0336962	7022	CG15628	uncharacterized protein Dmel_CG15628, isoform A [Drosophila melanogaster]	GO:0016740(transferase activity);GO:0016746(transferase activity, transferring acyl groups);GO:0016747(transferase activity, transferring acyl groups other than amino-acyl groups)	NA	5e-75	1	150,	0	-74.3	-73	2.06	3' UTR	1	4821774	4828945	7172	1
chr2L	4847766	4847945	180	FBgn0031638	FBtr0077386	0	CG11927	uncharacterized protein Dmel_CG11927 [Drosophila melanogaster]	NA	NA	1.1e-07	1	180,	0	-6.95	-6.16	2.2	5' UTR	1	4847766	4849499	1734	1
chr2L	4848782	4848901	120	FBgn0031638	FBtr0077386	1016	CG11927	uncharacterized protein Dmel_CG11927 [Drosophila melanogaster]	NA	NA	0.00048	1	120,	0	-3.32	-2.62	1.37	Exon (FBtr0077386/FBgn0031638, exon 1 of 1)	1	4847766	4849499	1734	1
chr2L	4849409	4849499	91	FBgn0031638	FBtr0077386	1643	CG11927	uncharacterized protein Dmel_CG11927 [Drosophila melanogaster]	NA	NA	0.003	1	91,	0	-2.52	-1.85	1.32	3' UTR	1	4847766	4849499	1734	1
chr2L	4852073	4852341	269	FBgn0031640	FBtr0077387	1432	Mon1	monensin sensitivity 1 [Drosophila melanogaster]	GO:0005829(cytosol);GO:0007528(neuromuscular junction development);GO:0012505(endomembrane system);GO:0017112(Rab guanyl-nucleotide exchange factor activity);GO:0032510(endosome to lysosome transport via multivesicular body sorting pathway);GO:0035658(Mon1-Ccz1 complex);GO:0043083(synaptic cleft);GO:0043547(positive regulation of GTPase activity)	NA	2e-16	1	269,	0	-15.7	-14.8	2.25	Exon (FBtr0077387/FBgn0031640, exon 3 of 3)	1	4850641	4852640	2000	1
chr2L	4852864	4854633	1770	FBgn0051660	FBtr0077388	0	smog	smog, isoform F [Drosophila melanogaster]	GO:0002805(regulation of antimicrobial peptide biosynthetic process);GO:0003380(establishment or maintenance of cytoskeleton polarity involved in gastrulation);GO:0003384(apical constriction involved in gastrulation);GO:0004930(G protein-coupled receptor activity);GO:0005886(plasma membrane);GO:0005887(integral component of plasma membrane);GO:0006963(positive regulation of antibacterial peptide …	NA	1e-28	2	153,236,	0,1534	-28	-27	4.34	5' UTR	1	4852864	4875233	22370	1
chr2L	4854693	4865410	10718	FBgn0051660	FBtr0077388	1829	smog	smog, isoform F [Drosophila melanogaster]	GO:0002805(regulation of antimicrobial peptide biosynthetic process);GO:0003380(establishment or maintenance of cytoskeleton polarity involved in gastrulation);GO:0003384(apical constriction involved in gastrulation);GO:0004930(G protein-coupled receptor activity);GO:0005886(plasma membrane);GO:0005887(integral component of plasma membrane);GO:0006963(positive regulation of antibacterial peptide …	NA	3.4e-09	2	36,263,	0,10455	-8.47	-7.65	2.71	5' UTR	1	4852864	4875233	22370	1
chr2L	4875090	4875240	151	FBgn0051660	FBtr0077388	22226	smog	smog, isoform F [Drosophila melanogaster]	GO:0002805(regulation of antimicrobial peptide biosynthetic process);GO:0003380(establishment or maintenance of cytoskeleton polarity involved in gastrulation);GO:0003384(apical constriction involved in gastrulation);GO:0004930(G protein-coupled receptor activity);GO:0005886(plasma membrane);GO:0005887(integral component of plasma membrane);GO:0006963(positive regulation of antibacterial peptide …	NA	0.0042	1	151,	0	-2.38	-1.72	1.46	3' UTR	1	4852864	4875233	22370	1
chr2L	4876225	4876792	568	FBgn0051660	FBtr0336831	23361	smog	smog, isoform F [Drosophila melanogaster]	GO:0002805(regulation of antimicrobial peptide biosynthetic process);GO:0003380(establishment or maintenance of cytoskeleton polarity involved in gastrulation);GO:0003384(apical constriction involved in gastrulation);GO:0004930(G protein-coupled receptor activity);GO:0005886(plasma membrane);GO:0005887(integral component of plasma membrane);GO:0006963(positive regulation of antibacterial peptide …	NA	7.9e-34	1	568,	0	-33.1	-32	4.49	3' UTR	1	4852864	4876792	23929	1
chr2L	4883654	4883862	209	FBgn0031643	FBtr0077389	356	CG3008	uncharacterized protein Dmel_CG3008 [Drosophila melanogaster]	GO:0000166(nucleotide binding);GO:0004672(protein kinase activity);GO:0004674(protein serine/threonine kinase activity);GO:0005524(ATP binding);GO:0005634(nucleus);GO:0005737(cytoplasm);GO:0005829(cytosol);GO:0006468(protein phosphorylation);GO:0016301(kinase activity);GO:0016310(phosphorylation);GO:0016740(transferase activity);GO:0030490(maturation of SSU-rRNA);GO:0030688(preribosome, small sub…	NA	5.5e-06	1	209,	0	-5.26	-4.51	1.26	Exon (FBtr0077389/FBgn0031643, exon 2 of 3)	1	4883298	4885669	2372	1
chr2L	4885490	4885580	91	FBgn0031643	FBtr0077389	2192	CG3008	uncharacterized protein Dmel_CG3008 [Drosophila melanogaster]	GO:0000166(nucleotide binding);GO:0004672(protein kinase activity);GO:0004674(protein serine/threonine kinase activity);GO:0005524(ATP binding);GO:0005634(nucleus);GO:0005737(cytoplasm);GO:0005829(cytosol);GO:0006468(protein phosphorylation);GO:0016301(kinase activity);GO:0016310(phosphorylation);GO:0016740(transferase activity);GO:0030490(maturation of SSU-rRNA);GO:0030688(preribosome, small sub…	NA	4.7e-07	1	91,	0	-6.33	-5.55	1.25	3' UTR	1	4883298	4885669	2372	1
chr2L	4892112	4892201	90	FBgn0031645	FBtr0336832	0	CG3036	uncharacterized protein Dmel_CG3036, isoform A [Drosophila melanogaster]	GO:0005886(plasma membrane);GO:0006820(anion transport);GO:0016020(membrane);GO:0016021(integral component of membrane);GO:0022857(transmembrane transporter activity);GO:0055085(transmembrane transport)	NA	1e-16	1	90,	0	-16	-15.1	2.89	5' UTR	1	4892112	4903458	11347	1
chr2L	4938252	4938760	509	FBgn0003372	FBtr0077393	843	Sgs1	uncharacterized protein Dsimw501_GD29283 [Drosophila simulans]	GO:0005201(extracellular matrix structural constituent);GO:0031012(extracellular matrix)	NA	0.00011	1	509,	0	-3.97	-3.25	4.63	Exon (FBtr0077393/FBgn0003372, exon 2 of 2)	1	4937409	4941423	4015	1
chr2L	4939030	4939179	150	FBgn0003372	FBtr0077393	1621	Sgs1	uncharacterized protein Dsimw501_GD29283 [Drosophila simulans]	GO:0005201(extracellular matrix structural constituent);GO:0031012(extracellular matrix)	NA	0.00028	1	150,	0	-3.56	-2.85	14.9	Exon (FBtr0077393/FBgn0003372, exon 2 of 2)	1	4937409	4941423	4015	1
chr2L	4944155	4944215	61	FBgn0031650	FBtr0078990	1413	CG14044	uncharacterized protein Dmel_CG14044 [Drosophila melanogaster]	NA	NA	0.015	1	61,	0	-1.81	-1.17	2.42	Exon (FBtr0078990/FBgn0031650, exon 5 of 5)	1	4942742	4944305	1564	1
chr2L	4948265	4948324	60	FBgn0015000	FBtr0078991	2686	betaggt-I	beta subunit of type I geranylgeranyl transferase, isoform B [Drosophila melanogaster]	GO:0003824(catalytic activity);GO:0004661(protein geranylgeranyltransferase activity);GO:0004662(CAAX-protein geranylgeranyltransferase activity);GO:0005953(CAAX-protein geranylgeranyltransferase complex);GO:0016740(transferase activity);GO:0018342(protein prenylation);GO:0018344(protein geranylgeranylation);GO:0035050(embryonic heart tube development);GO:0046579(positive regulation of Ras protei…	NA	3.9e-07	1	60,	0	-6.41	-5.63	1.33	3' UTR	1	4945579	4948324	2746	1
chr2L	4958084	4958143	60	FBgn0031655	FBtr0078992	2575	Marcal1	Marcal1 [Drosophila melanogaster]	GO:0000166(nucleotide binding);GO:0004386(helicase activity);GO:0005524(ATP binding);GO:0005634(nucleus);GO:0005662(DNA replication factor A complex);GO:0005705(polytene chromosome interband);GO:0006259(DNA metabolic process);GO:0006281(DNA repair);GO:0006357(regulation of transcription by RNA polymerase II);GO:0006974(cellular response to DNA damage stimulus);GO:0008094(DNA-dependent ATPase acti…	NA	0.019	1	60,	0	-1.72	-1.1	1.25	Exon (FBtr0078992/FBgn0031655, exon 7 of 7)	1	4955509	4958292	2784	1
chr2L	4971969	4972028	60	FBgn0010607	FBtr0331229	1893	l(2)05714	RE72348p, partial [Drosophila melanogaster]	GO:0003674(molecular_function);GO:0005575(cellular_component);GO:0008150(biological_process)	NA	0.016	1	60,	0	-1.79	-1.16	1.3	Exon (FBtr0078995/FBgn0031659, exon 1 of 1)	1	4970135	4973921	3787	2
chr2L	4973976	4974485	510	FBgn0031660	FBtr0078996	0	mRpL28	mitochondrial ribosomal protein L28, isoform A [Drosophila melanogaster]	GO:0003735(structural constituent of ribosome);GO:0005739(mitochondrion);GO:0005762(mitochondrial large ribosomal subunit);GO:0005840(ribosome);GO:0032543(mitochondrial translation)	03010(Ribosome - Drosophila melanogaster (fruit fly))	1.6e-45	2	182,209,	0,301	-44.8	-43.6	1.79	5' UTR	1	4973976	4975284	1309	1
chr2L	4974874	4975286	413	FBgn0031660	FBtr0078996	898	mRpL28	mitochondrial ribosomal protein L28, isoform A [Drosophila melanogaster]	GO:0003735(structural constituent of ribosome);GO:0005739(mitochondrion);GO:0005762(mitochondrial large ribosomal subunit);GO:0005840(ribosome);GO:0032543(mitochondrial translation)	03010(Ribosome - Drosophila melanogaster (fruit fly))	1e-148	2	227,134,	0,279	-148	-147	2.26	3' UTR	1	4973976	4975284	1309	1
chr2L	4978328	4978567	240	FBgn0031662	FBtr0078997	1016	CG3792	uncharacterized protein Dmel_CG3792 [Drosophila melanogaster]	GO:0006486(protein glycosylation);GO:0006488(dolichol-linked oligosaccharide biosynthetic process);GO:0016020(membrane);GO:0016021(integral component of membrane)	NA	4e-50	1	240,	0	-49.4	-48.2	1.91	3' UTR	1	4977312	4978567	1256	1
chr2L	4981614	4982062	449	FBgn0083962	FBtr0290010	0	CG34126	uncharacterized protein Dmel_CG34126, isoform E [Drosophila melanogaster]	GO:0003674(molecular_function);GO:0005575(cellular_component);GO:0008150(biological_process)	NA	4e-41	1	449,	0	-40.4	-39.3	3.08	5' UTR	1	4981614	4992435	10822	1
chr2L	4990357	4990532	176	FBgn0083962	FBtr0290010	8743	CG34126	uncharacterized protein Dmel_CG34126, isoform E [Drosophila melanogaster]	GO:0003674(molecular_function);GO:0005575(cellular_component);GO:0008150(biological_process)	NA	1.4e-06	2	94,27,	0,149	-5.84	-5.07	1.57	Exon (FBtr0290010/FBgn0083962, exon 12 of 17)	1	4981614	4992435	10822	1
chr2L	4990960	4991413	454	FBgn0083962	FBtr0290010	9346	CG34126	uncharacterized protein Dmel_CG34126, isoform E [Drosophila melanogaster]	GO:0003674(molecular_function);GO:0005575(cellular_component);GO:0008150(biological_process)	NA	6.3e-24	3	123,118,29,	0,185,425	-23.2	-22.2	1.69	Exon (FBtr0290010/FBgn0083962, exon 15 of 17)	1	4981614	4992435	10822	1
chr2L	4992254	4992702	449	FBgn0083962	FBtr0290010	10640	CG34126	uncharacterized protein Dmel_CG34126, isoform E [Drosophila melanogaster]	GO:0003674(molecular_function);GO:0005575(cellular_component);GO:0008150(biological_process)	NA	1.6e-22	1	449,	0	-21.8	-20.8	4.3	3' UTR	1	4981614	4992435	10822	1
chr2L	5011860	5012008	149	FBgn0031670	FBtr0332412	938	SelT	uncharacterized protein Dmel_CG3887, isoform A [Drosophila melanogaster]	GO:0004791(thioredoxin-disulfide reductase activity);GO:0012505(endomembrane system);GO:0016020(membrane);GO:0016021(integral component of membrane);GO:0016491(oxidoreductase activity);GO:0055114(oxidation-reduction process);GO:0098869(cellular oxidant detoxification)	NA	5e-20	1	149,	0	-19.3	-18.3	1.21	3' UTR	1	5010922	5012127	1206	1
chr2L	5031101	5031790	690	FBgn0000299	FBtr0079003	1492	Col4a1	collagen type IV alpha 1, isoform A [Drosophila melanogaster]	GO:0005201(extracellular matrix structural constituent);GO:0005515(protein binding);GO:0005576(extracellular region);GO:0005581(collagen trimer);GO:0005587(collagen type IV trimer);GO:0005604(basement membrane);GO:0005615(extracellular space);GO:0007391(dorsal closure);GO:0030198(extracellular matrix organization);GO:0031012(extracellular matrix);GO:0035848(oviduct morphogenesis);GO:0048621(post-…	04512(ECM-receptor interaction - Drosophila melanogaster (fruit fly));04933(AGE-RAGE signaling pathway in diabetic complications - Drosophila melanogaster (fruit fly))	0	1	690,	0	-324	-Inf	2.23	Exon (FBtr0079003/FBgn0000299, exon 4 of 9)	1	5029609	5037114	7506	1
chr2L	5031954	5032104	151	FBgn0000299	FBtr0079003	2345	Col4a1	collagen type IV alpha 1, isoform A [Drosophila melanogaster]	GO:0005201(extracellular matrix structural constituent);GO:0005515(protein binding);GO:0005576(extracellular region);GO:0005581(collagen trimer);GO:0005587(collagen type IV trimer);GO:0005604(basement membrane);GO:0005615(extracellular space);GO:0007391(dorsal closure);GO:0030198(extracellular matrix organization);GO:0031012(extracellular matrix);GO:0035848(oviduct morphogenesis);GO:0048621(post-…	04512(ECM-receptor interaction - Drosophila melanogaster (fruit fly));04933(AGE-RAGE signaling pathway in diabetic complications - Drosophila melanogaster (fruit fly))	4e-28	1	151,	0	-27.4	-26.4	1.54	Exon (FBtr0079003/FBgn0000299, exon 5 of 9)	1	5029609	5037114	7506	1
chr2L	5032373	5033426	1054	FBgn0000299	FBtr0079003	2764	Col4a1	collagen type IV alpha 1, isoform A [Drosophila melanogaster]	GO:0005201(extracellular matrix structural constituent);GO:0005515(protein binding);GO:0005576(extracellular region);GO:0005581(collagen trimer);GO:0005587(collagen type IV trimer);GO:0005604(basement membrane);GO:0005615(extracellular space);GO:0007391(dorsal closure);GO:0030198(extracellular matrix organization);GO:0031012(extracellular matrix);GO:0035848(oviduct morphogenesis);GO:0048621(post-…	04512(ECM-receptor interaction - Drosophila melanogaster (fruit fly));04933(AGE-RAGE signaling pathway in diabetic complications - Drosophila melanogaster (fruit fly))	0	2	2,927,	0,127	-388	-Inf	2.19	Exon (FBtr0079003/FBgn0000299, exon 5 of 9)	1	5029609	5037114	7506	1
chr2L	5033875	5034086	212	FBgn0000299	FBtr0079003	4266	Col4a1	collagen type IV alpha 1, isoform A [Drosophila melanogaster]	GO:0005201(extracellular matrix structural constituent);GO:0005515(protein binding);GO:0005576(extracellular region);GO:0005581(collagen trimer);GO:0005587(collagen type IV trimer);GO:0005604(basement membrane);GO:0005615(extracellular space);GO:0007391(dorsal closure);GO:0030198(extracellular matrix organization);GO:0031012(extracellular matrix);GO:0035848(oviduct morphogenesis);GO:0048621(post-…	04512(ECM-receptor interaction - Drosophila melanogaster (fruit fly));04933(AGE-RAGE signaling pathway in diabetic complications - Drosophila melanogaster (fruit fly))	7.9e-12	2	76,74,	0,138	-11.1	-10.2	1.31	Exon (FBtr0079003/FBgn0000299, exon 6 of 9)	1	5029609	5037114	7506	1
chr2L	5034595	5034685	91	FBgn0000299	FBtr0079003	4986	Col4a1	collagen type IV alpha 1, isoform A [Drosophila melanogaster]	GO:0005201(extracellular matrix structural constituent);GO:0005515(protein binding);GO:0005576(extracellular region);GO:0005581(collagen trimer);GO:0005587(collagen type IV trimer);GO:0005604(basement membrane);GO:0005615(extracellular space);GO:0007391(dorsal closure);GO:0030198(extracellular matrix organization);GO:0031012(extracellular matrix);GO:0035848(oviduct morphogenesis);GO:0048621(post-…	04512(ECM-receptor interaction - Drosophila melanogaster (fruit fly));04933(AGE-RAGE signaling pathway in diabetic complications - Drosophila melanogaster (fruit fly))	1.8e-07	1	91,	0	-6.74	-5.95	1.26	Exon (FBtr0079003/FBgn0000299, exon 7 of 9)	1	5029609	5037114	7506	1
chr2L	5035395	5035844	450	FBgn0000299	FBtr0079003	5786	Col4a1	collagen type IV alpha 1, isoform A [Drosophila melanogaster]	GO:0005201(extracellular matrix structural constituent);GO:0005515(protein binding);GO:0005576(extracellular region);GO:0005581(collagen trimer);GO:0005587(collagen type IV trimer);GO:0005604(basement membrane);GO:0005615(extracellular space);GO:0007391(dorsal closure);GO:0030198(extracellular matrix organization);GO:0031012(extracellular matrix);GO:0035848(oviduct morphogenesis);GO:0048621(post-…	04512(ECM-receptor interaction - Drosophila melanogaster (fruit fly));04933(AGE-RAGE signaling pathway in diabetic complications - Drosophila melanogaster (fruit fly))	1e-303	1	450,	0	-303	-301	1.99	Exon (FBtr0079003/FBgn0000299, exon 8 of 9)	1	5029609	5037114	7506	1
chr2L	5036531	5037279	749	FBgn0000299	FBtr0079003	6922	Col4a1	collagen type IV alpha 1, isoform A [Drosophila melanogaster]	GO:0005201(extracellular matrix structural constituent);GO:0005515(protein binding);GO:0005576(extracellular region);GO:0005581(collagen trimer);GO:0005587(collagen type IV trimer);GO:0005604(basement membrane);GO:0005615(extracellular space);GO:0007391(dorsal closure);GO:0030198(extracellular matrix organization);GO:0031012(extracellular matrix);GO:0035848(oviduct morphogenesis);GO:0048621(post-…	04512(ECM-receptor interaction - Drosophila melanogaster (fruit fly));04933(AGE-RAGE signaling pathway in diabetic complications - Drosophila melanogaster (fruit fly))	0	1	749,	0	-5270	-Inf	2.71	3' UTR	1	5029609	5037114	7506	1
chr2L	5037739	5038275	537	FBgn0260451	FBtr0346510	0	CG14042	SP555, isoform A [Drosophila melanogaster]	GO:0003674(molecular_function);GO:0005575(cellular_component);GO:0008150(biological_process)	NA	1e-108	1	537,	0	-108	-106	8.06	5' UTR	1	5037798	5039025	1228	1
chr2L	5037798	5038277	480	FBgn0260451	FBtr0346510	0	CG14042	SP555, isoform A [Drosophila melanogaster]	GO:0003674(molecular_function);GO:0005575(cellular_component);GO:0008150(biological_process)	NA	1e-105	1	480,	0	-105	-103	8.32	5' UTR	1	5037798	5039025	1228	1
chr2L	5043270	5044462	1193	FBgn0031673	FBtr0079033	0	CG31650	uncharacterized protein Dmel_CG31650, isoform C [Drosophila melanogaster]	GO:0005509(calcium ion binding);GO:0005783(endoplasmic reticulum);GO:0007030(Golgi organization)	NA	6.3e-33	2	114,156,	0,1037	-32.2	-31.1	1.92	5' UTR	1	5040648	5044008	3361	2
chr2L	5044671	5046861	2191	FBgn0031673	FBtr0301907	0	CG31650	uncharacterized protein Dmel_CG31650, isoform C [Drosophila melanogaster]	GO:0005509(calcium ion binding);GO:0005783(endoplasmic reticulum);GO:0007030(Golgi organization)	NA	0	3	19,104,715,	0,1151,1476	-1380	-Inf	6.11	5' UTR	1	5040648	5044712	4065	2
chr2L	5048186	5048365	180	FBgn0031675	FBtr0301206	1715	CG9121	uncharacterized protein Dmel_CG9121, isoform A [Drosophila melanogaster]	GO:0000151(ubiquitin ligase complex);GO:0004842(ubiquitin-protein transferase activity);GO:0005515(protein binding);GO:0005634(nucleus);GO:0005737(cytoplasm);GO:0031625(ubiquitin protein ligase binding)	NA	1e-127	1	180,	0	-127	-125	2.03	3' UTR	1	5047818	5050080	2263	2
chr2L	5043270	5044462	1193	FBgn0031673	FBtr0079033	0	CG31650	uncharacterized protein Dmel_CG31650, isoform C [Drosophila melanogaster]	GO:0005509(calcium ion binding);GO:0005783(endoplasmic reticulum);GO:0007030(Golgi organization)	NA	6.3e-33	2	114,156,	0,1037	-32.2	-31.1	1.92	5' UTR	1	5040648	5044008	3361	2
chr2L	5045437	5046862	1426	FBgn0053995	FBtr0100048	2167	CG33995	GM18521 [Drosophila sechellia]	GO:0003674(molecular_function);GO:0005575(cellular_component);GO:0008150(biological_process)	NA	0	3	47,104,716,	0,385,710	-1370	-Inf	6.13	5' UTR	1	5043270	5048365	5096	1
chr2L	5048186	5048365	180	FBgn0031675	FBtr0301206	1715	CG9121	uncharacterized protein Dmel_CG9121, isoform A [Drosophila melanogaster]	GO:0000151(ubiquitin ligase complex);GO:0004842(ubiquitin-protein transferase activity);GO:0005515(protein binding);GO:0005634(nucleus);GO:0005737(cytoplasm);GO:0031625(ubiquitin protein ligase binding)	NA	1e-127	1	180,	0	-127	-125	2.03	3' UTR	1	5047818	5050080	2263	2
chr2L	5043270	5044462	1193	FBgn0031673	FBtr0079033	0	CG31650	uncharacterized protein Dmel_CG31650, isoform C [Drosophila melanogaster]	GO:0005509(calcium ion binding);GO:0005783(endoplasmic reticulum);GO:0007030(Golgi organization)	NA	6.3e-33	2	114,156,	0,1037	-32.2	-31.1	1.92	5' UTR	1	5040648	5044008	3361	2
chr2L	5045437	5046862	1426	FBgn0053995	FBtr0100048	2167	CG33995	GM18521 [Drosophila sechellia]	GO:0003674(molecular_function);GO:0005575(cellular_component);GO:0008150(biological_process)	NA	0	3	47,104,716,	0,385,710	-1370	-Inf	6.13	5' UTR	1	5043270	5048365	5096	1
chr2L	5048186	5048365	180	FBgn0031675	FBtr0301206	1715	CG9121	uncharacterized protein Dmel_CG9121, isoform A [Drosophila melanogaster]	GO:0000151(ubiquitin ligase complex);GO:0004842(ubiquitin-protein transferase activity);GO:0005515(protein binding);GO:0005634(nucleus);GO:0005737(cytoplasm);GO:0031625(ubiquitin protein ligase binding)	NA	1e-127	1	180,	0	-127	-125	2.03	3' UTR	1	5047818	5050080	2263	2
chr2L	5054308	5054575	268	FBgn0031676	FBtr0079009	1465	senju	senju [Drosophila melanogaster]	GO:0000139(Golgi membrane);GO:0002225(positive regulation of antimicrobial peptide production);GO:0005459(UDP-galactose transmembrane transporter activity);GO:0005794(Golgi apparatus);GO:0005797(Golgi medial cisterna);GO:0008643(carbohydrate transport);GO:0015165(pyrimidine nucleotide-sugar transmembrane transporter activity);GO:0016020(membrane);GO:0016021(integral component of membrane);GO:0030…	NA	4e-15	1	268,	0	-14.4	-13.5	2.01	3' UTR	1	5052843	5054575	1733	1
chr2L	5055649	5056031	383	FBgn0014857	FBtr0079010	591	His3.3A	histone H3-like centromeric protein CSE4 [Labrus bergylta]	GO:0000786(nucleosome);GO:0003677(DNA binding);GO:0005634(nucleus);GO:0005694(chromosome);GO:0005700(polytene chromosome);GO:0006334(nucleosome assembly);GO:0006336(DNA replication-independent nucleosome assembly);GO:0007140(male meiotic nuclear division);GO:0030527(structural constituent of chromatin);GO:0031492(nucleosomal DNA binding);GO:0046982(protein heterodimerization activity)	NA	1e-181	1	383,	0	-181	-180	1.96	3' UTR	1	5055058	5055995	938	1
chr2L	5068104	5068442	339	FBgn0028572	FBtr0100260	7289	qtc	quick-to-court, isoform J [Drosophila melanogaster]	GO:0007619(courtship behavior);GO:0008049(male courtship behavior);GO:0016020(membrane);GO:0016021(integral component of membrane);GO:0048047(mating behavior, sex discrimination)	NA	4e-33	2	124,147,	0,192	-32.4	-31.3	1.82	Exon (FBtr0100260/FBgn0028572, exon 4 of 7)	1	5060815	5070653	9839	1
chr2L	5070600	5070750	151	FBgn0028572	FBtr0100260	9785	qtc	quick-to-court, isoform J [Drosophila melanogaster]	GO:0007619(courtship behavior);GO:0008049(male courtship behavior);GO:0016020(membrane);GO:0016021(integral component of membrane);GO:0048047(mating behavior, sex discrimination)	NA	4.9e-06	1	151,	0	-5.31	-4.55	1.29	3' UTR	1	5060815	5070653	9839	1
chr2L	5100877	5103011	2135	FBgn0261836	FBtr0303389	0	Msp300	Muscle-specific protein 300 kDa, isoform E [Drosophila melanogaster]	GO:0003779(actin binding);GO:0005515(protein binding);GO:0005635(nuclear envelope);GO:0005640(nuclear outer membrane);GO:0005737(cytoplasm);GO:0005829(cytosol);GO:0005884(actin filament);GO:0006997(nucleus organization);GO:0007015(actin filament organization);GO:0007097(nuclear migration);GO:0007303(cytoplasmic transport, nurse cell to oocyte);GO:0007498(mesoderm development);GO:0007519(skeletal …	NA	1.3e-14	2	168,343,	0,1792	-13.9	-13	3.09	5' UTR	1	5100877	5205389	104513	1
chr2L	5108586	5109186	601	FBgn0261836	FBtr0303383	0	Msp300	Muscle-specific protein 300 kDa, isoform E [Drosophila melanogaster]	GO:0003779(actin binding);GO:0005515(protein binding);GO:0005635(nuclear envelope);GO:0005640(nuclear outer membrane);GO:0005737(cytoplasm);GO:0005829(cytosol);GO:0005884(actin filament);GO:0006997(nucleus organization);GO:0007015(actin filament organization);GO:0007097(nuclear migration);GO:0007303(cytoplasmic transport, nurse cell to oocyte);GO:0007498(mesoderm development);GO:0007519(skeletal …	NA	2.5e-09	1	601,	0	-8.61	-7.78	5.95	5' UTR	1	5108814	5158263	49450	1
chr2L	5110476	5110866	391	FBgn0261836	FBtr0303389	9599	Msp300	Muscle-specific protein 300 kDa, isoform E [Drosophila melanogaster]	GO:0003779(actin binding);GO:0005515(protein binding);GO:0005635(nuclear envelope);GO:0005640(nuclear outer membrane);GO:0005737(cytoplasm);GO:0005829(cytosol);GO:0005884(actin filament);GO:0006997(nucleus organization);GO:0007015(actin filament organization);GO:0007097(nuclear migration);GO:0007303(cytoplasmic transport, nurse cell to oocyte);GO:0007498(mesoderm development);GO:0007519(skeletal …	NA	0.011	1	391,	0	-1.95	-1.29	8.92	Exon (FBtr0303385/FBgn0261836, exon 1 of 27)	1	5100877	5205389	104513	1
chr2L	5132102	5132462	361	FBgn0261836	FBtr0303389	31225	Msp300	Muscle-specific protein 300 kDa, isoform E [Drosophila melanogaster]	GO:0003779(actin binding);GO:0005515(protein binding);GO:0005635(nuclear envelope);GO:0005640(nuclear outer membrane);GO:0005737(cytoplasm);GO:0005829(cytosol);GO:0005884(actin filament);GO:0006997(nucleus organization);GO:0007015(actin filament organization);GO:0007097(nuclear migration);GO:0007303(cytoplasmic transport, nurse cell to oocyte);GO:0007498(mesoderm development);GO:0007519(skeletal …	NA	7.9e-14	1	361,	0	-13.1	-12.2	2.97	Exon (FBtr0303389/FBgn0261836, exon 8 of 29)	1	5100877	5205389	104513	1
chr2L	5138492	5138732	241	FBgn0261836	FBtr0303389	37615	Msp300	Muscle-specific protein 300 kDa, isoform E [Drosophila melanogaster]	GO:0003779(actin binding);GO:0005515(protein binding);GO:0005635(nuclear envelope);GO:0005640(nuclear outer membrane);GO:0005737(cytoplasm);GO:0005829(cytosol);GO:0005884(actin filament);GO:0006997(nucleus organization);GO:0007015(actin filament organization);GO:0007097(nuclear migration);GO:0007303(cytoplasmic transport, nurse cell to oocyte);GO:0007498(mesoderm development);GO:0007519(skeletal …	NA	4e-12	1	241,	0	-11.4	-10.6	2.16	Exon (FBtr0303389/FBgn0261836, exon 8 of 29)	1	5100877	5205389	104513	1
chr2L	5142006	5142516	511	FBgn0261836	FBtr0303389	41129	Msp300	Muscle-specific protein 300 kDa, isoform E [Drosophila melanogaster]	GO:0003779(actin binding);GO:0005515(protein binding);GO:0005635(nuclear envelope);GO:0005640(nuclear outer membrane);GO:0005737(cytoplasm);GO:0005829(cytosol);GO:0005884(actin filament);GO:0006997(nucleus organization);GO:0007015(actin filament organization);GO:0007097(nuclear migration);GO:0007303(cytoplasmic transport, nurse cell to oocyte);GO:0007498(mesoderm development);GO:0007519(skeletal …	NA	1.6e-11	1	511,	0	-10.8	-9.93	1.53	Exon (FBtr0303389/FBgn0261836, exon 13 of 29)	1	5100877	5205389	104513	1
chr2L	5142906	5143326	421	FBgn0261836	FBtr0303389	42029	Msp300	Muscle-specific protein 300 kDa, isoform E [Drosophila melanogaster]	GO:0003779(actin binding);GO:0005515(protein binding);GO:0005635(nuclear envelope);GO:0005640(nuclear outer membrane);GO:0005737(cytoplasm);GO:0005829(cytosol);GO:0005884(actin filament);GO:0006997(nucleus organization);GO:0007015(actin filament organization);GO:0007097(nuclear migration);GO:0007303(cytoplasmic transport, nurse cell to oocyte);GO:0007498(mesoderm development);GO:0007519(skeletal …	NA	1.6e-16	1	421,	0	-15.8	-14.9	1.52	Exon (FBtr0303389/FBgn0261836, exon 13 of 29)	1	5100877	5205389	104513	1
chr2L	5144076	5144376	301	FBgn0261836	FBtr0303389	43199	Msp300	Muscle-specific protein 300 kDa, isoform E [Drosophila melanogaster]	GO:0003779(actin binding);GO:0005515(protein binding);GO:0005635(nuclear envelope);GO:0005640(nuclear outer membrane);GO:0005737(cytoplasm);GO:0005829(cytosol);GO:0005884(actin filament);GO:0006997(nucleus organization);GO:0007015(actin filament organization);GO:0007097(nuclear migration);GO:0007303(cytoplasmic transport, nurse cell to oocyte);GO:0007498(mesoderm development);GO:0007519(skeletal …	NA	6.3e-14	1	301,	0	-13.2	-12.3	1.64	Exon (FBtr0303389/FBgn0261836, exon 13 of 29)	1	5100877	5205389	104513	1
chr2L	5146546	5146696	151	FBgn0261836	FBtr0303389	45669	Msp300	Muscle-specific protein 300 kDa, isoform E [Drosophila melanogaster]	GO:0003779(actin binding);GO:0005515(protein binding);GO:0005635(nuclear envelope);GO:0005640(nuclear outer membrane);GO:0005737(cytoplasm);GO:0005829(cytosol);GO:0005884(actin filament);GO:0006997(nucleus organization);GO:0007015(actin filament organization);GO:0007097(nuclear migration);GO:0007303(cytoplasmic transport, nurse cell to oocyte);GO:0007498(mesoderm development);GO:0007519(skeletal …	NA	2.5e-27	1	151,	0	-26.6	-25.6	7.34	5' UTR	1	5100877	5205389	104513	1
chr2L	5154860	5155384	525	FBgn0261836	FBtr0303389	53983	Msp300	Muscle-specific protein 300 kDa, isoform E [Drosophila melanogaster]	GO:0003779(actin binding);GO:0005515(protein binding);GO:0005635(nuclear envelope);GO:0005640(nuclear outer membrane);GO:0005737(cytoplasm);GO:0005829(cytosol);GO:0005884(actin filament);GO:0006997(nucleus organization);GO:0007015(actin filament organization);GO:0007097(nuclear migration);GO:0007303(cytoplasmic transport, nurse cell to oocyte);GO:0007498(mesoderm development);GO:0007519(skeletal …	NA	1e-67	2	358,63,	0,462	-67	-65.7	1.52	Exon (FBtr0303389/FBgn0261836, exon 16 of 29)	1	5100877	5205389	104513	1
chr2L	5158242	5158493	252	FBgn0261836	FBtr0303389	57365	Msp300	Muscle-specific protein 300 kDa, isoform E [Drosophila melanogaster]	GO:0003779(actin binding);GO:0005515(protein binding);GO:0005635(nuclear envelope);GO:0005640(nuclear outer membrane);GO:0005737(cytoplasm);GO:0005829(cytosol);GO:0005884(actin filament);GO:0006997(nucleus organization);GO:0007015(actin filament organization);GO:0007097(nuclear migration);GO:0007303(cytoplasmic transport, nurse cell to oocyte);GO:0007498(mesoderm development);GO:0007519(skeletal …	NA	8.9e-06	2	22,39,	0,213	-5.05	-4.3	2.03	3' UTR	1	5100877	5205389	104513	1
chr2L	5158793	5159003	211	FBgn0261836	FBtr0303389	57916	Msp300	Muscle-specific protein 300 kDa, isoform E [Drosophila melanogaster]	GO:0003779(actin binding);GO:0005515(protein binding);GO:0005635(nuclear envelope);GO:0005640(nuclear outer membrane);GO:0005737(cytoplasm);GO:0005829(cytosol);GO:0005884(actin filament);GO:0006997(nucleus organization);GO:0007015(actin filament organization);GO:0007097(nuclear migration);GO:0007303(cytoplasmic transport, nurse cell to oocyte);GO:0007498(mesoderm development);GO:0007519(skeletal …	NA	0.00078	1	211,	0	-3.11	-2.42	4.36	Exon (FBtr0303384/FBgn0261836, exon 6 of 6)	1	5100877	5205389	104513	1
chr2L	5164943	5165033	91	FBgn0261836	FBtr0303389	64066	Msp300	Muscle-specific protein 300 kDa, isoform E [Drosophila melanogaster]	GO:0003779(actin binding);GO:0005515(protein binding);GO:0005635(nuclear envelope);GO:0005640(nuclear outer membrane);GO:0005737(cytoplasm);GO:0005829(cytosol);GO:0005884(actin filament);GO:0006997(nucleus organization);GO:0007015(actin filament organization);GO:0007097(nuclear migration);GO:0007303(cytoplasmic transport, nurse cell to oocyte);GO:0007498(mesoderm development);GO:0007519(skeletal …	NA	0.011	1	91,	0	-1.95	-1.23	8.92	Exon (FBtr0303384/FBgn0261836, exon 6 of 6)	1	5100877	5205389	104513	1
chr2L	5176252	5176312	61	FBgn0261836	FBtr0303389	75375	Msp300	Muscle-specific protein 300 kDa, isoform E [Drosophila melanogaster]	GO:0003779(actin binding);GO:0005515(protein binding);GO:0005635(nuclear envelope);GO:0005640(nuclear outer membrane);GO:0005737(cytoplasm);GO:0005829(cytosol);GO:0005884(actin filament);GO:0006997(nucleus organization);GO:0007015(actin filament organization);GO:0007097(nuclear migration);GO:0007303(cytoplasmic transport, nurse cell to oocyte);GO:0007498(mesoderm development);GO:0007519(skeletal …	NA	0.01	1	61,	0	-1.98	-1.34	2.38	Exon (FBtr0303384/FBgn0261836, exon 6 of 6)	1	5100877	5205389	104513	1
chr2L	5185732	5185942	211	FBgn0261836	FBtr0303389	84855	Msp300	Muscle-specific protein 300 kDa, isoform E [Drosophila melanogaster]	GO:0003779(actin binding);GO:0005515(protein binding);GO:0005635(nuclear envelope);GO:0005640(nuclear outer membrane);GO:0005737(cytoplasm);GO:0005829(cytosol);GO:0005884(actin filament);GO:0006997(nucleus organization);GO:0007015(actin filament organization);GO:0007097(nuclear migration);GO:0007303(cytoplasmic transport, nurse cell to oocyte);GO:0007498(mesoderm development);GO:0007519(skeletal …	NA	7.9e-14	1	211,	0	-13.1	-12.2	1.69	Exon (FBtr0303384/FBgn0261836, exon 6 of 6)	1	5100877	5205389	104513	1
chr2L	5188649	5188859	211	FBgn0261836	FBtr0303389	87772	Msp300	Muscle-specific protein 300 kDa, isoform E [Drosophila melanogaster]	GO:0003779(actin binding);GO:0005515(protein binding);GO:0005635(nuclear envelope);GO:0005640(nuclear outer membrane);GO:0005737(cytoplasm);GO:0005829(cytosol);GO:0005884(actin filament);GO:0006997(nucleus organization);GO:0007015(actin filament organization);GO:0007097(nuclear migration);GO:0007303(cytoplasmic transport, nurse cell to oocyte);GO:0007498(mesoderm development);GO:0007519(skeletal …	NA	0.0037	1	211,	0	-2.43	-1.77	1.48	Exon (FBtr0303389/FBgn0261836, exon 21 of 29)	1	5100877	5205389	104513	1
chr2L	5189039	5189969	931	FBgn0261836	FBtr0303389	88162	Msp300	Muscle-specific protein 300 kDa, isoform E [Drosophila melanogaster]	GO:0003779(actin binding);GO:0005515(protein binding);GO:0005635(nuclear envelope);GO:0005640(nuclear outer membrane);GO:0005737(cytoplasm);GO:0005829(cytosol);GO:0005884(actin filament);GO:0006997(nucleus organization);GO:0007015(actin filament organization);GO:0007097(nuclear migration);GO:0007303(cytoplasmic transport, nurse cell to oocyte);GO:0007498(mesoderm development);GO:0007519(skeletal …	NA	2.5e-30	1	931,	0	-29.6	-28.5	2.72	Exon (FBtr0303389/FBgn0261836, exon 21 of 29)	1	5100877	5205389	104513	1
chr2L	5191229	5192009	781	FBgn0261836	FBtr0303389	90352	Msp300	Muscle-specific protein 300 kDa, isoform E [Drosophila melanogaster]	GO:0003779(actin binding);GO:0005515(protein binding);GO:0005635(nuclear envelope);GO:0005640(nuclear outer membrane);GO:0005737(cytoplasm);GO:0005829(cytosol);GO:0005884(actin filament);GO:0006997(nucleus organization);GO:0007015(actin filament organization);GO:0007097(nuclear migration);GO:0007303(cytoplasmic transport, nurse cell to oocyte);GO:0007498(mesoderm development);GO:0007519(skeletal …	NA	5e-20	1	781,	0	-19.3	-18.4	1.98	Exon (FBtr0303389/FBgn0261836, exon 21 of 29)	1	5100877	5205389	104513	1
chr2L	5192279	5192489	211	FBgn0261836	FBtr0303389	91402	Msp300	Muscle-specific protein 300 kDa, isoform E [Drosophila melanogaster]	GO:0003779(actin binding);GO:0005515(protein binding);GO:0005635(nuclear envelope);GO:0005640(nuclear outer membrane);GO:0005737(cytoplasm);GO:0005829(cytosol);GO:0005884(actin filament);GO:0006997(nucleus organization);GO:0007015(actin filament organization);GO:0007097(nuclear migration);GO:0007303(cytoplasmic transport, nurse cell to oocyte);GO:0007498(mesoderm development);GO:0007519(skeletal …	NA	3.1e-07	1	211,	0	-6.51	-5.72	1.32	Exon (FBtr0303389/FBgn0261836, exon 21 of 29)	1	5100877	5205389	104513	1
chr2L	5194559	5194649	91	FBgn0261836	FBtr0303389	93682	Msp300	Muscle-specific protein 300 kDa, isoform E [Drosophila melanogaster]	GO:0003779(actin binding);GO:0005515(protein binding);GO:0005635(nuclear envelope);GO:0005640(nuclear outer membrane);GO:0005737(cytoplasm);GO:0005829(cytosol);GO:0005884(actin filament);GO:0006997(nucleus organization);GO:0007015(actin filament organization);GO:0007097(nuclear migration);GO:0007303(cytoplasmic transport, nurse cell to oocyte);GO:0007498(mesoderm development);GO:0007519(skeletal …	NA	2.2e-05	1	91,	0	-4.65	-3.91	1.4	Exon (FBtr0303389/FBgn0261836, exon 21 of 29)	1	5100877	5205389	104513	1
chr2L	5194769	5195219	451	FBgn0261836	FBtr0303389	93892	Msp300	Muscle-specific protein 300 kDa, isoform E [Drosophila melanogaster]	GO:0003779(actin binding);GO:0005515(protein binding);GO:0005635(nuclear envelope);GO:0005640(nuclear outer membrane);GO:0005737(cytoplasm);GO:0005829(cytosol);GO:0005884(actin filament);GO:0006997(nucleus organization);GO:0007015(actin filament organization);GO:0007097(nuclear migration);GO:0007303(cytoplasmic transport, nurse cell to oocyte);GO:0007498(mesoderm development);GO:0007519(skeletal …	NA	2.5e-23	1	451,	0	-22.6	-21.6	1.81	Exon (FBtr0303389/FBgn0261836, exon 21 of 29)	1	5100877	5205389	104513	1
chr2L	5196007	5199497	3491	FBgn0065107	FBtr0091919	0	snmRNA:128	NA	NA	NA	6.3e-15	3	278,258,155,	0,1860,3336	-14.2	-13.3	1.84	Exon (FBtr0303389/FBgn0261836, exon 22 of 29)	1	5196035	5196097	63	1
chr2L	5201087	5201447	361	FBgn0261836	FBtr0303389	100210	Msp300	Muscle-specific protein 300 kDa, isoform E [Drosophila melanogaster]	GO:0003779(actin binding);GO:0005515(protein binding);GO:0005635(nuclear envelope);GO:0005640(nuclear outer membrane);GO:0005737(cytoplasm);GO:0005829(cytosol);GO:0005884(actin filament);GO:0006997(nucleus organization);GO:0007015(actin filament organization);GO:0007097(nuclear migration);GO:0007303(cytoplasmic transport, nurse cell to oocyte);GO:0007498(mesoderm development);GO:0007519(skeletal …	NA	2.5e-59	1	361,	0	-58.6	-57.5	2.3	Exon (FBtr0303389/FBgn0261836, exon 24 of 29)	1	5100877	5205389	104513	1
chr2L	5203151	5203571	421	FBgn0261836	FBtr0303389	102274	Msp300	Muscle-specific protein 300 kDa, isoform E [Drosophila melanogaster]	GO:0003779(actin binding);GO:0005515(protein binding);GO:0005635(nuclear envelope);GO:0005640(nuclear outer membrane);GO:0005737(cytoplasm);GO:0005829(cytosol);GO:0005884(actin filament);GO:0006997(nucleus organization);GO:0007015(actin filament organization);GO:0007097(nuclear migration);GO:0007303(cytoplasmic transport, nurse cell to oocyte);GO:0007498(mesoderm development);GO:0007519(skeletal …	NA	3.2e-18	1	421,	0	-17.5	-16.6	1.75	Exon (FBtr0303389/FBgn0261836, exon 26 of 29)	1	5100877	5205389	104513	1
chr2L	5205262	5205802	541	FBgn0261836	FBtr0303389	104385	Msp300	Muscle-specific protein 300 kDa, isoform E [Drosophila melanogaster]	GO:0003779(actin binding);GO:0005515(protein binding);GO:0005635(nuclear envelope);GO:0005640(nuclear outer membrane);GO:0005737(cytoplasm);GO:0005829(cytosol);GO:0005884(actin filament);GO:0006997(nucleus organization);GO:0007015(actin filament organization);GO:0007097(nuclear migration);GO:0007303(cytoplasmic transport, nurse cell to oocyte);GO:0007498(mesoderm development);GO:0007519(skeletal …	NA	7.9e-64	1	541,	0	-63.1	-61.9	1.49	3' UTR	1	5100877	5205389	104513	1
chr2L	5206822	5206972	151	FBgn0261836	FBtr0303388	105945	Msp300	Muscle-specific protein 300 kDa, isoform E [Drosophila melanogaster]	GO:0003779(actin binding);GO:0005515(protein binding);GO:0005635(nuclear envelope);GO:0005640(nuclear outer membrane);GO:0005737(cytoplasm);GO:0005829(cytosol);GO:0005884(actin filament);GO:0006997(nucleus organization);GO:0007015(actin filament organization);GO:0007097(nuclear migration);GO:0007303(cytoplasmic transport, nurse cell to oocyte);GO:0007498(mesoderm development);GO:0007519(skeletal …	NA	1e-05	1	151,	0	-5	-4.25	2.37	3' UTR	1	5100877	5207002	106126	1
chr2L	5212325	5212445	121	FBgn0031689	FBtr0079062	1865	Cyp28d1	Cyp28d1 [Drosophila melanogaster]	GO:0004497(monooxygenase activity);GO:0005506(iron ion binding);GO:0005783(endoplasmic reticulum);GO:0005789(endoplasmic reticulum membrane);GO:0016020(membrane);GO:0016491(oxidoreductase activity);GO:0016705(oxidoreductase activity, acting on paired donors, with incorporation or reduction of molecular oxygen);GO:0020037(heme binding);GO:0031090(organelle membrane);GO:0043231(intracellular membra…	NA	2.3e-05	1	121,	0	-4.63	-3.89	1.3	3' UTR	1	5210460	5212445	1986	1
chr2L	5218664	5219053	390	FBgn0003716	FBtr0079089	18309	tkv	thickveins, isoform C [Drosophila melanogaster]	GO:0000166(nucleotide binding);GO:0001745(compound eye morphogenesis);GO:0001763(morphogenesis of a branching structure);GO:0004672(protein kinase activity);GO:0004674(protein serine/threonine kinase activity);GO:0004675(transmembrane receptor protein serine/threonine kinase activity);GO:0005024(transforming growth factor beta-activated receptor activity);GO:0005025(transforming growth factor bet…	04013(MAPK signaling pathway - fly - Drosophila melanogaster (fruit fly));04350(TGF-beta signaling pathway - Drosophila melanogaster (fruit fly))	4e-37	2	201,127,	0,263	-36.4	-35.3	1.52	3' UTR	1	5219000	5237362	18363	2
chr2L	5242699	5242758	60	FBgn0046776	FBtr0303308	0	CR14033	MIP11944p, partial [Drosophila melanogaster]	NA	NA	0.00011	1	60,	0	-3.94	-3.22	1.92	Exon (FBtr0303308/FBgn0046776, exon 1 of 1)	1	5242699	5244239	1541	1
chr2L	5242936	5243262	327	FBgn0003716	FBtr0079087	877	tkv	thickveins, isoform C [Drosophila melanogaster]	GO:0000166(nucleotide binding);GO:0001745(compound eye morphogenesis);GO:0001763(morphogenesis of a branching structure);GO:0004672(protein kinase activity);GO:0004674(protein serine/threonine kinase activity);GO:0004675(transmembrane receptor protein serine/threonine kinase activity);GO:0005024(transforming growth factor beta-activated receptor activity);GO:0005025(transforming growth factor bet…	04013(MAPK signaling pathway - fly - Drosophila melanogaster (fruit fly));04350(TGF-beta signaling pathway - Drosophila melanogaster (fruit fly))	2e-42	1	327,	0	-41.7	-40.5	2.47	Exon (FBtr0303308/FBgn0046776, exon 1 of 1)	1	5219000	5244139	25140	2
chr2L	5265810	5265899	90	FBgn0003716	FBtr0079086	5485	tkv	thickveins, isoform C [Drosophila melanogaster]	GO:0000166(nucleotide binding);GO:0001745(compound eye morphogenesis);GO:0001763(morphogenesis of a branching structure);GO:0004672(protein kinase activity);GO:0004674(protein serine/threonine kinase activity);GO:0004675(transmembrane receptor protein serine/threonine kinase activity);GO:0005024(transforming growth factor beta-activated receptor activity);GO:0005025(transforming growth factor bet…	04013(MAPK signaling pathway - fly - Drosophila melanogaster (fruit fly));04350(TGF-beta signaling pathway - Drosophila melanogaster (fruit fly))	7.4e-05	1	90,	0	-4.13	-3.4	1.64	3' UTR	1	5219000	5271384	52385	2
chr2L	5268275	5268455	181	FBgn0003716	FBtr0079086	2929	tkv	thickveins, isoform C [Drosophila melanogaster]	GO:0000166(nucleotide binding);GO:0001745(compound eye morphogenesis);GO:0001763(morphogenesis of a branching structure);GO:0004672(protein kinase activity);GO:0004674(protein serine/threonine kinase activity);GO:0004675(transmembrane receptor protein serine/threonine kinase activity);GO:0005024(transforming growth factor beta-activated receptor activity);GO:0005025(transforming growth factor bet…	04013(MAPK signaling pathway - fly - Drosophila melanogaster (fruit fly));04350(TGF-beta signaling pathway - Drosophila melanogaster (fruit fly))	0.00072	1	181,	0	-3.14	-2.44	2.22	3' UTR	1	5219000	5271384	52385	2
chr2L	5279044	5279284	241	FBgn0031696	FBtr0079069	0	Bub1	Bub1 kinase, isoform A [Drosophila melanogaster]	GO:0000778(condensed nuclear chromosome kinetochore);GO:0004672(protein kinase activity);GO:0005524(ATP binding);GO:0005813(centrosome);GO:0006468(protein phosphorylation);GO:0007094(mitotic spindle assembly checkpoint);GO:0016301(kinase activity);GO:0016310(phosphorylation);GO:0051754(meiotic sister chromatid cohesion, centromeric)	NA	4.8e-09	1	241,	0	-8.32	-7.51	1.77	5' UTR	1	5279053	5283002	3950	1
chr2L	5280002	5280092	91	FBgn0031696	FBtr0346455	1137	Bub1	Bub1 kinase, isoform A [Drosophila melanogaster]	GO:0000778(condensed nuclear chromosome kinetochore);GO:0004672(protein kinase activity);GO:0005524(ATP binding);GO:0005813(centrosome);GO:0006468(protein phosphorylation);GO:0007094(mitotic spindle assembly checkpoint);GO:0016301(kinase activity);GO:0016310(phosphorylation);GO:0051754(meiotic sister chromatid cohesion, centromeric)	NA	0.0089	1	91,	0	-2.05	-1.4	1.51	Exon (FBtr0346455/FBgn0031696, exon 1 of 3)	1	5278865	5283002	4138	1
chr2L	5280746	5281254	509	FBgn0031696	FBtr0346455	1881	Bub1	Bub1 kinase, isoform A [Drosophila melanogaster]	GO:0000778(condensed nuclear chromosome kinetochore);GO:0004672(protein kinase activity);GO:0005524(ATP binding);GO:0005813(centrosome);GO:0006468(protein phosphorylation);GO:0007094(mitotic spindle assembly checkpoint);GO:0016301(kinase activity);GO:0016310(phosphorylation);GO:0051754(meiotic sister chromatid cohesion, centromeric)	NA	1e-66	1	509,	0	-66	-64.7	2.62	Exon (FBtr0346455/FBgn0031696, exon 2 of 3)	1	5278865	5283002	4138	1
chr2L	5283074	5283283	210	FBgn0031696	FBtr0342934	4021	Bub1	Bub1 kinase, isoform A [Drosophila melanogaster]	GO:0000778(condensed nuclear chromosome kinetochore);GO:0004672(protein kinase activity);GO:0005524(ATP binding);GO:0005813(centrosome);GO:0006468(protein phosphorylation);GO:0007094(mitotic spindle assembly checkpoint);GO:0016301(kinase activity);GO:0016310(phosphorylation);GO:0051754(meiotic sister chromatid cohesion, centromeric)	NA	6.6e-07	1	210,	0	-6.18	-5.4	3.82	3' UTR	1	5279053	5283283	4231	1
chr2L	5289034	5289424	391	FBgn0016076	FBtr0342936	90	vri	vrille, isoform A [Drosophila melanogaster]	GO:0000122(negative regulation of transcription by RNA polymerase II);GO:0001078(GO_0001078);GO:0001227(DNA-binding transcription repressor activity, RNA polymerase II-specific);GO:0003700(DNA-binding transcription factor activity);GO:0005634(nucleus);GO:0005654(nucleoplasm);GO:0006351(transcription, DNA-templated);GO:0006355(regulation of transcription, DNA-templated);GO:0007275(multicellular or…	04711(Circadian rhythm - fly - Drosophila melanogaster (fruit fly))	7.9e-42	1	391,	0	-41.1	-40	7.3	5' UTR	1	5288944	5310996	22053	1
chr2L	5305699	5307756	2058	FBgn0016076	FBtr0342936	16755	vri	vrille, isoform A [Drosophila melanogaster]	GO:0000122(negative regulation of transcription by RNA polymerase II);GO:0001078(GO_0001078);GO:0001227(DNA-binding transcription repressor activity, RNA polymerase II-specific);GO:0003700(DNA-binding transcription factor activity);GO:0005634(nucleus);GO:0005654(nucleoplasm);GO:0006351(transcription, DNA-templated);GO:0006355(regulation of transcription, DNA-templated);GO:0007275(multicellular or…	04711(Circadian rhythm - fly - Drosophila melanogaster (fruit fly))	0	2	468,192,	0,1866	-1110	-Inf	8.55	5' UTR	1	5288944	5310996	22053	1
chr2L	5308344	5308404	61	FBgn0016076	FBtr0342936	19400	vri	vrille, isoform A [Drosophila melanogaster]	GO:0000122(negative regulation of transcription by RNA polymerase II);GO:0001078(GO_0001078);GO:0001227(DNA-binding transcription repressor activity, RNA polymerase II-specific);GO:0003700(DNA-binding transcription factor activity);GO:0005634(nucleus);GO:0005654(nucleoplasm);GO:0006351(transcription, DNA-templated);GO:0006355(regulation of transcription, DNA-templated);GO:0007275(multicellular or…	04711(Circadian rhythm - fly - Drosophila melanogaster (fruit fly))	0.0013	1	61,	0	-2.89	-2.21	1.23	Exon (FBtr0342936/FBgn0016076, exon 3 of 3)	1	5288944	5310996	22053	1
chr2L	5309034	5309904	871	FBgn0016076	FBtr0342936	20090	vri	vrille, isoform A [Drosophila melanogaster]	GO:0000122(negative regulation of transcription by RNA polymerase II);GO:0001078(GO_0001078);GO:0001227(DNA-binding transcription repressor activity, RNA polymerase II-specific);GO:0003700(DNA-binding transcription factor activity);GO:0005634(nucleus);GO:0005654(nucleoplasm);GO:0006351(transcription, DNA-templated);GO:0006355(regulation of transcription, DNA-templated);GO:0007275(multicellular or…	04711(Circadian rhythm - fly - Drosophila melanogaster (fruit fly))	5e-22	1	871,	0	-21.3	-20.4	3.3	3' UTR	1	5288944	5310996	22053	1
chr2L	5310443	5310743	301	FBgn0016076	FBtr0342936	21499	vri	vrille, isoform A [Drosophila melanogaster]	GO:0000122(negative regulation of transcription by RNA polymerase II);GO:0001078(GO_0001078);GO:0001227(DNA-binding transcription repressor activity, RNA polymerase II-specific);GO:0003700(DNA-binding transcription factor activity);GO:0005634(nucleus);GO:0005654(nucleoplasm);GO:0006351(transcription, DNA-templated);GO:0006355(regulation of transcription, DNA-templated);GO:0007275(multicellular or…	04711(Circadian rhythm - fly - Drosophila melanogaster (fruit fly))	2.5e-56	1	301,	0	-55.6	-54.4	2.37	3' UTR	1	5288944	5310996	22053	1
chr2L	5326504	5326802	299	FBgn0031698	FBtr0307041	0	Ncoa6	nuclear receptor coactivator 6, isoform F [Drosophila melanogaster]	GO:0044666(MLL3/4 complex);GO:0051568(histone H3-K4 methylation)	NA	4e-14	2	145,92,	0,207	-13.4	-12.6	3.33	5' UTR	1	5315290	5326683	11394	2
chr2L	5330261	5330377	117	FBgn0031701	FBtr0307036	404	TotM	FI16659p1, partial [Drosophila melanogaster]	GO:0002376(immune system process);GO:0003674(molecular_function);GO:0005576(extracellular region);GO:0005615(extracellular space);GO:0009408(response to heat);GO:0009617(response to bacterium);GO:0034605(cellular response to heat);GO:0045087(innate immune response);GO:0050830(defense response to Gram-positive bacterium)	NA	0.042	1	117,	0	-1.38	-0.772	1.75	3' UTR	1	5329857	5330423	567	1
chr2L	5346200	5346859	660	FBgn0016920	FBtr0304843	0	nompC	no mechanoreceptor potential C, isoform D [Drosophila melanogaster]	GO:0001964(startle response);GO:0005216(ion channel activity);GO:0005261(cation channel activity);GO:0005262(calcium channel activity);GO:0005515(protein binding);GO:0005929(cilium);GO:0006811(ion transport);GO:0006812(cation transport);GO:0006816(calcium ion transport);GO:0007605(sensory perception of sound);GO:0007638(mechanosensory behavior);GO:0008092(cytoskeletal protein binding);GO:0008381(…	NA	7.9e-11	1	660,	0	-10.1	-9.23	8.59	5' UTR	1	5346200	5365382	19183	1
chr2L	5404310	5404936	627	FBgn0016660	FBtr0343225	0	H15	H15, isoform B [Drosophila melanogaster]	GO:0003015(heart process);GO:0003677(DNA binding);GO:0003700(DNA-binding transcription factor activity);GO:0005634(nucleus);GO:0006351(transcription, DNA-templated);GO:0006355(regulation of transcription, DNA-templated);GO:0007507(heart development);GO:0030381(chorion-containing eggshell pattern formation);GO:0035050(embryonic heart tube development);GO:0035223(leg disc pattern formation);GO:0042…	NA	3.2e-24	1	627,	0	-23.5	-22.5	20.8	5' UTR	1	5404633	5416593	11961	1
chr2L	5406923	5407072	150	FBgn0016660	FBtr0079076	2643	H15	H15, isoform B [Drosophila melanogaster]	GO:0003015(heart process);GO:0003677(DNA binding);GO:0003700(DNA-binding transcription factor activity);GO:0005634(nucleus);GO:0006351(transcription, DNA-templated);GO:0006355(regulation of transcription, DNA-templated);GO:0007507(heart development);GO:0030381(chorion-containing eggshell pattern formation);GO:0035050(embryonic heart tube development);GO:0035223(leg disc pattern formation);GO:0042…	NA	0.0033	1	150,	0	-2.48	-1.81	10.9	Exon (FBtr0079076/FBgn0016660, exon 2 of 6)	1	5404280	5415928	11649	1
chr2L	5416474	5416593	120	FBgn0016660	FBtr0343225	11841	H15	H15, isoform B [Drosophila melanogaster]	GO:0003015(heart process);GO:0003677(DNA binding);GO:0003700(DNA-binding transcription factor activity);GO:0005634(nucleus);GO:0006351(transcription, DNA-templated);GO:0006355(regulation of transcription, DNA-templated);GO:0007507(heart development);GO:0030381(chorion-containing eggshell pattern formation);GO:0035050(embryonic heart tube development);GO:0035223(leg disc pattern formation);GO:0042…	NA	0.0024	1	120,	0	-2.62	-1.94	1.8	3' UTR	1	5404633	5416593	11961	1
chr2L	5461639	5462026	388	FBgn0261963	FBtr0310358	0	mid	midline, isoform A [Drosophila melanogaster]	GO:0000122(negative regulation of transcription by RNA polymerase II);GO:0000977(RNA polymerase II regulatory region sequence-specific DNA binding);GO:0001226(RNA polymerase II transcription corepressor binding);GO:0001227(DNA-binding transcription repressor activity, RNA polymerase II-specific);GO:0003015(heart process);GO:0003677(DNA binding);GO:0003700(DNA-binding transcription factor activity…	NA	1e-109	1	388,	0	-109	-108	7.48	5' UTR	1	5461639	5466829	5191	1
chr2L	5467282	5467610	329	FBgn0261963	FBtr0079093	5643	mid	midline, isoform A [Drosophila melanogaster]	GO:0000122(negative regulation of transcription by RNA polymerase II);GO:0000977(RNA polymerase II regulatory region sequence-specific DNA binding);GO:0001226(RNA polymerase II transcription corepressor binding);GO:0001227(DNA-binding transcription repressor activity, RNA polymerase II-specific);GO:0003015(heart process);GO:0003677(DNA binding);GO:0003700(DNA-binding transcription factor activity…	NA	1e-109	1	329,	0	-109	-108	7.09	3' UTR	1	5461639	5467610	5972	1
chr2L	5486962	5487162	201	FBgn0266825	FBtr0345552	57	lncRNA:CR45287	NA	NA	NA	0.018	1	201,	0	-1.74	-1.11	3.47	Exon (FBtr0345552/FBgn0266825, exon 1 of 1)	1	5486905	5487191	287	1
chr2L	5520679	5521382	704	FBgn0000318	FBtr0329967	544	cl	uncharacterized protein Dsimw501_GD23345, isoform B [Drosophila simulans]	GO:0005829(cytosol);GO:0006726(eye pigment biosynthetic process);GO:0016491(oxidoreductase activity);GO:0047134(protein-disulfide reductase activity);GO:0055114(oxidation-reduction process)	NA	0	2	22,247,	0,457	-346	-Inf	2.19	3' UTR	1	5520135	5521382	1248	1
chr2L	5524556	5524825	270	FBgn0031711	FBtr0079096	417	CG6907	uncharacterized protein Dmel_CG6907, isoform A [Drosophila melanogaster]	GO:0000123(histone acetyltransferase complex);GO:0000993(RNA polymerase II complex binding);GO:0002098(tRNA wobble uridine modification);GO:0004402(histone acetyltransferase activity);GO:0004689(phosphorylase kinase activity);GO:0005634(nucleus);GO:0005737(cytoplasm);GO:0006357(regulation of transcription by RNA polymerase II);GO:0006368(transcription elongation from RNA polymerase II promoter);G…	NA	5.4e-10	1	270,	0	-9.27	-8.43	1.66	Exon (FBtr0079096/FBgn0031711, exon 1 of 1)	1	5524139	5525809	1671	1
chr2L	5524944	5525123	180	FBgn0031711	FBtr0079096	805	CG6907	uncharacterized protein Dmel_CG6907, isoform A [Drosophila melanogaster]	GO:0000123(histone acetyltransferase complex);GO:0000993(RNA polymerase II complex binding);GO:0002098(tRNA wobble uridine modification);GO:0004402(histone acetyltransferase activity);GO:0004689(phosphorylase kinase activity);GO:0005634(nucleus);GO:0005737(cytoplasm);GO:0006357(regulation of transcription by RNA polymerase II);GO:0006368(transcription elongation from RNA polymerase II promoter);G…	NA	0.0023	1	180,	0	-2.64	-1.97	1.15	Exon (FBtr0079096/FBgn0031711, exon 1 of 1)	1	5524139	5525809	1671	1
chr2L	5535598	5535748	151	FBgn0051989	FBtr0301318	9693	Cap-D3	chromosome associated protein D3, isoform A [Drosophila melanogaster]	GO:0000775(chromosome, centromeric region);GO:0000779(condensed chromosome, centromeric region);GO:0000796(condensin complex);GO:0000799(nuclear condensin complex);GO:0003682(chromatin binding);GO:0005634(nucleus);GO:0007060(male meiosis chromosome segregation);GO:0007076(mitotic chromosome condensation);GO:0010032(meiotic chromosome condensation);GO:0035064(methylated histone binding);GO:0042393…	NA	0.00014	1	151,	0	-3.84	-3.13	1.7	Exon (FBtr0301318/FBgn0051989, exon 7 of 7)	1	5525905	5535869	9965	1
chr2L	5527704	5527824	121	FBgn0051648	FBtr0079098	747	CG31648	uncharacterized protein Dmel_CG31648 [Drosophila melanogaster]	GO:0005507(copper ion binding);GO:0008535(respiratory chain complex IV assembly);GO:0009060(aerobic respiration);GO:0016020(membrane);GO:0016021(integral component of membrane)	00190(Oxidative phosphorylation - Drosophila melanogaster (fruit fly));01100(Metabolic pathways - Drosophila melanogaster (fruit fly))	2e-06	1	121,	0	-5.7	-4.93	1.56	3' UTR	1	5526957	5527854	898	1
chr2L	5530053	5530233	181	FBgn0051915	FBtr0079099	1930	CG31915	LD07116p, partial [Drosophila melanogaster]	GO:0003674(molecular_function);GO:0005575(cellular_component);GO:0005783(endoplasmic reticulum);GO:0005788(endoplasmic reticulum lumen);GO:0008150(biological_process);GO:0016740(transferase activity);GO:0016757(transferase activity, transferring glycosyl groups)	00310(Lysine degradation - Drosophila melanogaster (fruit fly));00514(Other types of O-glycan biosynthesis - Drosophila melanogaster (fruit fly))	4.2e-10	1	181,	0	-9.38	-8.55	1.6	3' UTR	1	5528123	5530682	2560	1
chr2L	5530442	5530682	241	FBgn0031713	FBtr0079128	1541	CG7277	uncharacterized protein Dmel_CG7277 [Drosophila melanogaster]	GO:0004497(monooxygenase activity);GO:0005739(mitochondrion);GO:0005743(mitochondrial inner membrane);GO:0006744(ubiquinone biosynthetic process);GO:0016020(membrane);GO:0016491(oxidoreductase activity);GO:0016709(oxidoreductase activity, acting on paired donors, with incorporation or reduction of molecular oxygen, NAD(P)H as one donor, and incorporation of one atom of oxygen);GO:0016712(oxidored…	00130(Ubiquinone and other terpenoid-quinone biosynthesis - Drosophila melanogaster (fruit fly));01100(Metabolic pathways - Drosophila melanogaster (fruit fly))	2.5e-12	1	241,	0	-11.6	-10.8	1.98	3' UTR	1	5530620	5532223	1604	2
chr2L	5544066	5544425	360	FBgn0002525	FBtr0346460	1586	Lam	lamin, isoform A [Drosophila melanogaster]	GO:0000922(spindle pole);GO:0001745(compound eye morphogenesis);GO:0003682(chromatin binding);GO:0005102(signaling receptor binding);GO:0005198(structural molecule activity);GO:0005515(protein binding);GO:0005634(nucleus);GO:0005635(nuclear envelope);GO:0005637(nuclear inner membrane);GO:0005638(lamin filament);GO:0005641(nuclear envelope lumen);GO:0005652(nuclear lamina);GO:0005737(cytoplasm);GO…	04214(Apoptosis - fly - Drosophila melanogaster (fruit fly))	1.3e-35	1	360,	0	-34.9	-33.8	1.77	Exon (FBtr0346460/FBgn0002525, exon 3 of 4)	1	5542480	5546642	4163	1
chr2L	5546134	5546642	509	FBgn0002525	FBtr0346460	3654	Lam	lamin, isoform A [Drosophila melanogaster]	GO:0000922(spindle pole);GO:0001745(compound eye morphogenesis);GO:0003682(chromatin binding);GO:0005102(signaling receptor binding);GO:0005198(structural molecule activity);GO:0005515(protein binding);GO:0005634(nucleus);GO:0005635(nuclear envelope);GO:0005637(nuclear inner membrane);GO:0005638(lamin filament);GO:0005641(nuclear envelope lumen);GO:0005652(nuclear lamina);GO:0005737(cytoplasm);GO…	04214(Apoptosis - fly - Drosophila melanogaster (fruit fly))	1e-141	1	509,	0	-141	-140	4.72	3' UTR	1	5542480	5546642	4163	1
chr2L	5547272	5547568	297	FBgn0031717	FBtr0079102	0	Oscillin	oscillin, isoform A [Drosophila melanogaster]	GO:0004342(glucosamine-6-phosphate deaminase activity);GO:0005737(cytoplasm);GO:0005975(carbohydrate metabolic process);GO:0006043(glucosamine catabolic process);GO:0006044(N-acetylglucosamine metabolic process);GO:0006046(N-acetylglucosamine catabolic process);GO:0006048(UDP-N-acetylglucosamine biosynthetic process);GO:0006091(generation of precursor metabolites and energy);GO:0016787(hydrolase …	00520(Amino sugar and nucleotide sugar metabolism - Drosophila melanogaster (fruit fly));01100(Metabolic pathways - Drosophila melanogaster (fruit fly))	0.0026	1	297,	0	-2.58	-1.91	1.42	5' UTR	1	5547290	5549614	2325	1
chr2L	5548761	5548850	90	FBgn0031717	FBtr0307060	1675	Oscillin	oscillin, isoform A [Drosophila melanogaster]	GO:0004342(glucosamine-6-phosphate deaminase activity);GO:0005737(cytoplasm);GO:0005975(carbohydrate metabolic process);GO:0006043(glucosamine catabolic process);GO:0006044(N-acetylglucosamine metabolic process);GO:0006046(N-acetylglucosamine catabolic process);GO:0006048(UDP-N-acetylglucosamine biosynthetic process);GO:0006091(generation of precursor metabolites and energy);GO:0016787(hydrolase …	00520(Amino sugar and nucleotide sugar metabolism - Drosophila melanogaster (fruit fly));01100(Metabolic pathways - Drosophila melanogaster (fruit fly))	0.0036	1	90,	0	-2.44	-1.78	1.23	3' UTR	1	5547086	5549614	2529	1
chr2L	5555072	5555311	240	FBgn0004620	FBtr0079106	0	GluRIIA	glutamate receptor IIA [Drosophila melanogaster]	GO:0004970(ionotropic glutamate receptor activity);GO:0005234(extracellularly glutamate-gated ion channel activity);GO:0005622(intracellular);GO:0005886(plasma membrane);GO:0006811(ion transport);GO:0006816(calcium ion transport);GO:0007268(chemical synaptic transmission);GO:0007274(neuromuscular synaptic transmission);GO:0008066(glutamate receptor activity);GO:0008328(ionotropic glutamate recept…	NA	1.3e-11	1	240,	0	-10.9	-10.1	2.73	5' UTR	1	5555072	5558994	3923	1
chr2L	5558039	5558427	389	FBgn0004620	FBtr0079106	2967	GluRIIA	glutamate receptor IIA [Drosophila melanogaster]	GO:0004970(ionotropic glutamate receptor activity);GO:0005234(extracellularly glutamate-gated ion channel activity);GO:0005622(intracellular);GO:0005886(plasma membrane);GO:0006811(ion transport);GO:0006816(calcium ion transport);GO:0007268(chemical synaptic transmission);GO:0007274(neuromuscular synaptic transmission);GO:0008066(glutamate receptor activity);GO:0008328(ionotropic glutamate recept…	NA	0.00051	2	174,155,	0,234	-3.29	-2.59	1.66	Exon (FBtr0079106/FBgn0004620, exon 11 of 12)	1	5555072	5558994	3923	1
chr2L	5598488	5598636	149	FBgn0031724	FBtr0079109	1655	CG18266	uncharacterized protein Dmel_CG18266 [Drosophila melanogaster]	GO:0003674(molecular_function);GO:0005575(cellular_component);GO:0008150(biological_process)	NA	0.01	1	149,	0	-2	-1.35	4.46	3' UTR	1	5596833	5598636	1804	1
chr2L	5670542	5670838	297	FBgn0031728	FBtr0079110	7693	Hsp60C	heat shock protein 60C, isoform C [Drosophila melanogaster]	GO:0000166(nucleotide binding);GO:0005524(ATP binding);GO:0005737(cytoplasm);GO:0005739(mitochondrion);GO:0005759(mitochondrial matrix);GO:0005829(cytosol);GO:0006457(protein folding);GO:0006458('de novo' protein folding);GO:0006626(protein targeting to mitochondrion);GO:0007005(mitochondrion organization);GO:0007275(multicellular organism development);GO:0007283(spermatogenesis);GO:0007301(femal…	03018(RNA degradation - Drosophila melanogaster (fruit fly))	6.3e-08	1	297,	0	-7.2	-6.41	27.8	3' UTR	1	5662849	5670838	7990	1
chr2L	5710010	5711952	1943	FBgn0031730	FBtr0302950	0	CG7236	uncharacterized protein Dmel_CG7236, isoform B [Drosophila melanogaster]	GO:0000166(nucleotide binding);GO:0000281(mitotic cytokinesis);GO:0004672(protein kinase activity);GO:0004674(protein serine/threonine kinase activity);GO:0004693(cyclin-dependent protein serine/threonine kinase activity);GO:0005524(ATP binding);GO:0005634(nucleus);GO:0005737(cytoplasm);GO:0006468(protein phosphorylation);GO:0016740(transferase activity);GO:0051726(regulation of cell cycle)	NA	0.0087	2	129,50,	0,1893	-2.06	-1.41	2.34	5' UTR	1	5711903	5713648	1746	1
chr2L	5713344	5713791	448	FBgn0031730	FBtr0343389	6970	CG7236	uncharacterized protein Dmel_CG7236, isoform B [Drosophila melanogaster]	GO:0000166(nucleotide binding);GO:0000281(mitotic cytokinesis);GO:0004672(protein kinase activity);GO:0004674(protein serine/threonine kinase activity);GO:0004693(cyclin-dependent protein serine/threonine kinase activity);GO:0005524(ATP binding);GO:0005634(nucleus);GO:0005737(cytoplasm);GO:0006468(protein phosphorylation);GO:0016740(transferase activity);GO:0051726(regulation of cell cycle)	NA	4.2e-05	2	11,376,	0,72	-4.38	-3.65	8.92	3' UTR	1	5706374	5713648	7275	1
chr2L	5721171	5722058	888	FBgn0024191	FBtr0079134	120	sip1	septin interacting protein 1, isoform A [Drosophila melanogaster]	GO:0000390(spliceosomal complex disassembly);GO:0000398(mRNA splicing, via spliceosome);GO:0003676(nucleic acid binding);GO:0004004(ATP-dependent RNA helicase activity);GO:0005515(protein binding);GO:0005634(nucleus);GO:0005681(spliceosomal complex);GO:0005737(cytoplasm);GO:0006397(mRNA processing);GO:0008380(RNA splicing);GO:0016787(hydrolase activity);GO:0071008(U2-type post-mRNA release splice…	NA	5e-38	2	74,763,	0,125	-37.3	-36.2	5.61	Exon (FBtr0079134/FBgn0024191, exon 1 of 3)	1	5721051	5723791	2741	1
chr2L	5724656	5759499	34844	FBgn0031733	FBtr0332555	0	CG14006	uncharacterized protein Dmel_CG14006, isoform A [Drosophila melanogaster]	GO:0003674(molecular_function);GO:0005635(nuclear envelope);GO:0008150(biological_process);GO:0016740(transferase activity)	NA	0	3	573,668,71,	0,34039,34773	-602	-Inf	7.38	5' UTR	1	5726415	5728811	2397	2
chr2L	5760483	5760870	388	FBgn0031736	FBtr0332554	35827	CG11030	uncharacterized protein Dmel_CG11030, isoform A [Drosophila melanogaster]	GO:0000462(maturation of SSU-rRNA from tricistronic rRNA transcript (SSU-rRNA, 5.8S rRNA, LSU-rRNA));GO:0005654(nucleoplasm);GO:0005730(nucleolus);GO:0032040(small-subunit processome)	NA	4e-13	1	388,	0	-12.4	-11.5	2.28	3' UTR	1	5724656	5762420	37765	1
chr2L	5761586	5761943	358	FBgn0031736	FBtr0332554	36930	CG11030	uncharacterized protein Dmel_CG11030, isoform A [Drosophila melanogaster]	GO:0000462(maturation of SSU-rRNA from tricistronic rRNA transcript (SSU-rRNA, 5.8S rRNA, LSU-rRNA));GO:0005654(nucleoplasm);GO:0005730(nucleolus);GO:0032040(small-subunit processome)	NA	3.2e-18	1	358,	0	-17.5	-16.6	2.52	3' UTR	1	5724656	5762420	37765	1
chr2L	5762122	5762420	299	FBgn0031736	FBtr0332554	37466	CG11030	uncharacterized protein Dmel_CG11030, isoform A [Drosophila melanogaster]	GO:0000462(maturation of SSU-rRNA from tricistronic rRNA transcript (SSU-rRNA, 5.8S rRNA, LSU-rRNA));GO:0005654(nucleoplasm);GO:0005730(nucleolus);GO:0032040(small-subunit processome)	NA	2.5e-19	1	299,	0	-18.6	-17.7	5.26	3' UTR	1	5724656	5762420	37765	1
chr2L	5769781	5770077	297	FBgn0031738	FBtr0301235	30096	CG9171	uncharacterized protein Dmel_CG9171, isoform E [Drosophila melanogaster]	GO:0005794(Golgi apparatus);GO:0015020(glucuronosyltransferase activity);GO:0016020(membrane);GO:0016021(integral component of membrane);GO:0035269(protein O-linked mannosylation)	NA	1.3e-25	1	297,	0	-24.9	-23.9	2.05	Exon (FBtr0332036/FBgn0051912, exon 1 of 2)	1	5767002	5800173	33172	2
chr2L	5784328	5784417	90	FBgn0031738	FBtr0301235	15756	CG9171	uncharacterized protein Dmel_CG9171, isoform E [Drosophila melanogaster]	GO:0005794(Golgi apparatus);GO:0015020(glucuronosyltransferase activity);GO:0016020(membrane);GO:0016021(integral component of membrane);GO:0035269(protein O-linked mannosylation)	NA	0.03	1	90,	0	-1.53	-0.912	5.95	Exon (FBtr0079138/FBgn0051913, exon 1 of 1)	1	5767002	5800173	33172	2
chr2L	5802457	5802813	357	FBgn0031740	FBtr0079139	237	CG7239	uncharacterized protein Dmel_CG7239 [Drosophila melanogaster]	GO:0016604(nuclear body);GO:0045893(positive regulation of transcription, DNA-templated)	NA	4.9e-06	2	256,42,	0,315	-5.31	-4.55	1.83	Exon (FBtr0079139/FBgn0031740, exon 1 of 2)	1	5802220	5804030	1811	1
chr2L	5802962	5803021	60	FBgn0031740	FBtr0079139	742	CG7239	uncharacterized protein Dmel_CG7239 [Drosophila melanogaster]	GO:0016604(nuclear body);GO:0045893(positive regulation of transcription, DNA-templated)	NA	0.0052	1	60,	0	-2.28	-1.62	1.57	Exon (FBtr0079139/FBgn0031740, exon 2 of 2)	1	5802220	5804030	1811	1
chr2L	5803644	5804030	387	FBgn0031740	FBtr0079139	1424	CG7239	uncharacterized protein Dmel_CG7239 [Drosophila melanogaster]	GO:0016604(nuclear body);GO:0045893(positive regulation of transcription, DNA-templated)	NA	2e-17	1	387,	0	-16.7	-15.8	3.73	3' UTR	1	5802220	5804030	1811	1
chr2L	5824004	5845370	21367	FBgn0085410	FBtr0330222	0	TrissinR	trissin receptor, isoform C [Drosophila melanogaster]	GO:0004930(G protein-coupled receptor activity);GO:0005886(plasma membrane);GO:0005887(integral component of plasma membrane);GO:0007165(signal transduction);GO:0007186(G protein-coupled receptor signaling pathway);GO:0007218(neuropeptide signaling pathway);GO:0008188(neuropeptide receptor activity);GO:0008528(G protein-coupled peptide receptor activity);GO:0016020(membrane);GO:0016021(integral c…	NA	2e-60	2	1246,66,	0,21301	-59.7	-58.5	28.8	5' UTR	1	5824004	5856767	32764	1
chr2L	5851579	5851788	210	FBgn0085410	FBtr0330222	27575	TrissinR	trissin receptor, isoform C [Drosophila melanogaster]	GO:0004930(G protein-coupled receptor activity);GO:0005886(plasma membrane);GO:0005887(integral component of plasma membrane);GO:0007165(signal transduction);GO:0007186(G protein-coupled receptor signaling pathway);GO:0007218(neuropeptide signaling pathway);GO:0008188(neuropeptide receptor activity);GO:0008528(G protein-coupled peptide receptor activity);GO:0016020(membrane);GO:0016021(integral c…	NA	0.00028	1	210,	0	-3.56	-2.85	5.45	Exon (FBtr0330222/FBgn0085410, exon 6 of 10)	1	5824004	5856767	32764	1
chr2L	5907199	5908374	1176	FBgn0043362	FBtr0079144	30	bchs	blue cheese [Drosophila melanogaster]	GO:0001578(microtubule bundle formation);GO:0005515(protein binding);GO:0005737(cytoplasm);GO:0005764(lysosome);GO:0007420(brain development);GO:0022416(chaeta development);GO:0031396(regulation of protein ubiquitination);GO:0031594(neuromuscular junction);GO:0032418(lysosome localization);GO:0046622(positive regulation of organ growth);GO:0046872(metal ion binding);GO:0048666(neuron development)…	NA	0.013	2	89,62,	0,1114	-1.88	-1.25	1.98	5' UTR	1	5907169	5922776	15608	1
chr2L	5919824	5920152	329	FBgn0043362	FBtr0079144	12655	bchs	blue cheese [Drosophila melanogaster]	GO:0001578(microtubule bundle formation);GO:0005515(protein binding);GO:0005737(cytoplasm);GO:0005764(lysosome);GO:0007420(brain development);GO:0022416(chaeta development);GO:0031396(regulation of protein ubiquitination);GO:0031594(neuromuscular junction);GO:0032418(lysosome localization);GO:0046622(positive regulation of organ growth);GO:0046872(metal ion binding);GO:0048666(neuron development)…	NA	4e-31	2	112,159,	0,170	-30.4	-29.3	3.16	Exon (FBtr0079144/FBgn0043362, exon 12 of 18)	1	5907169	5922776	15608	1
chr2L	5922596	5922776	181	FBgn0043362	FBtr0079144	15427	bchs	blue cheese [Drosophila melanogaster]	GO:0001578(microtubule bundle formation);GO:0005515(protein binding);GO:0005737(cytoplasm);GO:0005764(lysosome);GO:0007420(brain development);GO:0022416(chaeta development);GO:0031396(regulation of protein ubiquitination);GO:0031594(neuromuscular junction);GO:0032418(lysosome localization);GO:0046622(positive regulation of organ growth);GO:0046872(metal ion binding);GO:0048666(neuron development)…	NA	3.2e-31	1	181,	0	-30.5	-29.4	3.25	3' UTR	1	5907169	5922776	15608	1
chr2L	5943643	5943911	269	FBgn0001128	FBtr0333228	0	Gpdh1	glycerol 3 phosphate dehydrogenase, isoform B [Drosophila melanogaster]	GO:0004367(glycerol-3-phosphate dehydrogenase [NAD+] activity);GO:0005975(carbohydrate metabolic process);GO:0006072(glycerol-3-phosphate metabolic process);GO:0009331(glycerol-3-phosphate dehydrogenase complex);GO:0016491(oxidoreductase activity);GO:0016616(oxidoreductase activity, acting on the CH-OH group of donors, NAD or NADP as acceptor);GO:0042803(protein homodimerization activity);GO:0046…	00564(Glycerophospholipid metabolism - Drosophila melanogaster (fruit fly))	6.3e-38	1	269,	0	-37.2	-36.1	4.15	5' UTR	1	5943643	5947617	3975	1
chr2L	5947541	5947660	120	FBgn0001128	FBtr0333228	3898	Gpdh1	glycerol 3 phosphate dehydrogenase, isoform B [Drosophila melanogaster]	GO:0004367(glycerol-3-phosphate dehydrogenase [NAD+] activity);GO:0005975(carbohydrate metabolic process);GO:0006072(glycerol-3-phosphate metabolic process);GO:0009331(glycerol-3-phosphate dehydrogenase complex);GO:0016491(oxidoreductase activity);GO:0016616(oxidoreductase activity, acting on the CH-OH group of donors, NAD or NADP as acceptor);GO:0042803(protein homodimerization activity);GO:0046…	00564(Glycerophospholipid metabolism - Drosophila melanogaster (fruit fly))	1e-199	1	120,	0	-199	-197	1.88	3' UTR	1	5943643	5947617	3975	1
chr2L	5948700	5948879	180	FBgn0001128	FBtr0333229	5057	Gpdh1	glycerol 3 phosphate dehydrogenase, isoform B [Drosophila melanogaster]	GO:0004367(glycerol-3-phosphate dehydrogenase [NAD+] activity);GO:0005975(carbohydrate metabolic process);GO:0006072(glycerol-3-phosphate metabolic process);GO:0009331(glycerol-3-phosphate dehydrogenase complex);GO:0016491(oxidoreductase activity);GO:0016616(oxidoreductase activity, acting on the CH-OH group of donors, NAD or NADP as acceptor);GO:0042803(protein homodimerization activity);GO:0046…	00564(Glycerophospholipid metabolism - Drosophila melanogaster (fruit fly))	0	1	180,	0	-950	-Inf	1.73	3' UTR	1	5943643	5948843	5201	1
chr2L	5951085	5951354	270	FBgn0031752	FBtr0273412	1635	CG9044	uncharacterized protein Dmel_CG9044, isoform C [Drosophila melanogaster]	GO:0005515(protein binding);GO:0005737(cytoplasm);GO:0008104(protein localization);GO:0019901(protein kinase binding)	NA	0.00016	1	270,	0	-3.8	-3.08	1.51	Exon (FBtr0273412/FBgn0031752, exon 3 of 9)	1	5949450	5955235	5786	1
chr2L	5953056	5953713	658	FBgn0031752	FBtr0273412	3606	CG9044	uncharacterized protein Dmel_CG9044, isoform C [Drosophila melanogaster]	GO:0005515(protein binding);GO:0005737(cytoplasm);GO:0008104(protein localization);GO:0019901(protein kinase binding)	NA	2e-19	2	2,298,	0,360	-18.7	-17.8	1.75	Exon (FBtr0273412/FBgn0031752, exon 8 of 9)	1	5949450	5955235	5786	1
chr2L	5957242	5957628	387	FBgn0003980	FBtr0079171	238	Vm26Ab	TA01352p, partial [Drosophila melanogaster]	GO:0005576(extracellular region);GO:0007304(chorion-containing eggshell formation);GO:0007305(vitelline membrane formation involved in chorion-containing eggshell formation);GO:0007343(egg activation);GO:0009617(response to bacterium);GO:0060388(vitelline envelope)	NA	0	1	387,	0	-539	-Inf	2.8	3' UTR	1	5957004	5957628	625	1
chr2L	5969889	5970158	270	FBgn0031758	FBtr0079174	30	Ucp4B	uncoupling protein 4B, isoform C [Drosophila melanogaster]	GO:0005743(mitochondrial inner membrane);GO:0006839(mitochondrial transport);GO:0009409(response to cold);GO:0016020(membrane);GO:0016021(integral component of membrane);GO:0017077(oxidative phosphorylation uncoupler activity);GO:0022857(transmembrane transporter activity);GO:0031966(mitochondrial membrane);GO:0051881(regulation of mitochondrial membrane potential);GO:1902600(proton transmembrane…	NA	7.8e-10	1	270,	0	-9.11	-8.28	9.32	5' UTR	1	5969859	5970651	793	1
chr2L	5970696	5970756	61	FBgn0031758	FBtr0079173	837	Ucp4B	uncoupling protein 4B, isoform C [Drosophila melanogaster]	GO:0005743(mitochondrial inner membrane);GO:0006839(mitochondrial transport);GO:0009409(response to cold);GO:0016020(membrane);GO:0016021(integral component of membrane);GO:0017077(oxidative phosphorylation uncoupler activity);GO:0022857(transmembrane transporter activity);GO:0031966(mitochondrial membrane);GO:0051881(regulation of mitochondrial membrane potential);GO:1902600(proton transmembrane…	NA	0.028	1	61,	0	-1.56	-0.944	2.48	3' UTR	1	5969859	5971025	1167	1
chr2L	5985222	5985849	628	FBgn0001942	FBtr0079176	3458	eIF4A	eukaryotic translation initiation factor 4A, isoform C [Drosophila melanogaster]	GO:0000166(nucleotide binding);GO:0000278(mitotic cell cycle);GO:0000381(regulation of alternative mRNA splicing, via spliceosome);GO:0002168(instar larval development);GO:0003676(nucleic acid binding);GO:0003723(RNA binding);GO:0003724(RNA helicase activity);GO:0003743(translation initiation factor activity);GO:0004004(ATP-dependent RNA helicase activity);GO:0004386(helicase activity);GO:0005515…	03013(RNA transport - Drosophila melanogaster (fruit fly))	0	1	628,	0	-2770	-Inf	2.24	3' UTR	1	5981764	5985559	3796	1
chr2L	5988795	5988854	60	FBgn0001941	FBtr0079179	2447	ifc	infertile crescent, isoform A [Drosophila melanogaster]	GO:0005739(mitochondrion);GO:0005886(plasma membrane);GO:0006629(lipid metabolic process);GO:0007053(spindle assembly involved in male meiosis);GO:0007283(spermatogenesis);GO:0016006(Nebenkern);GO:0016020(membrane);GO:0016021(integral component of membrane);GO:0016491(oxidoreductase activity);GO:0030148(sphingolipid biosynthetic process);GO:0042284(sphingolipid delta-4 desaturase activity);GO:004…	00600(Sphingolipid metabolism - Drosophila melanogaster (fruit fly));01100(Metabolic pathways - Drosophila melanogaster (fruit fly))	1.1e-05	1	60,	0	-4.97	-4.22	1.17	3' UTR	1	5986348	5988854	2507	1
chr2L	6003468	6003738	271	FBgn0001089	FBtr0079230	3089	Gal	beta galactosidase, isoform A [Drosophila melanogaster]	GO:0004553(hydrolase activity, hydrolyzing O-glycosyl compounds);GO:0004565(beta-galactosidase activity);GO:0005773(vacuole);GO:0005975(carbohydrate metabolic process);GO:0006012(galactose metabolic process);GO:0008152(metabolic process);GO:0016020(membrane);GO:0016021(integral component of membrane);GO:0016787(hydrolase activity);GO:0016798(hydrolase activity, acting on glycosyl bonds);GO:004280…	00052(Galactose metabolism - Drosophila melanogaster (fruit fly));00511(Other glycan degradation - Drosophila melanogaster (fruit fly));00531(Glycosaminoglycan degradation - Drosophila melanogaster (fruit fly));00600(Sphingolipid metabolism - Drosophila melanogaster (fruit fly));00604(Glycosphingolipid biosynthesis - ganglio series - Drosophila melanogaster (fruit fly));01100(Metabolic pathways -…	1e-132	1	271,	0	-132	-131	3.86	3' UTR	1	6003574	6006827	3254	2
chr2L	6041133	6041283	151	FBgn0000052	FBtr0079221	4313	Pfas	GM01721p, partial [Drosophila melanogaster]	GO:0000166(nucleotide binding);GO:0004642(phosphoribosylformylglycinamidine synthase activity);GO:0005524(ATP binding);GO:0005737(cytoplasm);GO:0006164(purine nucleotide biosynthetic process);GO:0006189('de novo' IMP biosynthetic process);GO:0006541(glutamine metabolic process);GO:0016874(ligase activity);GO:0046872(metal ion binding)	00230(Purine metabolism - Drosophila melanogaster (fruit fly));01100(Metabolic pathways - Drosophila melanogaster (fruit fly))	5e-22	1	151,	0	-21.3	-20.3	2.9	3' UTR	1	6041181	6045596	4416	2
chr2L	6049469	6050415	947	FBgn0031768	FBtr0079183	1467	CG12393	uncharacterized protein Dmel_CG12393, isoform A [Drosophila melanogaster]	GO:0001881(receptor recycling);GO:0005769(early endosome);GO:0005802(trans-Golgi network);GO:0005829(cytosol);GO:0007032(endosome organization);GO:0042147(retrograde transport, endosome to Golgi);GO:0042803(protein homodimerization activity);GO:0055037(recycling endosome)	NA	3.2e-10	2	164,342,	0,605	-9.49	-8.65	1.95	3' UTR	1	6048002	6050438	2437	1
chr2L	6051647	6051795	149	FBgn0031769	FBtr0346135	847	CG9135	uncharacterized protein Dmel_CG9135, isoform A [Drosophila melanogaster]	GO:0034260(negative regulation of GTPase activity)	NA	0.014	1	149,	0	-1.84	-1.21	1.44	5' UTR	1	6050800	6053482	2683	1
chr2L	6053520	6053877	358	FBgn0031769	FBtr0343121	2681	CG9135	uncharacterized protein Dmel_CG9135, isoform A [Drosophila melanogaster]	GO:0034260(negative regulation of GTPase activity)	NA	1.6e-95	1	358,	0	-94.8	-93.4	2.67	3' UTR	1	6050839	6053877	3039	1
chr2L	6059452	6059661	210	FBgn0031770	FBtr0079187	5150	CG13995	uncharacterized protein Dmel_CG13995 [Drosophila melanogaster]	GO:0004930(G protein-coupled receptor activity);GO:0007186(G protein-coupled receptor signaling pathway);GO:0007218(neuropeptide signaling pathway);GO:0008188(neuropeptide receptor activity);GO:0016020(membrane);GO:0016021(integral component of membrane)	NA	5.9e-05	1	210,	0	-4.23	-3.5	1.48	3' UTR	1	6054302	6060169	5868	1
chr2L	6060736	6060938	203	FBgn0031771	FBtr0343129	1782	ND-51	NADH dehydrogenase (ubiquinone) 51 kDa subunit, isoform A [Drosophila melanogaster]	GO:0003954(NADH dehydrogenase activity);GO:0005739(mitochondrion);GO:0005743(mitochondrial inner membrane);GO:0005747(mitochondrial respiratory chain complex I);GO:0006120(mitochondrial electron transport, NADH to ubiquinone);GO:0008137(NADH dehydrogenase (ubiquinone) activity);GO:0010181(FMN binding);GO:0016020(membrane);GO:0016491(oxidoreductase activity);GO:0016651(oxidoreductase activity, act…	00190(Oxidative phosphorylation - Drosophila melanogaster (fruit fly));01100(Metabolic pathways - Drosophila melanogaster (fruit fly))	1.2e-10	1	203,	0	-9.93	-9.09	2.04	3' UTR	1	6060842	6062720	1879	2
chr2L	6063356	6063671	316	FBgn0031772	FBtr0343122	367	CG13994	AT31406p, partial [Drosophila melanogaster]	GO:0000164(protein phosphatase type 1 complex);GO:0004865(protein serine/threonine phosphatase inhibitor activity);GO:0005634(nucleus);GO:0008157(protein phosphatase 1 binding);GO:0032515(negative regulation of phosphoprotein phosphatase activity);GO:0035308(negative regulation of protein dephosphorylation);GO:0045089(positive regulation of innate immune response);GO:0050829(defense response to G…	NA	1e-51	1	316,	0	-51	-49.8	2.22	3' UTR	1	6062989	6063629	641	1
chr2L	6067485	6067635	151	FBgn0031774	FBtr0343123	1488	CG9147	uncharacterized protein Dmel_CG9147, isoform B [Drosophila melanogaster]	GO:0003824(catalytic activity);GO:0008152(metabolic process)	NA	0.00076	1	151,	0	-3.12	-2.42	1.46	3' UTR	1	6065997	6067635	1639	1
chr2L	6069079	6069838	760	FBgn0031776	FBtr0079191	0	Pfdn1	prefoldin 1, isoform A [Drosophila melanogaster]	GO:0005737(cytoplasm);GO:0006457(protein folding);GO:0007010(cytoskeleton organization);GO:0016272(prefoldin complex);GO:0051082(unfolded protein binding)	NA	0	3	172,143,280,	0,268,480	-380	-Inf	2.59	5' UTR	1	6069079	6069838	760	1
chr2L	6079117	6079412	296	FBgn0031778	FBtr0308942	664	lncRNA:CR9162	NA	NA	NA	0.00072	1	296,	0	-3.14	-2.45	3.68	Exon (FBtr0308942/FBgn0031778, exon 2 of 2)	1	6078453	6079736	1284	1
chr2L	6079500	6079618	119	FBgn0031778	FBtr0308942	1047	lncRNA:CR9162	NA	NA	NA	0.005	1	119,	0	-2.3	-1.64	3.3	Exon (FBtr0308942/FBgn0031778, exon 2 of 2)	1	6078453	6079736	1284	1
chr2L	6082603	6091473	8871	FBgn0266445	FBtr0344439	0	CG45075	kruppel homolog 1, isoform B [Drosophila melanogaster]	GO:0003674(molecular_function);GO:0005575(cellular_component);GO:0008150(biological_process)	NA	0	2	1138,62,	0,8809	-663	-Inf	10	5' UTR	1	6091412	6096498	5087	1
chr2L	6094016	6094166	151	FBgn0266445	FBtr0344439	2604	CG45075	kruppel homolog 1, isoform B [Drosophila melanogaster]	GO:0003674(molecular_function);GO:0005575(cellular_component);GO:0008150(biological_process)	NA	0.0032	1	151,	0	-2.5	-1.83	1.43	3' UTR	1	6091412	6096498	5087	1
chr2L	6094406	6094556	151	FBgn0266445	FBtr0344439	2994	CG45075	kruppel homolog 1, isoform B [Drosophila melanogaster]	GO:0003674(molecular_function);GO:0005575(cellular_component);GO:0008150(biological_process)	NA	2.8e-05	1	151,	0	-4.55	-3.81	1.4	3' UTR	1	6091412	6096498	5087	1
chr2L	6096348	6096498	151	FBgn0266445	FBtr0344439	4936	CG45075	kruppel homolog 1, isoform B [Drosophila melanogaster]	GO:0003674(molecular_function);GO:0005575(cellular_component);GO:0008150(biological_process)	NA	3.2e-52	1	151,	0	-51.5	-50.4	2.12	3' UTR	1	6091412	6096498	5087	1
chr2L	6094016	6094166	151	FBgn0266445	FBtr0344439	2604	CG45075	kruppel homolog 1, isoform B [Drosophila melanogaster]	GO:0003674(molecular_function);GO:0005575(cellular_component);GO:0008150(biological_process)	NA	0.0032	1	151,	0	-2.5	-1.83	1.43	3' UTR	1	6091412	6096498	5087	1
chr2L	6094405	6094555	151	FBgn0266445	FBtr0344439	2993	CG45075	kruppel homolog 1, isoform B [Drosophila melanogaster]	GO:0003674(molecular_function);GO:0005575(cellular_component);GO:0008150(biological_process)	NA	1.9e-05	1	151,	0	-4.72	-3.98	1.41	3' UTR	1	6091412	6096498	5087	1
chr2L	6096348	6096498	151	FBgn0266445	FBtr0344439	4936	CG45075	kruppel homolog 1, isoform B [Drosophila melanogaster]	GO:0003674(molecular_function);GO:0005575(cellular_component);GO:0008150(biological_process)	NA	3.2e-52	1	151,	0	-51.5	-50.4	2.12	3' UTR	1	6091412	6096498	5087	1
chr2L	6100377	6101790	1414	FBgn0266521	FBtr0079196	0	stai	stathmin, isoform D [Drosophila melanogaster]	GO:0005737(cytoplasm);GO:0005829(cytosol);GO:0005875(microtubule associated complex);GO:0007017(microtubule-based process);GO:0007019(microtubule depolymerization);GO:0007298(border follicle cell migration);GO:0007399(nervous system development);GO:0008017(microtubule binding);GO:0008088(axo-dendritic transport);GO:0008354(germ cell migration);GO:0015631(tubulin binding);GO:0031110(regulation of …	NA	1e-264	2	173,97,	0,1317	-264	-262	3.32	5' UTR	1	6100377	6123899	23523	1
chr2L	6109777	6120679	10903	FBgn0051642	FBtr0079199	0	CG31642	FI22112p1, partial [Drosophila melanogaster]	GO:0008270(zinc ion binding);GO:0016567(protein ubiquitination);GO:0046872(metal ion binding);GO:0061630(ubiquitin protein ligase activity)	NA	1.3e-56	3	448,84,6,	0,3253,10897	-55.9	-54.7	2.34	5' UTR	1	6118512	6120522	2011	1
chr2L	6121187	6123190	2004	FBgn0266521	FBtr0079196	20810	stai	stathmin, isoform D [Drosophila melanogaster]	GO:0005737(cytoplasm);GO:0005829(cytosol);GO:0005875(microtubule associated complex);GO:0007017(microtubule-based process);GO:0007019(microtubule depolymerization);GO:0007298(border follicle cell migration);GO:0007399(nervous system development);GO:0008017(microtubule binding);GO:0008088(axo-dendritic transport);GO:0008354(germ cell migration);GO:0015631(tubulin binding);GO:0031110(regulation of …	NA	0	6	24,170,186,147,156,213,	0,587,818,1077,1511,1791	-695	-Inf	2.44	3' UTR	1	6100377	6123899	23523	1
chr2L	6124474	6124623	150	FBgn0266521	FBtr0079197	14807	stai	stathmin, isoform D [Drosophila melanogaster]	GO:0005737(cytoplasm);GO:0005829(cytosol);GO:0005875(microtubule associated complex);GO:0007017(microtubule-based process);GO:0007019(microtubule depolymerization);GO:0007298(border follicle cell migration);GO:0007399(nervous system development);GO:0008017(microtubule binding);GO:0008088(axo-dendritic transport);GO:0008354(germ cell migration);GO:0015631(tubulin binding);GO:0031110(regulation of …	NA	0.00035	1	150,	0	-3.45	-2.75	1.18	3' UTR	1	6109667	6124653	14987	1
chr2L	6125310	6125725	416	FBgn0284255	FBtr0079200	178	Arpc4	Actin-related protein 2/3 complex, subunit 4 [Drosophila melanogaster]	GO:0000902(cell morphogenesis);GO:0003779(actin binding);GO:0005200(structural constituent of cytoskeleton);GO:0005515(protein binding);GO:0005737(cytoplasm);GO:0005856(cytoskeleton);GO:0005885(Arp2/3 protein complex);GO:0008360(regulation of cell shape);GO:0015629(actin cytoskeleton);GO:0030031(cell projection assembly);GO:0030041(actin filament polymerization);GO:0030833(regulation of actin fil…	04144(Endocytosis - Drosophila melanogaster (fruit fly))	3.2e-67	1	416,	0	-66.5	-65.3	2.63	Exon (FBtr0079200/FBgn0284255, exon 1 of 2)	1	6125132	6125911	780	1
chr2L	6132214	6132274	61	FBgn0031784	FBtr0079201	1191	CG9222	uncharacterized protein Dmel_CG9222 [Drosophila melanogaster]	GO:0000166(nucleotide binding);GO:0004672(protein kinase activity);GO:0004674(protein serine/threonine kinase activity);GO:0005524(ATP binding);GO:0005634(nucleus);GO:0005737(cytoplasm);GO:0006468(protein phosphorylation);GO:0016740(transferase activity);GO:0035556(intracellular signal transduction)	NA	0.026	1	61,	0	-1.59	-0.973	3.22	Exon (FBtr0079201/FBgn0031784, exon 4 of 4)	1	6131023	6132484	1462	1
chr2L	6144561	6144800	240	FBgn0031785	FBtr0079202	5179	CG13991	FI23145p1, partial [Drosophila melanogaster]	NA	NA	0.0018	1	240,	0	-2.75	-2.07	11.9	Exon (FBtr0079202/FBgn0031785, exon 1 of 1)	1	6139382	6145010	5629	1
chr2L	6161132	6161191	60	FBgn0031786	FBtr0079204	732	CG13989	uncharacterized protein Dmel_CG13989 [Drosophila melanogaster]	NA	NA	0.011	1	60,	0	-1.95	-1.23	8.92	3' UTR	1	6160400	6161309	910	1
chr2L	6179133	6192767	13635	FBgn0085409	FBtr0112617	0	smal	smoke alarm, isoform D [Drosophila melanogaster]	GO:0005518(collagen binding);GO:0005887(integral component of plasma membrane);GO:0005925(focal adhesion);GO:0016020(membrane);GO:0016021(integral component of membrane);GO:0018108(peptidyl-tyrosine phosphorylation);GO:0038062(protein tyrosine kinase collagen receptor activity);GO:0038063(collagen-activated tyrosine kinase receptor signaling pathway);GO:0070492(oligosaccharide binding)	NA	1e-117	3	567,258,14,	0,11306,13621	-117	-115	12.1	5' UTR	1	6179133	6209477	30345	1
chr2L	6208637	6209498	862	FBgn0085409	FBtr0112617	29504	smal	smoke alarm, isoform D [Drosophila melanogaster]	GO:0005518(collagen binding);GO:0005887(integral component of plasma membrane);GO:0005925(focal adhesion);GO:0016020(membrane);GO:0016021(integral component of membrane);GO:0018108(peptidyl-tyrosine phosphorylation);GO:0038062(protein tyrosine kinase collagen receptor activity);GO:0038063(collagen-activated tyrosine kinase receptor signaling pathway);GO:0070492(oligosaccharide binding)	NA	7.9e-32	2	276,443,	0,419	-31.1	-30.1	2.65	3' UTR	1	6179133	6209477	30345	1
chr2L	6210276	6210516	241	FBgn0085409	FBtr0329979	31143	smal	smoke alarm, isoform D [Drosophila melanogaster]	GO:0005518(collagen binding);GO:0005887(integral component of plasma membrane);GO:0005925(focal adhesion);GO:0016020(membrane);GO:0016021(integral component of membrane);GO:0018108(peptidyl-tyrosine phosphorylation);GO:0038062(protein tyrosine kinase collagen receptor activity);GO:0038063(collagen-activated tyrosine kinase receptor signaling pathway);GO:0070492(oligosaccharide binding)	NA	1.7e-06	1	241,	0	-5.78	-5.01	1.35	3' UTR	1	6179133	6211114	31982	1
chr2L	6210635	6211114	480	FBgn0085409	FBtr0329979	31502	smal	smoke alarm, isoform D [Drosophila melanogaster]	GO:0005518(collagen binding);GO:0005887(integral component of plasma membrane);GO:0005925(focal adhesion);GO:0016020(membrane);GO:0016021(integral component of membrane);GO:0018108(peptidyl-tyrosine phosphorylation);GO:0038062(protein tyrosine kinase collagen receptor activity);GO:0038063(collagen-activated tyrosine kinase receptor signaling pathway);GO:0070492(oligosaccharide binding)	NA	4e-28	1	480,	0	-27.4	-26.3	3.72	3' UTR	1	6179133	6211114	31982	1
chr2L	6226362	6226842	481	FBgn0026755	FBtr0079242	1314	Ugt37b1	UDP-glycosyltransferase 37b1 [Drosophila melanogaster]	GO:0006011(UDP-glucose metabolic process);GO:0008194(UDP-glycosyltransferase activity);GO:0015020(glucuronosyltransferase activity);GO:0016020(membrane);GO:0016021(integral component of membrane);GO:0016740(transferase activity);GO:0016757(transferase activity, transferring glycosyl groups);GO:0016758(transferase activity, transferring hexosyl groups);GO:0043231(intracellular membrane-bounded org…	00040(Pentose and glucuronate interconversions - Drosophila melanogaster (fruit fly));00053(Ascorbate and aldarate metabolism - Drosophila melanogaster (fruit fly));00830(Retinol metabolism - Drosophila melanogaster (fruit fly));00860(Porphyrin and chlorophyll metabolism - Drosophila melanogaster (fruit fly));00980(Metabolism of xenobiotics by cytochrome P450 - Drosophila melanogaster (fruit fly)…	2e-12	1	481,	0	-11.7	-10.8	2.29	3' UTR	1	6225048	6226842	1795	1
chr2L	6253153	6272931	19779	FBgn0031791	FBtr0079243	0	AANATL2	IP08576p, partial [Drosophila melanogaster]	GO:0004059(aralkylamine N-acetyltransferase activity);GO:0005737(cytoplasm);GO:0006807(nitrogen compound metabolic process);GO:0008080(N-acetyltransferase activity);GO:0016740(transferase activity);GO:0016746(transferase activity, transferring acyl groups);GO:0019186(acyl-CoA N-acyltransferase activity)	NA	0.00022	2	177,182,	0,19597	-3.65	-2.94	4.96	5' UTR	1	6255859	6256715	857	1
chr2L	6323257	6323436	180	FBgn0053531	FBtr0344770	70134	Ddr	discoidin domain receptor, isoform F [Drosophila melanogaster]	GO:0001952(regulation of cell-matrix adhesion);GO:0004672(protein kinase activity);GO:0004713(protein tyrosine kinase activity);GO:0004714(transmembrane receptor protein tyrosine kinase activity);GO:0005518(collagen binding);GO:0005524(ATP binding);GO:0005887(integral component of plasma membrane);GO:0006468(protein phosphorylation);GO:0007160(cell-matrix adhesion);GO:0007169(transmembrane recept…	NA	0.003	1	180,	0	-2.52	-1.85	2.41	3' UTR	1	6253123	6323466	70344	1
chr2L	6256420	6256626	207	FBgn0031791	FBtr0079243	561	AANATL2	IP08576p, partial [Drosophila melanogaster]	GO:0004059(aralkylamine N-acetyltransferase activity);GO:0005737(cytoplasm);GO:0006807(nitrogen compound metabolic process);GO:0008080(N-acetyltransferase activity);GO:0016740(transferase activity);GO:0016746(transferase activity, transferring acyl groups);GO:0019186(acyl-CoA N-acyltransferase activity)	NA	2e-15	1	207,	0	-14.7	-13.8	1.45	3' UTR	1	6255859	6256715	857	1
chr2L	6323887	6323947	61	FBgn0265778	FBtr0079249	120	PDZ-GEF	PDZ domain-containing guanine nucleotide exchange factor, isoform B [Drosophila melanogaster]	GO:0000165(MAPK cascade);GO:0005085(guanyl-nucleotide exchange factor activity);GO:0005515(protein binding);GO:0005622(intracellular);GO:0005912(adherens junction);GO:0006930(substrate-dependent cell migration, cell extension);GO:0007165(signal transduction);GO:0007264(small GTPase mediated signal transduction);GO:0007391(dorsal closure);GO:0007476(imaginal disc-derived wing morphogenesis);GO:000…	NA	0.022	1	61,	0	-1.65	-1.03	1.24	5' UTR	1	6323767	6331750	7984	1
chr2L	6325739	6326189	451	FBgn0265778	FBtr0079249	1972	PDZ-GEF	PDZ domain-containing guanine nucleotide exchange factor, isoform B [Drosophila melanogaster]	GO:0000165(MAPK cascade);GO:0005085(guanyl-nucleotide exchange factor activity);GO:0005515(protein binding);GO:0005622(intracellular);GO:0005912(adherens junction);GO:0006930(substrate-dependent cell migration, cell extension);GO:0007165(signal transduction);GO:0007264(small GTPase mediated signal transduction);GO:0007391(dorsal closure);GO:0007476(imaginal disc-derived wing morphogenesis);GO:000…	NA	7.9e-25	1	451,	0	-24.1	-23.1	3.21	Exon (FBtr0079249/FBgn0265778, exon 4 of 8)	1	6323767	6331750	7984	1
chr2L	6331590	6331770	181	FBgn0265778	FBtr0079249	7823	PDZ-GEF	PDZ domain-containing guanine nucleotide exchange factor, isoform B [Drosophila melanogaster]	GO:0000165(MAPK cascade);GO:0005085(guanyl-nucleotide exchange factor activity);GO:0005515(protein binding);GO:0005622(intracellular);GO:0005912(adherens junction);GO:0006930(substrate-dependent cell migration, cell extension);GO:0007165(signal transduction);GO:0007264(small GTPase mediated signal transduction);GO:0007391(dorsal closure);GO:0007476(imaginal disc-derived wing morphogenesis);GO:000…	NA	1e-19	1	181,	0	-19	-18.1	1.45	3' UTR	1	6323767	6331750	7984	1
chr2L	6332099	6332249	151	FBgn0265778	FBtr0333242	8332	PDZ-GEF	PDZ domain-containing guanine nucleotide exchange factor, isoform B [Drosophila melanogaster]	GO:0000165(MAPK cascade);GO:0005085(guanyl-nucleotide exchange factor activity);GO:0005515(protein binding);GO:0005622(intracellular);GO:0005912(adherens junction);GO:0006930(substrate-dependent cell migration, cell extension);GO:0007165(signal transduction);GO:0007264(small GTPase mediated signal transduction);GO:0007391(dorsal closure);GO:0007476(imaginal disc-derived wing morphogenesis);GO:000…	NA	0.00018	1	151,	0	-3.75	-3.04	1.85	3' UTR	1	6323767	6332789	9023	1
chr2L	6346101	6346280	180	FBgn0015623	FBtr0079250	7265	Cpr	GH28443p, partial [Drosophila melanogaster]	GO:0003958(NADPH-hemoprotein reductase activity);GO:0005737(cytoplasm);GO:0005783(endoplasmic reticulum);GO:0005789(endoplasmic reticulum membrane);GO:0005829(cytosol);GO:0006723(cuticle hydrocarbon biosynthetic process);GO:0009725(response to hormone);GO:0010181(FMN binding);GO:0012505(endomembrane system);GO:0016020(membrane);GO:0016021(integral component of membrane);GO:0016491(oxidoreductase …	NA	1e-136	1	180,	0	-136	-135	1.56	3' UTR	1	6338836	6346280	7445	1
chr2L	6367882	6368212	331	FBgn0031805	FBtr0079253	0	CG9505	uncharacterized protein Dmel_CG9505 [Drosophila melanogaster]	GO:0004222(metalloendopeptidase activity);GO:0006508(proteolysis);GO:0008237(metallopeptidase activity);GO:0016787(hydrolase activity)	NA	1e-42	1	331,	0	-42	-40.9	6.53	5' UTR	1	6367882	6370190	2309	1
chr2L	6374563	6374683	121	FBgn0043854	FBtr0290281	2175	slam	LD36405p [Drosophila melanogaster]	GO:0007349(cellularization);GO:0008104(protein localization);GO:0008354(germ cell migration);GO:0032154(cleavage furrow);GO:0036089(cleavage furrow formation);GO:0036090(cleavage furrow ingression);GO:0061024(membrane organization);GO:0110069(syncytial embryo cellularization);GO:0110071(cellularization cleavage furrow invagination front)	NA	0.017	1	121,	0	-1.76	-1.13	1.52	Exon (FBtr0290281/FBgn0043854, exon 2 of 3)	1	6372388	6377284	4897	1
chr2L	6415157	6415335	179	FBgn0011722	FBtr0343152	7975	Tig	tiggrin, isoform A [Drosophila melanogaster]	GO:0005178(integrin binding);GO:0005576(extracellular region);GO:0005604(basement membrane);GO:0007275(multicellular organism development);GO:0007411(axon guidance);GO:0031012(extracellular matrix);GO:0031589(cell-substrate adhesion);GO:0033627(cell adhesion mediated by integrin);GO:0033628(regulation of cell adhesion mediated by integrin);GO:0034446(substrate adhesion-dependent cell spreading);G…	NA	3.6e-08	1	179,	0	-7.44	-6.64	1.75	3' UTR	1	6415179	6423310	8132	2
chr2L	6425235	6425295	61	FBgn0263278	FBtr0079257	899	Fic	Fic domain-containing protein [Drosophila melanogaster]	GO:0000166(nucleotide binding);GO:0005515(protein binding);GO:0005524(ATP binding);GO:0005886(plasma membrane);GO:0007632(visual behavior);GO:0016020(membrane);GO:0016021(integral component of membrane);GO:0016740(transferase activity);GO:0016779(nucleotidyltransferase activity);GO:0016787(hydrolase activity);GO:0018117(protein adenylylation);GO:0030544(Hsp70 protein binding);GO:0034976(response …	NA	0.0052	1	61,	0	-2.28	-1.63	1.23	Exon (FBtr0079257/FBgn0263278, exon 1 of 3)	1	6424336	6426371	2036	1
chr2L	6458889	6459008	120	FBgn0031815	FBtr0079259	2837	frj	farjavit, isoform A [Drosophila melanogaster]	GO:0016020(membrane);GO:0016021(integral component of membrane);GO:0030258(lipid modification);GO:0071617(lysophospholipid acyltransferase activity)	00564(Glycerophospholipid metabolism - Drosophila melanogaster (fruit fly))	6.3e-17	1	120,	0	-16.2	-15.3	2.27	3' UTR	1	6456052	6459008	2957	1
chr2L	6480929	6481990	1062	FBgn0031820	FBtr0344764	0	Daxx	SD20887p [Drosophila melanogaster]	GO:0005515(protein binding);GO:0006979(response to oxidative stress);GO:0008340(determination of adult lifespan);GO:0042981(regulation of apoptotic process);GO:0045893(positive regulation of transcription, DNA-templated)	NA	5.4e-09	2	322,8,	0,1054	-8.27	-7.46	1.86	5' UTR	1	6480929	6487166	6238	1
chr2L	6483217	6483906	690	FBgn0031820	FBtr0344764	2288	Daxx	SD20887p [Drosophila melanogaster]	GO:0005515(protein binding);GO:0006979(response to oxidative stress);GO:0008340(determination of adult lifespan);GO:0042981(regulation of apoptotic process);GO:0045893(positive regulation of transcription, DNA-templated)	NA	7.9e-30	1	690,	0	-29.1	-28.1	2.03	Exon (FBtr0344764/FBgn0031820, exon 2 of 4)	1	6480929	6487166	6238	1
chr2L	6485612	6485822	211	FBgn0031820	FBtr0344764	4683	Daxx	SD20887p [Drosophila melanogaster]	GO:0005515(protein binding);GO:0006979(response to oxidative stress);GO:0008340(determination of adult lifespan);GO:0042981(regulation of apoptotic process);GO:0045893(positive regulation of transcription, DNA-templated)	NA	4e-22	1	211,	0	-21.4	-20.5	1.88	Exon (FBtr0344764/FBgn0031820, exon 2 of 4)	1	6480929	6487166	6238	1
chr2L	6486211	6486301	91	FBgn0031820	FBtr0344764	5282	Daxx	SD20887p [Drosophila melanogaster]	GO:0005515(protein binding);GO:0006979(response to oxidative stress);GO:0008340(determination of adult lifespan);GO:0042981(regulation of apoptotic process);GO:0045893(positive regulation of transcription, DNA-templated)	NA	0.036	1	91,	0	-1.44	-0.826	1.12	Exon (FBtr0344764/FBgn0031820, exon 3 of 4)	1	6480929	6487166	6238	1
chr2L	6489359	6489448	90	FBgn0027496	FBtr0079261	269	epsilonCOP	coat protein (coatomer) epsilon [Drosophila melanogaster]	GO:0000139(Golgi membrane);GO:0005198(structural molecule activity);GO:0005515(protein binding);GO:0005737(cytoplasm);GO:0005794(Golgi apparatus);GO:0006888(endoplasmic reticulum to Golgi vesicle-mediated transport);GO:0006890(retrograde vesicle-mediated transport, Golgi to endoplasmic reticulum);GO:0006891(intra-Golgi vesicle-mediated transport);GO:0015031(protein transport);GO:0016020(membrane)…	NA	2.3e-05	1	90,	0	-4.63	-3.89	1.28	Exon (FBtr0079261/FBgn0027496, exon 1 of 1)	1	6489090	6490194	1105	1
chr2L	6489925	6490194	270	FBgn0027496	FBtr0079261	835	epsilonCOP	coat protein (coatomer) epsilon [Drosophila melanogaster]	GO:0000139(Golgi membrane);GO:0005198(structural molecule activity);GO:0005515(protein binding);GO:0005737(cytoplasm);GO:0005794(Golgi apparatus);GO:0006888(endoplasmic reticulum to Golgi vesicle-mediated transport);GO:0006890(retrograde vesicle-mediated transport, Golgi to endoplasmic reticulum);GO:0006891(intra-Golgi vesicle-mediated transport);GO:0015031(protein transport);GO:0016020(membrane)…	NA	4e-99	1	270,	0	-98.4	-97	2.86	3' UTR	1	6489090	6490194	1105	1
chr2L	6491569	6491942	374	FBgn0051638	FBtr0079262	508	CG31638	uncharacterized protein Dmel_CG31638, isoform B [Drosophila melanogaster]	GO:0003774(motor activity);GO:0016459(myosin complex)	NA	2e-17	2	39,259,	0,115	-16.7	-15.7	1.86	Exon (FBtr0079262/FBgn0051638, exon 3 of 9)	1	6491061	6496988	5928	1
chr2L	6492180	6495254	3075	FBgn0031824	FBtr0079263	0	CG9547	uncharacterized protein Dmel_CG9547 [Drosophila melanogaster]	GO:0004361(glutaryl-CoA dehydrogenase activity);GO:0005739(mitochondrion);GO:0005759(mitochondrial matrix);GO:0006554(lysine catabolic process);GO:0006568(tryptophan metabolic process);GO:0016491(oxidoreductase activity);GO:0016627(oxidoreductase activity, acting on the CH-CH group of donors);GO:0046948(hydroxylysine catabolic process);GO:0050660(flavin adenine dinucleotide binding);GO:0055114(ox…	00071(Fatty acid degradation - Drosophila melanogaster (fruit fly));00310(Lysine degradation - Drosophila melanogaster (fruit fly));00380(Tryptophan metabolism - Drosophila melanogaster (fruit fly));01100(Metabolic pathways - Drosophila melanogaster (fruit fly))	2e-23	5	25,204,337,167,11,	0,80,340,2758,3064	-22.7	-21.7	3.11	5' UTR	1	6492974	6494532	1559	2
chr2L	6498647	6499241	595	FBgn0051637	FBtr0343155	0	CG31637	uncharacterized protein Dmel_CG31637, isoform A [Drosophila melanogaster]	GO:0001517(N-acetylglucosamine 6-O-sulfotransferase activity);GO:0006044(N-acetylglucosamine metabolic process);GO:0006790(sulfur compound metabolic process);GO:0008146(sulfotransferase activity);GO:0016020(membrane);GO:0016021(integral component of membrane);GO:0016740(transferase activity)	NA	2.5e-66	1	595,	0	-65.6	-64.4	3.03	5' UTR	1	6498647	6526919	28273	1
chr2L	6526759	6526996	238	FBgn0051637	FBtr0343155	28112	CG31637	uncharacterized protein Dmel_CG31637, isoform A [Drosophila melanogaster]	GO:0001517(N-acetylglucosamine 6-O-sulfotransferase activity);GO:0006044(N-acetylglucosamine metabolic process);GO:0006790(sulfur compound metabolic process);GO:0008146(sulfotransferase activity);GO:0016020(membrane);GO:0016021(integral component of membrane);GO:0016740(transferase activity)	NA	1.3e-41	1	238,	0	-40.9	-39.7	1.97	3' UTR	1	6498647	6526919	28273	1
chr2L	6558524	6559308	785	FBgn0031830	FBtr0343157	724	COX5B	RH49324p, partial [Drosophila melanogaster]	GO:0004129(cytochrome-c oxidase activity);GO:0005740(mitochondrial envelope);GO:0005751(mitochondrial respiratory chain complex IV);GO:0006123(mitochondrial electron transport, cytochrome c to oxygen);GO:0016491(oxidoreductase activity);GO:0042776(mitochondrial ATP synthesis coupled proton transport);GO:0055114(oxidation-reduction process)	00190(Oxidative phosphorylation - Drosophila melanogaster (fruit fly));01100(Metabolic pathways - Drosophila melanogaster (fruit fly))	0	2	68,370,	0,415	-4380	-Inf	2.85	3' UTR	1	6557800	6559149	1350	1
chr2L	6611011	6611248	238	FBgn0031836	FBtr0079291	0	CG11050	uncharacterized protein Dmel_CG11050, isoform A [Drosophila melanogaster]	GO:0002953(5'-deoxynucleotidase activity);GO:0006226(dUMP biosynthetic process);GO:0010139(pyrimidine deoxyribonucleotide salvage);GO:0016311(dephosphorylation)	NA	3.2e-24	1	238,	0	-23.5	-22.6	2.52	5' UTR	1	6611011	6617117	6107	1
chr2L	6616880	6617087	208	FBgn0031836	FBtr0079291	5869	CG11050	uncharacterized protein Dmel_CG11050, isoform A [Drosophila melanogaster]	GO:0002953(5'-deoxynucleotidase activity);GO:0006226(dUMP biosynthetic process);GO:0010139(pyrimidine deoxyribonucleotide salvage);GO:0016311(dephosphorylation)	NA	1e-27	1	208,	0	-27	-26	1.35	3' UTR	1	6611011	6617117	6107	1
chr2L	6650394	6650693	300	FBgn0031842	FBtr0303224	1006	Tango1	transport and golgi organization 1, isoform A [Drosophila melanogaster]	GO:0000137(Golgi cis cisterna);GO:0000139(Golgi membrane);GO:0003674(molecular_function);GO:0005515(protein binding);GO:0005789(endoplasmic reticulum membrane);GO:0005794(Golgi apparatus);GO:0006887(exocytosis);GO:0007030(Golgi organization);GO:0009306(protein secretion);GO:0012505(endomembrane system);GO:0015031(protein transport);GO:0016020(membrane);GO:0016021(integral component of membrane);G…	NA	5e-40	1	300,	0	-39.3	-38.2	1.99	Exon (FBtr0303224/FBgn0031842, exon 2 of 7)	1	6649388	6654416	5029	1
chr2L	6651053	6651593	541	FBgn0031842	FBtr0303224	1665	Tango1	transport and golgi organization 1, isoform A [Drosophila melanogaster]	GO:0000137(Golgi cis cisterna);GO:0000139(Golgi membrane);GO:0003674(molecular_function);GO:0005515(protein binding);GO:0005789(endoplasmic reticulum membrane);GO:0005794(Golgi apparatus);GO:0006887(exocytosis);GO:0007030(Golgi organization);GO:0009306(protein secretion);GO:0012505(endomembrane system);GO:0015031(protein transport);GO:0016020(membrane);GO:0016021(integral component of membrane);G…	NA	1e-97	1	541,	0	-97	-95.7	2.19	Exon (FBtr0303224/FBgn0031842, exon 2 of 7)	1	6649388	6654416	5029	1
chr2L	6652537	6653764	1228	FBgn0031842	FBtr0303224	3149	Tango1	transport and golgi organization 1, isoform A [Drosophila melanogaster]	GO:0000137(Golgi cis cisterna);GO:0000139(Golgi membrane);GO:0003674(molecular_function);GO:0005515(protein binding);GO:0005789(endoplasmic reticulum membrane);GO:0005794(Golgi apparatus);GO:0006887(exocytosis);GO:0007030(Golgi organization);GO:0009306(protein secretion);GO:0012505(endomembrane system);GO:0015031(protein transport);GO:0016020(membrane);GO:0016021(integral component of membrane);G…	NA	1e-257	4	93,625,102,170,	0,216,898,1058	-257	-256	2.95	Exon (FBtr0303224/FBgn0031842, exon 4 of 7)	1	6649388	6654416	5029	1
chr2L	6654304	6654574	271	FBgn0031842	FBtr0303224	4916	Tango1	transport and golgi organization 1, isoform A [Drosophila melanogaster]	GO:0000137(Golgi cis cisterna);GO:0000139(Golgi membrane);GO:0003674(molecular_function);GO:0005515(protein binding);GO:0005789(endoplasmic reticulum membrane);GO:0005794(Golgi apparatus);GO:0006887(exocytosis);GO:0007030(Golgi organization);GO:0009306(protein secretion);GO:0012505(endomembrane system);GO:0015031(protein transport);GO:0016020(membrane);GO:0016021(integral component of membrane);G…	NA	1e-223	1	271,	0	-223	-221	2.64	3' UTR	1	6649388	6654416	5029	1
chr2L	6661736	6661884	149	FBgn0028467	FBtr0079297	3219	CG11070	uncharacterized protein Dmel_CG11070 [Drosophila melanogaster]	GO:0000151(ubiquitin ligase complex);GO:0000209(protein polyubiquitination);GO:0004842(ubiquitin-protein transferase activity);GO:0005634(nucleus);GO:0005737(cytoplasm);GO:0006511(ubiquitin-dependent protein catabolic process);GO:0016567(protein ubiquitination);GO:0030433(ubiquitin-dependent ERAD pathway);GO:0034450(ubiquitin-ubiquitin ligase activity)	04120(Ubiquitin mediated proteolysis - Drosophila melanogaster (fruit fly))	0.0079	1	149,	0	-2.1	-1.45	1.27	3' UTR	1	6658517	6662033	3517	1
chr2L	6664262	6664381	120	FBgn0000392	FBtr0346452	598	cup	LD47924p [Drosophila melanogaster]	GO:0000932(P-body);GO:0003723(RNA binding);GO:0005515(protein binding);GO:0005634(nucleus);GO:0005737(cytoplasm);GO:0005829(cytosol);GO:0006351(transcription, DNA-templated);GO:0006355(regulation of transcription, DNA-templated);GO:0007143(female meiotic nuclear division);GO:0007275(multicellular organism development);GO:0007297(ovarian follicle cell migration);GO:0007317(regulation of pole plasm…	NA	0.046	1	120,	0	-1.34	-0.742	1.1	5' UTR	1	6663664	6674780	11117	1
chr2L	6668560	6669007	448	FBgn0000392	FBtr0346452	4896	cup	LD47924p [Drosophila melanogaster]	GO:0000932(P-body);GO:0003723(RNA binding);GO:0005515(protein binding);GO:0005634(nucleus);GO:0005737(cytoplasm);GO:0005829(cytosol);GO:0006351(transcription, DNA-templated);GO:0006355(regulation of transcription, DNA-templated);GO:0007143(female meiotic nuclear division);GO:0007275(multicellular organism development);GO:0007297(ovarian follicle cell migration);GO:0007317(regulation of pole plasm…	NA	2e-12	2	328,62,	0,386	-11.7	-10.8	1.17	5' UTR	1	6663664	6674780	11117	1
chr2L	6674601	6674780	180	FBgn0000351	FBtr0333350	1787	cort	cortex, isoform A [Drosophila melanogaster]	GO:0005515(protein binding);GO:0005737(cytoplasm);GO:0007143(female meiotic nuclear division);GO:0007144(female meiosis I);GO:0007147(female meiosis II);GO:0007275(multicellular organism development);GO:0007279(pole cell formation);GO:0007343(egg activation);GO:0007349(cellularization);GO:0010997(anaphase-promoting complex binding);GO:0030154(cell differentiation);GO:0031145(anaphase-promoting co…	NA	5e-59	1	180,	0	-58.3	-57.1	1.67	3' UTR	1	6674682	6676567	1886	2
chr2L	6664261	6664381	121	FBgn0000392	FBtr0346452	597	cup	LD47924p [Drosophila melanogaster]	GO:0000932(P-body);GO:0003723(RNA binding);GO:0005515(protein binding);GO:0005634(nucleus);GO:0005737(cytoplasm);GO:0005829(cytosol);GO:0006351(transcription, DNA-templated);GO:0006355(regulation of transcription, DNA-templated);GO:0007143(female meiotic nuclear division);GO:0007275(multicellular organism development);GO:0007297(ovarian follicle cell migration);GO:0007317(regulation of pole plasm…	NA	0.046	1	121,	0	-1.34	-0.736	1.1	5' UTR	1	6663664	6674780	11117	1
chr2L	6668558	6668708	151	FBgn0000392	FBtr0346452	4894	cup	LD47924p [Drosophila melanogaster]	GO:0000932(P-body);GO:0003723(RNA binding);GO:0005515(protein binding);GO:0005634(nucleus);GO:0005737(cytoplasm);GO:0005829(cytosol);GO:0006351(transcription, DNA-templated);GO:0006355(regulation of transcription, DNA-templated);GO:0007143(female meiotic nuclear division);GO:0007275(multicellular organism development);GO:0007297(ovarian follicle cell migration);GO:0007317(regulation of pole plasm…	NA	9.1e-05	1	151,	0	-4.04	-3.32	1.14	5' UTR	1	6663664	6674780	11117	1
chr2L	6668767	6669005	239	FBgn0000392	FBtr0346452	5103	cup	LD47924p [Drosophila melanogaster]	GO:0000932(P-body);GO:0003723(RNA binding);GO:0005515(protein binding);GO:0005634(nucleus);GO:0005737(cytoplasm);GO:0005829(cytosol);GO:0006351(transcription, DNA-templated);GO:0006355(regulation of transcription, DNA-templated);GO:0007143(female meiotic nuclear division);GO:0007275(multicellular organism development);GO:0007297(ovarian follicle cell migration);GO:0007317(regulation of pole plasm…	NA	4e-12	2	121,60,	0,179	-11.4	-10.6	1.17	5' UTR	1	6663664	6674780	11117	1
chr2L	6674601	6674780	180	FBgn0000351	FBtr0333350	1787	cort	cortex, isoform A [Drosophila melanogaster]	GO:0005515(protein binding);GO:0005737(cytoplasm);GO:0007143(female meiotic nuclear division);GO:0007144(female meiosis I);GO:0007147(female meiosis II);GO:0007275(multicellular organism development);GO:0007279(pole cell formation);GO:0007343(egg activation);GO:0007349(cellularization);GO:0010997(anaphase-promoting complex binding);GO:0030154(cell differentiation);GO:0031145(anaphase-promoting co…	NA	5e-59	1	180,	0	-58.3	-57.1	1.67	3' UTR	1	6674682	6676567	1886	2
chr2L	6717625	6718252	628	FBgn0031851	FBtr0079299	0	Aatf	apoptosis antagonizing transcription factor [Drosophila melanogaster]	GO:0003674(molecular_function);GO:0005634(nucleus);GO:0005730(nucleolus);GO:0006357(regulation of transcription by RNA polymerase II);GO:0043069(negative regulation of programmed cell death);GO:0048477(oogenesis)	NA	6.3e-59	1	628,	0	-58.2	-57.1	2.31	5' UTR	1	6717625	6719389	1765	1
chr2L	6718461	6719299	839	FBgn0031851	FBtr0079299	836	Aatf	apoptosis antagonizing transcription factor [Drosophila melanogaster]	GO:0003674(molecular_function);GO:0005634(nucleus);GO:0005730(nucleolus);GO:0006357(regulation of transcription by RNA polymerase II);GO:0043069(negative regulation of programmed cell death);GO:0048477(oogenesis)	NA	2.5e-15	2	614,163,	0,676	-14.6	-13.7	1.72	3' UTR	1	6717625	6719389	1765	1
chr2L	6724203	6725783	1581	FBgn0046704	FBtr0079300	300	Liprin-alpha	Liprin-alpha, isoform E [Drosophila melanogaster]	GO:0005515(protein binding);GO:0005925(focal adhesion);GO:0007411(axon guidance);GO:0007412(axon target recognition);GO:0007416(synapse assembly);GO:0008594(photoreceptor cell morphogenesis);GO:0031290(retinal ganglion cell axon guidance);GO:0031594(neuromuscular junction);GO:0032991(protein-containing complex);GO:0045202(synapse);GO:0045467(R7 cell development);GO:0048490(anterograde synaptic ve…	NA	7.6e-10	4	191,270,102,8,	0,624,955,1573	-9.12	-8.29	4.32	5' UTR	1	6723903	6731345	7443	1
chr2L	6725843	6725933	91	FBgn0046704	FBtr0079300	1940	Liprin-alpha	Liprin-alpha, isoform E [Drosophila melanogaster]	GO:0005515(protein binding);GO:0005925(focal adhesion);GO:0007411(axon guidance);GO:0007412(axon target recognition);GO:0007416(synapse assembly);GO:0008594(photoreceptor cell morphogenesis);GO:0031290(retinal ganglion cell axon guidance);GO:0031594(neuromuscular junction);GO:0032991(protein-containing complex);GO:0045202(synapse);GO:0045467(R7 cell development);GO:0048490(anterograde synaptic ve…	NA	0.00045	1	91,	0	-3.35	-2.65	1.66	Exon (FBtr0079300/FBgn0046704, exon 4 of 15)	1	6723903	6731345	7443	1
chr2L	6726641	6729001	2361	FBgn0046704	FBtr0079300	2738	Liprin-alpha	Liprin-alpha, isoform E [Drosophila melanogaster]	GO:0005515(protein binding);GO:0005925(focal adhesion);GO:0007411(axon guidance);GO:0007412(axon target recognition);GO:0007416(synapse assembly);GO:0008594(photoreceptor cell morphogenesis);GO:0031290(retinal ganglion cell axon guidance);GO:0031594(neuromuscular junction);GO:0032991(protein-containing complex);GO:0045202(synapse);GO:0045467(R7 cell development);GO:0048490(anterograde synaptic ve…	NA	1.6e-20	4	78,141,918,124,	0,553,1222,2237	-19.8	-18.8	2.75	Exon (FBtr0079300/FBgn0046704, exon 7 of 15)	1	6723903	6731345	7443	1
chr2L	6729390	6729450	61	FBgn0046704	FBtr0079300	5487	Liprin-alpha	Liprin-alpha, isoform E [Drosophila melanogaster]	GO:0005515(protein binding);GO:0005925(focal adhesion);GO:0007411(axon guidance);GO:0007412(axon target recognition);GO:0007416(synapse assembly);GO:0008594(photoreceptor cell morphogenesis);GO:0031290(retinal ganglion cell axon guidance);GO:0031594(neuromuscular junction);GO:0032991(protein-containing complex);GO:0045202(synapse);GO:0045467(R7 cell development);GO:0048490(anterograde synaptic ve…	NA	0.035	1	61,	0	-1.45	-0.837	1.15	Exon (FBtr0079300/FBgn0046704, exon 10 of 15)	1	6723903	6731345	7443	1
chr2L	6730637	6730937	301	FBgn0046704	FBtr0079300	6734	Liprin-alpha	Liprin-alpha, isoform E [Drosophila melanogaster]	GO:0005515(protein binding);GO:0005925(focal adhesion);GO:0007411(axon guidance);GO:0007412(axon target recognition);GO:0007416(synapse assembly);GO:0008594(photoreceptor cell morphogenesis);GO:0031290(retinal ganglion cell axon guidance);GO:0031594(neuromuscular junction);GO:0032991(protein-containing complex);GO:0045202(synapse);GO:0045467(R7 cell development);GO:0048490(anterograde synaptic ve…	NA	4e-68	1	301,	0	-67.4	-66.2	2.15	3' UTR	1	6723903	6731345	7443	1
chr2L	6732496	6732766	271	FBgn0046704	FBtr0329941	8593	Liprin-alpha	Liprin-alpha, isoform E [Drosophila melanogaster]	GO:0005515(protein binding);GO:0005925(focal adhesion);GO:0007411(axon guidance);GO:0007412(axon target recognition);GO:0007416(synapse assembly);GO:0008594(photoreceptor cell morphogenesis);GO:0031290(retinal ganglion cell axon guidance);GO:0031594(neuromuscular junction);GO:0032991(protein-containing complex);GO:0045202(synapse);GO:0045467(R7 cell development);GO:0048490(anterograde synaptic ve…	NA	1e-207	1	271,	0	-207	-206	4.07	3' UTR	1	6723903	6732766	8864	1
chr2L	6735852	6735970	119	FBgn0031853	FBtr0300056	2986	TTLL3B	tubulin tyrosine ligase-like 3B [Drosophila melanogaster]	GO:0000166(nucleotide binding);GO:0005524(ATP binding);GO:0005634(nucleus);GO:0005737(cytoplasm);GO:0005856(cytoskeleton);GO:0005874(microtubule);GO:0005930(axoneme);GO:0006464(cellular protein modification process);GO:0007283(spermatogenesis);GO:0007291(sperm individualization);GO:0015630(microtubule cytoskeleton);GO:0016874(ligase activity);GO:0018094(protein polyglycylation);GO:0030154(cell di…	NA	0.0022	2	49,12,	0,107	-2.66	-1.98	9.91	3' UTR	1	6732866	6736149	3284	1
chr2L	6742562	6754160	11599	FBgn0051910	FBtr0079304	0	CG31910	uncharacterized protein Dmel_CG31910 [Drosophila melanogaster]	GO:0003674(molecular_function);GO:0005575(cellular_component);GO:0008150(biological_process)	NA	5e-56	2	468,221,	0,11378	-55.3	-54.1	5.66	5' UTR	1	6744663	6745622	960	2
chr2L	6755176	6755535	360	FBgn0031855	FBtr0079303	12674	CG11221	uncharacterized protein Dmel_CG11221, isoform A [Drosophila melanogaster]	GO:0000166(nucleotide binding);GO:0004672(protein kinase activity);GO:0004674(protein serine/threonine kinase activity);GO:0005524(ATP binding);GO:0005575(cellular_component);GO:0006468(protein phosphorylation);GO:0007614(short-term memory);GO:0007616(long-term memory);GO:0010628(positive regulation of gene expression);GO:0016301(kinase activity);GO:0016310(phosphorylation);GO:0016740(transferase…	NA	5e-18	1	360,	0	-17.3	-16.3	2.9	3' UTR	1	6742502	6755390	12889	1
chr2L	6774041	6774698	658	FBgn0031858	FBtr0079336	0	CG17378	uncharacterized protein Dmel_CG17378, isoform B [Drosophila melanogaster]	GO:0003674(molecular_function);GO:0005575(cellular_component);GO:0008150(biological_process)	NA	1e-200	1	658,	0	-200	-198	8.03	5' UTR	1	6774041	6778444	4404	1
chr2L	6776308	6776487	180	FBgn0031858	FBtr0079336	2267	CG17378	uncharacterized protein Dmel_CG17378, isoform B [Drosophila melanogaster]	GO:0003674(molecular_function);GO:0005575(cellular_component);GO:0008150(biological_process)	NA	0.0052	1	180,	0	-2.28	-1.62	1.9	Exon (FBtr0079336/FBgn0031858, exon 4 of 7)	1	6774041	6778444	4404	1
chr2L	6822233	6822922	690	FBgn0051632	FBtr0079341	0	sens-2	senseless-2, isoform A [Drosophila melanogaster]	GO:0003676(nucleic acid binding);GO:0005634(nucleus);GO:0006355(regulation of transcription, DNA-templated);GO:0030097(hemopoiesis);GO:0051569(regulation of histone H3-K4 methylation)	NA	1e-129	1	690,	0	-129	-128	14.3	5' UTR	1	6822317	6838995	16679	1
chr2L	6838007	6838067	61	FBgn0051632	FBtr0345446	16073	sens-2	senseless-2, isoform A [Drosophila melanogaster]	GO:0003676(nucleic acid binding);GO:0005634(nucleus);GO:0006355(regulation of transcription, DNA-templated);GO:0030097(hemopoiesis);GO:0051569(regulation of histone H3-K4 methylation)	NA	0.035	1	61,	0	-1.45	-0.845	1.9	Exon (FBtr0345446/FBgn0051632, exon 5 of 5)	1	6821934	6838995	17062	1
chr2L	6838157	6838396	240	FBgn0051632	FBtr0345446	16223	sens-2	senseless-2, isoform A [Drosophila melanogaster]	GO:0003676(nucleic acid binding);GO:0005634(nucleus);GO:0006355(regulation of transcription, DNA-templated);GO:0030097(hemopoiesis);GO:0051569(regulation of histone H3-K4 methylation)	NA	1.7e-06	1	240,	0	-5.78	-5.01	1.55	3' UTR	1	6821934	6838995	17062	1
chr2L	6860609	6860849	241	FBgn0086451	FBtr0079343	6467	l(2)k09022	lethal (2) k09022 [Drosophila melanogaster]	GO:0000462(maturation of SSU-rRNA from tricistronic rRNA transcript (SSU-rRNA, 5.8S rRNA, LSU-rRNA));GO:0005634(nucleus);GO:0005730(nucleolus);GO:0006364(rRNA processing);GO:0030515(snoRNA binding);GO:0030686(90S preribosome);GO:0032040(small-subunit processome);GO:0034455(t-UTP complex);GO:0042254(ribosome biogenesis);GO:0045943(positive regulation of transcription by RNA polymerase I)	03008(Ribosome biogenesis in eukaryotes - Drosophila melanogaster (fruit fly))	7.9e-18	1	241,	0	-17.1	-16.2	1.74	3' UTR	1	6854142	6860849	6708	1
chr2L	6873364	6873483	120	FBgn0266219	FBtr0343866	650	lncRNA:CR44914	NA	NA	NA	0.03	1	120,	0	-1.53	-0.912	3.64	Exon (FBtr0343866/FBgn0266219, exon 1 of 2)	1	6872714	6874198	1485	1
chr2L	6874990	6896941	21952	FBgn0031866	FBtr0079344	0	Nlg2	neuroligin 2, isoform A [Drosophila melanogaster]	GO:0002121(inter-male aggressive behavior);GO:0005515(protein binding);GO:0005887(integral component of plasma membrane);GO:0007158(neuron cell-cell adhesion);GO:0007274(neuromuscular synaptic transmission);GO:0007628(adult walking behavior);GO:0008345(larval locomotory behavior);GO:0009986(cell surface);GO:0016020(membrane);GO:0016021(integral component of membrane);GO:0016787(hydrolase activity…	NA	1e-148	2	548,110,	0,21842	-148	-146	14.1	5' UTR	1	6896832	6906656	9825	1
chr2L	6897090	6897359	270	FBgn0031866	FBtr0307033	22190	Nlg2	neuroligin 2, isoform A [Drosophila melanogaster]	GO:0002121(inter-male aggressive behavior);GO:0005515(protein binding);GO:0005887(integral component of plasma membrane);GO:0007158(neuron cell-cell adhesion);GO:0007274(neuromuscular synaptic transmission);GO:0007628(adult walking behavior);GO:0008345(larval locomotory behavior);GO:0009986(cell surface);GO:0016020(membrane);GO:0016021(integral component of membrane);GO:0016787(hydrolase activity…	NA	7.8e-05	1	270,	0	-4.11	-3.38	4.96	5' UTR	1	6874900	6906656	31757	1
chr2L	6905342	6905491	150	FBgn0031866	FBtr0307033	30442	Nlg2	neuroligin 2, isoform A [Drosophila melanogaster]	GO:0002121(inter-male aggressive behavior);GO:0005515(protein binding);GO:0005887(integral component of plasma membrane);GO:0007158(neuron cell-cell adhesion);GO:0007274(neuromuscular synaptic transmission);GO:0007628(adult walking behavior);GO:0008345(larval locomotory behavior);GO:0009986(cell surface);GO:0016020(membrane);GO:0016021(integral component of membrane);GO:0016787(hydrolase activity…	NA	0.00021	1	150,	0	-3.68	-2.97	1.82	Exon (FBtr0307033/FBgn0031866, exon 13 of 13)	1	6874900	6906656	31757	1
chr2L	6908083	6908291	209	FBgn0031868	FBtr0332324	0	Rat1	Rat1 5'-3' exoribonuclease, isoform A [Drosophila melanogaster]	GO:0000738(DNA catabolic process, exonucleolytic);GO:0003676(nucleic acid binding);GO:0004518(nuclease activity);GO:0004527(exonuclease activity);GO:0004534(5'-3' exoribonuclease activity);GO:0005634(nucleus);GO:0006139(nucleobase-containing compound metabolic process);GO:0006353(DNA-templated transcription, termination);GO:0006355(regulation of transcription, DNA-templated);GO:0006397(mRNA proce…	03008(Ribosome biogenesis in eukaryotes - Drosophila melanogaster (fruit fly));03018(RNA degradation - Drosophila melanogaster (fruit fly))	2e-12	1	209,	0	-11.7	-10.8	2.06	5' UTR	1	6908083	6911057	2975	1
chr2L	6909064	6909154	91	FBgn0031868	FBtr0332324	981	Rat1	Rat1 5'-3' exoribonuclease, isoform A [Drosophila melanogaster]	GO:0000738(DNA catabolic process, exonucleolytic);GO:0003676(nucleic acid binding);GO:0004518(nuclease activity);GO:0004527(exonuclease activity);GO:0004534(5'-3' exoribonuclease activity);GO:0005634(nucleus);GO:0006139(nucleobase-containing compound metabolic process);GO:0006353(DNA-templated transcription, termination);GO:0006355(regulation of transcription, DNA-templated);GO:0006397(mRNA proce…	03008(Ribosome biogenesis in eukaryotes - Drosophila melanogaster (fruit fly));03018(RNA degradation - Drosophila melanogaster (fruit fly))	0.00046	1	91,	0	-3.34	-2.64	1.59	Exon (FBtr0332324/FBgn0031868, exon 1 of 1)	1	6908083	6911057	2975	1
chr2L	6909392	6909540	149	FBgn0031868	FBtr0332324	1309	Rat1	Rat1 5'-3' exoribonuclease, isoform A [Drosophila melanogaster]	GO:0000738(DNA catabolic process, exonucleolytic);GO:0003676(nucleic acid binding);GO:0004518(nuclease activity);GO:0004527(exonuclease activity);GO:0004534(5'-3' exoribonuclease activity);GO:0005634(nucleus);GO:0006139(nucleobase-containing compound metabolic process);GO:0006353(DNA-templated transcription, termination);GO:0006355(regulation of transcription, DNA-templated);GO:0006397(mRNA proce…	03008(Ribosome biogenesis in eukaryotes - Drosophila melanogaster (fruit fly));03018(RNA degradation - Drosophila melanogaster (fruit fly))	8.9e-07	1	149,	0	-6.05	-5.27	1.3	Exon (FBtr0332324/FBgn0031868, exon 1 of 1)	1	6908083	6911057	2975	1
chr2L	6910403	6910968	566	FBgn0031868	FBtr0332324	2320	Rat1	Rat1 5'-3' exoribonuclease, isoform A [Drosophila melanogaster]	GO:0000738(DNA catabolic process, exonucleolytic);GO:0003676(nucleic acid binding);GO:0004518(nuclease activity);GO:0004527(exonuclease activity);GO:0004534(5'-3' exoribonuclease activity);GO:0005634(nucleus);GO:0006139(nucleobase-containing compound metabolic process);GO:0006353(DNA-templated transcription, termination);GO:0006355(regulation of transcription, DNA-templated);GO:0006397(mRNA proce…	03008(Ribosome biogenesis in eukaryotes - Drosophila melanogaster (fruit fly));03018(RNA degradation - Drosophila melanogaster (fruit fly))	0	1	566,	0	-380	-Inf	4.46	3' UTR	1	6908083	6911057	2975	1
chr2L	6925283	6926092	810	FBgn0004838	FBtr0301403	4579	Hrb27C	heterogeneous nuclear ribonucleoprotein at 27C, isoform A [Drosophila melanogaster]	GO:0003676(nucleic acid binding);GO:0003697(single-stranded DNA binding);GO:0003723(RNA binding);GO:0003729(mRNA binding);GO:0003730(mRNA 3'-UTR binding);GO:0005515(protein binding);GO:0005634(nucleus);GO:0005654(nucleoplasm);GO:0005737(cytoplasm);GO:0007283(spermatogenesis);GO:0007298(border follicle cell migration);GO:0007319(negative regulation of oskar mRNA translation);GO:0007411(axon guidan…	03015(mRNA surveillance pathway - Drosophila melanogaster (fruit fly))	0	1	810,	0	-553	-Inf	1.92	3' UTR	1	6920704	6926046	5343	1
chr2L	6926392	6927651	1260	FBgn0004838	FBtr0079346	5688	Hrb27C	heterogeneous nuclear ribonucleoprotein at 27C, isoform A [Drosophila melanogaster]	GO:0003676(nucleic acid binding);GO:0003697(single-stranded DNA binding);GO:0003723(RNA binding);GO:0003729(mRNA binding);GO:0003730(mRNA 3'-UTR binding);GO:0005515(protein binding);GO:0005634(nucleus);GO:0005654(nucleoplasm);GO:0005737(cytoplasm);GO:0007283(spermatogenesis);GO:0007298(border follicle cell migration);GO:0007319(negative regulation of oskar mRNA translation);GO:0007411(axon guidan…	03015(mRNA surveillance pathway - Drosophila melanogaster (fruit fly))	0	1	1260,	0	-3640	-Inf	2.95	3' UTR	1	6920704	6926806	6103	1
chr2L	6928550	6928700	151	FBgn0004838	FBtr0307032	7846	Hrb27C	heterogeneous nuclear ribonucleoprotein at 27C, isoform A [Drosophila melanogaster]	GO:0003676(nucleic acid binding);GO:0003697(single-stranded DNA binding);GO:0003723(RNA binding);GO:0003729(mRNA binding);GO:0003730(mRNA 3'-UTR binding);GO:0005515(protein binding);GO:0005634(nucleus);GO:0005654(nucleoplasm);GO:0005737(cytoplasm);GO:0007283(spermatogenesis);GO:0007298(border follicle cell migration);GO:0007319(negative regulation of oskar mRNA translation);GO:0007411(axon guidan…	03015(mRNA surveillance pathway - Drosophila melanogaster (fruit fly))	4.6e-08	1	151,	0	-7.34	-6.54	2.32	3' UTR	1	6920704	6932057	11354	1
chr2L	6929989	6930379	391	FBgn0004838	FBtr0307032	9285	Hrb27C	heterogeneous nuclear ribonucleoprotein at 27C, isoform A [Drosophila melanogaster]	GO:0003676(nucleic acid binding);GO:0003697(single-stranded DNA binding);GO:0003723(RNA binding);GO:0003729(mRNA binding);GO:0003730(mRNA 3'-UTR binding);GO:0005515(protein binding);GO:0005634(nucleus);GO:0005654(nucleoplasm);GO:0005737(cytoplasm);GO:0007283(spermatogenesis);GO:0007298(border follicle cell migration);GO:0007319(negative regulation of oskar mRNA translation);GO:0007411(axon guidan…	03015(mRNA surveillance pathway - Drosophila melanogaster (fruit fly))	1e-171	1	391,	0	-171	-170	3.06	3' UTR	1	6920704	6932057	11354	1
chr2L	6931128	6931637	510	FBgn0004838	FBtr0307032	10424	Hrb27C	heterogeneous nuclear ribonucleoprotein at 27C, isoform A [Drosophila melanogaster]	GO:0003676(nucleic acid binding);GO:0003697(single-stranded DNA binding);GO:0003723(RNA binding);GO:0003729(mRNA binding);GO:0003730(mRNA 3'-UTR binding);GO:0005515(protein binding);GO:0005634(nucleus);GO:0005654(nucleoplasm);GO:0005737(cytoplasm);GO:0007283(spermatogenesis);GO:0007298(border follicle cell migration);GO:0007319(negative regulation of oskar mRNA translation);GO:0007411(axon guidan…	03015(mRNA surveillance pathway - Drosophila melanogaster (fruit fly))	1e-232	1	510,	0	-232	-230	2.99	3' UTR	1	6920704	6932057	11354	1
chr2L	6932478	6932686	209	FBgn0031869	FBtr0079367	10128	CG18304	uncharacterized protein Dmel_CG18304, isoform A [Drosophila melanogaster]	GO:0005615(extracellular space);GO:0010506(regulation of autophagy)	NA	6.3e-29	1	209,	0	-28.2	-27.1	2.3	3' UTR	1	6932545	6942814	10270	2
chr2L	6954193	6954586	394	FBgn0020616	FBtr0079349	3772	SA	stromalin [Drosophila melanogaster]	GO:0000780(condensed nuclear chromosome, centromeric region);GO:0000785(chromatin);GO:0000922(spindle pole);GO:0003682(chromatin binding);GO:0005634(nucleus);GO:0005721(pericentric heterochromatin);GO:0007062(sister chromatid cohesion);GO:0007064(mitotic sister chromatid cohesion);GO:0007130(synaptonemal complex assembly);GO:0008278(cohesin complex);GO:0016322(neuron remodeling);GO:0034990(nuclea…	NA	3.2e-67	2	135,194,	0,200	-66.5	-65.3	3.74	3' UTR	1	6950421	6954586	4166	1
chr2L	6958865	6959074	210	FBgn0031875	FBtr0079350	1857	CG3430	uncharacterized protein Dmel_CG3430 [Drosophila melanogaster]	GO:0000790(nuclear chromatin);GO:0003682(chromatin binding);GO:0005634(nucleus);GO:0006260(DNA replication);GO:0006261(DNA-dependent DNA replication);GO:0007049(cell cycle);GO:0007062(sister chromatid cohesion);GO:0042555(MCM complex);GO:0051301(cell division)	NA	3.9e-09	1	210,	0	-8.41	-7.59	2.25	3' UTR	1	6957008	6959104	2097	1
chr2L	6960377	6960763	387	FBgn0031877	FBtr0079351	0	CG10399	uncharacterized protein Dmel_CG10399, isoform A [Drosophila melanogaster]	GO:0003824(catalytic activity);GO:0004419(hydroxymethylglutaryl-CoA lyase activity);GO:0005759(mitochondrial matrix);GO:0005777(peroxisome);GO:0005829(cytosol);GO:0006551(leucine metabolic process);GO:0006552(leucine catabolic process);GO:0006629(lipid metabolic process);GO:0016829(lyase activity);GO:0046951(ketone body biosynthetic process)	00072(Synthesis and degradation of ketone bodies - Drosophila melanogaster (fruit fly));00280(Valine, leucine and isoleucine degradation - Drosophila melanogaster (fruit fly));00650(Butanoate metabolism - Drosophila melanogaster (fruit fly));01100(Metabolic pathways - Drosophila melanogaster (fruit fly));04146(Peroxisome - Drosophila melanogaster (fruit fly))	7.9e-32	2	111,217,	0,170	-31.1	-30	4.65	5' UTR	1	6960377	6961555	1179	1
chr2L	6961148	6961564	417	FBgn0031877	FBtr0079351	771	CG10399	uncharacterized protein Dmel_CG10399, isoform A [Drosophila melanogaster]	GO:0003824(catalytic activity);GO:0004419(hydroxymethylglutaryl-CoA lyase activity);GO:0005759(mitochondrial matrix);GO:0005777(peroxisome);GO:0005829(cytosol);GO:0006551(leucine metabolic process);GO:0006552(leucine catabolic process);GO:0006629(lipid metabolic process);GO:0016829(lyase activity);GO:0046951(ketone body biosynthetic process)	00072(Synthesis and degradation of ketone bodies - Drosophila melanogaster (fruit fly));00280(Valine, leucine and isoleucine degradation - Drosophila melanogaster (fruit fly));00650(Butanoate metabolism - Drosophila melanogaster (fruit fly));01100(Metabolic pathways - Drosophila melanogaster (fruit fly));04146(Peroxisome - Drosophila melanogaster (fruit fly))	1.8e-09	1	417,	0	-8.75	-7.92	2.11	3' UTR	1	6960377	6961555	1179	1
chr2L	7022261	7022470	210	FBgn0000053	FBtr0339663	1428	Gart	adenosine 3, isoform B [Drosophila melanogaster]	GO:0000166(nucleotide binding);GO:0003824(catalytic activity);GO:0004637(phosphoribosylamine-glycine ligase activity);GO:0004641(phosphoribosylformylglycinamidine cyclo-ligase activity);GO:0004644(phosphoribosylglycinamide formyltransferase activity);GO:0005524(ATP binding);GO:0005737(cytoplasm);GO:0006164(purine nucleotide biosynthetic process);GO:0006189('de novo' IMP biosynthetic process);GO:0…	00230(Purine metabolism - Drosophila melanogaster (fruit fly));00670(One carbon pool by folate - Drosophila melanogaster (fruit fly));01100(Metabolic pathways - Drosophila melanogaster (fruit fly))	1e-26	1	210,	0	-26	-25	3.57	3' UTR	1	7014623	7023898	9276	2
chr2L	7034229	7034778	550	FBgn0031883	FBtr0089640	1508	Caper	caper, isoform B [Drosophila melanogaster]	GO:0000381(regulation of alternative mRNA splicing, via spliceosome);GO:0000398(mRNA splicing, via spliceosome);GO:0003676(nucleic acid binding);GO:0003723(RNA binding);GO:0003729(mRNA binding);GO:0005634(nucleus);GO:0005654(nucleoplasm);GO:0006397(mRNA processing);GO:0071011(precatalytic spliceosome);GO:0071013(catalytic step 2 spliceosome)	NA	4e-24	3	45,210,14,	0,255,536	-23.4	-22.4	1.47	3' UTR	1	7032721	7037613	4893	1
chr2L	7035179	7035910	732	FBgn0031883	FBtr0089640	2458	Caper	caper, isoform B [Drosophila melanogaster]	GO:0000381(regulation of alternative mRNA splicing, via spliceosome);GO:0000398(mRNA splicing, via spliceosome);GO:0003676(nucleic acid binding);GO:0003723(RNA binding);GO:0003729(mRNA binding);GO:0005634(nucleus);GO:0005654(nucleoplasm);GO:0006397(mRNA processing);GO:0071011(precatalytic spliceosome);GO:0071013(catalytic step 2 spliceosome)	NA	5e-65	2	383,274,	0,458	-64.3	-63.1	2.15	3' UTR	1	7032721	7037613	4893	1
chr2L	7037043	7037580	538	FBgn0031883	FBtr0089640	4322	Caper	caper, isoform B [Drosophila melanogaster]	GO:0000381(regulation of alternative mRNA splicing, via spliceosome);GO:0000398(mRNA splicing, via spliceosome);GO:0003676(nucleic acid binding);GO:0003723(RNA binding);GO:0003729(mRNA binding);GO:0005634(nucleus);GO:0005654(nucleoplasm);GO:0006397(mRNA processing);GO:0071011(precatalytic spliceosome);GO:0071013(catalytic step 2 spliceosome)	NA	4e-69	1	538,	0	-68.4	-67.1	2.06	3' UTR	1	7032721	7037613	4893	1
chr2L	7037729	7037878	150	FBgn0262872	FBtr0306228	0	milt	milton, isoform B [Drosophila melanogaster]	GO:0003777(microtubule motor activity);GO:0005515(protein binding);GO:0005623(cell);GO:0005737(cytoplasm);GO:0005739(mitochondrion);GO:0006605(protein targeting);GO:0007287(Nebenkern assembly);GO:0007310(oocyte dorsal/ventral axis specification);GO:0008104(protein localization);GO:0017022(myosin binding);GO:0019896(axonal transport of mitochondrion);GO:0030382(sperm mitochondrion organization);GO…	NA	2.7e-10	1	150,	0	-9.57	-8.73	1.91	5' UTR	1	7037823	7054847	17025	1
chr2L	7037973	7040558	2586	FBgn0262872	FBtr0306228	150	milt	milton, isoform B [Drosophila melanogaster]	GO:0003777(microtubule motor activity);GO:0005515(protein binding);GO:0005623(cell);GO:0005737(cytoplasm);GO:0005739(mitochondrion);GO:0006605(protein targeting);GO:0007287(Nebenkern assembly);GO:0007310(oocyte dorsal/ventral axis specification);GO:0008104(protein localization);GO:0017022(myosin binding);GO:0019896(axonal transport of mitochondrion);GO:0030382(sperm mitochondrion organization);GO…	NA	1e-249	2	394,86,	0,2500	-249	-247	10.6	5' UTR	1	7037823	7054847	17025	1
chr2L	7042375	7046745	4371	FBgn0262872	FBtr0306228	4552	milt	milton, isoform B [Drosophila melanogaster]	GO:0003777(microtubule motor activity);GO:0005515(protein binding);GO:0005623(cell);GO:0005737(cytoplasm);GO:0005739(mitochondrion);GO:0006605(protein targeting);GO:0007287(Nebenkern assembly);GO:0007310(oocyte dorsal/ventral axis specification);GO:0008104(protein localization);GO:0017022(myosin binding);GO:0019896(axonal transport of mitochondrion);GO:0030382(sperm mitochondrion organization);GO…	NA	1e-227	2	138,492,	0,3879	-227	-226	6.42	5' UTR	1	7037823	7054847	17025	1
chr2L	7049281	7050821	1541	FBgn0262872	FBtr0306230	0	milt	milton, isoform B [Drosophila melanogaster]	GO:0003777(microtubule motor activity);GO:0005515(protein binding);GO:0005623(cell);GO:0005737(cytoplasm);GO:0005739(mitochondrion);GO:0006605(protein targeting);GO:0007287(Nebenkern assembly);GO:0007310(oocyte dorsal/ventral axis specification);GO:0008104(protein localization);GO:0017022(myosin binding);GO:0019896(axonal transport of mitochondrion);GO:0030382(sperm mitochondrion organization);GO…	NA	1e-193	2	445,454,	0,1087	-193	-192	6.09	5' UTR	1	7050368	7054847	4480	1
chr2L	7053974	7054513	540	FBgn0262872	FBtr0306228	16151	milt	milton, isoform B [Drosophila melanogaster]	GO:0003777(microtubule motor activity);GO:0005515(protein binding);GO:0005623(cell);GO:0005737(cytoplasm);GO:0005739(mitochondrion);GO:0006605(protein targeting);GO:0007287(Nebenkern assembly);GO:0007310(oocyte dorsal/ventral axis specification);GO:0008104(protein localization);GO:0017022(myosin binding);GO:0019896(axonal transport of mitochondrion);GO:0030382(sperm mitochondrion organization);GO…	NA	1e-22	1	540,	0	-22	-21	1.45	Exon (FBtr0306228/FBgn0262872, exon 6 of 6)	1	7037823	7054847	17025	1
chr2L	7055740	7056010	271	FBgn0262872	FBtr0306229	17917	milt	milton, isoform B [Drosophila melanogaster]	GO:0003777(microtubule motor activity);GO:0005515(protein binding);GO:0005623(cell);GO:0005737(cytoplasm);GO:0005739(mitochondrion);GO:0006605(protein targeting);GO:0007287(Nebenkern assembly);GO:0007310(oocyte dorsal/ventral axis specification);GO:0008104(protein localization);GO:0017022(myosin binding);GO:0019896(axonal transport of mitochondrion);GO:0030382(sperm mitochondrion organization);GO…	NA	6.3e-98	1	271,	0	-97.2	-95.9	2.09	3' UTR	1	7037823	7056010	18188	1
chr2L	7056301	7056809	509	FBgn0031885	FBtr0079402	0	Mnn1	menin 1, isoform B [Drosophila melanogaster]	GO:0000403(Y-form DNA binding);GO:0000785(chromatin);GO:0001666(response to hypoxia);GO:0003682(chromatin binding);GO:0003690(double-stranded DNA binding);GO:0005634(nucleus);GO:0006289(nucleotide-excision repair);GO:0006357(regulation of transcription by RNA polymerase II);GO:0006974(cellular response to DNA damage stimulus);GO:0006979(response to oxidative stress);GO:0008168(methyltransferase a…	NA	1e-290	1	509,	0	-290	-289	4.62	5' UTR	1	7056301	7059294	2994	1
chr2L	7056869	7057108	240	FBgn0031885	FBtr0079402	568	Mnn1	menin 1, isoform B [Drosophila melanogaster]	GO:0000403(Y-form DNA binding);GO:0000785(chromatin);GO:0001666(response to hypoxia);GO:0003682(chromatin binding);GO:0003690(double-stranded DNA binding);GO:0005634(nucleus);GO:0006289(nucleotide-excision repair);GO:0006357(regulation of transcription by RNA polymerase II);GO:0006974(cellular response to DNA damage stimulus);GO:0006979(response to oxidative stress);GO:0008168(methyltransferase a…	NA	4e-14	1	240,	0	-13.4	-12.5	1.97	5' UTR	1	7056301	7059294	2994	1
chr2L	7058926	7061523	2598	FBgn0051907	FBtr0344736	0	CG31907	uncharacterized protein Dmel_CG31907, isoform A [Drosophila melanogaster]	GO:0005515(protein binding);GO:0005815(microtubule organizing center);GO:0005874(microtubule);GO:0005881(cytoplasmic microtubule);GO:0008017(microtubule binding);GO:0031110(regulation of microtubule polymerization or depolymerization);GO:0035371(microtubule plus-end);GO:0035372(protein localization to microtubule);GO:0051010(microtubule plus-end binding);GO:0051225(spindle assembly);GO:0051233(sp…	NA	7.9e-90	2	369,558,	0,2040	-89.1	-87.8	3.07	5' UTR	1	7059214	7060851	1638	2
chr2L	7063437	7063586	150	FBgn0031885	FBtr0110978	7136	Mnn1	menin 1, isoform B [Drosophila melanogaster]	GO:0000403(Y-form DNA binding);GO:0000785(chromatin);GO:0001666(response to hypoxia);GO:0003682(chromatin binding);GO:0003690(double-stranded DNA binding);GO:0005634(nucleus);GO:0006289(nucleotide-excision repair);GO:0006357(regulation of transcription by RNA polymerase II);GO:0006974(cellular response to DNA damage stimulus);GO:0006979(response to oxidative stress);GO:0008168(methyltransferase a…	NA	1.6e-23	1	150,	0	-22.8	-21.8	1.91	3' UTR	1	7056301	7063586	7286	1
chr2L	7064128	7064467	340	FBgn0031886	FBtr0079424	1370	Nuf2	Nuf2 [Drosophila melanogaster]	GO:0000776(kinetochore);GO:0007059(chromosome segregation);GO:0007080(mitotic metaphase plate congression);GO:0031262(Ndc80 complex)	NA	0	2	70,215,	0,125	-603	-Inf	1.87	3' UTR	1	7064431	7065837	1407	2
chr2L	7182234	7182473	240	FBgn0031893	FBtr0079405	0	MICU1	mitochondrial calcium uptake 1, isoform A [Drosophila melanogaster]	GO:0005509(calcium ion binding);GO:0005739(mitochondrion);GO:0005743(mitochondrial inner membrane);GO:0005758(mitochondrial intermembrane space);GO:0006811(ion transport);GO:0006816(calcium ion transport);GO:0006851(mitochondrial calcium ion transmembrane transport);GO:0007615(anesthesia-resistant memory);GO:0016020(membrane);GO:0016021(integral component of membrane);GO:0036444(calcium import in…	NA	6.3e-37	1	240,	0	-36.2	-35.1	2.76	5' UTR	1	7182234	7185519	3286	1
chr2L	7228523	7228612	90	FBgn0259111	FBtr0331664	11891	Ndae1	Na[+]-driven anion exchanger 1, isoform F [Drosophila melanogaster]	GO:0005452(inorganic anion exchanger activity);GO:0005886(plasma membrane);GO:0005887(integral component of plasma membrane);GO:0006811(ion transport);GO:0006820(anion transport);GO:0008509(anion transmembrane transporter activity);GO:0008510(sodium:bicarbonate symporter activity);GO:0015301(anion:anion antiporter activity);GO:0015698(inorganic anion transport);GO:0015701(bicarbonate transport);G…	NA	0.025	1	90,	0	-1.6	-0.982	2.07	3' UTR	1	7223328	7240503	17176	2
chr2L	7307248	7307695	448	FBgn0284084	FBtr0079432	89	wg	wingless [Drosophila melanogaster]	GO:0001745(compound eye morphogenesis);GO:0005102(signaling receptor binding);GO:0005109(frizzled binding);GO:0005515(protein binding);GO:0005539(glycosaminoglycan binding);GO:0005576(extracellular region);GO:0005615(extracellular space);GO:0005769(early endosome);GO:0005770(late endosome);GO:0005771(multivesicular body);GO:0005783(endoplasmic reticulum);GO:0005886(plasma membrane);GO:0007275(mul…	04150(mTOR signaling pathway - Drosophila melanogaster (fruit fly));04310(Wnt signaling pathway - Drosophila melanogaster (fruit fly));04391(Hippo signaling pathway - fly - Drosophila melanogaster (fruit fly))	1e-10	1	448,	0	-10	-9.17	6.25	5' UTR	1	7307159	7316265	9107	1
chr2L	7316086	7316265	180	FBgn0284084	FBtr0079432	8927	wg	wingless [Drosophila melanogaster]	GO:0001745(compound eye morphogenesis);GO:0005102(signaling receptor binding);GO:0005109(frizzled binding);GO:0005515(protein binding);GO:0005539(glycosaminoglycan binding);GO:0005576(extracellular region);GO:0005615(extracellular space);GO:0005769(early endosome);GO:0005770(late endosome);GO:0005771(multivesicular body);GO:0005783(endoplasmic reticulum);GO:0005886(plasma membrane);GO:0007275(mul…	04150(mTOR signaling pathway - Drosophila melanogaster (fruit fly));04310(Wnt signaling pathway - Drosophila melanogaster (fruit fly));04391(Hippo signaling pathway - fly - Drosophila melanogaster (fruit fly))	4.9e-07	1	180,	0	-6.31	-5.53	3.87	3' UTR	1	7307159	7316265	9107	1
chr2L	7333892	7334636	745	FBgn0031902	FBtr0334800	178	Wnt6	Wnt oncogene analog 6, isoform B [Drosophila melanogaster]	GO:0005102(signaling receptor binding);GO:0005109(frizzled binding);GO:0005576(extracellular region);GO:0005615(extracellular space);GO:0007275(multicellular organism development);GO:0016055(Wnt signaling pathway);GO:0030182(neuron differentiation);GO:0044719(regulation of imaginal disc-derived wing size);GO:0045165(cell fate commitment);GO:0060070(canonical Wnt signaling pathway)	04150(mTOR signaling pathway - Drosophila melanogaster (fruit fly));04310(Wnt signaling pathway - Drosophila melanogaster (fruit fly))	1.3e-74	1	745,	0	-73.9	-72.7	5.71	5' UTR	1	7333714	7352524	18811	1
chr2L	7334695	7335052	358	FBgn0031902	FBtr0334800	981	Wnt6	Wnt oncogene analog 6, isoform B [Drosophila melanogaster]	GO:0005102(signaling receptor binding);GO:0005109(frizzled binding);GO:0005576(extracellular region);GO:0005615(extracellular space);GO:0007275(multicellular organism development);GO:0016055(Wnt signaling pathway);GO:0030182(neuron differentiation);GO:0044719(regulation of imaginal disc-derived wing size);GO:0045165(cell fate commitment);GO:0060070(canonical Wnt signaling pathway)	04150(mTOR signaling pathway - Drosophila melanogaster (fruit fly));04310(Wnt signaling pathway - Drosophila melanogaster (fruit fly))	1.3e-13	1	358,	0	-12.9	-12	1.96	5' UTR	1	7333714	7352524	18811	1
chr2L	7351202	7351410	209	FBgn0031902	FBtr0334800	17488	Wnt6	Wnt oncogene analog 6, isoform B [Drosophila melanogaster]	GO:0005102(signaling receptor binding);GO:0005109(frizzled binding);GO:0005576(extracellular region);GO:0005615(extracellular space);GO:0007275(multicellular organism development);GO:0016055(Wnt signaling pathway);GO:0030182(neuron differentiation);GO:0044719(regulation of imaginal disc-derived wing size);GO:0045165(cell fate commitment);GO:0060070(canonical Wnt signaling pathway)	04150(mTOR signaling pathway - Drosophila melanogaster (fruit fly));04310(Wnt signaling pathway - Drosophila melanogaster (fruit fly))	0.00058	1	209,	0	-3.24	-2.54	2.24	Exon (FBtr0334800/FBgn0031902, exon 3 of 4)	1	7333714	7352524	18811	1
chr2L	7352393	7352542	150	FBgn0031902	FBtr0334800	18679	Wnt6	Wnt oncogene analog 6, isoform B [Drosophila melanogaster]	GO:0005102(signaling receptor binding);GO:0005109(frizzled binding);GO:0005576(extracellular region);GO:0005615(extracellular space);GO:0007275(multicellular organism development);GO:0016055(Wnt signaling pathway);GO:0030182(neuron differentiation);GO:0044719(regulation of imaginal disc-derived wing size);GO:0045165(cell fate commitment);GO:0060070(canonical Wnt signaling pathway)	04150(mTOR signaling pathway - Drosophila melanogaster (fruit fly));04310(Wnt signaling pathway - Drosophila melanogaster (fruit fly))	5e-08	1	150,	0	-7.3	-6.5	1.74	3' UTR	1	7333714	7352524	18811	1
chr2L	7363676	7364789	1114	FBgn0031903	FBtr0303207	297	Wnt10	Wnt oncogene analog 10 [Drosophila melanogaster]	GO:0005102(signaling receptor binding);GO:0005109(frizzled binding);GO:0005576(extracellular region);GO:0005615(extracellular space);GO:0007275(multicellular organism development);GO:0016055(Wnt signaling pathway);GO:0030182(neuron differentiation);GO:0045165(cell fate commitment)	04150(mTOR signaling pathway - Drosophila melanogaster (fruit fly));04310(Wnt signaling pathway - Drosophila melanogaster (fruit fly))	6e-06	2	60,267,	0,847	-5.22	-4.47	20.8	5' UTR	1	7363379	7377528	14150	1
chr2L	7377350	7377409	60	FBgn0031903	FBtr0303207	13971	Wnt10	Wnt oncogene analog 10 [Drosophila melanogaster]	GO:0005102(signaling receptor binding);GO:0005109(frizzled binding);GO:0005576(extracellular region);GO:0005615(extracellular space);GO:0007275(multicellular organism development);GO:0016055(Wnt signaling pathway);GO:0030182(neuron differentiation);GO:0045165(cell fate commitment)	04150(mTOR signaling pathway - Drosophila melanogaster (fruit fly));04310(Wnt signaling pathway - Drosophila melanogaster (fruit fly))	0.033	1	60,	0	-1.48	-0.864	2.41	3' UTR	1	7363379	7377528	14150	1
chr2L	7380382	7380532	151	FBgn0002938	FBtr0079436	2680	ninaC	neither inactivation nor afterpotential C, isoform A [Drosophila melanogaster]	GO:0000166(nucleotide binding);GO:0003774(motor activity);GO:0003779(actin binding);GO:0004672(protein kinase activity);GO:0004674(protein serine/threonine kinase activity);GO:0004697(protein kinase C activity);GO:0004713(protein tyrosine kinase activity);GO:0005515(protein binding);GO:0005516(calmodulin binding);GO:0005524(ATP binding);GO:0005634(nucleus);GO:0005737(cytoplasm);GO:0005856(cytoske…	04745(Phototransduction - fly - Drosophila melanogaster (fruit fly))	2e-47	1	151,	0	-46.7	-45.6	1.38	Exon (FBtr0079436/FBgn0002938, exon 4 of 14)	1	7377702	7384344	6643	1
chr2L	7381985	7382498	514	FBgn0002938	FBtr0079436	4283	ninaC	neither inactivation nor afterpotential C, isoform A [Drosophila melanogaster]	GO:0000166(nucleotide binding);GO:0003774(motor activity);GO:0003779(actin binding);GO:0004672(protein kinase activity);GO:0004674(protein serine/threonine kinase activity);GO:0004697(protein kinase C activity);GO:0004713(protein tyrosine kinase activity);GO:0005515(protein binding);GO:0005516(calmodulin binding);GO:0005524(ATP binding);GO:0005634(nucleus);GO:0005737(cytoplasm);GO:0005856(cytoske…	04745(Phototransduction - fly - Drosophila melanogaster (fruit fly))	0	2	74,377,	0,137	-2150	-Inf	4	3' UTR	1	7377702	7384344	6643	1
chr2L	7384044	7384344	301	FBgn0002938	FBtr0079436	6342	ninaC	neither inactivation nor afterpotential C, isoform A [Drosophila melanogaster]	GO:0000166(nucleotide binding);GO:0003774(motor activity);GO:0003779(actin binding);GO:0004672(protein kinase activity);GO:0004674(protein serine/threonine kinase activity);GO:0004697(protein kinase C activity);GO:0004713(protein tyrosine kinase activity);GO:0005515(protein binding);GO:0005516(calmodulin binding);GO:0005524(ATP binding);GO:0005634(nucleus);GO:0005737(cytoplasm);GO:0005856(cytoske…	04745(Phototransduction - fly - Drosophila melanogaster (fruit fly))	4e-22	1	301,	0	-21.4	-20.4	1.36	3' UTR	1	7377702	7384344	6643	1
chr2L	7403767	7404280	514	FBgn0031907	FBtr0302587	2432	CG5171	uncharacterized protein Dmel_CG5171, isoform D [Drosophila melanogaster]	GO:0003824(catalytic activity);GO:0004805(trehalose-phosphatase activity);GO:0005737(cytoplasm);GO:0005992(trehalose biosynthetic process);GO:0016311(dephosphorylation);GO:0016787(hydrolase activity);GO:0070413(trehalose metabolism in response to stress)	00500(Starch and sucrose metabolism - Drosophila melanogaster (fruit fly));01100(Metabolic pathways - Drosophila melanogaster (fruit fly))	1e-192	2	397,51,	0,463	-192	-190	2.19	Exon (FBtr0302587/FBgn0031907, exon 3 of 4)	1	7401335	7404526	3192	1
chr2L	7405316	7405558	243	FBgn0031908	FBtr0079441	89	CG5177	uncharacterized protein Dmel_CG5177, isoform A [Drosophila melanogaster]	GO:0003824(catalytic activity);GO:0004805(trehalose-phosphatase activity);GO:0005576(extracellular region);GO:0005737(cytoplasm);GO:0005992(trehalose biosynthetic process);GO:0016311(dephosphorylation);GO:0016787(hydrolase activity);GO:0016791(phosphatase activity);GO:0070413(trehalose metabolism in response to stress)	00500(Starch and sucrose metabolism - Drosophila melanogaster (fruit fly));01100(Metabolic pathways - Drosophila melanogaster (fruit fly))	1e-14	2	67,111,	0,132	-14	-13.1	1.19	5' UTR	1	7405227	7408475	3249	1
chr2L	7408246	7408600	355	FBgn0031908	FBtr0079441	3019	CG5177	uncharacterized protein Dmel_CG5177, isoform A [Drosophila melanogaster]	GO:0003824(catalytic activity);GO:0004805(trehalose-phosphatase activity);GO:0005576(extracellular region);GO:0005737(cytoplasm);GO:0005992(trehalose biosynthetic process);GO:0016311(dephosphorylation);GO:0016787(hydrolase activity);GO:0016791(phosphatase activity);GO:0070413(trehalose metabolism in response to stress)	00500(Starch and sucrose metabolism - Drosophila melanogaster (fruit fly));01100(Metabolic pathways - Drosophila melanogaster (fruit fly))	1e-152	1	355,	0	-152	-151	1.92	3' UTR	1	7405227	7408475	3249	1
chr2L	7412627	7412867	241	FBgn0028387	FBtr0308610	210	chm	chameau, isoform A [Drosophila melanogaster]	GO:0000123(histone acetyltransferase complex);GO:0000790(nuclear chromatin);GO:0003700(DNA-binding transcription factor activity);GO:0003713(transcription coactivator activity);GO:0004402(histone acetyltransferase activity);GO:0005634(nucleus);GO:0006355(regulation of transcription, DNA-templated);GO:0008134(transcription factor binding);GO:0008270(zinc ion binding);GO:0009996(negative regulation…	NA	1.1e-05	1	241,	0	-4.96	-4.22	1.6	Exon (FBtr0308610/FBgn0028387, exon 1 of 6)	1	7412417	7417813	5397	1
chr2L	7413167	7413629	463	FBgn0028387	FBtr0308610	750	chm	chameau, isoform A [Drosophila melanogaster]	GO:0000123(histone acetyltransferase complex);GO:0000790(nuclear chromatin);GO:0003700(DNA-binding transcription factor activity);GO:0003713(transcription coactivator activity);GO:0004402(histone acetyltransferase activity);GO:0005634(nucleus);GO:0006355(regulation of transcription, DNA-templated);GO:0008134(transcription factor binding);GO:0008270(zinc ion binding);GO:0009996(negative regulation…	NA	1.6e-27	2	142,248,	0,215	-26.8	-25.8	2.3	Exon (FBtr0308610/FBgn0028387, exon 1 of 6)	1	7412417	7417813	5397	1
chr2L	7422196	7422406	211	FBgn0028387	FBtr0079443	9779	chm	chameau, isoform A [Drosophila melanogaster]	GO:0000123(histone acetyltransferase complex);GO:0000790(nuclear chromatin);GO:0003700(DNA-binding transcription factor activity);GO:0003713(transcription coactivator activity);GO:0004402(histone acetyltransferase activity);GO:0005634(nucleus);GO:0006355(regulation of transcription, DNA-templated);GO:0008134(transcription factor binding);GO:0008270(zinc ion binding);GO:0009996(negative regulation…	NA	1.5e-05	1	211,	0	-4.83	-4.09	2	3' UTR	1	7412417	7422389	9973	1
chr2L	7422556	7422706	151	FBgn0028387	FBtr0332523	10139	chm	chameau, isoform A [Drosophila melanogaster]	GO:0000123(histone acetyltransferase complex);GO:0000790(nuclear chromatin);GO:0003700(DNA-binding transcription factor activity);GO:0003713(transcription coactivator activity);GO:0004402(histone acetyltransferase activity);GO:0005634(nucleus);GO:0006355(regulation of transcription, DNA-templated);GO:0008134(transcription factor binding);GO:0008270(zinc ion binding);GO:0009996(negative regulation…	NA	0.0033	1	151,	0	-2.48	-1.81	10.9	3' UTR	1	7412417	7422736	10320	1
chr2L	7423939	7424324	386	FBgn0264439	FBtr0332524	119	lncRNA:CR43857	NA	NA	NA	7.9e-07	1	386,	0	-6.1	-5.33	13.4	Exon (FBtr0332524/FBgn0264439, exon 1 of 2)	1	7423820	7425932	2113	1
chr2L	7430180	7430329	150	FBgn0283658	FBtr0079444	3314	muc	midline uncoordinated, isoform B [Drosophila melanogaster]	GO:0004742(dihydrolipoyllysine-residue acetyltransferase activity);GO:0005967(mitochondrial pyruvate dehydrogenase complex);GO:0006086(acetyl-CoA biosynthetic process from pyruvate);GO:0006090(pyruvate metabolic process);GO:0007625(grooming behavior);GO:0016740(transferase activity);GO:0016746(transferase activity, transferring acyl groups);GO:0045254(pyruvate dehydrogenase complex)	00010(Glycolysis / Gluconeogenesis - Drosophila melanogaster (fruit fly));00020(Citrate cycle (TCA cycle) - Drosophila melanogaster (fruit fly));00620(Pyruvate metabolism - Drosophila melanogaster (fruit fly));01100(Metabolic pathways - Drosophila melanogaster (fruit fly));01200(Carbon metabolism - Drosophila melanogaster (fruit fly))	0	1	150,	0	-311	-309	1.49	3' UTR	1	7426866	7430329	3464	1
chr2L	7445168	7445436	269	FBgn0025697	FBtr0079464	5808	santa-maria	scavenger receptor acting in neural tissue and majority of rhodopsin is absent, isoform A [Drosophila melanogaster]	GO:0007602(phototransduction);GO:0016020(membrane);GO:0016021(integral component of membrane);GO:0016063(rhodopsin biosynthetic process);GO:0016116(carotenoid metabolic process);GO:0043052(thermotaxis)	NA	7.9e-21	1	269,	0	-20.1	-19.1	2.53	3' UTR	1	7445355	7451244	5890	2
chr2L	7607552	7607701	150	FBgn0031925	FBtr0079471	1952	Cyp4d21	FI19437p1, partial [Drosophila melanogaster]	GO:0004497(monooxygenase activity);GO:0005506(iron ion binding);GO:0005737(cytoplasm);GO:0005783(endoplasmic reticulum);GO:0005789(endoplasmic reticulum membrane);GO:0007618(mating);GO:0016020(membrane);GO:0016491(oxidoreductase activity);GO:0016705(oxidoreductase activity, acting on paired donors, with incorporation or reduction of molecular oxygen);GO:0020037(heme binding);GO:0031090(organelle …	NA	0.035	1	150,	0	-1.45	-0.845	1.98	3' UTR	1	7605600	7607701	2102	1
chr2L	7615667	7615936	270	FBgn0031926	FBtr0079472	7278	CG6739	uncharacterized protein Dmel_CG6739, isoform A [Drosophila melanogaster]	GO:0005515(protein binding);GO:0016020(membrane);GO:0016021(integral component of membrane)	NA	5.8e-10	1	270,	0	-9.24	-8.41	1.95	3' UTR	1	7608389	7616533	8145	1
chr2L	7678722	7678872	151	FBgn0040299	FBtr0079474	12675	Myo28B1	myosin 28B1, isoform D [Drosophila melanogaster]	GO:0000146(microfilament motor activity);GO:0000166(nucleotide binding);GO:0003774(motor activity);GO:0003777(microtubule motor activity);GO:0003779(actin binding);GO:0005515(protein binding);GO:0005524(ATP binding);GO:0005856(cytoskeleton);GO:0007018(microtubule-based movement);GO:0008017(microtubule binding);GO:0016459(myosin complex);GO:0016787(hydrolase activity);GO:0016887(ATPase activity);G…	NA	0.035	1	151,	0	-1.46	-0.85	1.41	5' UTR	1	7666047	7684537	18491	1
chr2L	7683146	7683686	541	FBgn0040299	FBtr0079474	17099	Myo28B1	myosin 28B1, isoform D [Drosophila melanogaster]	GO:0000146(microfilament motor activity);GO:0000166(nucleotide binding);GO:0003774(motor activity);GO:0003777(microtubule motor activity);GO:0003779(actin binding);GO:0005515(protein binding);GO:0005524(ATP binding);GO:0005856(cytoskeleton);GO:0007018(microtubule-based movement);GO:0008017(microtubule binding);GO:0016459(myosin complex);GO:0016787(hydrolase activity);GO:0016887(ATPase activity);G…	NA	2.5e-57	1	541,	0	-56.6	-55.4	2.89	Exon (FBtr0079474/FBgn0040299, exon 5 of 5)	1	7666047	7684537	18491	1
chr2L	7684375	7685780	1406	FBgn0264997	FBtr0335490	0	lncRNA:CR44148	NA	NA	NA	0.00033	2	163,18,	0,1388	-3.48	-2.77	1.72	3' UTR	1	7684482	7685341	860	2
chr2L	7689369	7689459	91	FBgn0031929	FBtr0335489	1602	CG18585	RE64060p, partial [Drosophila melanogaster]	GO:0004180(carboxypeptidase activity);GO:0004181(metallocarboxypeptidase activity);GO:0005615(extracellular space);GO:0006508(proteolysis);GO:0008270(zinc ion binding);GO:0016787(hydrolase activity)	NA	0.015	1	91,	0	-1.83	-1.2	1.36	3' UTR	1	7689311	7691061	1751	2
chr2L	7702805	7705452	2648	FBgn0041181	FBtr0079477	0	Tep3	Thioester-containing protein 3 [Drosophila melanogaster]	GO:0004866(endopeptidase inhibitor activity);GO:0005576(extracellular region);GO:0005615(extracellular space);GO:0010951(negative regulation of endopeptidase activity);GO:0045087(innate immune response);GO:0050830(defense response to Gram-positive bacterium);GO:0098542(defense response to other organism)	NA	5e-97	2	428,51,	0,2597	-96.3	-94.9	10.1	5' UTR	1	7702805	7710690	7886	1
chr2L	7710391	7710690	300	FBgn0266325	FBtr0344056	0	asRNA:CR44990	NA	NA	NA	1e-73	1	300,	0	-73	-71.8	2.21	3' UTR	1	7708100	7710456	2357	2
chr2L	7713871	7713931	61	FBgn0267326	FBtr0079478	2991	Ntl	neurotransmitter transporter-like, isoform B [Drosophila melanogaster]	GO:0005283(amino acid:sodium symporter activity);GO:0005326(neurotransmitter transporter activity);GO:0005328(neurotransmitter:sodium symporter activity);GO:0005886(plasma membrane);GO:0005887(integral component of plasma membrane);GO:0006836(neurotransmitter transport);GO:0015179(L-amino acid transmembrane transporter activity);GO:0015187(glycine transmembrane transporter activity);GO:0015193(L-…	NA	0.034	1	61,	0	-1.47	-0.861	6.94	3' UTR	1	7710880	7713991	3112	1
chr2L	7761941	7763424	1484	FBgn0267689	FBtr0347188	7767	CG46025	uncharacterized protein Dmel_CG46025, isoform A [Drosophila melanogaster]	GO:0003674(molecular_function);GO:0005575(cellular_component);GO:0008150(biological_process)	NA	3e-05	2	95,115,	0,1369	-4.53	-3.79	4.39	Exon (FBtr0347188/FBgn0267689, exon 3 of 8)	1	7754174	7765716	11543	1
chr2L	7764328	7764595	268	FBgn0267689	FBtr0347188	10154	CG46025	uncharacterized protein Dmel_CG46025, isoform A [Drosophila melanogaster]	GO:0003674(molecular_function);GO:0005575(cellular_component);GO:0008150(biological_process)	NA	0.043	2	6,55,	0,213	-1.37	-0.765	1.84	5' UTR	1	7754174	7765716	11543	1
chr2L	7765109	7765258	150	FBgn0267689	FBtr0347188	10935	CG46025	uncharacterized protein Dmel_CG46025, isoform A [Drosophila melanogaster]	GO:0003674(molecular_function);GO:0005575(cellular_component);GO:0008150(biological_process)	NA	0.0083	2	46,45,	0,105	-2.08	-1.43	1.94	Exon (FBtr0347188/FBgn0267689, exon 7 of 8)	1	7754174	7765716	11543	1
chr2L	7774675	7774764	90	FBgn0031945	FBtr0079485	7047	CG7191	uncharacterized protein Dmel_CG7191, isoform B [Drosophila melanogaster]	NA	NA	0.0021	1	90,	0	-2.67	-2	1.69	3' UTR	1	7767628	7775033	7406	1
chr2L	7781122	7781415	294	FBgn0003961	FBtr0079486	1037	Uro	FI07606p, partial [Drosophila melanogaster]	GO:0004846(urate oxidase activity);GO:0005777(peroxisome);GO:0006144(purine nucleobase metabolic process);GO:0016491(oxidoreductase activity);GO:0019428(allantoin biosynthetic process);GO:0019628(urate catabolic process);GO:0045471(response to ethanol);GO:0055114(oxidation-reduction process)	00230(Purine metabolism - Drosophila melanogaster (fruit fly));00232(Caffeine metabolism - Drosophila melanogaster (fruit fly));01100(Metabolic pathways - Drosophila melanogaster (fruit fly))	1.3e-22	1	294,	0	-21.9	-20.9	3.44	3' UTR	1	7780085	7781415	1331	1
chr2L	7781583	7781788	206	FBgn0031946	FBtr0079487	118	CG7164	uncharacterized protein Dmel_CG7164, isoform A [Drosophila melanogaster]	NA	NA	0.012	1	206,	0	-1.93	-1.29	5.45	5' UTR	1	7781465	7782550	1086	1
chr2L	7782466	7782613	148	FBgn0031946	FBtr0079487	1001	CG7164	uncharacterized protein Dmel_CG7164, isoform A [Drosophila melanogaster]	NA	NA	0.00051	1	148,	0	-3.29	-2.59	13.9	3' UTR	1	7781465	7782550	1086	1
chr2L	7783044	7783622	579	FBgn0031947	FBtr0079488	179	CG7154	uncharacterized protein Dmel_CG7154 [Drosophila melanogaster]	GO:0005515(protein binding)	NA	1.7e-06	2	5,324,	0,255	-5.76	-4.99	1.52	Exon (FBtr0079488/FBgn0031947, exon 1 of 4)	1	7782865	7786061	3197	1
chr2L	7785822	7786061	240	FBgn0031947	FBtr0079488	2957	CG7154	uncharacterized protein Dmel_CG7154 [Drosophila melanogaster]	GO:0005515(protein binding)	NA	9.1e-10	1	240,	0	-9.04	-8.21	2.59	3' UTR	1	7782865	7786061	3197	1
chr2L	7801949	7802098	150	FBgn0031951	FBtr0079489	1802	r2d2	r2d2, isoform A [Drosophila melanogaster]	GO:0003723(RNA binding);GO:0003725(double-stranded RNA binding);GO:0005515(protein binding);GO:0005634(nucleus);GO:0005737(cytoplasm);GO:0016442(RISC complex);GO:0030422(production of siRNA involved in RNA interference);GO:0030713(ovarian follicle cell stalk formation);GO:0035087(siRNA loading onto RISC involved in RNA interference);GO:0051607(defense response to virus);GO:0070578(RISC-loading co…	NA	3.1e-06	1	150,	0	-5.51	-4.75	2.46	3' UTR	1	7800147	7802098	1952	1
chr2L	7811438	7814861	3424	FBgn0261800	FBtr0079490	0	LanB1	LanB1, isoform A [Drosophila melanogaster]	GO:0003143(embryonic heart tube morphogenesis);GO:0005576(extracellular region);GO:0005604(basement membrane);GO:0005605(GO_0005605);GO:0007155(cell adhesion);GO:0008406(gonad development);GO:0016477(cell migration);GO:0030198(extracellular matrix organization);GO:0033627(cell adhesion mediated by integrin);GO:0034446(substrate adhesion-dependent cell spreading);GO:0045089(positive regulation of …	04512(ECM-receptor interaction - Drosophila melanogaster (fruit fly))	1e-284	4	335,47,76,51,	0,2916,3138,3373	-284	-282	14.7	5' UTR	1	7811438	7820771	9334	1
chr2L	7818886	7819035	150	FBgn0261800	FBtr0079490	7448	LanB1	LanB1, isoform A [Drosophila melanogaster]	GO:0003143(embryonic heart tube morphogenesis);GO:0005576(extracellular region);GO:0005604(basement membrane);GO:0005605(GO_0005605);GO:0007155(cell adhesion);GO:0008406(gonad development);GO:0016477(cell migration);GO:0030198(extracellular matrix organization);GO:0033627(cell adhesion mediated by integrin);GO:0034446(substrate adhesion-dependent cell spreading);GO:0045089(positive regulation of …	04512(ECM-receptor interaction - Drosophila melanogaster (fruit fly))	0.00039	1	150,	0	-3.41	-2.71	1.12	Exon (FBtr0079490/FBgn0261800, exon 4 of 5)	1	7811438	7820771	9334	1
chr2L	7820592	7820741	150	FBgn0261800	FBtr0079490	9154	LanB1	LanB1, isoform A [Drosophila melanogaster]	GO:0003143(embryonic heart tube morphogenesis);GO:0005576(extracellular region);GO:0005604(basement membrane);GO:0005605(GO_0005605);GO:0007155(cell adhesion);GO:0008406(gonad development);GO:0016477(cell migration);GO:0030198(extracellular matrix organization);GO:0033627(cell adhesion mediated by integrin);GO:0034446(substrate adhesion-dependent cell spreading);GO:0045089(positive regulation of …	04512(ECM-receptor interaction - Drosophila melanogaster (fruit fly))	5.6e-07	1	150,	0	-6.25	-5.48	1.18	3' UTR	1	7811438	7820771	9334	1
chr2L	7821645	7822707	1063	FBgn0027515	FBtr0331234	494	CG7115	uncharacterized protein Dyak_GE14637, isoform C [Drosophila yakuba]	GO:0003824(catalytic activity);GO:0004721(phosphoprotein phosphatase activity);GO:0004722(protein serine/threonine phosphatase activity);GO:0004724(magnesium-dependent protein serine/threonine phosphatase activity);GO:0005634(nucleus);GO:0005737(cytoplasm);GO:0006470(protein dephosphorylation);GO:0007178(transmembrane receptor protein serine/threonine kinase signaling pathway);GO:0016020(membrane…	NA	1e-125	2	412,66,	0,997	-125	-124	3.13	5' UTR	1	7821151	7825350	4200	1
chr2L	7823506	7823834	329	FBgn0027515	FBtr0331234	2355	CG7115	uncharacterized protein Dyak_GE14637, isoform C [Drosophila yakuba]	GO:0003824(catalytic activity);GO:0004721(phosphoprotein phosphatase activity);GO:0004722(protein serine/threonine phosphatase activity);GO:0004724(magnesium-dependent protein serine/threonine phosphatase activity);GO:0005634(nucleus);GO:0005737(cytoplasm);GO:0006470(protein dephosphorylation);GO:0007178(transmembrane receptor protein serine/threonine kinase signaling pathway);GO:0016020(membrane…	NA	1e-164	1	329,	0	-164	-162	2.06	Exon (FBtr0331234/FBgn0027515, exon 3 of 6)	1	7821151	7825350	4200	1
chr2L	7827739	7830495	2757	FBgn0004177	FBtr0343417	0	mts	microtubule star, isoform A [Drosophila melanogaster]	GO:0000159(protein phosphatase type 2A complex);GO:0000226(microtubule cytoskeleton organization);GO:0000278(mitotic cell cycle);GO:0001933(negative regulation of protein phosphorylation);GO:0004721(phosphoprotein phosphatase activity);GO:0004722(protein serine/threonine phosphatase activity);GO:0005654(nucleoplasm);GO:0005737(cytoplasm);GO:0005814(centriole);GO:0005829(cytosol);GO:0006470(protei…	03015(mRNA surveillance pathway - Drosophila melanogaster (fruit fly));04013(MAPK signaling pathway - fly - Drosophila melanogaster (fruit fly));04136(Autophagy - other - Drosophila melanogaster (fruit fly));04140(Autophagy - animal - Drosophila melanogaster (fruit fly));04350(TGF-beta signaling pathway - Drosophila melanogaster (fruit fly));04391(Hippo signaling pathway - fly - Drosophila melano…	0	2	415,34,	0,2723	-433	-Inf	3.42	5' UTR	1	7827793	7832124	4332	1
chr2L	7831787	7832860	1074	FBgn0004177	FBtr0343416	4137	mts	microtubule star, isoform A [Drosophila melanogaster]	GO:0000159(protein phosphatase type 2A complex);GO:0000226(microtubule cytoskeleton organization);GO:0000278(mitotic cell cycle);GO:0001933(negative regulation of protein phosphorylation);GO:0004721(phosphoprotein phosphatase activity);GO:0004722(protein serine/threonine phosphatase activity);GO:0005654(nucleoplasm);GO:0005737(cytoplasm);GO:0005814(centriole);GO:0005829(cytosol);GO:0006470(protei…	03015(mRNA surveillance pathway - Drosophila melanogaster (fruit fly));04013(MAPK signaling pathway - fly - Drosophila melanogaster (fruit fly));04136(Autophagy - other - Drosophila melanogaster (fruit fly));04140(Autophagy - animal - Drosophila melanogaster (fruit fly));04350(TGF-beta signaling pathway - Drosophila melanogaster (fruit fly));04391(Hippo signaling pathway - fly - Drosophila melano…	0	1	1074,	0	-3910	-Inf	8.67	3' UTR	1	7827650	7833576	5927	1
chr2L	7857224	7857459	236	FBgn0040099	FBtr0308065	147	lectin-28C	lectin-28C, isoform B [Drosophila melanogaster]	GO:0004888(transmembrane signaling receptor activity);GO:0005534(galactose binding);GO:0030246(carbohydrate binding)	NA	6.3e-17	1	236,	0	-16.2	-15.3	1.23	Exon (FBtr0308065/FBgn0040099, exon 1 of 1)	1	7857077	7858136	1060	1
chr2L	7857871	7857960	90	FBgn0031957	FBtr0079563	2879	TwdlE	TweedleE [Drosophila melanogaster]	GO:0005214(structural constituent of chitin-based cuticle);GO:0031012(extracellular matrix);GO:0040003(chitin-based cuticle development)	NA	9.1e-05	1	90,	0	-4.04	-3.31	1.32	3' UTR	1	7857957	7860839	2883	2
chr2L	7986548	7986726	179	FBgn0031968	FBtr0300185	2602	CG7231	FI15941p1 [Drosophila melanogaster]	NA	NA	2e-05	1	179,	0	-4.7	-3.96	1.33	3' UTR	1	7983946	7986785	2840	1
chr2L	7994887	7995185	299	FBgn0031970	FBtr0344063	2519	CG7227	uncharacterized protein Dmel_CG7227, isoform A [Drosophila melanogaster]	GO:0016020(membrane);GO:0016021(integral component of membrane)	NA	1.3e-18	1	299,	0	-17.9	-17	2	3' UTR	1	7994388	7997704	3317	2
chr2L	7998869	7999676	808	FBgn0031971	FBtr0343382	0	Sirup	Starvation-upregulated protein, isoform A [Drosophila melanogaster]	GO:0003407(neural retina development);GO:0005739(mitochondrion);GO:0005749(mitochondrial respiratory chain complex II, succinate dehydrogenase complex (ubiquinone));GO:0005759(mitochondrial matrix);GO:0008177(succinate dehydrogenase (ubiquinone) activity);GO:0034553(mitochondrial respiratory chain complex II assembly);GO:0034614(cellular response to reactive oxygen species);GO:0045333(cellular re…	NA	0	2	299,428,	0,380	-2100	-Inf	5.88	5' UTR	1	7998869	7999676	808	1
chr2L	8011405	8011703	299	FBgn0031975	FBtr0079533	0	Tg	transglutaminase, isoform B [Drosophila melanogaster]	GO:0003810(protein-glutamine gamma-glutamyltransferase activity);GO:0016740(transferase activity);GO:0016746(transferase activity, transferring acyl groups);GO:0018149(peptide cross-linking);GO:0042381(hemolymph coagulation);GO:0045087(innate immune response);GO:0046872(metal ion binding)	NA	0.00036	1	299,	0	-3.44	-2.73	2.97	5' UTR	1	8011405	8026898	15494	1
chr2L	8025910	8026000	91	FBgn0031975	FBtr0079533	14505	Tg	transglutaminase, isoform B [Drosophila melanogaster]	GO:0003810(protein-glutamine gamma-glutamyltransferase activity);GO:0016740(transferase activity);GO:0016746(transferase activity, transferring acyl groups);GO:0018149(peptide cross-linking);GO:0042381(hemolymph coagulation);GO:0045087(innate immune response);GO:0046872(metal ion binding)	NA	0.00024	1	91,	0	-3.62	-2.9	1.3	Exon (FBtr0079533/FBgn0031975, exon 2 of 3)	1	8011405	8026898	15494	1
chr2L	8026570	8026719	150	FBgn0031975	FBtr0079533	15165	Tg	transglutaminase, isoform B [Drosophila melanogaster]	GO:0003810(protein-glutamine gamma-glutamyltransferase activity);GO:0016740(transferase activity);GO:0016746(transferase activity, transferring acyl groups);GO:0018149(peptide cross-linking);GO:0042381(hemolymph coagulation);GO:0045087(innate immune response);GO:0046872(metal ion binding)	NA	0.0033	1	150,	0	-2.48	-1.81	1.37	Exon (FBtr0079533/FBgn0031975, exon 3 of 3)	1	8011405	8026898	15494	1
chr2L	8029894	8030157	264	FBgn0031976	FBtr0301128	9631	CG7367	uncharacterized protein Dmel_CG7367, isoform B [Drosophila melanogaster]	GO:0005575(cellular_component);GO:0005576(extracellular region);GO:0006629(lipid metabolic process);GO:0016042(lipid catabolic process);GO:0016298(lipase activity);GO:0016787(hydrolase activity);GO:0052689(carboxylic ester hydrolase activity);GO:0080030(methyl indole-3-acetate esterase activity)	NA	2.5e-28	1	264,	0	-27.6	-26.6	1.38	3' UTR	1	8026914	8039788	12875	2
chr2L	8030721	8032462	1742	FBgn0044323	FBtr0306000	0	Cka	connector of kinase to AP-1, isoform A [Drosophila melanogaster]	GO:0005515(protein binding);GO:0005634(nucleus);GO:0005654(nucleoplasm);GO:0005737(cytoplasm);GO:0005829(cytosol);GO:0007254(JNK cascade);GO:0007391(dorsal closure);GO:0016301(kinase activity);GO:0016310(phosphorylation);GO:0035331(negative regulation of hippo signaling);GO:0042332(gravitaxis);GO:0046330(positive regulation of JNK cascade);GO:0046579(positive regulation of Ras protein signal tran…	04013(MAPK signaling pathway - fly - Drosophila melanogaster (fruit fly))	1e-263	2	855,403,	0,1339	-263	-261	9.14	5' UTR	1	8030721	8038453	7733	1
chr2L	8038282	8038641	360	FBgn0031976	FBtr0301128	1147	CG7367	uncharacterized protein Dmel_CG7367, isoform B [Drosophila melanogaster]	GO:0005575(cellular_component);GO:0005576(extracellular region);GO:0006629(lipid metabolic process);GO:0016042(lipid catabolic process);GO:0016298(lipase activity);GO:0016787(hydrolase activity);GO:0052689(carboxylic ester hydrolase activity);GO:0080030(methyl indole-3-acetate esterase activity)	NA	1e-188	1	360,	0	-188	-186	2.24	3' UTR	1	8026914	8039788	12875	2
chr2L	8041254	8041790	537	FBgn0031979	FBtr0079540	148	CCDC53	Coiled-coil domain containing 53 [Drosophila melanogaster]	GO:0005768(endosome);GO:0005769(early endosome);GO:0006887(exocytosis);GO:0015031(protein transport);GO:0030041(actin filament polymerization);GO:0045785(positive regulation of cell adhesion);GO:0071203(WASH complex)	04144(Endocytosis - Drosophila melanogaster (fruit fly))	2.1e-07	2	445,32,	0,505	-6.68	-5.89	2.07	Exon (FBtr0079540/FBgn0031979, exon 2 of 3)	1	8041106	8041879	774	1
chr2L	8053369	8053488	120	FBgn0031981	FBtr0344788	9898	CG7466	uncharacterized protein Dmel_CG7466, isoform B [Drosophila melanogaster]	GO:0005509(calcium ion binding);GO:0005515(protein binding);GO:0016020(membrane);GO:0016021(integral component of membrane)	NA	0.018	1	120,	0	-1.74	-1.11	1.51	3' UTR	1	8043471	8054326	10856	1
chr2L	8053548	8053668	121	FBgn0031981	FBtr0344788	10077	CG7466	uncharacterized protein Dmel_CG7466, isoform B [Drosophila melanogaster]	GO:0005509(calcium ion binding);GO:0005515(protein binding);GO:0016020(membrane);GO:0016021(integral component of membrane)	NA	0.0087	1	121,	0	-2.06	-1.41	1.39	3' UTR	1	8043471	8054326	10856	1
chr2L	8083420	8089686	6267	FBgn0261822	FBtr0079566	0	Bsg	basigin, isoform A [Drosophila melanogaster]	GO:0005886(plasma membrane);GO:0007156(homophilic cell adhesion via plasma membrane adhesion molecules);GO:0007411(axon guidance);GO:0008594(photoreceptor cell morphogenesis);GO:0016020(membrane);GO:0016021(integral component of membrane);GO:0030424(axon);GO:0045214(sarcomere organization);GO:0048786(presynaptic active zone);GO:0048788(cytoskeleton of presynaptic active zone);GO:0051643(endoplasm…	NA	0	4	217,213,96,584,	0,4884,5190,5683	-1420	-Inf	6.37	5' UTR	1	8083420	8109458	26039	1
chr2L	8107782	8108261	480	FBgn0261822	FBtr0079566	24362	Bsg	basigin, isoform A [Drosophila melanogaster]	GO:0005886(plasma membrane);GO:0007156(homophilic cell adhesion via plasma membrane adhesion molecules);GO:0007411(axon guidance);GO:0008594(photoreceptor cell morphogenesis);GO:0016020(membrane);GO:0016021(integral component of membrane);GO:0030424(axon);GO:0045214(sarcomere organization);GO:0048786(presynaptic active zone);GO:0048788(cytoskeleton of presynaptic active zone);GO:0051643(endoplasm…	NA	0	1	480,	0	-417	-Inf	1.71	3' UTR	1	8083420	8109458	26039	1
chr2L	8109280	8109519	240	FBgn0261822	FBtr0079566	25860	Bsg	basigin, isoform A [Drosophila melanogaster]	GO:0005886(plasma membrane);GO:0007156(homophilic cell adhesion via plasma membrane adhesion molecules);GO:0007411(axon guidance);GO:0008594(photoreceptor cell morphogenesis);GO:0016020(membrane);GO:0016021(integral component of membrane);GO:0030424(axon);GO:0045214(sarcomere organization);GO:0048786(presynaptic active zone);GO:0048788(cytoskeleton of presynaptic active zone);GO:0051643(endoplasm…	NA	7.9e-92	1	240,	0	-91.1	-89.8	3.44	3' UTR	1	8083420	8109458	26039	1
chr2L	8109819	8110179	361	FBgn0261822	FBtr0079568	26399	Bsg	basigin, isoform A [Drosophila melanogaster]	GO:0005886(plasma membrane);GO:0007156(homophilic cell adhesion via plasma membrane adhesion molecules);GO:0007411(axon guidance);GO:0008594(photoreceptor cell morphogenesis);GO:0016020(membrane);GO:0016021(integral component of membrane);GO:0030424(axon);GO:0045214(sarcomere organization);GO:0048786(presynaptic active zone);GO:0048788(cytoskeleton of presynaptic active zone);GO:0051643(endoplasm…	NA	1e-18	1	361,	0	-18	-17.1	3.99	3' UTR	1	8083420	8116531	33112	1
chr2L	8110448	8111048	601	FBgn0261822	FBtr0079568	27028	Bsg	basigin, isoform A [Drosophila melanogaster]	GO:0005886(plasma membrane);GO:0007156(homophilic cell adhesion via plasma membrane adhesion molecules);GO:0007411(axon guidance);GO:0008594(photoreceptor cell morphogenesis);GO:0016020(membrane);GO:0016021(integral component of membrane);GO:0030424(axon);GO:0045214(sarcomere organization);GO:0048786(presynaptic active zone);GO:0048788(cytoskeleton of presynaptic active zone);GO:0051643(endoplasm…	NA	1e-287	1	601,	0	-287	-285	5.12	3' UTR	1	8083420	8116531	33112	1
chr2L	8111347	8111407	61	FBgn0261822	FBtr0079568	27927	Bsg	basigin, isoform A [Drosophila melanogaster]	GO:0005886(plasma membrane);GO:0007156(homophilic cell adhesion via plasma membrane adhesion molecules);GO:0007411(axon guidance);GO:0008594(photoreceptor cell morphogenesis);GO:0016020(membrane);GO:0016021(integral component of membrane);GO:0030424(axon);GO:0045214(sarcomere organization);GO:0048786(presynaptic active zone);GO:0048788(cytoskeleton of presynaptic active zone);GO:0051643(endoplasm…	NA	0.00026	1	61,	0	-3.59	-2.88	1.2	3' UTR	1	8083420	8116531	33112	1
chr2L	8114523	8114943	421	FBgn0261822	FBtr0079568	31103	Bsg	basigin, isoform A [Drosophila melanogaster]	GO:0005886(plasma membrane);GO:0007156(homophilic cell adhesion via plasma membrane adhesion molecules);GO:0007411(axon guidance);GO:0008594(photoreceptor cell morphogenesis);GO:0016020(membrane);GO:0016021(integral component of membrane);GO:0030424(axon);GO:0045214(sarcomere organization);GO:0048786(presynaptic active zone);GO:0048788(cytoskeleton of presynaptic active zone);GO:0051643(endoplasm…	NA	1.3e-47	1	421,	0	-46.9	-45.8	2.13	3' UTR	1	8083420	8116531	33112	1
chr2L	8115273	8116531	1259	FBgn0261822	FBtr0079568	31853	Bsg	basigin, isoform A [Drosophila melanogaster]	GO:0005886(plasma membrane);GO:0007156(homophilic cell adhesion via plasma membrane adhesion molecules);GO:0007411(axon guidance);GO:0008594(photoreceptor cell morphogenesis);GO:0016020(membrane);GO:0016021(integral component of membrane);GO:0030424(axon);GO:0045214(sarcomere organization);GO:0048786(presynaptic active zone);GO:0048788(cytoskeleton of presynaptic active zone);GO:0051643(endoplasm…	NA	0	1	1259,	0	-413	-Inf	9.81	3' UTR	1	8083420	8116531	33112	1
chr2L	8125560	8125650	91	FBgn0031986	FBtr0079575	1231	CG8673	uncharacterized protein Dmel_CG8673 [Drosophila melanogaster]	GO:0000139(Golgi membrane);GO:0005783(endoplasmic reticulum);GO:0005794(Golgi apparatus);GO:0006486(protein glycosylation);GO:0006487(protein N-linked glycosylation);GO:0008376(acetylgalactosaminyltransferase activity);GO:0008378(galactosyltransferase activity);GO:0008499(UDP-galactose:beta-N-acetylglucosamine beta-1,3-galactosyltransferase activity);GO:0009312(oligosaccharide biosynthetic proces…	NA	0.00095	1	91,	0	-3.02	-2.33	12.9	Exon (FBtr0079575/FBgn0031986, exon 2 of 2)	1	8124329	8125799	1471	1
chr2L	8127001	8127596	596	FBgn0031988	FBtr0079576	0	CG8668	uncharacterized protein Dmel_CG8668, isoform A [Drosophila melanogaster]	GO:0005783(endoplasmic reticulum);GO:0005794(Golgi apparatus);GO:0006486(protein glycosylation);GO:0006487(protein N-linked glycosylation);GO:0008039(synaptic target recognition);GO:0008376(acetylgalactosaminyltransferase activity);GO:0008378(galactosyltransferase activity);GO:0008499(UDP-galactose:beta-N-acetylglucosamine beta-1,3-galactosyltransferase activity);GO:0009312(oligosaccharide biosyn…	NA	1e-169	1	596,	0	-169	-167	3.32	5' UTR	1	8127001	8133989	6989	1
chr2L	8145968	8152685	6718	FBgn0051606	FBtr0079577	0	CG31606	FI15332p1, partial [Drosophila melanogaster]	GO:0003674(molecular_function);GO:0005575(cellular_component);GO:0008150(biological_process)	NA	1e-124	3	6,526,99,	0,2980,6619	-124	-123	6.34	5' UTR	1	8147611	8148356	746	1
chr2L	8155477	8157085	1609	FBgn0031990	FBtr0344863	0	PAPLA1	phosphatidic acid phospholipase A1, isoform A [Drosophila melanogaster]	GO:0004620(phospholipase activity);GO:0005654(nucleoplasm);GO:0005737(cytoplasm);GO:0006888(endoplasmic reticulum to Golgi vesicle-mediated transport);GO:0007283(spermatogenesis);GO:0016063(rhodopsin biosynthetic process);GO:0016787(hydrolase activity);GO:0030134(COPII-coated ER to Golgi transport vesicle);GO:0046872(metal ion binding)	NA	4e-23	2	127,24,	0,1585	-22.4	-21.5	2.54	5' UTR	1	8134247	8155905	21659	2
chr2L	8158516	8158786	271	FBgn0031990	FBtr0079641	789	PAPLA1	phosphatidic acid phospholipase A1, isoform A [Drosophila melanogaster]	GO:0004620(phospholipase activity);GO:0005654(nucleoplasm);GO:0005737(cytoplasm);GO:0006888(endoplasmic reticulum to Golgi vesicle-mediated transport);GO:0007283(spermatogenesis);GO:0016063(rhodopsin biosynthetic process);GO:0016787(hydrolase activity);GO:0030134(COPII-coated ER to Golgi transport vesicle);GO:0046872(metal ion binding)	NA	1.6e-29	1	271,	0	-28.8	-27.7	4.16	3' UTR	1	8134247	8159575	25329	2
chr2L	8159832	8159951	120	FBgn0261064	FBtr0079581	0	Rbsn-5	Rabenosyn-5 [Drosophila melanogaster]	GO:0000011(vacuole inheritance);GO:0001737(establishment of imaginal disc-derived wing hair orientation);GO:0003676(nucleic acid binding);GO:0005515(protein binding);GO:0005768(endosome);GO:0005769(early endosome);GO:0005829(cytosol);GO:0006895(Golgi to endosome transport);GO:0006896(Golgi to vacuole transport);GO:0006897(endocytosis);GO:0008103(oocyte microtubule cytoskeleton polarization);GO:00…	04144(Endocytosis - Drosophila melanogaster (fruit fly))	3.5e-10	1	120,	0	-9.45	-8.61	2.13	5' UTR	1	8159832	8161800	1969	1
chr2L	8163073	8163492	420	FBgn0264953	FBtr0335175	0	Piezo	piezo, isoform I [Drosophila melanogaster]	GO:0005261(cation channel activity);GO:0005886(plasma membrane);GO:0006811(ion transport);GO:0007638(mechanosensory behavior);GO:0008381(mechanosensitive ion channel activity);GO:0016020(membrane);GO:0016021(integral component of membrane);GO:0042391(regulation of membrane potential);GO:0050896(response to stimulus);GO:0050982(detection of mechanical stimulus);GO:0055085(transmembrane transport);…	NA	4e-76	1	420,	0	-75.4	-74.1	6.25	5' UTR	1	8163073	8190137	27065	1
chr2L	8181109	8181259	151	FBgn0264953	FBtr0335175	18036	Piezo	piezo, isoform I [Drosophila melanogaster]	GO:0005261(cation channel activity);GO:0005886(plasma membrane);GO:0006811(ion transport);GO:0007638(mechanosensory behavior);GO:0008381(mechanosensitive ion channel activity);GO:0016020(membrane);GO:0016021(integral component of membrane);GO:0042391(regulation of membrane potential);GO:0050896(response to stimulus);GO:0050982(detection of mechanical stimulus);GO:0055085(transmembrane transport);…	NA	0.033	1	151,	0	-1.48	-0.864	2.41	Exon (FBtr0347414/FBgn0264953, exon 16 of 29)	1	8163073	8190137	27065	1
chr2L	8198482	8198813	332	FBgn0031996	FBtr0079586	1289	CG8460	LD15505p, partial [Drosophila melanogaster]	GO:0004568(chitinase activity);GO:0005576(extracellular region);GO:0005615(extracellular space);GO:0005975(carbohydrate metabolic process);GO:0006032(chitin catabolic process);GO:0008061(chitin binding);GO:0008152(metabolic process);GO:0012505(endomembrane system);GO:0016787(hydrolase activity);GO:0016798(hydrolase activity, acting on glycosyl bonds)	NA	1e-103	2	67,201,	0,131	-103	-101	3.26	3' UTR	1	8197193	8198813	1621	1
chr2L	8200414	8200652	239	FBgn0031997	FBtr0335190	1532	PGAP5	Post-GPI attachment to proteins 5, isoform B [Drosophila melanogaster]	GO:0003674(molecular_function);GO:0005575(cellular_component);GO:0005783(endoplasmic reticulum);GO:0005793(endoplasmic reticulum-Golgi intermediate compartment);GO:0006506(GPI anchor biosynthetic process);GO:0006888(endoplasmic reticulum to Golgi vesicle-mediated transport);GO:0008081(phosphoric diester hydrolase activity);GO:0008150(biological_process);GO:0016020(membrane);GO:0016021(integral co…	NA	6.3e-60	1	239,	0	-59.2	-58	2.38	3' UTR	1	8198882	8200652	1771	1
chr2L	8204789	8205298	510	FBgn0031998	FBtr0079637	0	SLC5A11	Sodium/solute co-transporter-like 5A11 [Drosophila melanogaster]	GO:0008343(adult feeding behavior);GO:0016020(membrane);GO:0016021(integral component of membrane);GO:0022857(transmembrane transporter activity);GO:0051780(behavioral response to nutrient);GO:0055085(transmembrane transport)	NA	1e-120	1	510,	0	-120	-118	9.77	5' UTR	1	8200465	8205132	4668	2
chr2L	8209307	8209367	61	FBgn0031999	FBtr0079589	3136	CG8419	uncharacterized protein Dmel_CG8419 [Drosophila melanogaster]	GO:0004842(ubiquitin-protein transferase activity);GO:0005515(protein binding);GO:0005575(cellular_component);GO:0005622(intracellular);GO:0008270(zinc ion binding);GO:0046872(metal ion binding);GO:0051865(protein autoubiquitination)	NA	0.019	1	61,	0	-1.71	-1.09	1.63	3' UTR	1	8206171	8209637	3467	1
chr2L	8209517	8209607	91	FBgn0031999	FBtr0079589	3346	CG8419	uncharacterized protein Dmel_CG8419 [Drosophila melanogaster]	GO:0004842(ubiquitin-protein transferase activity);GO:0005515(protein binding);GO:0005575(cellular_component);GO:0005622(intracellular);GO:0008270(zinc ion binding);GO:0046872(metal ion binding);GO:0051865(protein autoubiquitination)	NA	0.028	1	91,	0	-1.56	-0.944	2.64	3' UTR	1	8206171	8209637	3467	1
chr2L	8211641	8211938	298	FBgn0015299	FBtr0079590	294	Ssb-c31a	single stranded-binding protein c31A [Drosophila melanogaster]	GO:0003677(DNA binding);GO:0003697(single-stranded DNA binding);GO:0003713(transcription coactivator activity);GO:0005634(nucleus);GO:0005667(transcription factor complex);GO:0006351(transcription, DNA-templated);GO:0006355(regulation of transcription, DNA-templated);GO:0045892(negative regulation of transcription, DNA-templated);GO:0060261(positive regulation of transcription initiation from RNA…	NA	0	1	298,	0	-543	-Inf	3.26	3' UTR	1	8211347	8211938	592	1
chr2L	8216065	8216154	90	FBgn0032003	FBtr0079594	150	CG8349	AT17318p, partial [Drosophila melanogaster]	GO:0003824(catalytic activity);GO:0004126(cytidine deaminase activity);GO:0005829(cytosol);GO:0008270(zinc ion binding);GO:0009972(cytidine deamination);GO:0016787(hydrolase activity)	00240(Pyrimidine metabolism - Drosophila melanogaster (fruit fly));00983(Drug metabolism - other enzymes - Drosophila melanogaster (fruit fly));01100(Metabolic pathways - Drosophila melanogaster (fruit fly))	0.012	1	90,	0	-1.93	-1.29	5.45	Exon (FBtr0079594/FBgn0032003, exon 1 of 2)	1	8215915	8216901	987	1
chr2L	8243249	8243426	178	FBgn0032008	FBtr0346906	763	CG14277	LD25250p, partial [Drosophila melanogaster]	NA	NA	1.8e-06	1	178,	0	-5.74	-4.97	1.29	3' UTR	1	8242486	8243426	941	1
chr2L	8305169	8305376	208	FBgn0032013	FBtr0079597	1740	Scgalpha	sarcoglycan alpha, isoform C [Drosophila melanogaster]	GO:0003012(muscle system process);GO:0005509(calcium ion binding);GO:0008307(structural constituent of muscle);GO:0016012(sarcoglycan complex);GO:0016020(membrane);GO:0016021(integral component of membrane);GO:0061024(membrane organization)	NA	2.5e-13	1	208,	0	-12.6	-11.7	2.69	3' UTR	1	8303429	8305376	1948	1
chr2L	8316861	8316951	91	FBgn0032018	FBtr0079600	5462	CG7806	uncharacterized protein Dmel_CG7806 [Drosophila melanogaster]	GO:0000166(nucleotide binding);GO:0005524(ATP binding);GO:0016020(membrane);GO:0016021(integral component of membrane);GO:0016787(hydrolase activity);GO:0016887(ATPase activity);GO:0042626(ATPase activity, coupled to transmembrane movement of substances);GO:0055085(transmembrane transport)	02010(ABC transporters - Drosophila melanogaster (fruit fly))	0.0036	1	91,	0	-2.44	-1.77	1.7	3' UTR	1	8311399	8317011	5613	1
chr2L	8341848	8342026	179	FBgn0032023	FBtr0079604	3561	CG14274	uncharacterized protein Dmel_CG14274 [Drosophila melanogaster]	NA	NA	1.4e-08	1	179,	0	-7.85	-7.04	2.02	3' UTR	1	8338287	8342056	3770	1
chr2L	8343559	8344113	555	FBgn0032024	FBtr0079605	864	CG14273	uncharacterized protein Dmel_CG14273 [Drosophila melanogaster]	NA	NA	0.0034	2	283,42,	0,513	-2.47	-1.8	1.94	Exon (FBtr0079605/FBgn0032024, exon 2 of 3)	1	8342695	8344378	1684	1
chr2L	8365401	8365663	263	FBgn0261437	FBtr0079646	546	CSN8	COP9 signalosome subunit 8 [Drosophila melanogaster]	GO:0000338(protein deneddylation);GO:0001745(compound eye morphogenesis);GO:0005634(nucleus);GO:0005737(cytoplasm);GO:0007275(multicellular organism development);GO:0007476(imaginal disc-derived wing morphogenesis);GO:0008180(COP9 signalosome);GO:0010387(COP9 signalosome assembly);GO:0019784(NEDD8-specific protease activity);GO:0030154(cell differentiation);GO:0042461(photoreceptor cell developme…	NA	1e-158	1	263,	0	-158	-156	3.14	3' UTR	1	8364855	8365663	809	1
chr2L	8366038	8367158	1121	FBgn0260439	FBtr0005088	0	Pp2A-29B	RE28669p [Drosophila melanogaster]	GO:0000159(protein phosphatase type 2A complex);GO:0004722(protein serine/threonine phosphatase activity);GO:0005654(nucleoplasm);GO:0005737(cytoplasm);GO:0005814(centriole);GO:0005829(cytosol);GO:0006470(protein dephosphorylation);GO:0006914(autophagy);GO:0007059(chromosome segregation);GO:0007098(centrosome cycle);GO:0007099(centriole replication);GO:0007623(circadian rhythm);GO:0019888(protein…	03015(mRNA surveillance pathway - Drosophila melanogaster (fruit fly));04350(TGF-beta signaling pathway - Drosophila melanogaster (fruit fly));04391(Hippo signaling pathway - fly - Drosophila melanogaster (fruit fly))	1e-143	2	357,63,	0,1058	-143	-141	1.78	5' UTR	1	8366038	8370082	4045	1
chr2L	8369336	8369456	121	FBgn0260439	FBtr0005088	3298	Pp2A-29B	RE28669p [Drosophila melanogaster]	GO:0000159(protein phosphatase type 2A complex);GO:0004722(protein serine/threonine phosphatase activity);GO:0005654(nucleoplasm);GO:0005737(cytoplasm);GO:0005814(centriole);GO:0005829(cytosol);GO:0006470(protein dephosphorylation);GO:0006914(autophagy);GO:0007059(chromosome segregation);GO:0007098(centrosome cycle);GO:0007099(centriole replication);GO:0007623(circadian rhythm);GO:0019888(protein…	03015(mRNA surveillance pathway - Drosophila melanogaster (fruit fly));04350(TGF-beta signaling pathway - Drosophila melanogaster (fruit fly));04391(Hippo signaling pathway - fly - Drosophila melanogaster (fruit fly))	5.2e-10	1	121,	0	-9.28	-8.44	1.4	3' UTR	1	8366038	8370082	4045	1
chr2L	8369731	8370090	360	FBgn0260439	FBtr0005088	3693	Pp2A-29B	RE28669p [Drosophila melanogaster]	GO:0000159(protein phosphatase type 2A complex);GO:0004722(protein serine/threonine phosphatase activity);GO:0005654(nucleoplasm);GO:0005737(cytoplasm);GO:0005814(centriole);GO:0005829(cytosol);GO:0006470(protein dephosphorylation);GO:0006914(autophagy);GO:0007059(chromosome segregation);GO:0007098(centrosome cycle);GO:0007099(centriole replication);GO:0007623(circadian rhythm);GO:0019888(protein…	03015(mRNA surveillance pathway - Drosophila melanogaster (fruit fly));04350(TGF-beta signaling pathway - Drosophila melanogaster (fruit fly));04391(Hippo signaling pathway - fly - Drosophila melanogaster (fruit fly))	0	1	360,	0	-577	-Inf	2.27	3' UTR	1	8366038	8370082	4045	1
chr2L	8375373	8375549	177	FBgn0032030	FBtr0079650	912	Wdr82	WD repeat domain 82 [Drosophila melanogaster]	GO:0003682(chromatin binding);GO:0005515(protein binding);GO:0005634(nucleus);GO:0035097(histone methyltransferase complex);GO:0042800(histone methyltransferase activity (H3-K4 specific));GO:0048188(Set1C/COMPASS complex);GO:0051568(histone H3-K4 methylation);GO:0072357(PTW/PP1 phosphatase complex);GO:0080182(histone H3-K4 trimethylation)	03015(mRNA surveillance pathway - Drosophila melanogaster (fruit fly))	2e-07	1	177,	0	-6.7	-5.92	1.56	3' UTR	1	8374461	8375549	1089	1
chr2L	8378028	8378206	179	FBgn0032032	FBtr0079651	993	CG17294	uncharacterized protein Dsimw501_GD23533 [Drosophila simulans]	GO:0004427(inorganic diphosphatase activity);GO:0005634(nucleus);GO:0005737(cytoplasm);GO:0006796(phosphate-containing compound metabolic process);GO:0016311(dephosphorylation);GO:0016787(hydrolase activity);GO:0016791(phosphatase activity)	NA	6.2e-09	1	179,	0	-8.21	-7.4	1.84	3' UTR	1	8377035	8378206	1172	1
chr2L	8383452	8383657	206	FBgn0032034	FBtr0079652	591	Rcd4	reduction in Cnn dots 4, isoform A [Drosophila melanogaster]	GO:0005814(centriole);GO:0007099(centriole replication)	NA	1.1e-07	1	206,	0	-6.97	-6.18	1.49	3' UTR	1	8382861	8383657	797	1
chr2L	8388626	8388804	179	FBgn0032036	FBtr0079653	4171	CG13384	uncharacterized protein Dmel_CG13384, isoform C [Drosophila melanogaster]	GO:0003333(amino acid transmembrane transport);GO:0005774(vacuolar membrane);GO:0015171(amino acid transmembrane transporter activity);GO:0016020(membrane);GO:0016021(integral component of membrane)	NA	3.5e-05	1	179,	0	-4.46	-3.72	1.25	3' UTR	1	8384455	8388804	4350	1
chr2L	8404216	8404336	121	FBgn0020497	FBtr0346708	643	emb	embargoed, isoform A [Drosophila melanogaster]	GO:0000055(ribosomal large subunit export from nucleus);GO:0000056(ribosomal small subunit export from nucleus);GO:0005049(nuclear export signal receptor activity);GO:0005515(protein binding);GO:0005634(nucleus);GO:0005643(nuclear pore);GO:0005737(cytoplasm);GO:0006611(protein export from nucleus);GO:0006886(intracellular protein transport);GO:0007099(centriole replication);GO:0007275(multicellul…	03008(Ribosome biogenesis in eukaryotes - Drosophila melanogaster (fruit fly));03013(RNA transport - Drosophila melanogaster (fruit fly));04013(MAPK signaling pathway - fly - Drosophila melanogaster (fruit fly))	0.00042	1	121,	0	-3.38	-2.68	1.19	5' UTR	1	8403573	8408280	4708	1
chr2L	8408434	8408853	420	FBgn0020497	FBtr0079663	4861	emb	embargoed, isoform A [Drosophila melanogaster]	GO:0000055(ribosomal large subunit export from nucleus);GO:0000056(ribosomal small subunit export from nucleus);GO:0005049(nuclear export signal receptor activity);GO:0005515(protein binding);GO:0005634(nucleus);GO:0005643(nuclear pore);GO:0005737(cytoplasm);GO:0006611(protein export from nucleus);GO:0006886(intracellular protein transport);GO:0007099(centriole replication);GO:0007275(multicellul…	03008(Ribosome biogenesis in eukaryotes - Drosophila melanogaster (fruit fly));03013(RNA transport - Drosophila melanogaster (fruit fly));04013(MAPK signaling pathway - fly - Drosophila melanogaster (fruit fly))	0	1	420,	0	-677	-Inf	2.83	3' UTR	1	8403573	8408853	5281	1
chr2L	8415690	8428329	12640	FBgn0027932	FBtr0079667	0	Akap200	A kinase anchor protein 200, isoform B [Drosophila melanogaster]	GO:0005112(Notch binding);GO:0005515(protein binding);GO:0005737(cytoplasm);GO:0005829(cytosol);GO:0005856(cytoskeleton);GO:0005886(plasma membrane);GO:0007281(germ cell development);GO:0007623(circadian rhythm);GO:0016020(membrane);GO:0016301(kinase activity);GO:0016310(phosphorylation);GO:0032956(regulation of actin cytoskeleton organization);GO:0034237(protein kinase A regulatory subunit bindi…	NA	0	5	197,193,321,396,715,	0,4182,11083,11468,11925	-1220	-Inf	4.52	5' UTR	1	8415690	8430977	15288	1
chr2L	8428956	8429076	121	FBgn0027932	FBtr0079667	13266	Akap200	A kinase anchor protein 200, isoform B [Drosophila melanogaster]	GO:0005112(Notch binding);GO:0005515(protein binding);GO:0005737(cytoplasm);GO:0005829(cytosol);GO:0005856(cytoskeleton);GO:0005886(plasma membrane);GO:0007281(germ cell development);GO:0007623(circadian rhythm);GO:0016020(membrane);GO:0016301(kinase activity);GO:0016310(phosphorylation);GO:0032956(regulation of actin cytoskeleton organization);GO:0034237(protein kinase A regulatory subunit bindi…	NA	3.2e-23	1	121,	0	-22.5	-21.5	3.45	Exon (FBtr0079667/FBgn0027932, exon 4 of 5)	1	8415690	8430977	15288	1
chr2L	8429404	8430819	1416	FBgn0027932	FBtr0079667	13714	Akap200	A kinase anchor protein 200, isoform B [Drosophila melanogaster]	GO:0005112(Notch binding);GO:0005515(protein binding);GO:0005737(cytoplasm);GO:0005829(cytosol);GO:0005856(cytoskeleton);GO:0005886(plasma membrane);GO:0007281(germ cell development);GO:0007623(circadian rhythm);GO:0016020(membrane);GO:0016301(kinase activity);GO:0016310(phosphorylation);GO:0032956(regulation of actin cytoskeleton organization);GO:0034237(protein kinase A regulatory subunit bindi…	NA	0	2	59,539,	0,877	-897	-Inf	2.1	3' UTR	1	8415690	8430977	15288	1
chr2L	8437760	8437996	237	FBgn0043002	FBtr0100268	355	Chrac-14	chromatin accessibility complex 14kD protein [Drosophila melanogaster]	GO:0004402(histone acetyltransferase activity);GO:0005515(protein binding);GO:0005634(nucleus);GO:0005671(Ada2/Gcn5/Ada3 transcription activator complex);GO:0006338(chromatin remodeling);GO:0006974(cellular response to DNA damage stimulus);GO:0008622(epsilon DNA polymerase complex);GO:0008623(CHRAC);GO:0016573(histone acetylation);GO:0016740(transferase activity);GO:0016746(transferase activity, …	03030(DNA replication - Drosophila melanogaster (fruit fly));03410(Base excision repair - Drosophila melanogaster (fruit fly));03420(Nucleotide excision repair - Drosophila melanogaster (fruit fly))	1e-135	1	237,	0	-135	-134	2.51	3' UTR	1	8437405	8437996	592	1
chr2L	8439408	8440335	928	FBgn0002887	FBtr0346117	1239	mus201	mutagen-sensitive 201, isoform C [Drosophila melanogaster]	GO:0000724(double-strand break repair via homologous recombination);GO:0003677(DNA binding);GO:0003697(single-stranded DNA binding);GO:0003824(catalytic activity);GO:0004518(nuclease activity);GO:0004519(endonuclease activity);GO:0005634(nucleus);GO:0006281(DNA repair);GO:0006289(nucleotide-excision repair);GO:0008821(crossover junction endodeoxyribonuclease activity);GO:0016788(hydrolase activit…	03420(Nucleotide excision repair - Drosophila melanogaster (fruit fly))	7.9e-38	1	928,	0	-37.1	-36	3.02	Exon (FBtr0346117/FBgn0002887, exon 3 of 4)	1	8438169	8442342	4174	1
chr2L	8440605	8440664	60	FBgn0002887	FBtr0346117	2436	mus201	mutagen-sensitive 201, isoform C [Drosophila melanogaster]	GO:0000724(double-strand break repair via homologous recombination);GO:0003677(DNA binding);GO:0003697(single-stranded DNA binding);GO:0003824(catalytic activity);GO:0004518(nuclease activity);GO:0004519(endonuclease activity);GO:0005634(nucleus);GO:0006281(DNA repair);GO:0006289(nucleotide-excision repair);GO:0008821(crossover junction endodeoxyribonuclease activity);GO:0016788(hydrolase activit…	03420(Nucleotide excision repair - Drosophila melanogaster (fruit fly))	0.019	1	60,	0	-1.71	-1.08	1.24	Exon (FBtr0346117/FBgn0002887, exon 3 of 4)	1	8438169	8442342	4174	1
chr2L	8442013	8442342	330	FBgn0002887	FBtr0346117	3844	mus201	mutagen-sensitive 201, isoform C [Drosophila melanogaster]	GO:0000724(double-strand break repair via homologous recombination);GO:0003677(DNA binding);GO:0003697(single-stranded DNA binding);GO:0003824(catalytic activity);GO:0004518(nuclease activity);GO:0004519(endonuclease activity);GO:0005634(nucleus);GO:0006281(DNA repair);GO:0006289(nucleotide-excision repair);GO:0008821(crossover junction endodeoxyribonuclease activity);GO:0016788(hydrolase activit…	03420(Nucleotide excision repair - Drosophila melanogaster (fruit fly))	4e-19	1	330,	0	-18.4	-17.4	3.57	3' UTR	1	8438169	8442342	4174	1
chr2L	8442745	8442983	239	FBgn0051897	FBtr0079673	298	CG31897	uncharacterized protein Dmel_CG31897 [Drosophila melanogaster]	GO:0003674(molecular_function);GO:0005575(cellular_component);GO:0008150(biological_process)	NA	0.019	1	239,	0	-1.73	-1.1	2.31	Exon (FBtr0079673/FBgn0051897, exon 1 of 1)	1	8442447	8445815	3369	1
chr2L	8464934	8465053	120	FBgn0285971	FBtr0079674	446	prg	piragua, isoform A [Drosophila melanogaster]	GO:0003676(nucleic acid binding);GO:0005634(nucleus);GO:0008270(zinc ion binding)	NA	0.00017	1	120,	0	-3.76	-3.04	1.51	Exon (FBtr0079674/FBgn0285971, exon 2 of 2)	1	8464488	8466529	2042	1
chr2L	8466817	8467117	301	FBgn0262029	FBtr0303924	0	d	dachs, isoform D [Drosophila melanogaster]	GO:0000166(nucleotide binding);GO:0001736(establishment of planar polarity);GO:0003774(motor activity);GO:0003777(microtubule motor activity);GO:0003779(actin binding);GO:0005515(protein binding);GO:0005524(ATP binding);GO:0005829(cytosol);GO:0007018(microtubule-based movement);GO:0008017(microtubule binding);GO:0008586(imaginal disc-derived wing vein morphogenesis);GO:0016327(apicolateral plasma…	04391(Hippo signaling pathway - fly - Drosophila melanogaster (fruit fly))	9.8e-05	1	301,	0	-4.01	-3.29	6.44	5' UTR	1	8466817	8488671	21855	1
chr2L	8476654	8476810	157	FBgn0262029	FBtr0303924	9837	d	dachs, isoform D [Drosophila melanogaster]	GO:0000166(nucleotide binding);GO:0001736(establishment of planar polarity);GO:0003774(motor activity);GO:0003777(microtubule motor activity);GO:0003779(actin binding);GO:0005515(protein binding);GO:0005524(ATP binding);GO:0005829(cytosol);GO:0007018(microtubule-based movement);GO:0008017(microtubule binding);GO:0008586(imaginal disc-derived wing vein morphogenesis);GO:0016327(apicolateral plasma…	04391(Hippo signaling pathway - fly - Drosophila melanogaster (fruit fly))	0.006	2	56,5,	0,152	-2.22	-1.56	9.91	Exon (FBtr0303924/FBgn0262029, exon 2 of 9)	1	8466817	8488671	21855	1
chr2L	8476990	8479360	2371	FBgn0053194	FBtr0079676	0	CheA29a	chemosensory protein A 29a [Drosophila melanogaster]	GO:0003674(molecular_function);GO:0005576(extracellular region);GO:0007606(sensory perception of chemical stimulus);GO:0043695(detection of pheromone)	NA	1.6e-35	2	34,656,	0,1715	-34.8	-33.8	6.27	5' UTR	1	8477349	8478088	740	1
chr2L	8479480	8479629	150	FBgn0262029	FBtr0303924	12663	d	dachs, isoform D [Drosophila melanogaster]	GO:0000166(nucleotide binding);GO:0001736(establishment of planar polarity);GO:0003774(motor activity);GO:0003777(microtubule motor activity);GO:0003779(actin binding);GO:0005515(protein binding);GO:0005524(ATP binding);GO:0005829(cytosol);GO:0007018(microtubule-based movement);GO:0008017(microtubule binding);GO:0008586(imaginal disc-derived wing vein morphogenesis);GO:0016327(apicolateral plasma…	04391(Hippo signaling pathway - fly - Drosophila melanogaster (fruit fly))	0.0014	1	150,	0	-2.86	-2.17	1.72	5' UTR	1	8466817	8488671	21855	1
chr2L	8477552	8477611	60	FBgn0053194	FBtr0079676	203	CheA29a	chemosensory protein A 29a [Drosophila melanogaster]	GO:0003674(molecular_function);GO:0005576(extracellular region);GO:0007606(sensory perception of chemical stimulus);GO:0043695(detection of pheromone)	NA	0.036	1	60,	0	-1.44	-0.755	6.94	Exon (FBtr0079676/FBgn0053194, exon 2 of 2)	1	8477349	8478088	740	1
chr2L	8517561	8517857	297	FBgn0032054	FBtr0333413	0	Uba4	ubiquitin activating enzyme 4, isoform A [Drosophila melanogaster]	GO:0000166(nucleotide binding);GO:0002098(tRNA wobble uridine modification);GO:0002143(tRNA wobble position uridine thiolation);GO:0003824(catalytic activity);GO:0004792(thiosulfate sulfurtransferase activity);GO:0005524(ATP binding);GO:0005737(cytoplasm);GO:0005829(cytosol);GO:0006777(Mo-molybdopterin cofactor biosynthetic process);GO:0008033(tRNA processing);GO:0008152(metabolic process);GO:000…	04122(Sulfur relay system - Drosophila melanogaster (fruit fly))	4e-11	2	20,221,	0,76	-10.4	-9.53	1.98	5' UTR	1	8517637	8519176	1540	1
chr2L	8522457	8522636	180	FBgn0016122	FBtr0079685	524	Acer	Angiotensin-converting enzyme-related, isoform A [Drosophila melanogaster]	GO:0002027(regulation of heart rate);GO:0003007(heart morphogenesis);GO:0004180(carboxypeptidase activity);GO:0004222(metalloendopeptidase activity);GO:0005576(extracellular region);GO:0005615(extracellular space);GO:0005886(plasma membrane);GO:0006508(proteolysis);GO:0007507(heart development);GO:0008233(peptidase activity);GO:0008237(metallopeptidase activity);GO:0008238(exopeptidase activity);…	NA	1e-11	1	180,	0	-11	-10.1	1.46	Exon (FBtr0079685/FBgn0016122, exon 2 of 4)	1	8521933	8524884	2952	1
chr2L	8524547	8525023	477	FBgn0016122	FBtr0079685	2614	Acer	Angiotensin-converting enzyme-related, isoform A [Drosophila melanogaster]	GO:0002027(regulation of heart rate);GO:0003007(heart morphogenesis);GO:0004180(carboxypeptidase activity);GO:0004222(metalloendopeptidase activity);GO:0005576(extracellular region);GO:0005615(extracellular space);GO:0005886(plasma membrane);GO:0006508(proteolysis);GO:0007507(heart development);GO:0008233(peptidase activity);GO:0008237(metallopeptidase activity);GO:0008238(exopeptidase activity);…	NA	0	2	138,281,	0,196	-311	-310	2.74	3' UTR	1	8521933	8524884	2952	1
chr2L	8529141	8536929	7789	FBgn0028394	FBtr0333418	0	CG17834	uncharacterized protein Dmel_CG17834, isoform B [Drosophila melanogaster]	NA	NA	0	4	417,294,62,36,	0,6645,7066,7753	-419	-Inf	10.9	5' UTR	1	8529141	8537932	8792	1
chr2L	8537777	8537896	120	FBgn0028394	FBtr0333418	8636	CG17834	uncharacterized protein Dmel_CG17834, isoform B [Drosophila melanogaster]	NA	NA	0.0005	1	120,	0	-3.3	-2.6	1.27	3' UTR	1	8529141	8537932	8792	1
chr2L	8541229	8541439	211	FBgn0028394	FBtr0079686	12088	CG17834	uncharacterized protein Dmel_CG17834, isoform B [Drosophila melanogaster]	NA	NA	7.8e-08	1	211,	0	-7.11	-6.31	2.25	3' UTR	1	8529141	8541439	12299	1
chr2L	8542147	8564218	22072	FBgn0011259	FBtr0303877	0	Sema1a	semaphorin 1a, isoform G [Drosophila melanogaster]	GO:0001755(neural crest cell migration);GO:0005515(protein binding);GO:0005615(extracellular space);GO:0005886(plasma membrane);GO:0005887(integral component of plasma membrane);GO:0007275(multicellular organism development);GO:0007399(nervous system development);GO:0007411(axon guidance);GO:0007416(synapse assembly);GO:0008039(synaptic target recognition);GO:0008045(motor neuron axon guidance);G…	NA	4e-100	4	66,503,690,480,	0,1066,2397,21592	-99.4	-98	11	5' UTR	1	8542147	8671917	129771	1
chr2L	8667366	8667606	241	FBgn0011259	FBtr0303877	125219	Sema1a	semaphorin 1a, isoform G [Drosophila melanogaster]	GO:0001755(neural crest cell migration);GO:0005515(protein binding);GO:0005615(extracellular space);GO:0005886(plasma membrane);GO:0005887(integral component of plasma membrane);GO:0007275(multicellular organism development);GO:0007399(nervous system development);GO:0007411(axon guidance);GO:0007416(synapse assembly);GO:0008039(synaptic target recognition);GO:0008045(motor neuron axon guidance);G…	NA	1.3e-07	1	241,	0	-6.87	-6.08	1.86	3' UTR	1	8542147	8671917	129771	1
chr2L	8668984	8669404	421	FBgn0011259	FBtr0303877	126837	Sema1a	semaphorin 1a, isoform G [Drosophila melanogaster]	GO:0001755(neural crest cell migration);GO:0005515(protein binding);GO:0005615(extracellular space);GO:0005886(plasma membrane);GO:0005887(integral component of plasma membrane);GO:0007275(multicellular organism development);GO:0007399(nervous system development);GO:0007411(axon guidance);GO:0007416(synapse assembly);GO:0008039(synaptic target recognition);GO:0008045(motor neuron axon guidance);G…	NA	7.9e-40	1	421,	0	-39.1	-38	2.5	3' UTR	1	8542147	8671917	129771	1
chr2L	8669584	8669644	61	FBgn0011259	FBtr0303877	127437	Sema1a	semaphorin 1a, isoform G [Drosophila melanogaster]	GO:0001755(neural crest cell migration);GO:0005515(protein binding);GO:0005615(extracellular space);GO:0005886(plasma membrane);GO:0005887(integral component of plasma membrane);GO:0007275(multicellular organism development);GO:0007399(nervous system development);GO:0007411(axon guidance);GO:0007416(synapse assembly);GO:0008039(synaptic target recognition);GO:0008045(motor neuron axon guidance);G…	NA	0.028	1	61,	0	-1.55	-0.934	1.13	3' UTR	1	8542147	8671917	129771	1
chr2L	8670603	8670752	150	FBgn0011259	FBtr0303877	128456	Sema1a	semaphorin 1a, isoform G [Drosophila melanogaster]	GO:0001755(neural crest cell migration);GO:0005515(protein binding);GO:0005615(extracellular space);GO:0005886(plasma membrane);GO:0005887(integral component of plasma membrane);GO:0007275(multicellular organism development);GO:0007399(nervous system development);GO:0007411(axon guidance);GO:0007416(synapse assembly);GO:0008039(synaptic target recognition);GO:0008045(motor neuron axon guidance);G…	NA	0.00022	1	150,	0	-3.66	-2.95	1.36	3' UTR	1	8542147	8671917	129771	1
chr2L	8670812	8671112	301	FBgn0011259	FBtr0303877	128665	Sema1a	semaphorin 1a, isoform G [Drosophila melanogaster]	GO:0001755(neural crest cell migration);GO:0005515(protein binding);GO:0005615(extracellular space);GO:0005886(plasma membrane);GO:0005887(integral component of plasma membrane);GO:0007275(multicellular organism development);GO:0007399(nervous system development);GO:0007411(axon guidance);GO:0007416(synapse assembly);GO:0008039(synaptic target recognition);GO:0008045(motor neuron axon guidance);G…	NA	3.2e-25	1	301,	0	-24.5	-23.5	1.81	3' UTR	1	8542147	8671917	129771	1
chr2L	8671621	8672011	391	FBgn0011259	FBtr0303877	129474	Sema1a	semaphorin 1a, isoform G [Drosophila melanogaster]	GO:0001755(neural crest cell migration);GO:0005515(protein binding);GO:0005615(extracellular space);GO:0005886(plasma membrane);GO:0005887(integral component of plasma membrane);GO:0007275(multicellular organism development);GO:0007399(nervous system development);GO:0007411(axon guidance);GO:0007416(synapse assembly);GO:0008039(synaptic target recognition);GO:0008045(motor neuron axon guidance);G…	NA	2e-44	1	391,	0	-43.7	-42.6	2.86	3' UTR	1	8542147	8671917	129771	1
[truncated: 19,774 more rows]

## Sheet: ywM_IP_VS_input_peak
seqnames	start	end	width	geneId	transcriptId	distanceToTSS	geneName	Description	GO	KEGG	score	blockCount	blockSizes	blockStarts	lg.p	lg.fdr	fold_enrichment	annotation	geneChr	geneStart	geneEnd	geneLength	geneStrand
[truncated: 20,153 more rows]

## Sheet: Mettl3M_IP_VS_input_peak
seqnames	start	end	width	geneId	transcriptId	distanceToTSS	geneName	Description	GO	KEGG	score	blockCount	blockSizes	blockStarts	lg.p	lg.fdr	fold_enrichment	annotation	geneChr	geneStart	geneEnd	geneLength	geneStrand
[truncated: 21,050 more rows]

## Sheet: Mettl14M_IP_VS_input_peak
seqnames	start	end	width	geneId	transcriptId	distanceToTSS	geneName	Description	GO	KEGG	score	blockCount	blockSizes	blockStarts	lg.p	lg.fdr	fold_enrichment	annotation	geneChr	geneStart	geneEnd	geneLength	geneStrand
[truncated: 18,295 more rows]

[truncated: 1 more sheets: HakaiM_IP_VS_input_peak]
