# Supplementary material for: Role of Hakai in m6A modification pathway in Drosophila
Source: Nat Commun. 2021 Apr 12;12:2159. doi: 10.1038/s41467-021-22424-5 (PMC8041851; doi:10.1038/s41467-021-22424-5)
Supplement: Supplementary file 4 — Supplementary Data 2 [file 41467_2021_22424_MOESM4_ESM.xlsx]

## Sheet: Mettl3_VS_yw_diffPeak
seqnames	start	end	width	geneId	transcriptId	distanceToTSS	geneName	Description	GO	KEGG	score	blockCount	blockSizes	blockStarts	diff.lg.fdr	diff.p	diff.log2.fc	annotation	geneChr	geneStart	geneEnd	geneLength	geneStrand
chr2L	55262	55767	506	FBgn0051973	FBtr0078163	3501	Cda5	chitin deacetylase-like 5, isoform A [Drosophila melanogaster]	GO:0003824(catalytic activity);GO:0004568(chitinase activity);GO:0005576(extracellular region);GO:0005975(carbohydrate metabolic process);GO:0006030(chitin metabolic process);GO:0006032(chitin catabolic process);GO:0008061(chitin binding);GO:0008152(metabolic process);GO:0016787(hydrolase activity);GO:0016798(hydrolase activity, acting on glycosyl bonds);GO:0016810(hydrolase activity, acting on c…	NA	1e-55	1	506,	0	-3.97	3.16228e-05	-0.61	Exon (FBtr0347585/FBgn0267987, exon 1 of 1)	1	25402	59268	33867	2
chr2L	66995	67484	490	FBgn0067779	FBtr0306536	0	dbr	debra, isoform B [Drosophila melanogaster]	GO:0005634(nucleus);GO:0005771(multivesicular body);GO:0007616(long-term memory);GO:0008270(zinc ion binding)	NA	1.3e-20	2	9,442,	0,48	-68.3	3.16228e-70	-3.86	5' UTR	1	67043	71081	4039	1
chr2L	72596	72924	329	FBgn0031213	FBtr0306540	839	galectin	galectin, isoform B [Drosophila melanogaster]	GO:0005829(cytosol);GO:0008039(synaptic target recognition);GO:0016936(galactoside binding);GO:0030246(carbohydrate binding)	NA	7.9e-18	1	329,	0	-91.2	3.16228e-93	-2.13	5' UTR	1	71757	76211	4455	1
chr2L	74238	74357	120	FBgn0031213	FBtr0306540	2481	galectin	galectin, isoform B [Drosophila melanogaster]	GO:0005829(cytosol);GO:0008039(synaptic target recognition);GO:0016936(galactoside binding);GO:0030246(carbohydrate binding)	NA	2.7e-07	1	120,	0	-21.9	1.58489e-23	-3.73	5' UTR	1	71757	76211	4455	1
chr2L	159032	160327	1296	FBgn0016977	FBtr0078122	0	spen	split ends, isoform F [Drosophila melanogaster]	GO:0000398(mRNA splicing, via spliceosome);GO:0003676(nucleic acid binding);GO:0003723(RNA binding);GO:0005634(nucleus);GO:0006351(transcription, DNA-templated);GO:0006355(regulation of transcription, DNA-templated);GO:0007173(epidermal growth factor receptor signaling pathway);GO:0007275(multicellular organism development);GO:0007379(segment specification);GO:0007400(neuroblast fate determinatio…	NA	1e-123	2	792,319,	0,977	-60.6	1.58489e-62	-1.72	5' UTR	1	159032	201588	42557	1
chr2L	162396	182831	20436	FBgn0016977	FBtr0332337	0	spen	split ends, isoform F [Drosophila melanogaster]	GO:0000398(mRNA splicing, via spliceosome);GO:0003676(nucleic acid binding);GO:0003723(RNA binding);GO:0005634(nucleus);GO:0006351(transcription, DNA-templated);GO:0006355(regulation of transcription, DNA-templated);GO:0007173(epidermal growth factor receptor signaling pathway);GO:0007275(multicellular organism development);GO:0007379(segment specification);GO:0007400(neuroblast fate determinatio…	NA	6.3e-26	4	606,76,87,12,	0,1763,12965,20424	-6.01	2.34423e-07	-1.03	5' UTR	1	182820	201588	18769	1
chr2L	189563	190553	991	FBgn0016977	FBtr0078122	30531	spen	split ends, isoform F [Drosophila melanogaster]	GO:0000398(mRNA splicing, via spliceosome);GO:0003676(nucleic acid binding);GO:0003723(RNA binding);GO:0005634(nucleus);GO:0006351(transcription, DNA-templated);GO:0006355(regulation of transcription, DNA-templated);GO:0007173(epidermal growth factor receptor signaling pathway);GO:0007275(multicellular organism development);GO:0007379(segment specification);GO:0007400(neuroblast fate determinatio…	NA	0	1	991,	0	-3.04	0.000301995	0.262	Exon (FBtr0078122/FBgn0016977, exon 6 of 12)	1	159032	201588	42557	1
chr2L	219680	220050	371	FBgn0265151	FBtr0336984	29	lncRNA:CR44220	NA	NA	NA	1.8e-06	1	371,	0	-0.767	0.109144	-0.711	Exon (FBtr0336984/FBgn0265151, exon 1 of 1)	1	219651	220050	400	1
chr2L	262858	263003	146	FBgn0031238	FBtr0078140	8741	CG3645	uncharacterized protein Dmel_CG3645, isoform A [Drosophila melanogaster]	GO:0002943(tRNA dihydrouridine synthesis);GO:0003824(catalytic activity);GO:0008033(tRNA processing);GO:0017150(tRNA dihydrouridine synthase activity);GO:0050660(flavin adenine dinucleotide binding);GO:0055114(oxidation-reduction process)	NA	5e-12	1	146,	0	-1.3	0.025704	0.695	3' UTR	1	252589	271744	19156	2
chr2L	269633	270379	747	FBgn0031238	FBtr0078140	1365	CG3645	uncharacterized protein Dmel_CG3645, isoform A [Drosophila melanogaster]	GO:0002943(tRNA dihydrouridine synthesis);GO:0003824(catalytic activity);GO:0008033(tRNA processing);GO:0017150(tRNA dihydrouridine synthase activity);GO:0050660(flavin adenine dinucleotide binding);GO:0055114(oxidation-reduction process)	NA	0	1	747,	0	-60.4	2.51189e-62	0.374	Exon (FBtr0078127/FBgn0031240, exon 2 of 3)	1	252589	271744	19156	2
chr2L	283807	283956	150	FBgn0267995	FBtr0347594	0	asRNA:CR46262	NA	NA	NA	5.9e-09	1	150,	0	-4.28	1.47911e-05	0.493	3' UTR	1	283807	284255	449	1
chr2L	287427	287487	61	FBgn0025686	FBtr0078134	1445	Amnionless	amnionless, isoform A [Drosophila melanogaster]	GO:0005886(plasma membrane);GO:0015031(protein transport);GO:0016020(membrane);GO:0016021(integral component of membrane);GO:0097017(renal protein absorption);GO:0097206(nephrocyte filtration)	NA	0.0011	1	61,	0	-0.528	0.2208	0.644	Exon (FBtr0347595/FBgn0267996, exon 2 of 2)	1	287252	288932	1681	2
chr2L	296689	296808	120	FBgn0024352	FBtr0078131	1567	Stip1	stress induced phosphoprotein 1 [Drosophila melanogaster]	GO:0005515(protein binding);GO:0051879(Hsp90 protein binding)	NA	4.4e-06	1	120,	0	-5.33	1.1749e-06	-0.351	Exon (FBtr0078131/FBgn0024352, exon 3 of 4)	1	295122	297449	2328	1
chr2L	297880	299287	1408	FBgn0020622	FBtr0331205	0	Pi3K21B	uncharacterized protein Dsimw501_GD23016, isoform B [Drosophila simulans]	GO:0001784(phosphotyrosine residue binding);GO:0005942(phosphatidylinositol 3-kinase complex);GO:0005943(phosphatidylinositol 3-kinase complex, class IA);GO:0008286(insulin receptor signaling pathway);GO:0008361(regulation of cell size);GO:0019900(kinase binding);GO:0035014(phosphatidylinositol 3-kinase regulator activity);GO:0042127(regulation of cell population proliferation);GO:0043551(regulat…	04068(FoxO signaling pathway - Drosophila melanogaster (fruit fly));04070(Phosphatidylinositol signaling system - Drosophila melanogaster (fruit fly));04140(Autophagy - animal - Drosophila melanogaster (fruit fly));04150(mTOR signaling pathway - Drosophila melanogaster (fruit fly));04213(Longevity regulating pathway - multiple species - Drosophila melanogaster (fruit fly));04933(AGE-RAGE signalin…	1.3e-86	2	524,255,	0,1153	-107	1e-108	-2.61	5' UTR	1	297880	303934	6055	1
chr2L	305935	306354	420	FBgn0004611	FBtr0078047	0	Plc21C	phospholipase C at 21C, isoform D [Drosophila melanogaster]	GO:0004435(phosphatidylinositol phospholipase C activity);GO:0005509(calcium ion binding);GO:0005622(intracellular);GO:0005623(cell);GO:0006629(lipid metabolic process);GO:0007165(signal transduction);GO:0007629(flight behavior);GO:0008081(phosphoric diester hydrolase activity);GO:0016042(lipid catabolic process);GO:0016787(hydrolase activity);GO:0032959(inositol trisphosphate biosynthetic proces…	00562(Inositol phosphate metabolism - Drosophila melanogaster (fruit fly));01100(Metabolic pathways - Drosophila melanogaster (fruit fly));04070(Phosphatidylinositol signaling system - Drosophila melanogaster (fruit fly));04310(Wnt signaling pathway - Drosophila melanogaster (fruit fly));04745(Phototransduction - fly - Drosophila melanogaster (fruit fly));04933(AGE-RAGE signaling pathway in diabe…	1.3e-50	1	420,	0	-75.1	3.98107e-77	-3.99	5' UTR	1	305935	346255	40321	1
chr2L	310253	310522	270	FBgn0004611	FBtr0078047	4318	Plc21C	phospholipase C at 21C, isoform D [Drosophila melanogaster]	GO:0004435(phosphatidylinositol phospholipase C activity);GO:0005509(calcium ion binding);GO:0005622(intracellular);GO:0005623(cell);GO:0006629(lipid metabolic process);GO:0007165(signal transduction);GO:0007629(flight behavior);GO:0008081(phosphoric diester hydrolase activity);GO:0016042(lipid catabolic process);GO:0016787(hydrolase activity);GO:0032959(inositol trisphosphate biosynthetic proces…	00562(Inositol phosphate metabolism - Drosophila melanogaster (fruit fly));01100(Metabolic pathways - Drosophila melanogaster (fruit fly));04070(Phosphatidylinositol signaling system - Drosophila melanogaster (fruit fly));04310(Wnt signaling pathway - Drosophila melanogaster (fruit fly));04745(Phototransduction - fly - Drosophila melanogaster (fruit fly));04933(AGE-RAGE signaling pathway in diabe…	4.9e-06	1	270,	0	-40.6	1.99526e-42	-2.86	5' UTR	1	305935	346255	40321	1
chr2L	344285	344858	574	FBgn0004611	FBtr0078047	38350	Plc21C	phospholipase C at 21C, isoform D [Drosophila melanogaster]	GO:0004435(phosphatidylinositol phospholipase C activity);GO:0005509(calcium ion binding);GO:0005622(intracellular);GO:0005623(cell);GO:0006629(lipid metabolic process);GO:0007165(signal transduction);GO:0007629(flight behavior);GO:0008081(phosphoric diester hydrolase activity);GO:0016042(lipid catabolic process);GO:0016787(hydrolase activity);GO:0032959(inositol trisphosphate biosynthetic proces…	00562(Inositol phosphate metabolism - Drosophila melanogaster (fruit fly));01100(Metabolic pathways - Drosophila melanogaster (fruit fly));04070(Phosphatidylinositol signaling system - Drosophila melanogaster (fruit fly));04310(Wnt signaling pathway - Drosophila melanogaster (fruit fly));04745(Phototransduction - fly - Drosophila melanogaster (fruit fly));04933(AGE-RAGE signaling pathway in diabe…	4e-80	2	205,304,	0,270	-25.7	1.99526e-27	1.05	Exon (FBtr0078047/FBgn0004611, exon 14 of 17)	1	305935	346255	40321	1
chr2L	345996	346295	300	FBgn0004611	FBtr0078047	40061	Plc21C	phospholipase C at 21C, isoform D [Drosophila melanogaster]	GO:0004435(phosphatidylinositol phospholipase C activity);GO:0005509(calcium ion binding);GO:0005622(intracellular);GO:0005623(cell);GO:0006629(lipid metabolic process);GO:0007165(signal transduction);GO:0007629(flight behavior);GO:0008081(phosphoric diester hydrolase activity);GO:0016042(lipid catabolic process);GO:0016787(hydrolase activity);GO:0032959(inositol trisphosphate biosynthetic proces…	00562(Inositol phosphate metabolism - Drosophila melanogaster (fruit fly));01100(Metabolic pathways - Drosophila melanogaster (fruit fly));04070(Phosphatidylinositol signaling system - Drosophila melanogaster (fruit fly));04310(Wnt signaling pathway - Drosophila melanogaster (fruit fly));04745(Phototransduction - fly - Drosophila melanogaster (fruit fly));04933(AGE-RAGE signaling pathway in diabe…	1e-205	1	300,	0	-13.3	7.94328e-15	0.662	3' UTR	1	305935	346255	40321	1
chr2L	356681	356741	61	FBgn0031250	FBtr0078094	1133	Ent1	equilibrative nucleoside transporter 1, isoform A [Drosophila melanogaster]	GO:0005337(nucleoside transmembrane transporter activity);GO:0015858(nucleoside transport);GO:0016020(membrane);GO:0016021(integral component of membrane);GO:1901642(nucleoside transmembrane transport)	NA	4.1e-09	1	61,	0	-10.2	1.25893e-11	1.29	Exon (FBtr0345774/FBgn0266907, exon 1 of 1)	1	355565	357874	2310	2
chr2L	357970	358174	205	FBgn0266906	FBtr0345775	641	asRNA:CR45366	NA	NA	NA	1.3e-20	1	205,	0	-1.41	0.0190546	0.933	Exon (FBtr0345775/FBgn0266906, exon 1 of 1)	1	357329	358174	846	1
chr2L	378112	384614	6503	FBgn0000061	FBtr0078053	0	al	aristaless [Drosophila melanogaster]	GO:0000977(RNA polymerase II regulatory region sequence-specific DNA binding);GO:0000981(DNA-binding transcription factor activity, RNA polymerase II-specific);GO:0003677(DNA binding);GO:0005515(protein binding);GO:0005634(nucleus);GO:0006355(regulation of transcription, DNA-templated);GO:0006357(regulation of transcription by RNA polymerase II);GO:0007275(multicellular organism development);GO:0…	NA	1.6e-15	2	370,104,	0,6399	-24.2	7.94328e-26	-2.49	5' UTR	1	378112	387439	9328	1
chr2L	431227	438506	7280	FBgn0004583	FBtr0078059	0	ex	expanded, isoform A [Drosophila melanogaster]	GO:0001745(compound eye morphogenesis);GO:0001751(compound eye photoreceptor cell differentiation);GO:0005515(protein binding);GO:0005856(cytoskeleton);GO:0005886(plasma membrane);GO:0005911(cell-cell junction);GO:0005915(zonula adherens);GO:0006351(transcription, DNA-templated);GO:0006355(regulation of transcription, DNA-templated);GO:0007096(regulation of exit from mitosis);GO:0007275(multicell…	04391(Hippo signaling pathway - fly - Drosophila melanogaster (fruit fly));04392(Hippo signaling pathway - multiple species - Drosophila melanogaster (fruit fly))	1.6e-81	2	891,127,	0,7153	-239	1e-241	-3.64	5' UTR	1	431227	448701	17475	1
chr2L	457059	457148	90	FBgn0031257	FBtr0078061	1528	CG4133	uncharacterized protein Dmel_CG4133, isoform C [Drosophila melanogaster]	GO:0003676(nucleic acid binding);GO:0016020(membrane);GO:0016021(integral component of membrane)	NA	0.00065	1	90,	0	-0.478	0.257632	0.399	Exon (FBtr0078061/FBgn0031257, exon 5 of 7)	1	455531	458745	3215	1
chr2L	475806	476170	365	FBgn0027592	FBtr0078062	2793	MED15	mediator complex subunit 15 [Drosophila melanogaster]	GO:0003712(transcription coregulator activity);GO:0005634(nucleus);GO:0006355(regulation of transcription, DNA-templated);GO:0006357(regulation of transcription by RNA polymerase II);GO:0006366(transcription by RNA polymerase II);GO:0016592(mediator complex);GO:0030707(ovarian follicle cell development)	NA	1.6e-18	3	46,100,93,	0,110,272	-0.8	0.1	-0.263	3' UTR	1	473013	476170	3158	1
chr2L	490333	490632	300	FBgn0003963	FBtr0333012	14113	ush	u-shaped, isoform C [Drosophila melanogaster]	GO:0000122(negative regulation of transcription by RNA polymerase II);GO:0001078(GO_0001078);GO:0001085(RNA polymerase II transcription factor binding);GO:0001102(RNA polymerase II activating transcription factor binding);GO:0002805(regulation of antimicrobial peptide biosynthetic process);GO:0003676(nucleic acid binding);GO:0003677(DNA binding);GO:0005515(protein binding);GO:0005634(nucleus);GO:…	NA	6.3e-11	1	300,	0	-1.66	0.00977237	-1.79	5' UTR	1	476220	540532	64313	1
chr2L	490812	523607	32796	FBgn0003963	FBtr0310027	0	ush	u-shaped, isoform C [Drosophila melanogaster]	GO:0000122(negative regulation of transcription by RNA polymerase II);GO:0001078(GO_0001078);GO:0001085(RNA polymerase II transcription factor binding);GO:0001102(RNA polymerase II activating transcription factor binding);GO:0002805(regulation of antimicrobial peptide biosynthetic process);GO:0003676(nucleic acid binding);GO:0003677(DNA binding);GO:0005515(protein binding);GO:0005634(nucleus);GO:…	NA	2.5e-34	2	547,142,	0,32654	-40.8	1.58489e-42	-2.9	5' UTR	1	490835	540532	49698	1
chr2L	523787	536513	12727	FBgn0003963	FBtr0333012	47567	ush	u-shaped, isoform C [Drosophila melanogaster]	GO:0000122(negative regulation of transcription by RNA polymerase II);GO:0001078(GO_0001078);GO:0001085(RNA polymerase II transcription factor binding);GO:0001102(RNA polymerase II activating transcription factor binding);GO:0002805(regulation of antimicrobial peptide biosynthetic process);GO:0003676(nucleic acid binding);GO:0003677(DNA binding);GO:0005515(protein binding);GO:0005634(nucleus);GO:…	NA	7.9e-72	3	273,45,491,	0,1605,12236	-2.35	0.00169824	-0.471	5' UTR	1	476220	540532	64313	1
chr2L	490835	491519	685	FBgn0003963	FBtr0310027	0	ush	u-shaped, isoform C [Drosophila melanogaster]	GO:0000122(negative regulation of transcription by RNA polymerase II);GO:0001078(GO_0001078);GO:0001085(RNA polymerase II transcription factor binding);GO:0001102(RNA polymerase II activating transcription factor binding);GO:0002805(regulation of antimicrobial peptide biosynthetic process);GO:0003676(nucleic acid binding);GO:0003677(DNA binding);GO:0005515(protein binding);GO:0005634(nucleus);GO:…	NA	2.5e-34	1	685,	0	-39.7	1.99526e-41	-2.87	5' UTR	1	490835	540532	49698	1
chr2L	560170	560523	354	FBgn0260933	FBtr0303763	0	rempA	reduced mechanoreceptor potential A, isoform B [Drosophila melanogaster]	GO:0003674(molecular_function);GO:0005515(protein binding);GO:0005930(axoneme);GO:0007605(sensory perception of sound);GO:0030991(intraciliary transport particle A);GO:0035721(intraciliary retrograde transport);GO:0036064(ciliary basal body);GO:0060271(cilium assembly);GO:0097730(non-motile cilium);GO:1905515(non-motile cilium assembly)	NA	0	1	354,	0	-15	1.58489e-16	0.504	5' UTR	1	553742	560310	6569	2
chr2L	566202	566472	271	FBgn0021874	FBtr0078075	1649	Nle	notchless [Drosophila melanogaster]	GO:0000027(ribosomal large subunit assembly);GO:0005112(Notch binding);GO:0005515(protein binding);GO:0005634(nucleus);GO:0005730(nucleolus);GO:0005840(ribosome);GO:0007219(Notch signaling pathway);GO:0045746(negative regulation of Notch signaling pathway);GO:0045747(positive regulation of Notch signaling pathway)	NA	1.3e-75	1	271,	0	-1.05	0.0489779	-0.165	3' UTR	1	566366	568121	1756	2
chr2L	571379	571469	91	FBgn0031266	FBtr0078068	3039	Sf3b1	splicing factor 3b subunit 1, isoform A [Drosophila melanogaster]	GO:0000245(spliceosomal complex assembly);GO:0000398(mRNA splicing, via spliceosome);GO:0003723(RNA binding);GO:0003729(mRNA binding);GO:0005686(U2 snRNP);GO:0005689(U12-type spliceosomal complex);GO:0071004(U2-type prespliceosome);GO:0071011(precatalytic spliceosome);GO:0071013(catalytic step 2 spliceosome)	03040(Spliceosome - Drosophila melanogaster (fruit fly))	2e-07	1	91,	0	-1.53	0.0138038	0.593	Exon (FBtr0078068/FBgn0031266, exon 3 of 3)	1	568340	572716	4377	1
chr2L	572517	572787	271	FBgn0031266	FBtr0078068	4177	Sf3b1	splicing factor 3b subunit 1, isoform A [Drosophila melanogaster]	GO:0000245(spliceosomal complex assembly);GO:0000398(mRNA splicing, via spliceosome);GO:0003723(RNA binding);GO:0003729(mRNA binding);GO:0005686(U2 snRNP);GO:0005689(U12-type spliceosomal complex);GO:0071004(U2-type prespliceosome);GO:0071011(precatalytic spliceosome);GO:0071013(catalytic step 2 spliceosome)	03040(Spliceosome - Drosophila melanogaster (fruit fly))	1.3e-42	1	271,	0	-1.16	0.0371535	0.421	3' UTR	1	568340	572716	4377	1
chr2L	588048	588726	679	FBgn0267827	FBtr0347397	0	lncRNA:CR46148	NA	NA	NA	5e-61	2	532,80,	0,599	-1.56	0.0125893	0.481	Exon (FBtr0347397/FBgn0267827, exon 1 of 2)	1	588048	588784	737	1
chr2L	626311	628200	1890	FBgn0031273	FBtr0077999	659	CG2839	uncharacterized protein Dmel_CG2839 [Drosophila melanogaster]	GO:0004888(transmembrane signaling receptor activity)	NA	0	1	1890,	0	-35.8	1.58489e-37	0.454	3' UTR	1	625652	628200	2549	1
chr2L	715047	715307	261	FBgn0266323	FBtr0344054	4479	lncRNA:CR44988	NA	NA	NA	1e-41	1	261,	0	-2.08	0.00331131	1.05	Exon (FBtr0344054/FBgn0266323, exon 2 of 2)	1	710568	715307	4740	1
chr2L	750364	753217	2854	FBgn0031275	FBtr0308257	0	GABA-B-R3	metabotropic GABA-B receptor subtype 3, isoform A [Drosophila melanogaster]	GO:0004930(G protein-coupled receptor activity);GO:0004965(G protein-coupled GABA receptor activity);GO:0007165(signal transduction);GO:0007186(G protein-coupled receptor signaling pathway);GO:0007214(gamma-aminobutyric acid signaling pathway);GO:0016020(membrane);GO:0016021(integral component of membrane);GO:0030431(sleep);GO:0038039(G protein-coupled receptor heterodimeric complex)	04080(Neuroactive ligand-receptor interaction - Drosophila melanogaster (fruit fly))	2e-30	3	37,195,487,	0,245,2367	-15.7	2.51189e-17	-2.19	5' UTR	1	750609	762142	11534	1
chr2L	785919	786158	240	FBgn0000442	FBtr0078042	4640	Pkg21D	protein kinase, cGMP-dependent at 21D [Drosophila melanogaster]	GO:0000166(nucleotide binding);GO:0004672(protein kinase activity);GO:0004674(protein serine/threonine kinase activity);GO:0004692(cGMP-dependent protein kinase activity);GO:0005524(ATP binding);GO:0005737(cytoplasm);GO:0006468(protein phosphorylation);GO:0007526(larval somatic muscle development);GO:0016301(kinase activity);GO:0016310(phosphorylation);GO:0016740(transferase activity);GO:0030553(…	NA	2.5e-45	1	240,	0	-2.75	0.000630957	-0.334	3' UTR	1	786153	790798	4646	2
chr2L	833002	833241	240	FBgn0010583	FBtr0078013	7033	dock	dreadlocks, isoform B [Drosophila melanogaster]	GO:0005070(SH3/SH2 adaptor activity);GO:0005158(insulin receptor binding);GO:0005515(protein binding);GO:0005829(cytosol);GO:0007411(axon guidance);GO:0007520(myoblast fusion);GO:0009967(positive regulation of signal transduction);GO:0016604(nuclear body);GO:0019900(kinase binding);GO:0019901(protein kinase binding);GO:0030136(clathrin-coated vesicle);GO:0035323(male germline ring canal);GO:00466…	NA	1e-138	1	240,	0	-3.04	0.000301995	0.457	3' UTR	1	825969	833241	7273	1
chr2L	850702	851163	462	FBgn0020304	FBtr0302120	0	drongo	AT07355p, partial [Drosophila melanogaster]	GO:0005096(GTPase activator activity);GO:0005737(cytoplasm);GO:0005938(cell cortex);GO:0016020(membrane);GO:0043087(regulation of GTPase activity);GO:0043547(positive regulation of GTPase activity);GO:0046872(metal ion binding)	NA	1e-228	1	462,	0	-434	0	-2.63	5' UTR	1	833584	851071	17488	2
chr2L	855514	856314	801	FBgn0031288	FBtr0078017	177	CG13949	uncharacterized protein LOC6543357 isoform X2 [Drosophila erecta]	NA	NA	1e-269	3	110,124,447,	0,173,354	-3.22	0.000194984	0.411	5' UTR	1	855337	856236	900	1
chr2L	856521	856580	60	FBgn0031288	FBtr0334796	1050	CG13949	uncharacterized protein LOC6543357 isoform X2 [Drosophila erecta]	NA	NA	0.0037	1	60,	0	-0.49	0.248313	-1.36	3' UTR	1	855471	856639	1169	1
chr2L	861599	861806	208	FBgn0031289	FBtr0445832	1402	CG13950	uncharacterized protein Dmel_CG13950, isoform A [Drosophila melanogaster]	GO:0030246(carbohydrate binding)	NA	1e-20	1	208,	0	-0.824	0.0933254	-0.429	3' UTR	1	860197	861806	1610	1
chr2L	870585	871215	631	FBgn0053526	FBtr0091486	0	PNUTS	PNUTS, isoform A [Drosophila melanogaster]	GO:0005634(nucleus);GO:0008157(protein phosphatase 1 binding);GO:0010467(gene expression);GO:0046872(metal ion binding);GO:0048589(developmental growth)	NA	4e-89	1	631,	0	-165	1e-167	-2.19	5' UTR	1	871095	874149	3055	1
chr2L	873721	875659	1939	FBgn0053526	FBtr0091487	3256	PNUTS	PNUTS, isoform A [Drosophila melanogaster]	GO:0005634(nucleus);GO:0008157(protein phosphatase 1 binding);GO:0010467(gene expression);GO:0046872(metal ion binding);GO:0048589(developmental growth)	NA	0	2	429,622,	0,1317	-16.2	1e-17	0.47	3' UTR	1	870465	874149	3685	1
chr2L	922793	950574	27782	FBgn0028481	FBtr0077949	0	CG4341	uncharacterized protein Dmel_CG4341, isoform A [Drosophila melanogaster]	GO:0003674(molecular_function);GO:0004169(dolichyl-phosphate-mannose-protein mannosyltransferase activity);GO:0005515(protein binding);GO:0005575(cellular_component);GO:0005783(endoplasmic reticulum);GO:0006486(protein glycosylation);GO:0008150(biological_process);GO:0016020(membrane);GO:0016021(integral component of membrane);GO:0016740(transferase activity);GO:0035269(protein O-linked mannosyla…	NA	1e-184	3	427,359,83,	0,7272,27699	-106	1e-107	-2.98	5' UTR	1	922793	958098	35306	1
chr2L	1082469	1083312	844	FBgn0031298	FBtr0077953	1558	Atg4a	Autophagy-related 4a, isoform A [Drosophila melanogaster]	GO:0000045(autophagosome assembly);GO:0000422(autophagy of mitochondrion);GO:0004197(cysteine-type endopeptidase activity);GO:0005737(cytoplasm);GO:0005829(cytosol);GO:0006501(C-terminal protein lipidation);GO:0006508(proteolysis);GO:0006612(protein targeting to membrane);GO:0006914(autophagy);GO:0008233(peptidase activity);GO:0008234(cysteine-type peptidase activity);GO:0010506(regulation of aut…	04136(Autophagy - other - Drosophila melanogaster (fruit fly));04140(Autophagy - animal - Drosophila melanogaster (fruit fly))	0	2	197,524,	0,320	-3.6	7.58578e-05	-0.186	3' UTR	1	1080911	1083378	2468	1
chr2L	1112154	1112694	541	FBgn0031301	FBtr0077954	3614	CG14339	uncharacterized protein Dmel_CG14339 [Drosophila melanogaster]	GO:0005515(protein binding)	NA	1e-182	2	291,189,	0,352	-3.14	0.000234423	0.491	3' UTR	1	1108540	1112694	4155	1
chr2L	1176810	1177589	780	FBgn0031318	FBtr0077966	3801	CG4887	uncharacterized protein Dmel_CG4887, isoform A [Drosophila melanogaster]	GO:0000398(mRNA splicing, via spliceosome);GO:0003676(nucleic acid binding);GO:0003723(RNA binding);GO:0003729(mRNA binding);GO:0071011(precatalytic spliceosome)	NA	1e-171	3	72,250,334,	0,132,446	-27.2	6.30957e-29	-0.932	3' UTR	1	1173009	1177496	4488	1
chr2L	1181100	1181579	480	FBgn0031319	FBtr0077968	3410	CG4896	uncharacterized protein Dmel_CG4896, isoform D [Drosophila melanogaster]	GO:0000381(regulation of alternative mRNA splicing, via spliceosome);GO:0003676(nucleic acid binding);GO:0003723(RNA binding);GO:0003729(mRNA binding);GO:0005654(nucleoplasm);GO:0046872(metal ion binding)	NA	1e-203	1	480,	0	-21.9	1.58489e-23	0.647	3' UTR	1	1177690	1182454	4765	1
chr2L	1181789	1182454	666	FBgn0031319	FBtr0077968	4099	CG4896	uncharacterized protein Dmel_CG4896, isoform D [Drosophila melanogaster]	GO:0000381(regulation of alternative mRNA splicing, via spliceosome);GO:0003676(nucleic acid binding);GO:0003723(RNA binding);GO:0003729(mRNA binding);GO:0005654(nucleoplasm);GO:0046872(metal ion binding)	NA	1e-133	3	5,250,285,	0,66,381	-4.5	8.70964e-06	-0.292	3' UTR	1	1177690	1182454	4765	1
chr2L	1185877	1186324	448	FBgn0031322	FBtr0335379	0	CG5001	uncharacterized protein Dmel_CG5001, isoform A [Drosophila melanogaster]	GO:0005829(cytosol);GO:0006457(protein folding);GO:0051082(unfolded protein binding);GO:0051085(chaperone cofactor-dependent protein refolding);GO:0051087(chaperone binding)	NA	8.1e-08	2	139,71,	0,377	-10.9	1.99526e-12	-1.63	5' UTR	1	1185895	1196807	10913	1
chr2L	1200815	1201220	406	FBgn0040723	FBtr0335382	144	CG5011	GD22917 [Drosophila simulans]	NA	NA	1e-284	1	406,	0	-12.7	3.98107e-14	-0.429	5' UTR	1	1200671	1201220	550	1
chr2L	1256417	1273773	17357	FBgn0041097	FBtr0077921	0	robo3	roundabout 3, isoform A [Drosophila melanogaster]	GO:0005515(protein binding);GO:0005886(plasma membrane);GO:0007411(axon guidance);GO:0007419(ventral cord development);GO:0008038(neuron recognition);GO:0008406(gonad development);GO:0016020(membrane);GO:0016021(integral component of membrane);GO:0016201(synaptic target inhibition);GO:0016319(mushroom body development);GO:0030017(sarcomere);GO:0030424(axon);GO:0048036(central complex development)	NA	2.5e-54	2	529,189,	0,17168	-38.9	1e-40	-3.34	5' UTR	1	1256417	1294687	38271	1
chr2L	1280683	1284707	4025	FBgn0041097	FBtr0077921	24266	robo3	roundabout 3, isoform A [Drosophila melanogaster]	GO:0005515(protein binding);GO:0005886(plasma membrane);GO:0007411(axon guidance);GO:0007419(ventral cord development);GO:0008038(neuron recognition);GO:0008406(gonad development);GO:0016020(membrane);GO:0016021(integral component of membrane);GO:0016201(synaptic target inhibition);GO:0016319(mushroom body development);GO:0030017(sarcomere);GO:0030424(axon);GO:0048036(central complex development)	NA	0.00081	2	19,102,	0,3923	-0.617	0.168267	-1.42	Exon (FBtr0077921/FBgn0041097, exon 3 of 12)	1	1256417	1294687	38271	1
chr2L	1368812	1369050	239	FBgn0031337	FBtr0343838	816	CG14346	uncharacterized protein Dmel_CG14346, isoform A [Drosophila melanogaster]	NA	NA	1e-275	1	239,	0	-3.78	5.01187e-05	-0.366	3' UTR	1	1367996	1369050	1055	1
chr2L	1382497	1382617	121	FBgn0002543	FBtr0077941	37836	robo2	roundabout 2, isoform B [Drosophila melanogaster]	GO:0001764(neuron migration);GO:0003151(outflow tract morphogenesis);GO:0005515(protein binding);GO:0007411(axon guidance);GO:0007419(ventral cord development);GO:0007426(tracheal outgrowth, open tracheal system);GO:0007432(salivary gland boundary specification);GO:0008039(synaptic target recognition);GO:0008406(gonad development);GO:0016020(membrane);GO:0016021(integral component of membrane);GO…	NA	4.1e-05	1	121,	0	-1.54	0.0134896	1.07	Exon (FBtr0343840/FBgn0266202, exon 1 of 1)	1	1380086	1420453	40368	2
chr2L	1442726	1442873	148	FBgn0263321	FBtr0308745	0	CG43402	uncharacterized protein Dmel_CG43402, isoform A [Drosophila melanogaster]	GO:0003674(molecular_function);GO:0005575(cellular_component);GO:0008150(biological_process)	NA	8.1e-06	1	148,	0	-9.7	3.98107e-11	-1.05	5' UTR	1	1442726	1443316	591	1
chr2L	1442991	1443316	326	FBgn0263321	FBtr0343842	364	CG43402	uncharacterized protein Dmel_CG43402, isoform A [Drosophila melanogaster]	GO:0003674(molecular_function);GO:0005575(cellular_component);GO:0008150(biological_process)	NA	0	1	326,	0	-22.8	1.99526e-24	-0.545	3' UTR	1	1442627	1443832	1206	1
chr2L	1555129	1555518	390	FBgn0261509	FBtr0310017	0	haf	GD23104 [Drosophila simulans]	GO:0005515(protein binding);GO:0008045(motor neuron axon guidance);GO:0016020(membrane);GO:0016021(integral component of membrane)	NA	1.6e-71	1	390,	0	-23.5	3.16228e-25	-1.52	5' UTR	1	1555129	1608404	53276	1
chr2L	1555697	1600970	45274	FBgn0031347	FBtr0077917	0	CG10869	uncharacterized protein Dmel_CG10869 [Drosophila melanogaster]	GO:0003674(molecular_function);GO:0005575(cellular_component);GO:0008150(biological_process)	NA	0	4	57,592,210,9,	0,627,44919,45265	-28.3	5.01187e-30	-0.903	5' UTR	1	1584866	1587155	2290	2
chr2L	1651258	1653099	1842	FBgn0086758	FBtr0077877	0	chinmo	chronologically inappropriate morphogenesis, isoform E [Drosophila melanogaster]	GO:0001933(negative regulation of protein phosphorylation);GO:0003676(nucleic acid binding);GO:0005515(protein binding);GO:0005634(nucleus);GO:0006357(regulation of transcription by RNA polymerase II);GO:0007275(multicellular organism development);GO:0007399(nervous system development);GO:0007548(sex differentiation);GO:0016319(mushroom body development);GO:0019102(male somatic sex determination)…	NA	5e-22	2	455,325,	0,1517	-63.4	2.51189e-65	-3.1	5' UTR	1	1651258	1698617	47360	1
chr2L	1653189	1667859	14671	FBgn0086758	FBtr0077878	0	chinmo	chronologically inappropriate morphogenesis, isoform E [Drosophila melanogaster]	GO:0001933(negative regulation of protein phosphorylation);GO:0003676(nucleic acid binding);GO:0005515(protein binding);GO:0005634(nucleus);GO:0006357(regulation of transcription by RNA polymerase II);GO:0007275(multicellular organism development);GO:0007399(nervous system development);GO:0007548(sex differentiation);GO:0016319(mushroom body development);GO:0019102(male somatic sex determination)…	NA	6.3e-37	2	647,13,	0,14658	-27.2	6.30957e-29	-1.52	5' UTR	1	1667847	1697837	29991	1
chr2L	1710611	1711465	855	FBgn0031357	FBtr0333542	149	mRpL48	mitochondrial ribosomal protein L48, isoform A [Drosophila melanogaster]	GO:0003735(structural constituent of ribosome);GO:0005761(mitochondrial ribosome);GO:0005762(mitochondrial large ribosomal subunit);GO:0005840(ribosome);GO:0032543(mitochondrial translation)	NA	1e-228	2	87,615,	0,240	-4	2.88403e-05	0.332	3' UTR	1	1710462	1711365	904	1
chr2L	1732643	1737992	5350	FBgn0264494	FBtr0077886	0	CG17646	uncharacterized protein Dmel_CG17646, isoform A [Drosophila melanogaster]	GO:0000166(nucleotide binding);GO:0005524(ATP binding);GO:0005886(plasma membrane);GO:0006641(triglyceride metabolic process);GO:0016020(membrane);GO:0016021(integral component of membrane);GO:0016887(ATPase activity);GO:0017127(cholesterol transporter activity);GO:0034041(sterol-transporting ATPase activity);GO:0042626(ATPase activity, coupled to transmembrane movement of substances);GO:0055085(…	NA	0	2	12,526,	0,4824	-280	1e-281	-2.2	5' UTR	1	1737467	1750612	13146	1
chr2L	1741812	1741871	60	FBgn0264494	FBtr0077885	9288	CG17646	uncharacterized protein Dmel_CG17646, isoform A [Drosophila melanogaster]	GO:0000166(nucleotide binding);GO:0005524(ATP binding);GO:0005886(plasma membrane);GO:0006641(triglyceride metabolic process);GO:0016020(membrane);GO:0016021(integral component of membrane);GO:0016887(ATPase activity);GO:0017127(cholesterol transporter activity);GO:0034041(sterol-transporting ATPase activity);GO:0042626(ATPase activity, coupled to transmembrane movement of substances);GO:0055085(…	NA	0.0002	1	60,	0	-5.81	3.80189e-07	-2.31	Exon (FBtr0077885/FBgn0264494, exon 2 of 12)	1	1732524	1750612	18089	1
chr2L	1752592	1752848	257	FBgn0031364	FBtr0077887	284	CG17648	uncharacterized protein Dmel_CG17648 [Drosophila melanogaster]	NA	NA	1e-114	1	257,	0	-3.33	0.000147911	0.551	3' UTR	1	1752308	1752848	541	1
chr2L	1836538	1843090	6553	FBgn0051665	FBtr0089786	0	wry	weary, isoform B [Drosophila melanogaster]	GO:0003015(heart process);GO:0005112(Notch binding);GO:0005509(calcium ion binding);GO:0007219(Notch signaling pathway);GO:0009986(cell surface);GO:0010469(regulation of signaling receptor activity);GO:0016020(membrane);GO:0016021(integral component of membrane);GO:0048018(receptor ligand activity)	NA	1e-104	3	115,234,192,	0,635,6361	-32.2	6.30957e-34	-1.46	5' UTR	1	1836538	1858550	22013	1
chr2L	1884622	1909840	25219	FBgn0031374	FBtr0113012	0	Wdr62	WD repeat domain 62, isoform C [Drosophila melanogaster]	GO:0000922(spindle pole);GO:0003723(RNA binding);GO:0005515(protein binding);GO:0005682(U5 snRNP);GO:0007052(mitotic spindle organization);GO:0007346(regulation of mitotic cell cycle);GO:0008380(RNA splicing);GO:0031021(interphase microtubule organizing center);GO:0071011(precatalytic spliceosome);GO:0071013(catalytic step 2 spliceosome);GO:0072686(mitotic spindle)	NA	1e-247	2	697,172,	0,25047	-107	1e-108	-1.64	5' UTR	1	1884622	1943461	58840	1
chr2L	1911805	1928544	16740	FBgn0031374	FBtr0110882	0	Wdr62	WD repeat domain 62, isoform C [Drosophila melanogaster]	GO:0000922(spindle pole);GO:0003723(RNA binding);GO:0005515(protein binding);GO:0005682(U5 snRNP);GO:0007052(mitotic spindle organization);GO:0007346(regulation of mitotic cell cycle);GO:0008380(RNA splicing);GO:0031021(interphase microtubule organizing center);GO:0071011(precatalytic spliceosome);GO:0071013(catalytic step 2 spliceosome);GO:0072686(mitotic spindle)	NA	1e-241	3	430,455,792,	0,1404,15948	-210	1e-211	-1.9	5' UTR	1	1927753	1943939	16187	1
chr2L	1940477	1941285	809	FBgn0031374	FBtr0113012	55855	Wdr62	WD repeat domain 62, isoform C [Drosophila melanogaster]	GO:0000922(spindle pole);GO:0003723(RNA binding);GO:0005515(protein binding);GO:0005682(U5 snRNP);GO:0007052(mitotic spindle organization);GO:0007346(regulation of mitotic cell cycle);GO:0008380(RNA splicing);GO:0031021(interphase microtubule organizing center);GO:0071011(precatalytic spliceosome);GO:0071013(catalytic step 2 spliceosome);GO:0072686(mitotic spindle)	NA	1e-70	1	809,	0	-3.21	0.000199526	0.335	Exon (FBtr0333006/FBgn0031374, exon 13 of 20)	1	1884622	1943461	58840	1
chr2L	1975206	1975413	208	FBgn0267972	FBtr0334758	1249	Der-1	Derlin-1, isoform A [Drosophila melanogaster]	GO:0005783(endoplasmic reticulum);GO:0005785(signal recognition particle receptor complex);GO:0005789(endoplasmic reticulum membrane);GO:0006515(protein quality control for misfolded or incompletely synthesized proteins);GO:0008233(peptidase activity);GO:0016020(membrane);GO:0016021(integral component of membrane);GO:0016787(hydrolase activity);GO:0030433(ubiquitin-dependent ERAD pathway);GO:0034…	04141(Protein processing in endoplasmic reticulum - Drosophila melanogaster (fruit fly))	1e-104	1	208,	0	-4.64	6.16595e-06	-0.316	3' UTR	1	1973957	1975413	1457	1
chr2L	1981756	1982099	344	FBgn0031378	FBtr0077814	580	CG15362	uncharacterized protein Dsimw501_GD23121 [Drosophila simulans]	GO:0003824(catalytic activity)	NA	1e-137	2	77,214,	0,130	-1.05	0.0501187	0.189	3' UTR	1	1981176	1982099	924	1
chr2L	1990476	1990894	419	FBgn0262148	FBtr0304139	1026	lncRNA:CR42874	NA	NA	NA	2.5e-71	1	419,	0	-1.02	0.0537032	0.464	Exon (FBtr0304139/FBgn0262148, exon 2 of 2)	1	1989450	1990894	1445	1
chr2L	2003726	2003935	210	FBgn0053543	FBtr0309285	2378	CG33543	uncharacterized protein Dmel_CG33543 [Drosophila melanogaster]	GO:0003674(molecular_function);GO:0005515(protein binding)	NA	7.2e-05	1	210,	0	-0.618	0.168267	0.675	Exon (FBtr0309284/FBgn0263441, exon 5 of 5)	1	1997102	2006313	9212	2
chr2L	2009949	2010188	240	FBgn0031384	FBtr0301068	90	CG4238	uncharacterized protein Dmel_CG4238, isoform D [Drosophila melanogaster]	GO:0000209(protein polyubiquitination);GO:0004842(ubiquitin-protein transferase activity);GO:0005737(cytoplasm);GO:0005829(cytosol);GO:0006511(ubiquitin-dependent protein catabolic process);GO:0016020(membrane);GO:0016021(integral component of membrane);GO:0016567(protein ubiquitination);GO:0016740(transferase activity);GO:0043066(negative regulation of apoptotic process);GO:0043161(proteasome-me…	NA	1.9e-05	1	240,	0	-18.2	7.94328e-20	-2.87	5' UTR	1	2009859	2030536	20678	1
chr2L	2010248	2017747	7500	FBgn0031384	FBtr0330671	0	CG4238	uncharacterized protein Dmel_CG4238, isoform D [Drosophila melanogaster]	GO:0000209(protein polyubiquitination);GO:0004842(ubiquitin-protein transferase activity);GO:0005737(cytoplasm);GO:0005829(cytosol);GO:0006511(ubiquitin-dependent protein catabolic process);GO:0016020(membrane);GO:0016021(integral component of membrane);GO:0016567(protein ubiquitination);GO:0016740(transferase activity);GO:0043066(negative regulation of apoptotic process);GO:0043161(proteasome-me…	NA	3.2e-17	3	66,70,224,	0,1468,7276	-10.1	1.25893e-11	-1.98	5' UTR	1	2011716	2030536	18821	1
chr2L	2046143	2046561	419	FBgn0028952	FBtr0310547	649	Kebab	kinetochore and EB1 associated basic protein, isoform A [Drosophila melanogaster]	GO:0000775(chromosome, centromeric region);GO:0000776(kinetochore);GO:0000777(condensed chromosome kinetochore);GO:0005694(chromosome);GO:0005737(cytoplasm);GO:0005819(spindle);GO:0005856(cytoskeleton);GO:0005876(spindle microtubule);GO:0008017(microtubule binding);GO:0008150(biological_process);GO:0043515(kinetochore binding);GO:0048471(perinuclear region of cytoplasm)	NA	5e-22	2	76,134,	0,285	-10.1	1.58489e-11	1.33	Exon (FBtr0310547/FBgn0028952, exon 3 of 4)	1	2045494	2048002	2509	1
chr2L	2047845	2047964	120	FBgn0028952	FBtr0310547	2351	Kebab	kinetochore and EB1 associated basic protein, isoform A [Drosophila melanogaster]	GO:0000775(chromosome, centromeric region);GO:0000776(kinetochore);GO:0000777(condensed chromosome kinetochore);GO:0005694(chromosome);GO:0005737(cytoplasm);GO:0005819(spindle);GO:0005856(cytoskeleton);GO:0005876(spindle microtubule);GO:0008017(microtubule binding);GO:0008150(biological_process);GO:0043515(kinetochore binding);GO:0048471(perinuclear region of cytoplasm)	NA	0.00046	1	120,	0	-0.737	0.11885	-0.852	3' UTR	1	2045494	2048002	2509	1
chr2L	2080954	2081286	333	FBgn0031388	FBtr0077827	1035	CG12674	uncharacterized protein Dmel_CG12674, isoform B [Drosophila melanogaster]	GO:0000993(RNA polymerase II complex binding);GO:0003674(molecular_function);GO:0003682(chromatin binding);GO:0005575(cellular_component);GO:0006368(transcription elongation from RNA polymerase II promoter);GO:0008150(biological_process);GO:0016570(histone modification);GO:0016593(Cdc73/Paf1 complex);GO:0035327(transcriptionally active chromatin)	NA	7.9e-65	2	113,155,	0,178	-0.904	0.074131	0.263	3' UTR	1	2079919	2081286	1368	1
chr2L	2156464	2156731	268	FBgn0000097	FBtr0077851	4796	aop	anterior open, isoform A [Drosophila melanogaster]	GO:0000122(negative regulation of transcription by RNA polymerase II);GO:0000165(MAPK cascade);GO:0000980(RNA polymerase II distal enhancer sequence-specific DNA binding);GO:0000981(DNA-binding transcription factor activity, RNA polymerase II-specific);GO:0001012(RNA polymerase II regulatory region DNA binding);GO:0001227(DNA-binding transcription repressor activity, RNA polymerase II-specific);G…	04013(MAPK signaling pathway - fly - Drosophila melanogaster (fruit fly));04320(Dorso-ventral axis formation - Drosophila melanogaster (fruit fly))	4e-64	1	268,	0	-5.06	2.23872e-06	0.404	3' UTR	1	2156484	2161527	5044	2
chr2L	2190220	2190279	60	FBgn0031395	FBtr0077848	2107	CG10874	uncharacterized protein Dmel_CG10874, isoform B [Drosophila melanogaster]	GO:0003674(molecular_function);GO:0005813(centrosome);GO:0060271(cilium assembly)	NA	5.4e-05	1	60,	0	-0.607	0.17378	0.321	3' UTR	1	2189914	2192386	2473	2
chr2L	2191067	2191272	206	FBgn0031395	FBtr0077848	1114	CG10874	uncharacterized protein Dmel_CG10874, isoform B [Drosophila melanogaster]	GO:0003674(molecular_function);GO:0005813(centrosome);GO:0060271(cilium assembly)	NA	7.9e-45	1	206,	0	-2.94	0.000380189	-0.482	Exon (FBtr0334811/FBgn0264874, exon 1 of 1)	1	2189914	2192386	2473	2
chr2L	2220927	2222244	1318	FBgn0031401	FBtr0077837	0	papi	papi, isoform C [Drosophila melanogaster]	GO:0000932(P-body);GO:0003676(nucleic acid binding);GO:0003723(RNA binding);GO:0005515(protein binding);GO:0005634(nucleus);GO:0005737(cytoplasm);GO:0016021(integral component of membrane);GO:0032991(protein-containing complex);GO:0043186(P granule);GO:0047485(protein N-terminus binding);GO:0070895(negative regulation of transposon integration);GO:1903829(positive regulation of cellular protein l…	NA	1.3e-22	2	25,156,	0,1162	-79.5	1.99526e-81	-2.38	5' UTR	1	2222089	2225544	3456	1
chr2L	2226401	2227144	744	FBgn0267378	FBtr0100674	0	sau	sauron, isoform A [Drosophila melanogaster]	GO:0000139(Golgi membrane);GO:0000281(mitotic cytokinesis);GO:0000301(retrograde transport, vesicle recycling within Golgi);GO:0000915(actomyosin contractile ring assembly);GO:0005794(Golgi apparatus);GO:0005802(trans-Golgi network);GO:0005829(cytosol);GO:0006890(retrograde vesicle-mediated transport, Golgi to endoplasmic reticulum);GO:0007030(Golgi organization);GO:0007053(spindle assembly invol…	NA	0	1	744,	0	-434	0	-1.29	5' UTR	1	2226521	2230413	3893	1
chr2L	2236905	2237022	118	FBgn0264946	FBtr0335158	558	asRNA:CR44115	NA	NA	NA	3.9e-06	1	118,	0	-0.855	0.0851138	-0.942	Exon (FBtr0335158/FBgn0264946, exon 1 of 1)	1	2236347	2237022	676	1
chr2L	2311680	2323812	12133	FBgn0031414	FBtr0344662	0	eys	eyes shut, isoform E [Drosophila melanogaster]	GO:0000902(cell morphogenesis);GO:0005201(extracellular matrix structural constituent);GO:0005509(calcium ion binding);GO:0005515(protein binding);GO:0005576(extracellular region);GO:0005615(extracellular space);GO:0009986(cell surface);GO:0010378(temperature compensation of the circadian clock);GO:0016020(membrane);GO:0016021(integral component of membrane);GO:0042052(rhabdomere development);GO:…	NA	1e-194	2	500,430,	0,11703	-132	1e-134	-2.1	5' UTR	1	2311680	2358167	46488	1
chr2L	2365345	2365765	421	FBgn0261647	FBtr0077762	0	Axud1	AXIN1 up-regulated 1, isoform A [Drosophila melanogaster]	GO:0005634(nucleus);GO:0008285(negative regulation of cell population proliferation);GO:0043565(sequence-specific DNA binding);GO:0045944(positive regulation of transcription by RNA polymerase II)	NA	5e-15	1	421,	0	-14.7	2.51189e-16	-1.55	5' UTR	1	2365345	2370137	4793	1
chr2L	2369957	2370137	181	FBgn0261647	FBtr0077762	4612	Axud1	AXIN1 up-regulated 1, isoform A [Drosophila melanogaster]	GO:0005634(nucleus);GO:0008285(negative regulation of cell population proliferation);GO:0043565(sequence-specific DNA binding);GO:0045944(positive regulation of transcription by RNA polymerase II)	NA	2.5e-70	1	181,	0	-3.25	0.00018197	-0.46	3' UTR	1	2365345	2370137	4793	1
chr2L	2424797	2425041	245	FBgn0264988	FBtr0335463	0	CG44139	uncharacterized protein Dmel_CG44139 [Drosophila melanogaster]	GO:0003674(molecular_function);GO:0005575(cellular_component);GO:0008150(biological_process)	NA	6.3e-16	1	245,	0	-1.19	0.0338844	0.482	5' UTR	1	2424797	2425041	245	1
chr2L	2428492	2455823	27332	FBgn0000490	FBtr0077772	0	dpp	decapentaplegic protein (1188 could be 1587) [Drosophila melanogaster]	GO:0001708(cell fate specification);GO:0001709(cell fate determination);GO:0001715(ectodermal cell fate specification);GO:0001745(compound eye morphogenesis);GO:0005125(cytokine activity);GO:0005160(transforming growth factor beta receptor binding);GO:0005515(protein binding);GO:0005518(collagen binding);GO:0005576(extracellular region);GO:0005615(extracellular space);GO:0005622(intracellular);GO…	04013(MAPK signaling pathway - fly - Drosophila melanogaster (fruit fly));04341(Hedgehog signaling pathway - fly - Drosophila melanogaster (fruit fly));04350(TGF-beta signaling pathway - Drosophila melanogaster (fruit fly))	1e-254	5	559,133,1186,172,767,	0,21701,22737,26245,26565	-299	1e-301	-2.1	5' UTR	1	2450193	2459823	9631	1
chr2L	2496668	2496847	180	FBgn0011818	FBtr0077779	3713	oaf	out at first, isoform D [Drosophila melanogaster]	GO:0007275(multicellular organism development);GO:0016321(female meiosis chromosome segregation)	NA	5e-17	1	180,	0	-1.37	0.020893	-0.366	3' UTR	1	2492955	2497357	4403	1
chr2L	2517721	2517899	179	FBgn0031430	FBtr0077781	138	CG3528	uncharacterized protein Dmel_CG3528 [Drosophila melanogaster]	NA	NA	3.2e-10	1	179,	0	-2.89	0.000436516	0.677	Exon (FBtr0347298/FBgn0267738, exon 2 of 2)	1	2517102	2518037	936	2
chr2L	2580292	2580681	390	FBgn0031437	FBtr0077694	0	Arpc5	Actin-related protein 2/3 complex, subunit 5, isoform A [Drosophila melanogaster]	GO:0000902(cell morphogenesis);GO:0003779(actin binding);GO:0005200(structural constituent of cytoskeleton);GO:0005515(protein binding);GO:0005737(cytoplasm);GO:0005856(cytoskeleton);GO:0005885(Arp2/3 protein complex);GO:0015629(actin cytoskeleton);GO:0016477(cell migration);GO:0030027(lamellipodium);GO:0030833(regulation of actin filament polymerization);GO:0034314(Arp2/3 complex-mediated actin …	04144(Endocytosis - Drosophila melanogaster (fruit fly))	1e-167	2	290,38,	0,352	-5.89	3.0903e-07	0.264	5' UTR	1	2580292	2581138	847	1
chr2L	2592541	2592744	204	FBgn0250835	FBtr0335172	672	CG15394	IP04634p, partial [Drosophila melanogaster]	NA	NA	2.5e-23	1	204,	0	-2.36	0.00165959	0.411	3' UTR	1	2591869	2592773	905	1
chr2L	2656863	2657102	240	FBgn0031443	FBtr0332513	1469	Prosbeta4R2	proteasome beta4 subunit-related 2, isoform A [Drosophila melanogaster]	GO:0000502(proteasome complex);GO:0003674(molecular_function);GO:0004175(endopeptidase activity);GO:0004298(threonine-type endopeptidase activity);GO:0005634(nucleus);GO:0005737(cytoplasm);GO:0005839(proteasome core complex);GO:0006508(proteolysis);GO:0008233(peptidase activity);GO:0010498(proteasomal protein catabolic process);GO:0010499(proteasomal ubiquitin-independent protein catabolic proces…	03050(Proteasome - Drosophila melanogaster (fruit fly))	5e-33	1	240,	0	-2.14	0.00288403	1.23	3' UTR	1	2655394	2657102	1709	1
chr2L	2677734	2683901	6168	FBgn0051690	FBtr0301682	0	CG31690	uncharacterized protein Dmel_CG31690 [Drosophila melanogaster]	GO:0000030(mannosyltransferase activity);GO:0003674(molecular_function);GO:0004169(dolichyl-phosphate-mannose-protein mannosyltransferase activity);GO:0005515(protein binding);GO:0005575(cellular_component);GO:0005783(endoplasmic reticulum);GO:0006486(protein glycosylation);GO:0008150(biological_process);GO:0016020(membrane);GO:0016021(integral component of membrane);GO:0016740(transferase activi…	NA	6.3e-14	2	324,34,	0,6134	-9.83	2.51189e-11	-2.43	5' UTR	1	2677734	2719431	41698	1
chr2L	2741412	2741938	527	FBgn0031450	FBtr0089751	1426	Hrs	hepatocyte growth factor regulated tyrosine kinase substrate, isoform A [Drosophila melanogaster]	GO:0001933(negative regulation of protein phosphorylation);GO:0005737(cytoplasm);GO:0005768(endosome);GO:0005829(cytosol);GO:0005938(cell cortex);GO:0006886(intracellular protein transport);GO:0006887(exocytosis);GO:0006897(endocytosis);GO:0007269(neurotransmitter secretion);GO:0007275(multicellular organism development);GO:0007298(border follicle cell migration);GO:0008021(synaptic vesicle);GO:0…	04144(Endocytosis - Drosophila melanogaster (fruit fly));04145(Phagosome - Drosophila melanogaster (fruit fly))	1e-30	2	71,380,	0,147	-5.92	2.81838e-07	0.661	Exon (FBtr0089751/FBgn0031450, exon 5 of 6)	1	2739986	2743377	3392	1
chr2L	2752654	2757049	4396	FBgn0031453	FBtr0077713	0	Bacc	bacchus, isoform B [Drosophila melanogaster]	GO:0005634(nucleus);GO:0005654(nucleoplasm);GO:0048149(behavioral response to ethanol)	NA	0	4	187,428,163,805,	0,579,3354,3591	-142	1e-143	-0.291	5' UTR	1	2752800	2756663	3864	1
chr2L	2757557	2757975	419	FBgn0031453	FBtr0335125	5112	Bacc	bacchus, isoform B [Drosophila melanogaster]	GO:0005634(nucleus);GO:0005654(nucleoplasm);GO:0048149(behavioral response to ethanol)	NA	0	1	419,	0	-42.7	1.58489e-44	-0.682	3' UTR	1	2752445	2757920	5476	1
chr2L	2767890	2768612	723	FBgn0028398	FBtr0077717	0	Taf10	TBP-associated factor 10 [Drosophila melanogaster]	GO:0000123(histone acetyltransferase complex);GO:0005634(nucleus);GO:0005669(transcription factor TFIID complex);GO:0005737(cytoplasm);GO:0006352(DNA-templated transcription, initiation);GO:0006355(regulation of transcription, DNA-templated);GO:0006367(transcription initiation from RNA polymerase II promoter);GO:0016251(RNA polymerase II general transcription initiation factor activity);GO:005112…	03022(Basal transcription factors - Drosophila melanogaster (fruit fly))	1e-113	2	337,327,	0,396	-6.57	6.0256e-08	-0.3	5' UTR	1	2767890	2768612	723	1
chr2L	2805351	2805560	210	FBgn0031461	FBtr0077720	90	daw	dawdle, isoform A [Drosophila melanogaster]	GO:0001533(cornified envelope);GO:0005125(cytokine activity);GO:0005160(transforming growth factor beta receptor binding);GO:0005576(extracellular region);GO:0005615(extracellular space);GO:0007179(transforming growth factor beta receptor signaling pathway);GO:0007411(axon guidance);GO:0008083(growth factor activity);GO:0008340(determination of adult lifespan);GO:0010469(regulation of signaling r…	NA	2.7e-05	1	210,	0	-15	1.58489e-16	-4.25	5' UTR	1	2805261	2812145	6885	1
chr2L	2808993	2809173	181	FBgn0031461	FBtr0077720	3732	daw	dawdle, isoform A [Drosophila melanogaster]	GO:0001533(cornified envelope);GO:0005125(cytokine activity);GO:0005160(transforming growth factor beta receptor binding);GO:0005576(extracellular region);GO:0005615(extracellular space);GO:0007179(transforming growth factor beta receptor signaling pathway);GO:0007411(axon guidance);GO:0008083(growth factor activity);GO:0008340(determination of adult lifespan);GO:0010469(regulation of signaling r…	NA	0.0001	1	181,	0	-13.4	6.30957e-15	-1.73	5' UTR	1	2805261	2812145	6885	1
chr2L	2809772	2809831	60	FBgn0031461	FBtr0077720	4511	daw	dawdle, isoform A [Drosophila melanogaster]	GO:0001533(cornified envelope);GO:0005125(cytokine activity);GO:0005160(transforming growth factor beta receptor binding);GO:0005576(extracellular region);GO:0005615(extracellular space);GO:0007179(transforming growth factor beta receptor signaling pathway);GO:0007411(axon guidance);GO:0008083(growth factor activity);GO:0008340(determination of adult lifespan);GO:0010469(regulation of signaling r…	NA	0.0032	1	60,	0	-0.61	0.172187	-0.652	Exon (FBtr0077720/FBgn0031461, exon 2 of 5)	1	2805261	2812145	6885	1
chr2L	2811927	2812136	210	FBgn0031461	FBtr0077720	6666	daw	dawdle, isoform A [Drosophila melanogaster]	GO:0001533(cornified envelope);GO:0005125(cytokine activity);GO:0005160(transforming growth factor beta receptor binding);GO:0005576(extracellular region);GO:0005615(extracellular space);GO:0007179(transforming growth factor beta receptor signaling pathway);GO:0007411(axon guidance);GO:0008083(growth factor activity);GO:0008340(determination of adult lifespan);GO:0010469(regulation of signaling r…	NA	1e-06	1	210,	0	-1.01	0.0549541	-0.664	3' UTR	1	2805261	2812145	6885	1
chr2L	2857223	2859628	2406	FBgn0031474	FBtr0077625	59	CG2991	uncharacterized protein Dmel_CG2991, isoform B [Drosophila melanogaster]	GO:0005575(cellular_component);GO:0008150(biological_process);GO:0008270(zinc ion binding);GO:0016020(membrane);GO:0016021(integral component of membrane);GO:0046872(metal ion binding)	NA	8.1e-09	2	354,4,	0,2402	-204	1e-205	-2.91	5' UTR	1	2857164	2868548	11385	1
chr2L	2885929	2924953	39025	FBgn0041111	FBtr0077632	0	lilli	lilliputian, isoform I [Drosophila melanogaster]	GO:0000915(actomyosin contractile ring assembly);GO:0003677(DNA binding);GO:0003690(double-stranded DNA binding);GO:0003700(DNA-binding transcription factor activity);GO:0005634(nucleus);GO:0006351(transcription, DNA-templated);GO:0006355(regulation of transcription, DNA-templated);GO:0007275(multicellular organism development);GO:0007365(periodic partitioning);GO:0007366(periodic partitioning by…	NA	1e-211	5	650,315,1243,121,40,	0,2355,3745,26839,38985	-217	1e-219	-1.75	5' UTR	1	2885929	2952511	66583	1
chr2L	2930122	2945420	15299	FBgn0041111	FBtr0077632	44193	lilli	lilliputian, isoform I [Drosophila melanogaster]	GO:0000915(actomyosin contractile ring assembly);GO:0003677(DNA binding);GO:0003690(double-stranded DNA binding);GO:0003700(DNA-binding transcription factor activity);GO:0005634(nucleus);GO:0006351(transcription, DNA-templated);GO:0006355(regulation of transcription, DNA-templated);GO:0007275(multicellular organism development);GO:0007365(periodic partitioning);GO:0007366(periodic partitioning by…	NA	3.2e-59	2	30,391,	0,14908	-16.6	3.16228e-18	-1.14	5' UTR	1	2885929	2952511	66583	1
chr2L	2945480	2945750	271	FBgn0041111	FBtr0077632	59551	lilli	lilliputian, isoform I [Drosophila melanogaster]	GO:0000915(actomyosin contractile ring assembly);GO:0003677(DNA binding);GO:0003690(double-stranded DNA binding);GO:0003700(DNA-binding transcription factor activity);GO:0005634(nucleus);GO:0006351(transcription, DNA-templated);GO:0006355(regulation of transcription, DNA-templated);GO:0007275(multicellular organism development);GO:0007365(periodic partitioning);GO:0007366(periodic partitioning by…	NA	9.3e-06	1	271,	0	-2.06	0.00354813	-0.572	5' UTR	1	2885929	2952511	66583	1
chr2L	2946929	2947109	181	FBgn0041111	FBtr0077632	61000	lilli	lilliputian, isoform I [Drosophila melanogaster]	GO:0000915(actomyosin contractile ring assembly);GO:0003677(DNA binding);GO:0003690(double-stranded DNA binding);GO:0003700(DNA-binding transcription factor activity);GO:0005634(nucleus);GO:0006351(transcription, DNA-templated);GO:0006355(regulation of transcription, DNA-templated);GO:0007275(multicellular organism development);GO:0007365(periodic partitioning);GO:0007366(periodic partitioning by…	NA	2.8e-06	1	181,	0	-2.75	0.000616595	-1	Exon (FBtr0077632/FBgn0041111, exon 5 of 13)	1	2885929	2952511	66583	1
chr2L	2974679	2974858	180	FBgn0260639	FBtr0077641	1788	gammaTub23C	gamma-Tubulin at 23C [Drosophila melanogaster]	GO:0000070(mitotic sister chromatid segregation);GO:0000166(nucleotide binding);GO:0000212(meiotic spindle organization);GO:0000226(microtubule cytoskeleton organization);GO:0000242(pericentriolar material);GO:0000278(mitotic cell cycle);GO:0000930(gamma-tubulin complex);GO:0000931(gamma-tubulin large complex);GO:0003924(GTPase activity);GO:0005200(structural constituent of cytoskeleton);GO:00055…	NA	2.6e-09	1	180,	0	-0.694	0.134586	-0.321	3' UTR	1	2972891	2974858	1968	1
chr2L	2989296	2989625	330	FBgn0002989	FBtr0077673	3134	okr	LD35220p, partial [Drosophila melanogaster]	GO:0000166(nucleotide binding);GO:0000711(meiotic DNA repair synthesis);GO:0000724(double-strand break repair via homologous recombination);GO:0003674(molecular_function);GO:0003677(DNA binding);GO:0004386(helicase activity);GO:0005524(ATP binding);GO:0005634(nucleus);GO:0006281(DNA repair);GO:0006302(double-strand break repair);GO:0006310(DNA recombination);GO:0006338(chromatin remodeling);GO:00…	03440(Homologous recombination - Drosophila melanogaster (fruit fly))	7.9e-81	2	42,229,	0,101	-17.2	7.94328e-19	1.17	3' UTR	1	2989594	2992759	3166	2
chr2L	2992985	2993164	180	FBgn0025681	FBtr0331653	115	CG3558	uncharacterized protein Dmel_CG3558, isoform B [Drosophila melanogaster]	GO:0003674(molecular_function);GO:0005575(cellular_component);GO:0008150(biological_process)	NA	3.2e-17	1	180,	0	-25.1	7.94328e-27	-2.21	5' UTR	1	2992870	2998726	5857	1
chr2L	2999286	3014018	14733	FBgn0031488	FBtr0077646	0	CG17265	uncharacterized protein Dmel_CG17265 [Drosophila melanogaster]	GO:0016246(RNA interference)	NA	1e-80	2	716,631,	0,14102	-53.9	1e-55	-1.5	5' UTR	1	2999286	3016069	16784	1
chr2L	3015919	3016069	151	FBgn0031488	FBtr0077646	16633	CG17265	uncharacterized protein Dmel_CG17265 [Drosophila melanogaster]	GO:0016246(RNA interference)	NA	6.3e-10	1	151,	0	-0.703	0.130918	0.454	3' UTR	1	2999286	3016069	16784	1
chr2L	3023914	3024329	416	FBgn0031492	FBtr0077648	688	CG3542	uncharacterized protein Dmel_CG3542 [Drosophila melanogaster]	GO:0000398(mRNA splicing, via spliceosome);GO:0003723(RNA binding);GO:0005515(protein binding);GO:0005685(U1 snRNP);GO:0045292(mRNA cis splicing, via spliceosome);GO:0071004(U2-type prespliceosome);GO:0071011(precatalytic spliceosome)	03040(Spliceosome - Drosophila melanogaster (fruit fly))	1.3e-15	2	173,187,	0,229	-3.54	8.91251e-05	0.756	Exon (FBtr0077648/FBgn0031492, exon 2 of 6)	1	3023226	3026439	3214	1
chr2L	3041386	3041710	325	FBgn0031500	FBtr0077654	1410	CG17221	uncharacterized protein Dmel_CG17221, isoform A [Drosophila melanogaster]	GO:0005739(mitochondrion);GO:0016319(mushroom body development);GO:0016491(oxidoreductase activity);GO:0055114(oxidation-reduction process)	NA	2e-18	2	12,258,	0,67	-2.28	0.00204174	0.691	3' UTR	1	3039976	3041626	1651	1
chr2L	3043947	3045829	1883	FBgn0042627	FBtr0077657	0	FASN2	fatty acid synthase 2, isoform A [Drosophila melanogaster]	GO:0003824(catalytic activity);GO:0004312(fatty acid synthase activity);GO:0004313([acyl-carrier-protein] S-acetyltransferase activity);GO:0004314([acyl-carrier-protein] S-malonyltransferase activity);GO:0004315(3-oxoacyl-[acyl-carrier-protein] synthase activity);GO:0004316(3-oxoacyl-[acyl-carrier-protein] reductase (NADPH) activity);GO:0004319(enoyl-[acyl-carrier-protein] reductase (NADPH, B-spe…	00061(Fatty acid biosynthesis - Drosophila melanogaster (fruit fly));01100(Metabolic pathways - Drosophila melanogaster (fruit fly));01212(Fatty acid metabolism - Drosophila melanogaster (fruit fly))	4.5e-09	2	214,176,	0,1707	-39.9	1e-41	-1.4	5' UTR	1	3043947	3055601	11655	1
chr2L	3050100	3050310	211	FBgn0042627	FBtr0077657	6153	FASN2	fatty acid synthase 2, isoform A [Drosophila melanogaster]	GO:0003824(catalytic activity);GO:0004312(fatty acid synthase activity);GO:0004313([acyl-carrier-protein] S-acetyltransferase activity);GO:0004314([acyl-carrier-protein] S-malonyltransferase activity);GO:0004315(3-oxoacyl-[acyl-carrier-protein] synthase activity);GO:0004316(3-oxoacyl-[acyl-carrier-protein] reductase (NADPH) activity);GO:0004319(enoyl-[acyl-carrier-protein] reductase (NADPH, B-spe…	00061(Fatty acid biosynthesis - Drosophila melanogaster (fruit fly));01100(Metabolic pathways - Drosophila melanogaster (fruit fly));01212(Fatty acid metabolism - Drosophila melanogaster (fruit fly))	3.2e-34	1	211,	0	-19	1.25893e-20	1.27	Exon (FBtr0077657/FBgn0042627, exon 4 of 7)	1	3043947	3055601	11655	1
chr2L	3304100	3313353	9254	FBgn0031517	FBtr0077580	0	CG15406	uncharacterized protein Dmel_CG15406 [Drosophila melanogaster]	GO:0005215(transporter activity);GO:0005351(carbohydrate:proton symporter activity);GO:0005355(glucose transmembrane transporter activity);GO:0005887(integral component of plasma membrane);GO:0016020(membrane);GO:0016021(integral component of membrane);GO:0022857(transmembrane transporter activity);GO:0034219(carbohydrate transmembrane transport);GO:0046323(glucose import);GO:0055085(transmembran…	NA	6.3e-28	2	736,44,	0,9210	-41.8	1.58489e-43	-3.01	5' UTR	1	3309222	3311682	2461	1
chr2L	3311532	3311682	151	FBgn0031517	FBtr0077580	2310	CG15406	uncharacterized protein Dmel_CG15406 [Drosophila melanogaster]	GO:0005215(transporter activity);GO:0005351(carbohydrate:proton symporter activity);GO:0005355(glucose transmembrane transporter activity);GO:0005887(integral component of plasma membrane);GO:0016020(membrane);GO:0016021(integral component of membrane);GO:0022857(transmembrane transporter activity);GO:0034219(carbohydrate transmembrane transport);GO:0046323(glucose import);GO:0055085(transmembran…	NA	3.2e-24	1	151,	0	-1.52	0.0141254	0.483	3' UTR	1	3309222	3311682	2461	1
chr2L	3326334	3326637	304	FBgn0053281	FBtr0077584	2097	CG33281	uncharacterized protein Dmel_CG33281 [Drosophila melanogaster]	GO:0005215(transporter activity);GO:0005351(carbohydrate:proton symporter activity);GO:0005355(glucose transmembrane transporter activity);GO:0005887(integral component of plasma membrane);GO:0016020(membrane);GO:0016021(integral component of membrane);GO:0022857(transmembrane transporter activity);GO:0034219(carbohydrate transmembrane transport);GO:0046323(glucose import);GO:0055085(transmembran…	NA	2.5e-51	2	30,207,	0,97	-2.03	0.00389045	0.243	3' UTR	1	3324237	3326637	2401	1
chr2L	3410909	3411199	291	FBgn0031530	FBtr0077592	11758	Pgant2	PREDICTED: polypeptide N-acetylgalactosaminyltransferase 2 [Drosophila eugracilis]	GO:0000139(Golgi membrane);GO:0004653(polypeptide N-acetylgalactosaminyltransferase activity);GO:0005794(Golgi apparatus);GO:0005795(Golgi stack);GO:0006486(protein glycosylation);GO:0009312(oligosaccharide biosynthetic process);GO:0016020(membrane);GO:0016021(integral component of membrane);GO:0016740(transferase activity);GO:0016757(transferase activity, transferring glycosyl groups);GO:0030246…	00512(Mucin type O-glycan biosynthesis - Drosophila melanogaster (fruit fly));01100(Metabolic pathways - Drosophila melanogaster (fruit fly))	1e-118	1	291,	0	-17.6	3.16228e-19	0.481	3' UTR	1	3404460	3422957	18498	2
chr2L	3451957	3452106	150	FBgn0031534	FBtr0077517	2274	Snx1	sorting nexin 1, isoform B [Drosophila melanogaster]	GO:0005768(endosome);GO:0005829(cytosol);GO:0006886(intracellular protein transport);GO:0006897(endocytosis);GO:0008565(protein transporter activity);GO:0010008(endosome membrane);GO:0016050(vesicle organization);GO:0019898(extrinsic component of membrane);GO:0030904(retromer complex);GO:0030905(retromer, tubulation complex);GO:0032266(phosphatidylinositol-3-phosphate binding);GO:0035091(phosphat…	04144(Endocytosis - Drosophila melanogaster (fruit fly))	3.2e-14	1	150,	0	-0.691	0.135831	0.267	3' UTR	1	3449683	3452106	2424	1
chr2L	3472067	3472364	298	FBgn0051776	FBtr0077522	1885	CG31776	uncharacterized protein Dmel_CG31776 [Drosophila melanogaster]	GO:0000139(Golgi membrane);GO:0004653(polypeptide N-acetylgalactosaminyltransferase activity);GO:0005794(Golgi apparatus);GO:0006486(protein glycosylation);GO:0009312(oligosaccharide biosynthetic process);GO:0016020(membrane);GO:0016021(integral component of membrane);GO:0016740(transferase activity);GO:0016757(transferase activity, transferring glycosyl groups);GO:0030246(carbohydrate binding);G…	00512(Mucin type O-glycan biosynthesis - Drosophila melanogaster (fruit fly));01100(Metabolic pathways - Drosophila melanogaster (fruit fly))	1e-144	1	298,	0	-1.36	0.0213796	0.423	3' UTR	1	3470182	3472364	2183	1
chr2L	3519677	3519917	241	FBgn0031546	FBtr0333251	0	CG8851	uncharacterized protein Dmel_CG8851, isoform C [Drosophila melanogaster]	NA	NA	6.5e-09	1	241,	0	-1.22	0.0316228	0.871	5' UTR	1	3519677	3522555	2879	1
chr2L	3527168	3527588	421	FBgn0031548	FBtr0089937	2037	CG8852	uncharacterized protein Dmel_CG8852 [Drosophila melanogaster]	GO:0003674(molecular_function);GO:0005515(protein binding);GO:0005575(cellular_component);GO:0008150(biological_process);GO:0016020(membrane);GO:0016021(integral component of membrane)	NA	3.2e-74	2	33,328,	0,93	-0.925	0.0691831	0.282	3' UTR	1	3525131	3527588	2458	1
chr2L	3539888	3539947	60	FBgn0024244	FBtr0077530	641	drm	drumstick, isoform A [Drosophila melanogaster]	GO:0000122(negative regulation of transcription by RNA polymerase II);GO:0000977(RNA polymerase II regulatory region sequence-specific DNA binding);GO:0003676(nucleic acid binding);GO:0003677(DNA binding);GO:0005515(protein binding);GO:0005634(nucleus);GO:0006351(transcription, DNA-templated);GO:0007275(multicellular organism development);GO:0007366(periodic partitioning by pair rule gene);GO:000…	NA	1.8e-06	1	60,	0	-2.07	0.00346737	-0.584	5' UTR	1	3539247	3548423	9177	1
chr2L	3545103	3545583	481	FBgn0024244	FBtr0077530	5856	drm	drumstick, isoform A [Drosophila melanogaster]	GO:0000122(negative regulation of transcription by RNA polymerase II);GO:0000977(RNA polymerase II regulatory region sequence-specific DNA binding);GO:0003676(nucleic acid binding);GO:0003677(DNA binding);GO:0005515(protein binding);GO:0005634(nucleus);GO:0006351(transcription, DNA-templated);GO:0007275(multicellular organism development);GO:0007366(periodic partitioning by pair rule gene);GO:000…	NA	2e-48	1	481,	0	-6.77	3.80189e-08	-0.369	5' UTR	1	3539247	3548423	9177	1
chr2L	3547644	3548123	480	FBgn0024244	FBtr0077530	8397	drm	drumstick, isoform A [Drosophila melanogaster]	GO:0000122(negative regulation of transcription by RNA polymerase II);GO:0000977(RNA polymerase II regulatory region sequence-specific DNA binding);GO:0003676(nucleic acid binding);GO:0003677(DNA binding);GO:0005515(protein binding);GO:0005634(nucleus);GO:0006351(transcription, DNA-templated);GO:0007275(multicellular organism development);GO:0007366(periodic partitioning by pair rule gene);GO:000…	NA	1e-29	1	480,	0	-5.68	5.01187e-07	-0.547	3' UTR	1	3539247	3548423	9177	1
chr2L	3548243	3548423	181	FBgn0024244	FBtr0077530	8996	drm	drumstick, isoform A [Drosophila melanogaster]	GO:0000122(negative regulation of transcription by RNA polymerase II);GO:0000977(RNA polymerase II regulatory region sequence-specific DNA binding);GO:0003676(nucleic acid binding);GO:0003677(DNA binding);GO:0005515(protein binding);GO:0005634(nucleus);GO:0006351(transcription, DNA-templated);GO:0007275(multicellular organism development);GO:0007366(periodic partitioning by pair rule gene);GO:000…	NA	1.8e-08	1	181,	0	-0.491	0.247742	0.33	3' UTR	1	3539247	3548423	9177	1
chr2L	3576505	3576623	119	FBgn0264363	FBtr0332222	295	CG43815	LOW QUALITY PROTEIN: uncharacterized protein Dyak_GE28123 [Drosophila yakuba]	GO:0003674(molecular_function);GO:0005575(cellular_component);GO:0008150(biological_process)	NA	4.3e-05	1	119,	0	-0.404	0.325837	0.482	3' UTR	1	3576210	3576623	414	1
chr2L	3662745	3663283	539	FBgn0085369	FBtr0302391	0	Drgx	dorsal root ganglia homeobox, isoform E [Drosophila melanogaster]	GO:0000977(RNA polymerase II regulatory region sequence-specific DNA binding);GO:0000981(DNA-binding transcription factor activity, RNA polymerase II-specific);GO:0003677(DNA binding);GO:0005634(nucleus);GO:0006355(regulation of transcription, DNA-templated);GO:0006357(regulation of transcription by RNA polymerase II);GO:0007275(multicellular organism development);GO:0043565(sequence-specific DNA…	NA	2e-45	1	539,	0	-60.2	3.98107e-62	-4.77	5' UTR	1	3662745	3691737	28993	1
chr2L	3701826	3702248	423	FBgn0262621	FBtr0305483	0	CG43145	uncharacterized protein Dmel_CG43145 [Drosophila melanogaster]	GO:0004867(serine-type endopeptidase inhibitor activity);GO:0010951(negative regulation of endopeptidase activity)	NA	1e-133	2	86,275,	0,148	-8.67	4.16869e-10	0.553	5' UTR	1	3701826	3702248	423	1
chr2L	3702808	3702947	140	FBgn0265370	FBtr0339573	194	lncRNA:CR44311	NA	NA	NA	2.5e-13	1	140,	0	-0.421	0.308319	0.168	Exon (FBtr0339573/FBgn0265370, exon 1 of 1)	1	3702614	3702947	334	1
chr2L	3716571	3716810	240	FBgn0031566	FBtr0077537	3211	CG2818	glycerophosphocholine phosphodiesterase GPCPD1 isoform X2 [Drosophila erecta]	GO:0005623(cell);GO:0006629(lipid metabolic process);GO:0008081(phosphoric diester hydrolase activity);GO:0008889(glycerophosphodiester phosphodiesterase activity);GO:0016787(hydrolase activity);GO:0030246(carbohydrate binding);GO:0030643(cellular phosphate ion homeostasis);GO:0046475(glycerophospholipid catabolic process);GO:0047389(glycerophosphocholine phosphodiesterase activity);GO:2001070(st…	00564(Glycerophospholipid metabolism - Drosophila melanogaster (fruit fly))	1.3e-62	1	240,	0	-4.28	1.44544e-05	-0.468	3' UTR	1	3713360	3716810	3451	1
chr2L	3718185	3718335	151	FBgn0003386	FBtr0089274	0	Shaw	shaker cognate w, isoform C [Drosophila melanogaster]	GO:0005216(ion channel activity);GO:0005244(voltage-gated ion channel activity);GO:0005249(voltage-gated potassium channel activity);GO:0005251(delayed rectifier potassium channel activity);GO:0005267(potassium channel activity);GO:0005515(protein binding);GO:0005886(plasma membrane);GO:0006811(ion transport);GO:0006813(potassium ion transport);GO:0008076(voltage-gated potassium channel complex);…	NA	2.6e-06	1	151,	0	-3.01	0.000331131	-1.06	5' UTR	1	3718185	3727587	9403	1
chr2L	3729025	3729145	121	FBgn0003386	FBtr0332184	10840	Shaw	shaker cognate w, isoform C [Drosophila melanogaster]	GO:0005216(ion channel activity);GO:0005244(voltage-gated ion channel activity);GO:0005249(voltage-gated potassium channel activity);GO:0005251(delayed rectifier potassium channel activity);GO:0005267(potassium channel activity);GO:0005515(protein binding);GO:0005886(plasma membrane);GO:0006811(ion transport);GO:0006813(potassium ion transport);GO:0008076(voltage-gated potassium channel complex);…	NA	3e-06	1	121,	0	-0.407	0.322107	-1.5	3' UTR	1	3718185	3729145	10961	1
chr2L	3730466	3745396	14931	FBgn0031568	FBtr0321291	0	CG10019	uncharacterized protein Dmel_CG10019, isoform B [Drosophila melanogaster]	GO:0005215(transporter activity);GO:0016020(membrane);GO:0016021(integral component of membrane);GO:0034220(ion transmembrane transport);GO:0055085(transmembrane transport)	NA	4.1e-09	2	327,3,	0,14928	-12.4	6.30957e-14	-2.52	5' UTR	1	3730466	3753407	22942	1
chr2L	3771700	3772469	770	FBgn0004893	FBtr0077490	0	bowl	brother of odd with entrails limited, isoform C [Drosophila melanogaster]	GO:0000122(negative regulation of transcription by RNA polymerase II);GO:0000977(RNA polymerase II regulatory region sequence-specific DNA binding);GO:0000981(DNA-binding transcription factor activity, RNA polymerase II-specific);GO:0003676(nucleic acid binding);GO:0005634(nucleus);GO:0006351(transcription, DNA-templated);GO:0007275(multicellular organism development);GO:0007362(terminal region d…	NA	1e-113	4	174,96,291,9,	0,220,326,761	-72.2	3.16228e-74	-3.72	5' UTR	1	3771700	3784121	12422	1
chr2L	3772528	3779130	6603	FBgn0004893	FBtr0077493	0	bowl	brother of odd with entrails limited, isoform C [Drosophila melanogaster]	GO:0000122(negative regulation of transcription by RNA polymerase II);GO:0000977(RNA polymerase II regulatory region sequence-specific DNA binding);GO:0000981(DNA-binding transcription factor activity, RNA polymerase II-specific);GO:0003676(nucleic acid binding);GO:0005634(nucleus);GO:0006351(transcription, DNA-templated);GO:0007275(multicellular organism development);GO:0007362(terminal region d…	NA	1.3e-19	2	167,193,	0,6410	-56.2	3.98107e-58	-2.45	5' UTR	1	3778938	3784121	5184	1
chr2L	3779745	3780313	569	FBgn0004893	FBtr0077490	8045	bowl	brother of odd with entrails limited, isoform C [Drosophila melanogaster]	GO:0000122(negative regulation of transcription by RNA polymerase II);GO:0000977(RNA polymerase II regulatory region sequence-specific DNA binding);GO:0000981(DNA-binding transcription factor activity, RNA polymerase II-specific);GO:0003676(nucleic acid binding);GO:0005634(nucleus);GO:0006351(transcription, DNA-templated);GO:0007275(multicellular organism development);GO:0007362(terminal region d…	NA	6.3e-22	1	569,	0	-17.9	1.99526e-19	-1.85	Exon (FBtr0077490/FBgn0004893, exon 3 of 4)	1	3771700	3784121	12422	1
chr2L	3786199	3786343	145	FBgn0051958	FBtr0445666	461	CR31958	PREDICTED: neo-calmodulin [Drosophila eugracilis]	NA	NA	2.6e-07	1	145,	0	-1.02	0.0549541	0.589	Exon (FBtr0445666/FBgn0051958, exon 1 of 1)	1	3785738	3786343	606	1
chr2L	3787167	3790773	3607	FBgn0031571	FBtr0077496	0	bark	bark beetle, isoform B [Drosophila melanogaster]	GO:0005044(scavenger receptor activity);GO:0005886(plasma membrane);GO:0005912(adherens junction);GO:0005918(septate junction);GO:0005923(bicellular tight junction);GO:0006898(receptor-mediated endocytosis);GO:0016020(membrane);GO:0016021(integral component of membrane);GO:0030054(cell junction);GO:0030246(carbohydrate binding);GO:0034976(response to endoplasmic reticulum stress);GO:0035002(liqui…	NA	1.2e-08	3	152,93,236,	0,2819,3371	-19.5	3.98107e-21	-2.68	5' UTR	1	3787167	3802726	15560	1
chr2L	3805766	3806816	1051	FBgn0021800	FBtr0077497	2221	Reph	regulator of eph expression, isoform B [Drosophila melanogaster]	GO:0003674(molecular_function);GO:0005575(cellular_component);GO:0005737(cytoplasm);GO:0007422(peripheral nervous system development);GO:0048013(ephrin receptor signaling pathway)	NA	7.9e-90	1	1051,	0	-58.1	6.30957e-60	-1.71	5' UTR	1	3803545	3810671	7127	1
chr2L	3808122	3808541	420	FBgn0021800	FBtr0077497	4577	Reph	regulator of eph expression, isoform B [Drosophila melanogaster]	GO:0003674(molecular_function);GO:0005575(cellular_component);GO:0005737(cytoplasm);GO:0007422(peripheral nervous system development);GO:0048013(ephrin receptor signaling pathway)	NA	1e-28	1	420,	0	-12	1.58489e-13	-0.621	3' UTR	1	3803545	3810671	7127	1
chr2L	3808751	3809411	661	FBgn0021800	FBtr0077497	5206	Reph	regulator of eph expression, isoform B [Drosophila melanogaster]	GO:0003674(molecular_function);GO:0005575(cellular_component);GO:0005737(cytoplasm);GO:0007422(peripheral nervous system development);GO:0048013(ephrin receptor signaling pathway)	NA	1e-155	1	661,	0	-2.84	0.000489779	-0.187	3' UTR	1	3803545	3810671	7127	1
chr2L	3836840	3837285	446	FBgn0004567	FBtr0077500	0	slp2	sloppy paired 2 [Drosophila melanogaster]	GO:0000981(DNA-binding transcription factor activity, RNA polymerase II-specific);GO:0003677(DNA binding);GO:0003700(DNA-binding transcription factor activity);GO:0005634(nucleus);GO:0006351(transcription, DNA-templated);GO:0006355(regulation of transcription, DNA-templated);GO:0007275(multicellular organism development);GO:0007367(segment polarity determination);GO:0009653(anatomical structure m…	04068(FoxO signaling pathway - Drosophila melanogaster (fruit fly))	1.6e-42	1	446,	0	-10.5	6.30957e-12	-1.61	5' UTR	1	3836840	3839185	2346	1
chr2L	3837463	3837671	209	FBgn0004567	FBtr0077500	623	slp2	sloppy paired 2 [Drosophila melanogaster]	GO:0000981(DNA-binding transcription factor activity, RNA polymerase II-specific);GO:0003677(DNA binding);GO:0003700(DNA-binding transcription factor activity);GO:0005634(nucleus);GO:0006351(transcription, DNA-templated);GO:0006355(regulation of transcription, DNA-templated);GO:0007275(multicellular organism development);GO:0007367(segment polarity determination);GO:0009653(anatomical structure m…	04068(FoxO signaling pathway - Drosophila melanogaster (fruit fly))	8.9e-05	1	209,	0	-1.15	0.0380189	-0.729	Exon (FBtr0077500/FBgn0004567, exon 1 of 1)	1	3836840	3839185	2346	1
chr2L	3837731	3837820	90	FBgn0004567	FBtr0077500	891	slp2	sloppy paired 2 [Drosophila melanogaster]	GO:0000981(DNA-binding transcription factor activity, RNA polymerase II-specific);GO:0003677(DNA binding);GO:0003700(DNA-binding transcription factor activity);GO:0005634(nucleus);GO:0006351(transcription, DNA-templated);GO:0006355(regulation of transcription, DNA-templated);GO:0007275(multicellular organism development);GO:0007367(segment polarity determination);GO:0009653(anatomical structure m…	04068(FoxO signaling pathway - Drosophila melanogaster (fruit fly))	0.00016	1	90,	0	-0.562	0.199067	-0.595	Exon (FBtr0077500/FBgn0004567, exon 1 of 1)	1	3836840	3839185	2346	1
chr2L	3839066	3839185	120	FBgn0004567	FBtr0077500	2226	slp2	sloppy paired 2 [Drosophila melanogaster]	GO:0000981(DNA-binding transcription factor activity, RNA polymerase II-specific);GO:0003677(DNA binding);GO:0003700(DNA-binding transcription factor activity);GO:0005634(nucleus);GO:0006351(transcription, DNA-templated);GO:0006355(regulation of transcription, DNA-templated);GO:0007275(multicellular organism development);GO:0007367(segment polarity determination);GO:0009653(anatomical structure m…	04068(FoxO signaling pathway - Drosophila melanogaster (fruit fly))	1.3e-05	1	120,	0	-0.425	0.304789	-0.425	3' UTR	1	3836840	3839185	2346	1
chr2L	3867697	3868534	838	FBgn0031575	FBtr0077504	0	Cep97	centrosomal protein 97kDa, isoform B [Drosophila melanogaster]	GO:0000242(pericentriolar material);GO:0005515(protein binding);GO:0007099(centriole replication);GO:1903723(negative regulation of centriole elongation)	NA	2.5e-21	2	292,155,	0,683	-6.8	3.46737e-08	0.738	5' UTR	1	3867697	3871425	3729	1
chr2L	4005282	4005670	389	FBgn0031579	FBtr0077505	298	CG15422	uncharacterized protein Dmel_CG15422 [Drosophila melanogaster]	NA	NA	1e-163	1	389,	0	-9.75	3.16228e-11	-0.537	3' UTR	1	4004984	4005670	687	1
chr2L	4008799	4009090	292	FBgn0264296	FBtr0331499	146	CG43774	uncharacterized protein Dmel_CG43774 [Drosophila melanogaster]	GO:0003674(molecular_function);GO:0005575(cellular_component);GO:0008150(biological_process)	NA	1.6e-69	1	292,	0	-8.39	8.12831e-10	-0.882	3' UTR	1	4008653	4009090	438	1
chr2L	4031377	4032752	1376	FBgn0000547	FBtr0077465	0	ed	echinoid, isoform A [Drosophila melanogaster]	GO:0002009(morphogenesis of an epithelium);GO:0005154(epidermal growth factor receptor binding);GO:0005515(protein binding);GO:0005769(early endosome);GO:0005886(plasma membrane);GO:0005887(integral component of plasma membrane);GO:0005912(adherens junction);GO:0005913(cell-cell adherens junction);GO:0005915(zonula adherens);GO:0005938(cell cortex);GO:0007156(homophilic cell adhesion via plasma m…	04391(Hippo signaling pathway - fly - Drosophila melanogaster (fruit fly))	1e-156	2	179,330,	0,1046	-238	1e-239	-3.09	5' UTR	1	4031377	4114436	83060	1
chr2L	4100894	4107500	6607	FBgn0000547	FBtr0077465	69517	ed	echinoid, isoform A [Drosophila melanogaster]	GO:0002009(morphogenesis of an epithelium);GO:0005154(epidermal growth factor receptor binding);GO:0005515(protein binding);GO:0005769(early endosome);GO:0005886(plasma membrane);GO:0005887(integral component of plasma membrane);GO:0005912(adherens junction);GO:0005913(cell-cell adherens junction);GO:0005915(zonula adherens);GO:0005938(cell cortex);GO:0007156(homophilic cell adhesion via plasma m…	04391(Hippo signaling pathway - fly - Drosophila melanogaster (fruit fly))	1e-164	2	235,65,	0,6542	-4.48	9.12011e-06	0.414	Exon (FBtr0077465/FBgn0000547, exon 7 of 9)	1	4031377	4114436	83060	1
chr2L	4115301	4115749	449	FBgn0000547	FBtr0334265	83924	ed	echinoid, isoform A [Drosophila melanogaster]	GO:0002009(morphogenesis of an epithelium);GO:0005154(epidermal growth factor receptor binding);GO:0005515(protein binding);GO:0005769(early endosome);GO:0005886(plasma membrane);GO:0005887(integral component of plasma membrane);GO:0005912(adherens junction);GO:0005913(cell-cell adherens junction);GO:0005915(zonula adherens);GO:0005938(cell cortex);GO:0007156(homophilic cell adhesion via plasma m…	04391(Hippo signaling pathway - fly - Drosophila melanogaster (fruit fly))	0	1	449,	0	-20.4	5.01187e-22	-0.508	3' UTR	1	4031377	4115749	84373	1
chr2L	4188570	4189284	715	FBgn0040102	FBtr0077469	447	lectin-24Db	lectin-24Db [Drosophila melanogaster]	GO:0005534(galactose binding);GO:0005537(mannose binding);GO:0030246(carbohydrate binding);GO:0042806(fucose binding)	NA	0	1	715,	0	-1.65	0.0102329	-0.144	3' UTR	1	4188123	4189284	1162	1
chr2L	4283148	4295440	12293	FBgn0010473	FBtr0089268	0	tutl	turtle, isoform D [Drosophila melanogaster]	GO:0005515(protein binding);GO:0016020(membrane);GO:0016021(integral component of membrane)	NA	2e-28	4	105,53,374,278,	0,1102,1553,12015	-59	6.30957e-61	-1.84	5' UTR	1	4283148	4305695	22548	1
chr2L	4324554	4329142	4589	FBgn0028482	FBtr0077425	0	bdl	borderless [Drosophila melanogaster]	GO:0005515(protein binding);GO:0005886(plasma membrane);GO:0005887(integral component of plasma membrane);GO:0007155(cell adhesion);GO:0007156(homophilic cell adhesion via plasma membrane adhesion molecules);GO:0007158(neuron cell-cell adhesion);GO:0007399(nervous system development);GO:0007411(axon guidance);GO:0008366(axon ensheathment);GO:0016020(membrane);GO:0016021(integral component of memb…	NA	0	2	576,205,	0,4384	-434	0	-3.67	5' UTR	1	4324554	4331830	7277	1
chr2L	4331470	4331830	361	FBgn0028482	FBtr0077425	6916	bdl	borderless [Drosophila melanogaster]	GO:0005515(protein binding);GO:0005886(plasma membrane);GO:0005887(integral component of plasma membrane);GO:0007155(cell adhesion);GO:0007156(homophilic cell adhesion via plasma membrane adhesion molecules);GO:0007158(neuron cell-cell adhesion);GO:0007399(nervous system development);GO:0007411(axon guidance);GO:0008366(axon ensheathment);GO:0016020(membrane);GO:0016021(integral component of memb…	NA	0	1	361,	0	-4.96	2.81838e-06	0.204	3' UTR	1	4324554	4331830	7277	1
chr2L	4333913	4334183	271	FBgn0020762	FBtr0077426	0	Atet	ABC transporter expressed in trachea, isoform C [Drosophila melanogaster]	GO:0000166(nucleotide binding);GO:0005524(ATP binding);GO:0005886(plasma membrane);GO:0005887(integral component of plasma membrane);GO:0016020(membrane);GO:0016021(integral component of membrane);GO:0016787(hydrolase activity);GO:0016887(ATPase activity);GO:0017127(cholesterol transporter activity);GO:0034041(sterol-transporting ATPase activity);GO:0042626(ATPase activity, coupled to transmembra…	NA	2.5e-15	1	271,	0	-22.1	7.94328e-24	-1.56	5' UTR	1	4333913	4345411	11499	1
chr2L	4345177	4345416	240	FBgn0020762	FBtr0077426	11264	Atet	ABC transporter expressed in trachea, isoform C [Drosophila melanogaster]	GO:0000166(nucleotide binding);GO:0005524(ATP binding);GO:0005886(plasma membrane);GO:0005887(integral component of plasma membrane);GO:0016020(membrane);GO:0016021(integral component of membrane);GO:0016787(hydrolase activity);GO:0016887(ATPase activity);GO:0017127(cholesterol transporter activity);GO:0034041(sterol-transporting ATPase activity);GO:0042626(ATPase activity, coupled to transmembra…	NA	1e-69	1	240,	0	-2.92	0.00040738	0.268	3' UTR	1	4333913	4345411	11499	1
chr2L	4349342	4349685	344	FBgn0265910	FBtr0342834	170	lncRNA:CR44699	NA	NA	NA	2.8e-07	2	94,162,	0,182	-0.347	0.396278	0.252	Exon (FBtr0342834/FBgn0265910, exon 1 of 2)	1	4349172	4349685	514	1
chr2L	4363175	4372469	9295	FBgn0026319	FBtr0077429	0	Traf4	TNF-receptor-associated factor 4, isoform A [Drosophila melanogaster]	GO:0001654(eye development);GO:0003384(apical constriction involved in gastrulation);GO:0005164(tumor necrosis factor receptor binding);GO:0005515(protein binding);GO:0005737(cytoplasm);GO:0007165(signal transduction);GO:0007250(activation of NF-kappaB-inducing kinase activity);GO:0007370(ventral furrow formation);GO:0007391(dorsal closure);GO:0008270(zinc ion binding);GO:0031625(ubiquitin protei…	04214(Apoptosis - fly - Drosophila melanogaster (fruit fly))	1e-175	2	28,480,	0,8815	-434	0	-5.3	5' UTR	1	4371990	4380716	8727	1
chr2L	4400367	4400487	121	FBgn0022153	FBtr0331447	6171	l(2)k05819	lethal (2) k05819, isoform A [Drosophila melanogaster]	GO:0003674(molecular_function);GO:0005575(cellular_component);GO:0008150(biological_process);GO:0016020(membrane);GO:0016021(integral component of membrane)	NA	0.00047	1	121,	0	-0.791	0.102094	-2.45	3' UTR	1	4394196	4400487	6292	1
chr2L	4402873	4403142	270	FBgn0053003	FBtr0077434	1920	CG33003	uncharacterized protein Dmel_CG33003, isoform A [Drosophila melanogaster]	GO:0003674(molecular_function);GO:0005575(cellular_component);GO:0008150(biological_process);GO:0016020(membrane);GO:0016021(integral component of membrane)	NA	2.8e-08	1	270,	0	-1.01	0.0549541	-2.87	3' UTR	1	4400953	4403142	2190	1
chr2L	4434693	4435057	365	FBgn0031602	FBtr0331436	5089	CG15431	uncharacterized protein Dmel_CG15431, isoform A [Drosophila melanogaster]	GO:0003674(molecular_function);GO:0005575(cellular_component);GO:0008150(biological_process);GO:0016020(membrane);GO:0016021(integral component of membrane)	NA	0	2	61,204,	0,161	-15.7	2.51189e-17	0.4	3' UTR	1	4403992	4440146	36155	2
chr2L	4434693	4435057	365	FBgn0031602	FBtr0331436	5089	CG15431	uncharacterized protein Dmel_CG15431, isoform A [Drosophila melanogaster]	GO:0003674(molecular_function);GO:0005575(cellular_component);GO:0008150(biological_process);GO:0016020(membrane);GO:0016021(integral component of membrane)	NA	0	2	61,204,	0,161	-15.7	2.51189e-17	0.401	3' UTR	1	4403992	4440146	36155	2
chr2L	4446440	4446765	326	FBgn0025684	FBtr0077456	1870	MFS18	major facilitator superfamily transporter 18 [Drosophila melanogaster]	GO:0006820(anion transport);GO:0016020(membrane);GO:0016021(integral component of membrane);GO:0022857(transmembrane transporter activity);GO:0055085(transmembrane transport)	NA	2.5e-36	1	326,	0	-1.12	0.0416869	0.271	3' UTR	1	4446670	4448635	1966	2
chr2L	4467662	4468022	361	FBgn0011603	FBtr0077447	5170	ine	inebriated, isoform B [Drosophila melanogaster]	GO:0005034(osmosensor activity);GO:0005215(transporter activity);GO:0005328(neurotransmitter:sodium symporter activity);GO:0005886(plasma membrane);GO:0005887(integral component of plasma membrane);GO:0006836(neurotransmitter transport);GO:0007275(multicellular organism development);GO:0007399(nervous system development);GO:0009414(response to water deprivation);GO:0015293(symporter activity);GO:…	NA	5e-15	1	361,	0	-1.09	0.0446684	-0.478	3' UTR	1	4468000	4473192	5193	2
chr2L	4620035	4620423	389	FBgn0265820	FBtr0342652	448	lncRNA:CR44609	NA	NA	NA	2.2e-08	1	389,	0	-1.28	0.0269153	1.36	Exon (FBtr0342652/FBgn0265820, exon 1 of 2)	1	4619587	4620918	1332	1
chr2L	4652686	4652892	207	FBgn0031619	FBtr0100560	1283	CG3355	MIP25735p, partial [Drosophila melanogaster]	GO:0004252(serine-type endopeptidase activity);GO:0005615(extracellular space);GO:0006508(proteolysis);GO:0008233(peptidase activity);GO:0008236(serine-type peptidase activity);GO:0016787(hydrolase activity)	NA	2.3e-05	1	207,	0	-0.646	0.154882	-2.66	3' UTR	1	4651403	4652877	1475	1
chr2L	4687024	4687232	209	FBgn0031620	FBtr0077377	4347	CG11929	uncharacterized protein Dmel_CG11929, isoform B [Drosophila melanogaster]	NA	NA	3.2e-40	1	209,	0	-4.21	1.7378e-05	-0.614	3' UTR	1	4682677	4687232	4556	1
chr2L	4694721	4705804	11084	FBgn0031623	FBtr0077420	0	Taf12L	TBP-associated factor 30kD subunit alpha-2 [Drosophila melanogaster]	GO:0000124(SAGA complex);GO:0001102(RNA polymerase II activating transcription factor binding);GO:0001673(male germ cell nucleus);GO:0003677(DNA binding);GO:0004402(histone acetyltransferase activity);GO:0005669(transcription factor TFIID complex);GO:0006352(DNA-templated transcription, initiation);GO:0006367(transcription initiation from RNA polymerase II promoter);GO:0016573(histone acetylation…	03022(Basal transcription factors - Drosophila melanogaster (fruit fly))	7.9e-35	2	271,327,	0,10757	-60	6.30957e-62	-3.61	5' UTR	1	4700835	4701485	651	2
chr2L	4720675	4721003	329	FBgn0085380	FBtr0112561	25954	CG34351	uncharacterized protein Dmel_CG34351, isoform D [Drosophila melanogaster]	NA	NA	1.3e-48	1	329,	0	-3.3	0.000158489	0.51	3' UTR	1	4694721	4722465	27745	1
chr2L	4794579	4795238	660	FBgn0031628	FBtr0077381	0	CG3294	uncharacterized protein Dmel_CG3294, isoform A [Drosophila melanogaster]	GO:0000398(mRNA splicing, via spliceosome);GO:0003676(nucleic acid binding);GO:0003723(RNA binding);GO:0003729(mRNA binding);GO:0005681(spliceosomal complex);GO:0030628(pre-mRNA 3'-splice site binding);GO:0042060(wound healing);GO:0046872(metal ion binding);GO:0089701(U2AF)	NA	4e-40	2	107,486,	0,174	-1.57	0.0125893	0.314	5' UTR	1	4794658	4796581	1924	1
chr2L	4813009	4813098	90	FBgn0031630	FBtr0077383	0	CG15629	uncharacterized protein Dmel_CG15629 [Drosophila melanogaster]	GO:0004745(retinol dehydrogenase activity);GO:0005811(lipid droplet);GO:0055114(oxidation-reduction process)	00830(Retinol metabolism - Drosophila melanogaster (fruit fly))	0.001	1	90,	0	-7.34	9.77237e-09	-1.55	5' UTR	1	4813009	4815891	2883	1
chr2L	4821774	4823233	1460	FBgn0031632	FBtr0077384	0	CG15628	uncharacterized protein Dmel_CG15628, isoform A [Drosophila melanogaster]	GO:0016740(transferase activity);GO:0016746(transferase activity, transferring acyl groups);GO:0016747(transferase activity, transferring acyl groups other than amino-acyl groups)	NA	0	1	1460,	0	-182	1e-183	-0.834	5' UTR	1	4821774	4828557	6784	1
chr2L	4852192	4852640	449	FBgn0031640	FBtr0077387	1551	Mon1	monensin sensitivity 1 [Drosophila melanogaster]	GO:0005829(cytosol);GO:0007528(neuromuscular junction development);GO:0012505(endomembrane system);GO:0017112(Rab guanyl-nucleotide exchange factor activity);GO:0032510(endosome to lysosome transport via multivesicular body sorting pathway);GO:0035658(Mon1-Ccz1 complex);GO:0043083(synaptic cleft);GO:0043547(positive regulation of GTPase activity)	NA	2.1e-07	1	449,	0	-1.65	0.01	-0.306	3' UTR	1	4850641	4852640	2000	1
chr2L	4852864	4865291	12428	FBgn0051660	FBtr0077388	0	smog	smog, isoform F [Drosophila melanogaster]	GO:0002805(regulation of antimicrobial peptide biosynthetic process);GO:0003380(establishment or maintenance of cytoskeleton polarity involved in gastrulation);GO:0003384(apical constriction involved in gastrulation);GO:0004930(G protein-coupled receptor activity);GO:0005886(plasma membrane);GO:0005887(integral component of plasma membrane);GO:0006963(positive regulation of antibacterial peptide …	NA	1.6e-16	3	153,331,144,	0,1534,12284	-30.4	3.98107e-32	-1.92	5' UTR	1	4852864	4875233	22370	1
chr2L	4938252	4938790	539	FBgn0003372	FBtr0077393	843	Sgs1	uncharacterized protein Dsimw501_GD29283 [Drosophila simulans]	GO:0005201(extracellular matrix structural constituent);GO:0031012(extracellular matrix)	NA	1.2e-08	1	539,	0	-2.36	0.00162181	-1.44	Exon (FBtr0077393/FBgn0003372, exon 2 of 2)	1	4937409	4941423	4015	1
chr2L	4965280	4965430	151	FBgn0264372	FBtr0332226	0	asRNA:CR43824	NA	NA	NA	8.3e-06	1	151,	0	-0.937	0.0676083	0.43	3' UTR	1	4963976	4965425	1450	2
chr2L	4973480	4973687	208	FBgn0010607	FBtr0331229	234	l(2)05714	RE72348p, partial [Drosophila melanogaster]	GO:0003674(molecular_function);GO:0005575(cellular_component);GO:0008150(biological_process)	NA	1e-58	1	208,	0	-4.26	1.54882e-05	0.623	3' UTR	1	4970135	4973921	3787	2
chr2L	4974844	4975316	473	FBgn0031660	FBtr0078996	868	mRpL28	mitochondrial ribosomal protein L28, isoform A [Drosophila melanogaster]	GO:0003735(structural constituent of ribosome);GO:0005739(mitochondrion);GO:0005762(mitochondrial large ribosomal subunit);GO:0005840(ribosome);GO:0032543(mitochondrial translation)	03010(Ribosome - Drosophila melanogaster (fruit fly))	0	2	257,164,	0,309	-13	1.58489e-14	0.452	3' UTR	1	4973976	4975284	1309	1
chr2L	5037769	5038216	448	FBgn0260451	FBtr0346510	0	CG14042	SP555, isoform A [Drosophila melanogaster]	GO:0003674(molecular_function);GO:0005575(cellular_component);GO:0008150(biological_process)	NA	6.3e-66	1	448,	0	-24.1	1e-25	-1.61	5' UTR	1	5037798	5039025	1228	1
chr2L	5037798	5038217	420	FBgn0260451	FBtr0346510	0	CG14042	SP555, isoform A [Drosophila melanogaster]	GO:0003674(molecular_function);GO:0005575(cellular_component);GO:0008150(biological_process)	NA	6.3e-64	1	420,	0	-23.7	2.51189e-25	-1.64	5' UTR	1	5037798	5039025	1228	1
chr2L	5044671	5046861	2191	FBgn0031673	FBtr0301907	0	CG31650	uncharacterized protein Dmel_CG31650, isoform C [Drosophila melanogaster]	GO:0005509(calcium ion binding);GO:0005783(endoplasmic reticulum);GO:0007030(Golgi organization)	NA	0	3	19,104,715,	0,1151,1476	-286	1e-288	-1.19	5' UTR	1	5040648	5044712	4065	2
chr2L	5044671	5046862	2192	FBgn0031673	FBtr0301907	0	CG31650	uncharacterized protein Dmel_CG31650, isoform C [Drosophila melanogaster]	GO:0005509(calcium ion binding);GO:0005783(endoplasmic reticulum);GO:0007030(Golgi organization)	NA	0	4	19,87,104,716,	0,726,1151,1476	-289	1e-291	-1.19	5' UTR	1	5040648	5044712	4065	2
chr2L	5044671	5046862	2192	FBgn0031673	FBtr0301907	0	CG31650	uncharacterized protein Dmel_CG31650, isoform C [Drosophila melanogaster]	GO:0005509(calcium ion binding);GO:0005783(endoplasmic reticulum);GO:0007030(Golgi organization)	NA	0	4	19,87,104,716,	0,726,1151,1476	-289	1e-291	-1.19	5' UTR	1	5040648	5044712	4065	2
chr2L	5055678	5056149	472	FBgn0014857	FBtr0079010	620	His3.3A	histone H3-like centromeric protein CSE4 [Labrus bergylta]	GO:0000786(nucleosome);GO:0003677(DNA binding);GO:0005634(nucleus);GO:0005694(chromosome);GO:0005700(polytene chromosome);GO:0006334(nucleosome assembly);GO:0006336(DNA replication-independent nucleosome assembly);GO:0007140(male meiotic nuclear division);GO:0030527(structural constituent of chromatin);GO:0031492(nucleosomal DNA binding);GO:0046982(protein heterodimerization activity)	NA	0	1	472,	0	-2.7	0.000707946	-0.132	3' UTR	1	5055058	5055995	938	1
chr2L	5095261	5095439	179	FBgn0031682	FBtr0329981	1285	CG5828	RE73673p, partial [Drosophila melanogaster]	GO:0004594(pantothenate kinase activity);GO:0005634(nucleus);GO:0005737(cytoplasm);GO:0015937(coenzyme A biosynthetic process);GO:0016310(phosphorylation);GO:0016740(transferase activity)	00770(Pantothenate and CoA biosynthesis - Drosophila melanogaster (fruit fly));01100(Metabolic pathways - Drosophila melanogaster (fruit fly))	1.6e-17	1	179,	0	-8.46	6.76083e-10	-0.981	3' UTR	1	5093976	5095910	1935	1
chr2L	5132192	5132492	301	FBgn0261836	FBtr0303389	31315	Msp300	Muscle-specific protein 300 kDa, isoform E [Drosophila melanogaster]	GO:0003779(actin binding);GO:0005515(protein binding);GO:0005635(nuclear envelope);GO:0005640(nuclear outer membrane);GO:0005737(cytoplasm);GO:0005829(cytosol);GO:0005884(actin filament);GO:0006997(nucleus organization);GO:0007015(actin filament organization);GO:0007097(nuclear migration);GO:0007303(cytoplasmic transport, nurse cell to oocyte);GO:0007498(mesoderm development);GO:0007519(skeletal …	NA	0.00049	1	301,	0	-1.28	0.0269153	0.666	Exon (FBtr0303389/FBgn0261836, exon 8 of 29)	1	5100877	5205389	104513	1
chr2L	5142276	5142546	271	FBgn0261836	FBtr0303389	41399	Msp300	Muscle-specific protein 300 kDa, isoform E [Drosophila melanogaster]	GO:0003779(actin binding);GO:0005515(protein binding);GO:0005635(nuclear envelope);GO:0005640(nuclear outer membrane);GO:0005737(cytoplasm);GO:0005829(cytosol);GO:0005884(actin filament);GO:0006997(nucleus organization);GO:0007015(actin filament organization);GO:0007097(nuclear migration);GO:0007303(cytoplasmic transport, nurse cell to oocyte);GO:0007498(mesoderm development);GO:0007519(skeletal …	NA	1.6e-21	1	271,	0	-0.802	0.1	0.178	Exon (FBtr0303389/FBgn0261836, exon 13 of 29)	1	5100877	5205389	104513	1
chr2L	5143146	5143326	181	FBgn0261836	FBtr0303389	42269	Msp300	Muscle-specific protein 300 kDa, isoform E [Drosophila melanogaster]	GO:0003779(actin binding);GO:0005515(protein binding);GO:0005635(nuclear envelope);GO:0005640(nuclear outer membrane);GO:0005737(cytoplasm);GO:0005829(cytosol);GO:0005884(actin filament);GO:0006997(nucleus organization);GO:0007015(actin filament organization);GO:0007097(nuclear migration);GO:0007303(cytoplasmic transport, nurse cell to oocyte);GO:0007498(mesoderm development);GO:0007519(skeletal …	NA	1.3e-11	1	181,	0	-0.525	0.222844	0.0977	Exon (FBtr0303389/FBgn0261836, exon 13 of 29)	1	5100877	5205389	104513	1
chr2L	5144166	5144376	211	FBgn0261836	FBtr0303389	43289	Msp300	Muscle-specific protein 300 kDa, isoform E [Drosophila melanogaster]	GO:0003779(actin binding);GO:0005515(protein binding);GO:0005635(nuclear envelope);GO:0005640(nuclear outer membrane);GO:0005737(cytoplasm);GO:0005829(cytosol);GO:0005884(actin filament);GO:0006997(nucleus organization);GO:0007015(actin filament organization);GO:0007097(nuclear migration);GO:0007303(cytoplasmic transport, nurse cell to oocyte);GO:0007498(mesoderm development);GO:0007519(skeletal …	NA	1.3e-12	1	211,	0	-9.56	5.01187e-11	0.838	Exon (FBtr0303389/FBgn0261836, exon 13 of 29)	1	5100877	5205389	104513	1
chr2L	5146576	5146666	91	FBgn0261836	FBtr0303389	45699	Msp300	Muscle-specific protein 300 kDa, isoform E [Drosophila melanogaster]	GO:0003779(actin binding);GO:0005515(protein binding);GO:0005635(nuclear envelope);GO:0005640(nuclear outer membrane);GO:0005737(cytoplasm);GO:0005829(cytosol);GO:0005884(actin filament);GO:0006997(nucleus organization);GO:0007015(actin filament organization);GO:0007097(nuclear migration);GO:0007303(cytoplasmic transport, nurse cell to oocyte);GO:0007498(mesoderm development);GO:0007519(skeletal …	NA	4e-12	1	91,	0	-2.78	0.00057544	-1.77	5' UTR	1	5100877	5205389	104513	1
chr2L	5158152	5158493	342	FBgn0261836	FBtr0303389	57275	Msp300	Muscle-specific protein 300 kDa, isoform E [Drosophila melanogaster]	GO:0003779(actin binding);GO:0005515(protein binding);GO:0005635(nuclear envelope);GO:0005640(nuclear outer membrane);GO:0005737(cytoplasm);GO:0005829(cytosol);GO:0005884(actin filament);GO:0006997(nucleus organization);GO:0007015(actin filament organization);GO:0007097(nuclear migration);GO:0007303(cytoplasmic transport, nurse cell to oocyte);GO:0007498(mesoderm development);GO:0007519(skeletal …	NA	7.9e-30	2	112,39,	0,303	-3.02	0.000323594	-0.584	3' UTR	1	5100877	5205389	104513	1
chr2L	5186302	5186512	211	FBgn0261836	FBtr0303389	85425	Msp300	Muscle-specific protein 300 kDa, isoform E [Drosophila melanogaster]	GO:0003779(actin binding);GO:0005515(protein binding);GO:0005635(nuclear envelope);GO:0005640(nuclear outer membrane);GO:0005737(cytoplasm);GO:0005829(cytosol);GO:0005884(actin filament);GO:0006997(nucleus organization);GO:0007015(actin filament organization);GO:0007097(nuclear migration);GO:0007303(cytoplasmic transport, nurse cell to oocyte);GO:0007498(mesoderm development);GO:0007519(skeletal …	NA	1.9e-07	1	211,	0	-2.29	0.00199526	-0.584	3' UTR	1	5100877	5205389	104513	1
chr2L	5205262	5205742	481	FBgn0261836	FBtr0303389	104385	Msp300	Muscle-specific protein 300 kDa, isoform E [Drosophila melanogaster]	GO:0003779(actin binding);GO:0005515(protein binding);GO:0005635(nuclear envelope);GO:0005640(nuclear outer membrane);GO:0005737(cytoplasm);GO:0005829(cytosol);GO:0005884(actin filament);GO:0006997(nucleus organization);GO:0007015(actin filament organization);GO:0007097(nuclear migration);GO:0007303(cytoplasmic transport, nurse cell to oocyte);GO:0007498(mesoderm development);GO:0007519(skeletal …	NA	0	1	481,	0	-65.9	7.94328e-68	-0.466	3' UTR	1	5100877	5205389	104513	1
chr2L	5212265	5212445	181	FBgn0031689	FBtr0079062	1805	Cyp28d1	Cyp28d1 [Drosophila melanogaster]	GO:0004497(monooxygenase activity);GO:0005506(iron ion binding);GO:0005783(endoplasmic reticulum);GO:0005789(endoplasmic reticulum membrane);GO:0016020(membrane);GO:0016491(oxidoreductase activity);GO:0016705(oxidoreductase activity, acting on paired donors, with incorporation or reduction of molecular oxygen);GO:0020037(heme binding);GO:0031090(organelle membrane);GO:0043231(intracellular membra…	NA	2.5e-88	1	181,	0	-6.01	2.34423e-07	0.637	3' UTR	1	5210460	5212445	1986	1
chr2L	5268305	5268455	151	FBgn0003716	FBtr0079086	2929	tkv	thickveins, isoform C [Drosophila melanogaster]	GO:0000166(nucleotide binding);GO:0001745(compound eye morphogenesis);GO:0001763(morphogenesis of a branching structure);GO:0004672(protein kinase activity);GO:0004674(protein serine/threonine kinase activity);GO:0004675(transmembrane receptor protein serine/threonine kinase activity);GO:0005024(transforming growth factor beta-activated receptor activity);GO:0005025(transforming growth factor bet…	04013(MAPK signaling pathway - fly - Drosophila melanogaster (fruit fly));04350(TGF-beta signaling pathway - Drosophila melanogaster (fruit fly))	3.8e-05	1	151,	0	-1.26	0.0281838	-1.18	3' UTR	1	5219000	5271384	52385	2
chr2L	5280002	5280062	61	FBgn0031696	FBtr0346455	1137	Bub1	Bub1 kinase, isoform A [Drosophila melanogaster]	GO:0000778(condensed nuclear chromosome kinetochore);GO:0004672(protein kinase activity);GO:0005524(ATP binding);GO:0005813(centrosome);GO:0006468(protein phosphorylation);GO:0007094(mitotic spindle assembly checkpoint);GO:0016301(kinase activity);GO:0016310(phosphorylation);GO:0051754(meiotic sister chromatid cohesion, centromeric)	NA	0.0016	1	61,	0	-0.589	0.183654	-0.481	Exon (FBtr0346455/FBgn0031696, exon 1 of 3)	1	5278865	5283002	4138	1
chr2L	5288275	5288361	87	FBgn0265955	FBtr0342935	427	lncRNA:CR44742	NA	NA	NA	0.0014	1	87,	0	-0.256	0.54325	1.26	Exon (FBtr0342935/FBgn0265955, exon 1 of 1)	1	5287848	5288361	514	1
chr2L	5289184	5289274	91	FBgn0016076	FBtr0342936	240	vri	vrille, isoform A [Drosophila melanogaster]	GO:0000122(negative regulation of transcription by RNA polymerase II);GO:0001078(GO_0001078);GO:0001227(DNA-binding transcription repressor activity, RNA polymerase II-specific);GO:0003700(DNA-binding transcription factor activity);GO:0005634(nucleus);GO:0005654(nucleoplasm);GO:0006351(transcription, DNA-templated);GO:0006355(regulation of transcription, DNA-templated);GO:0007275(multicellular or…	04711(Circadian rhythm - fly - Drosophila melanogaster (fruit fly))	0.00045	1	91,	0	-20.8	1.99526e-22	-4.19	5' UTR	1	5288944	5310996	22053	1
chr2L	5305669	5307876	2208	FBgn0016076	FBtr0342936	16725	vri	vrille, isoform A [Drosophila melanogaster]	GO:0000122(negative regulation of transcription by RNA polymerase II);GO:0001078(GO_0001078);GO:0001227(DNA-binding transcription repressor activity, RNA polymerase II-specific);GO:0003700(DNA-binding transcription factor activity);GO:0005634(nucleus);GO:0005654(nucleoplasm);GO:0006351(transcription, DNA-templated);GO:0006355(regulation of transcription, DNA-templated);GO:0007275(multicellular or…	04711(Circadian rhythm - fly - Drosophila melanogaster (fruit fly))	0	2	498,312,	0,1896	-434	0	-3.13	5' UTR	1	5288944	5310996	22053	1
chr2L	5309184	5309904	721	FBgn0016076	FBtr0342936	20240	vri	vrille, isoform A [Drosophila melanogaster]	GO:0000122(negative regulation of transcription by RNA polymerase II);GO:0001078(GO_0001078);GO:0001227(DNA-binding transcription repressor activity, RNA polymerase II-specific);GO:0003700(DNA-binding transcription factor activity);GO:0005634(nucleus);GO:0005654(nucleoplasm);GO:0006351(transcription, DNA-templated);GO:0006355(regulation of transcription, DNA-templated);GO:0007275(multicellular or…	04711(Circadian rhythm - fly - Drosophila melanogaster (fruit fly))	1e-35	1	721,	0	-6.95	2.51189e-08	0.451	3' UTR	1	5288944	5310996	22053	1
chr2L	5326534	5326832	299	FBgn0031698	FBtr0307041	0	Ncoa6	nuclear receptor coactivator 6, isoform F [Drosophila melanogaster]	GO:0044666(MLL3/4 complex);GO:0051568(histone H3-K4 methylation)	NA	1.4e-09	2	115,122,	0,177	-8.31	1e-09	-2.29	5' UTR	1	5315290	5326683	11394	2
chr2L	5327766	5327911	146	FBgn0015031	FBtr0079072	539	cype	GH04604p, partial [Drosophila melanogaster]	GO:0004129(cytochrome-c oxidase activity);GO:0005739(mitochondrion);GO:0005751(mitochondrial respiratory chain complex IV);GO:0006123(mitochondrial electron transport, cytochrome c to oxygen);GO:0016491(oxidoreductase activity);GO:0055114(oxidation-reduction process);GO:1902600(proton transmembrane transport)	00190(Oxidative phosphorylation - Drosophila melanogaster (fruit fly));01100(Metabolic pathways - Drosophila melanogaster (fruit fly))	6.3e-34	1	146,	0	-12.8	2.51189e-14	-0.266	3' UTR	1	5327227	5327905	679	1
chr2L	5346200	5346859	660	FBgn0016920	FBtr0304843	0	nompC	no mechanoreceptor potential C, isoform D [Drosophila melanogaster]	GO:0001964(startle response);GO:0005216(ion channel activity);GO:0005261(cation channel activity);GO:0005262(calcium channel activity);GO:0005515(protein binding);GO:0005929(cilium);GO:0006811(ion transport);GO:0006812(cation transport);GO:0006816(calcium ion transport);GO:0007605(sensory perception of sound);GO:0007638(mechanosensory behavior);GO:0008092(cytoskeletal protein binding);GO:0008381(…	NA	2.5e-09	1	660,	0	-11.3	1e-12	-2.61	5' UTR	1	5346200	5365382	19183	1
chr2L	5346948	5347068	121	FBgn0016920	FBtr0304843	748	nompC	no mechanoreceptor potential C, isoform D [Drosophila melanogaster]	GO:0001964(startle response);GO:0005216(ion channel activity);GO:0005261(cation channel activity);GO:0005262(calcium channel activity);GO:0005515(protein binding);GO:0005929(cilium);GO:0006811(ion transport);GO:0006812(cation transport);GO:0006816(calcium ion transport);GO:0007605(sensory perception of sound);GO:0007638(mechanosensory behavior);GO:0008092(cytoskeletal protein binding);GO:0008381(…	NA	0.0013	1	121,	0	-0.348	0.395367	-2.32	Exon (FBtr0304843/FBgn0016920, exon 1 of 16)	1	5346200	5365382	19183	1
chr2L	5404280	5404906	627	FBgn0016660	FBtr0079076	0	H15	H15, isoform B [Drosophila melanogaster]	GO:0003015(heart process);GO:0003677(DNA binding);GO:0003700(DNA-binding transcription factor activity);GO:0005634(nucleus);GO:0006351(transcription, DNA-templated);GO:0006355(regulation of transcription, DNA-templated);GO:0007507(heart development);GO:0030381(chorion-containing eggshell pattern formation);GO:0035050(embryonic heart tube development);GO:0035223(leg disc pattern formation);GO:0042…	NA	2e-12	1	627,	0	-17.9	1.58489e-19	-2.91	5' UTR	1	5404280	5415928	11649	1
chr2L	5461639	5461848	210	FBgn0261963	FBtr0310358	0	mid	midline, isoform A [Drosophila melanogaster]	GO:0000122(negative regulation of transcription by RNA polymerase II);GO:0000977(RNA polymerase II regulatory region sequence-specific DNA binding);GO:0001226(RNA polymerase II transcription corepressor binding);GO:0001227(DNA-binding transcription repressor activity, RNA polymerase II-specific);GO:0003015(heart process);GO:0003677(DNA binding);GO:0003700(DNA-binding transcription factor activity…	NA	2.7e-07	1	210,	0	-54.7	1.58489e-56	-4.06	5' UTR	1	5461639	5466829	5191	1
chr2L	5467312	5467610	299	FBgn0261963	FBtr0079093	5673	mid	midline, isoform A [Drosophila melanogaster]	GO:0000122(negative regulation of transcription by RNA polymerase II);GO:0000977(RNA polymerase II regulatory region sequence-specific DNA binding);GO:0001226(RNA polymerase II transcription corepressor binding);GO:0001227(DNA-binding transcription repressor activity, RNA polymerase II-specific);GO:0003015(heart process);GO:0003677(DNA binding);GO:0003700(DNA-binding transcription factor activity…	NA	1e-161	1	299,	0	-1.97	0.00446684	0.718	3' UTR	1	5461639	5467610	5972	1
chr2L	5486934	5487191	258	FBgn0266825	FBtr0345552	29	lncRNA:CR45287	NA	NA	NA	1e-16	1	258,	0	-0.477	0.258821	0.719	Exon (FBtr0345552/FBgn0266825, exon 1 of 1)	1	5486905	5487191	287	1
chr2L	5525570	5525809	240	FBgn0031711	FBtr0079096	1431	CG6907	uncharacterized protein Dmel_CG6907, isoform A [Drosophila melanogaster]	GO:0000123(histone acetyltransferase complex);GO:0000993(RNA polymerase II complex binding);GO:0002098(tRNA wobble uridine modification);GO:0004402(histone acetyltransferase activity);GO:0004689(phosphorylase kinase activity);GO:0005634(nucleus);GO:0005737(cytoplasm);GO:0006357(regulation of transcription by RNA polymerase II);GO:0006368(transcription elongation from RNA polymerase II promoter);G…	NA	1e-174	1	240,	0	-2.52	0.00109648	-0.258	3' UTR	1	5524139	5525809	1671	1
chr2L	5535748	5535958	211	FBgn0031715	FBtr0079127	800	tomb	tombola [Drosophila melanogaster]	GO:0000790(nuclear chromatin);GO:0000977(RNA polymerase II regulatory region sequence-specific DNA binding);GO:0005515(protein binding);GO:0005634(nucleus);GO:0006355(regulation of transcription, DNA-templated);GO:0007140(male meiotic nuclear division);GO:0051039(positive regulation of transcription involved in meiotic cell cycle)	NA	2.1e-08	1	211,	0	-0.564	0.197697	0.585	3' UTR	1	5535861	5536758	898	2
chr2L	5546104	5546642	539	FBgn0002525	FBtr0346460	3624	Lam	lamin, isoform A [Drosophila melanogaster]	GO:0000922(spindle pole);GO:0001745(compound eye morphogenesis);GO:0003682(chromatin binding);GO:0005102(signaling receptor binding);GO:0005198(structural molecule activity);GO:0005515(protein binding);GO:0005634(nucleus);GO:0005635(nuclear envelope);GO:0005637(nuclear inner membrane);GO:0005638(lamin filament);GO:0005641(nuclear envelope lumen);GO:0005652(nuclear lamina);GO:0005737(cytoplasm);GO…	04214(Apoptosis - fly - Drosophila melanogaster (fruit fly))	0	1	539,	0	-17.2	1e-18	-0.474	3' UTR	1	5542480	5546642	4163	1
chr2L	5549205	5549324	120	FBgn0031717	FBtr0307060	2119	Oscillin	oscillin, isoform A [Drosophila melanogaster]	GO:0004342(glucosamine-6-phosphate deaminase activity);GO:0005737(cytoplasm);GO:0005975(carbohydrate metabolic process);GO:0006043(glucosamine catabolic process);GO:0006044(N-acetylglucosamine metabolic process);GO:0006046(N-acetylglucosamine catabolic process);GO:0006048(UDP-N-acetylglucosamine biosynthetic process);GO:0006091(generation of precursor metabolites and energy);GO:0016787(hydrolase …	00520(Amino sugar and nucleotide sugar metabolism - Drosophila melanogaster (fruit fly));01100(Metabolic pathways - Drosophila melanogaster (fruit fly))	0.0011	1	120,	0	-0.65	0.153462	1.26	3' UTR	1	5547086	5549614	2529	1
chr2L	5615431	5615489	59	FBgn0031725	FBtr0302933	2457	DIP-eta	Dpr-interacting protein eta, isoform B [Drosophila melanogaster]	GO:0005515(protein binding);GO:0005887(integral component of plasma membrane);GO:0005918(septate junction);GO:0016020(membrane);GO:0016021(integral component of membrane);GO:0019991(septate junction assembly);GO:0050808(synapse organization)	NA	0.00019	1	59,	0	-0.616	0.169044	1.31	Exon (FBtr0343242/FBgn0266030, exon 1 of 1)	1	5601723	5617946	16224	2
chr2L	5690588	5690647	60	FBgn0266066	FBtr0343386	59	lncRNA:CR44819	NA	NA	NA	0.0011	1	60,	0	-0.288	0.490908	1.81	Exon (FBtr0343386/FBgn0266066, exon 1 of 2)	1	5690529	5691770	1242	1
chr2L	5721200	5722208	1009	FBgn0024191	FBtr0079134	149	sip1	septin interacting protein 1, isoform A [Drosophila melanogaster]	GO:0000390(spliceosomal complex disassembly);GO:0000398(mRNA splicing, via spliceosome);GO:0003676(nucleic acid binding);GO:0004004(ATP-dependent RNA helicase activity);GO:0005515(protein binding);GO:0005634(nucleus);GO:0005681(spliceosomal complex);GO:0005737(cytoplasm);GO:0006397(mRNA processing);GO:0008380(RNA splicing);GO:0016787(hydrolase activity);GO:0071008(U2-type post-mRNA release splice…	NA	2.5e-95	2	45,913,	0,96	-1.56	0.0128825	0.225	Exon (FBtr0079134/FBgn0024191, exon 1 of 3)	1	5721051	5723791	2741	1
chr2L	5723552	5723944	393	FBgn0024191	FBtr0079134	2501	sip1	septin interacting protein 1, isoform A [Drosophila melanogaster]	GO:0000390(spliceosomal complex disassembly);GO:0000398(mRNA splicing, via spliceosome);GO:0003676(nucleic acid binding);GO:0004004(ATP-dependent RNA helicase activity);GO:0005515(protein binding);GO:0005634(nucleus);GO:0005681(spliceosomal complex);GO:0005737(cytoplasm);GO:0006397(mRNA processing);GO:0008380(RNA splicing);GO:0016787(hydrolase activity);GO:0071008(U2-type post-mRNA release splice…	NA	4.8e-09	2	23,307,	0,86	-1.22	0.0316228	0.604	3' UTR	1	5721051	5723791	2741	1
chr2L	5724656	5759947	35292	FBgn0031733	FBtr0332555	0	CG14006	uncharacterized protein Dmel_CG14006, isoform A [Drosophila melanogaster]	GO:0003674(molecular_function);GO:0005635(nuclear envelope);GO:0008150(biological_process);GO:0016740(transferase activity)	NA	1e-107	4	573,668,188,271,	0,34039,34773,35021	-88.2	3.16228e-90	-0.998	5' UTR	1	5726415	5728811	2397	2
chr2L	5760483	5760781	299	FBgn0031736	FBtr0332554	35827	CG11030	uncharacterized protein Dmel_CG11030, isoform A [Drosophila melanogaster]	GO:0000462(maturation of SSU-rRNA from tricistronic rRNA transcript (SSU-rRNA, 5.8S rRNA, LSU-rRNA));GO:0005654(nucleoplasm);GO:0005730(nucleolus);GO:0032040(small-subunit processome)	NA	7.9e-18	1	299,	0	-1.86	0.00588844	-0.587	3' UTR	1	5724656	5762420	37765	1
chr2L	5761675	5761943	269	FBgn0031736	FBtr0332554	37019	CG11030	uncharacterized protein Dmel_CG11030, isoform A [Drosophila melanogaster]	GO:0000462(maturation of SSU-rRNA from tricistronic rRNA transcript (SSU-rRNA, 5.8S rRNA, LSU-rRNA));GO:0005654(nucleoplasm);GO:0005730(nucleolus);GO:0032040(small-subunit processome)	NA	1.6e-21	1	269,	0	-1.94	0.0047863	-0.522	3' UTR	1	5724656	5762420	37765	1
chr2L	5762122	5762420	299	FBgn0031736	FBtr0332554	37466	CG11030	uncharacterized protein Dmel_CG11030, isoform A [Drosophila melanogaster]	GO:0000462(maturation of SSU-rRNA from tricistronic rRNA transcript (SSU-rRNA, 5.8S rRNA, LSU-rRNA));GO:0005654(nucleoplasm);GO:0005730(nucleolus);GO:0032040(small-subunit processome)	NA	7.9e-38	1	299,	0	-0.434	0.295801	-0.188	3' UTR	1	5724656	5762420	37765	1
chr2L	5802457	5802606	150	FBgn0031740	FBtr0079139	237	CG7239	uncharacterized protein Dmel_CG7239 [Drosophila melanogaster]	GO:0016604(nuclear body);GO:0045893(positive regulation of transcription, DNA-templated)	NA	0.00014	1	150,	0	-0.827	0.0912011	0.371	Exon (FBtr0079139/FBgn0031740, exon 1 of 2)	1	5802220	5804030	1811	1
chr2L	5824004	5825226	1223	FBgn0085410	FBtr0330222	0	TrissinR	trissin receptor, isoform C [Drosophila melanogaster]	GO:0004930(G protein-coupled receptor activity);GO:0005886(plasma membrane);GO:0005887(integral component of plasma membrane);GO:0007165(signal transduction);GO:0007186(G protein-coupled receptor signaling pathway);GO:0007218(neuropeptide signaling pathway);GO:0008188(neuropeptide receptor activity);GO:0008528(G protein-coupled peptide receptor activity);GO:0016020(membrane);GO:0016021(integral c…	NA	6.3e-20	1	1223,	0	-61.3	3.16228e-63	-3.62	5' UTR	1	5824004	5856767	32764	1
chr2L	5856588	5856767	180	FBgn0085410	FBtr0330222	32584	TrissinR	trissin receptor, isoform C [Drosophila melanogaster]	GO:0004930(G protein-coupled receptor activity);GO:0005886(plasma membrane);GO:0005887(integral component of plasma membrane);GO:0007165(signal transduction);GO:0007186(G protein-coupled receptor signaling pathway);GO:0007218(neuropeptide signaling pathway);GO:0008188(neuropeptide receptor activity);GO:0008528(G protein-coupled peptide receptor activity);GO:0016020(membrane);GO:0016021(integral c…	NA	1.7e-09	1	180,	0	-0.741	0.11749	0.623	3' UTR	1	5824004	5856767	32764	1
chr2L	5884056	5884345	290	FBgn0265785	FBtr0342613	315	CG44574	uncharacterized protein Dmel_CG44574 [Drosophila melanogaster]	GO:0003674(molecular_function);GO:0005575(cellular_component);GO:0008150(biological_process)	NA	5e-16	1	290,	0	-3.16	0.000223872	-0.532	3' UTR	1	5883741	5884345	605	1
chr2L	5907169	5908374	1206	FBgn0043362	FBtr0079144	0	bchs	blue cheese [Drosophila melanogaster]	GO:0001578(microtubule bundle formation);GO:0005515(protein binding);GO:0005737(cytoplasm);GO:0005764(lysosome);GO:0007420(brain development);GO:0022416(chaeta development);GO:0031396(regulation of protein ubiquitination);GO:0031594(neuromuscular junction);GO:0032418(lysosome localization);GO:0046622(positive regulation of organ growth);GO:0046872(metal ion binding);GO:0048666(neuron development)…	NA	3.6e-05	2	119,62,	0,1144	-0.504	0.238232	-0.647	5' UTR	1	5907169	5922776	15608	1
chr2L	5938542	5938602	61	FBgn0015381	FBtr0079145	12605	dsf	dissatisfaction, isoform A [Drosophila melanogaster]	GO:0000122(negative regulation of transcription by RNA polymerase II);GO:0001078(GO_0001078);GO:0001227(DNA-binding transcription repressor activity, RNA polymerase II-specific);GO:0003677(DNA binding);GO:0003700(DNA-binding transcription factor activity);GO:0003707(steroid hormone receptor activity);GO:0004879(nuclear receptor activity);GO:0005634(nucleus);GO:0006351(transcription, DNA-templated…	NA	0.003	1	61,	0	-0.779	0.105682	-2.81	3' UTR	1	5925937	5938766	12830	1
chr2L	5947482	5947660	179	FBgn0001128	FBtr0333228	3839	Gpdh1	glycerol 3 phosphate dehydrogenase, isoform B [Drosophila melanogaster]	GO:0004367(glycerol-3-phosphate dehydrogenase [NAD+] activity);GO:0005975(carbohydrate metabolic process);GO:0006072(glycerol-3-phosphate metabolic process);GO:0009331(glycerol-3-phosphate dehydrogenase complex);GO:0016491(oxidoreductase activity);GO:0016616(oxidoreductase activity, acting on the CH-OH group of donors, NAD or NADP as acceptor);GO:0042803(protein homodimerization activity);GO:0046…	00564(Glycerophospholipid metabolism - Drosophila melanogaster (fruit fly))	0	1	179,	0	-14.5	5.01187e-16	0.319	3' UTR	1	5943643	5947617	3975	1
chr2L	5955086	5955235	150	FBgn0031752	FBtr0273412	5636	CG9044	uncharacterized protein Dmel_CG9044, isoform C [Drosophila melanogaster]	GO:0005515(protein binding);GO:0005737(cytoplasm);GO:0008104(protein localization);GO:0019901(protein kinase binding)	NA	1.9e-05	1	150,	0	-0.652	0.152055	0.319	3' UTR	1	5949450	5955235	5786	1
chr2L	6003468	6003738	271	FBgn0001089	FBtr0079230	3089	Gal	beta galactosidase, isoform A [Drosophila melanogaster]	GO:0004553(hydrolase activity, hydrolyzing O-glycosyl compounds);GO:0004565(beta-galactosidase activity);GO:0005773(vacuole);GO:0005975(carbohydrate metabolic process);GO:0006012(galactose metabolic process);GO:0008152(metabolic process);GO:0016020(membrane);GO:0016021(integral component of membrane);GO:0016787(hydrolase activity);GO:0016798(hydrolase activity, acting on glycosyl bonds);GO:004280…	00052(Galactose metabolism - Drosophila melanogaster (fruit fly));00511(Other glycan degradation - Drosophila melanogaster (fruit fly));00531(Glycosaminoglycan degradation - Drosophila melanogaster (fruit fly));00600(Sphingolipid metabolism - Drosophila melanogaster (fruit fly));00604(Glycosphingolipid biosynthesis - ganglio series - Drosophila melanogaster (fruit fly));01100(Metabolic pathways -…	1e-298	1	271,	0	-4.75	4.67735e-06	0.557	3' UTR	1	6003574	6006827	3254	2
chr2L	6041103	6041283	181	FBgn0000052	FBtr0079221	4313	Pfas	GM01721p, partial [Drosophila melanogaster]	GO:0000166(nucleotide binding);GO:0004642(phosphoribosylformylglycinamidine synthase activity);GO:0005524(ATP binding);GO:0005737(cytoplasm);GO:0006164(purine nucleotide biosynthetic process);GO:0006189('de novo' IMP biosynthetic process);GO:0006541(glutamine metabolic process);GO:0016874(ligase activity);GO:0046872(metal ion binding)	00230(Purine metabolism - Drosophila melanogaster (fruit fly));01100(Metabolic pathways - Drosophila melanogaster (fruit fly))	6.3e-30	1	181,	0	-3.21	0.000199526	1.24	3' UTR	1	6041181	6045596	4416	2
chr2L	6049617	6050474	858	FBgn0031768	FBtr0079183	1615	CG12393	uncharacterized protein Dmel_CG12393, isoform A [Drosophila melanogaster]	GO:0001881(receptor recycling);GO:0005769(early endosome);GO:0005802(trans-Golgi network);GO:0005829(cytosol);GO:0007032(endosome organization);GO:0042147(retrograde transport, endosome to Golgi);GO:0042803(protein homodimerization activity);GO:0055037(recycling endosome)	NA	5e-35	2	16,401,	0,457	-2.08	0.00338844	-0.389	3' UTR	1	6048002	6050438	2437	1
chr2L	6059990	6060169	180	FBgn0031770	FBtr0079187	5688	CG13995	uncharacterized protein Dmel_CG13995 [Drosophila melanogaster]	GO:0004930(G protein-coupled receptor activity);GO:0007186(G protein-coupled receptor signaling pathway);GO:0007218(neuropeptide signaling pathway);GO:0008188(neuropeptide receptor activity);GO:0016020(membrane);GO:0016021(integral component of membrane)	NA	4.2e-06	1	180,	0	-0.597	0.179061	-0.358	3' UTR	1	6054302	6060169	5868	1
chr2L	6082603	6083682	1080	FBgn0266450	FBtr0344437	0	Kr-h1	kruppel homolog 1, isoform B [Drosophila melanogaster]	GO:0003676(nucleic acid binding);GO:0003677(DNA binding);GO:0003700(DNA-binding transcription factor activity);GO:0005634(nucleus);GO:0006355(regulation of transcription, DNA-templated);GO:0007275(multicellular organism development);GO:0007552(metamorphosis);GO:0010977(negative regulation of neuron projection development);GO:0035075(response to ecdysone);GO:0045316(negative regulation of compound…	NA	1e-277	1	1080,	0	-434	0	-3.33	5' UTR	1	6082603	6096498	13896	1
chr2L	6093182	6093332	151	FBgn0266445	FBtr0344439	1770	CG45075	kruppel homolog 1, isoform B [Drosophila melanogaster]	GO:0003674(molecular_function);GO:0005575(cellular_component);GO:0008150(biological_process)	NA	1.9e-06	1	151,	0	-5.64	5.49541e-07	-1.55	3' UTR	1	6091412	6096498	5087	1
chr2L	6093181	6093331	151	FBgn0266445	FBtr0344439	1769	CG45075	kruppel homolog 1, isoform B [Drosophila melanogaster]	GO:0003674(molecular_function);GO:0005575(cellular_component);GO:0008150(biological_process)	NA	2.5e-06	1	151,	0	-5.64	5.49541e-07	-1.55	3' UTR	1	6091412	6096498	5087	1
chr2L	6100377	6100526	150	FBgn0266521	FBtr0079196	0	stai	stathmin, isoform D [Drosophila melanogaster]	GO:0005737(cytoplasm);GO:0005829(cytosol);GO:0005875(microtubule associated complex);GO:0007017(microtubule-based process);GO:0007019(microtubule depolymerization);GO:0007298(border follicle cell migration);GO:0007399(nervous system development);GO:0008017(microtubule binding);GO:0008088(axo-dendritic transport);GO:0008354(germ cell migration);GO:0015631(tubulin binding);GO:0031110(regulation of …	NA	5e-20	1	150,	0	-106	1e-107	-2.15	5' UTR	1	6100377	6123899	23523	1
chr2L	6109747	6120679	10933	FBgn0051642	FBtr0079199	0	CG31642	FI22112p1, partial [Drosophila melanogaster]	GO:0008270(zinc ion binding);GO:0016567(protein ubiquitination);GO:0046872(metal ion binding);GO:0061630(ubiquitin protein ligase activity)	NA	2e-60	3	478,84,6,	0,3283,10927	-110	1e-112	-1.33	5' UTR	1	6118512	6120522	2011	1
chr2L	6120918	6121008	91	FBgn0266521	FBtr0079196	20541	stai	stathmin, isoform D [Drosophila melanogaster]	GO:0005737(cytoplasm);GO:0005829(cytosol);GO:0005875(microtubule associated complex);GO:0007017(microtubule-based process);GO:0007019(microtubule depolymerization);GO:0007298(border follicle cell migration);GO:0007399(nervous system development);GO:0008017(microtubule binding);GO:0008088(axo-dendritic transport);GO:0008354(germ cell migration);GO:0015631(tubulin binding);GO:0031110(regulation of …	NA	0.00014	1	91,	0	-0.512	0.231739	-0.149	Exon (FBtr0304908/FBgn0266521, exon 1 of 6)	1	6100377	6123899	23523	1
chr2L	6144321	6144381	61	FBgn0031785	FBtr0079202	4939	CG13991	FI23145p1, partial [Drosophila melanogaster]	NA	NA	0.003	1	61,	0	-2.19	0.0025704	-0.602	Exon (FBtr0079202/FBgn0031785, exon 1 of 1)	1	6139382	6145010	5629	1
chr2L	6179133	6190620	11488	FBgn0085409	FBtr0112617	0	smal	smoke alarm, isoform D [Drosophila melanogaster]	GO:0005518(collagen binding);GO:0005887(integral component of plasma membrane);GO:0005925(focal adhesion);GO:0016020(membrane);GO:0016021(integral component of membrane);GO:0018108(peptidyl-tyrosine phosphorylation);GO:0038062(protein tyrosine kinase collagen receptor activity);GO:0038063(collagen-activated tyrosine kinase receptor signaling pathway);GO:0070492(oligosaccharide binding)	NA	1e-102	2	567,182,	0,11306	-178	1e-180	-4.33	5' UTR	1	6179133	6209477	30345	1
chr2L	6208637	6209319	683	FBgn0085409	FBtr0112617	29504	smal	smoke alarm, isoform D [Drosophila melanogaster]	GO:0005518(collagen binding);GO:0005887(integral component of plasma membrane);GO:0005925(focal adhesion);GO:0016020(membrane);GO:0016021(integral component of membrane);GO:0018108(peptidyl-tyrosine phosphorylation);GO:0038062(protein tyrosine kinase collagen receptor activity);GO:0038063(collagen-activated tyrosine kinase receptor signaling pathway);GO:0070492(oligosaccharide binding)	NA	7.9e-33	2	276,264,	0,419	-1.17	0.0354813	-0.177	3' UTR	1	6179133	6209477	30345	1
chr2L	6210785	6211114	330	FBgn0085409	FBtr0329979	31652	smal	smoke alarm, isoform D [Drosophila melanogaster]	GO:0005518(collagen binding);GO:0005887(integral component of plasma membrane);GO:0005925(focal adhesion);GO:0016020(membrane);GO:0016021(integral component of membrane);GO:0018108(peptidyl-tyrosine phosphorylation);GO:0038062(protein tyrosine kinase collagen receptor activity);GO:0038063(collagen-activated tyrosine kinase receptor signaling pathway);GO:0070492(oligosaccharide binding)	NA	7.9e-64	1	330,	0	-0.968	0.0616595	0.24	3' UTR	1	6179133	6211114	31982	1
chr2L	6253213	6272871	19659	FBgn0031791	FBtr0079243	0	AANATL2	IP08576p, partial [Drosophila melanogaster]	GO:0004059(aralkylamine N-acetyltransferase activity);GO:0005737(cytoplasm);GO:0006807(nitrogen compound metabolic process);GO:0008080(N-acetyltransferase activity);GO:0016740(transferase activity);GO:0016746(transferase activity, transferring acyl groups);GO:0019186(acyl-CoA N-acyltransferase activity)	NA	4.6e-05	2	117,122,	0,19537	-5.38	1.02329e-06	-2.72	5' UTR	1	6255859	6256715	857	1
chr2L	6323257	6323466	210	FBgn0053531	FBtr0344770	70134	Ddr	discoidin domain receptor, isoform F [Drosophila melanogaster]	GO:0001952(regulation of cell-matrix adhesion);GO:0004672(protein kinase activity);GO:0004713(protein tyrosine kinase activity);GO:0004714(transmembrane receptor protein tyrosine kinase activity);GO:0005518(collagen binding);GO:0005524(ATP binding);GO:0005887(integral component of plasma membrane);GO:0006468(protein phosphorylation);GO:0007160(cell-matrix adhesion);GO:0007169(transmembrane recept…	NA	4.1e-10	1	210,	0	-1.52	0.0141254	1.47	3' UTR	1	6253123	6323466	70344	1
chr2L	6256449	6256715	267	FBgn0031791	FBtr0079243	590	AANATL2	IP08576p, partial [Drosophila melanogaster]	GO:0004059(aralkylamine N-acetyltransferase activity);GO:0005737(cytoplasm);GO:0006807(nitrogen compound metabolic process);GO:0008080(N-acetyltransferase activity);GO:0016740(transferase activity);GO:0016746(transferase activity, transferring acyl groups);GO:0019186(acyl-CoA N-acyltransferase activity)	NA	7.9e-37	1	267,	0	-3.18	0.000213796	-0.356	3' UTR	1	6255859	6256715	857	1
chr2L	6325739	6326129	391	FBgn0265778	FBtr0079249	1972	PDZ-GEF	PDZ domain-containing guanine nucleotide exchange factor, isoform B [Drosophila melanogaster]	GO:0000165(MAPK cascade);GO:0005085(guanyl-nucleotide exchange factor activity);GO:0005515(protein binding);GO:0005622(intracellular);GO:0005912(adherens junction);GO:0006930(substrate-dependent cell migration, cell extension);GO:0007165(signal transduction);GO:0007264(small GTPase mediated signal transduction);GO:0007391(dorsal closure);GO:0007476(imaginal disc-derived wing morphogenesis);GO:000…	NA	6.3e-34	1	391,	0	-10.7	3.16228e-12	0.924	Exon (FBtr0079249/FBgn0265778, exon 4 of 8)	1	6323767	6331750	7984	1
chr2L	6331500	6331560	61	FBgn0265778	FBtr0079249	7733	PDZ-GEF	PDZ domain-containing guanine nucleotide exchange factor, isoform B [Drosophila melanogaster]	GO:0000165(MAPK cascade);GO:0005085(guanyl-nucleotide exchange factor activity);GO:0005515(protein binding);GO:0005622(intracellular);GO:0005912(adherens junction);GO:0006930(substrate-dependent cell migration, cell extension);GO:0007165(signal transduction);GO:0007264(small GTPase mediated signal transduction);GO:0007391(dorsal closure);GO:0007476(imaginal disc-derived wing morphogenesis);GO:000…	NA	4.9e-06	1	61,	0	-1.45	0.017378	0.369	3' UTR	1	6323767	6331750	7984	1
chr2L	6361236	6361325	90	FBgn0266004	FBtr0343150	833	lncRNA:CR44778	NA	NA	NA	0.00011	1	90,	0	-0.79	0.102094	-0.803	Exon (FBtr0343150/FBgn0266004, exon 2 of 2)	1	6360403	6361385	983	1
chr2L	6367882	6368062	181	FBgn0031805	FBtr0079253	0	CG9505	uncharacterized protein Dmel_CG9505 [Drosophila melanogaster]	GO:0004222(metalloendopeptidase activity);GO:0006508(proteolysis);GO:0008237(metallopeptidase activity);GO:0016787(hydrolase activity)	NA	0.00024	1	181,	0	-2.59	0.000933254	-2.08	5' UTR	1	6367882	6370190	2309	1
chr2L	6425235	6425384	150	FBgn0263278	FBtr0079257	899	Fic	Fic domain-containing protein [Drosophila melanogaster]	GO:0000166(nucleotide binding);GO:0005515(protein binding);GO:0005524(ATP binding);GO:0005886(plasma membrane);GO:0007632(visual behavior);GO:0016020(membrane);GO:0016021(integral component of membrane);GO:0016740(transferase activity);GO:0016779(nucleotidyltransferase activity);GO:0016787(hydrolase activity);GO:0018117(protein adenylylation);GO:0030544(Hsp70 protein binding);GO:0034976(response …	NA	8.5e-05	1	150,	0	-0.955	0.0645654	0.251	Exon (FBtr0079257/FBgn0263278, exon 1 of 3)	1	6424336	6426371	2036	1
chr2L	6492150	6495026	2877	FBgn0031824	FBtr0079263	0	CG9547	uncharacterized protein Dmel_CG9547 [Drosophila melanogaster]	GO:0004361(glutaryl-CoA dehydrogenase activity);GO:0005739(mitochondrion);GO:0005759(mitochondrial matrix);GO:0006554(lysine catabolic process);GO:0006568(tryptophan metabolic process);GO:0016491(oxidoreductase activity);GO:0016627(oxidoreductase activity, acting on the CH-CH group of donors);GO:0046948(hydroxylysine catabolic process);GO:0050660(flavin adenine dinucleotide binding);GO:0055114(ox…	00071(Fatty acid degradation - Drosophila melanogaster (fruit fly));00310(Lysine degradation - Drosophila melanogaster (fruit fly));00380(Tryptophan metabolism - Drosophila melanogaster (fruit fly));01100(Metabolic pathways - Drosophila melanogaster (fruit fly))	2.5e-15	4	55,204,337,89,	0,110,370,2788	-0.798	0.1	0.173	5' UTR	1	6492974	6494532	1559	2
chr2L	6498766	6499033	268	FBgn0051637	FBtr0343155	119	CG31637	uncharacterized protein Dmel_CG31637, isoform A [Drosophila melanogaster]	GO:0001517(N-acetylglucosamine 6-O-sulfotransferase activity);GO:0006044(N-acetylglucosamine metabolic process);GO:0006790(sulfur compound metabolic process);GO:0008146(sulfotransferase activity);GO:0016020(membrane);GO:0016021(integral component of membrane);GO:0016740(transferase activity)	NA	3.2e-17	1	268,	0	-2.76	0.000616595	-0.335	5' UTR	1	6498647	6526919	28273	1
chr2L	6526759	6526996	238	FBgn0051637	FBtr0343155	28112	CG31637	uncharacterized protein Dmel_CG31637, isoform A [Drosophila melanogaster]	GO:0001517(N-acetylglucosamine 6-O-sulfotransferase activity);GO:0006044(N-acetylglucosamine metabolic process);GO:0006790(sulfur compound metabolic process);GO:0008146(sulfotransferase activity);GO:0016020(membrane);GO:0016021(integral component of membrane);GO:0016740(transferase activity)	NA	1e-130	1	238,	0	-2.66	0.000776247	-0.36	3' UTR	1	6498647	6526919	28273	1
chr2L	6624948	6625329	382	FBgn0051634	FBtr0079327	7078	Oatp26F	organic anion transporting polypeptide 26F [Drosophila melanogaster]	GO:0005215(transporter activity);GO:0005515(protein binding);GO:0005886(plasma membrane);GO:0005887(integral component of plasma membrane);GO:0006811(ion transport);GO:0015347(sodium-independent organic anion transmembrane transporter activity);GO:0016020(membrane);GO:0016021(integral component of membrane);GO:0022804(active transmembrane transporter activity);GO:0022857(transmembrane transporter…	NA	1.6e-08	2	46,280,	0,102	-1.16	0.0363078	-0.881	3' UTR	1	6625138	6632407	7270	2
chr2L	6652627	6653764	1138	FBgn0031842	FBtr0303224	3239	Tango1	transport and golgi organization 1, isoform A [Drosophila melanogaster]	GO:0000137(Golgi cis cisterna);GO:0000139(Golgi membrane);GO:0003674(molecular_function);GO:0005515(protein binding);GO:0005789(endoplasmic reticulum membrane);GO:0005794(Golgi apparatus);GO:0006887(exocytosis);GO:0007030(Golgi organization);GO:0009306(protein secretion);GO:0012505(endomembrane system);GO:0015031(protein transport);GO:0016020(membrane);GO:0016021(integral component of membrane);G…	NA	0	4	3,625,102,170,	0,126,808,968	-19.9	1.58489e-21	0.376	Exon (FBtr0303224/FBgn0031842, exon 4 of 7)	1	6649388	6654416	5029	1
chr2L	6661706	6661974	269	FBgn0028467	FBtr0079297	3189	CG11070	uncharacterized protein Dmel_CG11070 [Drosophila melanogaster]	GO:0000151(ubiquitin ligase complex);GO:0000209(protein polyubiquitination);GO:0004842(ubiquitin-protein transferase activity);GO:0005634(nucleus);GO:0005737(cytoplasm);GO:0006511(ubiquitin-dependent protein catabolic process);GO:0016567(protein ubiquitination);GO:0030433(ubiquitin-dependent ERAD pathway);GO:0034450(ubiquitin-ubiquitin ligase activity)	04120(Ubiquitin mediated proteolysis - Drosophila melanogaster (fruit fly))	1.3e-24	1	269,	0	-0.765	0.109901	0.204	3' UTR	1	6658517	6662033	3517	1
chr2L	6717834	6718342	509	FBgn0031851	FBtr0079299	209	Aatf	apoptosis antagonizing transcription factor [Drosophila melanogaster]	GO:0003674(molecular_function);GO:0005634(nucleus);GO:0005730(nucleolus);GO:0006357(regulation of transcription by RNA polymerase II);GO:0043069(negative regulation of programmed cell death);GO:0048477(oogenesis)	NA	2.5e-33	1	509,	0	-1.56	0.0128825	0.231	Exon (FBtr0079299/FBgn0031851, exon 1 of 2)	1	6717625	6719389	1765	1
chr2L	6718431	6719389	959	FBgn0031851	FBtr0079299	806	Aatf	apoptosis antagonizing transcription factor [Drosophila melanogaster]	GO:0003674(molecular_function);GO:0005634(nucleus);GO:0005730(nucleolus);GO:0006357(regulation of transcription by RNA polymerase II);GO:0043069(negative regulation of programmed cell death);GO:0048477(oogenesis)	NA	1.3e-07	2	644,253,	0,706	-6.11	1.8197e-07	-0.721	3' UTR	1	6717625	6719389	1765	1
chr2L	6725813	6726214	402	FBgn0046704	FBtr0079300	1910	Liprin-alpha	Liprin-alpha, isoform E [Drosophila melanogaster]	GO:0005515(protein binding);GO:0005925(focal adhesion);GO:0007411(axon guidance);GO:0007412(axon target recognition);GO:0007416(synapse assembly);GO:0008594(photoreceptor cell morphogenesis);GO:0031290(retinal ganglion cell axon guidance);GO:0031594(neuromuscular junction);GO:0032991(protein-containing complex);GO:0045202(synapse);GO:0045467(R7 cell development);GO:0048490(anterograde synaptic ve…	NA	6.3e-13	2	317,13,	0,389	-1.84	0.00630957	0.461	Exon (FBtr0079300/FBgn0046704, exon 4 of 15)	1	6723903	6731345	7443	1
chr2L	6735560	6736149	590	FBgn0031853	FBtr0300056	2694	TTLL3B	tubulin tyrosine ligase-like 3B [Drosophila melanogaster]	GO:0000166(nucleotide binding);GO:0005524(ATP binding);GO:0005634(nucleus);GO:0005737(cytoplasm);GO:0005856(cytoskeleton);GO:0005874(microtubule);GO:0005930(axoneme);GO:0006464(cellular protein modification process);GO:0007283(spermatogenesis);GO:0007291(sperm individualization);GO:0015630(microtubule cytoskeleton);GO:0016874(ligase activity);GO:0018094(protein polyglycylation);GO:0030154(cell di…	NA	0	3	171,117,191,	0,224,399	-16.1	1.25893e-17	0.4	3' UTR	1	6732866	6736149	3284	1
chr2L	6742502	6754160	11659	FBgn0031855	FBtr0079303	0	CG11221	uncharacterized protein Dmel_CG11221, isoform A [Drosophila melanogaster]	GO:0000166(nucleotide binding);GO:0004672(protein kinase activity);GO:0004674(protein serine/threonine kinase activity);GO:0005524(ATP binding);GO:0005575(cellular_component);GO:0006468(protein phosphorylation);GO:0007614(short-term memory);GO:0007616(long-term memory);GO:0010628(positive regulation of gene expression);GO:0016301(kinase activity);GO:0016310(phosphorylation);GO:0016740(transferase…	NA	2e-63	2	528,221,	0,11438	-92	5.01187e-94	-3.45	5' UTR	1	6742502	6755390	12889	1
chr2L	6774041	6774757	717	FBgn0031858	FBtr0079336	0	CG17378	uncharacterized protein Dmel_CG17378, isoform B [Drosophila melanogaster]	GO:0003674(molecular_function);GO:0005575(cellular_component);GO:0008150(biological_process)	NA	1e-140	1	717,	0	-185	1e-187	-2.89	5' UTR	1	6774041	6778444	4404	1
chr2L	6804195	6804343	149	FBgn0031860	FBtr0079339	1184	CG11236	uncharacterized protein Dmel_CG11236, isoform B [Drosophila melanogaster]	GO:0003884(D-amino-acid oxidase activity);GO:0005777(peroxisome);GO:0008445(D-aspartate oxidase activity);GO:0016491(oxidoreductase activity);GO:0046416(D-amino acid metabolic process);GO:0048037(cofactor binding);GO:0055114(oxidation-reduction process);GO:0071949(FAD binding)	00260(Glycine, serine and threonine metabolism - Drosophila melanogaster (fruit fly));00330(Arginine and proline metabolism - Drosophila melanogaster (fruit fly));00472(D-Arginine and D-ornithine metabolism - Drosophila melanogaster (fruit fly));01100(Metabolic pathways - Drosophila melanogaster (fruit fly));04146(Peroxisome - Drosophila melanogaster (fruit fly))	4.9e-07	1	149,	0	-0.598	0.178649	0.328	3' UTR	1	6803011	6804372	1362	1
chr2L	6822144	6823042	899	FBgn0051632	FBtr0079341	0	sens-2	senseless-2, isoform A [Drosophila melanogaster]	GO:0003676(nucleic acid binding);GO:0005634(nucleus);GO:0006355(regulation of transcription, DNA-templated);GO:0030097(hemopoiesis);GO:0051569(regulation of histone H3-K4 methylation)	NA	7.9e-54	1	899,	0	-29.4	3.98107e-31	-2.83	5' UTR	1	6822317	6838995	16679	1
chr2L	6860609	6860849	241	FBgn0086451	FBtr0079343	6467	l(2)k09022	lethal (2) k09022 [Drosophila melanogaster]	GO:0000462(maturation of SSU-rRNA from tricistronic rRNA transcript (SSU-rRNA, 5.8S rRNA, LSU-rRNA));GO:0005634(nucleus);GO:0005730(nucleolus);GO:0006364(rRNA processing);GO:0030515(snoRNA binding);GO:0030686(90S preribosome);GO:0032040(small-subunit processome);GO:0034455(t-UTP complex);GO:0042254(ribosome biogenesis);GO:0045943(positive regulation of transcription by RNA polymerase I)	03008(Ribosome biogenesis in eukaryotes - Drosophila melanogaster (fruit fly))	3.2e-11	1	241,	0	-1.2	0.0331131	0.621	3' UTR	1	6854142	6860849	6708	1
chr2L	6874142	6874260	119	FBgn0266219	FBtr0343866	1428	lncRNA:CR44914	NA	NA	NA	0.0014	1	119,	0	-0.664	0.146893	-1.15	Exon (FBtr0343866/FBgn0266219, exon 2 of 2)	1	6872714	6874198	1485	1
chr2L	6874990	6896941	21952	FBgn0031866	FBtr0079344	0	Nlg2	neuroligin 2, isoform A [Drosophila melanogaster]	GO:0002121(inter-male aggressive behavior);GO:0005515(protein binding);GO:0005887(integral component of plasma membrane);GO:0007158(neuron cell-cell adhesion);GO:0007274(neuromuscular synaptic transmission);GO:0007628(adult walking behavior);GO:0008345(larval locomotory behavior);GO:0009986(cell surface);GO:0016020(membrane);GO:0016021(integral component of membrane);GO:0016787(hydrolase activity…	NA	1e-162	2	548,110,	0,21842	-13.8	2.51189e-15	-1.15	5' UTR	1	6896832	6906656	9825	1
chr2L	6908083	6908261	179	FBgn0031868	FBtr0332324	0	Rat1	Rat1 5'-3' exoribonuclease, isoform A [Drosophila melanogaster]	GO:0000738(DNA catabolic process, exonucleolytic);GO:0003676(nucleic acid binding);GO:0004518(nuclease activity);GO:0004527(exonuclease activity);GO:0004534(5'-3' exoribonuclease activity);GO:0005634(nucleus);GO:0006139(nucleobase-containing compound metabolic process);GO:0006353(DNA-templated transcription, termination);GO:0006355(regulation of transcription, DNA-templated);GO:0006397(mRNA proce…	03008(Ribosome biogenesis in eukaryotes - Drosophila melanogaster (fruit fly));03018(RNA degradation - Drosophila melanogaster (fruit fly))	0.00032	1	179,	0	-1.38	0.0204174	0.713	5' UTR	1	6908083	6911057	2975	1
chr2L	6925283	6925643	361	FBgn0004838	FBtr0301403	4579	Hrb27C	heterogeneous nuclear ribonucleoprotein at 27C, isoform A [Drosophila melanogaster]	GO:0003676(nucleic acid binding);GO:0003697(single-stranded DNA binding);GO:0003723(RNA binding);GO:0003729(mRNA binding);GO:0003730(mRNA 3'-UTR binding);GO:0005515(protein binding);GO:0005634(nucleus);GO:0005654(nucleoplasm);GO:0005737(cytoplasm);GO:0007283(spermatogenesis);GO:0007298(border follicle cell migration);GO:0007319(negative regulation of oskar mRNA translation);GO:0007411(axon guidan…	03015(mRNA surveillance pathway - Drosophila melanogaster (fruit fly))	0	1	361,	0	-10.8	2.51189e-12	0.278	3' UTR	1	6920704	6926046	5343	1
chr2L	6960407	6960733	327	FBgn0031877	FBtr0079351	30	CG10399	uncharacterized protein Dmel_CG10399, isoform A [Drosophila melanogaster]	GO:0003824(catalytic activity);GO:0004419(hydroxymethylglutaryl-CoA lyase activity);GO:0005759(mitochondrial matrix);GO:0005777(peroxisome);GO:0005829(cytosol);GO:0006551(leucine metabolic process);GO:0006552(leucine catabolic process);GO:0006629(lipid metabolic process);GO:0016829(lyase activity);GO:0046951(ketone body biosynthetic process)	00072(Synthesis and degradation of ketone bodies - Drosophila melanogaster (fruit fly));00280(Valine, leucine and isoleucine degradation - Drosophila melanogaster (fruit fly));00650(Butanoate metabolism - Drosophila melanogaster (fruit fly));01100(Metabolic pathways - Drosophila melanogaster (fruit fly));04146(Peroxisome - Drosophila melanogaster (fruit fly))	2.5e-14	2	81,187,	0,140	-4.07	2.45471e-05	1.23	5' UTR	1	6960377	6961555	1179	1
chr2L	7037043	7037878	836	FBgn0262872	FBtr0306228	0	milt	milton, isoform B [Drosophila melanogaster]	GO:0003777(microtubule motor activity);GO:0005515(protein binding);GO:0005623(cell);GO:0005737(cytoplasm);GO:0005739(mitochondrion);GO:0006605(protein targeting);GO:0007287(Nebenkern assembly);GO:0007310(oocyte dorsal/ventral axis specification);GO:0008104(protein localization);GO:0017022(myosin binding);GO:0019896(axonal transport of mitochondrion);GO:0030382(sperm mitochondrion organization);GO…	NA	1.6e-84	1	836,	0	-15	1.58489e-16	-0.474	5' UTR	1	7037823	7054847	17025	1
chr2L	7037973	7040528	2556	FBgn0262872	FBtr0306228	150	milt	milton, isoform B [Drosophila melanogaster]	GO:0003777(microtubule motor activity);GO:0005515(protein binding);GO:0005623(cell);GO:0005737(cytoplasm);GO:0005739(mitochondrion);GO:0006605(protein targeting);GO:0007287(Nebenkern assembly);GO:0007310(oocyte dorsal/ventral axis specification);GO:0008104(protein localization);GO:0017022(myosin binding);GO:0019896(axonal transport of mitochondrion);GO:0030382(sperm mitochondrion organization);GO…	NA	4e-25	2	394,56,	0,2500	-150	1e-151	-2.44	5' UTR	1	7037823	7054847	17025	1
chr2L	7042375	7046565	4191	FBgn0262872	FBtr0306228	4552	milt	milton, isoform B [Drosophila melanogaster]	GO:0003777(microtubule motor activity);GO:0005515(protein binding);GO:0005623(cell);GO:0005737(cytoplasm);GO:0005739(mitochondrion);GO:0006605(protein targeting);GO:0007287(Nebenkern assembly);GO:0007310(oocyte dorsal/ventral axis specification);GO:0008104(protein localization);GO:0017022(myosin binding);GO:0019896(axonal transport of mitochondrion);GO:0030382(sperm mitochondrion organization);GO…	NA	7.9e-53	2	138,312,	0,3879	-88.2	3.16228e-90	-2.28	5' UTR	1	7037823	7054847	17025	1
chr2L	7049311	7050791	1481	FBgn0262872	FBtr0306230	0	milt	milton, isoform B [Drosophila melanogaster]	GO:0003777(microtubule motor activity);GO:0005515(protein binding);GO:0005623(cell);GO:0005737(cytoplasm);GO:0005739(mitochondrion);GO:0006605(protein targeting);GO:0007287(Nebenkern assembly);GO:0007310(oocyte dorsal/ventral axis specification);GO:0008104(protein localization);GO:0017022(myosin binding);GO:0019896(axonal transport of mitochondrion);GO:0030382(sperm mitochondrion organization);GO…	NA	1e-69	2	415,424,	0,1057	-64.3	3.16228e-66	-1.77	5' UTR	1	7050368	7054847	4480	1
chr2L	7055740	7056010	271	FBgn0262872	FBtr0306229	17917	milt	milton, isoform B [Drosophila melanogaster]	GO:0003777(microtubule motor activity);GO:0005515(protein binding);GO:0005623(cell);GO:0005737(cytoplasm);GO:0005739(mitochondrion);GO:0006605(protein targeting);GO:0007287(Nebenkern assembly);GO:0007310(oocyte dorsal/ventral axis specification);GO:0008104(protein localization);GO:0017022(myosin binding);GO:0019896(axonal transport of mitochondrion);GO:0030382(sperm mitochondrion organization);GO…	NA	1e-245	1	271,	0	-18.1	1.25893e-19	0.759	3' UTR	1	7037823	7056010	18188	1
chr2L	7056301	7057108	808	FBgn0031885	FBtr0079402	0	Mnn1	menin 1, isoform B [Drosophila melanogaster]	GO:0000403(Y-form DNA binding);GO:0000785(chromatin);GO:0001666(response to hypoxia);GO:0003682(chromatin binding);GO:0003690(double-stranded DNA binding);GO:0005634(nucleus);GO:0006289(nucleotide-excision repair);GO:0006357(regulation of transcription by RNA polymerase II);GO:0006974(cellular response to DNA damage stimulus);GO:0006979(response to oxidative stress);GO:0008168(methyltransferase a…	NA	1e-300	1	808,	0	-5.51	7.58578e-07	-0.393	5' UTR	1	7056301	7059294	2994	1
chr2L	7307219	7307546	328	FBgn0284084	FBtr0079432	60	wg	wingless [Drosophila melanogaster]	GO:0001745(compound eye morphogenesis);GO:0005102(signaling receptor binding);GO:0005109(frizzled binding);GO:0005515(protein binding);GO:0005539(glycosaminoglycan binding);GO:0005576(extracellular region);GO:0005615(extracellular space);GO:0005769(early endosome);GO:0005770(late endosome);GO:0005771(multivesicular body);GO:0005783(endoplasmic reticulum);GO:0005886(plasma membrane);GO:0007275(mul…	04150(mTOR signaling pathway - Drosophila melanogaster (fruit fly));04310(Wnt signaling pathway - Drosophila melanogaster (fruit fly));04391(Hippo signaling pathway - fly - Drosophila melanogaster (fruit fly))	3.2e-05	1	328,	0	-12.3	7.94328e-14	-3.93	5' UTR	1	7307159	7316265	9107	1
chr2L	7333833	7334487	655	FBgn0031902	FBtr0334800	119	Wnt6	Wnt oncogene analog 6, isoform B [Drosophila melanogaster]	GO:0005102(signaling receptor binding);GO:0005109(frizzled binding);GO:0005576(extracellular region);GO:0005615(extracellular space);GO:0007275(multicellular organism development);GO:0016055(Wnt signaling pathway);GO:0030182(neuron differentiation);GO:0044719(regulation of imaginal disc-derived wing size);GO:0045165(cell fate commitment);GO:0060070(canonical Wnt signaling pathway)	04150(mTOR signaling pathway - Drosophila melanogaster (fruit fly));04310(Wnt signaling pathway - Drosophila melanogaster (fruit fly))	2.5e-42	1	655,	0	-46.1	6.30957e-48	-2.09	5' UTR	1	7333714	7352524	18811	1
chr2L	7388508	7388745	238	FBgn0031905	FBtr0079438	0	gudu	gudu [Drosophila melanogaster]	GO:0003674(molecular_function);GO:0005515(protein binding);GO:0005634(nucleus);GO:0005737(cytoplasm);GO:0007283(spermatogenesis);GO:0007291(sperm individualization);GO:0030154(cell differentiation)	NA	3.2e-23	1	238,	0	-18.5	3.98107e-20	0.817	5' UTR	1	7388508	7390902	2395	1
chr2L	7390695	7390902	208	FBgn0031905	FBtr0079438	2187	gudu	gudu [Drosophila melanogaster]	GO:0003674(molecular_function);GO:0005515(protein binding);GO:0005634(nucleus);GO:0005737(cytoplasm);GO:0007283(spermatogenesis);GO:0007291(sperm individualization);GO:0030154(cell differentiation)	NA	1.6e-41	1	208,	0	-2.2	0.00245471	0.594	3' UTR	1	7388508	7390902	2395	1
chr2L	7403767	7404369	603	FBgn0031907	FBtr0302587	2432	CG5171	uncharacterized protein Dmel_CG5171, isoform D [Drosophila melanogaster]	GO:0003824(catalytic activity);GO:0004805(trehalose-phosphatase activity);GO:0005737(cytoplasm);GO:0005992(trehalose biosynthetic process);GO:0016311(dephosphorylation);GO:0016787(hydrolase activity);GO:0070413(trehalose metabolism in response to stress)	00500(Starch and sucrose metabolism - Drosophila melanogaster (fruit fly));01100(Metabolic pathways - Drosophila melanogaster (fruit fly))	1e-197	2	397,140,	0,463	-8.8	3.0903e-10	0.237	3' UTR	1	7401335	7404526	3192	1
chr2L	7422196	7422406	211	FBgn0028387	FBtr0079443	9779	chm	chameau, isoform A [Drosophila melanogaster]	GO:0000123(histone acetyltransferase complex);GO:0000790(nuclear chromatin);GO:0003700(DNA-binding transcription factor activity);GO:0003713(transcription coactivator activity);GO:0004402(histone acetyltransferase activity);GO:0005634(nucleus);GO:0006355(regulation of transcription, DNA-templated);GO:0008134(transcription factor binding);GO:0008270(zinc ion binding);GO:0009996(negative regulation…	NA	1.4e-10	1	211,	0	-0.464	0.269774	0.363	3' UTR	1	7412417	7422389	9973	1
chr2L	7567989	7568438	450	FBgn0264895	FBtr0334850	7575	RapGAP1	Rap GTPase activating protein 1, isoform F [Drosophila melanogaster]	GO:0005096(GTPase activator activity);GO:0030695(GTPase regulator activity);GO:0043547(positive regulation of GTPase activity);GO:0050790(regulation of catalytic activity);GO:0051056(regulation of small GTPase mediated signal transduction);GO:0051058(negative regulation of small GTPase mediated signal transduction);GO:0060293(germ plasm)	NA	1e-17	1	450,	0	-0.389	0.342768	1.63	Exon (FBtr0347292/FBgn0267732, exon 1 of 1)	1	7497805	7576013	78209	2
chr2L	7636550	7636608	59	FBgn0266034	FBtr0343251	437	lncRNA:CR44799	NA	NA	NA	0.0076	1	59,	0	-0.302	0.464515	2.32	Exon (FBtr0343251/FBgn0266034, exon 2 of 2)	1	7636113	7636608	496	1
chr2L	7693733	7693821	89	FBgn0041182	FBtr0335487	7780	Tep2	Thioester-containing protein 2, isoform B [Drosophila melanogaster]	GO:0004866(endopeptidase inhibitor activity);GO:0005576(extracellular region);GO:0005615(extracellular space);GO:0010951(negative regulation of endopeptidase activity);GO:0045087(innate immune response);GO:0050829(defense response to Gram-negative bacterium)	NA	0.00032	1	89,	0	-0.665	0.146555	0.551	3' UTR	1	7693727	7701601	7875	2
chr2L	7702805	7703104	300	FBgn0041181	FBtr0079477	0	Tep3	Thioester-containing protein 3 [Drosophila melanogaster]	GO:0004866(endopeptidase inhibitor activity);GO:0005576(extracellular region);GO:0005615(extracellular space);GO:0010951(negative regulation of endopeptidase activity);GO:0045087(innate immune response);GO:0050830(defense response to Gram-positive bacterium);GO:0098542(defense response to other organism)	NA	7.9e-39	1	300,	0	-57.2	5.01187e-59	-2.63	5' UTR	1	7702805	7710690	7886	1
chr2L	7754383	7756390	2008	FBgn0267689	FBtr0347190	0	CG46025	uncharacterized protein Dmel_CG46025, isoform A [Drosophila melanogaster]	GO:0003674(molecular_function);GO:0005575(cellular_component);GO:0008150(biological_process)	NA	1e-90	3	12,89,169,	0,78,1839	-6.31	1.12202e-07	0.38	5' UTR	1	7756222	7765915	9694	1
chr2L	7756897	7764328	7432	FBgn0267689	FBtr0347189	0	CG46025	uncharacterized protein Dmel_CG46025, isoform A [Drosophila melanogaster]	GO:0003674(molecular_function);GO:0005575(cellular_component);GO:0008150(biological_process)	NA	0	5	34,151,135,191,28,	0,4988,6413,6609,7404	-3.85	4.16869e-05	0.169	5' UTR	1	7764301	7765716	1416	1
chr2L	7764930	7765915	986	FBgn0267689	FBtr0347188	10756	CG46025	uncharacterized protein Dmel_CG46025, isoform A [Drosophila melanogaster]	GO:0003674(molecular_function);GO:0005575(cellular_component);GO:0008150(biological_process)	NA	0	2	225,702,	0,284	-1.14	0.0389045	0.0631	3' UTR	1	7754174	7765716	11543	1
chr2L	7785822	7786061	240	FBgn0031947	FBtr0079488	2957	CG7154	uncharacterized protein Dmel_CG7154 [Drosophila melanogaster]	GO:0005515(protein binding)	NA	1.3e-17	1	240,	0	-0.58	0.188365	0.415	3' UTR	1	7782865	7786061	3197	1
chr2L	7811438	7814378	2941	FBgn0261800	FBtr0079490	0	LanB1	LanB1, isoform A [Drosophila melanogaster]	GO:0003143(embryonic heart tube morphogenesis);GO:0005576(extracellular region);GO:0005604(basement membrane);GO:0005605(GO_0005605);GO:0007155(cell adhesion);GO:0008406(gonad development);GO:0016477(cell migration);GO:0030198(extracellular matrix organization);GO:0033627(cell adhesion mediated by integrin);GO:0034446(substrate adhesion-dependent cell spreading);GO:0045089(positive regulation of …	04512(ECM-receptor interaction - Drosophila melanogaster (fruit fly))	4e-42	2	335,25,	0,2916	-46	7.94328e-48	-2.25	5' UTR	1	7811438	7820771	9334	1
chr2L	7814613	7814861	249	FBgn0261800	FBtr0079490	3175	LanB1	LanB1, isoform A [Drosophila melanogaster]	GO:0003143(embryonic heart tube morphogenesis);GO:0005576(extracellular region);GO:0005604(basement membrane);GO:0005605(GO_0005605);GO:0007155(cell adhesion);GO:0008406(gonad development);GO:0016477(cell migration);GO:0030198(extracellular matrix organization);GO:0033627(cell adhesion mediated by integrin);GO:0034446(substrate adhesion-dependent cell spreading);GO:0045089(positive regulation of …	04512(ECM-receptor interaction - Drosophila melanogaster (fruit fly))	1.5e-05	2	39,51,	0,198	-4.71	5.24807e-06	-1.13	5' UTR	1	7811438	7820771	9334	1
chr2L	7821794	7822033	240	FBgn0027515	FBtr0331234	643	CG7115	uncharacterized protein Dyak_GE14637, isoform C [Drosophila yakuba]	GO:0003824(catalytic activity);GO:0004721(phosphoprotein phosphatase activity);GO:0004722(protein serine/threonine phosphatase activity);GO:0004724(magnesium-dependent protein serine/threonine phosphatase activity);GO:0005634(nucleus);GO:0005737(cytoplasm);GO:0006470(protein dephosphorylation);GO:0007178(transmembrane receptor protein serine/threonine kinase signaling pathway);GO:0016020(membrane…	NA	6.3e-82	1	240,	0	-10.8	3.16228e-12	-0.58	5' UTR	1	7821151	7825350	4200	1
chr2L	7831787	7832920	1134	FBgn0004177	FBtr0343416	4137	mts	microtubule star, isoform A [Drosophila melanogaster]	GO:0000159(protein phosphatase type 2A complex);GO:0000226(microtubule cytoskeleton organization);GO:0000278(mitotic cell cycle);GO:0001933(negative regulation of protein phosphorylation);GO:0004721(phosphoprotein phosphatase activity);GO:0004722(protein serine/threonine phosphatase activity);GO:0005654(nucleoplasm);GO:0005737(cytoplasm);GO:0005814(centriole);GO:0005829(cytosol);GO:0006470(protei…	03015(mRNA surveillance pathway - Drosophila melanogaster (fruit fly));04013(MAPK signaling pathway - fly - Drosophila melanogaster (fruit fly));04136(Autophagy - other - Drosophila melanogaster (fruit fly));04140(Autophagy - animal - Drosophila melanogaster (fruit fly));04350(TGF-beta signaling pathway - Drosophila melanogaster (fruit fly));04391(Hippo signaling pathway - fly - Drosophila melano…	0	1	1134,	0	-93.9	6.30957e-96	-0.276	3' UTR	1	7827650	7833576	5927	1
chr2L	7840973	7841262	290	FBgn0031954	FBtr0079526	521	CG14537	uncharacterized protein Dmel_CG14537 [Drosophila melanogaster]	GO:0003674(molecular_function);GO:0005575(cellular_component);GO:0008150(biological_process);GO:0016020(membrane);GO:0016021(integral component of membrane)	NA	0	1	290,	0	-13.1	1.25893e-14	0.798	3' UTR	1	7840452	7841262	811	1
chr2L	7885533	7885740	208	FBgn0031961	FBtr0343419	1773	CG7102	uncharacterized protein Dmel_CG7102, isoform A [Drosophila melanogaster]	GO:0000387(spliceosomal snRNP assembly);GO:0005515(protein binding);GO:0005737(cytoplasm);GO:0019005(SCF ubiquitin ligase complex);GO:0030162(regulation of proteolysis);GO:0031625(ubiquitin protein ligase binding);GO:0043161(proteasome-mediated ubiquitin-dependent protein catabolic process);GO:0071013(catalytic step 2 spliceosome)	NA	3.8e-09	1	208,	0	-82.3	2.51189e-84	-1.8	5' UTR	1	7883282	7887513	4232	2
chr2L	7885800	7886109	310	FBgn0031961	FBtr0343419	1404	CG7102	uncharacterized protein Dmel_CG7102, isoform A [Drosophila melanogaster]	GO:0000387(spliceosomal snRNP assembly);GO:0005515(protein binding);GO:0005737(cytoplasm);GO:0019005(SCF ubiquitin ligase complex);GO:0030162(regulation of proteolysis);GO:0031625(ubiquitin protein ligase binding);GO:0043161(proteasome-mediated ubiquitin-dependent protein catabolic process);GO:0071013(catalytic step 2 spliceosome)	NA	2.5e-21	2	5,233,	0,77	-41	1e-42	-1.1	3' UTR	1	7883282	7887513	4232	2
chr2L	7994858	7995155	298	FBgn0031970	FBtr0344063	2549	CG7227	uncharacterized protein Dmel_CG7227, isoform A [Drosophila melanogaster]	GO:0016020(membrane);GO:0016021(integral component of membrane)	NA	6.3e-52	1	298,	0	-1.37	0.020893	0.296	3' UTR	1	7994388	7997704	3317	2
chr2L	7998869	7999676	808	FBgn0031971	FBtr0343382	0	Sirup	Starvation-upregulated protein, isoform A [Drosophila melanogaster]	GO:0003407(neural retina development);GO:0005739(mitochondrion);GO:0005749(mitochondrial respiratory chain complex II, succinate dehydrogenase complex (ubiquinone));GO:0005759(mitochondrial matrix);GO:0008177(succinate dehydrogenase (ubiquinone) activity);GO:0034553(mitochondrial respiratory chain complex II assembly);GO:0034614(cellular response to reactive oxygen species);GO:0045333(cellular re…	NA	0	2	299,428,	0,380	-74.7	1.25893e-76	-0.403	5' UTR	1	7998869	7999676	808	1
chr2L	8030721	8032582	1862	FBgn0044323	FBtr0306000	0	Cka	connector of kinase to AP-1, isoform A [Drosophila melanogaster]	GO:0005515(protein binding);GO:0005634(nucleus);GO:0005654(nucleoplasm);GO:0005737(cytoplasm);GO:0005829(cytosol);GO:0007254(JNK cascade);GO:0007391(dorsal closure);GO:0016301(kinase activity);GO:0016310(phosphorylation);GO:0035331(negative regulation of hippo signaling);GO:0042332(gravitaxis);GO:0046330(positive regulation of JNK cascade);GO:0046579(positive regulation of Ras protein signal tran…	04013(MAPK signaling pathway - fly - Drosophila melanogaster (fruit fly))	0	2	855,523,	0,1339	-17.5	3.98107e-19	-0.32	5' UTR	1	8030721	8038453	7733	1
chr2L	8083420	8102428	19009	FBgn0261822	FBtr0079566	0	Bsg	basigin, isoform A [Drosophila melanogaster]	GO:0005886(plasma membrane);GO:0007156(homophilic cell adhesion via plasma membrane adhesion molecules);GO:0007411(axon guidance);GO:0008594(photoreceptor cell morphogenesis);GO:0016020(membrane);GO:0016021(integral component of membrane);GO:0030424(axon);GO:0045214(sarcomere organization);GO:0048786(presynaptic active zone);GO:0048788(cytoskeleton of presynaptic active zone);GO:0051643(endoplasm…	NA	0	5	217,213,96,634,129,	0,4884,5190,5683,18880	-434	0	-0.754	5' UTR	1	8083420	8109458	26039	1
chr2L	8114523	8114973	451	FBgn0261822	FBtr0079568	31103	Bsg	basigin, isoform A [Drosophila melanogaster]	GO:0005886(plasma membrane);GO:0007156(homophilic cell adhesion via plasma membrane adhesion molecules);GO:0007411(axon guidance);GO:0008594(photoreceptor cell morphogenesis);GO:0016020(membrane);GO:0016021(integral component of membrane);GO:0030424(axon);GO:0045214(sarcomere organization);GO:0048786(presynaptic active zone);GO:0048788(cytoskeleton of presynaptic active zone);GO:0051643(endoplasm…	NA	3.2e-84	1	451,	0	-11.3	7.94328e-13	-0.459	3' UTR	1	8083420	8116531	33112	1
chr2L	8127299	8127715	417	FBgn0031988	FBtr0079576	298	CG8668	uncharacterized protein Dmel_CG8668, isoform A [Drosophila melanogaster]	GO:0005783(endoplasmic reticulum);GO:0005794(Golgi apparatus);GO:0006486(protein glycosylation);GO:0006487(protein N-linked glycosylation);GO:0008039(synaptic target recognition);GO:0008376(acetylgalactosaminyltransferase activity);GO:0008378(galactosyltransferase activity);GO:0008499(UDP-galactose:beta-N-acetylglucosamine beta-1,3-galactosyltransferase activity);GO:0009312(oligosaccharide biosyn…	NA	6.3e-18	1	417,	0	-68.1	5.01187e-70	-1.55	5' UTR	1	8127001	8133989	6989	1
chr2L	8145968	8149422	3455	FBgn0051606	FBtr0079577	0	CG31606	FI15332p1, partial [Drosophila melanogaster]	GO:0003674(molecular_function);GO:0005575(cellular_component);GO:0008150(biological_process)	NA	2.5e-72	2	6,475,	0,2980	-108	1e-109	-3.52	5' UTR	1	8147611	8148356	746	1
chr2L	8158516	8158786	271	FBgn0031990	FBtr0079641	789	PAPLA1	phosphatidic acid phospholipase A1, isoform A [Drosophila melanogaster]	GO:0004620(phospholipase activity);GO:0005654(nucleoplasm);GO:0005737(cytoplasm);GO:0006888(endoplasmic reticulum to Golgi vesicle-mediated transport);GO:0007283(spermatogenesis);GO:0016063(rhodopsin biosynthetic process);GO:0016787(hydrolase activity);GO:0030134(COPII-coated ER to Golgi transport vesicle);GO:0046872(metal ion binding)	NA	1.6e-47	1	271,	0	-0.399	0.331131	0.159	3' UTR	1	8134247	8159575	25329	2
chr2L	8163073	8163433	361	FBgn0264953	FBtr0335175	0	Piezo	piezo, isoform I [Drosophila melanogaster]	GO:0005261(cation channel activity);GO:0005886(plasma membrane);GO:0006811(ion transport);GO:0007638(mechanosensory behavior);GO:0008381(mechanosensitive ion channel activity);GO:0016020(membrane);GO:0016021(integral component of membrane);GO:0042391(regulation of membrane potential);GO:0050896(response to stimulus);GO:0050982(detection of mechanical stimulus);GO:0055085(transmembrane transport);…	NA	5e-36	1	361,	0	-18.4	5.01187e-20	-2.63	5' UTR	1	8163073	8190137	27065	1
chr2L	8198482	8198813	332	FBgn0031996	FBtr0079586	1289	CG8460	LD15505p, partial [Drosophila melanogaster]	GO:0004568(chitinase activity);GO:0005576(extracellular region);GO:0005615(extracellular space);GO:0005975(carbohydrate metabolic process);GO:0006032(chitin catabolic process);GO:0008061(chitin binding);GO:0008152(metabolic process);GO:0012505(endomembrane system);GO:0016787(hydrolase activity);GO:0016798(hydrolase activity, acting on glycosyl bonds)	NA	1e-122	2	67,201,	0,131	-7.69	4.2658e-09	0.823	3' UTR	1	8197193	8198813	1621	1
chr2L	8204969	8205298	330	FBgn0031998	FBtr0079637	0	SLC5A11	Sodium/solute co-transporter-like 5A11 [Drosophila melanogaster]	GO:0008343(adult feeding behavior);GO:0016020(membrane);GO:0016021(integral component of membrane);GO:0022857(transmembrane transporter activity);GO:0051780(behavioral response to nutrient);GO:0055085(transmembrane transport)	NA	2e-35	1	330,	0	-32.5	3.16228e-34	-1.58	5' UTR	1	8200465	8205132	4668	2
chr2L	8209187	8209337	151	FBgn0031999	FBtr0079589	3016	CG8419	uncharacterized protein Dmel_CG8419 [Drosophila melanogaster]	GO:0004842(ubiquitin-protein transferase activity);GO:0005515(protein binding);GO:0005575(cellular_component);GO:0005622(intracellular);GO:0008270(zinc ion binding);GO:0046872(metal ion binding);GO:0051865(protein autoubiquitination)	NA	1.3e-05	1	151,	0	-0.887	0.0776247	0.819	3' UTR	1	8206171	8209637	3467	1
chr2L	8216065	8216244	180	FBgn0032003	FBtr0079594	150	CG8349	AT17318p, partial [Drosophila melanogaster]	GO:0003824(catalytic activity);GO:0004126(cytidine deaminase activity);GO:0005829(cytosol);GO:0008270(zinc ion binding);GO:0009972(cytidine deamination);GO:0016787(hydrolase activity)	00240(Pyrimidine metabolism - Drosophila melanogaster (fruit fly));00983(Drug metabolism - other enzymes - Drosophila melanogaster (fruit fly));01100(Metabolic pathways - Drosophila melanogaster (fruit fly))	2e-53	1	180,	0	-36.7	1.58489e-38	0.877	Exon (FBtr0079594/FBgn0032003, exon 1 of 2)	1	8215915	8216901	987	1
chr2L	8332822	8332881	60	FBgn0032022	FBtr0079602	5366	CG14275	uncharacterized protein Dmel_CG14275, isoform A [Drosophila melanogaster]	NA	NA	0.0035	1	60,	0	-0.439	0.290402	0.347	3' UTR	1	8327456	8332911	5456	1
chr2L	8343559	8344084	526	FBgn0032024	FBtr0079605	864	CG14273	uncharacterized protein Dmel_CG14273 [Drosophila melanogaster]	NA	NA	6.3e-05	2	283,13,	0,513	-0.686	0.137721	-0.518	Exon (FBtr0079605/FBgn0032024, exon 2 of 3)	1	8342695	8344378	1684	1
chr2L	8344231	8344378	148	FBgn0032024	FBtr0079605	1536	CG14273	uncharacterized protein Dmel_CG14273 [Drosophila melanogaster]	NA	NA	6.5e-05	1	148,	0	-0.691	0.135519	-1.02	3' UTR	1	8342695	8344378	1684	1
chr2L	8350036	8350276	241	FBgn0032025	FBtr0079606	3416	CG7778	uncharacterized protein Dmel_CG7778, isoform A [Drosophila melanogaster]	NA	NA	5e-54	1	241,	0	-3.83	4.36516e-05	-0.313	3' UTR	1	8346620	8350197	3578	1
chr2L	8377879	8378206	328	FBgn0032032	FBtr0079651	844	CG17294	uncharacterized protein Dsimw501_GD23533 [Drosophila simulans]	GO:0004427(inorganic diphosphatase activity);GO:0005634(nucleus);GO:0005737(cytoplasm);GO:0006796(phosphate-containing compound metabolic process);GO:0016311(dephosphorylation);GO:0016787(hydrolase activity);GO:0016791(phosphatase activity)	NA	3.2e-42	1	328,	0	-1.62	0.0109648	-0.461	3' UTR	1	8377035	8378206	1172	1
chr2L	8388596	8388804	209	FBgn0032036	FBtr0079653	4141	CG13384	uncharacterized protein Dmel_CG13384, isoform C [Drosophila melanogaster]	GO:0003333(amino acid transmembrane transport);GO:0005774(vacuolar membrane);GO:0015171(amino acid transmembrane transporter activity);GO:0016020(membrane);GO:0016021(integral component of membrane)	NA	5e-71	1	209,	0	-7.4	8.51138e-09	0.667	3' UTR	1	8384455	8388804	4350	1
chr2L	8395070	8395332	263	FBgn0266882	FBtr0345737	641	asRNA:CR45343	NA	NA	NA	1.1e-05	1	263,	0	-1.44	0.017378	-0.748	Exon (FBtr0345737/FBgn0266882, exon 1 of 1)	1	8394429	8395332	904	1
chr2L	8415690	8420003	4314	FBgn0027932	FBtr0079667	0	Akap200	A kinase anchor protein 200, isoform B [Drosophila melanogaster]	GO:0005112(Notch binding);GO:0005515(protein binding);GO:0005737(cytoplasm);GO:0005829(cytosol);GO:0005856(cytoskeleton);GO:0005886(plasma membrane);GO:0007281(germ cell development);GO:0007623(circadian rhythm);GO:0016020(membrane);GO:0016301(kinase activity);GO:0016310(phosphorylation);GO:0032956(regulation of actin cytoskeleton organization);GO:0034237(protein kinase A regulatory subunit bindi…	NA	0	2	197,132,	0,4182	-12	1.58489e-13	-0.232	5' UTR	1	8415690	8430977	15288	1
chr2L	8428837	8429076	240	FBgn0027932	FBtr0079667	13147	Akap200	A kinase anchor protein 200, isoform B [Drosophila melanogaster]	GO:0005112(Notch binding);GO:0005515(protein binding);GO:0005737(cytoplasm);GO:0005829(cytosol);GO:0005856(cytoskeleton);GO:0005886(plasma membrane);GO:0007281(germ cell development);GO:0007623(circadian rhythm);GO:0016020(membrane);GO:0016301(kinase activity);GO:0016310(phosphorylation);GO:0032956(regulation of actin cytoskeleton organization);GO:0034237(protein kinase A regulatory subunit bindi…	NA	1e-38	1	240,	0	-4.18	1.90546e-05	-0.261	Exon (FBtr0079667/FBgn0027932, exon 4 of 5)	1	8415690	8430977	15288	1
chr2L	8429225	8430998	1774	FBgn0027932	FBtr0079667	13535	Akap200	A kinase anchor protein 200, isoform B [Drosophila melanogaster]	GO:0005112(Notch binding);GO:0005515(protein binding);GO:0005737(cytoplasm);GO:0005829(cytosol);GO:0005856(cytoskeleton);GO:0005886(plasma membrane);GO:0007281(germ cell development);GO:0007623(circadian rhythm);GO:0016020(membrane);GO:0016301(kinase activity);GO:0016310(phosphorylation);GO:0032956(regulation of actin cytoskeleton organization);GO:0034237(protein kinase A regulatory subunit bindi…	NA	0	2	238,718,	0,1056	-232	1e-234	-0.469	3' UTR	1	8415690	8430977	15288	1
chr2L	8439408	8440305	898	FBgn0002887	FBtr0346117	1239	mus201	mutagen-sensitive 201, isoform C [Drosophila melanogaster]	GO:0000724(double-strand break repair via homologous recombination);GO:0003677(DNA binding);GO:0003697(single-stranded DNA binding);GO:0003824(catalytic activity);GO:0004518(nuclease activity);GO:0004519(endonuclease activity);GO:0005634(nucleus);GO:0006281(DNA repair);GO:0006289(nucleotide-excision repair);GO:0008821(crossover junction endodeoxyribonuclease activity);GO:0016788(hydrolase activit…	03420(Nucleotide excision repair - Drosophila melanogaster (fruit fly))	1.6e-21	1	898,	0	-1.27	0.0275423	0.252	Exon (FBtr0346117/FBgn0002887, exon 3 of 4)	1	8438169	8442342	4174	1
chr2L	8440664	8440724	61	FBgn0002887	FBtr0346117	2495	mus201	mutagen-sensitive 201, isoform C [Drosophila melanogaster]	GO:0000724(double-strand break repair via homologous recombination);GO:0003677(DNA binding);GO:0003697(single-stranded DNA binding);GO:0003824(catalytic activity);GO:0004518(nuclease activity);GO:0004519(endonuclease activity);GO:0005634(nucleus);GO:0006281(DNA repair);GO:0006289(nucleotide-excision repair);GO:0008821(crossover junction endodeoxyribonuclease activity);GO:0016788(hydrolase activit…	03420(Nucleotide excision repair - Drosophila melanogaster (fruit fly))	0.0012	1	61,	0	-0.988	0.0588844	0.687	Exon (FBtr0346117/FBgn0002887, exon 3 of 4)	1	8438169	8442342	4174	1
chr2L	8445279	8445428	150	FBgn0051897	FBtr0079673	2832	CG31897	uncharacterized protein Dmel_CG31897 [Drosophila melanogaster]	GO:0003674(molecular_function);GO:0005575(cellular_component);GO:0008150(biological_process)	NA	9.8e-05	1	150,	0	-0.916	0.0724436	0.545	Exon (FBtr0079673/FBgn0051897, exon 1 of 1)	1	8442447	8445815	3369	1
chr2L	8445636	8445815	180	FBgn0051897	FBtr0079673	3189	CG31897	uncharacterized protein Dmel_CG31897 [Drosophila melanogaster]	GO:0003674(molecular_function);GO:0005575(cellular_component);GO:0008150(biological_process)	NA	2.5e-19	1	180,	0	-0.799	0.1	0.589	3' UTR	1	8442447	8445815	3369	1
chr2L	8466937	8476265	9329	FBgn0262029	FBtr0303924	120	d	dachs, isoform D [Drosophila melanogaster]	GO:0000166(nucleotide binding);GO:0001736(establishment of planar polarity);GO:0003774(motor activity);GO:0003777(microtubule motor activity);GO:0003779(actin binding);GO:0005515(protein binding);GO:0005524(ATP binding);GO:0005829(cytosol);GO:0007018(microtubule-based movement);GO:0008017(microtubule binding);GO:0008586(imaginal disc-derived wing vein morphogenesis);GO:0016327(apicolateral plasma…	04391(Hippo signaling pathway - fly - Drosophila melanogaster (fruit fly))	4.2e-05	2	197,14,	0,9315	-1.24	0.0295121	-2.15	5' UTR	1	8466817	8488671	21855	1
chr2L	8477020	8478970	1951	FBgn0053194	FBtr0079676	0	CheA29a	chemosensory protein A 29a [Drosophila melanogaster]	GO:0003674(molecular_function);GO:0005576(extracellular region);GO:0007606(sensory perception of chemical stimulus);GO:0043695(detection of pheromone)	NA	6.3e-11	2	4,266,	0,1685	-10.7	3.16228e-12	-2.36	5' UTR	1	8477349	8478088	740	1
chr2L	8479030	8479330	301	FBgn0262029	FBtr0303924	12213	d	dachs, isoform D [Drosophila melanogaster]	GO:0000166(nucleotide binding);GO:0001736(establishment of planar polarity);GO:0003774(motor activity);GO:0003777(microtubule motor activity);GO:0003779(actin binding);GO:0005515(protein binding);GO:0005524(ATP binding);GO:0005829(cytosol);GO:0007018(microtubule-based movement);GO:0008017(microtubule binding);GO:0008586(imaginal disc-derived wing vein morphogenesis);GO:0016327(apicolateral plasma…	04391(Hippo signaling pathway - fly - Drosophila melanogaster (fruit fly))	8.5e-10	1	301,	0	-13.3	7.94328e-15	-1.6	5' UTR	1	8466817	8488671	21855	1
chr2L	8488581	8488671	91	FBgn0262029	FBtr0303924	21764	d	dachs, isoform D [Drosophila melanogaster]	GO:0000166(nucleotide binding);GO:0001736(establishment of planar polarity);GO:0003774(motor activity);GO:0003777(microtubule motor activity);GO:0003779(actin binding);GO:0005515(protein binding);GO:0005524(ATP binding);GO:0005829(cytosol);GO:0007018(microtubule-based movement);GO:0008017(microtubule binding);GO:0008586(imaginal disc-derived wing vein morphogenesis);GO:0016327(apicolateral plasma…	04391(Hippo signaling pathway - fly - Drosophila melanogaster (fruit fly))	2.6e-10	1	91,	0	-0.671	0.144212	0.517	3' UTR	1	8466817	8488671	21855	1
chr2L	8524517	8525023	507	FBgn0016122	FBtr0079685	2584	Acer	Angiotensin-converting enzyme-related, isoform A [Drosophila melanogaster]	GO:0002027(regulation of heart rate);GO:0003007(heart morphogenesis);GO:0004180(carboxypeptidase activity);GO:0004222(metalloendopeptidase activity);GO:0005576(extracellular region);GO:0005615(extracellular space);GO:0005886(plasma membrane);GO:0006508(proteolysis);GO:0007507(heart development);GO:0008233(peptidase activity);GO:0008237(metallopeptidase activity);GO:0008238(exopeptidase activity);…	NA	0	2	168,281,	0,226	-5.32	1.20226e-06	0.178	3' UTR	1	8521933	8524884	2952	1
chr2L	8529141	8536929	7789	FBgn0028394	FBtr0333418	0	CG17834	uncharacterized protein Dmel_CG17834, isoform B [Drosophila melanogaster]	NA	NA	1e-137	4	417,294,62,36,	0,6645,7066,7753	-69.2	3.16228e-71	-1.28	5' UTR	1	8529141	8537932	8792	1
chr2L	8537717	8537896	180	FBgn0028394	FBtr0333418	8576	CG17834	uncharacterized protein Dmel_CG17834, isoform B [Drosophila melanogaster]	NA	NA	3.2e-13	1	180,	0	-1.6	0.0114815	-0.577	3' UTR	1	8529141	8537932	8792	1
chr2L	8541200	8541439	240	FBgn0028394	FBtr0079686	12059	CG17834	uncharacterized protein Dmel_CG17834, isoform B [Drosophila melanogaster]	NA	NA	1e-19	1	240,	0	-1.98	0.00436516	0.616	3' UTR	1	8529141	8541439	12299	1
chr2L	8543267	8564248	20982	FBgn0011259	FBtr0079691	0	Sema1a	semaphorin 1a, isoform G [Drosophila melanogaster]	GO:0001755(neural crest cell migration);GO:0005515(protein binding);GO:0005615(extracellular space);GO:0005886(plasma membrane);GO:0005887(integral component of plasma membrane);GO:0007275(multicellular organism development);GO:0007399(nervous system development);GO:0007411(axon guidance);GO:0007416(synapse assembly);GO:0008039(synaptic target recognition);GO:0008045(motor neuron axon guidance);G…	NA	2e-50	3	449,690,510,	0,1277,20472	-82	6.30957e-84	-2.52	5' UTR	1	8543330	8667776	124447	1
chr2L	8671621	8672041	421	FBgn0011259	FBtr0303877	129474	Sema1a	semaphorin 1a, isoform G [Drosophila melanogaster]	GO:0001755(neural crest cell migration);GO:0005515(protein binding);GO:0005615(extracellular space);GO:0005886(plasma membrane);GO:0005887(integral component of plasma membrane);GO:0007275(multicellular organism development);GO:0007399(nervous system development);GO:0007411(axon guidance);GO:0007416(synapse assembly);GO:0008039(synaptic target recognition);GO:0008045(motor neuron axon guidance);G…	NA	1e-129	1	421,	0	-9.34	7.94328e-11	-0.667	3' UTR	1	8542147	8671917	129771	1
chr2L	8686817	8686934	118	FBgn0260861	FBtr0079730	586	Trs23	TRAPP subunit 23 [Drosophila melanogaster]	GO:0005737(cytoplasm);GO:0006888(endoplasmic reticulum to Golgi vesicle-mediated transport);GO:0016192(vesicle-mediated transport);GO:0017112(Rab guanyl-nucleotide exchange factor activity);GO:0030008(TRAPP complex)	NA	1.9e-05	1	118,	0	-1.08	0.0457088	-0.439	Exon (FBtr0079730/FBgn0260861, exon 2 of 2)	1	8686231	8687052	822	1
chr2L	8704431	8704700	270	FBgn0004914	FBtr0079747	4342	Hnf4	hepatocyte nuclear factor 4, isoform D [Drosophila melanogaster]	GO:0003677(DNA binding);GO:0003700(DNA-binding transcription factor activity);GO:0003707(steroid hormone receptor activity);GO:0004879(nuclear receptor activity);GO:0005634(nucleus);GO:0006351(transcription, DNA-templated);GO:0006355(regulation of transcription, DNA-templated);GO:0006357(regulation of transcription by RNA polymerase II);GO:0006629(lipid metabolic process);GO:0008270(zinc ion bind…	NA	1.3e-13	1	270,	0	-5.64	5.49541e-07	-1.05	5' UTR	1	8687226	8709042	21817	2
chr2L	8825794	8827732	1939	FBgn0029123	FBtr0079733	149	SoxN	SoxNeuro, isoform B [Drosophila melanogaster]	GO:0000981(DNA-binding transcription factor activity, RNA polymerase II-specific);GO:0003677(DNA binding);GO:0003705(GO_0003705);GO:0005515(protein binding);GO:0005634(nucleus);GO:0006355(regulation of transcription, DNA-templated);GO:0007367(segment polarity determination);GO:0007399(nervous system development);GO:0007411(axon guidance);GO:0007417(central nervous system development);GO:0030154(c…	NA	6.3e-53	1	1939,	0	-58.9	7.94328e-61	-1.71	5' UTR	1	8825645	8829670	4026	1
chr2L	8862923	8863040	118	FBgn0052986	FBtr0079734	147	CG32986	uncharacterized protein Dmel_CG32986 [Drosophila melanogaster]	GO:0016020(membrane);GO:0016021(integral component of membrane)	NA	0.00035	1	118,	0	-6.82	3.31131e-08	-1.56	Exon (FBtr0079734/FBgn0052986, exon 1 of 1)	1	8862776	8863743	968	1
chr2L	8863538	8863743	206	FBgn0052986	FBtr0079734	762	CG32986	uncharacterized protein Dmel_CG32986 [Drosophila melanogaster]	GO:0016020(membrane);GO:0016021(integral component of membrane)	NA	1e-18	1	206,	0	-1.01	0.0549541	0.64	3' UTR	1	8862776	8863743	968	1
chr2L	8898786	8923146	24361	FBgn0085427	FBtr0112648	0	CG34398	uncharacterized protein Dmel_CG34398, isoform K [Drosophila melanogaster]	NA	NA	1e-172	3	949,700,209,	0,16568,24152	-121	1e-123	-1.38	5' UTR	1	8898786	8932700	33915	1
chr2L	8926926	8926986	61	FBgn0085427	FBtr0112648	28140	CG34398	uncharacterized protein Dmel_CG34398, isoform K [Drosophila melanogaster]	NA	NA	0.00014	1	61,	0	-0.985	0.0588844	-0.538	Exon (FBtr0112648/FBgn0085427, exon 5 of 11)	1	8898786	8932700	33915	1
chr2L	8931807	8931867	61	FBgn0085427	FBtr0112648	33021	CG34398	uncharacterized protein Dmel_CG34398, isoform K [Drosophila melanogaster]	NA	NA	0.001	1	61,	0	-1.01	0.0549541	-0.848	Exon (FBtr0112648/FBgn0085427, exon 11 of 11)	1	8898786	8932700	33915	1
chr2L	8932675	8933145	471	FBgn0085427	FBtr0112648	33889	CG34398	uncharacterized protein Dmel_CG34398, isoform K [Drosophila melanogaster]	NA	NA	1e-105	2	26,245,	0,226	-7.9	2.5704e-09	-0.5	3' UTR	1	8898786	8932700	33915	1
chr2L	8962533	8963187	655	FBgn0052985	FBtr0079757	0	CG32985	uncharacterized protein Dmel_CG32985 [Drosophila melanogaster]	GO:0003674(molecular_function);GO:0003824(catalytic activity);GO:0005615(extracellular space);GO:0008152(metabolic process);GO:0032504(multicellular organism reproduction)	NA	1e-146	2	410,185,	0,470	-172	1e-173	-3.37	5' UTR	1	8962533	8964620	2088	1
chr2L	8964234	8964620	387	FBgn0052985	FBtr0079757	1701	CG32985	uncharacterized protein Dmel_CG32985 [Drosophila melanogaster]	GO:0003674(molecular_function);GO:0003824(catalytic activity);GO:0005615(extracellular space);GO:0008152(metabolic process);GO:0032504(multicellular organism reproduction)	NA	2e-24	1	387,	0	-0.865	0.0831764	-0.266	3' UTR	1	8962533	8964620	2088	1
chr2L	8964982	8965250	269	FBgn0052984	FBtr0079758	0	CG32984	uncharacterized protein Dmel_CG32984 [Drosophila melanogaster]	GO:0003824(catalytic activity);GO:0005615(extracellular space);GO:0008152(metabolic process);GO:0032504(multicellular organism reproduction)	NA	1.6e-10	1	269,	0	-14.3	7.94328e-16	-3.65	5' UTR	1	8964982	8967035	2054	1
chr2L	8998278	8998544	267	FBgn0015316	FBtr0301665	0	Try29F	trypsin 29F, isoform C [Drosophila melanogaster]	GO:0004252(serine-type endopeptidase activity);GO:0005737(cytoplasm);GO:0006508(proteolysis);GO:0008233(peptidase activity);GO:0008236(serine-type peptidase activity);GO:0016787(hydrolase activity)	04080(Neuroactive ligand-receptor interaction - Drosophila melanogaster (fruit fly))	2e-13	1	267,	0	-2.77	0.000588844	0.838	5' UTR	1	8998537	8999468	932	1
chr2L	9012936	9013114	179	FBgn0032088	FBtr0309842	748	CG13102	uncharacterized protein Dmel_CG13102, isoform A [Drosophila melanogaster]	NA	NA	1.2e-10	1	179,	0	-0.6	0.177419	-0.347	3' UTR	1	9012188	9014149	1962	1
chr2L	9014090	9014149	60	FBgn0032088	FBtr0309842	1902	CG13102	uncharacterized protein Dmel_CG13102, isoform A [Drosophila melanogaster]	NA	NA	4.4e-07	1	60,	0	-1.13	0.040738	1.7	3' UTR	1	9012188	9014149	1962	1
chr2L	9071435	9071578	144	FBgn0265676	FBtr0340591	403	lncRNA:CR44483	NA	NA	NA	0.00071	1	144,	0	-1.39	0.0199526	-1.26	Exon (FBtr0340591/FBgn0265676, exon 1 of 1)	1	9071032	9071607	576	1
chr2L	9099598	9099655	58	FBgn0265675	FBtr0340593	201	lncRNA:CR44482	NA	NA	NA	0.0051	1	58,	0	-0.321	0.435512	-0.637	Exon (FBtr0340593/FBgn0265675, exon 1 of 1)	1	9099397	9099770	374	1
chr2L	9119611	9120011	401	FBgn0265828	FBtr0342661	29	lncRNA:CR44617	NA	NA	NA	6.5e-06	1	401,	0	-1.7	0.00891251	0.488	Exon (FBtr0342661/FBgn0265828, exon 1 of 1)	1	9119582	9120040	459	1
chr2L	9125737	9135254	9518	FBgn0052982	FBtr0079771	0	CG32982	uncharacterized protein Dmel_CG32982, isoform B [Drosophila melanogaster]	GO:0005886(plasma membrane);GO:0031532(actin cytoskeleton reorganization)	NA	1e-175	3	204,706,137,	0,1024,9381	-138	1e-139	-1.25	5' UTR	1	9125737	9163716	37980	1
chr2L	9164789	9165426	638	FBgn0032100	FBtr0079773	554	CG13108	uncharacterized protein Dmel_CG13108 [Drosophila melanogaster]	GO:0003674(molecular_function);GO:0005575(cellular_component);GO:0008150(biological_process)	NA	6.3e-17	2	60,407,	0,231	-3.88	3.89045e-05	-0.698	3' UTR	1	9164235	9165426	1192	1
chr2L	9166808	9167018	211	FBgn0041092	FBtr0303871	30	tai	taiman, isoform E [Drosophila melanogaster]	GO:0005634(nucleus);GO:0006351(transcription, DNA-templated);GO:0006355(regulation of transcription, DNA-templated);GO:0007298(border follicle cell migration);GO:0016922(nuclear receptor binding);GO:0030374(nuclear receptor transcription coactivator activity);GO:0030522(intracellular receptor signaling pathway);GO:0032870(cellular response to hormone stimulus);GO:0035257(nuclear hormone receptor …	NA	0.0019	1	211,	0	-3.91	3.63078e-05	-2.2	5' UTR	1	9166778	9247186	80409	1
chr2L	9167258	9234516	67259	FBgn0041092	FBtr0303870	0	tai	taiman, isoform E [Drosophila melanogaster]	GO:0005634(nucleus);GO:0006351(transcription, DNA-templated);GO:0006355(regulation of transcription, DNA-templated);GO:0007298(border follicle cell migration);GO:0016922(nuclear receptor binding);GO:0030374(nuclear receptor transcription coactivator activity);GO:0030522(intracellular receptor signaling pathway);GO:0032870(cellular response to hormone stimulus);GO:0035257(nuclear hormone receptor …	NA	7.9e-97	5	181,23,509,199,529,	0,9100,9864,24357,66730	-231	1e-232	-3.31	5' UTR	1	9176358	9247186	70829	1
chr2L	9299800	9300039	240	FBgn0267252	FBtr0079797	43237	Ggamma30A	G protein subunit gamma at 30A, isoform J [Drosophila melanogaster]	GO:0003924(GTPase activity);GO:0005515(protein binding);GO:0005737(cytoplasm);GO:0005834(heterotrimeric G-protein complex);GO:0005886(plasma membrane);GO:0007165(signal transduction);GO:0007186(G protein-coupled receptor signaling pathway);GO:0007200(phospholipase C-activating G protein-coupled receptor signaling pathway);GO:0007601(visual perception);GO:0007602(phototransduction);GO:0016020(memb…	04745(Phototransduction - fly - Drosophila melanogaster (fruit fly))	3.2e-09	1	240,	0	-1.24	0.0295121	-0.95	3' UTR	1	9256563	9302494	45932	1
chr2L	9331511	9331687	177	FBgn0010314	FBtr0079799	748	Cks30A	Cyclin-dependent kinase subunit 30A [Drosophila melanogaster]	GO:0000079(regulation of cyclin-dependent protein serine/threonine kinase activity);GO:0000307(cyclin-dependent protein kinase holoenzyme complex);GO:0005515(protein binding);GO:0006468(protein phosphorylation);GO:0007049(cell cycle);GO:0007057(spindle assembly involved in female meiosis I);GO:0007143(female meiotic nuclear division);GO:0007144(female meiosis I);GO:0007346(regulation of mitotic c…	NA	2e-11	1	177,	0	-2.2	0.00245471	-0.594	3' UTR	1	9330763	9331981	1219	1
chr2L	9349903	9349963	61	FBgn0263082	FBtr0307098	357	CG43350	MIP06370p, partial [Drosophila melanogaster]	GO:0004867(serine-type endopeptidase inhibitor activity);GO:0010951(negative regulation of endopeptidase activity)	NA	9.3e-10	1	61,	0	-2.21	0.00245471	-0.626	3' UTR	1	9349546	9349921	376	1
chr2L	9364841	9364991	151	FBgn0263323	FBtr0342858	544	lncRNA:CR43404	NA	NA	NA	2.5e-31	1	151,	0	-0.399	0.331894	0.14	Exon (FBtr0342858/FBgn0263323, exon 2 of 2)	1	9364297	9364991	695	1
chr2L	9373856	9374004	149	FBgn0085395	FBtr0332598	41152	Shawl	Shaw-like, isoform C [Drosophila melanogaster]	GO:0005216(ion channel activity);GO:0005244(voltage-gated ion channel activity);GO:0005249(voltage-gated potassium channel activity);GO:0005251(delayed rectifier potassium channel activity);GO:0005267(potassium channel activity);GO:0005515(protein binding);GO:0006811(ion transport);GO:0006813(potassium ion transport);GO:0008076(voltage-gated potassium channel complex);GO:0016020(membrane);GO:0016…	NA	1e-05	1	149,	0	-0.543	0.210863	0.793	Exon (FBtr0332596/FBgn0264447, exon 3 of 3)	1	9370309	9415156	44848	2
chr2L	9391387	9391567	181	FBgn0012036	FBtr0079806	3998	Aldh	GH22814p, partial [Drosophila melanogaster]	GO:0004029(aldehyde dehydrogenase (NAD) activity);GO:0005737(cytoplasm);GO:0005739(mitochondrion);GO:0005759(mitochondrial matrix);GO:0006090(pyruvate metabolic process);GO:0006117(acetaldehyde metabolic process);GO:0008774(acetaldehyde dehydrogenase (acetylating) activity);GO:0016491(oxidoreductase activity);GO:0016620(oxidoreductase activity, acting on the aldehyde or oxo group of donors, NAD o…	00010(Glycolysis / Gluconeogenesis - Drosophila melanogaster (fruit fly));00053(Ascorbate and aldarate metabolism - Drosophila melanogaster (fruit fly));00071(Fatty acid degradation - Drosophila melanogaster (fruit fly));00280(Valine, leucine and isoleucine degradation - Drosophila melanogaster (fruit fly));00310(Lysine degradation - Drosophila melanogaster (fruit fly));00330(Arginine and proline…	1e-193	1	181,	0	-95	3.98107e-97	-0.515	3' UTR	1	9387389	9391567	4179	1
chr2L	9437469	9437799	331	FBgn0002973	FBtr0079821	0	numb	numb, isoform A [Drosophila melanogaster]	GO:0000166(nucleotide binding);GO:0001709(cell fate determination);GO:0001920(negative regulation of receptor recycling);GO:0005112(Notch binding);GO:0005515(protein binding);GO:0005524(ATP binding);GO:0005634(nucleus);GO:0005737(cytoplasm);GO:0005938(cell cortex);GO:0007219(Notch signaling pathway);GO:0007275(multicellular organism development);GO:0007400(neuroblast fate determination);GO:000740…	04330(Notch signaling pathway - Drosophila melanogaster (fruit fly))	1.6e-40	1	331,	0	-49.7	1.58489e-51	-3.51	5' UTR	1	9437469	9463123	25655	1
chr2L	9449878	9450058	181	FBgn0002973	FBtr0079821	12409	numb	numb, isoform A [Drosophila melanogaster]	GO:0000166(nucleotide binding);GO:0001709(cell fate determination);GO:0001920(negative regulation of receptor recycling);GO:0005112(Notch binding);GO:0005515(protein binding);GO:0005524(ATP binding);GO:0005634(nucleus);GO:0005737(cytoplasm);GO:0005938(cell cortex);GO:0007219(Notch signaling pathway);GO:0007275(multicellular organism development);GO:0007400(neuroblast fate determination);GO:000740…	04330(Notch signaling pathway - Drosophila melanogaster (fruit fly))	1.3e-11	1	181,	0	-66.7	1.25893e-68	-3.34	5' UTR	1	9437469	9463123	25655	1
chr2L	9450148	9460118	9971	FBgn0002973	FBtr0079821	12679	numb	numb, isoform A [Drosophila melanogaster]	GO:0000166(nucleotide binding);GO:0001709(cell fate determination);GO:0001920(negative regulation of receptor recycling);GO:0005112(Notch binding);GO:0005515(protein binding);GO:0005524(ATP binding);GO:0005634(nucleus);GO:0005737(cytoplasm);GO:0005938(cell cortex);GO:0007219(Notch signaling pathway);GO:0007275(multicellular organism development);GO:0007400(neuroblast fate determination);GO:000740…	04330(Notch signaling pathway - Drosophila melanogaster (fruit fly))	1e-157	3	234,25,72,	0,448,9899	-434	0	-3.04	5' UTR	1	9437469	9463123	25655	1
chr2L	9460238	9460358	121	FBgn0002973	FBtr0079821	22769	numb	numb, isoform A [Drosophila melanogaster]	GO:0000166(nucleotide binding);GO:0001709(cell fate determination);GO:0001920(negative regulation of receptor recycling);GO:0005112(Notch binding);GO:0005515(protein binding);GO:0005524(ATP binding);GO:0005634(nucleus);GO:0005737(cytoplasm);GO:0005938(cell cortex);GO:0007219(Notch signaling pathway);GO:0007275(multicellular organism development);GO:0007400(neuroblast fate determination);GO:000740…	04330(Notch signaling pathway - Drosophila melanogaster (fruit fly))	6.8e-06	1	121,	0	-35.6	1.99526e-37	-2.05	5' UTR	1	9437469	9463123	25655	1
chr2L	9495474	9496252	779	FBgn0032120	FBtr0089853	0	CG33298	uncharacterized protein Dmel_CG33298, isoform A [Drosophila melanogaster]	GO:0000166(nucleotide binding);GO:0000287(magnesium ion binding);GO:0004012(phospholipid-translocating ATPase activity);GO:0005524(ATP binding);GO:0005622(intracellular);GO:0005886(plasma membrane);GO:0006886(intracellular protein transport);GO:0007030(Golgi organization);GO:0015914(phospholipid transport);GO:0016020(membrane);GO:0016021(integral component of membrane);GO:0016787(hydrolase activi…	NA	1e-62	1	779,	0	-273	1e-275	-3.88	5' UTR	1	9495474	9520696	25223	1
chr2L	9521210	9534759	13550	FBgn0032122	FBtr0079829	0	CG31883	FI19902p1, partial [Drosophila melanogaster]	GO:0003674(molecular_function);GO:0005615(extracellular space);GO:0032504(multicellular organism reproduction)	NA	1.6e-65	4	286,181,238,12,	0,1953,12304,13538	-224	1e-226	-2.62	5' UTR	1	9528515	9529648	1134	1
chr2L	9573274	9573572	299	FBgn0028479	FBtr0079857	3197	Mtpalpha	mitochondrial trifunctional protein alpha subunit, isoform A [Drosophila melanogaster]	GO:0003824(catalytic activity);GO:0003857(3-hydroxyacyl-CoA dehydrogenase activity);GO:0004300(enoyl-CoA hydratase activity);GO:0005739(mitochondrion);GO:0005777(peroxisome);GO:0006631(fatty acid metabolic process);GO:0006635(fatty acid beta-oxidation);GO:0008340(determination of adult lifespan);GO:0016491(oxidoreductase activity);GO:0016507(mitochondrial fatty acid beta-oxidation multienzyme com…	00062(Fatty acid elongation - Drosophila melanogaster (fruit fly));00071(Fatty acid degradation - Drosophila melanogaster (fruit fly));00280(Valine, leucine and isoleucine degradation - Drosophila melanogaster (fruit fly));00310(Lysine degradation - Drosophila melanogaster (fruit fly));00380(Tryptophan metabolism - Drosophila melanogaster (fruit fly));00410(beta-Alanine metabolism - Drosophila me…	2e-74	1	299,	0	-4.78	4.36516e-06	-0.592	3' UTR	1	9573563	9576769	3207	2
chr2L	9612438	9612557	120	FBgn0019809	FBtr0079837	3876	gcm2	gcm2 [Drosophila melanogaster]	GO:0001228(DNA-binding transcription activator activity, RNA polymerase II-specific);GO:0003677(DNA binding);GO:0003700(DNA-binding transcription factor activity);GO:0005634(nucleus);GO:0006351(transcription, DNA-templated);GO:0006355(regulation of transcription, DNA-templated);GO:0007275(multicellular organism development);GO:0010001(glial cell differentiation);GO:0021782(glial cell development)…	NA	0.0014	1	120,	0	-0.336	0.413048	-0.933	3' UTR	1	9608562	9612706	4145	1
chr2L	9616499	9617059	561	FBgn0032135	FBtr0302199	0	GlcAT-S	GlcAT-S, isoform C [Drosophila melanogaster]	GO:0000139(Golgi membrane);GO:0005794(Golgi apparatus);GO:0005975(carbohydrate metabolic process);GO:0006486(protein glycosylation);GO:0006688(glycosphingolipid biosynthetic process);GO:0009101(glycoprotein biosynthetic process);GO:0015018(galactosylgalactosylxylosylprotein 3-beta-glucuronosyltransferase activity);GO:0016020(membrane);GO:0016021(integral component of membrane);GO:0016740(transfer…	NA	2.5e-38	2	15,224,	0,337	-25.3	6.30957e-27	-1.82	5' UTR	1	9616836	9622588	5753	1
chr2L	9622248	9622573	326	FBgn0032135	FBtr0079841	5779	GlcAT-S	GlcAT-S, isoform C [Drosophila melanogaster]	GO:0000139(Golgi membrane);GO:0005794(Golgi apparatus);GO:0005975(carbohydrate metabolic process);GO:0006486(protein glycosylation);GO:0006688(glycosphingolipid biosynthetic process);GO:0009101(glycoprotein biosynthetic process);GO:0015018(galactosylgalactosylxylosylprotein 3-beta-glucuronosyltransferase activity);GO:0016020(membrane);GO:0016021(integral component of membrane);GO:0016740(transfer…	NA	4e-56	2	61,208,	0,118	-13.9	1.99526e-15	0.601	3' UTR	1	9616469	9623109	6641	1
chr2L	9622900	9623109	210	FBgn0032135	FBtr0079841	6431	GlcAT-S	GlcAT-S, isoform C [Drosophila melanogaster]	GO:0000139(Golgi membrane);GO:0005794(Golgi apparatus);GO:0005975(carbohydrate metabolic process);GO:0006486(protein glycosylation);GO:0006688(glycosphingolipid biosynthetic process);GO:0009101(glycoprotein biosynthetic process);GO:0015018(galactosylgalactosylxylosylprotein 3-beta-glucuronosyltransferase activity);GO:0016020(membrane);GO:0016021(integral component of membrane);GO:0016740(transfer…	NA	1e-131	1	210,	0	-1.9	0.00524807	0.377	3' UTR	1	9616469	9623109	6641	1
chr2L	9700372	9700430	59	FBgn0015393	FBtr0335494	581	hoip	hoi-polloi, isoform A [Drosophila melanogaster]	GO:0000398(mRNA splicing, via spliceosome);GO:0000470(maturation of LSU-rRNA);GO:0003723(RNA binding);GO:0005634(nucleus);GO:0005681(spliceosomal complex);GO:0005730(nucleolus);GO:0006397(mRNA processing);GO:0008380(RNA splicing);GO:0010608(posttranscriptional regulation of gene expression);GO:0030490(maturation of SSU-rRNA);GO:0030532(small nuclear ribonucleoprotein complex);GO:0031428(box C/D s…	03008(Ribosome biogenesis in eukaryotes - Drosophila melanogaster (fruit fly));03040(Spliceosome - Drosophila melanogaster (fruit fly))	0.002	1	59,	0	-0.565	0.196789	-0.345	3' UTR	1	9699791	9700459	669	1
chr2L	9730792	9730910	119	FBgn0028704	FBtr0335506	15585	Nckx30C	Nckx30C, isoform E [Drosophila melanogaster]	GO:0005262(calcium channel activity);GO:0005509(calcium ion binding);GO:0005887(integral component of plasma membrane);GO:0006811(ion transport);GO:0006813(potassium ion transport);GO:0006814(sodium ion transport);GO:0006816(calcium ion transport);GO:0006874(cellular calcium ion homeostasis);GO:0008273(calcium, potassium:sodium antiporter activity);GO:0015293(symporter activity);GO:0015297(antipo…	NA	5e-30	1	119,	0	-1.98	0.0042658	-0.555	3' UTR	1	9711512	9746495	34984	2
chr2L	9758521	9758699	179	FBgn0270924	FBtr0079865	179	zf30C	zinc finger protein 30C [Drosophila melanogaster]	GO:0003676(nucleic acid binding);GO:0005634(nucleus)	NA	6.2e-07	1	179,	0	-7.01	2.13796e-08	-0.909	5' UTR	1	9758342	9762375	4034	1
chr2L	9762167	9762375	209	FBgn0270924	FBtr0079865	3825	zf30C	zinc finger protein 30C [Drosophila melanogaster]	GO:0003676(nucleic acid binding);GO:0005634(nucleus)	NA	1.2e-09	1	209,	0	-2.89	0.000446684	-0.594	3' UTR	1	9758342	9762375	4034	1
chr2L	9782384	9786255	3872	FBgn0032147	FBtr0079869	0	IP3K1	MIP20568p, partial [Drosophila melanogaster]	GO:0005737(cytoplasm);GO:0006979(response to oxidative stress);GO:0016301(kinase activity);GO:0016310(phosphorylation);GO:0016740(transferase activity);GO:0032958(inositol phosphate biosynthetic process)	00562(Inositol phosphate metabolism - Drosophila melanogaster (fruit fly));01100(Metabolic pathways - Drosophila melanogaster (fruit fly));04070(Phosphatidylinositol signaling system - Drosophila melanogaster (fruit fly))	1e-159	2	680,10,	0,3862	-313	0	-3.04	5' UTR	1	9782384	9788499	6116	1
chr2L	9791689	9791958	270	FBgn0032149	FBtr0303447	807	CG4036	LD42289p, partial [Drosophila melanogaster]	GO:0016491(oxidoreductase activity);GO:0016706(2-oxoglutarate-dependent dioxygenase activity);GO:0032451(demethylase activity);GO:0035167(larval lymph gland hemopoiesis);GO:0055114(oxidation-reduction process);GO:0070988(demethylation);GO:0070989(oxidative demethylation)	NA	6.3e-25	2	6,204,	0,66	-3.32	0.000151356	-0.867	3' UTR	1	9790882	9791958	1077	1
chr2L	9848289	9848794	506	FBgn0264266	FBtr0331283	0	lncRNA:CR43766	NA	NA	NA	6.3e-19	2	88,359,	0,147	-1.77	0.0074131	-0.31	Exon (FBtr0331283/FBgn0264266, exon 1 of 2)	1	9848289	9848794	506	1
chr2L	9890885	9891336	452	FBgn0032153	FBtr0113031	0	CG4537	IP06141p, partial [Drosophila melanogaster]	GO:0030165(PDZ domain binding);GO:0030425(dendrite);GO:0031122(cytoplasmic microtubule organization)	NA	1e-131	2	189,204,	0,248	-0.885	0.0776247	-0.226	5' UTR	1	9890885	9891336	452	1
chr2L	9895988	9896104	117	FBgn0010520	FBtr0079874	701	Bka	bekka [Drosophila melanogaster]	GO:0000462(maturation of SSU-rRNA from tricistronic rRNA transcript (SSU-rRNA, 5.8S rRNA, LSU-rRNA));GO:0005730(nucleolus);GO:0032040(small-subunit processome)	03008(Ribosome biogenesis in eukaryotes - Drosophila melanogaster (fruit fly))	6.3e-16	1	117,	0	-1.14	0.0398107	-0.832	3' UTR	1	9895287	9896104	818	1
chr2L	9920031	9920090	60	FBgn0032160	FBtr0332505	1413	CG4598	uncharacterized protein Dmel_CG4598, isoform A [Drosophila melanogaster]	GO:0003824(catalytic activity);GO:0004165(dodecenoyl-CoA delta-isomerase activity);GO:0004300(enoyl-CoA hydratase activity);GO:0005739(mitochondrion);GO:0006635(fatty acid beta-oxidation);GO:0016829(lyase activity)	00071(Fatty acid degradation - Drosophila melanogaster (fruit fly))	0.0037	1	60,	0	-0.722	0.124165	-2.58	3' UTR	1	9918618	9920120	1503	1
chr2L	9938181	9938596	416	FBgn0051713	FBtr0079895	194	Apf	IP04485p, partial [Drosophila melanogaster]	GO:0004081(bis(5'-nucleosyl)-tetraphosphatase (asymmetrical) activity);GO:0005575(cellular_component);GO:0008796(bis(5'-nucleosyl)-tetraphosphatase activity);GO:0016787(hydrolase activity)	00230(Purine metabolism - Drosophila melanogaster (fruit fly));00240(Pyrimidine metabolism - Drosophila melanogaster (fruit fly));01100(Metabolic pathways - Drosophila melanogaster (fruit fly))	1e-184	1	416,	0	-8.43	7.4131e-10	0.578	3' UTR	1	9938178	9938790	613	2
chr2L	9940631	9941080	450	FBgn0032166	FBtr0300550	1768	CG4619	uncharacterized protein Dmel_CG4619, isoform A [Drosophila melanogaster]	NA	NA	2.5e-89	1	450,	0	-5	2.5704e-06	0.273	3' UTR	1	9938863	9940845	1983	1
chr2L	9995359	9995538	180	FBgn0000180	FBtr0079929	10714	bib	big brain, isoform B [Drosophila melanogaster]	GO:0005261(cation channel activity);GO:0005886(plasma membrane);GO:0005887(integral component of plasma membrane);GO:0005912(adherens junction);GO:0006811(ion transport);GO:0006833(water transport);GO:0007219(Notch signaling pathway);GO:0007275(multicellular organism development);GO:0007398(ectoderm development);GO:0007399(nervous system development);GO:0007498(mesoderm development);GO:0015267(ch…	NA	4.1e-06	1	180,	0	-0.467	0.267301	0.394	3' UTR	1	9984645	9995538	10894	1
chr2L	10005693	10006143	451	FBgn0043456	FBtr0343740	1861	CG4747	uncharacterized protein Dmel_CG4747, isoform A [Drosophila melanogaster]	GO:0003674(molecular_function);GO:0004616(phosphogluconate dehydrogenase (decarboxylating) activity);GO:0005705(polytene chromosome interband);GO:0008150(biological_process);GO:0016491(oxidoreductase activity);GO:0050661(NADP binding);GO:0051287(NAD binding);GO:0055114(oxidation-reduction process)	00280(Valine, leucine and isoleucine degradation - Drosophila melanogaster (fruit fly));01100(Metabolic pathways - Drosophila melanogaster (fruit fly))	1.6e-35	1	451,	0	-5.08	2.0893e-06	0.395	Exon (FBtr0343740/FBgn0043456, exon 4 of 9)	1	10003832	10007861	4030	1
chr2L	10008679	10008889	211	FBgn0043456	FBtr0079930	4847	CG4747	uncharacterized protein Dmel_CG4747, isoform A [Drosophila melanogaster]	GO:0003674(molecular_function);GO:0004616(phosphogluconate dehydrogenase (decarboxylating) activity);GO:0005705(polytene chromosome interband);GO:0008150(biological_process);GO:0016491(oxidoreductase activity);GO:0050661(NADP binding);GO:0051287(NAD binding);GO:0055114(oxidation-reduction process)	00280(Valine, leucine and isoleucine degradation - Drosophila melanogaster (fruit fly));01100(Metabolic pathways - Drosophila melanogaster (fruit fly))	1.6e-60	1	211,	0	-13.4	6.30957e-15	-0.602	3' UTR	1	10003832	10008889	5058	1
chr2L	10010917	10011306	390	FBgn0011584	FBtr0343741	1536	Trp1	translocation protein 1, isoform C [Drosophila melanogaster]	GO:0005783(endoplasmic reticulum);GO:0008565(protein transporter activity);GO:0012505(endomembrane system);GO:0015031(protein transport);GO:0016020(membrane);GO:0016021(integral component of membrane);GO:0030176(integral component of endoplasmic reticulum membrane);GO:0031204(posttranslational protein targeting to membrane, translocation)	03060(Protein export - Drosophila melanogaster (fruit fly));04141(Protein processing in endoplasmic reticulum - Drosophila melanogaster (fruit fly))	0	1	390,	0	-24.5	3.98107e-26	0.281	Exon (FBtr0343741/FBgn0011584, exon 2 of 3)	1	10009381	10012118	2738	1
chr2L	10029030	10029298	269	FBgn0032176	FBtr0079933	2354	CG13127	uncharacterized protein Dmel_CG13127 [Drosophila melanogaster]	GO:0003674(molecular_function);GO:0005575(cellular_component);GO:0008150(biological_process)	NA	2e-71	1	269,	0	-3.66	6.60693e-05	-0.869	3' UTR	1	10026676	10029298	2623	1
chr2L	10038376	10038954	579	FBgn0027600	FBtr0079934	5686	obst-B	obstructor-B [Drosophila melanogaster]	GO:0005576(extracellular region);GO:0005615(extracellular space);GO:0006030(chitin metabolic process);GO:0008061(chitin binding)	NA	0	2	239,262,	0,317	-8.83	2.88403e-10	0.183	3' UTR	1	10032690	10038954	6265	1
chr2L	10060846	10062619	1774	FBgn0032178	FBtr0079938	30	Spn31A	serpin 31A [Drosophila melanogaster]	GO:0004867(serine-type endopeptidase inhibitor activity);GO:0005615(extracellular space);GO:0010951(negative regulation of endopeptidase activity)	NA	6.3e-18	2	154,55,	0,1719	-30.2	6.30957e-32	-3.28	5' UTR	1	10060816	10063925	3110	1
chr2L	10144776	10145881	1106	FBgn0032187	FBtr0079943	0	CG4839	uncharacterized protein Dmel_CG4839, isoform A [Drosophila melanogaster]	GO:0000166(nucleotide binding);GO:0004672(protein kinase activity);GO:0004674(protein serine/threonine kinase activity);GO:0004692(cGMP-dependent protein kinase activity);GO:0005524(ATP binding);GO:0005737(cytoplasm);GO:0005886(plasma membrane);GO:0006468(protein phosphorylation);GO:0016301(kinase activity);GO:0016310(phosphorylation);GO:0016740(transferase activity)	NA	1.6e-76	1	1106,	0	-73.5	1.99526e-75	-2.94	5' UTR	1	10144776	10155510	10735	1
chr2L	10146538	10147046	509	FBgn0032187	FBtr0079943	1762	CG4839	uncharacterized protein Dmel_CG4839, isoform A [Drosophila melanogaster]	GO:0000166(nucleotide binding);GO:0004672(protein kinase activity);GO:0004674(protein serine/threonine kinase activity);GO:0004692(cGMP-dependent protein kinase activity);GO:0005524(ATP binding);GO:0005737(cytoplasm);GO:0005886(plasma membrane);GO:0006468(protein phosphorylation);GO:0016301(kinase activity);GO:0016310(phosphorylation);GO:0016740(transferase activity)	NA	2.5e-25	1	509,	0	-71.1	3.98107e-73	-2.72	5' UTR	1	10144776	10155510	10735	1
chr2L	10209270	10209329	60	FBgn0032192	FBtr0079959	415	CG5731	uncharacterized protein Dmel_CG5731 [Drosophila melanogaster]	GO:0003824(catalytic activity);GO:0004553(hydrolase activity, hydrolyzing O-glycosyl compounds);GO:0004557(alpha-galactosidase activity);GO:0005737(cytoplasm);GO:0005975(carbohydrate metabolic process);GO:0008152(metabolic process);GO:0009311(oligosaccharide metabolic process);GO:0016139(glycoside catabolic process);GO:0016787(hydrolase activity);GO:0016798(hydrolase activity, acting on glycosyl …	00603(Glycosphingolipid biosynthesis - globo and isoglobo series - Drosophila melanogaster (fruit fly));01100(Metabolic pathways - Drosophila melanogaster (fruit fly));04142(Lysosome - Drosophila melanogaster (fruit fly))	0.0083	1	60,	0	-4.39	1.14815e-05	-2.11	Exon (FBtr0343655/FBgn0266139, exon 1 of 1)	1	10207085	10209744	2660	2
chr2L	10209610	10209786	177	FBgn0032192	FBtr0079959	0	CG5731	uncharacterized protein Dmel_CG5731 [Drosophila melanogaster]	GO:0003824(catalytic activity);GO:0004553(hydrolase activity, hydrolyzing O-glycosyl compounds);GO:0004557(alpha-galactosidase activity);GO:0005737(cytoplasm);GO:0005975(carbohydrate metabolic process);GO:0008152(metabolic process);GO:0009311(oligosaccharide metabolic process);GO:0016139(glycoside catabolic process);GO:0016787(hydrolase activity);GO:0016798(hydrolase activity, acting on glycosyl …	00603(Glycosphingolipid biosynthesis - globo and isoglobo series - Drosophila melanogaster (fruit fly));01100(Metabolic pathways - Drosophila melanogaster (fruit fly));04142(Lysosome - Drosophila melanogaster (fruit fly))	5.5e-09	1	177,	0	-12.5	5.01187e-14	-2.57	5' UTR	1	10207085	10209744	2660	2
chr2L	10213452	10213721	270	FBgn0032194	FBtr0445415	2309	CG4901	uncharacterized protein Dmel_CG4901, isoform A [Drosophila melanogaster]	GO:0000166(nucleotide binding);GO:0003676(nucleic acid binding);GO:0003723(RNA binding);GO:0004004(ATP-dependent RNA helicase activity);GO:0004386(helicase activity);GO:0005524(ATP binding);GO:0005730(nucleolus);GO:0005737(cytoplasm);GO:0006396(RNA processing);GO:0016787(hydrolase activity);GO:0034459(ATP-dependent 3'-5' RNA helicase activity);GO:0045943(positive regulation of transcription by RN…	NA	1.3e-47	1	270,	0	-1.63	0.0107152	0.413	3' UTR	1	10211143	10213721	2579	1
chr2L	10224267	10224447	181	FBgn0032195	FBtr0079949	1610	CG4908	RE04126p, partial [Drosophila melanogaster]	GO:0000166(nucleotide binding);GO:0005524(ATP binding);GO:0005739(mitochondrion);GO:0034551(mitochondrial respiratory chain complex III assembly)	NA	5.6e-06	1	181,	0	-1.53	0.0138038	-0.463	3' UTR	1	10222657	10224447	1791	1
chr2L	10239341	10239400	60	FBgn0004419	FBtr0079975	0	me31B	maternal expression at 31B, isoform A [Drosophila melanogaster]	GO:0000166(nucleotide binding);GO:0000932(P-body);GO:0003676(nucleic acid binding);GO:0003723(RNA binding);GO:0004004(ATP-dependent RNA helicase activity);GO:0004386(helicase activity);GO:0005515(protein binding);GO:0005524(ATP binding);GO:0005730(nucleolus);GO:0005737(cytoplasm);GO:0007279(pole cell formation);GO:0010494(cytoplasmic stress granule);GO:0010501(RNA secondary structure unwinding);G…	03018(RNA degradation - Drosophila melanogaster (fruit fly))	2.6e-06	1	60,	0	-14	1.58489e-15	-1.06	5' UTR	1	10239341	10242172	2832	1
chr2L	10264125	10265229	1105	FBgn0032202	FBtr0089738	0	REPTOR-BP	REPTOR-binding partner, isoform D [Drosophila melanogaster]	GO:0003677(DNA binding);GO:0003682(chromatin binding);GO:0003700(DNA-binding transcription factor activity);GO:0005634(nucleus);GO:0005694(chromosome);GO:0006355(regulation of transcription, DNA-templated);GO:0019222(regulation of metabolic process);GO:0038202(TORC1 signaling);GO:0042594(response to starvation);GO:0042803(protein homodimerization activity);GO:0045893(positive regulation of transc…	NA	0	4	140,85,126,283,	0,424,639,822	-34.7	1.99526e-36	-0.419	5' UTR	1	10264125	10265111	987	1
chr2L	10271081	10271465	385	FBgn0003751	FBtr0080078	859	trk	trunk [Drosophila melanogaster]	NA	04013(MAPK signaling pathway - fly - Drosophila melanogaster (fruit fly))	1e-118	1	385,	0	-9.96	1.99526e-11	0.617	3' UTR	1	10271443	10272324	882	2
chr2L	10334302	10334780	479	FBgn0032223	FBtr0333097	568	GATAd	GATAd, isoform A [Drosophila melanogaster]	GO:0000977(RNA polymerase II regulatory region sequence-specific DNA binding);GO:0000978(RNA polymerase II proximal promoter sequence-specific DNA binding);GO:0000981(DNA-binding transcription factor activity, RNA polymerase II-specific);GO:0001085(RNA polymerase II transcription factor binding);GO:0001228(DNA-binding transcription activator activity, RNA polymerase II-specific);GO:0003682(chroma…	NA	1e-47	1	479,	0	-15.5	5.01187e-17	-0.657	Exon (FBtr0333097/FBgn0032223, exon 1 of 8)	1	10333734	10338441	4708	1
chr2L	10339065	10339125	61	FBgn0032223	FBtr0333098	5151	GATAd	GATAd, isoform A [Drosophila melanogaster]	GO:0000977(RNA polymerase II regulatory region sequence-specific DNA binding);GO:0000978(RNA polymerase II proximal promoter sequence-specific DNA binding);GO:0000981(DNA-binding transcription factor activity, RNA polymerase II-specific);GO:0001085(RNA polymerase II transcription factor binding);GO:0001228(DNA-binding transcription activator activity, RNA polymerase II-specific);GO:0003682(chroma…	NA	0.0011	1	61,	0	-0.97	0.0616595	2.79	3' UTR	1	10333914	10339185	5272	1
chr2L	10376705	10376883	179	FBgn0032233	FBtr0332191	537	dpr19	uncharacterized protein Dsimw501_GD23687, isoform C [Drosophila simulans]	GO:0003674(molecular_function);GO:0005515(protein binding);GO:0005887(integral component of plasma membrane);GO:0007606(sensory perception of chemical stimulus);GO:0016020(membrane);GO:0016021(integral component of membrane);GO:0032589(neuron projection membrane);GO:0050808(synapse organization)	NA	1e-07	1	179,	0	-39.7	1.58489e-41	-3.7	5' UTR	1	10376168	10379905	3738	1
chr2L	10388105	10388432	328	FBgn0267821	FBtr0332196	0	da	daughterless, isoform A [Drosophila melanogaster]	GO:0000977(RNA polymerase II regulatory region sequence-specific DNA binding);GO:0000978(RNA polymerase II proximal promoter sequence-specific DNA binding);GO:0000981(DNA-binding transcription factor activity, RNA polymerase II-specific);GO:0001012(RNA polymerase II regulatory region DNA binding);GO:0001077(GO_0001077);GO:0001228(DNA-binding transcription activator activity, RNA polymerase II-spe…	NA	6.3e-62	1	328,	0	-73.4	1.99526e-75	-2.19	5' UTR	1	10388105	10392728	4624	1
chr2L	10390102	10390281	180	FBgn0267821	FBtr0332196	1997	da	daughterless, isoform A [Drosophila melanogaster]	GO:0000977(RNA polymerase II regulatory region sequence-specific DNA binding);GO:0000978(RNA polymerase II proximal promoter sequence-specific DNA binding);GO:0000981(DNA-binding transcription factor activity, RNA polymerase II-specific);GO:0001012(RNA polymerase II regulatory region DNA binding);GO:0001077(GO_0001077);GO:0001228(DNA-binding transcription activator activity, RNA polymerase II-spe…	NA	4e-14	1	180,	0	-4.07	2.45471e-05	-0.601	Exon (FBtr0332196/FBgn0267821, exon 2 of 2)	1	10388105	10392728	4624	1
chr2L	10391323	10392752	1430	FBgn0267821	FBtr0332196	3218	da	daughterless, isoform A [Drosophila melanogaster]	GO:0000977(RNA polymerase II regulatory region sequence-specific DNA binding);GO:0000978(RNA polymerase II proximal promoter sequence-specific DNA binding);GO:0000981(DNA-binding transcription factor activity, RNA polymerase II-specific);GO:0001012(RNA polymerase II regulatory region DNA binding);GO:0001077(GO_0001077);GO:0001228(DNA-binding transcription activator activity, RNA polymerase II-spe…	NA	1e-185	1	1430,	0	-18.4	5.01187e-20	-0.325	3' UTR	1	10388105	10392728	4624	1
chr2L	10399786	10400532	747	FBgn0051716	FBtr0080009	3070	Cnot4	CCR4-NOT transcription complex subunit 4, isoform G [Drosophila melanogaster]	GO:0000288(nuclear-transcribed mRNA catabolic process, deadenylation-dependent decay);GO:0003676(nucleic acid binding);GO:0003723(RNA binding);GO:0004842(ubiquitin-protein transferase activity);GO:0005737(cytoplasm);GO:0008270(zinc ion binding);GO:0016567(protein ubiquitination);GO:0030014(CCR4-NOT complex);GO:0046427(positive regulation of receptor signaling pathway via JAK-STAT);GO:0046872(meta…	03018(RNA degradation - Drosophila melanogaster (fruit fly))	1e-305	1	747,	0	-33.1	7.94328e-35	-0.362	Exon (FBtr0080009/FBgn0051716, exon 8 of 17)	1	10396716	10402882	6167	1
chr2L	10417069	10417519	451	FBgn0032243	FBtr0080018	3052	Klp31E	Kinesin-like protein at 31E, isoform A [Drosophila melanogaster]	GO:0000166(nucleotide binding);GO:0003774(motor activity);GO:0003777(microtubule motor activity);GO:0005524(ATP binding);GO:0005871(kinesin complex);GO:0005874(microtubule);GO:0007018(microtubule-based movement);GO:0008017(microtubule binding);GO:0016787(hydrolase activity);GO:0016887(ATPase activity)	NA	6.3e-38	2	80,309,	0,142	-2.03	0.00380189	0.278	Exon (FBtr0080018/FBgn0032243, exon 9 of 12)	1	10414017	10418991	4975	1
chr2L	10420197	10420612	416	FBgn0032244	FBtr0080019	1007	RfC3	replication factor C subunit 3 [Drosophila melanogaster]	GO:0003677(DNA binding);GO:0003689(DNA clamp loader activity);GO:0005515(protein binding);GO:0005524(ATP binding);GO:0005634(nucleus);GO:0005663(DNA replication factor C complex);GO:0006260(DNA replication);GO:0006261(DNA-dependent DNA replication);GO:0006272(leading strand elongation);GO:0006281(DNA repair);GO:0007062(sister chromatid cohesion);GO:0031391(Elg1 RFC-like complex)	03030(DNA replication - Drosophila melanogaster (fruit fly));03420(Nucleotide excision repair - Drosophila melanogaster (fruit fly));03430(Mismatch repair - Drosophila melanogaster (fruit fly))	3.2e-24	3	9,78,212,	0,71,204	-1.4	0.0194984	0.627	3' UTR	1	10419190	10420612	1423	1
chr2L	10449752	10450080	329	FBgn0032252	FBtr0337001	7218	loh	lonely heart, isoform C [Drosophila melanogaster]	GO:0006508(proteolysis);GO:0007508(larval heart development);GO:0008233(peptidase activity);GO:0016787(hydrolase activity);GO:0062023(collagen-containing extracellular matrix);GO:1901203(positive regulation of extracellular matrix assembly)	NA	2e-95	1	329,	0	-1.65	0.0102329	0.484	3' UTR	1	10442534	10450080	7547	1
chr2L	10477132	10477251	120	FBgn0032256	FBtr0080032	59	RluA-2	RluA-2, isoform A [Drosophila melanogaster]	GO:0000455(enzyme-directed rRNA pseudouridine synthesis);GO:0001522(pseudouridine synthesis);GO:0003723(RNA binding);GO:0009451(RNA modification);GO:0009982(pseudouridine synthase activity);GO:0016853(isomerase activity);GO:0045089(positive regulation of innate immune response);GO:0050829(defense response to Gram-negative bacterium);GO:0106029(tRNA pseudouridine synthase activity)	NA	0.001	1	120,	0	-4.09	2.34423e-05	-4.09	5' UTR	1	10477073	10482975	5903	1
chr2L	10477310	10477369	60	FBgn0032256	FBtr0080032	237	RluA-2	RluA-2, isoform A [Drosophila melanogaster]	GO:0000455(enzyme-directed rRNA pseudouridine synthesis);GO:0001522(pseudouridine synthesis);GO:0003723(RNA binding);GO:0009451(RNA modification);GO:0009982(pseudouridine synthase activity);GO:0016853(isomerase activity);GO:0045089(positive regulation of innate immune response);GO:0050829(defense response to Gram-negative bacterium);GO:0106029(tRNA pseudouridine synthase activity)	NA	0.003	1	60,	0	-6.07	1.99526e-07	-4.17	5' UTR	1	10477073	10482975	5903	1
chr2L	10482651	10482975	325	FBgn0032256	FBtr0080032	5578	RluA-2	RluA-2, isoform A [Drosophila melanogaster]	GO:0000455(enzyme-directed rRNA pseudouridine synthesis);GO:0001522(pseudouridine synthesis);GO:0003723(RNA binding);GO:0009451(RNA modification);GO:0009982(pseudouridine synthase activity);GO:0016853(isomerase activity);GO:0045089(positive regulation of innate immune response);GO:0050829(defense response to Gram-negative bacterium);GO:0106029(tRNA pseudouridine synthase activity)	NA	4e-89	2	136,131,	0,194	-2.86	0.000467735	0.841	3' UTR	1	10477073	10482975	5903	1
chr2L	10489893	10490132	240	FBgn0032259	FBtr0100565	1199	CG6144	uncharacterized protein Dmel_CG6144, isoform B [Drosophila melanogaster]	GO:0008198(ferrous iron binding);GO:0016491(oxidoreductase activity);GO:0051213(dioxygenase activity);GO:0055114(oxidation-reduction process)	NA	2e-67	1	240,	0	-7.38	8.91251e-09	0.639	3' UTR	1	10488694	10490461	1768	1
chr2L	10506628	10506777	150	FBgn0086347	FBtr0080035	2	Myo31DF	myosin 31DF, isoform A [Drosophila melanogaster]	GO:0000146(microfilament motor activity);GO:0000166(nucleotide binding);GO:0003774(motor activity);GO:0003777(microtubule motor activity);GO:0003779(actin binding);GO:0005515(protein binding);GO:0005516(calmodulin binding);GO:0005524(ATP binding);GO:0005546(phosphatidylinositol-4,5-bisphosphate binding);GO:0005737(cytoplasm);GO:0005856(cytoskeleton);GO:0005886(plasma membrane);GO:0005912(adherens…	NA	0.00019	1	150,	0	-21.5	3.16228e-23	-3.18	5' UTR	1	10491814	10506779	14966	2
chr2L	10533170	10533647	478	FBgn0032265	FBtr0080094	1349	CG18301	uncharacterized protein Dmel_CG18301 [Drosophila melanogaster]	GO:0016042(lipid catabolic process);GO:0016298(lipase activity);GO:0016787(hydrolase activity);GO:0016788(hydrolase activity, acting on ester bonds);GO:0044255(cellular lipid metabolic process)	00100(Steroid biosynthesis - Drosophila melanogaster (fruit fly));04142(Lysosome - Drosophila melanogaster (fruit fly))	5e-13	1	478,	0	-0.805	0.0977237	-0.208	3' UTR	1	10531821	10533647	1827	1
chr2L	10534322	10534858	537	FBgn0032266	FBtr0080095	0	CG18302	uncharacterized protein Dmel_CG18302 [Drosophila melanogaster]	GO:0006629(lipid metabolic process);GO:0016042(lipid catabolic process);GO:0016298(lipase activity);GO:0016787(hydrolase activity);GO:0016788(hydrolase activity, acting on ester bonds);GO:0044255(cellular lipid metabolic process)	NA	5e-94	1	537,	0	-162	1e-163	-2.88	5' UTR	1	10534322	10536587	2266	1
chr2L	10544883	10545688	806	FBgn0051721	FBtr0080096	0	Trim9	tripartite motif containing 9, isoform B [Drosophila melanogaster]	GO:0004842(ubiquitin-protein transferase activity);GO:0005515(protein binding);GO:0005622(intracellular);GO:0007399(nervous system development);GO:0007409(axonogenesis);GO:0007411(axon guidance);GO:0008270(zinc ion binding);GO:0016199(axon midline choice point recognition);GO:0016567(protein ubiquitination);GO:0016740(transferase activity);GO:0030424(axon);GO:0038007(netrin-activated signaling pa…	NA	3.2e-44	1	806,	0	-64.3	3.16228e-66	-3.4	5' UTR	1	10544883	10627374	82492	1
chr2L	10627905	10628054	150	FBgn0051721	FBtr0304114	83022	Trim9	tripartite motif containing 9, isoform B [Drosophila melanogaster]	GO:0004842(ubiquitin-protein transferase activity);GO:0005515(protein binding);GO:0005622(intracellular);GO:0007399(nervous system development);GO:0007409(axonogenesis);GO:0007411(axon guidance);GO:0008270(zinc ion binding);GO:0016199(axon midline choice point recognition);GO:0016567(protein ubiquitination);GO:0016740(transferase activity);GO:0030424(axon);GO:0038007(netrin-activated signaling pa…	NA	1.5e-07	1	150,	0	-0.531	0.218776	0.346	3' UTR	1	10544883	10628054	83172	1
chr2L	10567634	10568012	379	FBgn0032268	FBtr0080098	379	CG6138	MIP04089p, partial [Drosophila melanogaster]	NA	NA	0	1	379,	0	-22.1	1e-23	-0.39	3' UTR	1	10567255	10568012	758	1
chr2L	10657829	10658002	174	FBgn0267256	FBtr0346469	202	lncRNA:CR45692	NA	NA	NA	0.00042	1	174,	0	-0.383	0.349945	2.58	Exon (FBtr0346469/FBgn0267256, exon 1 of 1)	1	10657627	10658031	405	1
chr2L	10662081	10662410	330	FBgn0051871	FBtr0080104	0	CG31871	uncharacterized protein Dmel_CG31871 [Drosophila melanogaster]	GO:0016298(lipase activity);GO:0044255(cellular lipid metabolic process)	NA	2e-10	1	330,	0	-9.69	3.98107e-11	-2.82	5' UTR	1	10662081	10671487	9407	1
chr2L	10681232	10681348	117	FBgn0032280	FBtr0080106	202	CG17105	NA	NA	NA	0.00023	1	117,	0	-0.411	0.31842	0.675	Exon (FBtr0080106/FBgn0032280, exon 1 of 1)	1	10681030	10681463	434	1
chr2L	10681959	10682383	425	FBgn0032281	FBtr0080107	0	CG17107	RH43429p, partial [Drosophila melanogaster]	NA	NA	0	1	425,	0	-26.4	5.01187e-28	1.5	5' UTR	1	10681966	10682383	418	1
chr2L	10695327	10695566	240	FBgn0032286	FBtr0345617	2477	CG7300	uncharacterized protein Dmel_CG7300, isoform B [Drosophila melanogaster]	NA	NA	4.5e-06	1	240,	0	-2.25	0.00218776	0.686	3' UTR	1	10695000	10698043	3044	2
chr2L	10732921	10733307	387	FBgn0027868	FBtr0080121	2764	Nup107	nucleoporin 107kD [Drosophila melanogaster]	GO:0000724(double-strand break repair via homologous recombination);GO:0000973(posttranscriptional tethering of RNA polymerase II gene DNA at nuclear periphery);GO:0005634(nucleus);GO:0005635(nuclear envelope);GO:0005643(nuclear pore);GO:0005694(chromosome);GO:0005737(cytoplasm);GO:0005819(spindle);GO:0005856(cytoskeleton);GO:0006281(DNA repair);GO:0006355(regulation of transcription, DNA-templat…	03013(RNA transport - Drosophila melanogaster (fruit fly))	0	1	387,	0	-4.96	2.81838e-06	-0.392	3' UTR	1	10733293	10736071	2779	2
chr2L	10739689	10739987	299	FBgn0032295	FBtr0080113	2344	CG12299	uncharacterized protein Dmel_CG12299 [Drosophila melanogaster]	GO:0000122(negative regulation of transcription by RNA polymerase II);GO:0000978(RNA polymerase II proximal promoter sequence-specific DNA binding);GO:0001078(GO_0001078);GO:0001227(DNA-binding transcription repressor activity, RNA polymerase II-specific);GO:0003676(nucleic acid binding);GO:0005634(nucleus)	NA	2.2e-09	1	299,	0	-0.634	0.160325	-0.229	Exon (FBtr0080113/FBgn0032295, exon 2 of 2)	1	10737345	10740762	3418	1
chr2L	10859741	10860068	328	FBgn0027363	FBtr0080143	1205	Stam	signal transducing adaptor molecule [Drosophila melanogaster]	GO:0005515(protein binding);GO:0006886(intracellular protein transport);GO:0007269(neurotransmitter secretion);GO:0007427(epithelial cell migration, open tracheal system);GO:0016197(endosomal transport);GO:0016322(neuron remodeling);GO:0033565(ESCRT-0 complex);GO:0042058(regulation of epidermal growth factor receptor signaling pathway);GO:0042059(negative regulation of epidermal growth factor rec…	04144(Endocytosis - Drosophila melanogaster (fruit fly))	5.8e-10	1	328,	0	-32.2	6.30957e-34	1.11	Exon (FBtr0080143/FBgn0027363, exon 3 of 4)	1	10858536	10862006	3471	1
chr2L	10860365	10860573	209	FBgn0027363	FBtr0080143	1829	Stam	signal transducing adaptor molecule [Drosophila melanogaster]	GO:0005515(protein binding);GO:0006886(intracellular protein transport);GO:0007269(neurotransmitter secretion);GO:0007427(epithelial cell migration, open tracheal system);GO:0016197(endosomal transport);GO:0016322(neuron remodeling);GO:0033565(ESCRT-0 complex);GO:0042058(regulation of epidermal growth factor receptor signaling pathway);GO:0042059(negative regulation of epidermal growth factor rec…	04144(Endocytosis - Drosophila melanogaster (fruit fly))	2.5e-11	1	209,	0	-9.09	1.54882e-10	1.24	Exon (FBtr0080143/FBgn0027363, exon 3 of 4)	1	10858536	10862006	3471	1
chr2L	10971648	10971915	268	FBgn0032321	FBtr0080146	1205	YL-1	YL-1, isoform A [Drosophila melanogaster]	GO:0003677(DNA binding);GO:0004402(histone acetyltransferase activity);GO:0005634(nucleus);GO:0006325(chromatin organization);GO:0006338(chromatin remodeling);GO:0006351(transcription, DNA-templated);GO:0006355(regulation of transcription, DNA-templated);GO:0010629(negative regulation of gene expression);GO:0016573(histone acetylation);GO:0016740(transferase activity);GO:0016746(transferase activ…	NA	2e-50	1	268,	0	-0.968	0.0616595	-0.279	3' UTR	1	10970443	10971870	1428	1
chr2L	11002593	11002651	59	FBgn0040096	FBtr0113317	521	lectin-33A	lectin-33A [Drosophila melanogaster]	GO:0005534(galactose binding);GO:0030246(carbohydrate binding)	NA	0.00045	1	59,	0	-0.488	0.250035	-0.941	Exon (FBtr0113317/FBgn0040096, exon 2 of 2)	1	11002072	11002738	667	1
chr2L	11018630	11018778	149	FBgn0032330	FBtr0331197	38686	Samuel	SAM-motif ubiquitously expressed punctatedly localized protein, isoform D [Drosophila melanogaster]	GO:0005515(protein binding);GO:0031935(regulation of chromatin silencing);GO:0040008(regulation of growth)	NA	1.2e-06	1	149,	0	-1.2	0.0331131	1.36	3' UTR	1	11013206	11057464	44259	2
chr2L	11034994	11035308	315	FBgn0032330	FBtr0331197	22156	Samuel	SAM-motif ubiquitously expressed punctatedly localized protein, isoform D [Drosophila melanogaster]	GO:0005515(protein binding);GO:0031935(regulation of chromatin silencing);GO:0040008(regulation of growth)	NA	3.2e-23	1	315,	0	-2.3	0.00194984	-0.505	3' UTR	1	11013206	11057464	44259	2
chr2L	11086721	11087109	389	FBgn0032338	FBtr0304586	0	CG16854	uncharacterized protein Dmel_CG16854, isoform B [Drosophila melanogaster]	GO:0003824(catalytic activity);GO:0005615(extracellular space);GO:0008152(metabolic process);GO:0016020(membrane);GO:0016021(integral component of membrane);GO:0032504(multicellular organism reproduction)	NA	3.2e-22	1	389,	0	-6.21	1.44544e-07	-1.27	5' UTR	1	11086721	11090680	3960	1
chr2L	11115676	11115823	148	FBgn0027582	FBtr0080228	4496	CG6230	uncharacterized protein Dmel_CG6230 [Drosophila melanogaster]	GO:0000166(nucleotide binding);GO:0005388(calcium-transporting ATPase activity);GO:0005524(ATP binding);GO:0005789(endoplasmic reticulum membrane);GO:0005887(integral component of plasma membrane);GO:0006812(cation transport);GO:0006874(cellular calcium ion homeostasis);GO:0012505(endomembrane system);GO:0015662(ATPase activity, coupled to transmembrane movement of ions, phosphorylative mechanism…	NA	1e-16	1	148,	0	-4.38	1.14815e-05	1.67	3' UTR	1	11115635	11120319	4685	2
chr2L	11130767	11131186	420	FBgn0032348	FBtr0080200	30	CG4751	uncharacterized protein Dmel_CG4751 [Drosophila melanogaster]	GO:0003674(molecular_function);GO:0005515(protein binding);GO:0005575(cellular_component);GO:0006508(proteolysis);GO:0008150(biological_process);GO:0008233(peptidase activity);GO:0008237(metallopeptidase activity);GO:0016787(hydrolase activity);GO:0046872(metal ion binding)	NA	4e-24	1	420,	0	-1.12	0.0416869	-0.363	5' UTR	1	11130737	11136003	5267	1
chr2L	11210678	11225761	15084	FBgn0264442	FBtr0332557	0	ab	abrupt, isoform D [Drosophila melanogaster]	GO:0000122(negative regulation of transcription by RNA polymerase II);GO:0003676(nucleic acid binding);GO:0003677(DNA binding);GO:0003700(DNA-binding transcription factor activity);GO:0005515(protein binding);GO:0005634(nucleus);GO:0006351(transcription, DNA-templated);GO:0006355(regulation of transcription, DNA-templated);GO:0007275(multicellular organism development);GO:0007298(border follicle …	NA	5e-33	3	96,196,68,	0,1090,15016	-8.23	1.1749e-09	-1.59	5' UTR	1	11210678	11260808	50131	1
chr2L	11359172	11365298	6127	FBgn0000287	FBtr0080235	0	salr	spalt-related, isoform A [Drosophila melanogaster]	GO:0000122(negative regulation of transcription by RNA polymerase II);GO:0000977(RNA polymerase II regulatory region sequence-specific DNA binding);GO:0003676(nucleic acid binding);GO:0003700(DNA-binding transcription factor activity);GO:0005634(nucleus);GO:0006355(regulation of transcription, DNA-templated);GO:0006366(transcription by RNA polymerase II);GO:0007165(signal transduction);GO:0007423…	NA	1e-102	2	590,10,	0,6117	-3.1	0.000263027	-0.804	5' UTR	1	11365289	11373397	8109	1
chr2L	11365597	11367292	1696	FBgn0000287	FBtr0307093	6724	salr	spalt-related, isoform A [Drosophila melanogaster]	GO:0000122(negative regulation of transcription by RNA polymerase II);GO:0000977(RNA polymerase II regulatory region sequence-specific DNA binding);GO:0003676(nucleic acid binding);GO:0003700(DNA-binding transcription factor activity);GO:0005634(nucleus);GO:0006355(regulation of transcription, DNA-templated);GO:0006366(transcription by RNA polymerase II);GO:0007165(signal transduction);GO:0007423…	NA	1e-104	2	39,949,	0,747	-4.19	1.8197e-05	0.413	5' UTR	1	11358873	11373636	14764	1
chr2L	11486860	11486949	90	FBgn0003313	FBtr0308136	2153	sala	GD22174 [Drosophila simulans]	GO:0005576(extracellular region);GO:0007275(multicellular organism development);GO:0007369(gastrulation)	NA	0.0012	1	90,	0	-0.309	0.454988	2	3' UTR	1	11484707	11486949	2243	1
chr2L	11486860	11486949	90	FBgn0003313	FBtr0308136	2153	sala	GD22174 [Drosophila simulans]	GO:0005576(extracellular region);GO:0007275(multicellular organism development);GO:0007369(gastrulation)	NA	0.0012	1	90,	0	-0.309	0.454988	2	3' UTR	1	11484707	11486949	2243	1
chr2L	11533547	11533756	210	FBgn0085191	FBtr0302420	1727	CG34162	uncharacterized protein Dmel_CG34162 [Drosophila melanogaster]	GO:0003674(molecular_function);GO:0005575(cellular_component);GO:0008150(biological_process);GO:0016020(membrane);GO:0016021(integral component of membrane)	NA	1.6e-28	1	210,	0	-0.525	0.222844	-0.216	3' UTR	1	11531820	11533756	1937	1
chr2L	11561819	11561966	148	FBgn0265688	FBtr0340561	618	lncRNA:CR44495	NA	NA	NA	8.3e-06	1	148,	0	-0.641	0.157036	-2.1	Exon (FBtr0340561/FBgn0265688, exon 1 of 1)	1	11561201	11561966	766	1
chr2L	11581967	11621261	39295	FBgn0028412	FBtr0080271	0	Mst33A	Mst33A, isoform A [Drosophila melanogaster]	GO:0003674(molecular_function);GO:0005575(cellular_component);GO:0008150(biological_process)	NA	6.3e-58	4	1136,46,31,74,	0,8781,24547,39221	-33.6	2.51189e-35	-1.96	5' UTR	1	11585433	11586833	1401	2
chr2L	11721837	11722098	262	FBgn0264992	FBtr0335469	551	lncRNA:CR44143	NA	NA	NA	2.5e-08	1	262,	0	-1.35	0.0223872	-1.21	Exon (FBtr0335469/FBgn0264992, exon 1 of 1)	1	11721286	11722098	813	1
chr2L	11788334	11788392	59	FBgn0032374	FBtr0335472	0	CG14931	uncharacterized protein Dmel_CG14931, isoform B [Drosophila melanogaster]	GO:0003674(molecular_function);GO:0005575(cellular_component);GO:0008150(biological_process)	NA	2.2e-07	1	59,	0	-4.45	9.77237e-06	1.05	5' UTR	1	11788334	11789475	1142	1
chr2L	11790772	11791011	240	FBgn0032375	FBtr0300384	853	CG14932	FI16666p1 [Drosophila melanogaster]	NA	NA	2.5e-54	1	240,	0	-0.552	0.205116	0.159	3' UTR	1	11789919	11791011	1093	1
chr2L	11839912	11840329	418	FBgn0259964	FBtr0300310	0	Sfp33A3	IP03390p, partial [Drosophila melanogaster]	GO:0004857(enzyme inhibitor activity);GO:0005515(protein binding);GO:0005615(extracellular space);GO:0032504(multicellular organism reproduction);GO:0043086(negative regulation of catalytic activity)	NA	0	1	418,	0	-434	0	-2.41	5' UTR	1	11839912	11840329	418	1
chr2L	11840691	11840998	308	FBgn0051704	FBtr0080273	0	CG31704	uncharacterized protein Dmel_CG31704, isoform A [Drosophila melanogaster]	GO:0005515(protein binding);GO:0005615(extracellular space);GO:0032504(multicellular organism reproduction)	NA	0	1	308,	0	-49.2	3.98107e-51	-0.474	5' UTR	1	11840691	11840998	308	1
chr2L	11843125	11843661	537	FBgn0040968	FBtr0080274	0	CG14933	RH55703p [Drosophila melanogaster]	GO:0005515(protein binding)	NA	0	1	537,	0	-434	0	-2.05	5' UTR	1	11843137	11844012	876	1
chr2L	11843137	11844012	876	FBgn0040968	FBtr0080274	0	CG14933	RH55703p [Drosophila melanogaster]	GO:0005515(protein binding)	NA	0	1	876,	0	-434	0	-1.92	5' UTR	1	11843137	11844012	876	1
chr2L	11990561	11990830	270	FBgn0032390	FBtr0080285	625	dgt2	dim gamma-tubulin 2, isoform A [Drosophila melanogaster]	GO:0000922(spindle pole);GO:0005515(protein binding);GO:0005737(cytoplasm);GO:0005819(spindle);GO:0005856(cytoskeleton);GO:0005874(microtubule);GO:0007049(cell cycle);GO:0008017(microtubule binding);GO:0032991(protein-containing complex);GO:0051301(cell division);GO:0072687(meiotic spindle)	NA	2e-20	1	270,	0	-0.728	0.121899	0.339	3' UTR	1	11989936	11990834	899	1
chr2L	12009565	12009832	268	FBgn0014019	FBtr0342591	1412	Rh5	rhodopsin 5, isoform A [Drosophila melanogaster]	GO:0004930(G protein-coupled receptor activity);GO:0005887(integral component of plasma membrane);GO:0007165(signal transduction);GO:0007186(G protein-coupled receptor signaling pathway);GO:0007601(visual perception);GO:0007602(phototransduction);GO:0007605(sensory perception of sound);GO:0008020(G protein-coupled photoreceptor activity);GO:0009416(response to light stimulus);GO:0009584(detection…	NA	2e-90	1	268,	0	-4.49	8.91251e-06	0.899	3' UTR	1	12008153	12009832	1680	1
chr2L	12027438	12027618	181	FBgn0010497	FBtr0080292	0	dmGlut	dietary and metabolic glutamate transporter [Drosophila melanogaster]	GO:0005314(high-affinity glutamate transmembrane transporter activity);GO:0005886(plasma membrane);GO:0006541(glutamine metabolic process);GO:0007005(mitochondrion organization);GO:0015321(sodium-dependent phosphate transmembrane transporter activity);GO:0015813(L-glutamate transmembrane transport);GO:0016020(membrane);GO:0016021(integral component of membrane);GO:0035725(sodium ion transmembrane…	NA	6.3e-06	1	181,	0	-26.6	2.51189e-28	-2.98	5' UTR	1	12027438	12034122	6685	1
chr2L	12058042	12058251	210	FBgn0032404	FBtr0113037	1694	RpL7-like	ribosomal protein L7-like, isoform A [Drosophila melanogaster]	GO:0000463(maturation of LSU-rRNA from tricistronic rRNA transcript (SSU-rRNA, 5.8S rRNA, LSU-rRNA));GO:0002181(cytoplasmic translation);GO:0003723(RNA binding);GO:0003735(structural constituent of ribosome);GO:0005840(ribosome);GO:0022625(cytosolic large ribosomal subunit)	03010(Ribosome - Drosophila melanogaster (fruit fly))	7.9e-11	1	210,	0	-0.463	0.269774	-0.545	3' UTR	1	12056348	12058251	1904	1
chr2L	12058044	12058251	208	FBgn0032404	FBtr0113037	1696	RpL7-like	ribosomal protein L7-like, isoform A [Drosophila melanogaster]	GO:0000463(maturation of LSU-rRNA from tricistronic rRNA transcript (SSU-rRNA, 5.8S rRNA, LSU-rRNA));GO:0002181(cytoplasmic translation);GO:0003723(RNA binding);GO:0003735(structural constituent of ribosome);GO:0005840(ribosome);GO:0022625(cytosolic large ribosomal subunit)	03010(Ribosome - Drosophila melanogaster (fruit fly))	6.3e-11	1	208,	0	-0.463	0.269774	-0.545	3' UTR	1	12056348	12058251	1904	1
chr2L	12086740	12087039	300	FBgn0265804	FBtr0342601	119	lncRNA:CR44593	NA	NA	NA	3.2e-07	1	300,	0	-12.4	6.30957e-14	-2.66	Exon (FBtr0342601/FBgn0265804, exon 1 of 1)	1	12086621	12088025	1405	1
chr2L	12097453	12097687	235	FBgn0028707	FBtr0110911	928	Mt2	methyltransferase 2, isoform C [Drosophila melanogaster]	GO:0000723(telomere maintenance);GO:0002230(positive regulation of defense response to virus by host);GO:0003886(DNA (cytosine-5-)-methyltransferase activity);GO:0005634(nucleus);GO:0006306(DNA methylation);GO:0006979(response to oxidative stress);GO:0008168(methyltransferase activity);GO:0008175(tRNA methyltransferase activity);GO:0008340(determination of adult lifespan);GO:0009408(response to h…	NA	1.4e-08	1	235,	0	-0.803	0.0977237	0.591	3' UTR	1	12096525	12097687	1163	1
chr2L	12103751	12103990	240	FBgn0027081	FBtr0080331	0	ThrRS	Threonyl-tRNA synthetase, isoform C [Drosophila melanogaster]	GO:0000166(nucleotide binding);GO:0004812(aminoacyl-tRNA ligase activity);GO:0004829(threonine-tRNA ligase activity);GO:0005524(ATP binding);GO:0005737(cytoplasm);GO:0005739(mitochondrion);GO:0006418(tRNA aminoacylation for protein translation);GO:0006435(threonyl-tRNA aminoacylation);GO:0016874(ligase activity);GO:0043039(tRNA aminoacylation)	00970(Aminoacyl-tRNA biosynthesis - Drosophila melanogaster (fruit fly))	6.3e-18	1	240,	0	-31.1	7.94328e-33	-1.34	5' UTR	1	12103751	12106894	3144	1
chr2L	12114360	12114600	241	FBgn0032414	FBtr0080336	0	CG17211	uncharacterized protein Dmel_CG17211 [Drosophila melanogaster]	GO:0005178(integrin binding);GO:0005515(protein binding);GO:0031012(extracellular matrix);GO:0060562(epithelial tube morphogenesis)	NA	3.2e-14	1	241,	0	-6.71	4.36516e-08	-2.76	5' UTR	1	12114360	12129896	15537	1
chr2L	12142780	12153722	10943	FBgn0051760	FBtr0301019	0	CG31760	uncharacterized protein Dmel_CG31760, isoform C [Drosophila melanogaster]	GO:0003674(molecular_function);GO:0004930(G protein-coupled receptor activity);GO:0005575(cellular_component);GO:0005886(plasma membrane);GO:0007165(signal transduction);GO:0007186(G protein-coupled receptor signaling pathway);GO:0008150(biological_process);GO:0016020(membrane);GO:0016021(integral component of membrane)	NA	1e-102	3	76,218,215,	0,2269,10728	-31.4	3.98107e-33	-1.95	5' UTR	1	12142780	12170217	27438	1
chr2L	12166436	12166704	269	FBgn0051760	FBtr0301019	23656	CG31760	uncharacterized protein Dmel_CG31760, isoform C [Drosophila melanogaster]	GO:0003674(molecular_function);GO:0004930(G protein-coupled receptor activity);GO:0005575(cellular_component);GO:0005886(plasma membrane);GO:0007165(signal transduction);GO:0007186(G protein-coupled receptor signaling pathway);GO:0008150(biological_process);GO:0016020(membrane);GO:0016021(integral component of membrane)	NA	1e-146	1	269,	0	-5.46	8.70964e-07	0.737	3' UTR	1	12142780	12170217	27438	1
chr2L	12201328	12201718	391	FBgn0000114	FBtr0331998	26324	bru1	uncharacterized protein Dere_GG23776, isoform F [Drosophila erecta]	GO:0000381(regulation of alternative mRNA splicing, via spliceosome);GO:0003676(nucleic acid binding);GO:0003723(RNA binding);GO:0003729(mRNA binding);GO:0003730(mRNA 3'-UTR binding);GO:0005515(protein binding);GO:0005634(nucleus);GO:0005737(cytoplasm);GO:0006376(mRNA splice site selection);GO:0007281(germ cell development);GO:0007319(negative regulation of oskar mRNA translation);GO:0014881(regu…	04320(Dorso-ventral axis formation - Drosophila melanogaster (fruit fly))	4e-73	1	391,	0	-56.8	1.25893e-58	-3.81	5' UTR	1	12175004	12312311	137308	1
chr2L	12222304	12270974	48671	FBgn0000114	FBtr0300567	0	bru1	uncharacterized protein Dere_GG23776, isoform F [Drosophila erecta]	GO:0000381(regulation of alternative mRNA splicing, via spliceosome);GO:0003676(nucleic acid binding);GO:0003723(RNA binding);GO:0003729(mRNA binding);GO:0003730(mRNA 3'-UTR binding);GO:0005515(protein binding);GO:0005634(nucleus);GO:0005737(cytoplasm);GO:0006376(mRNA splice site selection);GO:0007281(germ cell development);GO:0007319(negative regulation of oskar mRNA translation);GO:0014881(regu…	04320(Dorso-ventral axis formation - Drosophila melanogaster (fruit fly))	0	3	34,913,43,	0,18564,48628	-20.6	3.16228e-22	-0.232	5' UTR	1	12270932	12311104	40173	1
chr2L	12287422	12288907	1486	FBgn0000114	FBtr0331998	112418	bru1	uncharacterized protein Dere_GG23776, isoform F [Drosophila erecta]	GO:0000381(regulation of alternative mRNA splicing, via spliceosome);GO:0003676(nucleic acid binding);GO:0003723(RNA binding);GO:0003729(mRNA binding);GO:0003730(mRNA 3'-UTR binding);GO:0005515(protein binding);GO:0005634(nucleus);GO:0005737(cytoplasm);GO:0006376(mRNA splice site selection);GO:0007281(germ cell development);GO:0007319(negative regulation of oskar mRNA translation);GO:0014881(regu…	04320(Dorso-ventral axis formation - Drosophila melanogaster (fruit fly))	3.2e-42	2	387,3,	0,1483	-63.8	1e-65	-3.41	5' UTR	1	12175004	12312311	137308	1
chr2L	12344279	12344338	60	FBgn0262475	FBtr0304856	60	bru2	bruno 2, isoform D [Drosophila melanogaster]	GO:0000381(regulation of alternative mRNA splicing, via spliceosome);GO:0003676(nucleic acid binding);GO:0003723(RNA binding);GO:0003729(mRNA binding);GO:0005575(cellular_component);GO:0005634(nucleus);GO:0005737(cytoplasm);GO:0006376(mRNA splice site selection);GO:0017148(negative regulation of translation);GO:1990904(ribonucleoprotein complex)	NA	0.0093	1	60,	0	-0.36	0.378443	-1.17	5' UTR	1	12344219	12397528	53310	1
chr2L	12348096	12352191	4096	FBgn0262475	FBtr0304858	0	bru2	bruno 2, isoform D [Drosophila melanogaster]	GO:0000381(regulation of alternative mRNA splicing, via spliceosome);GO:0003676(nucleic acid binding);GO:0003723(RNA binding);GO:0003729(mRNA binding);GO:0005575(cellular_component);GO:0005634(nucleus);GO:0005737(cytoplasm);GO:0006376(mRNA splice site selection);GO:0017148(negative regulation of translation);GO:1990904(ribonucleoprotein complex)	NA	4e-51	2	260,488,	0,3608	-60.6	1.58489e-62	-1.98	5' UTR	1	12348117	12397528	49412	1
chr2L	12366406	12373817	7412	FBgn0262475	FBtr0304863	0	bru2	bruno 2, isoform D [Drosophila melanogaster]	GO:0000381(regulation of alternative mRNA splicing, via spliceosome);GO:0003676(nucleic acid binding);GO:0003723(RNA binding);GO:0003729(mRNA binding);GO:0005575(cellular_component);GO:0005634(nucleus);GO:0005737(cytoplasm);GO:0006376(mRNA splice site selection);GO:0017148(negative regulation of translation);GO:1990904(ribonucleoprotein complex)	NA	7.9e-32	3	116,247,235,	0,3430,7177	-178	1e-179	-2.73	5' UTR	1	12369836	12397528	27693	1
chr2L	12373907	12374026	120	FBgn0262475	FBtr0304856	29688	bru2	bruno 2, isoform D [Drosophila melanogaster]	GO:0000381(regulation of alternative mRNA splicing, via spliceosome);GO:0003676(nucleic acid binding);GO:0003723(RNA binding);GO:0003729(mRNA binding);GO:0005575(cellular_component);GO:0005634(nucleus);GO:0005737(cytoplasm);GO:0006376(mRNA splice site selection);GO:0017148(negative regulation of translation);GO:1990904(ribonucleoprotein complex)	NA	0.00016	1	120,	0	-25.9	1.58489e-27	-1.39	Exon (FBtr0304861/FBgn0262475, exon 2 of 7)	1	12344219	12397528	53310	1
chr2L	12396512	12397528	1017	FBgn0262475	FBtr0304856	52293	bru2	bruno 2, isoform D [Drosophila melanogaster]	GO:0000381(regulation of alternative mRNA splicing, via spliceosome);GO:0003676(nucleic acid binding);GO:0003723(RNA binding);GO:0003729(mRNA binding);GO:0005575(cellular_component);GO:0005634(nucleus);GO:0005737(cytoplasm);GO:0006376(mRNA splice site selection);GO:0017148(negative regulation of translation);GO:1990904(ribonucleoprotein complex)	NA	1e-185	1	1017,	0	-204	1e-205	-1.01	3' UTR	1	12344219	12397528	53310	1
chr2L	12429577	12430021	445	FBgn0032430	FBtr0080367	1549	CG6388	uncharacterized protein Dmel_CG6388 [Drosophila melanogaster]	GO:0000049(tRNA binding);GO:0002940(tRNA N2-guanine methylation);GO:0003723(RNA binding);GO:0004809(tRNA (guanine-N2-)-methyltransferase activity);GO:0005634(nucleus);GO:0005739(mitochondrion);GO:0008033(tRNA processing);GO:0008168(methyltransferase activity);GO:0016740(transferase activity);GO:0032259(methylation)	NA	0	2	164,224,	0,221	-4.61	6.76083e-06	0.4	3' UTR	1	12428028	12430021	1994	1
chr2L	12440469	12440619	151	FBgn0020443	FBtr0080369	6017	eRF3	eukaryotic translation release factor 3, isoform C [Drosophila melanogaster]	GO:0002184(cytoplasmic translational termination);GO:0003747(translation release factor activity);GO:0003924(GTPase activity);GO:0005525(GTP binding);GO:0005829(cytosol);GO:0006412(translation);GO:0006415(translational termination);GO:0008079(translation termination factor activity);GO:0018444(translation release factor complex)	03015(mRNA surveillance pathway - Drosophila melanogaster (fruit fly))	1e-18	1	151,	0	-4.14	2.04174e-05	-0.51	3' UTR	1	12434452	12440602	6151	1
chr2L	12441099	12441279	181	FBgn0020443	FBtr0333089	6647	eRF3	eukaryotic translation release factor 3, isoform C [Drosophila melanogaster]	GO:0002184(cytoplasmic translational termination);GO:0003747(translation release factor activity);GO:0003924(GTPase activity);GO:0005525(GTP binding);GO:0005829(cytosol);GO:0006412(translation);GO:0006415(translational termination);GO:0008079(translation termination factor activity);GO:0018444(translation release factor complex)	03015(mRNA surveillance pathway - Drosophila melanogaster (fruit fly))	1.3e-19	1	181,	0	-3.4	0.000125893	-1.07	3' UTR	1	12434452	12441279	6828	1
chr2L	12454831	12454951	121	FBgn0032437	FBtr0329828	1167	CR17024	GD23841 [Drosophila simulans]	NA	NA	4.6e-05	1	121,	0	-0.386	0.346737	0.807	Exon (FBtr0329828/FBgn0032437, exon 1 of 1)	1	12453664	12454951	1288	1
chr2L	12508326	12508504	179	FBgn0259176	FBtr0300523	38107	bun	bunched, isoform P [Drosophila melanogaster]	GO:0001751(compound eye photoreceptor cell differentiation);GO:0002052(positive regulation of neuroblast proliferation);GO:0003700(DNA-binding transcription factor activity);GO:0005634(nucleus);GO:0005737(cytoplasm);GO:0005829(cytosol);GO:0006351(transcription, DNA-templated);GO:0006355(regulation of transcription, DNA-templated);GO:0007275(multicellular organism development);GO:0007297(ovarian f…	NA	5e-21	1	179,	0	-7.39	8.70964e-09	-0.541	Exon (FBtr0334410/FBgn0262353, exon 1 of 1)	1	12455540	12546611	91072	2
chr2L	12543559	12544343	785	FBgn0259176	FBtr0300523	2268	bun	bunched, isoform P [Drosophila melanogaster]	GO:0001751(compound eye photoreceptor cell differentiation);GO:0002052(positive regulation of neuroblast proliferation);GO:0003700(DNA-binding transcription factor activity);GO:0005634(nucleus);GO:0005737(cytoplasm);GO:0005829(cytosol);GO:0006351(transcription, DNA-templated);GO:0006355(regulation of transcription, DNA-templated);GO:0007275(multicellular organism development);GO:0007297(ovarian f…	NA	1.3e-31	2	40,404,	0,381	-0.81	0.0977237	0.572	Exon (FBtr0303215/FBgn0261709, exon 1 of 2)	1	12455540	12546611	91072	2
chr2L	12587685	12587805	121	FBgn0085424	FBtr0112642	60	nub	nubbin, isoform D [Drosophila melanogaster]	GO:0000976(transcription regulatory region sequence-specific DNA binding);GO:0001077(GO_0001077);GO:0001228(DNA-binding transcription activator activity, RNA polymerase II-specific);GO:0002809(negative regulation of antibacterial peptide biosynthetic process);GO:0003677(DNA binding);GO:0003700(DNA-binding transcription factor activity);GO:0005634(nucleus);GO:0006351(transcription, DNA-templated);…	NA	0.0013	1	121,	0	-3.58	7.94328e-05	-5.64	5' UTR	1	12587625	12628135	40511	1
chr2L	12618433	12625466	7034	FBgn0085424	FBtr0342628	0	nub	nubbin, isoform D [Drosophila melanogaster]	GO:0000976(transcription regulatory region sequence-specific DNA binding);GO:0001077(GO_0001077);GO:0001228(DNA-binding transcription activator activity, RNA polymerase II-specific);GO:0002809(negative regulation of antibacterial peptide biosynthetic process);GO:0003677(DNA binding);GO:0003700(DNA-binding transcription factor activity);GO:0005634(nucleus);GO:0006351(transcription, DNA-templated);…	NA	4e-70	3	693,45,12,	0,4542,7022	-52.2	5.01187e-54	-2.37	5' UTR	1	12618783	12628135	9353	1
chr2L	12678627	12678746	120	FBgn0004394	FBtr0340540	21462	pdm2	POU domain protein 2, isoform A [Drosophila melanogaster]	GO:0001077(GO_0001077);GO:0001228(DNA-binding transcription activator activity, RNA polymerase II-specific);GO:0003677(DNA binding);GO:0003700(DNA-binding transcription factor activity);GO:0005634(nucleus);GO:0006351(transcription, DNA-templated);GO:0006355(regulation of transcription, DNA-templated);GO:0007275(multicellular organism development);GO:0007398(ectoderm development);GO:0007417(centra…	NA	0.00072	1	120,	0	-0.502	0.239332	-1.7	5' UTR	1	12657165	12686306	29142	1
chr2L	12695502	12696053	552	FBgn0032447	FBtr0080396	0	PICK1	protein interacting with C kinase 1, isoform E [Drosophila melanogaster]	GO:0002092(positive regulation of receptor internalization);GO:0005080(protein kinase C binding);GO:0005515(protein binding);GO:0005543(phospholipid binding);GO:0005737(cytoplasm);GO:0005886(plasma membrane);GO:0006886(intracellular protein transport);GO:0008021(synaptic vesicle);GO:0014069(postsynaptic density);GO:0016301(kinase activity);GO:0016310(phosphorylation);GO:0019904(protein domain spe…	NA	2.5e-17	2	22,218,	0,334	-0.743	0.116681	0.499	5' UTR	1	12695836	12698917	3082	1
chr2L	12706474	12706683	210	FBgn0032451	FBtr0080397	1749	spict	spichthyin, isoform B [Drosophila melanogaster]	GO:0015095(magnesium ion transmembrane transporter activity);GO:0015693(magnesium ion transport);GO:0016020(membrane);GO:0016021(integral component of membrane);GO:0030514(negative regulation of BMP signaling pathway);GO:0045886(negative regulation of synaptic growth at neuromuscular junction);GO:0048691(positive regulation of axon extension involved in regeneration);GO:1903830(magnesium ion tran…	NA	1e-104	1	210,	0	-0.538	0.214289	0.128	3' UTR	1	12704725	12706683	1959	1
chr2L	12744552	12766306	21755	FBgn0032457	FBtr0080402	0	CG15483	FI06150p, partial [Drosophila melanogaster]	GO:0005794(Golgi apparatus);GO:0015020(glucuronosyltransferase activity);GO:0035269(protein O-linked mannosylation)	NA	0	2	256,75,	0,21680	-14.9	1.99526e-16	0.415	5' UTR	1	12760346	12761840	1495	2
chr2L	13004480	13004719	240	FBgn0021796	FBtr0080422	0	Tor	target of rapamycin, isoform A [Drosophila melanogaster]	GO:0000166(nucleotide binding);GO:0001558(regulation of cell growth);GO:0001934(positive regulation of protein phosphorylation);GO:0004672(protein kinase activity);GO:0004674(protein serine/threonine kinase activity);GO:0005515(protein binding);GO:0005524(ATP binding);GO:0005634(nucleus);GO:0005737(cytoplasm);GO:0006281(DNA repair);GO:0006468(protein phosphorylation);GO:0006914(autophagy);GO:0007…	04136(Autophagy - other - Drosophila melanogaster (fruit fly));04140(Autophagy - animal - Drosophila melanogaster (fruit fly));04150(mTOR signaling pathway - Drosophila melanogaster (fruit fly));04213(Longevity regulating pathway - multiple species - Drosophila melanogaster (fruit fly))	1.4e-09	1	240,	0	-8.73	3.54813e-10	-2.33	5' UTR	1	13004480	13013197	8718	1
chr2L	13012958	13013197	240	FBgn0021796	FBtr0080422	8478	Tor	target of rapamycin, isoform A [Drosophila melanogaster]	GO:0000166(nucleotide binding);GO:0001558(regulation of cell growth);GO:0001934(positive regulation of protein phosphorylation);GO:0004672(protein kinase activity);GO:0004674(protein serine/threonine kinase activity);GO:0005515(protein binding);GO:0005524(ATP binding);GO:0005634(nucleus);GO:0005737(cytoplasm);GO:0006281(DNA repair);GO:0006468(protein phosphorylation);GO:0006914(autophagy);GO:0007…	04136(Autophagy - other - Drosophila melanogaster (fruit fly));04140(Autophagy - animal - Drosophila melanogaster (fruit fly));04150(mTOR signaling pathway - Drosophila melanogaster (fruit fly));04213(Longevity regulating pathway - multiple species - Drosophila melanogaster (fruit fly))	3.2e-25	1	240,	0	-0.858	0.0851138	-0.316	3' UTR	1	13004480	13013197	8718	1
chr2L	13162884	13163153	270	FBgn0032473	FBtr0080433	2357	kmg	kumgang [Drosophila melanogaster]	GO:0000979(RNA polymerase II core promoter sequence-specific DNA binding);GO:0003676(nucleic acid binding);GO:0003682(chromatin binding);GO:0005634(nucleus);GO:0007283(spermatogenesis);GO:0010468(regulation of gene expression);GO:0035097(histone methyltransferase complex)	NA	5e-73	1	270,	0	-1.35	0.0223872	0.42	3' UTR	1	13160527	13163153	2627	1
chr2L	13165984	13166464	481	FBgn0032474	FBtr0080493	0	DnaJ-H	DnaJ homolog, isoform C [Drosophila melanogaster]	GO:0005829(cytosol);GO:0006457(protein folding);GO:0016020(membrane);GO:0016021(integral component of membrane);GO:0031072(heat shock protein binding);GO:0046872(metal ion binding);GO:0051082(unfolded protein binding)	04141(Protein processing in endoplasmic reticulum - Drosophila melanogaster (fruit fly))	1e-262	1	481,	0	-3.59	7.94328e-05	0.219	5' UTR	1	13163312	13166072	2761	2
chr2L	13177150	13177360	211	FBgn0032476	FBtr0080435	0	CG5439	uncharacterized protein Dmel_CG5439 [Drosophila melanogaster]	GO:0003674(molecular_function);GO:0005575(cellular_component);GO:0008150(biological_process);GO:0035091(phosphatidylinositol binding)	NA	7.9e-13	1	211,	0	-2.87	0.000457088	0.698	5' UTR	1	13177150	13178978	1829	1
chr2L	13184494	13184875	382	FBgn0032478	FBtr0080437	1044	CG5458	uncharacterized protein Dmel_CG5458 [Drosophila melanogaster]	GO:0003674(molecular_function);GO:0005634(nucleus);GO:0005829(cytosol);GO:0035082(axoneme assembly)	NA	0	1	382,	0	-7.92	2.45471e-09	0.475	3' UTR	1	13183450	13184875	1426	1
chr2L	13203762	13203971	210	FBgn0032482	FBtr0080439	0	Pect	phosphoethanolamine cytidylyltransferase, isoform E [Drosophila melanogaster]	GO:0003824(catalytic activity);GO:0009058(biosynthetic process);GO:0016740(transferase activity);GO:0016779(nucleotidyltransferase activity);GO:0042439(ethanolamine-containing compound metabolic process)	00440(Phosphonate and phosphinate metabolism - Drosophila melanogaster (fruit fly));00564(Glycerophospholipid metabolism - Drosophila melanogaster (fruit fly));01100(Metabolic pathways - Drosophila melanogaster (fruit fly))	5e-64	1	210,	0	-11	1.99526e-12	-0.924	5' UTR	1	13203762	13210828	7067	1
chr2L	13221073	13221398	326	FBgn0032486	FBtr0080444	1094	mRF1	mitochondrial translation release factor 1 [Drosophila melanogaster]	GO:0003747(translation release factor activity);GO:0005739(mitochondrion);GO:0006415(translational termination);GO:0016149(translation release factor activity, codon specific);GO:0043022(ribosome binding);GO:0070126(mitochondrial translational termination)	NA	1e-22	1	326,	0	-1.12	0.0416869	0.362	3' UTR	1	13219979	13221398	1420	1
chr2L	13246321	13246618	298	FBgn0032495	FBtr0080452	89	CG16820	uncharacterized protein Dmel_CG16820 [Drosophila melanogaster]	GO:0005615(extracellular space);GO:0007623(circadian rhythm);GO:0032504(multicellular organism reproduction)	NA	1e-125	1	298,	0	-38.4	3.16228e-40	-0.788	5' UTR	1	13246232	13250189	3958	1
chr2L	13251539	13251806	268	FBgn0284244	FBtr0305556	30	l(2)k05911	lethal (2) k05911 [Drosophila melanogaster]	GO:0004252(serine-type endopeptidase activity);GO:0005615(extracellular space);GO:0006508(proteolysis);GO:0008233(peptidase activity);GO:0008236(serine-type peptidase activity);GO:0016787(hydrolase activity)	NA	1.1e-07	1	268,	0	-1.05	0.0489779	-2.55	5' UTR	1	13251509	13257426	5918	1
chr2L	13258218	13258336	119	FBgn0051851	FBtr0080454	741	Naa20B	N(alpha)-acetyltransferase 20 B, isoform A [Drosophila melanogaster]	GO:0004596(peptide alpha-N-acetyltransferase activity);GO:0016020(membrane);GO:0016021(integral component of membrane);GO:0016740(transferase activity);GO:0016746(transferase activity, transferring acyl groups);GO:0017196(N-terminal peptidyl-methionine acetylation);GO:0031416(NatB complex)	NA	4e-11	1	119,	0	-0.568	0.194984	0.247	3' UTR	1	13257477	13258336	860	1
chr2L	13261008	13261158	151	FBgn0264894	FBtr0334851	0	CG44085	uncharacterized protein Dmel_CG44085, isoform M [Drosophila melanogaster]	GO:0005078(MAP-kinase scaffold activity);GO:0043410(positive regulation of MAPK cascade)	NA	5e-15	1	151,	0	-30.4	3.98107e-32	-1.52	5' UTR	1	13261008	13284043	23036	1
chr2L	13261338	13261428	91	FBgn0264894	FBtr0334851	330	CG44085	uncharacterized protein Dmel_CG44085, isoform M [Drosophila melanogaster]	GO:0005078(MAP-kinase scaffold activity);GO:0043410(positive regulation of MAPK cascade)	NA	1.6e-14	1	91,	0	-11.5	5.01187e-13	-3.55	5' UTR	1	13261008	13284043	23036	1
chr2L	13261638	13267836	6199	FBgn0051848	FBtr0303784	0	CG31848	uncharacterized protein Dmel_CG31848 [Drosophila melanogaster]	GO:0003674(molecular_function);GO:0005575(cellular_component);GO:0008150(biological_process)	NA	1e-134	3	55,363,362,	0,5231,5837	-176	1e-177	-1.58	5' UTR	1	13264996	13265876	881	2
chr2L	13271309	13271549	241	FBgn0264894	FBtr0334851	10301	CG44085	uncharacterized protein Dmel_CG44085, isoform M [Drosophila melanogaster]	GO:0005078(MAP-kinase scaffold activity);GO:0043410(positive regulation of MAPK cascade)	NA	2e-17	1	241,	0	-13.3	7.94328e-15	-0.63	5' UTR	1	13261008	13284043	23036	1
chr2L	13278041	13278431	391	FBgn0264894	FBtr0334851	17033	CG44085	uncharacterized protein Dmel_CG44085, isoform M [Drosophila melanogaster]	GO:0005078(MAP-kinase scaffold activity);GO:0043410(positive regulation of MAPK cascade)	NA	1e-71	1	391,	0	-15.1	1.25893e-16	0.985	Exon (FBtr0334863/FBgn0264894, exon 8 of 9)	1	13261008	13284043	23036	1
chr2L	13287587	13288369	783	FBgn0032499	FBtr0080460	810	Uvrag	UV-resistance associated gene, isoform B [Drosophila melanogaster]	GO:0000149(SNARE binding);GO:0000323(lytic vacuole);GO:0005768(endosome);GO:0007219(Notch signaling pathway);GO:0008285(negative regulation of cell population proliferation);GO:0016322(neuron remodeling);GO:0035493(SNARE complex assembly);GO:0040008(regulation of growth);GO:0045746(negative regulation of Notch signaling pathway);GO:0048260(positive regulation of receptor-mediated endocytosis);GO:…	04140(Autophagy - animal - Drosophila melanogaster (fruit fly))	1e-104	2	655,65,	0,718	-13.1	1.25893e-14	0.757	Exon (FBtr0080460/FBgn0032499, exon 2 of 5)	1	13286777	13289556	2780	1
chr2L	13290117	13291134	1018	FBgn0051729	FBtr0344851	0	CG31729	uncharacterized protein Dmel_CG31729, isoform A [Drosophila melanogaster]	GO:0000166(nucleotide binding);GO:0000287(magnesium ion binding);GO:0004012(phospholipid-translocating ATPase activity);GO:0005524(ATP binding);GO:0005768(endosome);GO:0005802(trans-Golgi network);GO:0005886(plasma membrane);GO:0006890(retrograde vesicle-mediated transport, Golgi to endoplasmic reticulum);GO:0006897(endocytosis);GO:0015914(phospholipid transport);GO:0016020(membrane);GO:0016021(i…	NA	1e-44	1	1018,	0	-30.6	2.51189e-32	-1.6	5' UTR	1	13290910	13301516	10607	1
chr2L	13296355	13296714	360	FBgn0051729	FBtr0080461	6358	CG31729	uncharacterized protein Dmel_CG31729, isoform A [Drosophila melanogaster]	GO:0000166(nucleotide binding);GO:0000287(magnesium ion binding);GO:0004012(phospholipid-translocating ATPase activity);GO:0005524(ATP binding);GO:0005768(endosome);GO:0005802(trans-Golgi network);GO:0005886(plasma membrane);GO:0006890(retrograde vesicle-mediated transport, Golgi to endoplasmic reticulum);GO:0006897(endocytosis);GO:0015914(phospholipid transport);GO:0016020(membrane);GO:0016021(i…	NA	7.9e-53	1	360,	0	-71.3	3.16228e-73	-2.89	5' UTR	1	13289997	13301516	11520	1
chr2L	13304818	13305027	210	FBgn0032503	FBtr0329824	30	CG16825	uncharacterized protein Dmel_CG16825, isoform A [Drosophila melanogaster]	GO:0003674(molecular_function);GO:0005575(cellular_component);GO:0008150(biological_process);GO:0016020(membrane);GO:0016021(integral component of membrane)	NA	2.3e-10	1	210,	0	-3.98	3.01995e-05	1.18	5' UTR	1	13304788	13307807	3020	1
chr2L	13307598	13307807	210	FBgn0032503	FBtr0329824	2810	CG16825	uncharacterized protein Dmel_CG16825, isoform A [Drosophila melanogaster]	GO:0003674(molecular_function);GO:0005575(cellular_component);GO:0008150(biological_process);GO:0016020(membrane);GO:0016021(integral component of membrane)	NA	4e-61	1	210,	0	-1.49	0.0154882	-0.285	3' UTR	1	13304788	13307807	3020	1
chr2L	13369204	13369352	149	FBgn0051855	FBtr0080467	0	CG31855	similar to Drosophila melanogaster CG6537, partial [Drosophila yakuba]	GO:0032434(regulation of proteasomal ubiquitin-dependent protein catabolic process)	NA	6.9e-09	1	149,	0	-14.8	1.99526e-16	-0.935	5' UTR	1	13369204	13370329	1126	1
chr2L	13369589	13369855	267	FBgn0051855	FBtr0080467	385	CG31855	similar to Drosophila melanogaster CG6537, partial [Drosophila yakuba]	GO:0032434(regulation of proteasomal ubiquitin-dependent protein catabolic process)	NA	2.5e-30	1	267,	0	-4.9	3.23594e-06	-0.446	3' UTR	1	13369204	13370329	1126	1
chr2L	13370151	13370329	179	FBgn0032511	FBtr0080472	697	ND-B22	NADH dehydrogenase (ubiquinone) B22 subunit, isoform A [Drosophila melanogaster]	GO:0003954(NADH dehydrogenase activity);GO:0005747(mitochondrial respiratory chain complex I);GO:0006120(mitochondrial electron transport, NADH to ubiquinone);GO:0016491(oxidoreductase activity);GO:0055114(oxidation-reduction process)	00190(Oxidative phosphorylation - Drosophila melanogaster (fruit fly));01100(Metabolic pathways - Drosophila melanogaster (fruit fly))	6.3e-16	1	179,	0	-0.99	0.0588844	0.301	3' UTR	1	13370103	13371026	924	2
chr2L	13385255	13385671	417	FBgn0265810	FBtr0342638	0	asRNA:CR44599	NA	NA	NA	2.5e-45	1	417,	0	-3.04	0.000301995	0.263	3' UTR	1	13384822	13385403	582	2
chr2L	13393210	13393360	151	FBgn0032517	FBtr0080499	5639	CG7099	uncharacterized protein Dmel_CG7099 [Drosophila melanogaster]	GO:0000127(transcription factor TFIIIC complex);GO:0000995(RNA polymerase III general transcription initiation factor activity);GO:0001002(RNA polymerase III type 1 promoter sequence-specific DNA binding);GO:0001003(RNA polymerase III type 2 promoter sequence-specific DNA binding);GO:0006359(regulation of transcription by RNA polymerase III);GO:0006384(transcription initiation from RNA polymerase…	NA	0.00032	1	151,	0	-0.333	0.415911	0.186	Exon (FBtr0080499/FBgn0032517, exon 7 of 7)	1	13387571	13393959	6389	1
chr2L	13393629	13393959	331	FBgn0032517	FBtr0080499	6058	CG7099	uncharacterized protein Dmel_CG7099 [Drosophila melanogaster]	GO:0000127(transcription factor TFIIIC complex);GO:0000995(RNA polymerase III general transcription initiation factor activity);GO:0001002(RNA polymerase III type 1 promoter sequence-specific DNA binding);GO:0001003(RNA polymerase III type 2 promoter sequence-specific DNA binding);GO:0006359(regulation of transcription by RNA polymerase III);GO:0006384(transcription initiation from RNA polymerase…	NA	2.5e-40	1	331,	0	-12.7	3.16228e-14	-1.33	3' UTR	1	13387571	13393959	6389	1
chr2L	13403355	13404455	1101	FBgn0032521	FBtr0345438	4364	CG7110	uncharacterized protein Dmel_CG7110, isoform B [Drosophila melanogaster]	NA	NA	1e-08	4	1,416,73,48,	0,121,599,1053	-0.633	0.161065	0.224	Exon (FBtr0345438/FBgn0032521, exon 3 of 7)	1	13398991	13410955	11965	1
chr2L	13415431	13419344	3914	FBgn0263354	FBtr0308949	0	CG42784	uncharacterized protein Dmel_CG42784, isoform C [Drosophila melanogaster]	GO:0003674(molecular_function);GO:0005575(cellular_component);GO:0008150(biological_process);GO:0016020(membrane);GO:0016021(integral component of membrane)	NA	2e-27	2	346,124,	0,3790	-13.5	5.01187e-15	-2.31	5' UTR	1	13415431	13500427	84997	1
chr2L	13419521	13420645	1125	FBgn0263354	FBtr0308949	4090	CG42784	uncharacterized protein Dmel_CG42784, isoform C [Drosophila melanogaster]	GO:0003674(molecular_function);GO:0005575(cellular_component);GO:0008150(biological_process);GO:0016020(membrane);GO:0016021(integral component of membrane)	NA	2e-17	2	44,514,	0,611	-23.3	6.30957e-25	-1.77	5' UTR	1	13415431	13500427	84997	1
chr2L	13415431	13423245	7815	FBgn0263354	FBtr0308949	0	CG42784	uncharacterized protein Dmel_CG42784, isoform C [Drosophila melanogaster]	GO:0003674(molecular_function);GO:0005575(cellular_component);GO:0008150(biological_process);GO:0016020(membrane);GO:0016021(integral component of membrane)	NA	1e-27	2	346,254,	0,7561	-17.2	1e-18	-2.4	5' UTR	1	13415431	13500427	84997	1
chr2L	13461776	13473920	12145	FBgn0263354	FBtr0308949	46345	CG42784	uncharacterized protein Dmel_CG42784, isoform C [Drosophila melanogaster]	GO:0003674(molecular_function);GO:0005575(cellular_component);GO:0008150(biological_process);GO:0016020(membrane);GO:0016021(integral component of membrane)	NA	7.9e-41	2	425,115,	0,12030	-8.13	1.51356e-09	-2.08	5' UTR	1	13415431	13500427	84997	1
chr2L	13483449	13484227	779	FBgn0263354	FBtr0308949	68018	CG42784	uncharacterized protein Dmel_CG42784, isoform C [Drosophila melanogaster]	GO:0003674(molecular_function);GO:0005575(cellular_component);GO:0008150(biological_process);GO:0016020(membrane);GO:0016021(integral component of membrane)	NA	1e-102	1	779,	0	-52	7.94328e-54	-2.08	5' UTR	1	13415431	13500427	84997	1
chr2L	13484317	13484677	361	FBgn0263354	FBtr0308949	68886	CG42784	uncharacterized protein Dmel_CG42784, isoform C [Drosophila melanogaster]	GO:0003674(molecular_function);GO:0005575(cellular_component);GO:0008150(biological_process);GO:0016020(membrane);GO:0016021(integral component of membrane)	NA	1.3e-26	1	361,	0	-16	1.58489e-17	-1.27	5' UTR	1	13415431	13500427	84997	1
chr2L	13435622	13436662	1041	FBgn0026760	FBtr0080502	0	Tehao	tehao, isoform A [Drosophila melanogaster]	GO:0002224(toll-like receptor signaling pathway);GO:0002807(positive regulation of antimicrobial peptide biosynthetic process);GO:0005121(Toll binding);GO:0005515(protein binding);GO:0005886(plasma membrane);GO:0005887(integral component of plasma membrane);GO:0006954(inflammatory response);GO:0006967(positive regulation of antifungal peptide biosynthetic process);GO:0007165(signal transduction);…	NA	4e-14	1	1041,	0	-39.9	1e-41	-4.04	5' UTR	1	13435622	13439498	3877	1
chr2L	13459858	13460183	326	FBgn0261992	FBtr0303821	177	CG42810	IP04652p, partial [Drosophila melanogaster]	GO:0003674(molecular_function);GO:0005575(cellular_component);GO:0008150(biological_process)	NA	1e-141	1	326,	0	-2.47	0.00125893	0.182	3' UTR	1	13459681	13460183	503	1
chr2L	13461774	13484244	22471	FBgn0263354	FBtr0347400	0	CG42784	uncharacterized protein Dmel_CG42784, isoform C [Drosophila melanogaster]	GO:0003674(molecular_function);GO:0005575(cellular_component);GO:0008150(biological_process);GO:0016020(membrane);GO:0016021(integral component of membrane)	NA	1e-108	2	427,798,	0,21673	-63.4	2.51189e-65	-2.14	5' UTR	1	13461774	13500427	38654	1
chr2L	13484334	13484662	329	FBgn0263354	FBtr0308949	68903	CG42784	uncharacterized protein Dmel_CG42784, isoform C [Drosophila melanogaster]	GO:0003674(molecular_function);GO:0005575(cellular_component);GO:0008150(biological_process);GO:0016020(membrane);GO:0016021(integral component of membrane)	NA	7.9e-27	1	329,	0	-14.8	2.51189e-16	-1.25	5' UTR	1	13415431	13500427	84997	1
chr2L	13542620	13542797	178	FBgn0023407	FBtr0332509	6531	B4	B4, isoform A [Drosophila melanogaster]	GO:0005886(plasma membrane);GO:0007444(imaginal disc development);GO:0007623(circadian rhythm)	NA	5e-59	1	178,	0	-15.4	6.30957e-17	0.658	5' UTR	1	13500624	13549328	48705	2
chr2L	13550139	13609939	59801	FBgn0028513	FBtr0080512	0	CG9254	uncharacterized protein Dmel_CG9254 [Drosophila melanogaster]	GO:0006820(anion transport);GO:0016020(membrane);GO:0016021(integral component of membrane);GO:0022857(transmembrane transporter activity);GO:0055085(transmembrane transport)	NA	1e-178	4	282,525,33,149,	0,1003,8661,59652	-149	1e-150	-2.54	5' UTR	1	13595503	13597186	1684	2
chr2L	13637314	13638303	990	FBgn0259984	FBtr0080509	87175	kuz	kuzbanian, isoform A [Drosophila melanogaster]	GO:0003007(heart morphogenesis);GO:0004222(metalloendopeptidase activity);GO:0006508(proteolysis);GO:0006509(membrane protein ectodomain proteolysis);GO:0007219(Notch signaling pathway);GO:0007220(Notch receptor processing);GO:0007298(border follicle cell migration);GO:0007400(neuroblast fate determination);GO:0007411(axon guidance);GO:0007417(central nervous system development);GO:0007419(ventra…	NA	1e-85	1	990,	0	-12.7	3.16228e-14	-0.432	3' UTR	1	13550139	13638238	88100	1
chr2L	13669635	13670497	863	FBgn0028527	FBtr0080527	4110	CG18507	uncharacterized protein Dmel_CG18507, isoform D [Drosophila melanogaster]	GO:0016020(membrane);GO:0016021(integral component of membrane)	NA	1e-104	2	210,60,	0,803	-17.4	5.01187e-19	1.92	3' UTR	1	13665525	13669844	4320	1
chr2L	13736583	13736790	208	FBgn0051813	FBtr0080531	445	CG31813	RE62259p, partial [Drosophila melanogaster]	GO:0005615(extracellular space);GO:0019730(antimicrobial humoral response);GO:0030431(sleep)	NA	6e-06	1	208,	0	-0.507	0.236048	-0.859	3' UTR	1	13736138	13736790	653	1
chr2L	13753566	13753755	190	FBgn0028541	FBtr0343657	6614	TM9SF4	transmembrane 9 superfamily protein member 4, isoform A [Drosophila melanogaster]	GO:0005737(cytoplasm);GO:0005769(early endosome);GO:0005886(plasma membrane);GO:0006909(phagocytosis);GO:0012505(endomembrane system);GO:0016020(membrane);GO:0016021(integral component of membrane);GO:0035010(encapsulation of foreign target);GO:0050829(defense response to Gram-negative bacterium);GO:0061060(negative regulation of peptidoglycan recognition protein signaling pathway);GO:0072657(pro…	NA	0.0013	2	71,49,	0,141	-2.01	0.0040738	-1.65	Exon (FBtr0343658/FBgn0266140, exon 2 of 3)	1	13746952	13773905	26954	1
chr2L	13756253	13756402	150	FBgn0028541	FBtr0343657	9301	TM9SF4	transmembrane 9 superfamily protein member 4, isoform A [Drosophila melanogaster]	GO:0005737(cytoplasm);GO:0005769(early endosome);GO:0005886(plasma membrane);GO:0006909(phagocytosis);GO:0012505(endomembrane system);GO:0016020(membrane);GO:0016021(integral component of membrane);GO:0035010(encapsulation of foreign target);GO:0050829(defense response to Gram-negative bacterium);GO:0061060(negative regulation of peptidoglycan recognition protein signaling pathway);GO:0072657(pro…	NA	2.6e-07	1	150,	0	-0.733	0.120504	-0.702	Exon (FBtr0343659/FBgn0266140, exon 2 of 2)	1	13746952	13773905	26954	1
chr2L	13773695	13773905	211	FBgn0028541	FBtr0343657	26743	TM9SF4	transmembrane 9 superfamily protein member 4, isoform A [Drosophila melanogaster]	GO:0005737(cytoplasm);GO:0005769(early endosome);GO:0005886(plasma membrane);GO:0006909(phagocytosis);GO:0012505(endomembrane system);GO:0016020(membrane);GO:0016021(integral component of membrane);GO:0035010(encapsulation of foreign target);GO:0050829(defense response to Gram-negative bacterium);GO:0061060(negative regulation of peptidoglycan recognition protein signaling pathway);GO:0072657(pro…	NA	0	1	211,	0	-14.3	6.30957e-16	0.743	3' UTR	1	13746952	13773905	26954	1
chr2L	13793641	13793881	241	FBgn0028538	FBtr0080537	120	Sec71	secretory 71 [Drosophila melanogaster]	GO:0005085(guanyl-nucleotide exchange factor activity);GO:0005086(ARF guanyl-nucleotide exchange factor activity);GO:0005794(Golgi apparatus);GO:0005802(trans-Golgi network);GO:0016192(vesicle-mediated transport);GO:0031267(small GTPase binding);GO:0032012(regulation of ARF protein signal transduction);GO:0043001(Golgi to plasma membrane protein transport);GO:0045807(positive regulation of endocy…	04144(Endocytosis - Drosophila melanogaster (fruit fly))	7.9e-22	1	241,	0	-11	1.58489e-12	0.849	5' UTR	1	13793521	13799674	6154	1
chr2L	13821574	13821752	179	FBgn0000153	FBtr0080542	326	b	black, isoform A [Drosophila melanogaster]	GO:0003824(catalytic activity);GO:0004068(aspartate 1-decarboxylase activity);GO:0006212(uracil catabolic process);GO:0007632(visual behavior);GO:0016829(lyase activity);GO:0016831(carboxy-lyase activity);GO:0019483(beta-alanine biosynthetic process);GO:0019752(carboxylic acid metabolic process);GO:0030170(pyridoxal phosphate binding);GO:0048066(developmental pigmentation)	00250(Alanine, aspartate and glutamate metabolism - Drosophila melanogaster (fruit fly));00410(beta-Alanine metabolism - Drosophila melanogaster (fruit fly));00430(Taurine and hypotaurine metabolism - Drosophila melanogaster (fruit fly));00650(Butanoate metabolism - Drosophila melanogaster (fruit fly));01100(Metabolic pathways - Drosophila melanogaster (fruit fly))	6.3e-80	1	179,	0	-64	7.94328e-66	1.38	Exon (FBtr0080542/FBgn0000153, exon 1 of 3)	1	13821248	13823870	2623	1
chr2L	13835564	13891300	55737	FBgn0028509	FBtr0080546	0	CenG1A	centaurin gamma 1A, isoform B [Drosophila melanogaster]	GO:0000166(nucleotide binding);GO:0003924(GTPase activity);GO:0005096(GTPase activator activity);GO:0005515(protein binding);GO:0005525(GTP binding);GO:0005634(nucleus);GO:0016020(membrane);GO:0043087(regulation of GTPase activity);GO:0043547(positive regulation of GTPase activity);GO:0046872(metal ion binding);GO:0072375(medium-term memory)	04144(Endocytosis - Drosophila melanogaster (fruit fly))	0	3	869,750,1,	0,43393,55736	-434	0	-2.41	5' UTR	1	13835564	13898712	63149	1
chr2L	13895763	13895823	61	FBgn0028509	FBtr0080546	60199	CenG1A	centaurin gamma 1A, isoform B [Drosophila melanogaster]	GO:0000166(nucleotide binding);GO:0003924(GTPase activity);GO:0005096(GTPase activator activity);GO:0005515(protein binding);GO:0005525(GTP binding);GO:0005634(nucleus);GO:0016020(membrane);GO:0043087(regulation of GTPase activity);GO:0043547(positive regulation of GTPase activity);GO:0046872(metal ion binding);GO:0072375(medium-term memory)	04144(Endocytosis - Drosophila melanogaster (fruit fly))	3.3e-07	1	61,	0	-4.07	2.45471e-05	0.974	Exon (FBtr0080546/FBgn0028509, exon 5 of 8)	1	13835564	13898712	63149	1
chr2L	13848720	13849193	474	FBgn0028509	FBtr0080546	13156	CenG1A	centaurin gamma 1A, isoform B [Drosophila melanogaster]	GO:0000166(nucleotide binding);GO:0003924(GTPase activity);GO:0005096(GTPase activator activity);GO:0005515(protein binding);GO:0005525(GTP binding);GO:0005634(nucleus);GO:0016020(membrane);GO:0043087(regulation of GTPase activity);GO:0043547(positive regulation of GTPase activity);GO:0046872(metal ion binding);GO:0072375(medium-term memory)	04144(Endocytosis - Drosophila melanogaster (fruit fly))	0	1	474,	0	-8.28	1.04713e-09	0.383	3' UTR	1	13835564	13898712	63149	1
chr2L	13908752	13909182	431	FBgn0012037	FBtr0080552	3107	Ance	angiotensin converting enzyme, isoform A [Drosophila melanogaster]	GO:0004180(carboxypeptidase activity);GO:0005515(protein binding);GO:0005576(extracellular region);GO:0005615(extracellular space);GO:0005886(plasma membrane);GO:0006508(proteolysis);GO:0007289(spermatid nucleus differentiation);GO:0007291(sperm individualization);GO:0007552(metamorphosis);GO:0008233(peptidase activity);GO:0008237(metallopeptidase activity);GO:0008238(exopeptidase activity);GO:00…	NA	1e-193	3	37,173,90,	0,104,341	-8.31	9.77237e-10	0.5	3' UTR	1	13905645	13909170	3526	1
chr2L	13914725	13914904	180	FBgn0032536	FBtr0100327	0	Ance-3	Ance-3, isoform B [Drosophila melanogaster]	GO:0004180(carboxypeptidase activity);GO:0005615(extracellular space);GO:0005886(plasma membrane);GO:0006508(proteolysis);GO:0008233(peptidase activity);GO:0008237(metallopeptidase activity);GO:0008238(exopeptidase activity);GO:0008239(dipeptidyl-peptidase activity);GO:0008241(peptidyl-dipeptidase activity);GO:0016020(membrane);GO:0016021(integral component of membrane);GO:0016787(hydrolase activ…	NA	3.7e-07	1	180,	0	-4.19	1.8197e-05	-1.8	5' UTR	1	13914725	13955743	41019	1
chr2L	13957809	13958138	330	FBgn0261514	FBtr0304719	270	NimA	nimrod A, isoform E [Drosophila melanogaster]	GO:0003674(molecular_function);GO:0005515(protein binding);GO:0006909(phagocytosis);GO:0016020(membrane);GO:0016021(integral component of membrane);GO:0045746(negative regulation of Notch signaling pathway)	NA	5.9e-05	1	330,	0	-3.72	5.7544e-05	-1.13	5' UTR	1	13957539	13963381	5843	1
chr2L	13963231	13963351	121	FBgn0261514	FBtr0304719	5692	NimA	nimrod A, isoform E [Drosophila melanogaster]	GO:0003674(molecular_function);GO:0005515(protein binding);GO:0006909(phagocytosis);GO:0016020(membrane);GO:0016021(integral component of membrane);GO:0045746(negative regulation of Notch signaling pathway)	NA	0.00046	1	121,	0	-0.415	0.314051	-2.81	3' UTR	1	13957539	13963381	5843	1
chr2L	13979449	13979569	121	FBgn0028940	FBtr0080587	2147	Cyp28a5	Cyp28a5 [Drosophila melanogaster]	GO:0004497(monooxygenase activity);GO:0005506(iron ion binding);GO:0005783(endoplasmic reticulum);GO:0005789(endoplasmic reticulum membrane);GO:0016020(membrane);GO:0016491(oxidoreductase activity);GO:0016705(oxidoreductase activity, acting on paired donors, with incorporation or reduction of molecular oxygen);GO:0020037(heme binding);GO:0031090(organelle membrane);GO:0043231(intracellular membra…	NA	1.4e-09	1	121,	0	-1.77	0.0074131	-0.515	3' UTR	1	13977302	13979569	2268	1
chr2L	14029070	14029368	299	FBgn0028519	FBtr0080591	2069	hll	heimdall [Drosophila melanogaster]	GO:0000166(nucleotide binding);GO:0001676(long-chain fatty acid metabolic process);GO:0003824(catalytic activity);GO:0004467(long-chain fatty acid-CoA ligase activity);GO:0005524(ATP binding);GO:0005623(cell);GO:0006629(lipid metabolic process);GO:0006631(fatty acid metabolic process);GO:0006633(fatty acid biosynthetic process);GO:0007498(mesoderm development);GO:0015645(fatty acid ligase activit…	00061(Fatty acid biosynthesis - Drosophila melanogaster (fruit fly));00071(Fatty acid degradation - Drosophila melanogaster (fruit fly));01100(Metabolic pathways - Drosophila melanogaster (fruit fly));01212(Fatty acid metabolism - Drosophila melanogaster (fruit fly))	7.9e-25	1	299,	0	-3.38	0.000131826	1.27	3' UTR	1	14027001	14029368	2368	1
chr2L	14040170	14062268	22099	FBgn0028875	FBtr0080594	0	nAChRalpha5	nicotinic acetylcholine receptor alpha5, isoform B [Drosophila melanogaster]	GO:0004888(transmembrane signaling receptor activity);GO:0005216(ion channel activity);GO:0005230(extracellular ligand-gated ion channel activity);GO:0005886(plasma membrane);GO:0005887(integral component of plasma membrane);GO:0005892(acetylcholine-gated channel complex);GO:0006811(ion transport);GO:0006812(cation transport);GO:0007165(signal transduction);GO:0007268(chemical synaptic transmissi…	NA	4e-32	4	296,914,1118,98,	0,1151,20788,22001	-16.2	7.94328e-18	-1.04	5' UTR	1	14040170	14089437	49268	1
chr2L	14048684	14048863	180	FBgn0028875	FBtr0080594	8514	nAChRalpha5	nicotinic acetylcholine receptor alpha5, isoform B [Drosophila melanogaster]	GO:0004888(transmembrane signaling receptor activity);GO:0005216(ion channel activity);GO:0005230(extracellular ligand-gated ion channel activity);GO:0005886(plasma membrane);GO:0005887(integral component of plasma membrane);GO:0005892(acetylcholine-gated channel complex);GO:0006811(ion transport);GO:0006812(cation transport);GO:0007165(signal transduction);GO:0007268(chemical synaptic transmissi…	NA	2.5e-75	1	180,	0	-1.77	0.0074131	0.278	3' UTR	1	14040170	14089437	49268	1
chr2L	14107440	14157074	49635	FBgn0028526	FBtr0080603	0	CG15293	FI20725p1, partial [Drosophila melanogaster]	GO:0005576(extracellular region)	NA	7.9e-41	3	22,664,213,	0,27032,49422	-21.1	1e-22	-3.08	5' UTR	1	14108057	14109290	1234	2
chr2L	14301385	14301565	181	FBgn0261563	FBtr0305063	38358	wb	wing blister, isoform C [Drosophila melanogaster]	GO:0005604(basement membrane);GO:0007502(digestive tract mesoderm development);GO:0008406(gonad development)	04512(ECM-receptor interaction - Drosophila melanogaster (fruit fly))	0.0011	1	181,	0	-3.61	7.4131e-05	-4.2	5' UTR	1	14263027	14326280	63254	1
chr2L	14301625	14307965	6341	FBgn0261563	FBtr0305063	38598	wb	wing blister, isoform C [Drosophila melanogaster]	GO:0005604(basement membrane);GO:0007502(digestive tract mesoderm development);GO:0008406(gonad development)	04512(ECM-receptor interaction - Drosophila melanogaster (fruit fly))	0.00063	2	134,17,	0,6324	-4	2.95121e-05	-3.36	5' UTR	1	14263027	14326280	63254	1
chr2L	14355145	14355295	151	FBgn0015791	FBtr0080626	0	Rab14	RH10422p [Drosophila melanogaster]	GO:0001845(phagolysosome assembly);GO:0003924(GTPase activity);GO:0005525(GTP binding);GO:0005769(early endosome);GO:0005770(late endosome);GO:0005802(trans-Golgi network);GO:0005829(cytosol);GO:0006886(intracellular protein transport);GO:0006895(Golgi to endosome transport);GO:0016192(vesicle-mediated transport);GO:0030100(regulation of endocytosis);GO:0031982(vesicle);GO:0032456(endocytic recyc…	NA	2e-30	1	151,	0	-62.6	1.58489e-64	-1.58	5' UTR	1	14355145	14358345	3201	1
chr2L	14361111	14361411	301	FBgn0266428	FBtr0309282	0	asRNA:CR43463	NA	NA	NA	1.3e-18	1	301,	0	-5.29	1.28825e-06	1.12	3' UTR	1	14359285	14361303	2019	2
chr2L	14457226	14457310	85	FBgn0265943	FBtr0342911	113	lncRNA:CR44730	NA	NA	NA	0.0055	1	85,	0	-0.323	0.432514	1.31	Exon (FBtr0342911/FBgn0265943, exon 1 of 1)	1	14457113	14457338	226	1
chr2L	14490859	14491038	180	FBgn0005771	FBtr0342913	0	noc	no ocelli, isoform A [Drosophila melanogaster]	GO:0001752(compound eye photoreceptor fate commitment);GO:0003676(nucleic acid binding);GO:0003677(DNA binding);GO:0005515(protein binding);GO:0005575(cellular_component);GO:0007219(Notch signaling pathway);GO:0007275(multicellular organism development);GO:0007420(brain development);GO:0007424(open tracheal system development);GO:0007430(terminal branching, open tracheal system);GO:0008056(ocellu…	NA	1.2e-05	1	180,	0	-82.8	1e-84	-2.64	5' UTR	1	14490859	14493833	2975	1
chr2L	14493721	14494019	299	FBgn0005771	FBtr0342913	2862	noc	no ocelli, isoform A [Drosophila melanogaster]	GO:0001752(compound eye photoreceptor fate commitment);GO:0003676(nucleic acid binding);GO:0003677(DNA binding);GO:0005515(protein binding);GO:0005575(cellular_component);GO:0007219(Notch signaling pathway);GO:0007275(multicellular organism development);GO:0007420(brain development);GO:0007424(open tracheal system development);GO:0007430(terminal branching, open tracheal system);GO:0008056(ocellu…	NA	1e-226	1	299,	0	-17.5	3.98107e-19	-0.686	3' UTR	1	14490859	14493833	2975	1
chr2L	14576859	14577097	239	FBgn0266150	FBtr0343698	386	lncRNA:CR44856	NA	NA	NA	1.7e-06	1	239,	0	-1.14	0.0389045	2.57	Exon (FBtr0343698/FBgn0266150, exon 1 of 1)	1	14576473	14577097	625	1
chr2L	14613426	14613593	168	FBgn0003016	FBtr0301496	75747	osp	outspread, isoform C [Drosophila melanogaster]	GO:0003674(molecular_function);GO:0005575(cellular_component);GO:0008150(biological_process)	NA	1.2e-09	1	168,	0	-1.07	0.0467735	0.345	Exon (FBtr0308753/FBgn0263330, exon 1 of 1)	1	14599196	14689340	90145	2
chr2L	14714109	14714437	329	FBgn0085194	FBtr0112356	359	CG34165	uncharacterized protein Dmel_CG34165, isoform A [Drosophila melanogaster]	GO:0003674(molecular_function);GO:0005575(cellular_component);GO:0008150(biological_process)	NA	5e-36	1	329,	0	-0.862	0.0831764	0.417	3' UTR	1	14713750	14714355	606	1
chr2L	14762212	14762661	450	FBgn0266152	FBtr0343709	240	lncRNA:CR44858	NA	NA	NA	1.6e-15	1	450,	0	-5.34	1.14815e-06	-0.965	Exon (FBtr0343709/FBgn0266152, exon 1 of 1)	1	14761972	14762691	720	1
chr2L	14763829	14764065	237	FBgn0028838	FBtr0080671	1064	CSN1a	COP9 signalosome subunit 1a [Drosophila melanogaster]	GO:0000338(protein deneddylation);GO:0008180(COP9 signalosome)	NA	0	1	237,	0	-15.9	1.99526e-17	0.63	3' UTR	1	14762765	14764065	1301	1
chr2L	14928327	14928506	180	FBgn0028887	FBtr0080675	3737	CG3491	uncharacterized protein Dmel_CG3491 [Drosophila melanogaster]	GO:0005634(nucleus);GO:0006355(regulation of transcription, DNA-templated)	NA	0.0045	2	93,27,	0,153	-2.42	0.00141254	1.02	Exon (FBtr0080675/FBgn0028887, exon 1 of 3)	1	14924590	14930565	5976	1
chr2L	15006374	15006607	234	FBgn0040228	FBtr0080693	641	DCTN5-p25	dynactin 5, p25 subunit [Drosophila melanogaster]	GO:0005869(dynactin complex);GO:0007018(microtubule-based movement);GO:0007283(spermatogenesis);GO:0008090(retrograde axonal transport);GO:1904115(axon cytoplasm)	NA	1e-139	1	234,	0	-2.85	0.00047863	0.381	3' UTR	1	15005733	15006607	875	1
chr2L	15016331	15021190	4860	FBgn0260446	FBtr0304731	0	GABA-B-R1	metabotropic GABA-B receptor subtype 1, isoform B [Drosophila melanogaster]	GO:0004930(G protein-coupled receptor activity);GO:0004965(G protein-coupled GABA receptor activity);GO:0005887(integral component of plasma membrane);GO:0007186(G protein-coupled receptor signaling pathway);GO:0007193(adenylate cyclase-inhibiting G protein-coupled receptor signaling pathway);GO:0007214(gamma-aminobutyric acid signaling pathway);GO:0016020(membrane);GO:0016021(integral component …	04080(Neuroactive ligand-receptor interaction - Drosophila melanogaster (fruit fly))	1e-123	2	1066,99,	0,4761	-29.6	2.51189e-31	-1.24	5' UTR	1	15016331	15033984	17654	1
chr2L	15039488	15040292	805	FBgn0004837	FBtr0346621	0	Su(H)	suppressor of hairless, isoform A [Drosophila melanogaster]	GO:0000122(negative regulation of transcription by RNA polymerase II);GO:0000977(RNA polymerase II regulatory region sequence-specific DNA binding);GO:0000978(RNA polymerase II proximal promoter sequence-specific DNA binding);GO:0000980(RNA polymerase II distal enhancer sequence-specific DNA binding);GO:0000981(DNA-binding transcription factor activity, RNA polymerase II-specific);GO:0000982(GO_0…	04330(Notch signaling pathway - Drosophila melanogaster (fruit fly))	0	1	805,	0	-31.6	2.51189e-33	-0.96	5' UTR	1	15039488	15043017	3530	1
chr2L	15059004	15059120	117	FBgn0010422	FBtr0332475	1637	TfIIS	RNA polymerase II elongation factor, isoform A [Drosophila melanogaster]	GO:0003676(nucleic acid binding);GO:0003677(DNA binding);GO:0003746(translation elongation factor activity);GO:0005634(nucleus);GO:0006351(transcription, DNA-templated);GO:0006355(regulation of transcription, DNA-templated);GO:0006368(transcription elongation from RNA polymerase II promoter);GO:0006414(translational elongation);GO:0008270(zinc ion binding);GO:0046872(metal ion binding)	NA	0.00014	1	117,	0	-0.59	0.183231	-0.661	3' UTR	1	15058919	15060757	1839	2
chr2L	15068404	15069126	723	FBgn0024183	FBtr0080718	1190	vig	vasa intronic gene, isoform A [Drosophila melanogaster]	GO:0003723(RNA binding);GO:0003729(mRNA binding);GO:0005515(protein binding);GO:0005634(nucleus);GO:0005700(polytene chromosome);GO:0005703(polytene chromosome puff);GO:0005737(cytoplasm);GO:0005829(cytosol);GO:0016246(RNA interference);GO:0016442(RISC complex);GO:0070828(heterochromatin organization)	NA	1e-47	3	26,388,93,	0,79,630	-0.875	0.0812831	0.351	5' UTR	1	15062931	15070316	7386	2
chr2L	15068403	15072428	4026	FBgn0024183	FBtr0080718	0	vig	vasa intronic gene, isoform A [Drosophila melanogaster]	GO:0003723(RNA binding);GO:0003729(mRNA binding);GO:0005515(protein binding);GO:0005634(nucleus);GO:0005700(polytene chromosome);GO:0005703(polytene chromosome puff);GO:0005737(cytoplasm);GO:0005829(cytosol);GO:0016246(RNA interference);GO:0016442(RISC complex);GO:0070828(heterochromatin organization)	NA	4e-48	3	27,388,91,	0,80,3935	-1.03	0.0524807	0.396	5' UTR	1	15062931	15070316	7386	2
chr2L	15073884	15074252	369	FBgn0283442	FBtr0445185	12228	vas	vasa, isoform A [Drosophila melanogaster]	GO:0000166(nucleotide binding);GO:0003676(nucleic acid binding);GO:0003723(RNA binding);GO:0003724(RNA helicase activity);GO:0003730(mRNA 3'-UTR binding);GO:0004004(ATP-dependent RNA helicase activity);GO:0004386(helicase activity);GO:0005515(protein binding);GO:0005524(ATP binding);GO:0005737(cytoplasm);GO:0006417(regulation of translation);GO:0007076(mitotic chromosome condensation);GO:0007275(…	NA	6.3e-22	2	155,143,	0,226	-1.48	0.0158489	0.759	3' UTR	1	15061656	15074267	12612	1
chr2L	15074776	15075015	240	FBgn0028879	FBtr0080702	0	CG15270	uncharacterized protein Dmel_CG15270, isoform F [Drosophila melanogaster]	GO:0005227(calcium activated cation channel activity);GO:0005229(intracellular calcium activated chloride channel activity);GO:0005886(plasma membrane);GO:0006812(cation transport);GO:0006821(chloride transport);GO:0016020(membrane);GO:0016021(integral component of membrane);GO:0034220(ion transmembrane transport)	NA	1.3e-14	1	240,	0	-10.2	1.25893e-11	-3	5' UTR	1	15074776	15096915	22140	1
chr2L	15075225	15075375	151	FBgn0028879	FBtr0080702	449	CG15270	uncharacterized protein Dmel_CG15270, isoform F [Drosophila melanogaster]	GO:0005227(calcium activated cation channel activity);GO:0005229(intracellular calcium activated chloride channel activity);GO:0005886(plasma membrane);GO:0006812(cation transport);GO:0006821(chloride transport);GO:0016020(membrane);GO:0016021(integral component of membrane);GO:0034220(ion transmembrane transport)	NA	7.4e-08	1	151,	0	-1.21	0.0323594	-1.67	5' UTR	1	15074776	15096915	22140	1
chr2L	15075465	15075794	330	FBgn0028879	FBtr0080702	689	CG15270	uncharacterized protein Dmel_CG15270, isoform F [Drosophila melanogaster]	GO:0005227(calcium activated cation channel activity);GO:0005229(intracellular calcium activated chloride channel activity);GO:0005886(plasma membrane);GO:0006812(cation transport);GO:0006821(chloride transport);GO:0016020(membrane);GO:0016021(integral component of membrane);GO:0034220(ion transmembrane transport)	NA	1.6e-23	1	330,	0	-29.8	1.58489e-31	-3.55	5' UTR	1	15074776	15096915	22140	1
chr2L	15094851	15095508	658	FBgn0028879	FBtr0080702	20075	CG15270	uncharacterized protein Dmel_CG15270, isoform F [Drosophila melanogaster]	GO:0005227(calcium activated cation channel activity);GO:0005229(intracellular calcium activated chloride channel activity);GO:0005886(plasma membrane);GO:0006812(cation transport);GO:0006821(chloride transport);GO:0016020(membrane);GO:0016021(integral component of membrane);GO:0034220(ion transmembrane transport)	NA	1e-169	3	327,146,7,	0,447,651	-5.87	3.23594e-07	0.588	Exon (FBtr0080702/FBgn0028879, exon 15 of 17)	1	15074776	15096915	22140	1
chr2L	15114469	15114916	448	FBgn0001978	FBtr0080705	989	stc	shuttle craft, isoform B [Drosophila melanogaster]	GO:0000122(negative regulation of transcription by RNA polymerase II);GO:0000977(RNA polymerase II regulatory region sequence-specific DNA binding);GO:0001078(GO_0001078);GO:0003676(nucleic acid binding);GO:0003677(DNA binding);GO:0003700(DNA-binding transcription factor activity);GO:0003723(RNA binding);GO:0005634(nucleus);GO:0006355(regulation of transcription, DNA-templated);GO:0006366(transcr…	NA	1e-166	1	448,	0	-14.8	2.51189e-16	0.658	Exon (FBtr0080705/FBgn0001978, exon 2 of 5)	1	15113480	15118069	4590	1
chr2L	15120102	15120819	718	FBgn0264435	FBtr0332515	319	lncRNA:CR43853	NA	NA	NA	1e-101	1	718,	0	-2.74	0.000630957	-0.535	Exon (FBtr0332515/FBgn0264435, exon 2 of 2)	1	15119783	15120819	1037	1
chr2L	15129731	15130175	445	FBgn0264436	FBtr0332516	30	lncRNA:CR43854	NA	NA	NA	1.6e-24	1	445,	0	-0.526	0.22182	-0.195	Exon (FBtr0332516/FBgn0264436, exon 1 of 1)	1	15129701	15130205	505	1
chr2L	15208146	15208768	623	FBgn0265085	FBtr0336858	296	lncRNA:CR44196	NA	NA	NA	4e-37	1	623,	0	-3.45	0.000109648	-0.487	Exon (FBtr0336858/FBgn0265085, exon 1 of 1)	1	15207850	15208768	919	1
chr2L	15279319	15279497	179	FBgn0263765	FBtr0310479	1522	lncRNA:CR43682	NA	NA	NA	4.6e-05	1	179,	0	-0.708	0.12942	0.692	Exon (FBtr0310479/FBgn0263765, exon 2 of 2)	1	15277797	15279497	1701	1
chr2L	15333866	15334225	360	FBgn0001981	FBtr0080734	0	esg	escargot [Drosophila melanogaster]	GO:0000122(negative regulation of transcription by RNA polymerase II);GO:0000977(RNA polymerase II regulatory region sequence-specific DNA binding);GO:0001078(GO_0001078);GO:0001227(DNA-binding transcription repressor activity, RNA polymerase II-specific);GO:0001708(cell fate specification);GO:0001709(cell fate determination);GO:0003676(nucleic acid binding);GO:0003677(DNA binding);GO:0005634(nuc…	NA	1.7e-05	1	360,	0	-64.2	3.98107e-66	-3.28	5' UTR	1	15333866	15336138	2273	1
chr2L	15523544	15523693	150	FBgn0264261	FBtr0331272	1542	lncRNA:CR43761	NA	NA	NA	0.00021	1	150,	0	-1.66	0.00977237	-1.1	Exon (FBtr0331272/FBgn0264261, exon 3 of 3)	1	15522002	15523993	1992	1
chr2L	15547519	15547778	260	FBgn0259922	FBtr0300217	0	Skadu	skadu [Drosophila melanogaster]	GO:0000785(chromatin);GO:0003682(chromatin binding);GO:0005634(nucleus);GO:0051276(chromosome organization)	NA	1e-260	2	94,111,	0,149	-17.6	3.16228e-19	0.522	5' UTR	1	15547519	15548243	725	1
chr2L	15552723	15554838	2116	FBgn0028370	FBtr0080752	0	kek3	kekkon-3, isoform A [Drosophila melanogaster]	GO:0005515(protein binding);GO:0005887(integral component of plasma membrane)	NA	1e-68	2	151,329,	0,1787	-36.6	1.99526e-38	-3.04	5' UTR	1	15552723	15583579	30857	1
chr2L	15631234	15631354	121	FBgn0028518	FBtr0343716	1232	CG18480	uncharacterized protein Dmel_CG18480, isoform A [Drosophila melanogaster]	GO:0005515(protein binding);GO:0016020(membrane);GO:0016021(integral component of membrane)	NA	5.2e-05	1	121,	0	-1.06	0.0489779	0.655	Exon (FBtr0343716/FBgn0028518, exon 3 of 4)	1	15630002	15633004	3003	1
chr2L	15632529	15632649	121	FBgn0028518	FBtr0343716	2527	CG18480	uncharacterized protein Dmel_CG18480, isoform A [Drosophila melanogaster]	GO:0005515(protein binding);GO:0016020(membrane);GO:0016021(integral component of membrane)	NA	4.9e-06	1	121,	0	-0.485	0.251768	-0.47	3' UTR	1	15630002	15633004	3003	1
chr2L	15632709	15633069	361	FBgn0028518	FBtr0343716	2707	CG18480	uncharacterized protein Dmel_CG18480, isoform A [Drosophila melanogaster]	GO:0005515(protein binding);GO:0016020(membrane);GO:0016021(integral component of membrane)	NA	4e-16	1	361,	0	-1.24	0.0295121	0.684	3' UTR	1	15630002	15633004	3003	1
chr2L	15847210	15847381	172	FBgn0264263	FBtr0331275	256	lncRNA:CR43763	NA	NA	NA	7.9e-17	1	172,	0	-7.01	2.13796e-08	-1.24	Exon (FBtr0331275/FBgn0264263, exon 1 of 1)	1	15846954	15847381	428	1
chr2L	15912935	15913109	175	FBgn0028645	FBtr0080808	49326	beat-Ib	beaten path Ib, isoform A [Drosophila melanogaster]	GO:0003674(molecular_function);GO:0005887(integral component of plasma membrane);GO:0007157(heterophilic cell-cell adhesion via plasma membrane cell adhesion molecules);GO:0008045(motor neuron axon guidance)	NA	0.00074	1	175,	0	-0.492	0.246604	1.19	Exon (FBtr0343724/FBgn0266162, exon 1 of 1)	1	15905134	15962435	57302	2
chr2L	15989756	15989957	202	FBgn0263331	FBtr0308754	0	lncRNA:CR43412	NA	NA	NA	5e-92	1	202,	0	-3.46	0.000107152	-0.85	Exon (FBtr0308754/FBgn0263331, exon 1 of 1)	1	15989756	15989957	202	1
chr2L	16000500	16013974	13475	FBgn0028644	FBtr0080801	0	beat-Ic	beaten path Ic, isoform A [Drosophila melanogaster]	GO:0003674(molecular_function);GO:0005887(integral component of plasma membrane);GO:0007157(heterophilic cell-cell adhesion via plasma membrane cell adhesion molecules);GO:0007411(axon guidance);GO:0007415(defasciculation of motor neuron axon);GO:0008045(motor neuron axon guidance);GO:0016020(membrane);GO:0016021(integral component of membrane)	NA	2e-51	2	755,22,	0,13453	-37.3	3.98107e-39	-2.56	5' UTR	1	16000520	16040407	39888	1
chr2L	16002076	16002401	326	FBgn0028644	FBtr0343726	1785	beat-Ic	beaten path Ic, isoform A [Drosophila melanogaster]	GO:0003674(molecular_function);GO:0005887(integral component of plasma membrane);GO:0007157(heterophilic cell-cell adhesion via plasma membrane cell adhesion molecules);GO:0007411(axon guidance);GO:0007415(defasciculation of motor neuron axon);GO:0008045(motor neuron axon guidance);GO:0016020(membrane);GO:0016021(integral component of membrane)	NA	7.9e-19	2	64,206,	0,120	-1.23	0.0301995	-0.54	Exon (FBtr0332227/FBgn0264373, exon 2 of 3)	1	16000291	16041703	41413	1
chr2L	16049965	16075251	25287	FBgn0013433	FBtr0080806	0	beat-Ia	beaten path Ia, isoform A [Drosophila melanogaster]	GO:0001746(Bolwig's organ morphogenesis);GO:0003674(molecular_function);GO:0005515(protein binding);GO:0005576(extracellular region);GO:0007157(heterophilic cell-cell adhesion via plasma membrane cell adhesion molecules);GO:0007411(axon guidance);GO:0007415(defasciculation of motor neuron axon);GO:0008045(motor neuron axon guidance);GO:0016198(axon choice point recognition)	NA	5e-53	3	746,87,154,	0,6287,25133	-28	1e-29	-2.16	5' UTR	1	16049965	16081684	31720	1
chr2L	16081445	16081684	240	FBgn0013433	FBtr0080806	31480	beat-Ia	beaten path Ia, isoform A [Drosophila melanogaster]	GO:0001746(Bolwig's organ morphogenesis);GO:0003674(molecular_function);GO:0005515(protein binding);GO:0005576(extracellular region);GO:0007157(heterophilic cell-cell adhesion via plasma membrane cell adhesion molecules);GO:0007411(axon guidance);GO:0007415(defasciculation of motor neuron axon);GO:0008045(motor neuron axon guidance);GO:0016198(axon choice point recognition)	NA	5e-20	1	240,	0	-0.782	0.104713	0.482	3' UTR	1	16049965	16081684	31720	1
chr2L	16166442	16169774	3333	FBgn0001991	FBtr0090004	0	Ca-alpha1D	uncharacterized protein Dsimw501_GD24041, isoform D [Drosophila simulans]	GO:0005216(ion channel activity);GO:0005244(voltage-gated ion channel activity);GO:0005245(voltage-gated calcium channel activity);GO:0005262(calcium channel activity);GO:0005622(intracellular);GO:0005891(voltage-gated calcium channel complex);GO:0006811(ion transport);GO:0006816(calcium ion transport);GO:0006936(muscle contraction);GO:0008331(high voltage-gated calcium channel activity);GO:00160…	NA	1.6e-25	3	10,212,288,	0,1904,3045	-26.8	1.58489e-28	-1.83	5' UTR	1	16168346	16190079	21734	1
chr2L	16172031	16172361	331	FBgn0001991	FBtr0332021	6200	Ca-alpha1D	uncharacterized protein Dsimw501_GD24041, isoform D [Drosophila simulans]	GO:0005216(ion channel activity);GO:0005244(voltage-gated ion channel activity);GO:0005245(voltage-gated calcium channel activity);GO:0005262(calcium channel activity);GO:0005622(intracellular);GO:0005891(voltage-gated calcium channel complex);GO:0006811(ion transport);GO:0006816(calcium ion transport);GO:0006936(muscle contraction);GO:0008331(high voltage-gated calcium channel activity);GO:00160…	NA	7.4e-09	1	331,	0	-0.654	0.151356	-0.253	5' UTR	1	16165831	16190079	24249	1
chr2L	16190271	16190540	270	FBgn0001991	FBtr0332025	24440	Ca-alpha1D	uncharacterized protein Dsimw501_GD24041, isoform D [Drosophila simulans]	GO:0005216(ion channel activity);GO:0005244(voltage-gated ion channel activity);GO:0005245(voltage-gated calcium channel activity);GO:0005262(calcium channel activity);GO:0005622(intracellular);GO:0005891(voltage-gated calcium channel complex);GO:0006811(ion transport);GO:0006816(calcium ion transport);GO:0006936(muscle contraction);GO:0008331(high voltage-gated calcium channel activity);GO:00160…	NA	0	1	270,	0	-19.5	3.98107e-21	-0.552	3' UTR	1	16165831	16190540	24710	1
chr2L	16231475	16232161	687	FBgn0261999	FBtr0303797	0	CG42817	uncharacterized protein Dmel_CG42817, isoform A [Drosophila melanogaster]	GO:0005245(voltage-gated calcium channel activity);GO:0005891(voltage-gated calcium channel complex);GO:0016020(membrane);GO:0016021(integral component of membrane);GO:0016529(sarcoplasmic reticulum);GO:0030315(T-tubule);GO:0070588(calcium ion transmembrane transport)	NA	2e-33	1	687,	0	-44.9	1e-46	-2.82	5' UTR	1	16231475	16240595	9121	1
chr2L	16288290	16289283	994	FBgn0040079	FBtr0080826	0	pkaap	pkaap [Drosophila melanogaster]	GO:0005739(mitochondrion);GO:0005886(plasma membrane);GO:0008104(protein localization);GO:0051018(protein kinase A binding)	NA	0	3	182,273,141,	0,310,853	-6.93	2.63027e-08	0.477	5' UTR	1	16288290	16291195	2906	1
chr2L	16308920	16309274	355	FBgn0011708	FBtr0080831	1574	Syx5	syntaxin 5, isoform A [Drosophila melanogaster]	GO:0000139(Golgi membrane);GO:0000149(SNARE binding);GO:0000281(mitotic cytokinesis);GO:0000902(cell morphogenesis);GO:0005484(SNAP receptor activity);GO:0005622(intracellular);GO:0005623(cell);GO:0005783(endoplasmic reticulum);GO:0005794(Golgi apparatus);GO:0005801(cis-Golgi network);GO:0005886(plasma membrane);GO:0006878(cellular copper ion homeostasis);GO:0006886(intracellular protein transpor…	04130(SNARE interactions in vesicular transport - Drosophila melanogaster (fruit fly))	1e-214	1	355,	0	-11	1.58489e-12	-0.405	3' UTR	1	16307346	16309274	1929	1
chr2L	16354449	16354509	61	FBgn0028506	FBtr0080836	1515	CG4455	uncharacterized protein Dmel_CG4455 [Drosophila melanogaster]	GO:0016020(membrane);GO:0016021(integral component of membrane)	NA	0.00011	1	61,	0	-0.966	0.0630957	0.889	3' UTR	1	16352934	16354539	1606	1
chr2L	16450239	16450508	270	FBgn0020415	FBtr0080861	2909	Idgf2	imaginal disc growth factor 2, isoform A [Drosophila melanogaster]	GO:0004568(chitinase activity);GO:0005576(extracellular region);GO:0005615(extracellular space);GO:0005975(carbohydrate metabolic process);GO:0006032(chitin catabolic process);GO:0007275(multicellular organism development);GO:0007444(imaginal disc development);GO:0008061(chitin binding);GO:0008084(imaginal disc growth factor receptor binding);GO:0008152(metabolic process);GO:0008284(positive regu…	NA	1e-281	1	270,	0	-7.56	5.7544e-09	0.335	3' UTR	1	16447330	16450508	3179	1
chr2L	16454505	16454625	121	FBgn0020414	FBtr0080863	3445	Idgf3	imaginal disc growth factor 3, isoform A [Drosophila melanogaster]	GO:0004568(chitinase activity);GO:0005975(carbohydrate metabolic process);GO:0008061(chitin binding);GO:0008152(metabolic process);GO:0016787(hydrolase activity);GO:0016798(hydrolase activity, acting on glycosyl bonds)	NA	0.00027	1	121,	0	-0.397	0.333426	-0.907	3' UTR	1	16451060	16454538	3479	1
chr2L	16455074	16455134	61	FBgn0020414	FBtr0342945	4014	Idgf3	imaginal disc growth factor 3, isoform A [Drosophila melanogaster]	GO:0004568(chitinase activity);GO:0005975(carbohydrate metabolic process);GO:0008061(chitin binding);GO:0008152(metabolic process);GO:0016787(hydrolase activity);GO:0016798(hydrolase activity, acting on glycosyl bonds)	NA	0.005	1	61,	0	-0.276	0.510505	1	3' UTR	1	16451060	16455194	4135	1
chr2L	16491540	16502037	10498	FBgn0032586	FBtr0080866	0	Tpr2	tetratricopeptide repeat protein 2, isoform C [Drosophila melanogaster]	GO:0005515(protein binding);GO:0005575(cellular_component);GO:0006457(protein folding);GO:0051082(unfolded protein binding)	NA	1e-220	3	512,383,120,	0,5229,10378	-434	0	-2.3	5' UTR	1	16491540	16507234	15695	1
chr2L	16542755	16543263	509	FBgn0051816	FBtr0080868	209	CG31816	uncharacterized protein Dmel_CG31816 [Drosophila melanogaster]	GO:0003674(molecular_function);GO:0005575(cellular_component);GO:0008150(biological_process)	NA	0	2	29,271,	0,238	-28.1	7.94328e-30	0.506	3' UTR	1	16542546	16543263	718	1
chr2L	16545016	16558026	13011	FBgn0032588	FBtr0335499	0	CG5968	uncharacterized protein Dmel_CG5968, isoform A [Drosophila melanogaster]	GO:0003674(molecular_function);GO:0005575(cellular_component);GO:0008150(biological_process)	NA	2e-12	2	423,148,	0,12863	-10.2	1e-11	-2.21	5' UTR	1	16549181	16549959	779	2
chr2L	16601888	16622055	20168	FBgn0032590	FBtr0080871	0	CG4631	uncharacterized protein Dmel_CG4631 [Drosophila melanogaster]	GO:0003674(molecular_function);GO:0005575(cellular_component);GO:0008150(biological_process)	NA	0	3	198,573,220,	0,1936,19948	-261	1e-262	-2.93	5' UTR	1	16607370	16610037	2668	1
chr2L	16622265	16622355	91	FBgn0259735	FBtr0300003	77249	CG42389	uncharacterized protein Dmel_CG42389, isoform G [Drosophila melanogaster]	GO:0003674(molecular_function);GO:0005515(protein binding);GO:0005886(plasma membrane);GO:0008150(biological_process);GO:0016020(membrane);GO:0016021(integral component of membrane)	NA	8.1e-05	1	91,	0	-2.98	0.000354813	-3.09	Exon (FBtr0335497/FBgn0259735, exon 3 of 7)	1	16545016	16662012	116997	1
chr2L	16661868	16662168	301	FBgn0259735	FBtr0300003	116852	CG42389	uncharacterized protein Dmel_CG42389, isoform G [Drosophila melanogaster]	GO:0003674(molecular_function);GO:0005515(protein binding);GO:0005886(plasma membrane);GO:0008150(biological_process);GO:0016020(membrane);GO:0016021(integral component of membrane)	NA	4e-39	1	301,	0	-5.17	1.7378e-06	-0.329	3' UTR	1	16545016	16662012	116997	1
chr2L	16678136	16679453	1318	FBgn0262191	FBtr0304212	0	mir-2497	NA	NA	NA	3.2e-80	3	114,264,811,	0,182,507	-5.01	2.5704e-06	0.383	3' UTR	1	16678240	16678335	96	1
chr2L	16685535	16685774	240	FBgn0261278	FBtr0080884	5481	grp	grapes, isoform A [Drosophila melanogaster]	GO:0000077(DNA damage checkpoint);GO:0000166(nucleotide binding);GO:0001700(embryonic development via the syncytial blastoderm);GO:0004672(protein kinase activity);GO:0004674(protein serine/threonine kinase activity);GO:0005524(ATP binding);GO:0005634(nucleus);GO:0005737(cytoplasm);GO:0005829(cytosol);GO:0006468(protein phosphorylation);GO:0006974(cellular response to DNA damage stimulus);GO:0007…	NA	5e-21	1	240,	0	-1.91	0.00512861	-0.418	5' UTR	1	16680054	16699926	19873	1
chr2L	16805094	16807356	2263	FBgn0086673	FBtr0080914	0	CG13272	uncharacterized protein Dmel_CG13272, isoform A [Drosophila melanogaster]	GO:0003674(molecular_function);GO:0005575(cellular_component);GO:0008150(biological_process)	NA	3.5e-07	2	169,41,	0,2222	-1.07	0.0467735	-0.957	5' UTR	1	16807316	16816069	8754	1
chr2L	16816660	16817415	756	FBgn0004797	FBtr0080915	0	mdy	GM17212 [Drosophila sechellia]	GO:0004144(diacylglycerol O-acyltransferase activity);GO:0005783(endoplasmic reticulum);GO:0005789(endoplasmic reticulum membrane);GO:0008374(O-acyltransferase activity);GO:0010888(negative regulation of lipid storage);GO:0016020(membrane);GO:0016021(integral component of membrane);GO:0016740(transferase activity);GO:0016746(transferase activity, transferring acyl groups);GO:0019432(triglyceride …	00561(Glycerolipid metabolism - Drosophila melanogaster (fruit fly));00830(Retinol metabolism - Drosophila melanogaster (fruit fly));01100(Metabolic pathways - Drosophila melanogaster (fruit fly))	7.9e-15	2	380,308,	0,448	-68.6	1.58489e-70	-1.87	5' UTR	1	16816660	16826964	10305	1
chr2L	16829103	16829312	210	FBgn0051739	FBtr0080919	2025	AspRS-m	aspartate--tRNA ligase, mitochondrial isoform X1 [Drosophila erecta]	GO:0000166(nucleotide binding);GO:0003676(nucleic acid binding);GO:0004812(aminoacyl-tRNA ligase activity);GO:0004815(aspartate-tRNA ligase activity);GO:0005524(ATP binding);GO:0005737(cytoplasm);GO:0005739(mitochondrion);GO:0006418(tRNA aminoacylation for protein translation);GO:0006422(aspartyl-tRNA aminoacylation);GO:0016874(ligase activity)	00970(Aminoacyl-tRNA biosynthesis - Drosophila melanogaster (fruit fly))	4.3e-09	1	210,	0	-3.93	3.46737e-05	0.673	Exon (FBtr0080919/FBgn0051739, exon 7 of 8)	1	16827078	16831705	4628	1
chr2L	16869376	16876191	6816	FBgn0051781	FBtr0308925	0	lncRNA:CR31781	NA	NA	NA	0	3	1622,122,42,	0,6011,6774	-434	0	-1.34	Exon (FBtr0346590/FBgn0051781, exon 1 of 3)	1	16869462	16878300	8839	1
chr2L	16877526	16877705	180	FBgn0051781	FBtr0346590	8180	lncRNA:CR31781	NA	NA	NA	6.3e-82	1	180,	0	-32	7.94328e-34	-0.599	Exon (FBtr0346590/FBgn0051781, exon 3 of 3)	1	16869346	16878300	8955	1
chr2L	16888610	16888850	241	FBgn0261671	FBtr0304927	120	tweek	tweek, isoform G [Drosophila melanogaster]	GO:0003674(molecular_function);GO:0005623(cell);GO:0016020(membrane);GO:0016021(integral component of membrane);GO:0031594(neuromuscular junction);GO:0045202(synapse);GO:0048488(synaptic vesicle endocytosis);GO:0098793(presynapse);GO:1900242(regulation of synaptic vesicle endocytosis)	NA	1.9e-06	1	241,	0	-5.43	9.12011e-07	-1.87	5' UTR	1	16888490	16917052	28563	1
chr2L	16888594	16888827	234	FBgn0261671	FBtr0304927	104	tweek	tweek, isoform G [Drosophila melanogaster]	GO:0003674(molecular_function);GO:0005623(cell);GO:0016020(membrane);GO:0016021(integral component of membrane);GO:0031594(neuromuscular junction);GO:0045202(synapse);GO:0048488(synaptic vesicle endocytosis);GO:0098793(presynapse);GO:1900242(regulation of synaptic vesicle endocytosis)	NA	1e-06	1	234,	0	-5.55	7.07946e-07	-1.97	5' UTR	1	16888490	16917052	28563	1
chr2L	16973151	16976926	3776	FBgn0053179	FBtr0273450	60	beat-IIIb	beat-IIIb, isoform D [Drosophila melanogaster]	GO:0003674(molecular_function);GO:0007157(heterophilic cell-cell adhesion via plasma membrane cell adhesion molecules)	NA	1e-113	2	547,437,	0,3339	-75.9	7.94328e-78	-2.16	5' UTR	1	16973091	16993984	20894	1
chr2L	16998355	16998551	197	FBgn0266896	FBtr0345763	28	lncRNA:CR45356	NA	NA	NA	3.3e-08	1	197,	0	-0.404	0.326588	-0.589	Exon (FBtr0345763/FBgn0266896, exon 1 of 1)	1	16998327	16998551	225	1
chr2L	16998683	16998941	259	FBgn0266897	FBtr0345764	0	lncRNA:CR45357	NA	NA	NA	1.3e-05	1	259,	0	-0.512	0.231739	0.427	Exon (FBtr0345764/FBgn0266897, exon 1 of 1)	1	16998683	16998941	259	1
chr2L	17087641	17087966	326	FBgn0032626	FBtr0080953	0	CG12620	uncharacterized protein Dmel_CG12620, isoform A [Drosophila melanogaster]	GO:0004864(protein phosphatase inhibitor activity);GO:0009966(regulation of signal transduction);GO:0032515(negative regulation of phosphoprotein phosphatase activity);GO:0043666(regulation of phosphoprotein phosphatase activity)	NA	3.2e-41	1	326,	0	-21.8	1.99526e-23	0.552	5' UTR	1	17087641	17088824	1184	1
chr2L	17088587	17088706	120	FBgn0032626	FBtr0080953	946	CG12620	uncharacterized protein Dmel_CG12620, isoform A [Drosophila melanogaster]	GO:0004864(protein phosphatase inhibitor activity);GO:0009966(regulation of signal transduction);GO:0032515(negative regulation of phosphoprotein phosphatase activity);GO:0043666(regulation of phosphoprotein phosphatase activity)	NA	3.1e-09	1	120,	0	-1.16	0.0371535	0.186	3' UTR	1	17087641	17088824	1184	1
chr2L	17131024	17131622	599	FBgn0083942	FBtr0343134	0	CG34106	uncharacterized protein Dmel_CG34106, isoform A [Drosophila melanogaster]	GO:0003674(molecular_function);GO:0005575(cellular_component);GO:0008150(biological_process)	NA	5e-22	1	599,	0	-23	1.25893e-24	-3.44	5' UTR	1	17131024	17173118	42095	1
chr2L	17133600	17133779	180	FBgn0083942	FBtr0343134	2576	CG34106	uncharacterized protein Dmel_CG34106, isoform A [Drosophila melanogaster]	GO:0003674(molecular_function);GO:0005575(cellular_component);GO:0008150(biological_process)	NA	0.0013	1	180,	0	-0.873	0.0812831	-0.794	5' UTR	1	17131024	17173118	42095	1
chr2L	17131024	17131622	599	FBgn0083942	FBtr0343134	0	CG34106	uncharacterized protein Dmel_CG34106, isoform A [Drosophila melanogaster]	GO:0003674(molecular_function);GO:0005575(cellular_component);GO:0008150(biological_process)	NA	5e-22	1	599,	0	-23	1.25893e-24	-3.44	5' UTR	1	17131024	17173118	42095	1
chr2L	17133600	17133779	180	FBgn0083942	FBtr0343134	2576	CG34106	uncharacterized protein Dmel_CG34106, isoform A [Drosophila melanogaster]	GO:0003674(molecular_function);GO:0005575(cellular_component);GO:0008150(biological_process)	NA	0.0013	1	180,	0	-0.873	0.0812831	-0.794	5' UTR	1	17131024	17173118	42095	1
chr2L	17247161	17247452	292	FBgn0265545	FBtr0340180	0	lncRNA:CR44395	NA	NA	NA	2.1e-09	1	292,	0	-1.16	0.0371535	0.526	Exon (FBtr0340180/FBgn0265545, exon 1 of 1)	1	17247161	17247656	496	1
chr2L	17384700	17385449	750	FBgn0020503	FBtr0301442	0	CLIP-190	uncharacterized protein Dsimw501_GD24107, isoform O [Drosophila simulans]	GO:0000776(kinetochore);GO:0003779(actin binding);GO:0005515(protein binding);GO:0005737(cytoplasm);GO:0005794(Golgi apparatus);GO:0005856(cytoskeleton);GO:0005874(microtubule);GO:0005875(microtubule associated complex);GO:0005876(spindle microtubule);GO:0007017(microtubule-based process);GO:0007349(cellularization);GO:0008017(microtubule binding);GO:0030424(axon);GO:0035371(microtubule plus-end)…	04150(mTOR signaling pathway - Drosophila melanogaster (fruit fly))	1.6e-86	1	750,	0	-204	1e-205	-3.24	5' UTR	1	17384700	17404640	19941	1
chr2L	17429875	17430157	283	FBgn0011274	FBtr0301578	3004	Dif	Dorsal-related immunity factor, isoform C [Drosophila melanogaster]	GO:0000122(negative regulation of transcription by RNA polymerase II);GO:0000977(RNA polymerase II regulatory region sequence-specific DNA binding);GO:0000981(DNA-binding transcription factor activity, RNA polymerase II-specific);GO:0001077(GO_0001077);GO:0001228(DNA-binding transcription activator activity, RNA polymerase II-specific);GO:0002225(positive regulation of antimicrobial peptide produ…	04624(Toll and Imd signaling pathway - Drosophila melanogaster (fruit fly))	2.9e-10	1	283,	0	-0.801	0.1	-0.679	Exon (FBtr0340249/FBgn0265582, exon 1 of 1)	1	17413248	17433161	19914	2
chr2L	17434876	17435174	299	FBgn0032636	FBtr0080980	1014	CG5043	uncharacterized protein Dmel_CG5043 [Drosophila melanogaster]	GO:0003674(molecular_function);GO:0005575(cellular_component);GO:0008150(biological_process)	NA	3.2e-26	1	299,	0	-12.5	5.01187e-14	0.614	Exon (FBtr0080980/FBgn0032636, exon 3 of 4)	1	17433862	17435800	1939	1
chr2L	17497041	17497160	120	FBgn0003187	FBtr0080996	48	qua	quail, isoform A [Drosophila melanogaster]	GO:0003779(actin binding);GO:0005509(calcium ion binding);GO:0005737(cytoplasm);GO:0005884(actin filament);GO:0007010(cytoskeleton organization);GO:0007015(actin filament organization);GO:0007275(multicellular organism development);GO:0007300(ovarian nurse cell to oocyte transport);GO:0030154(cell differentiation);GO:0035317(imaginal disc-derived wing hair organization);GO:0048477(oogenesis);GO:0…	NA	0.0014	1	120,	0	-0.327	0.42658	-2	5' UTR	1	17486806	17497208	10403	2
chr2L	17512353	17512503	151	FBgn0013810	FBtr0304742	10952	Dhc36C	dynein heavy chain at 36C [Drosophila melanogaster]	GO:0003341(cilium movement);GO:0003777(microtubule motor activity);GO:0004368(glycerol-3-phosphate dehydrogenase (quinone) activity);GO:0005524(ATP binding);GO:0005875(microtubule associated complex);GO:0005929(cilium);GO:0006072(glycerol-3-phosphate metabolic process);GO:0007018(microtubule-based movement);GO:0007605(sensory perception of sound);GO:0008569(ATP-dependent microtubule motor activit…	NA	9.5e-05	1	151,	0	-1.52	0.0141254	0.69	Exon (FBtr0304742/FBgn0013810, exon 15 of 23)	1	17501401	17525515	24115	1
chr2L	17525425	17525515	91	FBgn0013810	FBtr0304742	24024	Dhc36C	dynein heavy chain at 36C [Drosophila melanogaster]	GO:0003341(cilium movement);GO:0003777(microtubule motor activity);GO:0004368(glycerol-3-phosphate dehydrogenase (quinone) activity);GO:0005524(ATP binding);GO:0005875(microtubule associated complex);GO:0005929(cilium);GO:0006072(glycerol-3-phosphate metabolic process);GO:0007018(microtubule-based movement);GO:0007605(sensory perception of sound);GO:0008569(ATP-dependent microtubule motor activit…	NA	6.5e-06	1	91,	0	-0.626	0.164059	0.427	3' UTR	1	17501401	17525515	24115	1
chr2L	17628095	17628183	89	FBgn0262356	FBtr0304636	236	CG43054	uncharacterized protein Dmel_CG43054 [Drosophila melanogaster]	GO:0003674(molecular_function);GO:0005575(cellular_component);GO:0008150(biological_process);GO:0016020(membrane);GO:0016021(integral component of membrane)	NA	2.1e-05	1	89,	0	-2.39	0.00151356	0.905	Exon (FBtr0304636/FBgn0262356, exon 1 of 1)	1	17627859	17628389	531	1
chr2L	17704887	17705185	299	FBgn0015609	FBtr0081016	47161	CadN	Cadherin-N, isoform J [Drosophila melanogaster]	GO:0005509(calcium ion binding);GO:0005515(protein binding);GO:0005886(plasma membrane);GO:0005887(integral component of plasma membrane);GO:0005911(cell-cell junction);GO:0007155(cell adhesion);GO:0007156(homophilic cell adhesion via plasma membrane adhesion molecules);GO:0007411(axon guidance);GO:0007412(axon target recognition);GO:0007413(axonal fasciculation);GO:0008013(beta-catenin binding);…	NA	1.6e-65	2	24,213,	0,86	-3.91	3.63078e-05	0.629	3' UTR	1	17647053	17752346	105294	2
chr2L	17894347	17894734	388	FBgn0263339	FBtr0308769	535	lncRNA:CR43420	NA	NA	NA	6.3e-31	1	388,	0	-2.57	0.000977237	1.05	Exon (FBtr0308769/FBgn0263339, exon 1 of 1)	1	17893812	17894734	923	1
chr2L	18007614	18007842	229	FBgn0261531	FBtr0303712	254	CG42659	IP15980p, partial [Drosophila melanogaster]	GO:0003674(molecular_function);GO:0005575(cellular_component);GO:0008150(biological_process)	NA	0	1	229,	0	-129	1e-131	-0.685	3' UTR	1	18007360	18007842	483	1
chr2L	18008757	18008962	206	FBgn0051740	FBtr0081028	0	CG31740	uncharacterized protein Dmel_CG31740 [Drosophila melanogaster]	GO:0003674(molecular_function);GO:0005575(cellular_component);GO:0008150(biological_process)	NA	1e-33	1	206,	0	-1.59	0.011749	0.217	5' UTR	1	18008953	18009694	742	1
chr2L	18008757	18008962	206	FBgn0051740	FBtr0081028	0	CG31740	uncharacterized protein Dmel_CG31740 [Drosophila melanogaster]	GO:0003674(molecular_function);GO:0005575(cellular_component);GO:0008150(biological_process)	NA	1e-33	1	206,	0	-1.59	0.011749	0.217	5' UTR	1	18008953	18009694	742	1
chr2L	18009435	18009694	260	FBgn0032660	FBtr0302030	1781	elfless	elfless, isoform B [Drosophila melanogaster]	GO:0005634(nucleus);GO:0008270(zinc ion binding);GO:0016567(protein ubiquitination);GO:0033234(negative regulation of protein sumoylation);GO:0033768(SUMO-targeted ubiquitin ligase complex);GO:0043161(proteasome-mediated ubiquitin-dependent protein catabolic process);GO:0061630(ubiquitin protein ligase activity)	NA	0	1	260,	0	-130	1e-132	0.573	3' UTR	1	18009643	18011475	1833	2
chr2L	18012380	18033780	21401	FBgn0243486	FBtr0081029	0	rdo	reduced ocelli, isoform A [Drosophila melanogaster]	GO:0005515(protein binding);GO:0008056(ocellus development);GO:0016020(membrane);GO:0016021(integral component of membrane);GO:1990399(epithelium regeneration);GO:2000035(regulation of stem cell division)	NA	1e-187	3	653,47,17,	0,14575,21384	-160	1e-161	-4.72	5' UTR	1	18012380	18070246	57867	1
chr2L	18081158	18081307	150	FBgn0000120	FBtr0307350	2889	Arr1	arrestin 1, isoform C [Drosophila melanogaster]	GO:0002032(desensitization of G protein-coupled receptor signaling pathway by arrestin);GO:0002046(opsin binding);GO:0005737(cytoplasm);GO:0006897(endocytosis);GO:0007165(signal transduction);GO:0007601(visual perception);GO:0007608(sensory perception of smell);GO:0016028(rhabdomere);GO:0016059(deactivation of rhodopsin mediated signaling);GO:0016060(metarhodopsin inactivation);GO:0045494(photore…	NA	2.5e-12	1	150,	0	-0.899	0.0758578	-1.38	3' UTR	1	18078269	18081307	3039	1
chr2L	18114635	18115220	586	FBgn0032665	FBtr0340574	0	CG15152	IP05733p, partial [Drosophila melanogaster]	GO:0016020(membrane);GO:0016021(integral component of membrane)	NA	0	1	586,	0	-175	1e-176	-2.19	5' UTR	1	18114658	18115220	563	1
chr2L	18119995	18122767	2773	FBgn0032666	FBtr0081035	0	CG5758	uncharacterized protein Dmel_CG5758, isoform A [Drosophila melanogaster]	GO:0005615(extracellular space);GO:0007155(cell adhesion);GO:0008039(synaptic target recognition);GO:0030198(extracellular matrix organization);GO:0031012(extracellular matrix);GO:0050839(cell adhesion molecule binding)	NA	0	2	210,240,	0,2533	-98.4	1.58489e-100	-1.62	5' UTR	1	18119995	18129862	9868	1
chr2L	18122887	18123884	998	FBgn0032666	FBtr0081035	2892	CG5758	uncharacterized protein Dmel_CG5758, isoform A [Drosophila melanogaster]	GO:0005615(extracellular space);GO:0007155(cell adhesion);GO:0008039(synaptic target recognition);GO:0030198(extracellular matrix organization);GO:0031012(extracellular matrix);GO:0050839(cell adhesion molecule binding)	NA	0	2	34,536,	0,462	-250	1e-252	-1.67	5' UTR	1	18119995	18129862	9868	1
chr2L	18200809	18200928	120	FBgn0261804	FBtr0343817	74842	CG42750	uncharacterized protein Dmel_CG42750, isoform B [Drosophila melanogaster]	GO:0006508(proteolysis);GO:0008233(peptidase activity);GO:0008235(metalloexopeptidase activity);GO:0008237(metallopeptidase activity);GO:0008239(dipeptidyl-peptidase activity);GO:0016020(membrane);GO:0016787(hydrolase activity);GO:0016805(dipeptidase activity);GO:0031225(anchored component of membrane);GO:0046872(metal ion binding)	NA	0.00042	1	120,	0	-0.761	0.111173	0.692	Exon (FBtr0343815/FBgn0263332, exon 2 of 2)	1	18159811	18275770	115960	2
chr2L	18256969	18257174	206	FBgn0261804	FBtr0343817	18596	CG42750	uncharacterized protein Dmel_CG42750, isoform B [Drosophila melanogaster]	GO:0006508(proteolysis);GO:0008233(peptidase activity);GO:0008235(metalloexopeptidase activity);GO:0008237(metallopeptidase activity);GO:0008239(dipeptidyl-peptidase activity);GO:0016020(membrane);GO:0016787(hydrolase activity);GO:0016805(dipeptidase activity);GO:0031225(anchored component of membrane);GO:0046872(metal ion binding)	NA	1e-12	1	206,	0	-1.92	0.00512861	-0.837	Exon (FBtr0452164/FBgn0263327, exon 1 of 1)	1	18159811	18275770	115960	2
chr2L	18292522	18292833	312	FBgn0261057	FBtr0301937	0	Sfp36F	seminal fluid protein 36F, isoform A [Drosophila melanogaster]	GO:0003674(molecular_function);GO:0005615(extracellular space);GO:0032504(multicellular organism reproduction)	NA	0	2	57,197,	0,115	-2.61	0.000870964	-0.281	5' UTR	1	18292522	18292800	279	1
chr2L	18320102	18383939	63838	FBgn0000636	FBtr0112804	0	Fas3	fasciclin 3, isoform D [Drosophila melanogaster]	GO:0005102(signaling receptor binding);GO:0005737(cytoplasm);GO:0005829(cytosol);GO:0005886(plasma membrane);GO:0005887(integral component of plasma membrane);GO:0005913(cell-cell adherens junction);GO:0005918(septate junction);GO:0005920(smooth septate junction);GO:0007155(cell adhesion);GO:0007156(homophilic cell adhesion via plasma membrane adhesion molecules);GO:0007157(heterophilic cell-cell…	NA	0	3	629,318,101,	0,63300,63737	-434	0	-2.18	5' UTR	1	18320102	18387103	67002	1
chr2L	18391256	18391316	61	FBgn0000636	FBtr0340580	71154	Fas3	fasciclin 3, isoform D [Drosophila melanogaster]	GO:0005102(signaling receptor binding);GO:0005737(cytoplasm);GO:0005829(cytosol);GO:0005886(plasma membrane);GO:0005887(integral component of plasma membrane);GO:0005913(cell-cell adherens junction);GO:0005918(septate junction);GO:0005920(smooth septate junction);GO:0007155(cell adhesion);GO:0007156(homophilic cell adhesion via plasma membrane adhesion molecules);GO:0007157(heterophilic cell-cell…	NA	0.0017	1	61,	0	-3.66	6.60693e-05	-0.852	Exon (FBtr0081051/FBgn0000636, exon 6 of 8)	1	18320102	18392911	72810	1
chr2L	18392076	18392962	887	FBgn0000636	FBtr0340580	71974	Fas3	fasciclin 3, isoform D [Drosophila melanogaster]	GO:0005102(signaling receptor binding);GO:0005737(cytoplasm);GO:0005829(cytosol);GO:0005886(plasma membrane);GO:0005887(integral component of plasma membrane);GO:0005913(cell-cell adherens junction);GO:0005918(septate junction);GO:0005920(smooth septate junction);GO:0007155(cell adhesion);GO:0007156(homophilic cell adhesion via plasma membrane adhesion molecules);GO:0007157(heterophilic cell-cell…	NA	0	2	60,718,	0,169	-2.08	0.00338844	-0.155	3' UTR	1	18320102	18392911	72810	1
chr2L	18400994	18401232	239	FBgn0265679	FBtr0340583	532	lncRNA:CR44486	NA	NA	NA	5e-15	1	239,	0	-0.921	0.0707946	0.552	Exon (FBtr0340583/FBgn0265679, exon 2 of 2)	1	18400462	18401232	771	1
chr2L	18433749	18433922	174	FBgn0265681	FBtr0340585	290	lncRNA:CR44488	NA	NA	NA	0.00062	1	174,	0	-0.367	0.368129	-2.32	Exon (FBtr0340585/FBgn0265681, exon 1 of 1)	1	18433459	18434096	638	1
chr2L	18485417	18485987	571	FBgn0032682	FBtr0300674	0	grnd	protein grindelwald [Drosophila erecta]	GO:0005031(tumor necrosis factor-activated receptor activity);GO:0005515(protein binding);GO:0005886(plasma membrane);GO:0016020(membrane);GO:0016021(integral component of membrane);GO:0016324(apical plasma membrane);GO:0033209(tumor necrosis factor-mediated signaling pathway);GO:0046330(positive regulation of JNK cascade);GO:2001235(positive regulation of apoptotic signaling pathway)	NA	4e-74	1	571,	0	-297	1e-298	-3.27	5' UTR	1	18485417	18487710	2294	1
chr2L	18590981	18591280	300	FBgn0032688	FBtr0081070	90	CG15160	uncharacterized protein Dmel_CG15160, isoform A [Drosophila melanogaster]	GO:0000790(nuclear chromatin);GO:0000993(RNA polymerase II complex binding);GO:0003674(molecular_function);GO:0016591(RNA polymerase II, holoenzyme);GO:0031124(mRNA 3'-end processing)	NA	1e-19	1	300,	0	-7.78	3.46737e-09	-0.995	5' UTR	1	18590891	18595429	4539	1
chr2L	18609371	18609520	150	FBgn0032690	FBtr0081072	2539	CG10333	GM01081p [Drosophila melanogaster]	GO:0000375(RNA splicing, via transesterification reactions);GO:0000398(mRNA splicing, via spliceosome);GO:0003676(nucleic acid binding);GO:0004004(ATP-dependent RNA helicase activity);GO:0005524(ATP binding);GO:0005682(U5 snRNP);GO:0005730(nucleolus);GO:0005737(cytoplasm);GO:0010501(RNA secondary structure unwinding);GO:0016787(hydrolase activity);GO:0050688(regulation of defense response to viru…	03040(Spliceosome - Drosophila melanogaster (fruit fly))	8.1e-06	1	150,	0	-1.93	0.00501187	0.811	3' UTR	1	18606832	18609550	2719	1
chr2L	18617256	18660427	43172	FBgn0032693	FBtr0081077	0	Cyp310a1	Cyp310a1 [Drosophila melanogaster]	GO:0004497(monooxygenase activity);GO:0005506(iron ion binding);GO:0005783(endoplasmic reticulum);GO:0005789(endoplasmic reticulum membrane);GO:0016020(membrane);GO:0016491(oxidoreductase activity);GO:0016705(oxidoreductase activity, acting on paired donors, with incorporation or reduction of molecular oxygen);GO:0020037(heme binding);GO:0031090(organelle membrane);GO:0043231(intracellular membra…	NA	0	4	469,32,30,219,	0,14487,32342,42953	-434	0	-4.24	5' UTR	1	18651058	18653010	1953	2
chr2L	18666770	18667039	270	FBgn0086200	FBtr0343809	1638	CR42490	SD02507p [Drosophila melanogaster]	NA	NA	1.3e-28	1	270,	0	-1.35	0.0218776	-0.548	3' UTR	1	18665132	18666902	1771	1
chr2L	18698392	18698571	180	FBgn0032700	FBtr0343108	2728	CG10338	uncharacterized protein Dmel_CG10338, isoform A [Drosophila melanogaster]	NA	NA	1e-38	1	180,	0	-4.35	1.23027e-05	-0.826	3' UTR	1	18695664	18698571	2908	1
chr2L	18700407	18700645	239	FBgn0032701	FBtr0081097	1693	CG10341	uncharacterized protein Dmel_CG10341, isoform A [Drosophila melanogaster]	GO:0000493(box H/ACA snoRNP assembly);GO:0001522(pseudouridine synthesis);GO:0003723(RNA binding);GO:0005634(nucleus);GO:0005732(small nucleolar ribonucleoprotein complex);GO:0006364(rRNA processing);GO:0042254(ribosome biogenesis)	NA	2e-37	1	239,	0	-1.64	0.0104713	-0.544	3' UTR	1	18698714	18700645	1932	1
chr2L	18740538	18740807	270	FBgn0032709	FBtr0081101	180	CG15167	FI01136p, partial [Drosophila melanogaster]	NA	NA	1e-157	1	270,	0	-0.784	0.103992	-0.193	3' UTR	1	18740358	18740807	450	1
chr2L	18845184	18853289	8106	FBgn0032719	FBtr0081110	0	CG17321	uncharacterized protein Dmel_CG17321, isoform A [Drosophila melanogaster]	GO:0016020(membrane);GO:0016021(integral component of membrane)	NA	1e-220	2	738,336,	0,7770	-18.9	1.58489e-20	-0.736	5' UTR	1	18845184	18855110	9927	1
chr2L	18971766	18972004	239	FBgn0032728	FBtr0081133	2738	Tango6	transport and golgi organization 6 [Drosophila melanogaster]	GO:0005737(cytoplasm);GO:0005794(Golgi apparatus);GO:0005829(cytosol);GO:0007030(Golgi organization);GO:0009306(protein secretion)	NA	3.2e-22	1	239,	0	-2.16	0.00275423	-0.562	3' UTR	1	18969028	18972004	2977	1
chr2L	18988187	18988331	145	FBgn0032732	FBtr0081135	480	CG15168	uncharacterized protein Dmel_CG15168 [Drosophila melanogaster]	GO:0005769(early endosome);GO:0005794(Golgi apparatus);GO:0005886(plasma membrane);GO:0016020(membrane);GO:0016021(integral component of membrane);GO:0022890(inorganic cation transmembrane transporter activity);GO:0072546(ER membrane protein complex);GO:0098655(cation transmembrane transport)	NA	5e-70	1	145,	0	-8.31	9.77237e-10	0.661	3' UTR	1	18987707	18988331	625	1
chr2L	19002236	19002504	269	FBgn0051792	FBtr0321311	4788	CG31792	uncharacterized protein Dmel_CG31792, isoform B [Drosophila melanogaster]	GO:0000166(nucleotide binding);GO:0005524(ATP binding);GO:0005887(integral component of plasma membrane);GO:0016020(membrane);GO:0016021(integral component of membrane);GO:0016787(hydrolase activity);GO:0016887(ATPase activity);GO:0042626(ATPase activity, coupled to transmembrane movement of substances);GO:0055085(transmembrane transport)	02010(ABC transporters - Drosophila melanogaster (fruit fly))	0.00015	2	116,94,	0,175	-0.672	0.14388	0.498	3' UTR	1	18997448	19002560	5113	1
chr2L	19005337	19005427	91	FBgn0051793	FBtr0081138	1970	CG31793	uncharacterized protein Dmel_CG31793, isoform A [Drosophila melanogaster]	GO:0000166(nucleotide binding);GO:0005524(ATP binding);GO:0005887(integral component of plasma membrane);GO:0016020(membrane);GO:0016021(integral component of membrane);GO:0016787(hydrolase activity);GO:0016887(ATPase activity);GO:0042626(ATPase activity, coupled to transmembrane movement of substances);GO:0055085(transmembrane transport)	00230(Purine metabolism - Drosophila melanogaster (fruit fly));01100(Metabolic pathways - Drosophila melanogaster (fruit fly))	0.001	1	91,	0	-1	0.0562341	0.674	Exon (FBtr0081138/FBgn0051793, exon 4 of 6)	1	19003367	19008234	4868	1
chr2L	19007042	19007191	150	FBgn0051793	FBtr0081138	3675	CG31793	uncharacterized protein Dmel_CG31793, isoform A [Drosophila melanogaster]	GO:0000166(nucleotide binding);GO:0005524(ATP binding);GO:0005887(integral component of plasma membrane);GO:0016020(membrane);GO:0016021(integral component of membrane);GO:0016787(hydrolase activity);GO:0016887(ATPase activity);GO:0042626(ATPase activity, coupled to transmembrane movement of substances);GO:0055085(transmembrane transport)	00230(Purine metabolism - Drosophila melanogaster (fruit fly));01100(Metabolic pathways - Drosophila melanogaster (fruit fly))	7.8e-05	1	150,	0	-4.47	9.33254e-06	1.09	Exon (FBtr0081138/FBgn0051793, exon 5 of 6)	1	19003367	19008234	4868	1
chr2L	19011329	19011532	204	FBgn0028569	FBtr0081139	463	robl37BC	IP01983p, partial [Drosophila melanogaster]	GO:0005868(cytoplasmic dynein complex);GO:0007018(microtubule-based movement);GO:0016787(hydrolase activity);GO:0016887(ATPase activity);GO:0030286(dynein complex);GO:0036157(outer dynein arm);GO:0042623(ATPase activity, coupled);GO:0045505(dynein intermediate chain binding)	NA	2.5e-93	1	204,	0	-2.33	0.0018197	-0.345	3' UTR	1	19010866	19011532	667	1
chr2L	19034773	19034892	120	FBgn0086442	FBtr0081142	329	mib2	mind bomb 2, isoform A [Drosophila melanogaster]	GO:0000209(protein polyubiquitination);GO:0004842(ubiquitin-protein transferase activity);GO:0005515(protein binding);GO:0005737(cytoplasm);GO:0007520(myoblast fusion);GO:0008270(zinc ion binding);GO:0016567(protein ubiquitination);GO:0030018(Z disc);GO:0031430(M band);GO:0032033(myosin II light chain binding);GO:0032038(myosin II heavy chain binding);GO:0046716(muscle cell cellular homeostasis);…	NA	1.3e-16	1	120,	0	-39.5	3.16228e-41	-1.19	5' UTR	1	19034444	19041541	7098	1
chr2L	19053474	19053681	208	FBgn0261396	FBtr0302289	1684	Rpn3	regulatory particle non-ATPase 3, isoform A [Drosophila melanogaster]	GO:0000502(proteasome complex);GO:0005654(nucleoplasm);GO:0005829(cytosol);GO:0005838(proteasome regulatory particle);GO:0006511(ubiquitin-dependent protein catabolic process);GO:0007623(circadian rhythm);GO:0008063(Toll signaling pathway);GO:0008270(zinc ion binding);GO:0008541(proteasome regulatory particle, lid subcomplex);GO:0030234(enzyme regulator activity);GO:0042176(regulation of protein …	03050(Proteasome - Drosophila melanogaster (fruit fly))	1e-305	1	208,	0	-5.46	8.51138e-07	0.333	3' UTR	1	19051790	19053681	1892	1
chr2L	19065242	19069673	4432	FBgn0032751	FBtr0081151	313	CG17343	uncharacterized protein LOC6549379 [Drosophila erecta]	NA	NA	5e-42	2	28,230,	0,4202	-1.3	0.025704	-0.373	5' UTR	1	19064929	19069673	4745	1
chr2L	19145842	19165948	20107	FBgn0010300	FBtr0081159	0	brat	LD16270p, partial [Drosophila melanogaster]	GO:0000209(protein polyubiquitination);GO:0003730(mRNA 3'-UTR binding);GO:0005515(protein binding);GO:0005622(intracellular);GO:0005737(cytoplasm);GO:0005829(cytosol);GO:0005938(cell cortex);GO:0006417(regulation of translation);GO:0007400(neuroblast fate determination);GO:0007402(ganglion mother cell fate determination);GO:0007405(neuroblast proliferation);GO:0007406(negative regulation of neuro…	NA	2e-31	3	3,216,82,	0,12698,20025	-49.9	1e-51	-2.78	5' UTR	1	19158540	19172567	14028	1
chr2L	19190342	19205974	15633	FBgn0015380	FBtr0081195	0	drl	derailed, isoform B [Drosophila melanogaster]	GO:0000166(nucleotide binding);GO:0004672(protein kinase activity);GO:0005524(ATP binding);GO:0005886(plasma membrane);GO:0005887(integral component of plasma membrane);GO:0006468(protein phosphorylation);GO:0007165(signal transduction);GO:0007169(transmembrane receptor protein tyrosine kinase signaling pathway);GO:0007275(multicellular organism development);GO:0007399(nervous system development)…	04310(Wnt signaling pathway - Drosophila melanogaster (fruit fly))	1e-223	2	493,254,	0,15379	-48.2	5.01187e-50	-2.34	5' UTR	1	19190342	19208621	18280	1
chr2L	19426342	19426581	240	FBgn0032779	FBtr0081204	0	CG16771	uncharacterized protein Dmel_CG16771, isoform A [Drosophila melanogaster]	GO:0003824(catalytic activity);GO:0004035(alkaline phosphatase activity);GO:0009986(cell surface);GO:0016020(membrane);GO:0016021(integral component of membrane);GO:0016311(dephosphorylation);GO:0016787(hydrolase activity);GO:0016791(phosphatase activity)	00730(Thiamine metabolism - Drosophila melanogaster (fruit fly));00790(Folate biosynthesis - Drosophila melanogaster (fruit fly));01100(Metabolic pathways - Drosophila melanogaster (fruit fly))	1.5e-09	1	240,	0	-4.92	3.16228e-06	-1.28	5' UTR	1	19426456	19429224	2769	1
chr2L	19426463	19426582	120	FBgn0032779	FBtr0302938	2413	CG16771	uncharacterized protein Dmel_CG16771, isoform A [Drosophila melanogaster]	GO:0003824(catalytic activity);GO:0004035(alkaline phosphatase activity);GO:0009986(cell surface);GO:0016020(membrane);GO:0016021(integral component of membrane);GO:0016311(dephosphorylation);GO:0016787(hydrolase activity);GO:0016791(phosphatase activity)	00730(Thiamine metabolism - Drosophila melanogaster (fruit fly));00790(Folate biosynthesis - Drosophila melanogaster (fruit fly));01100(Metabolic pathways - Drosophila melanogaster (fruit fly))	9.8e-06	1	120,	0	-2.67	0.000758578	-1.13	5' UTR	1	19424050	19429224	5175	1
chr2L	19441959	19442226	268	FBgn0003346	FBtr0081234	0	RanGAP	Ran GTPase activating protein, isoform A [Drosophila melanogaster]	GO:0003723(RNA binding);GO:0005096(GTPase activator activity);GO:0005515(protein binding);GO:0005737(cytoplasm);GO:0006611(protein export from nucleus);GO:0006913(nucleocytoplasmic transport);GO:0007165(signal transduction);GO:0043547(positive regulation of GTPase activity);GO:0045132(meiotic chromosome segregation);GO:0048471(perinuclear region of cytoplasm)	03013(RNA transport - Drosophila melanogaster (fruit fly))	7.9e-16	1	268,	0	-51.5	2.51189e-53	-4.35	5' UTR	1	19441959	19447317	5359	1
chr2L	19464386	19464655	270	FBgn0000964	FBtr0301669	119	tj	traffic jam, isoform B [Drosophila melanogaster]	GO:0000978(RNA polymerase II proximal promoter sequence-specific DNA binding);GO:0000981(DNA-binding transcription factor activity, RNA polymerase II-specific);GO:0001708(cell fate specification);GO:0003677(DNA binding);GO:0003700(DNA-binding transcription factor activity);GO:0005634(nucleus);GO:0006351(transcription, DNA-templated);GO:0006355(regulation of transcription, DNA-templated);GO:000728…	NA	0.001	1	270,	0	-5.21	1.54882e-06	-2.35	5' UTR	1	19464267	19467758	3492	1
chr2L	19491502	19491650	149	FBgn0032791	FBtr0331324	1240	CG18094	uncharacterized protein Dmel_CG18094, isoform A [Drosophila melanogaster]	GO:0016787(hydrolase activity)	04146(Peroxisome - Drosophila melanogaster (fruit fly))	2e-05	1	149,	0	-1.22	0.0316228	0.719	3' UTR	1	19490262	19491679	1418	1
chr2L	19496202	19496590	389	FBgn0002044	FBtr0081244	2951	swm	second mitotic wave missing, isoform A [Drosophila melanogaster]	GO:0003676(nucleic acid binding);GO:0003723(RNA binding);GO:0003729(mRNA binding);GO:0005515(protein binding);GO:0005634(nucleus);GO:0006397(mRNA processing);GO:0007275(multicellular organism development);GO:0010628(positive regulation of gene expression);GO:0045879(negative regulation of smoothened signaling pathway);GO:0046833(positive regulation of RNA export from nucleus);GO:0046872(metal ion…	NA	1e-107	1	389,	0	-14.5	5.01187e-16	0.64	Exon (FBtr0081244/FBgn0002044, exon 4 of 6)	1	19493251	19497835	4585	1
chr2L	19497350	19497499	150	FBgn0002044	FBtr0081244	4099	swm	second mitotic wave missing, isoform A [Drosophila melanogaster]	GO:0003676(nucleic acid binding);GO:0003723(RNA binding);GO:0003729(mRNA binding);GO:0005515(protein binding);GO:0005634(nucleus);GO:0006397(mRNA processing);GO:0007275(multicellular organism development);GO:0010628(positive regulation of gene expression);GO:0045879(negative regulation of smoothened signaling pathway);GO:0046833(positive regulation of RNA export from nucleus);GO:0046872(metal ion…	NA	5.5e-08	1	150,	0	-4.13	2.13796e-05	0.533	3' UTR	1	19493251	19497835	4585	1
chr2L	19497709	19497978	270	FBgn0002044	FBtr0081244	4458	swm	second mitotic wave missing, isoform A [Drosophila melanogaster]	GO:0003676(nucleic acid binding);GO:0003723(RNA binding);GO:0003729(mRNA binding);GO:0005515(protein binding);GO:0005634(nucleus);GO:0006397(mRNA processing);GO:0007275(multicellular organism development);GO:0010628(positive regulation of gene expression);GO:0045879(negative regulation of smoothened signaling pathway);GO:0046833(positive regulation of RNA export from nucleus);GO:0046872(metal ion…	NA	0	1	270,	0	-15.3	7.94328e-17	0.682	3' UTR	1	19493251	19497835	4585	1
chr2L	19500650	19501070	421	FBgn0040268	FBtr0081246	2482	Top3alpha	topoisomerase 3alpha [Drosophila melanogaster]	GO:0000002(mitochondrial genome maintenance);GO:0000724(double-strand break repair via homologous recombination);GO:0003677(DNA binding);GO:0003916(DNA topoisomerase activity);GO:0003917(DNA topoisomerase type I activity);GO:0005634(nucleus);GO:0005694(chromosome);GO:0005739(mitochondrion);GO:0006265(DNA topological change);GO:0008270(zinc ion binding);GO:0016853(isomerase activity);GO:0042246(ti…	03440(Homologous recombination - Drosophila melanogaster (fruit fly));03460(Fanconi anemia pathway - Drosophila melanogaster (fruit fly))	4e-63	1	421,	0	-2.99	0.000338844	0.793	Exon (FBtr0081246/FBgn0040268, exon 4 of 4)	1	19498168	19502268	4101	1
chr2L	19518824	19521271	2448	FBgn0032798	FBtr0081247	0	CG10132	uncharacterized protein Dmel_CG10132, isoform A [Drosophila melanogaster]	GO:0005515(protein binding)	NA	1e-183	4	336,122,203,205,	0,1710,1889,2243	-5.05	2.29087e-06	-0.61	5' UTR	1	19518824	19525453	6630	1
chr2L	19532746	19532985	240	FBgn0032800	FBtr0081248	6060	CG10137	uncharacterized protein Dmel_CG10137 [Drosophila melanogaster]	NA	NA	4e-45	1	240,	0	-18.4	5.01187e-20	-2.4	3' UTR	1	19526686	19532985	6300	1
chr2L	19536257	19536466	210	FBgn0053116	FBtr0081249	2778	CG33116	uncharacterized protein Dmel_CG33116 [Drosophila melanogaster]	GO:0004307(ethanolaminephosphotransferase activity);GO:0005789(endoplasmic reticulum membrane);GO:0005794(Golgi apparatus);GO:0006646(phosphatidylethanolamine biosynthetic process);GO:0008654(phospholipid biosynthetic process);GO:0016020(membrane);GO:0016021(integral component of membrane);GO:0016740(transferase activity);GO:0016780(phosphotransferase activity, for other substituted phosphate gro…	00440(Phosphonate and phosphinate metabolism - Drosophila melanogaster (fruit fly));00564(Glycerophospholipid metabolism - Drosophila melanogaster (fruit fly));00565(Ether lipid metabolism - Drosophila melanogaster (fruit fly));01100(Metabolic pathways - Drosophila melanogaster (fruit fly))	6.3e-11	1	210,	0	-2.94	0.000389045	0.773	3' UTR	1	19533479	19537363	3885	1
chr2L	19537124	19537363	240	FBgn0053116	FBtr0081249	3645	CG33116	uncharacterized protein Dmel_CG33116 [Drosophila melanogaster]	GO:0004307(ethanolaminephosphotransferase activity);GO:0005789(endoplasmic reticulum membrane);GO:0005794(Golgi apparatus);GO:0006646(phosphatidylethanolamine biosynthetic process);GO:0008654(phospholipid biosynthetic process);GO:0016020(membrane);GO:0016021(integral component of membrane);GO:0016740(transferase activity);GO:0016780(phosphotransferase activity, for other substituted phosphate gro…	00440(Phosphonate and phosphinate metabolism - Drosophila melanogaster (fruit fly));00564(Glycerophospholipid metabolism - Drosophila melanogaster (fruit fly));00565(Ether lipid metabolism - Drosophila melanogaster (fruit fly));01100(Metabolic pathways - Drosophila melanogaster (fruit fly))	5e-38	1	240,	0	-4.81	4.16869e-06	-0.689	3' UTR	1	19533479	19537363	3885	1
chr2L	19564982	19565158	177	FBgn0032809	FBtr0081256	1052	CG13078	uncharacterized protein Dmel_CG13078 [Drosophila melanogaster]	GO:0016020(membrane);GO:0016021(integral component of membrane);GO:0055114(oxidation-reduction process)	NA	0.00049	1	177,	0	-0.481	0.255859	-1.04	3' UTR	1	19563930	19565158	1229	1
chr2L	19585895	19586440	546	FBgn0032814	FBtr0081259	1660	CG10366	GH04589p, partial [Drosophila melanogaster]	GO:0000979(RNA polymerase II core promoter sequence-specific DNA binding);GO:0003676(nucleic acid binding);GO:0003677(DNA binding);GO:0005575(cellular_component);GO:0005634(nucleus);GO:0008150(biological_process);GO:0008270(zinc ion binding);GO:0010468(regulation of gene expression);GO:0035097(histone methyltransferase complex)	NA	3.2e-60	2	21,458,	0,88	-5.4	1e-06	-0.532	3' UTR	1	19584235	19586440	2206	1
chr2L	19586623	19587391	769	FBgn0000464	FBtr0331242	0	Lar	Leukocyte-antigen-related-like, isoform A [Drosophila melanogaster]	GO:0004721(phosphoprotein phosphatase activity);GO:0004725(protein tyrosine phosphatase activity);GO:0005001(transmembrane receptor protein tyrosine phosphatase activity);GO:0005515(protein binding);GO:0005925(focal adhesion);GO:0006470(protein dephosphorylation);GO:0007155(cell adhesion);GO:0007283(spermatogenesis);GO:0007399(nervous system development);GO:0007411(axon guidance);GO:0007412(axon …	NA	1e-118	2	464,166,	0,603	-17.7	2.51189e-19	-1.71	5' UTR	1	19586623	19732069	145447	1
chr2L	19587451	19610815	23365	FBgn0000464	FBtr0331239	0	Lar	Leukocyte-antigen-related-like, isoform A [Drosophila melanogaster]	GO:0004721(phosphoprotein phosphatase activity);GO:0004725(protein tyrosine phosphatase activity);GO:0005001(transmembrane receptor protein tyrosine phosphatase activity);GO:0005515(protein binding);GO:0005925(focal adhesion);GO:0006470(protein dephosphorylation);GO:0007155(cell adhesion);GO:0007283(spermatogenesis);GO:0007399(nervous system development);GO:0007411(axon guidance);GO:0007412(axon …	NA	5e-25	4	77,74,513,206,	0,13407,19118,23159	-20.8	1.99526e-22	-2.34	5' UTR	1	19606569	19731561	124993	1
chr2L	19610935	19611294	360	FBgn0000464	FBtr0331242	24312	Lar	Leukocyte-antigen-related-like, isoform A [Drosophila melanogaster]	GO:0004721(phosphoprotein phosphatase activity);GO:0004725(protein tyrosine phosphatase activity);GO:0005001(transmembrane receptor protein tyrosine phosphatase activity);GO:0005515(protein binding);GO:0005925(focal adhesion);GO:0006470(protein dephosphorylation);GO:0007155(cell adhesion);GO:0007283(spermatogenesis);GO:0007399(nervous system development);GO:0007411(axon guidance);GO:0007412(axon …	NA	3.2e-08	1	360,	0	-8.38	8.31764e-10	-2.04	5' UTR	1	19586623	19732069	145447	1
chr2L	19606569	19610787	4219	FBgn0000464	FBtr0331239	0	Lar	Leukocyte-antigen-related-like, isoform A [Drosophila melanogaster]	GO:0004721(phosphoprotein phosphatase activity);GO:0004725(protein tyrosine phosphatase activity);GO:0005001(transmembrane receptor protein tyrosine phosphatase activity);GO:0005515(protein binding);GO:0005925(focal adhesion);GO:0006470(protein dephosphorylation);GO:0007155(cell adhesion);GO:0007283(spermatogenesis);GO:0007399(nervous system development);GO:0007411(axon guidance);GO:0007412(axon …	NA	3.2e-15	2	513,178,	0,4041	-15.1	1.25893e-16	-2.67	5' UTR	1	19606569	19731561	124993	1
chr2L	19610937	19611296	360	FBgn0000464	FBtr0331242	24314	Lar	Leukocyte-antigen-related-like, isoform A [Drosophila melanogaster]	GO:0004721(phosphoprotein phosphatase activity);GO:0004725(protein tyrosine phosphatase activity);GO:0005001(transmembrane receptor protein tyrosine phosphatase activity);GO:0005515(protein binding);GO:0005925(focal adhesion);GO:0006470(protein dephosphorylation);GO:0007155(cell adhesion);GO:0007283(spermatogenesis);GO:0007399(nervous system development);GO:0007411(axon guidance);GO:0007412(axon …	NA	2.1e-08	1	360,	0	-8.31	9.77237e-10	-2.04	5' UTR	1	19586623	19732069	145447	1
chr2L	19850047	19850167	121	FBgn0263873	FBtr0329838	53682	sick	sickie, isoform E [Drosophila melanogaster]	GO:0002376(immune system process);GO:0003674(molecular_function);GO:0005515(protein binding);GO:0005524(ATP binding);GO:0005575(cellular_component);GO:0007015(actin filament organization);GO:0007399(nervous system development);GO:0007409(axonogenesis);GO:0022008(neurogenesis);GO:0045087(innate immune response);GO:0050829(defense response to Gram-negative bacterium)	NA	0.0021	1	121,	0	-0.383	0.349945	-2.58	5' UTR	1	19796365	19958424	162060	1
chr2L	19850257	19850346	90	FBgn0263873	FBtr0329838	53892	sick	sickie, isoform E [Drosophila melanogaster]	GO:0002376(immune system process);GO:0003674(molecular_function);GO:0005515(protein binding);GO:0005524(ATP binding);GO:0005575(cellular_component);GO:0007015(actin filament organization);GO:0007399(nervous system development);GO:0007409(axonogenesis);GO:0022008(neurogenesis);GO:0045087(innate immune response);GO:0050829(defense response to Gram-negative bacterium)	NA	0.00079	1	90,	0	-0.649	0.153815	-3.32	5' UTR	1	19796365	19958424	162060	1
chr2L	19856191	19856251	61	FBgn0263873	FBtr0329838	59826	sick	sickie, isoform E [Drosophila melanogaster]	GO:0002376(immune system process);GO:0003674(molecular_function);GO:0005515(protein binding);GO:0005524(ATP binding);GO:0005575(cellular_component);GO:0007015(actin filament organization);GO:0007399(nervous system development);GO:0007409(axonogenesis);GO:0022008(neurogenesis);GO:0045087(innate immune response);GO:0050829(defense response to Gram-negative bacterium)	NA	0.0011	1	61,	0	-0.419	0.310456	-2	Exon (FBtr0329842/FBgn0263873, exon 2 of 16)	1	19796365	19958424	162060	1
chr2L	19866482	19886976	20495	FBgn0263873	FBtr0329838	70117	sick	sickie, isoform E [Drosophila melanogaster]	GO:0002376(immune system process);GO:0003674(molecular_function);GO:0005515(protein binding);GO:0005524(ATP binding);GO:0005575(cellular_component);GO:0007015(actin filament organization);GO:0007399(nervous system development);GO:0007409(axonogenesis);GO:0022008(neurogenesis);GO:0045087(innate immune response);GO:0050829(defense response to Gram-negative bacterium)	NA	0.0018	2	28,33,	0,20462	-2.06	0.00354813	-2.85	5' UTR	1	19796365	19958424	162060	1
chr2L	19896060	19908772	12713	FBgn0263873	FBtr0329838	99695	sick	sickie, isoform E [Drosophila melanogaster]	GO:0002376(immune system process);GO:0003674(molecular_function);GO:0005515(protein binding);GO:0005524(ATP binding);GO:0005575(cellular_component);GO:0007015(actin filament organization);GO:0007399(nervous system development);GO:0007409(axonogenesis);GO:0022008(neurogenesis);GO:0045087(innate immune response);GO:0050829(defense response to Gram-negative bacterium)	NA	1e-18	4	264,222,131,14,	0,5906,11702,12699	-33.6	2.51189e-35	-2.32	5' UTR	1	19796365	19958424	162060	1
chr2L	19909563	19909743	181	FBgn0263873	FBtr0329838	113198	sick	sickie, isoform E [Drosophila melanogaster]	GO:0002376(immune system process);GO:0003674(molecular_function);GO:0005515(protein binding);GO:0005524(ATP binding);GO:0005575(cellular_component);GO:0007015(actin filament organization);GO:0007399(nervous system development);GO:0007409(axonogenesis);GO:0022008(neurogenesis);GO:0045087(innate immune response);GO:0050829(defense response to Gram-negative bacterium)	NA	0.00066	1	181,	0	-0.333	0.415911	-0.096	Exon (FBtr0329838/FBgn0263873, exon 7 of 16)	1	19796365	19958424	162060	1
chr2L	19918341	19918491	151	FBgn0263873	FBtr0329838	121976	sick	sickie, isoform E [Drosophila melanogaster]	GO:0002376(immune system process);GO:0003674(molecular_function);GO:0005515(protein binding);GO:0005524(ATP binding);GO:0005575(cellular_component);GO:0007015(actin filament organization);GO:0007399(nervous system development);GO:0007409(axonogenesis);GO:0022008(neurogenesis);GO:0045087(innate immune response);GO:0050829(defense response to Gram-negative bacterium)	NA	1.9e-08	1	151,	0	-2.99	0.000346737	-3.1	5' UTR	1	19796365	19958424	162060	1
chr2L	19935307	19945638	10332	FBgn0263873	FBtr0329838	138942	sick	sickie, isoform E [Drosophila melanogaster]	GO:0002376(immune system process);GO:0003674(molecular_function);GO:0005515(protein binding);GO:0005524(ATP binding);GO:0005575(cellular_component);GO:0007015(actin filament organization);GO:0007399(nervous system development);GO:0007409(axonogenesis);GO:0022008(neurogenesis);GO:0045087(innate immune response);GO:0050829(defense response to Gram-negative bacterium)	NA	3.2e-87	2	221,470,	0,9862	-72.8	1e-74	-2.77	5' UTR	1	19796365	19958424	162060	1
chr2L	19963578	19963844	267	FBgn0032835	FBtr0346480	899	CG16772	uncharacterized protein Dmel_CG16772, isoform A [Drosophila melanogaster]	NA	NA	0	1	267,	0	-37	7.94328e-39	0.717	3' UTR	1	19962679	19963779	1101	1
chr2L	19979574	19979723	150	FBgn0263611	FBtr0309973	745	lncRNA:CR43620	NA	NA	NA	9.8e-05	1	150,	0	-0.419	0.311172	0.637	Exon (FBtr0309973/FBgn0263611, exon 2 of 2)	1	19978829	19979723	895	1
chr2L	20027915	20054169	26255	FBgn0032840	FBtr0081327	0	sNPF	short neuropeptide F precursor [Drosophila melanogaster]	GO:0005184(neuropeptide hormone activity);GO:0005576(extracellular region);GO:0005615(extracellular space);GO:0007218(neuropeptide signaling pathway);GO:0007623(circadian rhythm);GO:0008340(determination of adult lifespan);GO:0008343(adult feeding behavior);GO:0010469(regulation of signaling receptor activity);GO:0010906(regulation of glucose metabolic process);GO:0030424(axon);GO:0030536(larval …	NA	1.6e-54	2	415,93,	0,26162	-170	1e-171	-4.57	5' UTR	1	20027915	20056373	28459	1
chr2L	20054316	20054375	60	FBgn0032840	FBtr0081327	26401	sNPF	short neuropeptide F precursor [Drosophila melanogaster]	GO:0005184(neuropeptide hormone activity);GO:0005576(extracellular region);GO:0005615(extracellular space);GO:0007218(neuropeptide signaling pathway);GO:0007623(circadian rhythm);GO:0008340(determination of adult lifespan);GO:0008343(adult feeding behavior);GO:0010469(regulation of signaling receptor activity);GO:0010906(regulation of glucose metabolic process);GO:0030424(axon);GO:0030536(larval …	NA	0.00015	1	60,	0	-2.51	0.00114815	-2.26	Exon (FBtr0081327/FBgn0032840, exon 3 of 5)	1	20027915	20056373	28459	1
chr2L	20054465	20054524	60	FBgn0032840	FBtr0081327	26550	sNPF	short neuropeptide F precursor [Drosophila melanogaster]	GO:0005184(neuropeptide hormone activity);GO:0005576(extracellular region);GO:0005615(extracellular space);GO:0007218(neuropeptide signaling pathway);GO:0007623(circadian rhythm);GO:0008340(determination of adult lifespan);GO:0008343(adult feeding behavior);GO:0010469(regulation of signaling receptor activity);GO:0010906(regulation of glucose metabolic process);GO:0030424(axon);GO:0030536(larval …	NA	0.00068	1	60,	0	-1.28	0.0269153	-1.59	Exon (FBtr0081327/FBgn0032840, exon 3 of 5)	1	20027915	20056373	28459	1
chr2L	20093003	20093152	150	FBgn0032846	FBtr0331615	1568	CG10721	uncharacterized protein Dmel_CG10721, isoform A [Drosophila melanogaster]	GO:0016491(oxidoreductase activity);GO:0055114(oxidation-reduction process)	NA	5e-24	1	150,	0	-2.23	0.00234423	-0.62	3' UTR	1	20091435	20093152	1718	1
chr2L	20097994	20098203	210	FBgn0032850	FBtr0331617	413	Kua	Kua, isoform A [Drosophila melanogaster]	GO:0005737(cytoplasm);GO:0008150(biological_process);GO:0016020(membrane);GO:0016021(integral component of membrane);GO:0031625(ubiquitin protein ligase binding);GO:0061630(ubiquitin protein ligase activity);GO:0080132(fatty acid alpha-hydroxylase activity)	NA	2.5e-11	1	210,	0	-18.8	1.99526e-20	-3.52	5' UTR	1	20097581	20103375	5795	1
chr2L	20248155	20248300	146	FBgn0259996	FBtr0344577	116	lncRNA:CR40341	NA	NA	NA	0.00035	1	146,	0	-1.04	0.0512861	2.81	Exon (FBtr0344577/FBgn0259996, exon 1 of 2)	1	20248039	20248872	834	1
chr2L	20295046	20295454	409	FBgn0040996	FBtr0081351	353	CG12617	GH28333p, partial [Drosophila melanogaster]	GO:0016020(membrane);GO:0016021(integral component of membrane)	NA	0	1	409,	0	-20.8	1.99526e-22	0.413	3' UTR	1	20294693	20295320	628	1
chr2L	20295629	20295804	176	FBgn0040996	FBtr0346419	936	CG12617	GH28333p, partial [Drosophila melanogaster]	GO:0016020(membrane);GO:0016021(integral component of membrane)	NA	0.00014	1	176,	0	-0.772	0.107895	0.868	3' UTR	1	20294693	20295804	1112	1
chr2L	20311219	20334103	22885	FBgn0003475	FBtr0307894	0	spir	spire, isoform C [Drosophila melanogaster]	GO:0003779(actin binding);GO:0005515(protein binding);GO:0005737(cytoplasm);GO:0005856(cytoskeleton);GO:0005886(plasma membrane);GO:0005938(cell cortex);GO:0007015(actin filament organization);GO:0007275(multicellular organism development);GO:0007304(chorion-containing eggshell formation);GO:0007315(pole plasm assembly);GO:0007316(pole plasm RNA localization);GO:0008017(microtubule binding);GO:00…	04320(Dorso-ventral axis formation - Drosophila melanogaster (fruit fly))	0	3	1196,71,23,	0,10791,22862	-36.1	7.94328e-38	-0.325	5' UTR	1	20311219	20339939	28721	1
chr2L	20336291	20336470	180	FBgn0003475	FBtr0307894	25072	spir	spire, isoform C [Drosophila melanogaster]	GO:0003779(actin binding);GO:0005515(protein binding);GO:0005737(cytoplasm);GO:0005856(cytoskeleton);GO:0005886(plasma membrane);GO:0005938(cell cortex);GO:0007015(actin filament organization);GO:0007275(multicellular organism development);GO:0007304(chorion-containing eggshell formation);GO:0007315(pole plasm assembly);GO:0007316(pole plasm RNA localization);GO:0008017(microtubule binding);GO:00…	04320(Dorso-ventral axis formation - Drosophila melanogaster (fruit fly))	3.2e-26	2	114,7,	0,173	-58	6.30957e-60	-0.919	Exon (FBtr0307894/FBgn0003475, exon 5 of 8)	1	20311219	20339939	28721	1
chr2L	20350644	20350764	121	FBgn0015803	FBtr0336749	210	RtGEF	Rho-type guanine nucleotide exchange factor, isoform G [Drosophila melanogaster]	GO:0005085(guanyl-nucleotide exchange factor activity);GO:0005089(Rho guanyl-nucleotide exchange factor activity);GO:0005515(protein binding);GO:0032947(protein-containing complex scaffold activity);GO:0035023(regulation of Rho protein signal transduction);GO:0035332(positive regulation of hippo signaling);GO:0043547(positive regulation of GTPase activity);GO:0046620(regulation of organ growth);G…	NA	0.00016	1	121,	0	-23	1e-24	-2.22	5' UTR	1	20350434	20359510	9077	1
chr2L	20422579	20423027	449	FBgn0032859	FBtr0346418	5522	Arpc2	Actin-related protein 2/3 complex, subunit 2, isoform A [Drosophila melanogaster]	GO:0000902(cell morphogenesis);GO:0003779(actin binding);GO:0005200(structural constituent of cytoskeleton);GO:0005737(cytoplasm);GO:0005856(cytoskeleton);GO:0005885(Arp2/3 protein complex);GO:0008360(regulation of cell shape);GO:0015629(actin cytoskeleton);GO:0030031(cell projection assembly);GO:0030041(actin filament polymerization);GO:0030833(regulation of actin filament polymerization);GO:003…	04144(Endocytosis - Drosophila melanogaster (fruit fly))	0	1	449,	0	-36.3	3.98107e-38	-0.769	3' UTR	1	20417057	20423027	5971	1
chr2L	20426199	20427216	1018	FBgn0263355	FBtr0308895	0	CG31688	uncharacterized protein Dmel_CG31688, isoform F [Drosophila melanogaster]	GO:0003674(molecular_function);GO:0005575(cellular_component);GO:0008150(biological_process)	NA	7.9e-31	1	1018,	0	-57.8	1e-59	-3.37	5' UTR	1	20426199	20444823	18625	1
chr2L	20429067	20432667	3601	FBgn0263355	FBtr0308895	2868	CG31688	uncharacterized protein Dmel_CG31688, isoform F [Drosophila melanogaster]	GO:0003674(molecular_function);GO:0005575(cellular_component);GO:0008150(biological_process)	NA	1e-107	2	95,744,	0,2857	-76.2	3.16228e-78	-1.78	5' UTR	1	20426199	20444823	18625	1
chr2L	20460952	20461610	659	FBgn0032863	FBtr0332969	1610	Cdc23	RE62467p, partial [Drosophila melanogaster]	GO:0005515(protein binding);GO:0005680(anaphase-promoting complex);GO:0007113(endomitotic cell cycle);GO:0016567(protein ubiquitination);GO:0030071(regulation of mitotic metaphase/anaphase transition);GO:0045842(positive regulation of mitotic metaphase/anaphase transition);GO:0051301(cell division);GO:0061630(ubiquitin protein ligase activity)	04120(Ubiquitin mediated proteolysis - Drosophila melanogaster (fruit fly))	7.9e-54	2	99,500,	0,159	-0.807	0.0977237	0.122	3' UTR	1	20459342	20461643	2302	1
chr2L	20562336	20562483	148	FBgn0263533	FBtr0309623	38	mir-4973	NA	NA	NA	0.00062	1	148,	0	-0.961	0.0630957	-4.7	Exon (FBtr0345743/FBgn0266886, exon 1 of 2)	1	20562298	20562448	151	1
chr2L	20642040	20642216	177	FBgn0261058	FBtr0336822	1123	Sfp38D	MIP06863p, partial [Drosophila melanogaster]	GO:0003674(molecular_function);GO:0005615(extracellular space);GO:0032504(multicellular organism reproduction)	NA	2.8e-05	1	177,	0	-0.363	0.374973	0.485	3' UTR	1	20640917	20642216	1300	1
chr2L	20645822	20646791	970	FBgn0032870	FBtr0081384	0	CG2608	uncharacterized protein Dmel_CG2608 [Drosophila melanogaster]	GO:0003676(nucleic acid binding)	NA	1e-163	2	139,748,	0,222	-4.74	4.7863e-06	0.299	5' UTR	1	20645822	20647381	1560	1
chr2L	20647533	20647652	120	FBgn0259936	FBtr0081385	0	Uhg3	NA	NA	NA	4.1e-07	1	120,	0	-3.46	0.000107152	-0.988	Exon (FBtr0081385/FBgn0259936, exon 1 of 4)	1	20647533	20648848	1316	1
chr2L	20647950	20648394	445	FBgn0082936	FBtr0113558	0	snoRNA:Me28S-C2645c	NA	NA	NA	2.5e-49	2	64,206,	0,239	-4.99	2.63027e-06	-0.786	Exon (FBtr0081385/FBgn0259936, exon 2 of 4)	1	20648282	20648356	75	1
chr2L	20659008	20659128	121	FBgn0032873	FBtr0081388	2582	CG2614	uncharacterized protein Dmel_CG2614, isoform A [Drosophila melanogaster]	GO:0003674(molecular_function);GO:0003824(catalytic activity);GO:0005575(cellular_component);GO:0008150(biological_process);GO:0008152(metabolic process);GO:0008168(methyltransferase activity);GO:0016740(transferase activity);GO:0032259(methylation)	NA	5.5e-07	1	121,	0	-2.23	0.00229087	1.12	3' UTR	1	20656426	20659218	2793	1
chr2L	20722289	20722347	59	FBgn0266844	FBtr0345572	375	lncRNA:CR45306	NA	NA	NA	0.0012	1	59,	0	-0.302	0.464515	-2.32	Exon (FBtr0345572/FBgn0266844, exon 1 of 1)	1	20721914	20722462	549	1
chr2L	20740096	20740186	91	FBgn0262743	FBtr0305585	5185	Fs(2)Ket	female sterile (2) ketel, isoform A [Drosophila melanogaster]	GO:0000060(obsolete protein import into nucleus, translocation);GO:0000278(mitotic cell cycle);GO:0005515(protein binding);GO:0005622(intracellular);GO:0005623(cell);GO:0005635(nuclear envelope);GO:0005643(nuclear pore);GO:0005654(nucleoplasm);GO:0005737(cytoplasm);GO:0006606(protein import into nucleus);GO:0006607(NLS-bearing protein import into nucleus);GO:0006610(ribosomal protein import into …	03013(RNA transport - Drosophila melanogaster (fruit fly))	1.6e-05	1	91,	0	-2.38	0.00154882	-0.434	3' UTR	1	20734911	20750941	16031	1
chr2L	20752476	20752922	447	FBgn0032882	FBtr0081409	0	Ns4	nucleostemin 4 [Drosophila melanogaster]	GO:0003924(GTPase activity);GO:0005525(GTP binding);GO:0042254(ribosome biogenesis)	NA	1e-204	2	215,142,	0,305	-4.7	5.24807e-06	0.396	5' UTR	1	20752476	20754655	2180	1
chr2L	20758144	20758624	481	FBgn0011202	FBtr0081410	0	dia	diaphanous, isoform C [Drosophila melanogaster]	GO:0000281(mitotic cytokinesis);GO:0000915(actomyosin contractile ring assembly);GO:0003383(apical constriction);GO:0003779(actin binding);GO:0005515(protein binding);GO:0005546(phosphatidylinositol-4,5-bisphosphate binding);GO:0005737(cytoplasm);GO:0005856(cytoskeleton);GO:0005884(actin filament);GO:0005912(adherens junction);GO:0005938(cell cortex);GO:0007015(actin filament organization);GO:000…	04391(Hippo signaling pathway - fly - Drosophila melanogaster (fruit fly))	1.6e-34	1	481,	0	-65.8	1e-67	-2.57	5' UTR	1	20758144	20767536	9393	1
chr2L	20770731	20771089	359	FBgn0000251	FBtr0081412	0	cad	caudal, isoform A [Drosophila melanogaster]	GO:0000977(RNA polymerase II regulatory region sequence-specific DNA binding);GO:0002807(positive regulation of antimicrobial peptide biosynthetic process);GO:0003677(DNA binding);GO:0003700(DNA-binding transcription factor activity);GO:0005634(nucleus);GO:0005737(cytoplasm);GO:0006351(transcription, DNA-templated);GO:0006355(regulation of transcription, DNA-templated);GO:0006357(regulation of tr…	NA	2.5e-69	1	359,	0	-255	1e-257	-2.8	5' UTR	1	20770731	20783135	12405	1
chr2L	20771448	20771597	150	FBgn0000251	FBtr0081412	717	cad	caudal, isoform A [Drosophila melanogaster]	GO:0000977(RNA polymerase II regulatory region sequence-specific DNA binding);GO:0002807(positive regulation of antimicrobial peptide biosynthetic process);GO:0003677(DNA binding);GO:0003700(DNA-binding transcription factor activity);GO:0005634(nucleus);GO:0005737(cytoplasm);GO:0006351(transcription, DNA-templated);GO:0006355(regulation of transcription, DNA-templated);GO:0006357(regulation of tr…	NA	2.9e-07	1	150,	0	-3.52	9.33254e-05	-0.938	Exon (FBtr0081412/FBgn0000251, exon 1 of 2)	1	20770731	20783135	12405	1
chr2L	20797715	20810190	12476	FBgn0032886	FBtr0081415	0	CG9328	uncharacterized protein Dmel_CG9328, isoform A [Drosophila melanogaster]	GO:0001558(regulation of cell growth);GO:0003674(molecular_function);GO:0005634(nucleus)	NA	0	2	800,217,	0,12259	-434	0	-2.13	5' UTR	1	20797715	20814030	16316	1
chr2L	20850079	20850319	241	FBgn0032894	FBtr0339565	779	CG14402	uncharacterized protein Dmel_CG14402, isoform A [Drosophila melanogaster]	NA	NA	0	1	241,	0	-4.86	3.63078e-06	0.423	3' UTR	1	20849300	20850319	1020	1
chr2L	20860895	20861014	120	FBgn0032897	FBtr0307498	2200	CG9336	uncharacterized protein Dmel_CG9336, isoform A [Drosophila melanogaster]	GO:0003674(molecular_function);GO:0005575(cellular_component);GO:0005886(plasma membrane);GO:0008150(biological_process);GO:0016020(membrane);GO:0016021(integral component of membrane)	NA	1e-36	1	120,	0	-0.923	0.0707946	0.22	3' UTR	1	20858695	20861014	2320	1
chr2L	20867755	20867932	178	FBgn0051675	FBtr0081429	0	CG31675	uncharacterized protein Dmel_CG31675 [Drosophila melanogaster]	GO:0003674(molecular_function);GO:0005575(cellular_component);GO:0008150(biological_process)	NA	1.4e-06	1	178,	0	-8.81	2.95121e-10	-1.91	5' UTR	1	20867755	20869650	1896	1
chr2L	20929288	20929525	238	FBgn0032908	FBtr0306031	4588	CG9270	uncharacterized protein Dmel_CG9270 [Drosophila melanogaster]	GO:0000166(nucleotide binding);GO:0005524(ATP binding);GO:0005887(integral component of plasma membrane);GO:0016020(membrane);GO:0016021(integral component of membrane);GO:0016787(hydrolase activity);GO:0016887(ATPase activity);GO:0042626(ATPase activity, coupled to transmembrane movement of substances);GO:0055085(transmembrane transport)	02010(ABC transporters - Drosophila melanogaster (fruit fly))	0	1	238,	0	-5.81	3.71535e-07	0.289	3' UTR	1	20929456	20934113	4658	2
chr2L	21057448	21057776	329	FBgn0010395	FBtr0346711	4415	Itgbn	integrin betanu subunit, isoform A [Drosophila melanogaster]	GO:0005178(integrin binding);GO:0005925(focal adhesion);GO:0006909(phagocytosis);GO:0007155(cell adhesion);GO:0007157(heterophilic cell-cell adhesion via plasma membrane cell adhesion molecules);GO:0007160(cell-matrix adhesion);GO:0007229(integrin-mediated signaling pathway);GO:0008305(integrin complex);GO:0009986(cell surface);GO:0016020(membrane);GO:0016021(integral component of membrane);GO:00…	04145(Phagosome - Drosophila melanogaster (fruit fly));04512(ECM-receptor interaction - Drosophila melanogaster (fruit fly))	7.9e-08	1	329,	0	-2.57	0.000977237	0.669	3' UTR	1	21053033	21057780	4748	1
chr2L	21094622	21094805	184	FBgn0032914	FBtr0300444	3395	CG14397	uncharacterized protein Dmel_CG14397 [Drosophila melanogaster]	NA	NA	5.5e-05	2	16,103,	0,81	-0.363	0.374111	0.737	3' UTR	1	21091227	21094864	3638	1
chr2L	21096922	21098932	2011	FBgn0083972	FBtr0110944	0	CG34136	uncharacterized protein Dmel_CG34136 [Drosophila melanogaster]	NA	NA	0	2	357,349,	0,1662	-19.5	3.98107e-21	-0.557	5' UTR	1	21096922	21098932	2011	1
chr2L	21104568	21107849	3282	FBgn0040297	FBtr0334172	0	Nhe2	Na[+]/H[+] hydrogen exchanger 2, isoform J [Drosophila melanogaster]	GO:0001745(compound eye morphogenesis);GO:0005623(cell);GO:0005886(plasma membrane);GO:0006811(ion transport);GO:0006812(cation transport);GO:0006814(sodium ion transport);GO:0006873(cellular ion homeostasis);GO:0006885(regulation of pH);GO:0015297(antiporter activity);GO:0015299(solute:proton antiporter activity);GO:0015385(sodium:proton antiporter activity);GO:0015386(potassium:proton antiporte…	NA	1e-54	2	441,69,	0,3213	-109	1e-111	-3.08	5' UTR	1	21104568	21131984	27417	1
chr2L	21108029	21114682	6654	FBgn0040297	FBtr0334171	0	Nhe2	Na[+]/H[+] hydrogen exchanger 2, isoform J [Drosophila melanogaster]	GO:0001745(compound eye morphogenesis);GO:0005623(cell);GO:0005886(plasma membrane);GO:0006811(ion transport);GO:0006812(cation transport);GO:0006814(sodium ion transport);GO:0006873(cellular ion homeostasis);GO:0006885(regulation of pH);GO:0015297(antiporter activity);GO:0015299(solute:proton antiporter activity);GO:0015385(sodium:proton antiporter activity);GO:0015386(potassium:proton antiporte…	NA	1e-118	3	199,43,89,	0,6463,6565	-7.01	2.18776e-08	-0.585	5' UTR	1	21114492	21132909	18418	1
chr2L	21104568	21114721	10154	FBgn0040297	FBtr0334172	0	Nhe2	Na[+]/H[+] hydrogen exchanger 2, isoform J [Drosophila melanogaster]	GO:0001745(compound eye morphogenesis);GO:0005623(cell);GO:0005886(plasma membrane);GO:0006811(ion transport);GO:0006812(cation transport);GO:0006814(sodium ion transport);GO:0006873(cellular ion homeostasis);GO:0006885(regulation of pH);GO:0015297(antiporter activity);GO:0015299(solute:proton antiporter activity);GO:0015385(sodium:proton antiporter activity);GO:0015386(potassium:proton antiporte…	NA	1.3e-53	2	441,128,	0,10026	-101	1e-103	-2.58	5' UTR	1	21104568	21131984	27417	1
chr2L	21163850	21164238	389	FBgn0032925	FBtr0081472	209	CG9246	uncharacterized protein Dmel_CG9246 [Drosophila melanogaster]	GO:0000122(negative regulation of transcription by RNA polymerase II);GO:0003714(transcription corepressor activity);GO:0005634(nucleus);GO:0005654(nucleoplasm);GO:0005730(nucleolus);GO:0030690(Noc1p-Noc2p complex);GO:0030691(Noc2p-Noc3p complex);GO:0035067(negative regulation of histone acetylation);GO:0042273(ribosomal large subunit biogenesis);GO:0042393(histone binding);GO:0070491(repressing …	NA	6.3e-60	1	389,	0	-6.51	7.07946e-08	0.577	Exon (FBtr0081472/FBgn0032925, exon 1 of 2)	1	21163641	21166090	2450	1
chr2L	21172946	21173006	61	FBgn0010100	FBtr0346587	4376	Acon	aconitase, isoform B [Drosophila melanogaster]	GO:0003994(aconitate hydratase activity);GO:0005739(mitochondrion);GO:0005829(cytosol);GO:0006099(tricarboxylic acid cycle);GO:0016829(lyase activity);GO:0046872(metal ion binding);GO:0051536(iron-sulfur cluster binding);GO:0051539(4 iron, 4 sulfur cluster binding)	00020(Citrate cycle (TCA cycle) - Drosophila melanogaster (fruit fly));00630(Glyoxylate and dicarboxylate metabolism - Drosophila melanogaster (fruit fly));01100(Metabolic pathways - Drosophila melanogaster (fruit fly));01200(Carbon metabolism - Drosophila melanogaster (fruit fly));01210(2-Oxocarboxylic acid metabolism - Drosophila melanogaster (fruit fly));01230(Biosynthesis of amino acids - Dro…	2.5e-12	1	61,	0	-14.6	3.98107e-16	0.612	3' UTR	1	21168570	21173184	4615	1
chr2L	21178410	21178860	451	FBgn0266216	FBtr0343872	0	asRNA:CR44911	NA	NA	NA	0	1	451,	0	-6.44	8.31764e-08	0.481	Exon (FBtr0343872/FBgn0266216, exon 1 of 1)	1	21178410	21179729	1320	1
chr2L	21210880	21211029	150	FBgn0026255	FBtr0081476	4387	clumsy	uncharacterized protein Dsimw501_GD24310, isoform D [Drosophila simulans]	GO:0004970(ionotropic glutamate receptor activity);GO:0005216(ion channel activity);GO:0005234(extracellularly glutamate-gated ion channel activity);GO:0005886(plasma membrane);GO:0006811(ion transport);GO:0008066(glutamate receptor activity);GO:0015277(kainate selective glutamate receptor activity);GO:0016020(membrane);GO:0016021(integral component of membrane);GO:0030054(cell junction);GO:00342…	NA	1.5e-09	1	150,	0	-2.94	0.000380189	0.74	3' UTR	1	21206493	21211818	5326	1
chr2L	21231012	21231311	300	FBgn0026577	FBtr0331677	9700	CG8677	uncharacterized protein Dmel_CG8677, isoform B [Drosophila melanogaster]	GO:0000123(histone acetyltransferase complex);GO:0000790(nuclear chromatin);GO:0004402(histone acetyltransferase activity);GO:0005634(nucleus);GO:0005700(polytene chromosome);GO:0005705(polytene chromosome interband);GO:0006355(regulation of transcription, DNA-templated);GO:0016573(histone acetylation);GO:0031213(RSF complex);GO:0042393(histone binding);GO:0043984(histone H4-K16 acetylation);GO:0…	NA	1.6e-44	1	300,	0	-4.6	6.76083e-06	0.535	3' UTR	1	21221312	21231692	10381	1
chr2L	21231580	21231760	181	FBgn0026577	FBtr0331677	10268	CG8677	uncharacterized protein Dmel_CG8677, isoform B [Drosophila melanogaster]	GO:0000123(histone acetyltransferase complex);GO:0000790(nuclear chromatin);GO:0004402(histone acetyltransferase activity);GO:0005634(nucleus);GO:0005700(polytene chromosome);GO:0005705(polytene chromosome interband);GO:0006355(regulation of transcription, DNA-templated);GO:0016573(histone acetylation);GO:0031213(RSF complex);GO:0042393(histone binding);GO:0043984(histone H4-K16 acetylation);GO:0…	NA	3.5e-07	1	181,	0	-1.91	0.00524807	-0.801	3' UTR	1	21221312	21231692	10381	1
chr2L	21232745	21233390	646	FBgn0267277	FBtr0346493	0	asRNA:CR45713	NA	NA	NA	1.3e-43	1	646,	0	-2.44	0.00134896	0.718	Exon (FBtr0346493/FBgn0267277, exon 1 of 1)	1	21232745	21234035	1291	1
chr2L	21237250	21253785	16536	FBgn0261239	FBtr0081478	0	Hr39	hormone receptor-like in 39, isoform A [Drosophila melanogaster]	GO:0000976(transcription regulatory region sequence-specific DNA binding);GO:0000978(RNA polymerase II proximal promoter sequence-specific DNA binding);GO:0003677(DNA binding);GO:0003682(chromatin binding);GO:0003700(DNA-binding transcription factor activity);GO:0003707(steroid hormone receptor activity);GO:0004879(nuclear receptor activity);GO:0005515(protein binding);GO:0005634(nucleus);GO:0006…	NA	3.2e-74	3	171,285,231,	0,1031,16305	-126	1e-128	-2.05	5' UTR	1	21237250	21256186	18937	1
chr2L	21259526	21259675	150	FBgn0261239	FBtr0081479	22276	Hr39	hormone receptor-like in 39, isoform A [Drosophila melanogaster]	GO:0000976(transcription regulatory region sequence-specific DNA binding);GO:0000978(RNA polymerase II proximal promoter sequence-specific DNA binding);GO:0003677(DNA binding);GO:0003682(chromatin binding);GO:0003700(DNA-binding transcription factor activity);GO:0003707(steroid hormone receptor activity);GO:0004879(nuclear receptor activity);GO:0005515(protein binding);GO:0005634(nucleus);GO:0006…	NA	4.9e-08	1	150,	0	-1.29	0.0263027	0.801	3' UTR	1	21237250	21259675	22426	1
chr2L	21311383	21311472	90	FBgn0000370	FBtr0081512	517	crc	cryptocephal, isoform B [Drosophila melanogaster]	GO:0000977(RNA polymerase II regulatory region sequence-specific DNA binding);GO:0000980(RNA polymerase II distal enhancer sequence-specific DNA binding);GO:0000981(DNA-binding transcription factor activity, RNA polymerase II-specific);GO:0001102(RNA polymerase II activating transcription factor binding);GO:0003700(DNA-binding transcription factor activity);GO:0003713(transcription coactivator ac…	04137(Mitophagy - animal - Drosophila melanogaster (fruit fly));04141(Protein processing in endoplasmic reticulum - Drosophila melanogaster (fruit fly));04214(Apoptosis - fly - Drosophila melanogaster (fruit fly))	7.9e-26	1	90,	0	-3.93	3.46737e-05	-0.75	5' UTR	1	21310866	21319527	8662	1
chr2L	21314583	21315029	447	FBgn0000370	FBtr0081512	3717	crc	cryptocephal, isoform B [Drosophila melanogaster]	GO:0000977(RNA polymerase II regulatory region sequence-specific DNA binding);GO:0000980(RNA polymerase II distal enhancer sequence-specific DNA binding);GO:0000981(DNA-binding transcription factor activity, RNA polymerase II-specific);GO:0001102(RNA polymerase II activating transcription factor binding);GO:0003700(DNA-binding transcription factor activity);GO:0003713(transcription coactivator ac…	04137(Mitophagy - animal - Drosophila melanogaster (fruit fly));04141(Protein processing in endoplasmic reticulum - Drosophila melanogaster (fruit fly));04214(Apoptosis - fly - Drosophila melanogaster (fruit fly))	0	1	447,	0	-434	0	-3.48	5' UTR	1	21310866	21319527	8662	1
chr2L	21319408	21319467	60	FBgn0000370	FBtr0081512	8542	crc	cryptocephal, isoform B [Drosophila melanogaster]	GO:0000977(RNA polymerase II regulatory region sequence-specific DNA binding);GO:0000980(RNA polymerase II distal enhancer sequence-specific DNA binding);GO:0000981(DNA-binding transcription factor activity, RNA polymerase II-specific);GO:0001102(RNA polymerase II activating transcription factor binding);GO:0003700(DNA-binding transcription factor activity);GO:0003713(transcription coactivator ac…	04137(Mitophagy - animal - Drosophila melanogaster (fruit fly));04141(Protein processing in endoplasmic reticulum - Drosophila melanogaster (fruit fly));04214(Apoptosis - fly - Drosophila melanogaster (fruit fly))	1.6e-24	1	60,	0	-4.82	4.0738e-06	0.374	3' UTR	1	21310866	21319527	8662	1
chr2L	21314599	21315108	510	FBgn0000370	FBtr0081512	3733	crc	cryptocephal, isoform B [Drosophila melanogaster]	GO:0000977(RNA polymerase II regulatory region sequence-specific DNA binding);GO:0000980(RNA polymerase II distal enhancer sequence-specific DNA binding);GO:0000981(DNA-binding transcription factor activity, RNA polymerase II-specific);GO:0001102(RNA polymerase II activating transcription factor binding);GO:0003700(DNA-binding transcription factor activity);GO:0003713(transcription coactivator ac…	04137(Mitophagy - animal - Drosophila melanogaster (fruit fly));04141(Protein processing in endoplasmic reticulum - Drosophila melanogaster (fruit fly));04214(Apoptosis - fly - Drosophila melanogaster (fruit fly))	0	1	510,	0	-434	0	-3.28	5' UTR	1	21310866	21319527	8662	1
chr2L	21319407	21319467	61	FBgn0000370	FBtr0081512	8541	crc	cryptocephal, isoform B [Drosophila melanogaster]	GO:0000977(RNA polymerase II regulatory region sequence-specific DNA binding);GO:0000980(RNA polymerase II distal enhancer sequence-specific DNA binding);GO:0000981(DNA-binding transcription factor activity, RNA polymerase II-specific);GO:0001102(RNA polymerase II activating transcription factor binding);GO:0003700(DNA-binding transcription factor activity);GO:0003713(transcription coactivator ac…	04137(Mitophagy - animal - Drosophila melanogaster (fruit fly));04141(Protein processing in endoplasmic reticulum - Drosophila melanogaster (fruit fly));04214(Apoptosis - fly - Drosophila melanogaster (fruit fly))	7.9e-22	1	61,	0	-4.8	4.2658e-06	0.372	3' UTR	1	21310866	21319527	8662	1
chr2L	21340298	21340478	181	FBgn0023091	FBtr0333354	8542	dimm	dimmed, isoform A [Drosophila melanogaster]	GO:0002793(positive regulation of peptide secretion);GO:0003677(DNA binding);GO:0005634(nucleus);GO:0005737(cytoplasm);GO:0006351(transcription, DNA-templated);GO:0006355(regulation of transcription, DNA-templated);GO:0007275(multicellular organism development);GO:0007419(ventral cord development);GO:0030154(cell differentiation);GO:0045944(positive regulation of transcription by RNA polymerase I…	NA	0.00019	1	181,	0	-1.46	0.0165959	-2.85	3' UTR	1	21331756	21342155	10400	1
chr2L	21367138	21367288	151	FBgn0023090	FBtr0081516	5922	dtr	defective transmitter release [Drosophila melanogaster]	GO:0005515(protein binding);GO:0005929(cilium);GO:0005930(axoneme);GO:0007268(chemical synaptic transmission);GO:0042995(cell projection);GO:0044458(motile cilium assembly);GO:0060271(cilium assembly);GO:0070840(dynein complex binding)	NA	4e-11	1	151,	0	-0.548	0.207491	0.289	3' UTR	1	21361216	21367288	6073	1
chr2L	21380120	21385336	5217	FBgn0032946	FBtr0081518	0	nrv3	nervana 3, isoform A [Drosophila melanogaster]	GO:0001671(ATPase activator activity);GO:0005391(sodium:potassium-exchanging ATPase activity);GO:0005890(sodium:potassium-exchanging ATPase complex);GO:0006813(potassium ion transport);GO:0006814(sodium ion transport);GO:0006883(cellular sodium ion homeostasis);GO:0007605(sensory perception of sound);GO:0010248(establishment or maintenance of transmembrane electrochemical gradient);GO:0010996(res…	NA	0	4	359,312,141,59,	0,1899,4335,5158	-434	0	-2.51	5' UTR	1	21380133	21390347	10215	1
chr2L	21404381	21404495	115	FBgn0051616	FBtr0085889	200	His-Psi:CR31616	PREDICTED: histone H2A [Tribolium castaneum]	NA	NA	0.00012	1	115,	0	-0.348	0.395367	-1.32	Exon (FBtr0085889/FBgn0051616, exon 1 of 1)	1	21404181	21404495	315	1
chr2L	21658040	21658219	180	FBgn0262620	FBtr0342857	415	lncRNA:CR43144	NA	NA	NA	6.8e-06	1	180,	0	-0.656	0.150661	-0.475	Exon (FBtr0342857/FBgn0262620, exon 2 of 2)	1	21657625	21658249	625	1
chr2L	21684106	21684851	746	FBgn0051619	FBtr0085902	0	nolo	no long nerve cord, isoform C [Drosophila melanogaster]	GO:0006508(proteolysis);GO:0007419(ventral cord development);GO:0008233(peptidase activity);GO:0016787(hydrolase activity)	NA	1e-49	2	234,306,	0,440	-116	1e-118	-3.43	5' UTR	1	21684106	21720270	36165	1
chr2L	21720149	21720238	90	FBgn0051619	FBtr0085902	36043	nolo	no long nerve cord, isoform C [Drosophila melanogaster]	GO:0006508(proteolysis);GO:0007419(ventral cord development);GO:0008233(peptidase activity);GO:0016787(hydrolase activity)	NA	0.00016	1	90,	0	-0.872	0.0812831	0.477	3' UTR	1	21684106	21720270	36165	1
chr2L	21760731	21761000	270	FBgn0032961	FBtr0085904	2721	CG1416	uncharacterized protein Dmel_CG1416, isoform A [Drosophila melanogaster]	GO:0001671(ATPase activator activity);GO:0006950(response to stress);GO:0032781(positive regulation of ATPase activity);GO:0051087(chaperone binding);GO:0051879(Hsp90 protein binding)	NA	4e-66	1	270,	0	-1.93	0.00489779	0.285	3' UTR	1	21758010	21760915	2906	1
chr2L	21822075	21822313	239	FBgn0266021	FBtr0343231	2585	lncRNA:CR44786	NA	NA	NA	1.6e-52	1	239,	0	-3.18	0.000213796	1.54	Exon (FBtr0343231/FBgn0266021, exon 1 of 1)	1	21819490	21822313	2824	1
chr2L	21828862	21833482	4621	FBgn0003866	FBtr0085906	269	tsh	teashirt [Drosophila melanogaster]	GO:0000122(negative regulation of transcription by RNA polymerase II);GO:0001078(GO_0001078);GO:0001227(DNA-binding transcription repressor activity, RNA polymerase II-specific);GO:0003676(nucleic acid binding);GO:0003677(DNA binding);GO:0003682(chromatin binding);GO:0005515(protein binding);GO:0005634(nucleus);GO:0005654(nucleoplasm);GO:0005737(cytoplasm);GO:0006351(transcription, DNA-templated)…	04391(Hippo signaling pathway - fly - Drosophila melanogaster (fruit fly))	4e-66	2	997,112,	0,4509	-230	1e-231	-3.27	5' UTR	1	21828593	21837011	8419	1
chr2L	21868741	21869008	268	FBgn0266222	FBtr0343879	13647	lncRNA:CR44917	NA	NA	NA	8.1e-08	1	268,	0	-0.449	0.282488	0.319	Exon (FBtr0343879/FBgn0266222, exon 3 of 4)	1	21855094	21869759	14666	1
chr2L	21902993	21903232	240	FBgn0032966	FBtr0085928	0	CG1421	uncharacterized protein Dmel_CG1421 [Drosophila melanogaster]	GO:0003674(molecular_function);GO:0003676(nucleic acid binding);GO:0005575(cellular_component);GO:0005634(nucleus);GO:0005643(nuclear pore);GO:0008150(biological_process);GO:0051028(mRNA transport)	NA	2.5e-27	1	240,	0	-8.53	5.7544e-10	0.802	5' UTR	1	21902993	21903739	747	1
chr2L	21957820	21958360	541	FBgn0265148	FBtr0336991	0	lncRNA:CR44217	NA	NA	NA	1e-161	1	541,	0	-7.05	1.94984e-08	-0.457	Exon (FBtr0336991/FBgn0265148, exon 1 of 1)	1	21957820	21958360	541	1
chr2L	21958640	21958758	119	FBgn0266038	FBtr0343255	177	lncRNA:CR44803	NA	NA	NA	0.0018	1	119,	0	-0.742	0.11722	-0.846	Exon (FBtr0343255/FBgn0266038, exon 1 of 1)	1	21958463	21959111	649	1
chr2L	21958964	21959111	148	FBgn0266038	FBtr0343255	501	lncRNA:CR44803	NA	NA	NA	2.5e-05	1	148,	0	-1.22	0.0316228	-1.91	Exon (FBtr0343255/FBgn0266038, exon 1 of 1)	1	21958463	21959111	649	1
chr2L	22019806	22020254	449	FBgn0028979	FBtr0335391	598	tio	tiptop, isoform A [Drosophila melanogaster]	GO:0000122(negative regulation of transcription by RNA polymerase II);GO:0001078(GO_0001078);GO:0003676(nucleic acid binding);GO:0003677(DNA binding);GO:0003682(chromatin binding);GO:0005634(nucleus);GO:0006351(transcription, DNA-templated);GO:0006357(regulation of transcription by RNA polymerase II);GO:0007275(multicellular organism development);GO:0007380(specification of segmental identity, he…	NA	0	1	449,	0	-26.9	1.25893e-28	-0.697	5' UTR	1	22019208	22025734	6527	1
chr2L	22019806	22020851	1046	FBgn0028979	FBtr0335391	598	tio	tiptop, isoform A [Drosophila melanogaster]	GO:0000122(negative regulation of transcription by RNA polymerase II);GO:0001078(GO_0001078);GO:0003676(nucleic acid binding);GO:0003677(DNA binding);GO:0003682(chromatin binding);GO:0005634(nucleus);GO:0006351(transcription, DNA-templated);GO:0006357(regulation of transcription by RNA polymerase II);GO:0007275(multicellular organism development);GO:0007380(specification of segmental identity, he…	NA	1e-215	2	285,164,	0,882	-29.1	7.94328e-31	-0.745	5' UTR	1	22019208	22025734	6527	1
chr2L	22039653	22039772	120	FBgn0084001	FBtr0332200	1793	CG41434	uncharacterized protein Dmel_CG41434, isoform B [Drosophila melanogaster]	GO:0003674(molecular_function);GO:0005575(cellular_component);GO:0008150(biological_process);GO:0016020(membrane);GO:0016021(integral component of membrane)	NA	0.00026	1	120,	0	-0.397	0.334195	-1.5	3' UTR	1	22037860	22039772	1913	1
chr2L	22066547	22066784	238	FBgn0051700	FBtr0301969	30	CR31700	uncharacterized protein Dmel_CG31703 [Drosophila melanogaster]	NA	NA	3.5e-09	1	238,	0	-1.33	0.0234423	1.1	Exon (FBtr0301969/FBgn0051700, exon 1 of 1)	1	22066517	22067170	654	1
chr2L	22080499	22080738	240	FBgn0032971	FBtr0085935	867	ttm3	tiny tim 3 [Drosophila melanogaster]	GO:0004721(phosphoprotein phosphatase activity);GO:0004722(protein serine/threonine phosphatase activity);GO:0004725(protein tyrosine phosphatase activity);GO:0005739(mitochondrion);GO:0005743(mitochondrial inner membrane);GO:0005744(TIM23 mitochondrial import inner membrane translocase complex);GO:0006470(protein dephosphorylation);GO:0007005(mitochondrion organization);GO:0007006(mitochondrial …	NA	0	1	240,	0	-6.65	5.01187e-08	-0.391	3' UTR	1	22079632	22080738	1107	1
chr2L	22122093	22122252	160	FBgn0032974	FBtr0331655	755	CG3651	uncharacterized protein Dmel_CG3651, isoform C [Drosophila melanogaster]	NA	NA	6.3e-11	2	88,2,	0,158	-1.4	0.0194984	0.634	Exon (FBtr0331655/FBgn0032974, exon 2 of 6)	1	22121338	22125151	3814	1
chr2L	22134508	22134837	330	FBgn0261802	FBtr0333742	3287	CG42748	IP12305p, partial [Drosophila melanogaster]	GO:0005886(plasma membrane);GO:0008157(protein phosphatase 1 binding);GO:0016328(lateral plasma membrane);GO:0045216(cell-cell junction organization)	NA	2.5e-79	1	330,	0	-230	1e-232	-3.18	5' UTR	1	22131221	22159611	28391	1
chr2L	22152462	22152640	179	FBgn0083973	FBtr0110947	839	dunk	RE68555p, partial [Drosophila melanogaster]	GO:0045179(apical cortex);GO:0110069(syncytial embryo cellularization);GO:0110071(cellularization cleavage furrow invagination front)	NA	0.00022	1	179,	0	-0.404	0.325837	-0.361	3' UTR	1	22151623	22152640	1018	1
chr2L	22169996	22170204	209	FBgn0266044	FBtr0343305	328	lncRNA:CR44809	NA	NA	NA	1.1e-08	1	209,	0	-0.419	0.309742	0.527	Exon (FBtr0343305/FBgn0266044, exon 1 of 1)	1	22169668	22170204	537	1
chr2L	22183785	22183991	207	FBgn0032981	FBtr0299879	8370	CG3635	FI16638p1, partial [Drosophila melanogaster]	GO:0006629(lipid metabolic process);GO:0016042(lipid catabolic process);GO:0016298(lipase activity);GO:0016787(hydrolase activity);GO:0016788(hydrolase activity, acting on ester bonds);GO:0044255(cellular lipid metabolic process)	NA	7.9e-18	1	207,	0	-2.44	0.00134896	1.27	3' UTR	1	22175415	22183991	8577	1
chr2L	22240713	22240982	270	FBgn0032986	FBtr0334169	797	CG3262	uncharacterized protein Dmel_CG3262, isoform D [Drosophila melanogaster]	GO:0005524(ATP binding);GO:0005739(mitochondrion);GO:0016226(iron-sulfur cluster assembly);GO:0032981(mitochondrial respiratory chain complex I assembly);GO:0051539(4 iron, 4 sulfur cluster binding)	NA	2.5e-80	1	270,	0	-7.14	1.54882e-08	0.401	3' UTR	1	22239916	22240881	966	1
chr2L	22246689	22246988	300	FBgn0032986	FBtr0334168	6773	CG3262	uncharacterized protein Dmel_CG3262, isoform D [Drosophila melanogaster]	GO:0005524(ATP binding);GO:0005739(mitochondrion);GO:0016226(iron-sulfur cluster assembly);GO:0032981(mitochondrial respiratory chain complex I assembly);GO:0051539(4 iron, 4 sulfur cluster binding)	NA	2e-16	1	300,	0	-3.88	3.89045e-05	2.15	3' UTR	1	22239916	22246988	7073	1
chr2L	22942026	22942265	240	FBgn0002566	FBtr0333519	17231	lt	light, isoform A [Drosophila melanogaster]	GO:0005515(protein binding);GO:0005622(intracellular);GO:0005764(lysosome);GO:0005768(endosome);GO:0005769(early endosome);GO:0005770(late endosome);GO:0005773(vacuole);GO:0005794(Golgi apparatus);GO:0006623(protein targeting to vacuole);GO:0006727(ommochrome biosynthetic process);GO:0006886(intracellular protein transport);GO:0006897(endocytosis);GO:0007041(lysosomal transport);GO:0007220(Notch …	NA	8.7e-08	1	240,	0	-0.771	0.108143	0.615	3' UTR	1	22924795	22942223	17429	1
chr2L	22981816	22982559	744	FBgn0000384	FBtr0111126	0	cta	concertina, isoform A [Drosophila melanogaster]	GO:0000166(nucleotide binding);GO:0001664(G protein-coupled receptor binding);GO:0003380(establishment or maintenance of cytoskeleton polarity involved in gastrulation);GO:0003384(apical constriction involved in gastrulation);GO:0003924(GTPase activity);GO:0005525(GTP binding);GO:0005622(intracellular);GO:0005737(cytoplasm);GO:0005834(heterotrimeric G-protein complex);GO:0005886(plasma membrane);…	NA	1e-226	1	744,	0	-285	1e-287	-3.01	5' UTR	1	22981816	22992343	10528	1
chr2L	23069005	23070547	1543	FBgn0262887	FBtr0306299	0	lncRNA:CR43242	NA	NA	NA	3.2e-29	2	257,656,	0,887	-3.67	6.60693e-05	-0.519	Exon (FBtr0306299/FBgn0262887, exon 1 of 2)	1	23069005	23070724	1720	1
chr2L	23239610	23239699	90	FBgn0267986	FBtr0347583	357	lncRNA:CR46253	NA	NA	NA	0.00056	1	90,	0	-0.743	0.11695	-1.5	Exon (FBtr0347583/FBgn0267986, exon 1 of 2)	1	23239253	23240411	1159	1
chr2L	23239907	23240411	505	FBgn0267986	FBtr0347583	654	lncRNA:CR46253	NA	NA	NA	4e-11	2	116,242,	0,263	-0.626	0.164059	-1.97	Exon (FBtr0347583/FBgn0267986, exon 2 of 2)	1	23239253	23240411	1159	1
chr2L	23312288	23312435	148	FBgn0063368	FBtr0332975	588	Gpb5	IP08744p, partial [Drosophila melanogaster]	GO:0001664(G protein-coupled receptor binding);GO:0005179(hormone activity);GO:0005576(extracellular region);GO:0005615(extracellular space);GO:0005737(cytoplasm);GO:0007186(G protein-coupled receptor signaling pathway);GO:0007267(cell-cell signaling);GO:0009755(hormone-mediated signaling pathway);GO:0010469(regulation of signaling receptor activity);GO:0046982(protein heterodimerization activity)	NA	6.2e-09	1	148,	0	-1.76	0.00758578	1.06	3' UTR	1	23311700	23312464	765	1
chr2L	18297	18447	151	FBgn0002121	FBtr0078170	123	l(2)gl	lethal (2) giant larvae, isoform A [Drosophila melanogaster]	GO:0000132(establishment of mitotic spindle orientation);GO:0000149(SNARE binding);GO:0001738(morphogenesis of a polarized epithelium);GO:0002009(morphogenesis of an epithelium);GO:0004860(protein kinase inhibitor activity);GO:0005096(GTPase activator activity);GO:0005515(protein binding);GO:0005576(extracellular region);GO:0005737(cytoplasm);GO:0005829(cytosol);GO:0005856(cytoskeleton);GO:000588…	04391(Hippo signaling pathway - fly - Drosophila melanogaster (fruit fly))	1.2e-05	1	151,	0	-7.54	6.16595e-09	-2.44	5' UTR	1	9839	18570	8732	2
chr2L	33130	33250	121	FBgn0051973	FBtr0078163	26018	Cda5	chitin deacetylase-like 5, isoform A [Drosophila melanogaster]	GO:0003824(catalytic activity);GO:0004568(chitinase activity);GO:0005576(extracellular region);GO:0005975(carbohydrate metabolic process);GO:0006030(chitin metabolic process);GO:0006032(chitin catabolic process);GO:0008061(chitin binding);GO:0008152(metabolic process);GO:0016787(hydrolase activity);GO:0016798(hydrolase activity, acting on glycosyl bonds);GO:0016810(hydrolase activity, acting on c…	NA	5.2e-09	1	121,	0	-3.45	0.000109648	-0.448	Exon (FBtr0078164/FBgn0051973, exon 8 of 14)	1	25402	59268	33867	2
chr2L	35910	36090	181	FBgn0051973	FBtr0078163	23178	Cda5	chitin deacetylase-like 5, isoform A [Drosophila melanogaster]	GO:0003824(catalytic activity);GO:0004568(chitinase activity);GO:0005576(extracellular region);GO:0005975(carbohydrate metabolic process);GO:0006030(chitin metabolic process);GO:0006032(chitin catabolic process);GO:0008061(chitin binding);GO:0008152(metabolic process);GO:0016787(hydrolase activity);GO:0016798(hydrolase activity, acting on glycosyl bonds);GO:0016810(hydrolase activity, acting on c…	NA	4.5e-07	1	181,	0	-4.46	9.54993e-06	-0.578	Exon (FBtr0309225/FBgn0051973, exon 5 of 11)	1	25402	59268	33867	2
chr2L	36450	36540	91	FBgn0051973	FBtr0078163	22728	Cda5	chitin deacetylase-like 5, isoform A [Drosophila melanogaster]	GO:0003824(catalytic activity);GO:0004568(chitinase activity);GO:0005576(extracellular region);GO:0005975(carbohydrate metabolic process);GO:0006030(chitin metabolic process);GO:0006032(chitin catabolic process);GO:0008061(chitin binding);GO:0008152(metabolic process);GO:0016787(hydrolase activity);GO:0016798(hydrolase activity, acting on glycosyl bonds);GO:0016810(hydrolase activity, acting on c…	NA	1.4e-06	1	91,	0	-3.85	4.2658e-05	-0.795	Exon (FBtr0309225/FBgn0051973, exon 5 of 11)	1	25402	59268	33867	2
chr2L	58381	59267	887	FBgn0051973	FBtr0078163	1	Cda5	chitin deacetylase-like 5, isoform A [Drosophila melanogaster]	GO:0003824(catalytic activity);GO:0004568(chitinase activity);GO:0005576(extracellular region);GO:0005975(carbohydrate metabolic process);GO:0006030(chitin metabolic process);GO:0006032(chitin catabolic process);GO:0008061(chitin binding);GO:0008152(metabolic process);GO:0016787(hydrolase activity);GO:0016798(hydrolase activity, acting on glycosyl bonds);GO:0016810(hydrolase activity, acting on c…	NA	1.3e-73	2	351,309,	0,578	-93.1	3.98107e-95	-3.78	5' UTR	1	25402	59268	33867	2
chr2L	72586	72914	329	FBgn0031213	FBtr0306540	829	galectin	galectin, isoform B [Drosophila melanogaster]	GO:0005829(cytosol);GO:0008039(synaptic target recognition);GO:0016936(galactoside binding);GO:0030246(carbohydrate binding)	NA	1e-18	1	329,	0	-87.7	1e-89	-2.15	5' UTR	1	71757	76211	4455	1
chr2L	73092	73300	209	FBgn0031213	FBtr0306540	1335	galectin	galectin, isoform B [Drosophila melanogaster]	GO:0005829(cytosol);GO:0008039(synaptic target recognition);GO:0016936(galactoside binding);GO:0030246(carbohydrate binding)	NA	1.3e-15	1	209,	0	-26.8	1.58489e-28	-3.11	Exon (FBtr0344052/FBgn0266322, exon 1 of 1)	1	71757	76211	4455	1
chr2L	87120	87387	268	FBgn0002931	FBtr0290323	0	net	DNA-binding transcription factor NET [Drosophila melanogaster]	GO:0000122(negative regulation of transcription by RNA polymerase II);GO:0003700(DNA-binding transcription factor activity);GO:0006355(regulation of transcription, DNA-templated);GO:0007474(imaginal disc-derived wing vein specification);GO:0008586(imaginal disc-derived wing vein morphogenesis);GO:0030154(cell differentiation);GO:0046983(protein dimerization activity)	NA	3.2e-30	1	268,	0	-83.2	3.16228e-85	-4.42	5' UTR	1	82421	87387	4967	2
chr2L	103962	104140	179	FBgn0026787	FBtr0301452	2592	Nhe1	Na[+]/H[+] hydrogen exchanger 1 [Drosophila melanogaster]	GO:0005794(Golgi apparatus);GO:0006811(ion transport);GO:0006812(cation transport);GO:0006814(sodium ion transport);GO:0006885(regulation of pH);GO:0015297(antiporter activity);GO:0015299(solute:proton antiporter activity);GO:0015385(sodium:proton antiporter activity);GO:0015386(potassium:proton antiporter activity);GO:0016020(membrane);GO:0016021(integral component of membrane);GO:0035725(sodium…	NA	1.3e-06	1	179,	0	-1.61	0.0114815	0.855	3' UTR	1	103962	106732	2771	2
chr2L	115394	115511	118	FBgn0031219	FBtr0336838	671	CG13694	IP05472p [Drosophila melanogaster]	GO:0005515(protein binding)	NA	4.4e-06	1	118,	0	-0.366	0.369828	-0.387	3' UTR	1	115365	116182	818	2
chr2L	128840	129079	240	FBgn0025683	FBtr0078154	166	CG3164	uncharacterized protein Dmel_CG3164, isoform B [Drosophila melanogaster]	GO:0000166(nucleotide binding);GO:0005524(ATP binding);GO:0005886(plasma membrane);GO:0016020(membrane);GO:0016021(integral component of membrane);GO:0016787(hydrolase activity);GO:0016887(ATPase activity);GO:0017127(cholesterol transporter activity);GO:0034041(sterol-transporting ATPase activity);GO:0042626(ATPase activity, coupled to transmembrane movement of substances);GO:0055085(transmembran…	NA	5e-76	1	240,	0	-434	0	-2.02	5' UTR	1	122624	129245	6622	2
chr2L	139294	139760	467	FBgn0051976	FBtr0346127	0	ovm	oven mitt, isoform B [Drosophila melanogaster]	GO:0003674(molecular_function);GO:0005575(cellular_component)	NA	1.3e-17	3	92,246,20,	0,148,447	-1.32	0.0239883	0.706	5' UTR	1	138384	139588	1205	2
chr2L	139294	139760	467	FBgn0051976	FBtr0346127	0	ovm	oven mitt, isoform B [Drosophila melanogaster]	GO:0003674(molecular_function);GO:0005575(cellular_component)	NA	1.3e-17	3	92,246,20,	0,148,447	-1.32	0.0239883	0.706	5' UTR	1	138384	139588	1205	2
chr2L	141077	141286	210	FBgn0031228	FBtr0306542	26351	ND-15	NADH dehydrogenase (ubiquinone) 15 kDa subunit, isoform A [Drosophila melanogaster]	GO:0003954(NADH dehydrogenase activity);GO:0005747(mitochondrial respiratory chain complex I);GO:0006120(mitochondrial electron transport, NADH to ubiquinone);GO:0016491(oxidoreductase activity);GO:0055114(oxidation-reduction process)	00190(Oxidative phosphorylation - Drosophila melanogaster (fruit fly));01100(Metabolic pathways - Drosophila melanogaster (fruit fly))	7.9e-48	1	210,	0	-2.25	0.00218776	-0.282	3' UTR	1	114726	156030	41305	1
chr2L	144231	144501	271	FBgn0031228	FBtr0306542	29505	ND-15	NADH dehydrogenase (ubiquinone) 15 kDa subunit, isoform A [Drosophila melanogaster]	GO:0003954(NADH dehydrogenase activity);GO:0005747(mitochondrial respiratory chain complex I);GO:0006120(mitochondrial electron transport, NADH to ubiquinone);GO:0016491(oxidoreductase activity);GO:0055114(oxidation-reduction process)	00190(Oxidative phosphorylation - Drosophila melanogaster (fruit fly));01100(Metabolic pathways - Drosophila melanogaster (fruit fly))	6.3e-27	1	271,	0	-3.62	7.4131e-05	1.2	3' UTR	1	114726	156030	41305	1
chr2L	145460	145520	61	FBgn0031228	FBtr0306542	30734	ND-15	NADH dehydrogenase (ubiquinone) 15 kDa subunit, isoform A [Drosophila melanogaster]	GO:0003954(NADH dehydrogenase activity);GO:0005747(mitochondrial respiratory chain complex I);GO:0006120(mitochondrial electron transport, NADH to ubiquinone);GO:0016491(oxidoreductase activity);GO:0055114(oxidation-reduction process)	00190(Oxidative phosphorylation - Drosophila melanogaster (fruit fly));01100(Metabolic pathways - Drosophila melanogaster (fruit fly))	0.00098	1	61,	0	-1.01	0.0562341	0.885	Exon (FBtr0301929/FBgn0259818, exon 9 of 9)	1	114726	156030	41305	1
chr2L	153060	153120	61	FBgn0031228	FBtr0306542	38334	ND-15	NADH dehydrogenase (ubiquinone) 15 kDa subunit, isoform A [Drosophila melanogaster]	GO:0003954(NADH dehydrogenase activity);GO:0005747(mitochondrial respiratory chain complex I);GO:0006120(mitochondrial electron transport, NADH to ubiquinone);GO:0016491(oxidoreductase activity);GO:0055114(oxidation-reduction process)	00190(Oxidative phosphorylation - Drosophila melanogaster (fruit fly));01100(Metabolic pathways - Drosophila melanogaster (fruit fly))	0.0036	1	61,	0	-0.539	0.213796	-1.49	5' UTR	1	114726	156030	41305	1
chr2L	153539	153837	299	FBgn0031227	FBtr0078147	1468	CG3709	uncharacterized protein Dmel_CG3709 [Drosophila melanogaster]	GO:0001522(pseudouridine synthesis);GO:0003674(molecular_function);GO:0003723(RNA binding);GO:0005575(cellular_component);GO:0008033(tRNA processing);GO:0008150(biological_process);GO:0009451(RNA modification);GO:0009982(pseudouridine synthase activity);GO:0016853(isomerase activity);GO:0031119(tRNA pseudouridine synthesis);GO:0106029(tRNA pseudouridine synthase activity)	NA	4e-23	1	299,	0	-0.641	0.157398	-0.289	3' UTR	1	153539	155305	1767	2
chr2L	204772	204861	90	FBgn0031231	FBtr0078124	993	mRpL10	mitochondrial ribosomal protein L10 [Drosophila melanogaster]	GO:0003735(structural constituent of ribosome);GO:0005622(intracellular);GO:0005739(mitochondrion);GO:0005762(mitochondrial large ribosomal subunit);GO:0005840(ribosome);GO:0006412(translation);GO:0015934(large ribosomal subunit);GO:0032543(mitochondrial translation);GO:0042254(ribosome biogenesis);GO:1990904(ribonucleoprotein complex)	03010(Ribosome - Drosophila melanogaster (fruit fly))	0.00016	1	90,	0	-1.43	0.0177828	-0.765	3' UTR	1	203779	204782	1004	1
chr2L	217417	218317	901	FBgn0266557	FBtr0078145	3645	kis	kismet, isoform B [Drosophila melanogaster]	GO:0000122(negative regulation of transcription by RNA polymerase II);GO:0004003(ATP-dependent DNA helicase activity);GO:0005515(protein binding);GO:0005524(ATP binding);GO:0005634(nucleus);GO:0005654(nucleoplasm);GO:0006281(DNA repair);GO:0006338(chromatin remodeling);GO:0007298(border follicle cell migration);GO:0007350(blastoderm segmentation);GO:0007379(segment specification);GO:0007411(axon …	NA	3.2e-80	1	901,	0	-15	1.58489e-16	0.461	Exon (FBtr0078145/FBgn0266557, exon 2 of 7)	1	210735	221962	11228	2
chr2L	221717	221957	241	FBgn0266557	FBtr0078145	5	kis	kismet, isoform B [Drosophila melanogaster]	GO:0000122(negative regulation of transcription by RNA polymerase II);GO:0004003(ATP-dependent DNA helicase activity);GO:0005515(protein binding);GO:0005524(ATP binding);GO:0005634(nucleus);GO:0005654(nucleoplasm);GO:0006281(DNA repair);GO:0006338(chromatin remodeling);GO:0007298(border follicle cell migration);GO:0007350(blastoderm segmentation);GO:0007379(segment specification);GO:0007411(axon …	NA	2.5e-14	1	241,	0	-9.16	1.31826e-10	-2	5' UTR	1	210735	221962	11228	2
chr2L	234041	234131	91	FBgn0031235	FBtr0078126	1554	CG13693	uncharacterized protein Dmel_CG13693 [Drosophila melanogaster]	GO:0003674(molecular_function);GO:0005575(cellular_component);GO:0008150(biological_process)	NA	3.5e-06	1	91,	0	-3.27	0.00017378	0.776	3' UTR	1	232487	234208	1722	1
chr2L	242332	250763	8432	FBgn0262252	FBtr0304343	0	mir-965	NA	NA	NA	6.3e-16	2	594,7,	0,8425	-12.5	5.01187e-14	-1.16	5' UTR	1	243035	243141	107	2
chr2L	252589	253290	702	FBgn0031238	FBtr0336989	1460	CG3645	uncharacterized protein Dmel_CG3645, isoform A [Drosophila melanogaster]	GO:0002943(tRNA dihydrouridine synthesis);GO:0003824(catalytic activity);GO:0008033(tRNA processing);GO:0017150(tRNA dihydrouridine synthase activity);GO:0050660(flavin adenine dinucleotide binding);GO:0055114(oxidation-reduction process)	NA	1e-135	2	557,71,	0,631	-0.743	0.11695	-0.137	3' UTR	1	252589	254750	2162	2
chr2L	262857	263037	181	FBgn0031238	FBtr0078140	8707	CG3645	uncharacterized protein Dmel_CG3645, isoform A [Drosophila melanogaster]	GO:0002943(tRNA dihydrouridine synthesis);GO:0003824(catalytic activity);GO:0008033(tRNA processing);GO:0017150(tRNA dihydrouridine synthase activity);GO:0050660(flavin adenine dinucleotide binding);GO:0055114(oxidation-reduction process)	NA	3.5e-09	1	181,	0	-0.821	0.0933254	0.423	3' UTR	1	252589	271744	19156	2
chr2L	266635	266695	61	FBgn0031238	FBtr0078140	5049	CG3645	uncharacterized protein Dmel_CG3645, isoform A [Drosophila melanogaster]	GO:0002943(tRNA dihydrouridine synthesis);GO:0003824(catalytic activity);GO:0008033(tRNA processing);GO:0017150(tRNA dihydrouridine synthase activity);GO:0050660(flavin adenine dinucleotide binding);GO:0055114(oxidation-reduction process)	NA	0.0044	1	61,	0	-0.75	0.114551	-1.18	5' UTR	1	252589	271744	19156	2
chr2L	266815	267415	601	FBgn0031238	FBtr0078140	4329	CG3645	uncharacterized protein Dmel_CG3645, isoform A [Drosophila melanogaster]	GO:0002943(tRNA dihydrouridine synthesis);GO:0003824(catalytic activity);GO:0008033(tRNA processing);GO:0017150(tRNA dihydrouridine synthase activity);GO:0050660(flavin adenine dinucleotide binding);GO:0055114(oxidation-reduction process)	NA	4e-22	1	601,	0	-19.4	5.01187e-21	-2.33	5' UTR	1	252589	271744	19156	2
chr2L	273239	273596	358	FBgn0086912	FBtr0078139	119	mbm	mushroom body miniature [Drosophila melanogaster]	GO:0003676(nucleic acid binding);GO:0005634(nucleus);GO:0005730(nucleolus);GO:0005737(cytoplasm);GO:0007612(learning);GO:0007628(adult walking behavior);GO:0007632(visual behavior);GO:0008270(zinc ion binding);GO:0008355(olfactory learning);GO:0016319(mushroom body development);GO:0042274(ribosomal small subunit biogenesis);GO:0046872(metal ion binding)	NA	3.2e-34	1	358,	0	-3.51	9.54993e-05	0.921	Exon (FBtr0078139/FBgn0086912, exon 1 of 2)	1	271912	273715	1804	2
chr2L	281966	282203	238	FBgn0003444	FBtr0078129	4384	smo	smoothened [Drosophila melanogaster]	GO:0001746(Bolwig's organ morphogenesis);GO:0002385(mucosal immune response);GO:0004888(transmembrane signaling receptor activity);GO:0004930(G protein-coupled receptor activity);GO:0005113(patched binding);GO:0005515(protein binding);GO:0005768(endosome);GO:0005886(plasma membrane);GO:0005887(integral component of plasma membrane);GO:0005929(cilium);GO:0007165(signal transduction);GO:0007166(cel…	04341(Hedgehog signaling pathway - fly - Drosophila melanogaster (fruit fly))	2e-90	1	238,	0	-6.22	1.38038e-07	0.508	3' UTR	1	277582	282167	4586	1
chr2L	283684	283953	270	FBgn0267995	FBtr0347594	0	asRNA:CR46262	NA	NA	NA	1.1e-06	1	270,	0	-5.53	7.24436e-07	0.411	3' UTR	1	283807	284255	449	1
chr2L	287429	287488	60	FBgn0025686	FBtr0078134	1444	Amnionless	amnionless, isoform A [Drosophila melanogaster]	GO:0005886(plasma membrane);GO:0015031(protein transport);GO:0016020(membrane);GO:0016021(integral component of membrane);GO:0097017(renal protein absorption);GO:0097206(nephrocyte filtration)	NA	0.00087	1	60,	0	-0.528	0.2208	0.644	Exon (FBtr0347595/FBgn0267996, exon 2 of 2)	1	287252	288932	1681	2
chr2L	308537	308827	291	FBgn0004611	FBtr0078047	2602	Plc21C	phospholipase C at 21C, isoform D [Drosophila melanogaster]	GO:0004435(phosphatidylinositol phospholipase C activity);GO:0005509(calcium ion binding);GO:0005622(intracellular);GO:0005623(cell);GO:0006629(lipid metabolic process);GO:0007165(signal transduction);GO:0007629(flight behavior);GO:0008081(phosphoric diester hydrolase activity);GO:0016042(lipid catabolic process);GO:0016787(hydrolase activity);GO:0032959(inositol trisphosphate biosynthetic proces…	00562(Inositol phosphate metabolism - Drosophila melanogaster (fruit fly));01100(Metabolic pathways - Drosophila melanogaster (fruit fly));04070(Phosphatidylinositol signaling system - Drosophila melanogaster (fruit fly));04310(Wnt signaling pathway - Drosophila melanogaster (fruit fly));04745(Phototransduction - fly - Drosophila melanogaster (fruit fly));04933(AGE-RAGE signaling pathway in diabe…	7.9e-22	1	291,	0	-0.609	0.172982	0.988	Exon (FBtr0329830/FBgn0263872, exon 2 of 2)	1	305935	346255	40321	1
chr2L	356664	356724	61	FBgn0031250	FBtr0078094	1150	Ent1	equilibrative nucleoside transporter 1, isoform A [Drosophila melanogaster]	GO:0005337(nucleoside transmembrane transporter activity);GO:0015858(nucleoside transport);GO:0016020(membrane);GO:0016021(integral component of membrane);GO:1901642(nucleoside transmembrane transport)	NA	7.6e-10	1	61,	0	-10.7	3.98107e-12	1.35	Exon (FBtr0345774/FBgn0266907, exon 1 of 1)	1	355565	357874	2310	2
chr2L	408030	408389	360	FBgn0264855	FBtr0089488	6388	AP-2alpha	adaptor protein complex 2, alpha subunit, isoform B [Drosophila melanogaster]	GO:0005737(cytoplasm);GO:0005886(plasma membrane);GO:0005905(clathrin-coated pit);GO:0006886(intracellular protein transport);GO:0006897(endocytosis);GO:0008104(protein localization);GO:0008356(asymmetric cell division);GO:0008565(protein transporter activity);GO:0010508(positive regulation of autophagy);GO:0015031(protein transport);GO:0016020(membrane);GO:0016192(vesicle-mediated transport);GO:…	04144(Endocytosis - Drosophila melanogaster (fruit fly))	0	1	360,	0	-7.95	2.29087e-09	-0.312	3' UTR	1	408030	414777	6748	2
chr2L	458876	459146	271	FBgn0031258	FBtr0310035	12409	CG4297	uncharacterized protein Dmel_CG4297, isoform C [Drosophila melanogaster]	NA	NA	7.9e-72	1	271,	0	-1.55	0.0131826	0.333	3' UTR	1	458876	471555	12680	2
chr2L	464544	472200	7657	FBgn0031258	FBtr0310035	0	CG4297	uncharacterized protein Dmel_CG4297, isoform C [Drosophila melanogaster]	NA	NA	1e-247	2	398,803,	0,6854	-55.7	1.58489e-57	-1.51	5' UTR	1	458876	471555	12680	2
chr2L	476446	476654	209	FBgn0003963	FBtr0333012	226	ush	u-shaped, isoform C [Drosophila melanogaster]	GO:0000122(negative regulation of transcription by RNA polymerase II);GO:0001078(GO_0001078);GO:0001085(RNA polymerase II transcription factor binding);GO:0001102(RNA polymerase II activating transcription factor binding);GO:0002805(regulation of antimicrobial peptide biosynthetic process);GO:0003676(nucleic acid binding);GO:0003677(DNA binding);GO:0005515(protein binding);GO:0005634(nucleus);GO:…	NA	3.1e-08	1	209,	0	-1.59	0.0120226	-0.421	3' UTR	1	476220	540532	64313	1
chr2L	477963	478439	477	FBgn0003963	FBtr0333012	1743	ush	u-shaped, isoform C [Drosophila melanogaster]	GO:0000122(negative regulation of transcription by RNA polymerase II);GO:0001078(GO_0001078);GO:0001085(RNA polymerase II transcription factor binding);GO:0001102(RNA polymerase II activating transcription factor binding);GO:0002805(regulation of antimicrobial peptide biosynthetic process);GO:0003676(nucleic acid binding);GO:0003677(DNA binding);GO:0005515(protein binding);GO:0005634(nucleus);GO:…	NA	1e-214	1	477,	0	-97.6	1e-99	-1.7	5' UTR	1	476220	540532	64313	1
chr2L	479063	479688	626	FBgn0043364	FBtr0078083	0	cbt	cabut, isoform A [Drosophila melanogaster]	GO:0000122(negative regulation of transcription by RNA polymerase II);GO:0000981(DNA-binding transcription factor activity, RNA polymerase II-specific);GO:0003676(nucleic acid binding);GO:0005634(nucleus);GO:0006357(regulation of transcription by RNA polymerase II);GO:0007391(dorsal closure);GO:0007423(sensory organ development);GO:0007472(wing disc morphogenesis);GO:0043565(sequence-specific DNA…	NA	0	1	626,	0	-144	1e-146	-2.09	5' UTR	1	476446	479688	3243	2
chr2L	501406	501703	298	FBgn0003963	FBtr0333012	25186	ush	u-shaped, isoform C [Drosophila melanogaster]	GO:0000122(negative regulation of transcription by RNA polymerase II);GO:0001078(GO_0001078);GO:0001085(RNA polymerase II transcription factor binding);GO:0001102(RNA polymerase II activating transcription factor binding);GO:0002805(regulation of antimicrobial peptide biosynthetic process);GO:0003676(nucleic acid binding);GO:0003677(DNA binding);GO:0005515(protein binding);GO:0005634(nucleus);GO:…	NA	1e-22	1	298,	0	-0.673	0.142889	0.409	Exon (FBtr0347591/FBgn0267992, exon 1 of 1)	1	476220	540532	64313	1
chr2L	546890	547517	628	FBgn0005660	FBtr0344014	4937	Ets21C	Ets at 21C, isoform A [Drosophila melanogaster]	GO:0000981(DNA-binding transcription factor activity, RNA polymerase II-specific);GO:0003677(DNA binding);GO:0003700(DNA-binding transcription factor activity);GO:0005634(nucleus);GO:0006355(regulation of transcription, DNA-templated);GO:0006357(regulation of transcription by RNA polymerase II);GO:0030154(cell differentiation);GO:0042742(defense response to bacterium);GO:0043565(sequence-specific…	NA	3.2e-44	1	628,	0	-0.927	0.0691831	-0.248	3' UTR	1	544925	552454	7530	2
[truncated: 8,474 more rows]

## Sheet: Mettl14_VS_yw_diffPeak
seqnames	start	end	width	geneId	transcriptId	distanceToTSS	geneName	Description	GO	KEGG	score	blockCount	blockSizes	blockStarts	diff.lg.fdr	diff.p	diff.log2.fc	annotation	geneChr	geneStart	geneEnd	geneLength	geneStrand
[truncated: 7,940 more rows]

[truncated: 1 more sheets: Hakai_VS_yw_diffPeak]
