# Supplementary material for: Role of Hakai in m6A modification pathway in Drosophila
Source: Nat Commun. 2021 Apr 12;12:2159. doi: 10.1038/s41467-021-22424-5 (PMC8041851; doi:10.1038/s41467-021-22424-5)
Supplement: Supplementary file 5 — Supplementary Data 3 [file 41467_2021_22424_MOESM5_ESM.xlsx]

## Sheet: gene_expression_statistics
Sample	Exp gene	Min.	1st Qu.	Median	Mean	3rd Qu.	Max.	Sd.	Sum.
ywF1_input	14881	0	0.52	5.27	36.92	17.18	20451.7	285.61	549343
ywF2_input	14899	0	0.51	5.14	36.86	17.16	21332.2	293.89	549170
ywM1_input	16264	0	1.44	6.41	35.1	19.93	19552.5	245.23	570901
ywM2_input	16504	0	1.3	6.18	35.4	19.19	22812.3	274.24	584301
Mettl3M1_input	16411	0	1.44	6.48	36.36	20.38	24285.7	278.2	596755
Mettl3M2_input	16445	0	1.42	6.46	36.12	20.31	25111.4	280.1	594000
Mettl14M1_input	16400	0	1.58	7.03	36.31	21.39	15837	225.66	595445
Mettl14M2_input	16560	0	1.47	6.89	38.28	21.36	18229.6	244.7	633936
HakaiM1_input	16337	0	1.39	6.4	34.57	19.9	23024.7	259.58	564764
HakaiM2_input	16484	0	1.35	6.49	36.93	20.66	21864.1	260.13	608718

## Sheet: genes_fpkm_expression
Chr	start	end	strand	gene_id	gene_name	transcript_id	GO	KEGG	KO_ENTRY	EC	Description	FPKM.ywF1_input	FPKM.ywF2_input	FPKM.ywM1_input	FPKM.ywM2_input	FPKM.Ime4M1_input	FPKM.Ime4M2_input	FPKM.Mettl14M1_input	FPKM.Mettl14M2_input	FPKM.Hakai4M1_input	FPKM.Hakai4M2_input
chr3R	6822498	6822796	+	FBgn0000003	7SLRNA:CR32864	FBtr0081624	NA	NA	NA	NA		17.8594	18.7304	19.929	31.5219	21.5954	20.0148	23.3753	99.732	27.199	69.5083
chr2R	22136968	22172834	+	FBgn0000008	a	FBtr0071763;FBtr0100521;FBtr0342981;FBtr0071764	GO:0003674(molecular_function);GO:0005515(protein binding);GO:0005912(adherens junction);GO:0016324(apical plasma membrane);GO:0048749(compound eye development);GO:0048749(compound eye development)	NA	NA	NA	arc, isoform B [Drosophila melanogaster]	5.42475	5.21709	4.45075	4.58437	5.05723	5.19623	4.70905	4.48332	4.41691	4.43138
chr3R	16807214	16830049	-	FBgn0000014	abd-A	FBtr0306337;FBtr0083388;FBtr0300485	GO:0000122(negative regulation of transcription by RNA polymerase II);GO:0000980(RNA polymerase II distal enhancer sequence-specific DNA binding);GO:0000981(DNA-binding transcription factor activity, RNA polymerase II-specific);GO:0001158(enhancer sequence-specific DNA binding);GO:0001742(oenocyte differentiation);GO:0003677(DNA binding);GO:0003700(DNA-binding transcription factor activity);GO:00…	NA	K09311	NA	GM15405 [Drosophila sechellia]	8.38765	8.23123	7.27221	6.00068	7.84158	8.22085	6.90861	5.24039	7.5749	5.76358
chr3R	16927212	16972236	-	FBgn0000015	Abd-B	FBtr0415463;FBtr0415464;FBtr0083385;FBtr0083384;FBtr0083383;FBtr0330709;FBtr0346764;FBtr0083382;FBtr0083381;FBtr0415465	GO:0000976(transcription regulatory region sequence-specific DNA binding);GO:0000980(RNA polymerase II distal enhancer sequence-specific DNA binding);GO:0003677(DNA binding);GO:0003700(DNA-binding transcription factor activity);GO:0005634(nucleus);GO:0006355(regulation of transcription, DNA-templated);GO:0007275(multicellular organism development);GO:0007280(pole cell migration);GO:0007379(segmen…	NA	K09300	NA	LOW QUALITY PROTEIN: Abd-B [Drosophila simulans]	1.49737	1.42643	2.41018	1.75468	2.71787	2.67549	2.76757	2.21813	1.98149	1.42402
chr3L	16615866	16647882	-	FBgn0000017	Abl	FBtr0112790;FBtr0345369;FBtr0075357;FBtr0330130;FBtr0330131;FBtr0330132;FBtr0330133;FBtr0330134;FBtr0330135;FBtr0330136	GO:0000166(nucleotide binding);GO:0001764(neuron migration);GO:0002009(morphogenesis of an epithelium);GO:0003382(epithelial cell morphogenesis);GO:0003401(axis elongation);GO:0004672(protein kinase activity);GO:0004713(protein tyrosine kinase activity);GO:0004715(non-membrane spanning protein tyrosine kinase activity);GO:0005102(signaling receptor binding);GO:0005515(protein binding);GO:0005524(…	NA	K06619	EC:2.7.10.2	Abl tyrosine kinase, isoform E [Drosophila melanogaster]	3.6911	3.55239	3.44303	3.74824	4.68243	4.71826	4.63274	3.8555	4.44546	4.15233
chr2L	10973443	10975293	-	FBgn0000018	abo	FBtr0080168	GO:0000122(negative regulation of transcription by RNA polymerase II);GO:0003682(chromatin binding);GO:0005634(nucleus);GO:0005700(polytene chromosome);GO:0048477(oogenesis)	04120(Ubiquitin mediated proteolysis - Drosophila melanogaster (fruit fly))	K10571	NA	abnormal oocyte [Drosophila melanogaster]	3.6414	3.72127	3.23008	3.20419	4.24878	4.59065	4.7431	4.36141	3.68761	3.62289
X	370031	370947	+	FBgn0000022	ac	FBtr0070072	GO:0000977(RNA polymerase II regulatory region sequence-specific DNA binding);GO:0002805(regulation of antimicrobial peptide biosynthetic process);GO:0003677(DNA binding);GO:0003700(DNA-binding transcription factor activity);GO:0005634(nucleus);GO:0005667(transcription factor complex);GO:0006355(regulation of transcription, DNA-templated);GO:0006357(regulation of transcription by RNA polymerase I…	NA	K09067	NA	achaete [Drosophila melanogaster]	0	0	0	0.025302	0	0.049343	0	0	0	0
chr3R	13222951	13259517	-	FBgn0000024	Ace	FBtr0335223;FBtr0082780;FBtr0300486	GO:0001507(acetylcholine catabolic process in synaptic cleft);GO:0003990(acetylcholinesterase activity);GO:0004104(cholinesterase activity);GO:0016787(hydrolase activity);GO:0043083(synaptic cleft);GO:0043083(synaptic cleft)	00564(Glycerophospholipid metabolism - Drosophila melanogaster (fruit fly));00564(Glycerophospholipid metabolism - Drosophila melanogaster (fruit fly))	K01049	EC:3.1.1.7	acetylcholine esterase, isoform A [Drosophila melanogaster]	11.0829	12.3655	16.4267	12.5025	13.7395	13.13	16.1328	10.8963	14.5119	9.13452
X	15350239	15379064	-	FBgn0000028	acj6	FBtr0305191;FBtr0100328;FBtr0074015;FBtr0290063;FBtr0290064;FBtr0305189;FBtr0305190;FBtr0305192;FBtr0305194;FBtr0305195;FBtr0305196	GO:0003677(DNA binding);GO:0003700(DNA-binding transcription factor activity);GO:0003714(transcription corepressor activity);GO:0005634(nucleus);GO:0006351(transcription, DNA-templated);GO:0006355(regulation of transcription, DNA-templated);GO:0007411(axon guidance);GO:0007608(sensory perception of smell);GO:0007636(chemosensory jump behavior);GO:0008039(synaptic target recognition);GO:0043565(se…	NA	K09366	NA	PREDICTED: inhibitory POU protein isoform X2 [Drosophila arizonae]	0.602575	0.614853	1.77877	1.47497	3.58318	3.14455	2.80992	1.88951	3.17289	2.09633
chr3R	29991144	29993411	-	FBgn0000032	Acph-1	FBtr0085610;FBtr0085609	GO:0003993(acid phosphatase activity);GO:0005634(nucleus);GO:0016020(membrane);GO:0016021(integral component of membrane);GO:0016311(dephosphorylation);GO:0016787(hydrolase activity);GO:0042803(protein homodimerization activity);GO:0070062(extracellular exosome);GO:0070062(extracellular exosome)	00740(Riboflavin metabolism - Drosophila melanogaster (fruit fly));01100(Metabolic pathways - Drosophila melanogaster (fruit fly));04142(Lysosome - Drosophila melanogaster (fruit fly));04142(Lysosome - Drosophila melanogaster (fruit fly))	K14410	EC:3.1.3.2	acid phosphatase 1, isoform B [Drosophila melanogaster]	20.0111	19.6344	10.9512	12.3223	11.4559	13.9857	11.5872	12.7663	10.5363	11.3595
chr3R	24393896	24457157	-	FBgn0000036	nAChRalpha1	FBtr0334916;FBtr0084619;FBtr0330310	GO:0004888(transmembrane signaling receptor activity);GO:0005216(ion channel activity);GO:0005230(extracellular ligand-gated ion channel activity);GO:0005886(plasma membrane);GO:0005887(integral component of plasma membrane);GO:0005892(acetylcholine-gated channel complex);GO:0006811(ion transport);GO:0007165(signal transduction);GO:0007268(chemical synaptic transmission);GO:0007271(synaptic trans…	NA	K05312	NA	nicotinic acetylcholine receptor alpha1, isoform B [Drosophila melanogaster]	1.79078	2.05713	3.21365	2.40988	2.80113	2.83112	2.83471	1.82307	2.87198	1.6227
chr2R	24378630	24390294	-	FBgn0000037	mAChR-A	FBtr0072367;FBtr0072368	GO:0004930(G protein-coupled receptor activity);GO:0004993(G protein-coupled serotonin receptor activity);GO:0005886(plasma membrane);GO:0005887(integral component of plasma membrane);GO:0007165(signal transduction);GO:0007186(G protein-coupled receptor signaling pathway);GO:0007187(G protein-coupled receptor signaling pathway, coupled to cyclic nucleotide second messenger);GO:0007197(adenylate c…	04080(Neuroactive ligand-receptor interaction - Drosophila melanogaster (fruit fly));04080(Neuroactive ligand-receptor interaction - Drosophila melanogaster (fruit fly))	K04131	NA	muscarinic acetylcholine Receptor, A-type, isoform A [Drosophila melanogaster]	2.77214	2.34602	3.94925	2.70197	3.29513	2.99004	3.22595	2.80302	3.87946	2.86695
chr3L	4429349	4435993	+	FBgn0000038	nAChRbeta1	FBtr0073300;FBtr0073299	GO:0004888(transmembrane signaling receptor activity);GO:0005216(ion channel activity);GO:0005230(extracellular ligand-gated ion channel activity);GO:0005886(plasma membrane);GO:0006811(ion transport);GO:0016020(membrane);GO:0016021(integral component of membrane);GO:0022848(acetylcholine-gated cation-selective channel activity);GO:0030054(cell junction);GO:0034220(ion transmembrane transport);GO…	NA	K05312	NA	nicotinic acetylcholine receptor beta1, isoform B [Drosophila melanogaster]	19.1357	19.921	30.2822	21.2022	25.1869	25.5058	32.8139	25.6794	32.4475	26.3917
chr3R	24485428	24491147	+	FBgn0000039	nAChRalpha2	FBtr0084639;FBtr0084640	GO:0004888(transmembrane signaling receptor activity);GO:0005216(ion channel activity);GO:0005230(extracellular ligand-gated ion channel activity);GO:0005886(plasma membrane);GO:0005887(integral component of plasma membrane);GO:0005892(acetylcholine-gated channel complex);GO:0006811(ion transport);GO:0007165(signal transduction);GO:0007268(chemical synaptic transmission);GO:0007271(synaptic trans…	NA	K05312	NA	nicotinic acetylcholine receptor alpha2, isoform A [Drosophila melanogaster]	2.42161	2.21422	3.43764	4.21088	2.65206	2.44365	3.41601	4.07968	3.03181	3.88882
X	5900861	5905399	+	FBgn0000042	Act5C	FBtr0070822;FBtr0100663;FBtr0100662;FBtr0345894;FBtr0070823	GO:0000166(nucleotide binding);GO:0000281(mitotic cytokinesis);GO:0005200(structural constituent of cytoskeleton);GO:0005515(protein binding);GO:0005524(ATP binding);GO:0005737(cytoplasm);GO:0005856(cytoskeleton);GO:0005884(actin filament);GO:0006338(chromatin remodeling);GO:0007010(cytoskeleton organization);GO:0007291(sperm individualization);GO:0031011(Ino80 complex);GO:0032507(maintenance of …	04145(Phagosome - Drosophila melanogaster (fruit fly));04391(Hippo signaling pathway - fly - Drosophila melanogaster (fruit fly));04745(Phototransduction - fly - Drosophila melanogaster (fruit fly));04745(Phototransduction - fly - Drosophila melanogaster (fruit fly))	K05692	NA	hypothetical protein FF38_04907 [Lucilia cuprina]	851.722	810.713	523.29	383.509	566.839	547.9	556.051	447.476	555.741	416.585
chr2R	6013910	6015689	-	FBgn0000043	Act42A	FBtr0086029	GO:0000166(nucleotide binding);GO:0000281(mitotic cytokinesis);GO:0005200(structural constituent of cytoskeleton);GO:0005524(ATP binding);GO:0005737(cytoplasm);GO:0005856(cytoskeleton);GO:0005884(actin filament);GO:0007010(cytoskeleton organization);GO:0035060(brahma complex)	04145(Phagosome - Drosophila melanogaster (fruit fly));04391(Hippo signaling pathway - fly - Drosophila melanogaster (fruit fly));04745(Phototransduction - fly - Drosophila melanogaster (fruit fly))	K05692	NA	beta-actin, partial [Cotesia chilonis]	95.8797	95.0718	113.927	116.371	115.272	116.487	143.847	142.87	116.751	137.105
chr2R	20944021	20946431	+	FBgn0000044	Act57B	FBtr0071519	GO:0000166(nucleotide binding);GO:0000281(mitotic cytokinesis);GO:0005200(structural constituent of cytoskeleton);GO:0005524(ATP binding);GO:0005737(cytoplasm);GO:0005856(cytoskeleton);GO:0005884(actin filament);GO:0005886(plasma membrane);GO:0007010(cytoskeleton organization);GO:0007507(heart development);GO:0050807(regulation of synapse organization);GO:0098529(neuromuscular junction developmen…	04145(Phagosome - Drosophila melanogaster (fruit fly));04391(Hippo signaling pathway - fly - Drosophila melanogaster (fruit fly));04745(Phototransduction - fly - Drosophila melanogaster (fruit fly))	K05692	NA	actin 57B [Drosophila melanogaster]	1703.89	1681.69	1494.91	1379.34	998.442	988.724	1411.72	1478.87	1097.9	1174.4
chr3L	21985210	21987190	+	FBgn0000045	Act79B	FBtr0078478;FBtr0334090	GO:0000166(nucleotide binding);GO:0005200(structural constituent of cytoskeleton);GO:0005524(ATP binding);GO:0005737(cytoplasm);GO:0005856(cytoskeleton);GO:0005884(actin filament);GO:0007010(cytoskeleton organization);GO:0007010(cytoskeleton organization)	04145(Phagosome - Drosophila melanogaster (fruit fly));04391(Hippo signaling pathway - fly - Drosophila melanogaster (fruit fly));04745(Phototransduction - fly - Drosophila melanogaster (fruit fly));04745(Phototransduction - fly - Drosophila melanogaster (fruit fly))	K05692	NA	actin 79B, isoform A [Drosophila melanogaster]	1686.01	1636.47	2163.25	3065.1	1247.28	1292.13	1627.73	2650.26	1937.93	3203.77
chr3R	13425983	13428375	+	FBgn0000046	Act87E	FBtr0082785;FBtr0346242;FBtr0082786	GO:0000166(nucleotide binding);GO:0005200(structural constituent of cytoskeleton);GO:0005524(ATP binding);GO:0005737(cytoplasm);GO:0005856(cytoskeleton);GO:0005884(actin filament);GO:0007010(cytoskeleton organization);GO:0016573(histone acetylation);GO:0035267(NuA4 histone acetyltransferase complex);GO:0043486(histone exchange);GO:0043486(histone exchange)	04145(Phagosome - Drosophila melanogaster (fruit fly));04391(Hippo signaling pathway - fly - Drosophila melanogaster (fruit fly));04745(Phototransduction - fly - Drosophila melanogaster (fruit fly));04745(Phototransduction - fly - Drosophila melanogaster (fruit fly))	K05692	NA	actin 87E, isoform A [Drosophila melanogaster]	586.335	580.855	742.594	664.474	533.624	525.16	708.137	650.294	668.833	654.849
chr3R	15439969	15442177	+	FBgn0000047	Act88F	FBtr0083143	GO:0000166(nucleotide binding);GO:0005200(structural constituent of cytoskeleton);GO:0005524(ATP binding);GO:0005737(cytoplasm);GO:0005856(cytoskeleton);GO:0005865(striated muscle thin filament);GO:0005884(actin filament);GO:0007010(cytoskeleton organization);GO:0014866(skeletal myofibril assembly);GO:0071689(muscle thin filament assembly)	04145(Phagosome - Drosophila melanogaster (fruit fly));04391(Hippo signaling pathway - fly - Drosophila melanogaster (fruit fly));04745(Phototransduction - fly - Drosophila melanogaster (fruit fly))	K05692	NA	actin 88F [Drosophila melanogaster]	3685.86	3612.15	4041.46	5124.41	1771.77	1794.94	2689.97	3088.33	3599.57	4753.93
chr2L	6041181	6046050	-	FBgn0000052	Pfas	FBtr0079221;FBtr0079219;FBtr0079220	GO:0000166(nucleotide binding);GO:0004642(phosphoribosylformylglycinamidine synthase activity);GO:0005524(ATP binding);GO:0005737(cytoplasm);GO:0006164(purine nucleotide biosynthetic process);GO:0006189('de novo' IMP biosynthetic process);GO:0006541(glutamine metabolic process);GO:0016874(ligase activity);GO:0046872(metal ion binding);GO:0046872(metal ion binding)	00230(Purine metabolism - Drosophila melanogaster (fruit fly));01100(Metabolic pathways - Drosophila melanogaster (fruit fly));01100(Metabolic pathways - Drosophila melanogaster (fruit fly))	K01952	EC:6.3.5.3	GM01721p, partial [Drosophila melanogaster]	19.4384	19.4105	9.04942	13.6264	13.8844	13.3905	9.63697	11.9827	15.8628	16.1951
chr2L	7014623	7023898	-	FBgn0000053	Gart	FBtr0339663;FBtr0079431;FBtr0100353	GO:0000166(nucleotide binding);GO:0003824(catalytic activity);GO:0004637(phosphoribosylamine-glycine ligase activity);GO:0004641(phosphoribosylformylglycinamidine cyclo-ligase activity);GO:0004644(phosphoribosylglycinamide formyltransferase activity);GO:0005524(ATP binding);GO:0005737(cytoplasm);GO:0006164(purine nucleotide biosynthetic process);GO:0006189('de novo' IMP biosynthetic process);GO:0…	00230(Purine metabolism - Drosophila melanogaster (fruit fly));00670(One carbon pool by folate - Drosophila melanogaster (fruit fly));01100(Metabolic pathways - Drosophila melanogaster (fruit fly));01100(Metabolic pathways - Drosophila melanogaster (fruit fly))	K11787	2.1.2.2;6.3.3.1;EC:6.3.4.13	adenosine 3, isoform B [Drosophila melanogaster]	20.6988	19.7929	10.425	15.2236	15.5594	14.9788	12.767	16.2374	22.6401	26.7985
chr2L	14615552	14618902	+	FBgn0000055	Adh	FBtr0100589;FBtr0100594;FBtr0100591;FBtr0100590;FBtr0100593	GO:0004022(alcohol dehydrogenase (NAD) activity);GO:0006066(alcohol metabolic process);GO:0016491(oxidoreductase activity);GO:0055114(oxidation-reduction process);GO:0055114(oxidation-reduction process)	00010(Glycolysis / Gluconeogenesis - Drosophila melanogaster (fruit fly));00071(Fatty acid degradation - Drosophila melanogaster (fruit fly));00350(Tyrosine metabolism - Drosophila melanogaster (fruit fly));00830(Retinol metabolism - Drosophila melanogaster (fruit fly));00980(Metabolism of xenobiotics by cytochrome P450 - Drosophila melanogaster (fruit fly));00982(Drug metabolism - cytochrome P45…	K00001	EC:1.1.1.1	Adh-related, isoform A [Drosophila melanogaster]	1092.44	1105.07	1166.91	1319.69	1249.64	1363.65	1387.55	1569.57	1501.64	1875.66
chr2L	14615552	14618902	+	FBgn0000056	Adhr	FBtr0006151;FBtr0100187;FBtr0343699	GO:0004022(alcohol dehydrogenase (NAD) activity);GO:0005575(cellular_component);GO:0016491(oxidoreductase activity);GO:0055114(oxidation-reduction process);GO:0055114(oxidation-reduction process)	NA	NA	NA	Adh-related, isoform A [Drosophila melanogaster]	6.85851	7.11756	4.82346	5.15353	6.00411	5.92371	5.63104	4.15615	8.15706	4.7441
chr2R	18151704	18154060	+	FBgn0000057	adp	FBtr0086744;FBtr0340288	GO:0003674(molecular_function);GO:0005515(protein binding);GO:0005575(cellular_component);GO:0005975(carbohydrate metabolic process);GO:0006629(lipid metabolic process);GO:0009269(response to desiccation);GO:0010883(regulation of lipid storage);GO:0010891(negative regulation of sequestering of triglyceride);GO:0010891(negative regulation of sequestering of triglyceride)	NA	K11807	NA	adipose, isoform A [Drosophila melanogaster]	10.7829	10.5823	17.9729	19.2578	16.6769	13.402	20.0127	23.7146	19.6521	23.8249
chr2L	378112	387439	+	FBgn0000061	al	FBtr0078053	GO:0000977(RNA polymerase II regulatory region sequence-specific DNA binding);GO:0000981(DNA-binding transcription factor activity, RNA polymerase II-specific);GO:0003677(DNA binding);GO:0005515(protein binding);GO:0005634(nucleus);GO:0006355(regulation of transcription, DNA-templated);GO:0006357(regulation of transcription by RNA polymerase II);GO:0007275(multicellular organism development);GO:0…	NA	K09452	NA	aristaless [Drosophila melanogaster]	1.20686	1.0263	0.880753	1.6002	1.19671	1.35065	1.09766	1.14919	0.450353	0.478747
chr3R	17671271	17673828	+	FBgn0000063	Mps1	FBtr0083478;FBtr0331348	GO:0000705(achiasmate meiosis I);GO:0000776(kinetochore);GO:0000942(condensed nuclear chromosome outer kinetochore);GO:0001666(response to hypoxia);GO:0004672(protein kinase activity);GO:0004712(protein serine/threonine/tyrosine kinase activity);GO:0005524(ATP binding);GO:0005813(centrosome);GO:0005819(spindle);GO:0006468(protein phosphorylation);GO:0007093(mitotic cell cycle checkpoint);GO:00070…	NA	K08866	EC:2.7.12.1	monopolar spindle 1, isoform A [Drosophila melanogaster]	2.99646	2.95949	2.81591	2.56302	3.73668	3.36164	4.3584	3.2313	3.06928	2.40223
chr3R	26254069	26261591	-	FBgn0000064	Ald	FBtr0084994;FBtr0339614;FBtr0084999;FBtr0310660;FBtr0084995;FBtr0085000;FBtr0114544;FBtr0085001;FBtr0306657;FBtr0310661	GO:0003824(catalytic activity);GO:0004332(fructose-bisphosphate aldolase activity);GO:0005829(cytosol);GO:0006096(glycolytic process);GO:0007498(mesoderm development);GO:0016829(lyase activity);GO:0030018(Z disc);GO:0031430(M band);GO:0042593(glucose homeostasis);GO:0042593(glucose homeostasis)	00010(Glycolysis / Gluconeogenesis - Drosophila melanogaster (fruit fly));00030(Pentose phosphate pathway - Drosophila melanogaster (fruit fly));00051(Fructose and mannose metabolism - Drosophila melanogaster (fruit fly));01100(Metabolic pathways - Drosophila melanogaster (fruit fly));01200(Carbon metabolism - Drosophila melanogaster (fruit fly));01230(Biosynthesis of amino acids - Drosophila mel…	K01623	EC:4.1.2.13	aldolase, isoform H [Drosophila melanogaster]	655.625	666.205	689.982	655.6	808.304	822.527	726.495	659.024	777.866	747.393
chr3R	6762593	6765261	+	FBgn0000071	Ama	FBtr0081618;FBtr0081619;FBtr0081620	GO:0005886(plasma membrane);GO:0005918(septate junction);GO:0016020(membrane);GO:0019991(septate junction assembly);GO:0031225(anchored component of membrane);GO:0031225(anchored component of membrane)	NA	NA	NA	amalgam, isoform B [Drosophila melanogaster]	0.411848	0.337367	0.554052	0.522238	1.52911	1.60574	0.732653	0.825412	2.63124	2.40492
chr2L	19110154	19114110	+	FBgn0000075	amd	FBtr0081153;FBtr0081154	GO:0003824(catalytic activity);GO:0005575(cellular_component);GO:0006520(cellular amino acid metabolic process);GO:0006584(catecholamine metabolic process);GO:0016829(lyase activity);GO:0016831(carboxy-lyase activity);GO:0019239(deaminase activity);GO:0019752(carboxylic acid metabolic process);GO:0030170(pyridoxal phosphate binding);GO:0036468(L-dopa decarboxylase activity);GO:0040003(chitin-base…	00350(Tyrosine metabolism - Drosophila melanogaster (fruit fly));01100(Metabolic pathways - Drosophila melanogaster (fruit fly));01100(Metabolic pathways - Drosophila melanogaster (fruit fly))	K01618	EC:4.1.1.107	alpha methyl dopa-resistant, isoform A [Drosophila melanogaster]	1.7181	1.58306	1.71207	1.58624	1.75697	1.89096	1.87555	1.99237	1.45837	2.02859
X	9245915	9247336	-	FBgn0000077	amx	FBtr0307281;FBtr0071331	GO:0001713(ectodermal cell fate determination);GO:0003674(molecular_function);GO:0005575(cellular_component);GO:0007219(Notch signaling pathway);GO:0007220(Notch receptor processing);GO:0007275(multicellular organism development);GO:0007398(ectoderm development);GO:0007498(mesoderm development);GO:0016020(membrane);GO:0016021(integral component of membrane);GO:0044214(spanning component of plasma…	NA	NA	NA	uncharacterized protein Dsimw501_GD24561 [Drosophila simulans]	5.03432	5.17648	3.33375	3.83661	3.47446	3.46202	4.06407	4.94963	3.93261	5.27943
chr2R	17124764	17126369	+	FBgn0000078	Amy-d	FBtr0086983	GO:0003824(catalytic activity);GO:0004556(alpha-amylase activity);GO:0005975(carbohydrate metabolic process);GO:0043169(cation binding);GO:0103025(alpha-amylase activity (releasing maltohexaose))	00500(Starch and sucrose metabolism - Drosophila melanogaster (fruit fly));01100(Metabolic pathways - Drosophila melanogaster (fruit fly))	K01176	EC:3.2.1.1	amylase distal [Drosophila melanogaster]	20.3687	13.7482	18.6806	18.5889	30.6938	33.7236	85.7839	208.649	39.4709	80.5843
chr2R	17118636	17120303	-	FBgn0000079	Amy-p	FBtr0345521;FBtr0087004	GO:0003824(catalytic activity);GO:0004556(alpha-amylase activity);GO:0005975(carbohydrate metabolic process);GO:0008152(metabolic process);GO:0016787(hydrolase activity);GO:0016798(hydrolase activity, acting on glycosyl bonds);GO:0043169(cation binding);GO:0103025(alpha-amylase activity (releasing maltohexaose));GO:0103025(alpha-amylase activity (releasing maltohexaose))	00500(Starch and sucrose metabolism - Drosophila melanogaster (fruit fly));01100(Metabolic pathways - Drosophila melanogaster (fruit fly));01100(Metabolic pathways - Drosophila melanogaster (fruit fly))	K01176	EC:3.2.1.1	amylase proximal, isoform A [Drosophila melanogaster]	163.192	168.33	127.267	140.283	95.6647	99.5376	128.307	241.492	54.6178	101.343
chr3R	21065241	21070917	+	FBgn0000083	AnxB9	FBtr0089519;FBtr0336798;FBtr0089517;FBtr0089518;FBtr0089520;FBtr0336797	GO:0003779(actin binding);GO:0005509(calcium ion binding);GO:0005515(protein binding);GO:0005544(calcium-dependent phospholipid binding);GO:0005938(cell cortex);GO:0010797(regulation of multivesicular body size involved in endosome transport);GO:0012505(endomembrane system);GO:0030011(maintenance of cell polarity);GO:0030507(spectrin binding);GO:0032509(endosome transport via multivesicular body …	NA	K17095	NA	GD19393 [Drosophila simulans]	93.5188	91.5377	74.6877	103.081	91.8647	91.4507	94.0509	108.527	93.1538	109.744
X	20171445	20173514	-	FBgn0000084	AnxB10	FBtr0301931	GO:0003779(actin binding);GO:0005509(calcium ion binding);GO:0005544(calcium-dependent phospholipid binding);GO:0008150(biological_process);GO:0016020(membrane)	NA	K17095	NA	annexin B10, isoform A [Drosophila melanogaster]	17.2162	33.7934	26.6022	32.3242	31.7488	29.2001	46.4149	56.6851	31.4027	46.2029
X	2692732	2693886	-	FBgn0000092	CG2650	FBtr0070504	GO:0003674(molecular_function);GO:0005575(cellular_component);GO:0005615(extracellular space);GO:0007623(circadian rhythm);GO:0032504(multicellular organism reproduction);GO:0048511(rhythmic process)	NA	NA	NA	uncharacterized protein Dmel_CG2650 [Drosophila melanogaster]	104.552	103.536	80.8823	176.225	8.54108	9.01253	73.7556	69.4938	115.219	149.01
chr3R	30209948	30210382	+	FBgn0000094	Anp	FBtr0085611;FBtr0346141	GO:0002376(immune system process);GO:0005576(extracellular region);GO:0005615(extracellular space);GO:0006962(male-specific antibacterial humoral response);GO:0006965(positive regulation of biosynthetic process of antibacterial peptides active against Gram-positive bacteria);GO:0009617(response to bacterium);GO:0019731(antibacterial humoral response);GO:0032504(multicellular organism reproduction…	NA	NA	NA	andropin, isoform A [Drosophila melanogaster]	0.270377	0	98.6074	104.187	192.141	196.975	306.508	395.146	191.546	239.939
chr2L	2156484	2178754	-	FBgn0000097	aop	FBtr0077851;FBtr0077850;FBtr0330658;FBtr0330659;FBtr0330660	GO:0000122(negative regulation of transcription by RNA polymerase II);GO:0000165(MAPK cascade);GO:0000980(RNA polymerase II distal enhancer sequence-specific DNA binding);GO:0000981(DNA-binding transcription factor activity, RNA polymerase II-specific);GO:0001012(RNA polymerase II regulatory region DNA binding);GO:0001227(DNA-binding transcription repressor activity, RNA polymerase II-specific);G…	04013(MAPK signaling pathway - fly - Drosophila melanogaster (fruit fly));04320(Dorso-ventral axis formation - Drosophila melanogaster (fruit fly));04320(Dorso-ventral axis formation - Drosophila melanogaster (fruit fly))	NA	NA	anterior open, isoform A [Drosophila melanogaster]	24.0586	24.4819	21.2988	21.945	31.3423	31.4649	21.0606	14.3544	27.3849	15.6908
chr3L	22075867	22077487	+	FBgn0000100	RpLP0	FBtr0334113;FBtr0078481	GO:0000027(ribosomal large subunit assembly);GO:0000287(magnesium ion binding);GO:0002181(cytoplasmic translation);GO:0003735(structural constituent of ribosome);GO:0003906(DNA-(apurinic or apyrimidinic site) endonuclease activity);GO:0004519(endonuclease activity);GO:0005509(calcium ion binding);GO:0005515(protein binding);GO:0005622(intracellular);GO:0005634(nucleus);GO:0005654(nucleoplasm);GO:…	03010(Ribosome - Drosophila melanogaster (fruit fly));03010(Ribosome - Drosophila melanogaster (fruit fly))	K02941	NA	GM22429 [Drosophila sechellia]	801.094	798.136	317.097	508.937	245.016	258.111	384.219	586.859	326.271	581.681
X	530501	579044	+	FBgn0000108	Appl	FBtr0070109;FBtr0307292;FBtr0307293;FBtr0307295;FBtr0307294;FBtr0307291	GO:0005515(protein binding);GO:0005576(extracellular region);GO:0005886(plasma membrane);GO:0007275(multicellular organism development);GO:0007399(nervous system development);GO:0007422(peripheral nervous system development);GO:0007611(learning or memory);GO:0007614(short-term memory);GO:0007616(long-term memory);GO:0008201(heparin binding);GO:0016020(membrane);GO:0016021(integral component of me…	NA	K04520	NA	beta amyloid protein precursor-like, isoform B [Drosophila melanogaster]	16.8687	24.5922	21.0957	20.2654	24.5176	17.0747	33.9402	24.0041	39.9515	23.8979
chr3L	1883795	1885019	-	FBgn0000109	Aprt	FBtr0346440;FBtr0089420;FBtr0346441	GO:0002055(adenine binding);GO:0003999(adenine phosphoribosyltransferase activity);GO:0005737(cytoplasm);GO:0006166(purine ribonucleoside salvage);GO:0006168(adenine salvage);GO:0009116(nucleoside metabolic process);GO:0016208(AMP binding);GO:0016740(transferase activity);GO:0016757(transferase activity, transferring glycosyl groups);GO:0044209(AMP salvage);GO:0044209(AMP salvage)	00230(Purine metabolism - Drosophila melanogaster (fruit fly));01100(Metabolic pathways - Drosophila melanogaster (fruit fly));01100(Metabolic pathways - Drosophila melanogaster (fruit fly))	K00759	EC:2.4.2.7	adenine phosphoribosyltransferase, isoform A [Drosophila melanogaster]	9.64139	11.6148	5.17501	6.3904	6.14111	6.41799	5.83142	7.5508	7.17517	8.28208
chr2L	12175004	12313438	+	FBgn0000114	bru1	FBtr0331998;FBtr0331648;FBtr0331646;FBtr0080344;FBtr0331645;FBtr0331647;FBtr0300567;FBtr0080345;FBtr0331644;FBtr0080347	GO:0000381(regulation of alternative mRNA splicing, via spliceosome);GO:0003676(nucleic acid binding);GO:0003723(RNA binding);GO:0003729(mRNA binding);GO:0003730(mRNA 3'-UTR binding);GO:0005515(protein binding);GO:0005634(nucleus);GO:0005737(cytoplasm);GO:0006376(mRNA splice site selection);GO:0007281(germ cell development);GO:0007319(negative regulation of oskar mRNA translation);GO:0014881(regu…	04320(Dorso-ventral axis formation - Drosophila melanogaster (fruit fly));04320(Dorso-ventral axis formation - Drosophila melanogaster (fruit fly))	K02177	NA	uncharacterized protein Dere_GG23776, isoform F [Drosophila erecta]	42.0251	42.3688	56.1651	51.41	55.9003	58.3302	56.2889	52.177	52.252	50.4782
chr3L	15983135	15984362	+	FBgn0000115	Arl1	FBtr0075517	GO:0000166(nucleotide binding);GO:0003924(GTPase activity);GO:0005515(protein binding);GO:0005525(GTP binding);GO:0005737(cytoplasm);GO:0005794(Golgi apparatus);GO:0005802(trans-Golgi network);GO:0006886(intracellular protein transport);GO:0007030(Golgi organization);GO:0007269(neurotransmitter secretion);GO:0007431(salivary gland development);GO:0016192(vesicle-mediated transport);GO:0019904(pro…	NA	K07942	NA	ADP ribosylation factor-like 1 [Drosophila melanogaster]	32.481	34.2787	26.7175	28.2913	27.9748	28.461	29.7397	38.4428	22.8739	35.1821
chr3L	9048781	9066027	-	FBgn0000116	Argk	FBtr0345030;FBtr0076546;FBtr0076544;FBtr0331550;FBtr0076545;FBtr0076543;FBtr0112791	GO:0000166(nucleotide binding);GO:0003824(catalytic activity);GO:0004054(arginine kinase activity);GO:0005524(ATP binding);GO:0005576(extracellular region);GO:0005737(cytoplasm);GO:0005829(cytosol);GO:0005886(plasma membrane);GO:0016301(kinase activity);GO:0016310(phosphorylation);GO:0016740(transferase activity);GO:0016772(transferase activity, transferring phosphorus-containing groups);GO:00167…	00330(Arginine and proline metabolism - Drosophila melanogaster (fruit fly));00330(Arginine and proline metabolism - Drosophila melanogaster (fruit fly))	K00934	EC:2.7.3.3	arginine kinase, isoform A [Drosophila melanogaster]	32.1471	33.9932	37.6066	36.3861	30.6158	32.0642	37.8425	44.0669	33.3608	41.3876
X	1891401	1900646	-	FBgn0000117	arm	FBtr0089988;FBtr0332583;FBtr0089989;FBtr0089990;FBtr0089991;FBtr0089992	GO:0000122(negative regulation of transcription by RNA polymerase II);GO:0000902(cell morphogenesis);GO:0001709(cell fate determination);GO:0001745(compound eye morphogenesis);GO:0003713(transcription coactivator activity);GO:0005515(protein binding);GO:0005634(nucleus);GO:0005654(nucleoplasm);GO:0005737(cytoplasm);GO:0005829(cytosol);GO:0005886(plasma membrane);GO:0005912(adherens junction);GO:0…	04310(Wnt signaling pathway - Drosophila melanogaster (fruit fly));04310(Wnt signaling pathway - Drosophila melanogaster (fruit fly))	K02105	NA	armadillo, isoform A [Drosophila melanogaster]	62.7874	62.5668	49.4145	46.1962	52.7942	52.4354	53.1248	53.7697	47.2161	50.0361
chr2R	13453640	13483229	-	FBgn0000119	arr	FBtr0087702	GO:0001745(compound eye morphogenesis);GO:0005515(protein binding);GO:0005769(early endosome);GO:0005770(late endosome);GO:0005886(plasma membrane);GO:0007275(multicellular organism development);GO:0007367(segment polarity determination);GO:0007399(nervous system development);GO:0007616(long-term memory);GO:0008587(imaginal disc-derived wing margin morphogenesis);GO:0015026(coreceptor activity);G…	04150(mTOR signaling pathway - Drosophila melanogaster (fruit fly));04310(Wnt signaling pathway - Drosophila melanogaster (fruit fly))	K03068	NA	arrow [Drosophila melanogaster]	5.80742	5.84966	6.54154	7.73841	6.07805	6.24407	6.9322	7.0818	6.86079	6.82988
chr2L	18078269	18081307	+	FBgn0000120	Arr1	FBtr0081030;FBtr0307350;FBtr0340229	GO:0002032(desensitization of G protein-coupled receptor signaling pathway by arrestin);GO:0002046(opsin binding);GO:0005737(cytoplasm);GO:0006897(endocytosis);GO:0007165(signal transduction);GO:0007601(visual perception);GO:0007608(sensory perception of smell);GO:0016028(rhabdomere);GO:0016059(deactivation of rhodopsin mediated signaling);GO:0016060(metarhodopsin inactivation);GO:0045494(photore…	NA	K13808	NA	arrestin 1, isoform C [Drosophila melanogaster]	120.575	119.698	141.61	140.183	112.216	115.567	136.546	136.016	120.526	136.711
chr3L	8647261	8648936	-	FBgn0000121	Arr2	FBtr0076599	GO:0002032(desensitization of G protein-coupled receptor signaling pathway by arrestin);GO:0002046(opsin binding);GO:0005515(protein binding);GO:0005737(cytoplasm);GO:0007165(signal transduction);GO:0007601(visual perception);GO:0007605(sensory perception of sound);GO:0007608(sensory perception of smell);GO:0016028(rhabdomere);GO:0016029(subrhabdomeral cisterna);GO:0016059(deactivation of rhodops…	04745(Phototransduction - fly - Drosophila melanogaster (fruit fly))	K13805	NA	arrestin 2 [Drosophila melanogaster]	303.414	303.093	351.094	426.602	299.322	301.553	405.049	475.306	315.89	403.367
X	460747	463176	+	FBgn0000137	ase	FBtr0070075	GO:0000977(RNA polymerase II regulatory region sequence-specific DNA binding);GO:0003677(DNA binding);GO:0003700(DNA-binding transcription factor activity);GO:0005634(nucleus);GO:0006357(regulation of transcription by RNA polymerase II);GO:0007275(multicellular organism development);GO:0007399(nervous system development);GO:0007400(neuroblast fate determination);GO:0007417(central nervous system …	NA	NA	NA	asense [Drosophila melanogaster]	0.029187	0.084621	0.046554	0.038192	0.036973	0.024779	0.026475	0.044837	0.055967	0.020425
chr3R	24650125	24653376	+	FBgn0000139	ash2	FBtr0084660;FBtr0306171;FBtr0084659	GO:0002168(instar larval development);GO:0003677(DNA binding);GO:0005515(protein binding);GO:0005634(nucleus);GO:0005694(chromosome);GO:0005700(polytene chromosome);GO:0005703(polytene chromosome puff);GO:0006351(transcription, DNA-templated);GO:0006357(regulation of transcription by RNA polymerase II);GO:0007275(multicellular organism development);GO:0007420(brain development);GO:0007444(imagina…	NA	K14964	NA	absent, small, or homeotic discs 2, isoform B [Drosophila melanogaster]	8.69486	8.15379	5.65529	6.49858	5.91489	5.80647	7.10569	8.49537	5.8873	8.2872
chr3R	24753849	24760513	+	FBgn0000140	asp	FBtr0084692	GO:0000132(establishment of mitotic spindle orientation);GO:0000226(microtubule cytoskeleton organization);GO:0000922(spindle pole);GO:0005515(protein binding);GO:0005516(calmodulin binding);GO:0005634(nucleus);GO:0005737(cytoplasm);GO:0005813(centrosome);GO:0005815(microtubule organizing center);GO:0005819(spindle);GO:0005856(cytoskeleton);GO:0005874(microtubule);GO:0005875(microtubule associate…	NA	K16743	NA	abnormal spindle [Drosophila melanogaster]	5.66309	5.44236	3.56641	3.38478	2.97369	2.7167	3.86581	3.59062	3.50619	3.18262
chr2L	10997819	11001476	-	FBgn0000146	aub	FBtr0112793;FBtr0080165	GO:0000398(mRNA splicing, via spliceosome);GO:0001556(oocyte maturation);GO:0003676(nucleic acid binding);GO:0003723(RNA binding);GO:0005515(protein binding);GO:0005737(cytoplasm);GO:0006342(chromatin silencing);GO:0006417(regulation of translation);GO:0006446(regulation of translational initiation);GO:0007076(mitotic chromosome condensation);GO:0007275(multicellular organism development);GO:0007…	04320(Dorso-ventral axis formation - Drosophila melanogaster (fruit fly));04320(Dorso-ventral axis formation - Drosophila melanogaster (fruit fly))	K02156	NA	aubergine, isoform A [Drosophila melanogaster]	13.163	13.0521	2.09478	1.69383	0.973774	1.02529	1.40079	1.7628	1.33103	1.43719
chr3R	11963124	11964826	+	FBgn0000147	aurA	FBtr0082483	GO:0000166(nucleotide binding);GO:0000780(condensed nuclear chromosome, centromeric region);GO:0004672(protein kinase activity);GO:0004674(protein serine/threonine kinase activity);GO:0004712(protein serine/threonine/tyrosine kinase activity);GO:0005515(protein binding);GO:0005524(ATP binding);GO:0005737(cytoplasm);GO:0005813(centrosome);GO:0005876(spindle microtubule);GO:0006468(protein phosphor…	NA	K11481	EC:2.7.11.1	aurora A [Drosophila melanogaster]	5.3825	6.19753	10.5346	12.6962	9.51984	9.87177	13.2713	14.093	10.4315	12.4491
chr3R	31745172	31746077	-	FBgn0000150	awd	FBtr0346611;FBtr0339146;FBtr0346150	GO:0000166(nucleotide binding);GO:0000278(mitotic cell cycle);GO:0000287(magnesium ion binding);GO:0004550(nucleoside diphosphate kinase activity);GO:0005524(ATP binding);GO:0005525(GTP binding);GO:0005737(cytoplasm);GO:0005856(cytoskeleton);GO:0005874(microtubule);GO:0005880(nuclear microtubule);GO:0005886(plasma membrane);GO:0006165(nucleoside diphosphate phosphorylation);GO:0006183(GTP biosynt…	00230(Purine metabolism - Drosophila melanogaster (fruit fly));00240(Pyrimidine metabolism - Drosophila melanogaster (fruit fly));00983(Drug metabolism - other enzymes - Drosophila melanogaster (fruit fly));01100(Metabolic pathways - Drosophila melanogaster (fruit fly));01100(Metabolic pathways - Drosophila melanogaster (fruit fly))	K00940	EC:2.7.4.6	nucleoside diphosphate kinase [Drosophila erecta]	626.035	621.214	242.967	404.544	267.157	274.503	255.879	501.144	240.221	503.307
X	16680089	16683895	-	FBgn0000152	Axs	FBtr0074372	GO:0000212(meiotic spindle organization);GO:0005640(nuclear outer membrane);GO:0005783(endoplasmic reticulum);GO:0005819(spindle);GO:0005938(cell cortex);GO:0016020(membrane);GO:0016021(integral component of membrane);GO:0016321(female meiosis chromosome segregation);GO:0032837(distributive segregation)	NA	K19327	NA	abnormal X segregation [Drosophila melanogaster]	8.19951	8.26453	7.85161	7.59661	5.33199	5.89077	5.64371	5.86899	6.80922	7.35579
chr2L	13821248	13823979	+	FBgn0000153	b	FBtr0080542;FBtr0342712;FBtr0309960	GO:0003824(catalytic activity);GO:0004068(aspartate 1-decarboxylase activity);GO:0006212(uracil catabolic process);GO:0007632(visual behavior);GO:0016829(lyase activity);GO:0016831(carboxy-lyase activity);GO:0019483(beta-alanine biosynthetic process);GO:0019752(carboxylic acid metabolic process);GO:0030170(pyridoxal phosphate binding);GO:0048066(developmental pigmentation);GO:0048066(developmenta…	00250(Alanine, aspartate and glutamate metabolism - Drosophila melanogaster (fruit fly));00410(beta-Alanine metabolism - Drosophila melanogaster (fruit fly));00430(Taurine and hypotaurine metabolism - Drosophila melanogaster (fruit fly));00650(Butanoate metabolism - Drosophila melanogaster (fruit fly));01100(Metabolic pathways - Drosophila melanogaster (fruit fly));01100(Metabolic pathways - Dros…	K01580	EC:4.1.1.15	black, isoform A [Drosophila melanogaster]	32.4956	32.7132	36.8493	61.42	28.4682	27.0831	24.536	34.1078	28.9188	44.0908
chr2R	24814822	24835667	+	FBgn0000157	Dll	FBtr0072378;FBtr0300076;FBtr0072379	GO:0000978(RNA polymerase II proximal promoter sequence-specific DNA binding);GO:0003677(DNA binding);GO:0003700(DNA-binding transcription factor activity);GO:0005634(nucleus);GO:0006351(transcription, DNA-templated);GO:0006355(regulation of transcription, DNA-templated);GO:0006357(regulation of transcription by RNA polymerase II);GO:0007275(multicellular organism development);GO:0007449(proximal…	NA	K18488	NA	Distal-less, isoform C [Drosophila melanogaster]	4.27871	4.49334	5.0266	4.14141	4.76651	5.29762	5.36378	4.43852	1.91013	3.04046
chr3R	25243039	25245057	-	FBgn0000158	bam	FBtr0084869	GO:0000900(translation repressor activity, mRNA regulatory element binding);GO:0001708(cell fate specification);GO:0003730(mRNA 3'-UTR binding);GO:0005515(protein binding);GO:0005737(cytoplasm);GO:0007049(cell cycle);GO:0007140(male meiotic nuclear division);GO:0007275(multicellular organism development);GO:0007276(gamete generation);GO:0007281(germ cell development);GO:0007282(cystoblast divisio…	NA	NA	NA	bag of marbles [Drosophila melanogaster]	2.41803	2.22587	0.513938	0.464118	0.392469	0.485147	0.536684	0.574388	0.462321	0.530961
X	17160006	17200728	+	FBgn0000163	baz	FBtr0111000;FBtr0343763;FBtr0343764;FBtr0074388	GO:0000226(microtubule cytoskeleton organization);GO:0001738(morphogenesis of a polarized epithelium);GO:0002009(morphogenesis of an epithelium);GO:0003401(axis elongation);GO:0005515(protein binding);GO:0005737(cytoplasm);GO:0005912(adherens junction);GO:0005913(cell-cell adherens junction);GO:0005914(spot adherens junction);GO:0005915(zonula adherens);GO:0005938(cell cortex);GO:0007043(cell-cel…	04080(Neuroactive ligand-receptor interaction - Drosophila melanogaster (fruit fly));04144(Endocytosis - Drosophila melanogaster (fruit fly));04391(Hippo signaling pathway - fly - Drosophila melanogaster (fruit fly));04391(Hippo signaling pathway - fly - Drosophila melanogaster (fruit fly))	K04237	NA	bazooka, isoform A [Drosophila melanogaster]	7.08314	5.07378	6.39736	5.76569	9.26064	9.54115	3.71258	3.28031	7.54665	7.66463
chr3R	6755842	6759466	-	FBgn0000166	bcd	FBtr0081665;FBtr0081666;FBtr0081667;FBtr0081668	GO:0000978(RNA polymerase II proximal promoter sequence-specific DNA binding);GO:0000981(DNA-binding transcription factor activity, RNA polymerase II-specific);GO:0003677(DNA binding);GO:0003700(DNA-binding transcription factor activity);GO:0003705(GO_0003705);GO:0003723(RNA binding);GO:0003730(mRNA 3'-UTR binding);GO:0005515(protein binding);GO:0005634(nucleus);GO:0006351(transcription, DNA-temp…	NA	NA	NA	bicoid, isoform G [Drosophila melanogaster]	4.01216	4.71247	0.054829	0.117736	0.107619	0.121786	0.168244	0.176978	0.148136	0.0794389
X	13996345	13999805	+	FBgn0000173	ben	FBtr0300566;FBtr0073855;FBtr0307296;FBtr0332843;FBtr0332844	GO:0000166(nucleotide binding);GO:0000209(protein polyubiquitination);GO:0004842(ubiquitin-protein transferase activity);GO:0005524(ATP binding);GO:0005634(nucleus);GO:0005829(cytosol);GO:0006301(postreplication repair);GO:0006979(response to oxidative stress);GO:0007409(axonogenesis);GO:0007412(axon target recognition);GO:0007625(grooming behavior);GO:0007629(flight behavior);GO:0007630(jump res…	04120(Ubiquitin mediated proteolysis - Drosophila melanogaster (fruit fly));04624(Toll and Imd signaling pathway - Drosophila melanogaster (fruit fly));04624(Toll and Imd signaling pathway - Drosophila melanogaster (fruit fly))	K10580	EC:2.3.2.23	bendless, isoform A [Drosophila melanogaster]	87.9749	94.7565	60.3871	57.4791	68.2018	70.8682	56.5246	56.2343	69.212	64.9648
X	4412856	4485647	+	FBgn0000179	bi	FBtr0070672;FBtr0300608;FBtr0331162;FBtr0343569;FBtr0300609;FBtr0308914;FBtr0308915	GO:0003677(DNA binding);GO:0003700(DNA-binding transcription factor activity);GO:0005634(nucleus);GO:0006351(transcription, DNA-templated);GO:0006355(regulation of transcription, DNA-templated);GO:0006355(regulation of transcription, DNA-templated)	04013(MAPK signaling pathway - fly - Drosophila melanogaster (fruit fly));04013(MAPK signaling pathway - fly - Drosophila melanogaster (fruit fly))	K10176	NA	bifid, isoform F [Drosophila melanogaster]	1.03703	1.0718	0.973529	1.19383	1.29313	1.29963	1.04437	1.02538	1.01873	0.64106
chr2L	9984645	9995538	+	FBgn0000180	bib	FBtr0079929;FBtr0329984	GO:0005261(cation channel activity);GO:0005886(plasma membrane);GO:0005887(integral component of plasma membrane);GO:0005912(adherens junction);GO:0006811(ion transport);GO:0006833(water transport);GO:0007219(Notch signaling pathway);GO:0007275(multicellular organism development);GO:0007398(ectoderm development);GO:0007399(nervous system development);GO:0007498(mesoderm development);GO:0015267(ch…	NA	NA	NA	big brain, isoform B [Drosophila melanogaster]	1.02266	0.875431	0.824172	0.89979	0.93416	0.960487	1.39156	1.17822	1.12756	1.14293
chr2R	12870249	12871794	+	FBgn0000181	bic	FBtr0087783;FBtr0087782	GO:0005515(protein binding);GO:0005854(nascent polypeptide-associated complex);GO:0007317(regulation of pole plasm oskar mRNA localization);GO:0060811(intracellular mRNA localization involved in anterior/posterior axis specification);GO:0070201(regulation of establishment of protein localization);GO:0070201(regulation of establishment of protein localization)	04214(Apoptosis - fly - Drosophila melanogaster (fruit fly));04214(Apoptosis - fly - Drosophila melanogaster (fruit fly))	K01527	NA	bicaudal, isoform A [Drosophila melanogaster]	553.804	547.488	272.139	259.831	294.762	290.706	271.896	283.309	278.851	304.129
chr2L	16042047	16048757	+	FBgn0000182	BicC	FBtr0080803;FBtr0080804;FBtr0080805	GO:0000226(microtubule cytoskeleton organization);GO:0000278(mitotic cell cycle);GO:0003676(nucleic acid binding);GO:0003723(RNA binding);GO:0003729(mRNA binding);GO:0005515(protein binding);GO:0007275(multicellular organism development);GO:0007297(ovarian follicle cell migration);GO:0007319(negative regulation of oskar mRNA translation);GO:0008104(protein localization);GO:0030036(actin cytoskele…	NA	K18756	NA	bicaudal C, isoform A [Drosophila melanogaster]	18.0709	18.3533	19.3634	19.4342	20.1474	19.5123	21.3443	19.6275	18.7701	19.3808
chr2L	17459605	17473215	-	FBgn0000183	BicD	FBtr0330225;FBtr0081002;FBtr0330226;FBtr0305688	GO:0005515(protein binding);GO:0005737(cytoplasm);GO:0005829(cytosol);GO:0005856(cytoskeleton);GO:0007275(multicellular organism development);GO:0007293(germarium-derived egg chamber formation);GO:0007294(germarium-derived oocyte fate determination);GO:0007309(oocyte axis specification);GO:0007312(oocyte nucleus migration involved in oocyte dorsal/ventral axis specification);GO:0008093(cytoskelet…	NA	K18739	NA	bicaudal D, isoform B [Drosophila melanogaster]	25.1801	24.4901	17.2286	15.6231	14.0908	14.2146	14.5626	13.205	16.0597	14.2848
chr3R	25961994	25966948	+	FBgn0000206	boss	FBtr0084949	GO:0004930(G protein-coupled receptor activity);GO:0005118(sevenless binding);GO:0005886(plasma membrane);GO:0005887(integral component of plasma membrane);GO:0007165(signal transduction);GO:0007186(G protein-coupled receptor signaling pathway);GO:0007216(G protein-coupled glutamate receptor signaling pathway);GO:0007465(R7 cell fate commitment);GO:0007601(visual perception);GO:0008066(glutamate …	04013(MAPK signaling pathway - fly - Drosophila melanogaster (fruit fly))	K04623	NA	bride of sevenless [Drosophila melanogaster]	11.4993	11.8944	15.2133	16.5099	16.3087	16.1528	13.9796	15.4888	12.414	13.0641
chr3L	15970082	15982869	-	FBgn0000212	brm	FBtr0075526;FBtr0075523;FBtr0075524;FBtr0075525;FBtr0330160;FBtr0333580	GO:0000166(nucleotide binding);GO:0001223(transcription coactivator binding);GO:0004386(helicase activity);GO:0005515(protein binding);GO:0005524(ATP binding);GO:0005634(nucleus);GO:0006325(chromatin organization);GO:0006338(chromatin remodeling);GO:0006351(transcription, DNA-templated);GO:0006355(regulation of transcription, DNA-templated);GO:0006357(regulation of transcription by RNA polymerase…	NA	K11647	EC:3.6.4.-	brahma, isoform D [Drosophila melanogaster]	16.4664	15.4334	10.6458	9.70737	10.8956	11.3203	12.1612	11.9936	10.1026	10.8652
chr3L	14972667	14973198	+	FBgn0000216	Brd	FBtr0075621	GO:0001708(cell fate specification);GO:0007219(Notch signaling pathway);GO:0007423(sensory organ development);GO:0016360(sensory organ precursor cell fate determination);GO:0031625(ubiquitin protein ligase binding);GO:0045746(negative regulation of Notch signaling pathway)	NA	NA	NA	bearded [Drosophila melanogaster]	0	0.104505	0	0	0	0	0	0	0	0
X	4104342	4105791	+	FBgn0000221	brn	FBtr0070638	GO:0000139(Golgi membrane);GO:0001744(optic lobe placode formation);GO:0005576(extracellular region);GO:0005783(endoplasmic reticulum);GO:0005794(Golgi apparatus);GO:0005795(Golgi stack);GO:0006486(protein glycosylation);GO:0006688(glycosphingolipid biosynthetic process);GO:0007219(Notch signaling pathway);GO:0007275(multicellular organism development);GO:0007293(germarium-derived egg chamber for…	04320(Dorso-ventral axis formation - Drosophila melanogaster (fruit fly))	K02175	NA	uncharacterized protein Dsimw501_GD16669 [Drosophila simulans]	1.57265	1.95547	1.9372	2.59363	2.04718	1.73522	2.3821	3.28611	2.10434	2.97033
chr2L	4683052	4684461	-	FBgn0000227	Bsg25A	FBtr0077423	GO:0001700(embryonic development via the syncytial blastoderm);GO:0003677(DNA binding);GO:0005634(nucleus);GO:0005677(chromatin silencing complex);GO:0006351(transcription, DNA-templated);GO:0031937(positive regulation of chromatin silencing);GO:0043035(chromatin insulator sequence binding);GO:0043565(sequence-specific DNA binding)	NA	NA	NA	Blastoderm-specific gene 25A [Drosophila melanogaster]	0	0	0.05378	0	0	0	0	0.017269	0	0.036711
chr2L	5271728	5278548	-	FBgn0000228	Bsg25D	FBtr0079085;FBtr0079084;FBtr0302568;FBtr0310625;FBtr0302567;FBtr0342939	GO:0000242(pericentriolar material);GO:0005813(centrosome);GO:0007275(multicellular organism development);GO:0008017(microtubule binding);GO:0034994(microtubule organizing center attachment site organization);GO:0034994(microtubule organizing center attachment site organization)	NA	NA	NA	Blastoderm-specific gene 25D, isoform C [Drosophila melanogaster]	12.3113	11.362	6.64467	5.79732	6.22446	6.10876	7.03288	6.77374	6.32059	5.96029
chr2L	10247502	10250501	-	FBgn0000229	bsk	FBtr0300982;FBtr0302378;FBtr0080087	GO:0000165(MAPK cascade);GO:0000166(nucleotide binding);GO:0001736(establishment of planar polarity);GO:0004672(protein kinase activity);GO:0004674(protein serine/threonine kinase activity);GO:0004705(JUN kinase activity);GO:0004707(MAP kinase activity);GO:0005515(protein binding);GO:0005524(ATP binding);GO:0005622(intracellular);GO:0005634(nucleus);GO:0005654(nucleoplasm);GO:0005737(cytoplasm);G…	04013(MAPK signaling pathway - fly - Drosophila melanogaster (fruit fly));04068(FoxO signaling pathway - Drosophila melanogaster (fruit fly));04137(Mitophagy - animal - Drosophila melanogaster (fruit fly));04140(Autophagy - animal - Drosophila melanogaster (fruit fly));04141(Protein processing in endoplasmic reticulum - Drosophila melanogaster (fruit fly));04214(Apoptosis - fly - Drosophila melan…	K04440	EC:2.7.11.24	basket, isoform B [Drosophila melanogaster]	29.4053	31.5336	35.4098	26.9138	33.2123	34.5098	35.2311	26.9511	34.4306	24.7877
X	9694186	9697558	+	FBgn0000233	btd	FBtr0071379	GO:0000122(negative regulation of transcription by RNA polymerase II);GO:0000981(DNA-binding transcription factor activity, RNA polymerase II-specific);GO:0003676(nucleic acid binding);GO:0003677(DNA binding);GO:0003700(DNA-binding transcription factor activity);GO:0003705(GO_0003705);GO:0005634(nucleus);GO:0006351(transcription, DNA-templated);GO:0006357(regulation of transcription by RNA polyme…	NA	K09200	NA	buttonhead [Drosophila melanogaster]	0.407828	0.332171	0.504796	0.378872	0.368009	0.454021	0.517446	0.653167	0.367023	0.479001
chr2L	21174182	21179683	-	FBgn0000239	bur	FBtr0343875;FBtr0301342	GO:0000166(nucleotide binding);GO:0003921(GMP synthase activity);GO:0003922(GMP synthase (glutamine-hydrolyzing) activity);GO:0005524(ATP binding);GO:0005700(polytene chromosome);GO:0005829(cytosol);GO:0006164(purine nucleotide biosynthetic process);GO:0006177(GMP biosynthetic process);GO:0006541(glutamine metabolic process);GO:0007411(axon guidance);GO:0016462(pyrophosphatase activity);GO:001657…	00230(Purine metabolism - Drosophila melanogaster (fruit fly));00983(Drug metabolism - other enzymes - Drosophila melanogaster (fruit fly));01100(Metabolic pathways - Drosophila melanogaster (fruit fly));01100(Metabolic pathways - Drosophila melanogaster (fruit fly))	K01951	EC:6.3.5.2	uncharacterized protein Dsimw501_GD21646, isoform C [Drosophila simulans]	39.8846	41.4687	25.7007	27.0833	26.3312	26.2396	28.5122	25.5175	26.1073	26.0935
chr2R	23527805	23538499	-	FBgn0000241	bw	FBtr0072117	GO:0000166(nucleotide binding);GO:0005275(amine transmembrane transporter activity);GO:0005524(ATP binding);GO:0005886(plasma membrane);GO:0006727(ommochrome biosynthetic process);GO:0006856(eye pigment precursor transport);GO:0007605(sensory perception of sound);GO:0015842(aminergic neurotransmitter loading into synaptic vesicle);GO:0016020(membrane);GO:0016021(integral component of membrane);GO…	NA	NA	NA	GD25039 [Drosophila simulans]	1.91872	1.87591	2.02885	2.9542	2.10633	2.61681	2.15993	2.83268	1.37299	1.93013
chr3R	9528238	9533011	-	FBgn0000244	by	FBtr0082119;FBtr0301093	GO:0003779(actin binding);GO:0005515(protein binding);GO:0005623(cell);GO:0005925(focal adhesion);GO:0007016(cytoskeletal anchoring at plasma membrane);GO:0007475(apposition of dorsal and ventral imaginal disc-derived wing surfaces);GO:0007476(imaginal disc-derived wing morphogenesis);GO:0007476(imaginal disc-derived wing morphogenesis)	NA	K18080	NA	SD01953p, partial [Drosophila melanogaster]	17.3033	17.1057	17.8329	14.4748	15.5028	14.7418	20.5321	18.1377	14.6942	13.6263
chr3R	15789473	15792579	-	FBgn0000246	c(3)G	FBtr0083194;FBtr0083196;FBtr0083195	GO:0000795(synaptonemal complex);GO:0007130(synaptonemal complex assembly);GO:0007131(reciprocal meiotic recombination);GO:0007131(reciprocal meiotic recombination)	NA	NA	NA	crossover suppressor on 3 of gowen, isoform A [Drosophila melanogaster]	8.29617	8.95714	1.50759	1.49575	1.88454	2.15	2.57019	2.04049	1.85574	1.19509
chr3R	29806811	29815047	+	FBgn0000247	ca	FBtr0085484;FBtr0346613	GO:0005575(cellular_component);GO:0006727(ommochrome biosynthetic process);GO:0006856(eye pigment precursor transport);GO:0008057(eye pigment granule organization);GO:0010506(regulation of autophagy);GO:0010883(regulation of lipid storage);GO:0017112(Rab guanyl-nucleotide exchange factor activity);GO:0017137(Rab GTPase binding);GO:0032483(regulation of Rab protein signal transduction);GO:0060967(…	NA	NA	NA	claret, isoform A [Drosophila melanogaster]	6.30139	6.29078	5.85555	6.13589	5.23354	5.15234	6.58336	6.8456	6.0344	6.95886
chr2L	16313036	16326207	-	FBgn0000250	cact	FBtr0080845;FBtr0080847;FBtr0080844;FBtr0337081;FBtr0080846	GO:0002789(negative regulation of antifungal peptide production);GO:0005515(protein binding);GO:0005737(cytoplasm);GO:0005829(cytosol);GO:0006952(defense response);GO:0006967(positive regulation of antifungal peptide biosynthetic process);GO:0007253(cytoplasmic sequestering of NF-kappaB);GO:0007275(multicellular organism development);GO:0007399(nervous system development);GO:0008063(Toll signalin…	04624(Toll and Imd signaling pathway - Drosophila melanogaster (fruit fly));04624(Toll and Imd signaling pathway - Drosophila melanogaster (fruit fly))	K04734	NA	cactus, isoform C [Drosophila melanogaster]	61.9077	61.259	49.0377	47.2352	51.861	51.6165	54.4283	42.4529	67.8744	52.4926
chr2L	20770731	20783135	+	FBgn0000251	cad	FBtr0081412;FBtr0335152;FBtr0081413	GO:0000977(RNA polymerase II regulatory region sequence-specific DNA binding);GO:0002807(positive regulation of antimicrobial peptide biosynthetic process);GO:0003677(DNA binding);GO:0003700(DNA-binding transcription factor activity);GO:0005634(nucleus);GO:0005737(cytoplasm);GO:0006351(transcription, DNA-templated);GO:0006355(regulation of transcription, DNA-templated);GO:0006357(regulation of tr…	NA	K09312	NA	caudal, isoform A [Drosophila melanogaster]	31.5018	31.1571	18.7813	11.2811	20.9538	20.4051	16.9242	13.3592	17.2708	12.3272
chr2R	12259398	12278809	+	FBgn0000253	Cam	FBtr0088001;FBtr0304963;FBtr0345018;FBtr0088002;FBtr0304964	GO:0005509(calcium ion binding);GO:0005515(protein binding);GO:0005654(nucleoplasm);GO:0005737(cytoplasm);GO:0005813(centrosome);GO:0005814(centriole);GO:0005819(spindle);GO:0005829(cytosol);GO:0005886(plasma membrane);GO:0005938(cell cortex);GO:0006468(protein phosphorylation);GO:0007099(centriole replication);GO:0007605(sensory perception of sound);GO:0007608(sensory perception of smell);GO:001…	04070(Phosphatidylinositol signaling system - Drosophila melanogaster (fruit fly));04745(Phototransduction - fly - Drosophila melanogaster (fruit fly));04745(Phototransduction - fly - Drosophila melanogaster (fruit fly))	K02183	NA	Csa-calmodulin 3, partial [Cupiennius salei]	210.399	205.841	232.365	293.796	226.275	214.101	313.579	151.692	380.556	241.791
chr2L	3872646	3902860	-	FBgn0000256	capu	FBtr0290079;FBtr0077513;FBtr0077512;FBtr0290080;FBtr0290081;FBtr0077511;FBtr0290077;FBtr0290078;FBtr0290082	GO:0003779(actin binding);GO:0005737(cytoplasm);GO:0005829(cytosol);GO:0005856(cytoskeleton);GO:0005884(actin filament);GO:0005938(cell cortex);GO:0007015(actin filament organization);GO:0007275(multicellular organism development);GO:0007304(chorion-containing eggshell formation);GO:0007315(pole plasm assembly);GO:0007316(pole plasm RNA localization);GO:0008017(microtubule binding);GO:0015031(pro…	04320(Dorso-ventral axis formation - Drosophila melanogaster (fruit fly));04320(Dorso-ventral axis formation - Drosophila melanogaster (fruit fly))	NA	NA	cappuccino, isoform H [Drosophila melanogaster]	6.69283	6.75632	38.3969	31.6218	37.9552	37.5626	38.1404	33.3129	37.8533	34.9851
X	19566019	19569401	+	FBgn0000257	car	FBtr0074727;FBtr0331158;FBtr0074728	GO:0000149(SNARE binding);GO:0005515(protein binding);GO:0005764(lysosome);GO:0005765(lysosomal membrane);GO:0005768(endosome);GO:0005769(early endosome);GO:0005829(cytosol);GO:0006622(protein targeting to lysosome);GO:0006727(ommochrome biosynthetic process);GO:0006897(endocytosis);GO:0006904(vesicle docking involved in exocytosis);GO:0007032(endosome organization);GO:0007220(Notch receptor proc…	NA	K20182	NA	carnation, isoform C [Drosophila melanogaster]	4.53855	4.65789	3.07046	4.16916	3.76661	3.5309	3.91483	4.65463	3.45547	4.42299
X	11792533	11801587	+	FBgn0000259	CkIIbeta	FBtr0308085;FBtr0073558;FBtr0073562;FBtr0307896;FBtr0073560;FBtr0073561;FBtr0100540;FBtr0299569;FBtr0333204;FBtr0308084	GO:0004672(protein kinase activity);GO:0004674(protein serine/threonine kinase activity);GO:0005634(nucleus);GO:0005737(cytoplasm);GO:0005829(cytosol);GO:0005956(protein kinase CK2 complex);GO:0006468(protein phosphorylation);GO:0007310(oocyte dorsal/ventral axis specification);GO:0007622(rhythmic behavior);GO:0007623(circadian rhythm);GO:0008062(eclosion rhythm);GO:0016055(Wnt signaling pathway)…	03008(Ribosome biogenesis in eukaryotes - Drosophila melanogaster (fruit fly));04137(Mitophagy - animal - Drosophila melanogaster (fruit fly));04310(Wnt signaling pathway - Drosophila melanogaster (fruit fly));04310(Wnt signaling pathway - Drosophila melanogaster (fruit fly))	K03115	NA	uncharacterized protein Dyak_GE15667, isoform E [Drosophila yakuba]	27.2362	27.3869	22.1009	17.4374	24.0088	23.1857	20.7184	16.2187	22.1087	16.299
chr3L	18822604	18828188	+	FBgn0000261	Cat	FBtr0075058	GO:0003007(heart morphogenesis);GO:0004096(catalase activity);GO:0004601(peroxidase activity);GO:0005739(mitochondrion);GO:0005777(peroxisome);GO:0006979(response to oxidative stress);GO:0007568(aging);GO:0008340(determination of adult lifespan);GO:0016209(antioxidant activity);GO:0016491(oxidoreductase activity);GO:0020037(heme binding);GO:0034976(response to endoplasmic reticulum stress);GO:003…	00380(Tryptophan metabolism - Drosophila melanogaster (fruit fly));00630(Glyoxylate and dicarboxylate metabolism - Drosophila melanogaster (fruit fly));01100(Metabolic pathways - Drosophila melanogaster (fruit fly));01200(Carbon metabolism - Drosophila melanogaster (fruit fly));04068(FoxO signaling pathway - Drosophila melanogaster (fruit fly));04146(Peroxisome - Drosophila melanogaster (fruit fl…	K03781	EC:1.11.1.6	catalase [Drosophila melanogaster]	220.983	219.493	253.653	236.634	225.307	224.334	288.117	304.221	266.844	306.315
chr2L	9682315	9699297	-	FBgn0000273	Pka-C1	FBtr0079851;FBtr0079852;FBtr0335495	GO:0000166(nucleotide binding);GO:0004672(protein kinase activity);GO:0004674(protein serine/threonine kinase activity);GO:0004691(cAMP-dependent protein kinase activity);GO:0005515(protein binding);GO:0005524(ATP binding);GO:0005737(cytoplasm);GO:0005829(cytosol);GO:0005886(plasma membrane);GO:0006468(protein phosphorylation);GO:0007228(positive regulation of hh target transcription factor activ…	04140(Autophagy - animal - Drosophila melanogaster (fruit fly));04213(Longevity regulating pathway - multiple species - Drosophila melanogaster (fruit fly));04310(Wnt signaling pathway - Drosophila melanogaster (fruit fly));04341(Hedgehog signaling pathway - fly - Drosophila melanogaster (fruit fly));04341(Hedgehog signaling pathway - fly - Drosophila melanogaster (fruit fly))	NA	NA	GM12352 [Drosophila sechellia]	54.2941	55.4342	29.8579	43.1329	42.8544	21.1929	42.1874	33.0529	61.8727	45.1354
chr3R	30695537	30697138	-	FBgn0000274	Pka-C2	FBtr0085727;FBtr0335454	GO:0000166(nucleotide binding);GO:0004672(protein kinase activity);GO:0004674(protein serine/threonine kinase activity);GO:0004691(cAMP-dependent protein kinase activity);GO:0005524(ATP binding);GO:0006468(protein phosphorylation);GO:0016301(kinase activity);GO:0016310(phosphorylation);GO:0016740(transferase activity);GO:0018105(peptidyl-serine phosphorylation);GO:0031588(nucleotide-activated pro…	04140(Autophagy - animal - Drosophila melanogaster (fruit fly));04213(Longevity regulating pathway - multiple species - Drosophila melanogaster (fruit fly));04310(Wnt signaling pathway - Drosophila melanogaster (fruit fly));04341(Hedgehog signaling pathway - fly - Drosophila melanogaster (fruit fly));04341(Hedgehog signaling pathway - fly - Drosophila melanogaster (fruit fly))	K04345	EC:2.7.11.11	protein kinase, cAMP-dependent, catalytic subunit 2, isoform C [Drosophila melanogaster]	1.53636	1.10326	27.2726	24.5839	27.2633	22.1538	30.865	29.3987	26.6312	24.5466
chr3R	30210874	30211273	+	FBgn0000276	CecA1	FBtr0085612	GO:0002376(immune system process);GO:0003674(molecular_function);GO:0005576(extracellular region);GO:0005615(extracellular space);GO:0006959(humoral immune response);GO:0009617(response to bacterium);GO:0019731(antibacterial humoral response);GO:0019835(cytolysis);GO:0042742(defense response to bacterium);GO:0045087(innate immune response);GO:0050829(defense response to Gram-negative bacterium);G…	04624(Toll and Imd signaling pathway - Drosophila melanogaster (fruit fly))	NA	NA	cecropin A1 [Drosophila melanogaster]	2.47571	2.82962	23.8405	11.3364	48.8612	44.184	57.2355	46.8096	39	31.5244
chr3R	30212156	30212568	+	FBgn0000277	CecA2	FBtr0085614	GO:0002376(immune system process);GO:0003674(molecular_function);GO:0005576(extracellular region);GO:0005615(extracellular space);GO:0006959(humoral immune response);GO:0009617(response to bacterium);GO:0019731(antibacterial humoral response);GO:0019835(cytolysis);GO:0042742(defense response to bacterium);GO:0045087(innate immune response);GO:0050829(defense response to Gram-negative bacterium);G…	04624(Toll and Imd signaling pathway - Drosophila melanogaster (fruit fly))	NA	NA	PREDICTED: cecropin-2-like [Drosophila takahashii]	0.908547	0.195069	0.321707	0	5.47286	4.82287	17.447	20.9168	13.9689	18.258
chr3R	30213315	30213797	-	FBgn0000278	CecB	FBtr0085640	GO:0002376(immune system process);GO:0003674(molecular_function);GO:0005576(extracellular region);GO:0005615(extracellular space);GO:0006959(humoral immune response);GO:0019731(antibacterial humoral response);GO:0042742(defense response to bacterium);GO:0045087(innate immune response);GO:0050829(defense response to Gram-negative bacterium);GO:0050830(defense response to Gram-positive bacterium)	NA	K20696	NA	cecropin B [Drosophila melanogaster]	1.16109	0.889735	0.395461	0.58058	0.190577	0.157649	0.383792	0.942858	0.669678	0.550374
chr3R	30216484	30216938	+	FBgn0000279	CecC	FBtr0085616	GO:0002376(immune system process);GO:0003674(molecular_function);GO:0005576(extracellular region);GO:0005615(extracellular space);GO:0006959(humoral immune response);GO:0019731(antibacterial humoral response);GO:0042742(defense response to bacterium);GO:0045087(innate immune response);GO:0050829(defense response to Gram-negative bacterium);GO:0050830(defense response to Gram-positive bacterium)	NA	NA	NA	PREDICTED: cecropin-2-like [Drosophila takahashii]	5.96889	5.40533	1.39445	1.10775	0.992956	0.443411	3.45799	3.35545	3.77928	2.0799
chr3R	15270432	15275241	-	FBgn0000283	Cp190	FBtr0083127;FBtr0083126	GO:0000242(pericentriolar material);GO:0000793(condensed chromosome);GO:0003676(nucleic acid binding);GO:0003677(DNA binding);GO:0003682(chromatin binding);GO:0005515(protein binding);GO:0005634(nucleus);GO:0005694(chromosome);GO:0005700(polytene chromosome);GO:0005704(polytene chromosome band);GO:0005737(cytoplasm);GO:0005813(centrosome);GO:0005856(cytoskeleton);GO:0005874(microtubule);GO:000587…	NA	NA	NA	centrosomal protein 190kD, isoform A [Drosophila melanogaster]	32.6507	32.8605	16.7153	12.3488	19.9056	19.3333	20.6778	15.4811	17.7245	13.8961
chr2L	4876891	4883107	-	FBgn0000286	Cf2	FBtr0304887;FBtr0089647;FBtr0089648;FBtr0089649;FBtr0336835;FBtr0472669	GO:0001077(GO_0001077);GO:0001228(DNA-binding transcription activator activity, RNA polymerase II-specific);GO:0003676(nucleic acid binding);GO:0003677(DNA binding);GO:0003700(DNA-binding transcription factor activity);GO:0005515(protein binding);GO:0005634(nucleus);GO:0005829(cytosol);GO:0006355(regulation of transcription, DNA-templated);GO:0007527(adult somatic muscle development);GO:0009953(d…	04320(Dorso-ventral axis formation - Drosophila melanogaster (fruit fly));04320(Dorso-ventral axis formation - Drosophila melanogaster (fruit fly))	K02215	NA	chorion factor 2, isoform G [Drosophila melanogaster]	15.5078	15.7241	15.6422	12.6326	18.1739	15.7218	13.67	13.456	16.0453	12.7406
chr2L	11358873	11373636	+	FBgn0000287	salr	FBtr0307093;FBtr0080235;FBtr0080236	GO:0000122(negative regulation of transcription by RNA polymerase II);GO:0000977(RNA polymerase II regulatory region sequence-specific DNA binding);GO:0003676(nucleic acid binding);GO:0003700(DNA-binding transcription factor activity);GO:0005634(nucleus);GO:0006355(regulation of transcription, DNA-templated);GO:0006366(transcription by RNA polymerase II);GO:0007165(signal transduction);GO:0007423…	NA	K19871	NA	spalt-related, isoform A [Drosophila melanogaster]	1.10294	1.20383	3.17972	3.47122	4.14066	4.8869	4.91882	4.26269	3.16789	3.2654
chr2R	14173693	14182838	+	FBgn0000289	cg	FBtr0087526;FBtr0087527;FBtr0087528;FBtr0290034;FBtr0339960;FBtr0339962;FBtr0112795;FBtr0290035;FBtr0339961;FBtr0346946	GO:0003676(nucleic acid binding);GO:0003677(DNA binding);GO:0003700(DNA-binding transcription factor activity);GO:0005634(nucleus);GO:0006355(regulation of transcription, DNA-templated);GO:0007476(imaginal disc-derived wing morphogenesis);GO:0007476(imaginal disc-derived wing morphogenesis)	NA	NA	NA	combgap, isoform K [Drosophila melanogaster]	21.7563	26.7464	14.1178	14.4163	19.661	19.7535	19.2027	11.9389	17.4971	14.355
chr2L	5029609	5037279	+	FBgn0000299	Col4a1	FBtr0079003;FBtr0079002;FBtr0079001	GO:0005201(extracellular matrix structural constituent);GO:0005515(protein binding);GO:0005576(extracellular region);GO:0005581(collagen trimer);GO:0005587(collagen type IV trimer);GO:0005604(basement membrane);GO:0005615(extracellular space);GO:0007391(dorsal closure);GO:0030198(extracellular matrix organization);GO:0031012(extracellular matrix);GO:0035848(oviduct morphogenesis);GO:0048621(post-…	04512(ECM-receptor interaction - Drosophila melanogaster (fruit fly));04933(AGE-RAGE signaling pathway in diabetic complications - Drosophila melanogaster (fruit fly));04933(AGE-RAGE signaling pathway in diabetic complications - Drosophila melanogaster (fruit fly))	K06237	NA	collagen type IV alpha 1, isoform A [Drosophila melanogaster]	151.806	142.843	90.8285	110.242	82.5452	80.757	68.9695	89.3565	83.1376	96.9455
chr3R	18705501	18732344	+	FBgn0000303	ChAT	FBtr0089368;FBtr0089367	GO:0016746(transferase activity, transferring acyl groups);GO:0016746(transferase activity, transferring acyl groups)	00564(Glycerophospholipid metabolism - Drosophila melanogaster (fruit fly));00564(Glycerophospholipid metabolism - Drosophila melanogaster (fruit fly))	K00623	EC:2.3.1.6	uncharacterized protein Dsimw501_GD19246, partial [Drosophila simulans]	5.64653	5.45441	7.38512	8.13766	6.53647	7.1783	8.95546	7.47462	7.39325	6.59517
chr2L	16342430	16352628	-	FBgn0000307	chif	FBtr0080838;FBtr0321313;FBtr0080839	GO:0003676(nucleic acid binding);GO:0003677(DNA binding);GO:0005634(nucleus);GO:0006260(DNA replication);GO:0007275(multicellular organism development);GO:0007304(chorion-containing eggshell formation);GO:0007306(eggshell chorion assembly);GO:0007307(eggshell chorion gene amplification);GO:0008270(zinc ion binding);GO:0019901(protein kinase binding);GO:0030295(protein kinase activator activity);G…	NA	NA	NA	chiffon, isoform B [Drosophila melanogaster]	13.5221	12.8269	8.11977	6.45993	7.92006	8.30781	7.46287	5.95849	9.882	7.1278
chr2L	5972115	5981018	-	FBgn0000308	chic	FBtr0079236;FBtr0079235;FBtr0079234;FBtr0309213;FBtr0079233;FBtr0309212	GO:0000281(mitotic cytokinesis);GO:0000902(cell morphogenesis);GO:0000915(actomyosin contractile ring assembly);GO:0003779(actin binding);GO:0003785(actin monomer binding);GO:0005515(protein binding);GO:0005737(cytoplasm);GO:0005856(cytoskeleton);GO:0005938(cell cortex);GO:0007015(actin filament organization);GO:0007300(ovarian nurse cell to oocyte transport);GO:0007391(dorsal closure);GO:0007411…	04013(MAPK signaling pathway - fly - Drosophila melanogaster (fruit fly));04013(MAPK signaling pathway - fly - Drosophila melanogaster (fruit fly))	K05759	NA	chickadee, isoform A [Drosophila melanogaster]	147.519	213.152	96.0743	76.554	127.238	125.628	111.328	90.8137	110.864	79.91
X	255674	258469	+	FBgn0000316	cin	FBtr0070064;FBtr0070065	GO:0000166(nucleotide binding);GO:0002121(inter-male aggressive behavior);GO:0003824(catalytic activity);GO:0005524(ATP binding);GO:0005737(cytoplasm);GO:0005829(cytosol);GO:0006777(Mo-molybdopterin cofactor biosynthetic process);GO:0007529(establishment of synaptic specificity at neuromuscular junction);GO:0008152(metabolic process);GO:0016740(transferase activity);GO:0018315(molybdenum incorpor…	00790(Folate biosynthesis - Drosophila melanogaster (fruit fly));01100(Metabolic pathways - Drosophila melanogaster (fruit fly));01100(Metabolic pathways - Drosophila melanogaster (fruit fly))	K15376	2.7.7.75;EC:2.10.1.1	cinnamon, isoform A [Drosophila melanogaster]	24.4869	24.4227	10.8135	8.69454	11.6483	11.4541	10.5582	9.68568	9.42831	9.48165
chr2L	15044963	15057862	-	FBgn0000317	ck	FBtr0080723;FBtr0080724;FBtr0343687;FBtr0343686	GO:0000166(nucleotide binding);GO:0003774(motor activity);GO:0003777(microtubule motor activity);GO:0003779(actin binding);GO:0005515(protein binding);GO:0005524(ATP binding);GO:0005737(cytoplasm);GO:0005856(cytoskeleton);GO:0005902(microvillus);GO:0005938(cell cortex);GO:0007015(actin filament organization);GO:0007018(microtubule-based movement);GO:0007423(sensory organ development);GO:0007469(a…	NA	K10359	NA	crinkled, isoform B [Drosophila melanogaster]	8.24307	6.91661	6.88929	6.85818	7.04649	6.99853	7.47608	6.69889	6.60971	6.5617
chr2L	5520135	5521382	+	FBgn0000318	cl	FBtr0329967;FBtr0329968;FBtr0079095	GO:0005829(cytosol);GO:0006726(eye pigment biosynthetic process);GO:0016491(oxidoreductase activity);GO:0047134(protein-disulfide reductase activity);GO:0055114(oxidation-reduction process);GO:0055114(oxidation-reduction process)	NA	NA	NA	uncharacterized protein Dsimw501_GD23345, isoform B [Drosophila simulans]	130.617	115.47	87.8817	107.356	112.659	111.564	98.4007	107.206	100.538	127.053
X	15827986	15835490	-	FBgn0000319	Chc	FBtr0074180;FBtr0074179;FBtr0074181;FBtr0074182;FBtr0112797;FBtr0112798;FBtr0339445	GO:0005198(structural molecule activity);GO:0005515(protein binding);GO:0005802(trans-Golgi network);GO:0005886(plasma membrane);GO:0005905(clathrin-coated pit);GO:0005938(cell cortex);GO:0006886(intracellular protein transport);GO:0006897(endocytosis);GO:0006898(receptor-mediated endocytosis);GO:0007268(chemical synaptic transmission);GO:0007291(sperm individualization);GO:0007594(puparial adhes…	04142(Lysosome - Drosophila melanogaster (fruit fly));04144(Endocytosis - Drosophila melanogaster (fruit fly));04144(Endocytosis - Drosophila melanogaster (fruit fly))	K04646	NA	clathrin heavy chain, isoform A [Drosophila melanogaster]	70.0952	68.643	47.3324	51.8005	40.8172	41.3699	51.9961	56.9362	57.8705	67.84
chr2L	6527447	6546976	-	FBgn0000320	eya	FBtr0306113;FBtr0079335;FBtr0079334	GO:0001744(optic lobe placode formation);GO:0001746(Bolwig's organ morphogenesis);GO:0003713(transcription coactivator activity);GO:0004721(phosphoprotein phosphatase activity);GO:0004725(protein tyrosine phosphatase activity);GO:0005634(nucleus);GO:0005737(cytoplasm);GO:0005829(cytosol);GO:0006351(transcription, DNA-templated);GO:0006355(regulation of transcription, DNA-templated);GO:0006470(pro…	NA	K15616	EC:3.1.3.48	eyes absent, isoform B [Drosophila melanogaster]	6.45857	6.43216	4.2204	4.20886	4.23083	4.32631	4.49996	4.35533	3.72115	4.37049
chr2R	21617061	21619079	-	FBgn0000326	clt	FBtr0071687	GO:0005615(extracellular space);GO:0016787(hydrolase activity);GO:0052689(carboxylic ester hydrolase activity);GO:0060179(male mating behavior);GO:0080030(methyl indole-3-acetate esterase activity)	NA	NA	NA	cricklet [Drosophila melanogaster]	9.10774	8.63298	6.74785	7.59925	7.10874	6.87782	8.10193	8.98422	7.68148	10.446
X	7009006	7011145	-	FBgn0000330	cm	FBtr0332315;FBtr0071033	GO:0006727(ommochrome biosynthetic process);GO:0006886(intracellular protein transport);GO:0006887(exocytosis);GO:0006897(endocytosis);GO:0007040(lysosome organization);GO:0007220(Notch receptor processing);GO:0008340(determination of adult lifespan);GO:0008565(protein transporter activity);GO:0015031(protein transport);GO:0016020(membrane);GO:0016192(vesicle-mediated transport);GO:0030123(AP-3 a…	04142(Lysosome - Drosophila melanogaster (fruit fly));04142(Lysosome - Drosophila melanogaster (fruit fly))	NA	NA	carmine, isoform A [Drosophila melanogaster]	6.88106	7.63027	5.91475	6.29989	7.31932	7.78227	7.24692	8.37595	6.83535	8.15775
chr2R	7782797	7785067	-	FBgn0000337	cn	FBtr0344723	GO:0071949(FAD binding)	00380(Tryptophan metabolism - Drosophila melanogaster (fruit fly));01100(Metabolic pathways - Drosophila melanogaster (fruit fly))	NA	NA	RE32663p [Drosophila melanogaster]	0.107127	0.082971	0.171924	0.144183	0.188181	0.266035	0.119179	0.111299	0.150958	0.181695
chr2L	16309292	16310726	-	FBgn0000339	cni	FBtr0337082;FBtr0080848;FBtr0080849	GO:0005515(protein binding);GO:0005783(endoplasmic reticulum);GO:0005789(endoplasmic reticulum membrane);GO:0006888(endoplasmic reticulum to Golgi vesicle-mediated transport);GO:0007275(multicellular organism development);GO:0007310(oocyte dorsal/ventral axis specification);GO:0007314(oocyte anterior/posterior axis specification);GO:0007350(blastoderm segmentation);GO:0008314(gurken signaling pat…	NA	K20368	NA	PREDICTED: protein cornichon [Drosophila eugracilis]	28.4943	27.8227	25.2993	24.836	30.8961	29.0412	28.9029	29.4468	24.8169	24.756
X	13259021	13262488	+	FBgn0000346	comt	FBtr0073754;FBtr0333329	GO:0000166(nucleotide binding);GO:0005524(ATP binding);GO:0005737(cytoplasm);GO:0005795(Golgi stack);GO:0005829(cytosol);GO:0006914(autophagy);GO:0007030(Golgi organization);GO:0007269(neurotransmitter secretion);GO:0007274(neuromuscular synaptic transmission);GO:0008021(synaptic vesicle);GO:0015031(protein transport);GO:0016082(synaptic vesicle priming);GO:0016192(vesicle-mediated transport);GO:…	NA	K06027	EC:3.6.4.6	comatose, isoform A [Drosophila melanogaster]	21.9606	21.4685	35.8621	35.9028	31.674	32.4056	37.7224	34.9065	33.0244	33.9311
chr2L	6674682	6676635	-	FBgn0000351	cort	FBtr0333350;FBtr0079320	GO:0005515(protein binding);GO:0005737(cytoplasm);GO:0007143(female meiotic nuclear division);GO:0007144(female meiosis I);GO:0007147(female meiosis II);GO:0007275(multicellular organism development);GO:0007279(pole cell formation);GO:0007343(egg activation);GO:0007349(cellularization);GO:0010997(anaphase-promoting complex binding);GO:0030154(cell differentiation);GO:0031145(anaphase-promoting co…	NA	NA	NA	cortex, isoform A [Drosophila melanogaster]	5.2357	5.12585	0.309095	0.295525	0.18065	0.283335	0.459427	0.252179	0.485941	0.399385
chr2R	7382176	7387115	-	FBgn0000352	cos	FBtr0089015;FBtr0336916	GO:0000166(nucleotide binding);GO:0003774(motor activity);GO:0003777(microtubule motor activity);GO:0005119(smoothened binding);GO:0005515(protein binding);GO:0005524(ATP binding);GO:0005737(cytoplasm);GO:0005829(cytosol);GO:0005856(cytoskeleton);GO:0005871(kinesin complex);GO:0005874(microtubule);GO:0005875(microtubule associated complex);GO:0005886(plasma membrane);GO:0005929(cilium);GO:0007018…	04341(Hedgehog signaling pathway - fly - Drosophila melanogaster (fruit fly));04341(Hedgehog signaling pathway - fly - Drosophila melanogaster (fruit fly))	K06227	NA	costa, isoform A [Drosophila melanogaster]	6.35351	5.9229	3.69953	3.10705	3.35063	3.31012	3.57129	3.19771	3.43889	3.65253
chr3L	8728481	8729066	+	FBgn0000355	Cp15	FBtr0076572	GO:0005576(extracellular region);GO:0007275(multicellular organism development);GO:0042600(chorion)	NA	NA	NA	chorion protein 15 [Drosophila melanogaster]	189.275	182.513	0.257576	0.253379	3.20558	3.3432	4.05531	4.21533	1.90753	2.90218
chr3L	8731944	8732599	+	FBgn0000356	Cp16	FBtr0076574	GO:0005576(extracellular region);GO:0007275(multicellular organism development);GO:0042600(chorion);GO:0046843(dorsal appendage formation)	NA	NA	NA	IP19670p, partial [Drosophila melanogaster]	43.5882	39.2151	0	0	0	0.132744	0	0	0.422017	0.034756
chr3L	8726791	8727613	+	FBgn0000357	Cp18	FBtr0076571	GO:0005213(structural constituent of chorion);GO:0005576(extracellular region);GO:0007275(multicellular organism development);GO:0042600(chorion)	NA	NA	NA	TA01510p, partial [Drosophila melanogaster]	62.4423	60.5911	0.67078	1.38501	0.883564	0.850432	0.770149	0.87002	0.759674	1.3702
chr3L	8729865	8730604	+	FBgn0000358	Cp19	FBtr0076573	GO:0005576(extracellular region);GO:0007275(multicellular organism development);GO:0042600(chorion)	NA	NA	NA	chorion protein 19 [Drosophila melanogaster]	65.1861	59.7043	0.081989	0.212579	0.231844	0.166677	0.10977	0.490267	0.017759	0.098132
X	8479319	8480523	+	FBgn0000359	Cp36	FBtr0071203	GO:0005213(structural constituent of chorion);GO:0005576(extracellular region);GO:0007305(vitelline membrane formation involved in chorion-containing eggshell formation);GO:0007306(eggshell chorion assembly);GO:0042600(chorion)	NA	NA	NA	chorion protein 36 [Drosophila melanogaster]	55.8806	55.0248	0.039738	0.081613	0.017992	0.010214	0.062259	0	0	0
X	8481837	8483311	+	FBgn0000360	Cp38	FBtr0071204;FBtr0300448	NA	NA	NA	NA	IP19109p, partial [Drosophila melanogaster]	94.2431	88.4271	0.0366067	0.022134	0.120773	0.155497	0.042047	0.0348671	0.192026	0.019869
chr2L	21310866	21319527	+	FBgn0000370	crc	FBtr0081512;FBtr0332001;FBtr0332002;FBtr0081513	GO:0000977(RNA polymerase II regulatory region sequence-specific DNA binding);GO:0000980(RNA polymerase II distal enhancer sequence-specific DNA binding);GO:0000981(DNA-binding transcription factor activity, RNA polymerase II-specific);GO:0001102(RNA polymerase II activating transcription factor binding);GO:0003700(DNA-binding transcription factor activity);GO:0003713(transcription coactivator ac…	04137(Mitophagy - animal - Drosophila melanogaster (fruit fly));04141(Protein processing in endoplasmic reticulum - Drosophila melanogaster (fruit fly));04214(Apoptosis - fly - Drosophila melanogaster (fruit fly));04214(Apoptosis - fly - Drosophila melanogaster (fruit fly))	K04374	NA	cryptocephal, isoform B [Drosophila melanogaster]	222.974	229.826	232.508	223.635	213.374	213.615	246.02	227.971	262.498	247.47
X	2734248	2738773	-	FBgn0000376	crm	FBtr0070496;FBtr0070495	NA	NA	NA	NA	cramped, isoform A [Drosophila melanogaster]	6.86146	6.87536	2.01143	2.13777	2.35102	2.35283	2.45487	2.74631	1.80109	1.93593
X	2247594	2249983	-	FBgn0000377	crn	FBtr0070418	GO:0000245(spliceosomal complex assembly);GO:0000381(regulation of alternative mRNA splicing, via spliceosome);GO:0000398(mRNA splicing, via spliceosome);GO:0000974(Prp19 complex);GO:0003723(RNA binding);GO:0005515(protein binding);GO:0005634(nucleus);GO:0005737(cytoplasm);GO:0006396(RNA processing);GO:0006397(mRNA processing);GO:0007275(multicellular organism development);GO:0007399(nervous syst…	03040(Spliceosome - Drosophila melanogaster (fruit fly))	K12869	NA	crooked neck [Drosophila melanogaster]	9.55729	9.84069	5.45287	6.10993	4.8027	4.68159	5.78158	7.24915	5.4881	7.98635
X	2094234	2115701	+	FBgn0000382	csw	FBtr0070378;FBtr0333260;FBtr0070379;FBtr0070380	GO:0004721(phosphoprotein phosphatase activity);GO:0004725(protein tyrosine phosphatase activity);GO:0006470(protein dephosphorylation);GO:0016311(dephosphorylation);GO:0016787(hydrolase activity);GO:0016791(phosphatase activity);GO:0035335(peptidyl-tyrosine dephosphorylation);GO:0035335(peptidyl-tyrosine dephosphorylation)	04013(MAPK signaling pathway - fly - Drosophila melanogaster (fruit fly));04013(MAPK signaling pathway - fly - Drosophila melanogaster (fruit fly))	K07293	EC:3.1.3.48	corkscrew, isoform D [Drosophila melanogaster]	21.2587	20.4411	21.8994	18.6862	18.7044	18.3146	19.8281	15.6213	15.5279	13.9809
chr2L	22981816	22992951	+	FBgn0000384	cta	FBtr0111126;FBtr0334157	GO:0000166(nucleotide binding);GO:0001664(G protein-coupled receptor binding);GO:0003380(establishment or maintenance of cytoskeleton polarity involved in gastrulation);GO:0003384(apical constriction involved in gastrulation);GO:0003924(GTPase activity);GO:0005525(GTP binding);GO:0005622(intracellular);GO:0005737(cytoplasm);GO:0005834(heterotrimeric G-protein complex);GO:0005886(plasma membrane);…	NA	K04346	NA	concertina, isoform A [Drosophila melanogaster]	19.2324	20.0004	11.0421	9.92724	11.3917	12.5115	11.9576	9.62851	13.5807	11.0698
chr2L	6663664	6674780	+	FBgn0000392	cup	FBtr0346452;FBtr0290322	GO:0000932(P-body);GO:0003723(RNA binding);GO:0005515(protein binding);GO:0005634(nucleus);GO:0005737(cytoplasm);GO:0005829(cytosol);GO:0006351(transcription, DNA-templated);GO:0006355(regulation of transcription, DNA-templated);GO:0007143(female meiotic nuclear division);GO:0007275(multicellular organism development);GO:0007297(ovarian follicle cell migration);GO:0007317(regulation of pole plasm…	NA	K18746	NA	LD47924p [Drosophila melanogaster]	14.0517	12.5725	7.4503	8.61114	6.92852	5.88357	12.3897	5.04277	4.23918	9.57024
X	5690002	5693084	+	FBgn0000394	cv	FBtr0340465;FBtr0070804;FBtr0340464	GO:0007630(jump response);GO:0048636(positive regulation of muscle organ development);GO:0048636(positive regulation of muscle organ development)	NA	NA	NA	uncharacterized protein Dyak_GE16419, isoform A [Drosophila yakuba]	15.6111	14.3092	15.4607	13.2618	15.6848	15.6737	18.7286	19.2457	16.3671	20.6577
chr2R	21355015	21379464	-	FBgn0000395	cv-2	FBtr0071610	GO:0005515(protein binding);GO:0007474(imaginal disc-derived wing vein specification);GO:0007476(imaginal disc-derived wing morphogenesis);GO:0009986(cell surface);GO:0030510(regulation of BMP signaling pathway);GO:0036122(BMP binding);GO:0043395(heparan sulfate proteoglycan binding);GO:0070700(BMP receptor binding)	NA	NA	NA	crossveinless 2 [Drosophila melanogaster]	7.33645	7.18117	7.71425	7.10845	8.99753	9.18051	7.31658	6.16927	7.70167	6.29893
chr3L	11826719	11833578	-	FBgn0000404	CycA	FBtr0304650;FBtr0076075	GO:0000070(mitotic sister chromatid segregation);GO:0000079(regulation of cyclin-dependent protein serine/threonine kinase activity);GO:0000278(mitotic cell cycle);GO:0000307(cyclin-dependent protein kinase holoenzyme complex);GO:0004672(protein kinase activity);GO:0005515(protein binding);GO:0005634(nucleus);GO:0005737(cytoplasm);GO:0006468(protein phosphorylation);GO:0007049(cell cycle);GO:0007…	NA	K06627	NA	cyclin A, isoform A [Drosophila melanogaster]	99.5475	98.8163	10.3838	10.4472	8.99757	9.24355	11.4805	11.8736	9.37	10.4314
chr2R	22803521	22806948	-	FBgn0000405	CycB	FBtr0071914;FBtr0071913;FBtr0071911;FBtr0309858	GO:0000079(regulation of cyclin-dependent protein serine/threonine kinase activity);GO:0000086(G2/M transition of mitotic cell cycle);GO:0000278(mitotic cell cycle);GO:0000281(mitotic cytokinesis);GO:0000307(cyclin-dependent protein kinase holoenzyme complex);GO:0000775(chromosome, centromeric region);GO:0000920(septum digestion after cytokinesis);GO:0001700(embryonic development via the syncytia…	04068(FoxO signaling pathway - Drosophila melanogaster (fruit fly));04068(FoxO signaling pathway - Drosophila melanogaster (fruit fly))	K21770	NA	cyclin B, isoform B [Drosophila melanogaster]	165.571	166.438	11.6026	12.5994	10.7853	11.2323	15.6495	15.9062	11.2335	12.9983
chr2L	16788774	16790721	-	FBgn0000406	Cyt-b5-r	FBtr0331931;FBtr0080932	GO:0005739(mitochondrion);GO:0006629(lipid metabolic process);GO:0016020(membrane);GO:0016021(integral component of membrane);GO:0016491(oxidoreductase activity);GO:0020037(heme binding);GO:0046872(metal ion binding);GO:0055114(oxidation-reduction process);GO:0055114(oxidation-reduction process)	NA	NA	NA	cytochrome b5-related, isoform A [Drosophila melanogaster]	158.34	157.741	152.736	157.929	326.278	325.922	190.292	196.875	161.923	184.983
chr3L	14175610	14178620	-	FBgn0000411	D	FBtr0333035;FBtr0075746;FBtr0333034;FBtr0333036	GO:0000122(negative regulation of transcription by RNA polymerase II);GO:0000981(DNA-binding transcription factor activity, RNA polymerase II-specific);GO:0002168(instar larval development);GO:0003677(DNA binding);GO:0003700(DNA-binding transcription factor activity);GO:0003705(GO_0003705);GO:0003730(mRNA 3'-UTR binding);GO:0005634(nucleus);GO:0005737(cytoplasm);GO:0006355(regulation of transcrip…	NA	K09267	NA	dichaete, isoform A [Drosophila melanogaster]	1.27453	0.934372	4.02368	2.8689	3.64885	2.84676	3.31174	2.45208	2.93192	2.38235
chr3R	9238083	9240654	-	FBgn0000412	D1	FBtr0081988;FBtr0301524;FBtr0081987	GO:0000786(nucleosome);GO:0000792(heterochromatin);GO:0003677(DNA binding);GO:0003680(AT DNA binding);GO:0003696(satellite DNA binding);GO:0005634(nucleus);GO:0005694(chromosome);GO:0005700(polytene chromosome);GO:0005737(cytoplasm);GO:0005737(cytoplasm)	NA	NA	NA	D1 chromosomal protein, isoform A [Drosophila melanogaster]	115.342	116.435	59.6863	42.6896	73.0681	74.9255	66.5407	56.2117	64.9541	54.6678
chr3L	16712126	16724575	+	FBgn0000414	Dab	FBtr0305084;FBtr0305085;FBtr0330190;FBtr0305086;FBtr0330189;FBtr0333625;FBtr0333626;FBtr0075318	GO:0005118(sevenless binding);GO:0005515(protein binding);GO:0005737(cytoplasm);GO:0005829(cytosol);GO:0007275(multicellular organism development);GO:0007349(cellularization);GO:0007391(dorsal closure);GO:0007399(nervous system development);GO:0008045(motor neuron axon guidance);GO:0017124(SH3 domain binding);GO:0030154(cell differentiation);GO:0030424(axon);GO:0032502(developmental process);GO:0…	04144(Endocytosis - Drosophila melanogaster (fruit fly));04144(Endocytosis - Drosophila melanogaster (fruit fly))	K12475	NA	disabled, isoform F [Drosophila melanogaster]	6.98472	7.50683	6.97022	5.64192	6.55452	6.53753	7.63767	6.25908	7.6917	6.33652
chr3R	30883464	30889062	-	FBgn0000416	Sap-r	FBtr0085714;FBtr0085713	GO:0001664(G protein-coupled receptor binding);GO:0005764(lysosome);GO:0005770(late endosome);GO:0005776(autophagosome);GO:0006629(lipid metabolic process);GO:0006665(sphingolipid metabolic process);GO:0008047(enzyme activator activity);GO:0033227(dsRNA transport);GO:0045169(fusome);GO:0055088(lipid homeostasis);GO:0055088(lipid homeostasis)	04142(Lysosome - Drosophila melanogaster (fruit fly));04142(Lysosome - Drosophila melanogaster (fruit fly))	K12382	NA	Saposin-related, isoform A [Drosophila melanogaster]	267.106	272.077	213.424	227.52	161.863	160.578	203.606	197.48	199.769	212.908
chr2L	19116483	19120306	-	FBgn0000422	Ddc	FBtr0081166;FBtr0081167;FBtr0290291	GO:0003824(catalytic activity);GO:0004058(aromatic-L-amino-acid decarboxylase activity);GO:0006520(cellular amino acid metabolic process);GO:0006585(dopamine biosynthetic process from tyrosine);GO:0006587(serotonin biosynthetic process from tryptophan);GO:0007615(anesthesia-resistant memory);GO:0007616(long-term memory);GO:0009611(response to wounding);GO:0016829(lyase activity);GO:0016831(carbox…	00350(Tyrosine metabolism - Drosophila melanogaster (fruit fly));00360(Phenylalanine metabolism - Drosophila melanogaster (fruit fly));00380(Tryptophan metabolism - Drosophila melanogaster (fruit fly));01100(Metabolic pathways - Drosophila melanogaster (fruit fly));01100(Metabolic pathways - Drosophila melanogaster (fruit fly))	K01593	4.1.1.105;EC:4.1.1.28	dopa decarboxylase, isoform C [Drosophila melanogaster]	13.3307	13.3933	15.9424	19.2042	19.8431	19.8669	19.895	21.4174	20.7539	23.7102
chr2R	12183844	12184310	-	FBgn0000426	SmF	FBtr0088010	GO:0000387(spliceosomal snRNP assembly);GO:0000398(mRNA splicing, via spliceosome);GO:0003723(RNA binding);GO:0005634(nucleus);GO:0005681(spliceosomal complex);GO:0005685(U1 snRNP);GO:0005732(small nucleolar ribonucleoprotein complex);GO:0006397(mRNA processing);GO:0008380(RNA splicing);GO:0030532(small nuclear ribonucleoprotein complex);GO:0071011(precatalytic spliceosome);GO:0071013(catalytic s…	03040(Spliceosome - Drosophila melanogaster (fruit fly))	K11098	NA	small ribonucleoprotein particle protein SmF [Drosophila melanogaster]	50.6705	48.8603	19.069	16.9154	22.1923	20.4958	22.055	23.8006	16.7995	24.1847
X	7867161	7873222	-	FBgn0000427	dec-1	FBtr0310269;FBtr0071145;FBtr0071146;FBtr0071147;FBtr0309796	GO:0005213(structural constituent of chorion);GO:0005576(extracellular region);GO:0007304(chorion-containing eggshell formation);GO:0007306(eggshell chorion assembly);GO:0042600(chorion);GO:0042600(chorion)	NA	NA	NA	defective chorion 1, isoform C [Drosophila melanogaster]	48.3596	46.0026	0.222659	0.155105	0.189402	0.202352	0.306714	0.331597	0.266775	0.250777
chr3R	6791836	6802428	+	FBgn0000439	Dfd	FBtr0081621	GO:0000122(negative regulation of transcription by RNA polymerase II);GO:0000977(RNA polymerase II regulatory region sequence-specific DNA binding);GO:0000981(DNA-binding transcription factor activity, RNA polymerase II-specific);GO:0001158(enhancer sequence-specific DNA binding);GO:0001228(DNA-binding transcription activator activity, RNA polymerase II-specific);GO:0003677(DNA binding);GO:000370…	NA	K09304	NA	deformed [Drosophila melanogaster]	2.37067	2.56046	2.93478	1.7445	3.26177	3.55338	3.43683	2.38568	2.70929	2.16432
chr2L	786153	790798	-	FBgn0000442	Pkg21D	FBtr0078042	GO:0000166(nucleotide binding);GO:0004672(protein kinase activity);GO:0004674(protein serine/threonine kinase activity);GO:0004692(cGMP-dependent protein kinase activity);GO:0005524(ATP binding);GO:0005737(cytoplasm);GO:0006468(protein phosphorylation);GO:0007526(larval somatic muscle development);GO:0016301(kinase activity);GO:0016310(phosphorylation);GO:0016740(transferase activity);GO:0030553(…	NA	K07376	EC:2.7.11.12	protein kinase, cGMP-dependent at 21D [Drosophila melanogaster]	4.08038	3.64525	2.09749	2.8922	2.88049	3.06494	1.92911	2.71183	2.03174	3.22342
chr3R	8651391	8652916	-	FBgn0000447	Dhod	FBtr0081890;FBtr0300442	GO:0003824(catalytic activity);GO:0004152(dihydroorotate dehydrogenase activity);GO:0005737(cytoplasm);GO:0005739(mitochondrion);GO:0005743(mitochondrial inner membrane);GO:0005758(mitochondrial intermembrane space);GO:0005886(plasma membrane);GO:0006207('de novo' pyrimidine nucleobase biosynthetic process);GO:0006221(pyrimidine nucleotide biosynthetic process);GO:0009220(pyrimidine ribonucleotid…	00240(Pyrimidine metabolism - Drosophila melanogaster (fruit fly));01100(Metabolic pathways - Drosophila melanogaster (fruit fly));01100(Metabolic pathways - Drosophila melanogaster (fruit fly))	K00254	EC:1.3.5.2	dihydroorotate dehydrogenase, isoform A [Drosophila melanogaster]	24.0114	23.6891	55.4747	57.9147	54.5747	54.4817	65.9792	68.5208	55.7957	61.8461
chr2R	10203995	10237348	-	FBgn0000448	Hr3	FBtr0306345;FBtr0452140;FBtr0088368;FBtr0330609;FBtr0088366;FBtr0112799	GO:0000122(negative regulation of transcription by RNA polymerase II);GO:0000977(RNA polymerase II regulatory region sequence-specific DNA binding);GO:0003677(DNA binding);GO:0003700(DNA-binding transcription factor activity);GO:0003707(steroid hormone receptor activity);GO:0004879(nuclear receptor activity);GO:0004887(GO_0004887);GO:0005515(protein binding);GO:0005634(nucleus);GO:0006351(transcr…	NA	K14033	NA	hormone receptor 3, isoform H [Drosophila melanogaster]	1.88203	1.69405	2.30145	2.64805	3.26827	2.16135	3.77392	2.55489	2.83747	1.91367
chr3L	4062292	4064551	+	FBgn0000449	dib	FBtr0073205	GO:0004497(monooxygenase activity);GO:0005506(iron ion binding);GO:0005739(mitochondrion);GO:0006697(ecdysone biosynthetic process);GO:0007391(dorsal closure);GO:0007417(central nervous system development);GO:0007494(midgut development);GO:0008258(head involution);GO:0008362(chitin-based embryonic cuticle biosynthetic process);GO:0009055(electron transfer activity);GO:0016020(membrane);GO:0016491…	00981(Insect hormone biosynthesis - Drosophila melanogaster (fruit fly))	K10721	NA	disembodied [Drosophila melanogaster]	1.34983	1.16258	0.014009	0	0.023059	0	0.014132	0.065078	0.011608	0.073922
chr3L	10190276	10201837	-	FBgn0000451	ect	FBtr0076307;FBtr0331551;FBtr0339899;FBtr0076305;FBtr0301385	GO:0003674(molecular_function);GO:0005575(cellular_component);GO:0035295(tube development);GO:0042335(cuticle development);GO:0042335(cuticle development)	NA	NA	NA	ectodermal, isoform E [Drosophila melanogaster]	4.37966	4.48934	4.86934	3.53124	7.15948	6.5928	4.95034	4.66724	3.9708	3.2882
chr3R	13782288	13785676	+	FBgn0000454	Dip-B	FBtr0082831;FBtr0082832;FBtr0082833;FBtr0345229	GO:0004177(aminopeptidase activity);GO:0005622(intracellular);GO:0005737(cytoplasm);GO:0006508(proteolysis);GO:0008235(metalloexopeptidase activity);GO:0008239(dipeptidyl-peptidase activity);GO:0008240(tripeptidyl-peptidase activity);GO:0016787(hydrolase activity);GO:0019538(protein metabolic process);GO:0030145(manganese ion binding);GO:0030145(manganese ion binding)	00480(Glutathione metabolism - Drosophila melanogaster (fruit fly));01100(Metabolic pathways - Drosophila melanogaster (fruit fly));01100(Metabolic pathways - Drosophila melanogaster (fruit fly))	K01255	EC:3.4.11.1	dipeptidase B, isoform A [Drosophila melanogaster]	79.5739	76.4799	62.3368	75.7608	71.82	73.0029	57.4885	53.1066	47.7318	50.1215
chr3R	12411809	12413759	-	FBgn0000455	Dip-C	FBtr0082597;FBtr0344982	GO:0004177(aminopeptidase activity);GO:0006508(proteolysis);GO:0008239(dipeptidyl-peptidase activity);GO:0016787(hydrolase activity);GO:0030145(manganese ion binding);GO:0046872(metal ion binding);GO:0046872(metal ion binding)	NA	K14213	EC:3.4.13.9	dipeptidase C, isoform A [Drosophila melanogaster]	19.855	19.377	17.6523	21.0689	21.1795	23.1172	20.3036	24.8183	21.2256	28.7464
X	16210598	16216750	-	FBgn0000459	disco	FBtr0074250;FBtr0100384	GO:0001158(enhancer sequence-specific DNA binding);GO:0003676(nucleic acid binding);GO:0003677(DNA binding);GO:0005515(protein binding);GO:0005634(nucleus);GO:0007275(multicellular organism development);GO:0007420(brain development);GO:0007469(antennal development);GO:0007479(leg disc proximal/distal pattern formation);GO:0007601(visual perception);GO:0007623(circadian rhythm);GO:0008062(eclosion…	NA	NA	NA	GM12971 [Drosophila sechellia]	1.92278	2.04605	1.896	2.04474	2.59498	2.63722	2.23565	2.11435	2.47762	2.08757
chr3R	19302731	19326217	-	FBgn0000463	Dl	FBtr0083739;FBtr0304658;FBtr0083740	GO:0001708(cell fate specification);GO:0001736(establishment of planar polarity);GO:0005102(signaling receptor binding);GO:0005112(Notch binding);GO:0005509(calcium ion binding);GO:0005515(protein binding);GO:0005768(endosome);GO:0005769(early endosome);GO:0005886(plasma membrane);GO:0005912(adherens junction);GO:0007015(actin filament organization);GO:0007154(cell communication);GO:0007155(cell …	04330(Notch signaling pathway - Drosophila melanogaster (fruit fly));04330(Notch signaling pathway - Drosophila melanogaster (fruit fly))	K06051	NA	delta, isoform A [Drosophila melanogaster]	10.7434	11.3232	4.1356	3.51172	4.85531	4.44656	3.76668	3.09312	3.06186	2.83337
chr2L	19586623	19732069	+	FBgn0000464	Lar	FBtr0331242;FBtr0331241;FBtr0331240;FBtr0112800;FBtr0081260	GO:0004721(phosphoprotein phosphatase activity);GO:0004725(protein tyrosine phosphatase activity);GO:0005001(transmembrane receptor protein tyrosine phosphatase activity);GO:0005515(protein binding);GO:0005925(focal adhesion);GO:0006470(protein dephosphorylation);GO:0007155(cell adhesion);GO:0007283(spermatogenesis);GO:0007399(nervous system development);GO:0007411(axon guidance);GO:0007412(axon …	NA	K05695	EC:3.1.3.48	Leukocyte-antigen-related-like, isoform A [Drosophila melanogaster]	7.19188	6.73515	4.04055	7.74497	6.00825	6.14724	7.83532	6.3872	7.65698	7.69027
chr2R	6779749	6781491	-	FBgn0000473	Cyp6a2	FBtr0086133	GO:0004497(monooxygenase activity);GO:0005506(iron ion binding);GO:0005783(endoplasmic reticulum);GO:0005789(endoplasmic reticulum membrane);GO:0016020(membrane);GO:0016491(oxidoreductase activity);GO:0016705(oxidoreductase activity, acting on paired donors, with incorporation or reduction of molecular oxygen);GO:0020037(heme binding);GO:0031000(response to caffeine);GO:0031090(organelle membrane…	NA	K14999	EC:1.14.-.-	cytochrome P450-6a2 [Drosophila melanogaster]	2.71894	2.43495	3.67585	4.04923	29.7297	30.1396	5.51147	6.52184	9.24837	10.412
chr3R	18019375	18021161	+	FBgn0000477	DNaseII	FBtr0083538	GO:0004520(endodeoxyribonuclease activity);GO:0004531(deoxyribonuclease II activity);GO:0005622(intracellular);GO:0006259(DNA metabolic process);GO:0006308(DNA catabolic process);GO:0006309(apoptotic DNA fragmentation);GO:0016787(hydrolase activity);GO:0045476(nurse cell apoptotic process)	04142(Lysosome - Drosophila melanogaster (fruit fly))	K01158	EC:3.1.22.1	GH10876p, partial [Drosophila melanogaster]	27.0383	26.7879	31.8235	29.5602	41.3047	38.3501	38.0096	40.6863	28.658	39.4293
X	3176440	3343767	+	FBgn0000479	dnc	FBtr0070509;FBtr0333315;FBtr0333316;FBtr0333317;FBtr0070511;FBtr0070512;FBtr0070513;FBtr0070515;FBtr0070519;FBtr0333312;FBtr0333313;FBtr0333314;FBtr0070518;FBtr0070520;FBtr0070521;FBtr0070522	GO:0000003(reproduction);GO:0001661(conditioned taste aversion);GO:0004114(3',5'-cyclic-nucleotide phosphodiesterase activity);GO:0004115(3',5'-cyclic-AMP phosphodiesterase activity);GO:0005515(protein binding);GO:0005622(intracellular);GO:0005634(nucleus);GO:0005829(cytosol);GO:0006198(cAMP catabolic process);GO:0007165(signal transduction);GO:0007268(chemical synaptic transmission);GO:0007611(l…	00230(Purine metabolism - Drosophila melanogaster (fruit fly));01100(Metabolic pathways - Drosophila melanogaster (fruit fly));01100(Metabolic pathways - Drosophila melanogaster (fruit fly))	K13293	EC:3.1.4.53	RE53611p [Drosophila melanogaster]	3.87397	3.71377	4.25256	4.67898	3.35647	3.06237	4.77267	4.21249	4.3304	4.82016
X	1665052	1668451	+	FBgn0000482	dor	FBtr0070269	GO:0006886(intracellular protein transport);GO:0016192(vesicle-mediated transport)	NA	K20181	NA	FI09617p, partial [Drosophila melanogaster]	4.56483	4.423	4.24219	4.08333	3.7304	3.73825	4.281	4.58872	3.25138	4.03024
chr3L	15925805	15954797	-	FBgn0000489	Pka-C3	FBtr0075529;FBtr0075528	GO:0000166(nucleotide binding);GO:0004672(protein kinase activity);GO:0004674(protein serine/threonine kinase activity);GO:0004691(cAMP-dependent protein kinase activity);GO:0005515(protein binding);GO:0005524(ATP binding);GO:0006468(protein phosphorylation);GO:0007476(imaginal disc-derived wing morphogenesis);GO:0016301(kinase activity);GO:0016310(phosphorylation);GO:0016740(transferase activity…	NA	K19584	EC:2.7.11.11	protein kinase, cAMP-dependent, catalytic subunit 3, isoform B [Drosophila melanogaster]	35.7952	36.9868	47.6778	47.1012	57.3191	60.9602	54.686	46.7555	52.3744	42.6565
chr2L	2428372	2459823	+	FBgn0000490	dpp	FBtr0077771;FBtr0077772;FBtr0077773;FBtr0077775	GO:0001708(cell fate specification);GO:0001709(cell fate determination);GO:0001715(ectodermal cell fate specification);GO:0001745(compound eye morphogenesis);GO:0005125(cytokine activity);GO:0005160(transforming growth factor beta receptor binding);GO:0005515(protein binding);GO:0005518(collagen binding);GO:0005576(extracellular region);GO:0005615(extracellular space);GO:0005622(intracellular);GO…	04013(MAPK signaling pathway - fly - Drosophila melanogaster (fruit fly));04341(Hedgehog signaling pathway - fly - Drosophila melanogaster (fruit fly));04350(TGF-beta signaling pathway - Drosophila melanogaster (fruit fly));04350(TGF-beta signaling pathway - Drosophila melanogaster (fruit fly))	K04662	NA	decapentaplegic protein (1188 could be 1587) [Drosophila melanogaster]	6.5192	6.50516	7.05515	5.03989	11.7212	8.61284	8.4498	6.63014	9.62843	6.8905
chr3R	29556386	29565244	+	FBgn0000492	Dr	FBtr0085441	GO:0000977(RNA polymerase II regulatory region sequence-specific DNA binding);GO:0003677(DNA binding);GO:0005634(nucleus);GO:0006355(regulation of transcription, DNA-templated);GO:0007275(multicellular organism development);GO:0007389(pattern specification process);GO:0007398(ectoderm development);GO:0007400(neuroblast fate determination);GO:0007417(central nervous system development);GO:0007419(…	NA	K09341	NA	drop [Drosophila melanogaster]	2.23938	2.76198	3.10927	1.9332	3.1985	3.97806	3.94351	3.26033	2.84872	2.45322
X	11355881	11358724	+	FBgn0000499	dsh	FBtr0073454	GO:0000132(establishment of mitotic spindle orientation);GO:0001736(establishment of planar polarity);GO:0001737(establishment of imaginal disc-derived wing hair orientation);GO:0001745(compound eye morphogenesis);GO:0001751(compound eye photoreceptor cell differentiation);GO:0005109(frizzled binding);GO:0005112(Notch binding);GO:0005515(protein binding);GO:0005634(nucleus);GO:0005737(cytoplasm);…	04150(mTOR signaling pathway - Drosophila melanogaster (fruit fly));04310(Wnt signaling pathway - Drosophila melanogaster (fruit fly));04330(Notch signaling pathway - Drosophila melanogaster (fruit fly))	K02353	NA	uncharacterized protein Dsimw501_GD29351 [Drosophila simulans]	9.38481	9.35061	15.0105	13.8312	17.2691	16.5728	16.448	16.3011	15.0076	16.4069
chr3R	4189692	4190260	-	FBgn0000500	Dsk	FBtr0078989	GO:0005179(hormone activity);GO:0005184(neuropeptide hormone activity);GO:0005575(cellular_component);GO:0005576(extracellular region);GO:0005615(extracellular space);GO:0005623(cell);GO:0006939(smooth muscle contraction);GO:0006940(regulation of smooth muscle contraction);GO:0007204(positive regulation of cytosolic calcium ion concentration);GO:0007218(neuropeptide signaling pathway);GO:0007528(…	NA	NA	NA	drosulfakinin [Drosophila melanogaster]	2.49606	3.28904	3.39919	2.70739	6.03508	6.78954	6.66876	5.62973	4.13495	4.72673
chr3R	7924323	7967408	-	FBgn0000504	dsx	FBtr0330073;FBtr0081759;FBtr0330074;FBtr0339710;FBtr0081761;FBtr0081760	GO:0000122(negative regulation of transcription by RNA polymerase II);GO:0000977(RNA polymerase II regulatory region sequence-specific DNA binding);GO:0001077(GO_0001077);GO:0001078(GO_0001078);GO:0001227(DNA-binding transcription repressor activity, RNA polymerase II-specific);GO:0001228(DNA-binding transcription activator activity, RNA polymerase II-specific);GO:0003677(DNA binding);GO:0003700(…	NA	NA	NA	doublesex, isoform B [Drosophila melanogaster]	6.7116	6.98645	7.237	6.38291	6.00728	5.44396	5.35082	6.85734	5.76952	5.13236
X	2727698	2730042	+	FBgn0000520	dwg	FBtr0070487	GO:0000790(nuclear chromatin);GO:0003676(nucleic acid binding);GO:0003677(DNA binding);GO:0005515(protein binding);GO:0005634(nucleus);GO:0008270(zinc ion binding);GO:0043035(chromatin insulator sequence binding)	NA	NA	NA	deformed wings [Drosophila melanogaster]	4.68655	4.60382	2.65685	2.27337	3.33381	2.60234	3.51991	4.0763	2.81147	3.6566
X	6533999	6538575	+	FBgn0000524	dx	FBtr0070914	GO:0005112(Notch binding);GO:0005515(protein binding);GO:0005737(cytoplasm);GO:0005829(cytosol);GO:0006897(endocytosis);GO:0007219(Notch signaling pathway);GO:0007220(Notch receptor processing);GO:0008270(zinc ion binding);GO:0008593(regulation of Notch signaling pathway);GO:0016348(imaginal disc-derived leg joint morphogenesis);GO:0016567(protein ubiquitination);GO:0016740(transferase activity);…	04330(Notch signaling pathway - Drosophila melanogaster (fruit fly))	K06058	EC:2.3.2.27	deltex [Drosophila melanogaster]	7.19984	7.18479	3.43687	2.44048	3.26365	3.17733	3.36835	2.70838	2.78317	3.03924
chr3R	21229839	21237177	-	FBgn0000527	e	FBtr0084106	GO:0000036(acyl carrier activity);GO:0001692(histamine metabolic process);GO:0003824(catalytic activity);GO:0003833(beta-alanyl-dopamine synthase activity);GO:0005737(cytoplasm);GO:0006583(melanin biosynthetic process from tyrosine);GO:0006633(fatty acid biosynthetic process);GO:0007593(chitin-based cuticle sclerotization);GO:0007623(circadian rhythm);GO:0015645(fatty acid ligase activity);GO:001…	NA	NA	NA	ebony [Drosophila melanogaster]	47.0326	45.5282	41.9467	84.526	47.2863	48.3799	55.5011	49.8851	48.0706	44.4446
chr2L	19765776	19769067	-	FBgn0000529	bsh	FBtr0089320;FBtr0343855	GO:0000978(RNA polymerase II proximal promoter sequence-specific DNA binding);GO:0003677(DNA binding);GO:0003700(DNA-binding transcription factor activity);GO:0005634(nucleus);GO:0006351(transcription, DNA-templated);GO:0006355(regulation of transcription, DNA-templated);GO:0006357(regulation of transcription by RNA polymerase II);GO:0007275(multicellular organism development);GO:0007420(brain de…	NA	NA	NA	brain-specific homeobox, isoform B [Drosophila melanogaster]	0.233231	0.218869	0.588154	0.309349	0.284372	0.391952	1.21048	0.90125	0.792476	0.655071
chr3R	15328729	15330408	+	FBgn0000533	ea	FBtr0083083;FBtr0334588	GO:0004252(serine-type endopeptidase activity);GO:0006508(proteolysis);GO:0008233(peptidase activity);GO:0008236(serine-type peptidase activity);GO:0016787(hydrolase activity);GO:0016787(hydrolase activity)	NA	NA	NA	easter, isoform A [Drosophila melanogaster]	7.54631	7.26501	3.35124	4.03806	3.30583	2.54007	4.50912	6.86194	2.64425	4.2457
X	14955477	15009989	+	FBgn0000535	eag	FBtr0303285;FBtr0310014;FBtr0310015;FBtr0073955;FBtr0111009;FBtr0303286;FBtr0310016	GO:0000155(phosphorelay sensor kinase activity);GO:0005216(ion channel activity);GO:0005244(voltage-gated ion channel activity);GO:0005249(voltage-gated potassium channel activity);GO:0005267(potassium channel activity);GO:0005515(protein binding);GO:0005622(intracellular);GO:0005886(plasma membrane);GO:0005887(integral component of plasma membrane);GO:0006811(ion transport);GO:0006813(potassium …	NA	K04908	NA	uncharacterized protein Dana_GF19565, isoform G [Drosophila ananassae]	2.90867	3.05789	3.95795	3.19148	3.22961	3.326	3.65857	2.42058	3.80227	2.2929
X	16278328	16285618	+	FBgn0000536	eas	FBtr0308617;FBtr0343520;FBtr0074211;FBtr0074212;FBtr0308619;FBtr0343519;FBtr0074214	GO:0004103(choline kinase activity);GO:0004305(ethanolamine kinase activity);GO:0006657(CDP-choline pathway);GO:0016310(phosphorylation);GO:0016740(transferase activity);GO:0016740(transferase activity)	00564(Glycerophospholipid metabolism - Drosophila melanogaster (fruit fly));01100(Metabolic pathways - Drosophila melanogaster (fruit fly));01100(Metabolic pathways - Drosophila melanogaster (fruit fly))	K00894	EC:2.7.1.82	easily shocked, isoform A [Drosophila melanogaster]	26.2325	26.6803	24.0476	23.2852	23.1964	23.977	29.049	28.0984	23.519	25.7274
chr3L	233926	246912	-	FBgn0000541	E(bx)	FBtr0072521;FBtr0072522;FBtr0301348;FBtr0332101;FBtr0332102;FBtr0332103;FBtr0332104;FBtr0072523;FBtr0301349	GO:0003677(DNA binding);GO:0005515(protein binding);GO:0005634(nucleus);GO:0006325(chromatin organization);GO:0006338(chromatin remodeling);GO:0006351(transcription, DNA-templated);GO:0006357(regulation of transcription by RNA polymerase II);GO:0007275(multicellular organism development);GO:0010468(regulation of gene expression);GO:0016589(NURF complex);GO:0016922(nuclear receptor binding);GO:003…	NA	K11728	NA	enhancer of bithorax, isoform C [Drosophila melanogaster]	21.0718	21.3877	18.1155	14.5997	17.0044	17.5445	17.26	13.4618	15.3831	13.2571
X	3811698	3857621	+	FBgn0000542	ec	FBtr0112801;FBtr0070606;FBtr0112802	GO:0008157(protein phosphatase 1 binding);GO:0016318(ommatidial rotation);GO:0016579(protein deubiquitination);GO:0016787(hydrolase activity);GO:0036459(thiol-dependent ubiquitinyl hydrolase activity);GO:0046666(retinal cell programmed cell death);GO:0046667(compound eye retinal cell programmed cell death);GO:0046672(positive regulation of compound eye retinal cell programmed cell death);GO:00466…	NA	NA	NA	echinus, isoform C [Drosophila melanogaster]	4.2128	4.03812	4.66343	4.50892	5.25204	5.04471	4.66185	4.95582	3.82756	4.34351
chr3L	2263581	2265857	-	FBgn0000543	ecd	FBtr0072903	GO:0000398(mRNA splicing, via spliceosome);GO:0002165(instar larval or pupal development);GO:0002168(instar larval development);GO:0003713(transcription coactivator activity);GO:0005634(nucleus);GO:0005737(cytoplasm);GO:0006366(transcription by RNA polymerase II);GO:0006697(ecdysone biosynthetic process);GO:0007030(Golgi organization);GO:0007275(multicellular organism development);GO:0007281(germ…	NA	NA	NA	ecdysoneless [Drosophila melanogaster]	10.9802	11.7627	9.64064	10.3718	8.58997	7.66355	10.4968	12.8365	8.899	12.2075
chr2R	6087873	6169087	-	FBgn0000546	EcR	FBtr0302439;FBtr0086012;FBtr0086010;FBtr0086008;FBtr0086009;FBtr0086011	GO:0000122(negative regulation of transcription by RNA polymerase II);GO:0000976(transcription regulatory region sequence-specific DNA binding);GO:0000977(RNA polymerase II regulatory region sequence-specific DNA binding);GO:0000981(DNA-binding transcription factor activity, RNA polymerase II-specific);GO:0001047(core promoter binding);GO:0001077(GO_0001077);GO:0001225(RNA polymerase II transcrip…	04214(Apoptosis - fly - Drosophila melanogaster (fruit fly));04214(Apoptosis - fly - Drosophila melanogaster (fruit fly))	NA	NA	ecdysone receptor, isoform B [Drosophila melanogaster]	4.75861	5.22417	3.44355	3.41995	4.22091	4.61199	3.51455	2.75552	3.64409	2.17175
chr2L	4031377	4115749	+	FBgn0000547	ed	FBtr0077465;FBtr0334266;FBtr0334265	GO:0002009(morphogenesis of an epithelium);GO:0005154(epidermal growth factor receptor binding);GO:0005515(protein binding);GO:0005769(early endosome);GO:0005886(plasma membrane);GO:0005887(integral component of plasma membrane);GO:0005912(adherens junction);GO:0005913(cell-cell adherens junction);GO:0005915(zonula adherens);GO:0005938(cell cortex);GO:0007156(homophilic cell adhesion via plasma m…	04391(Hippo signaling pathway - fly - Drosophila melanogaster (fruit fly));04391(Hippo signaling pathway - fly - Drosophila melanogaster (fruit fly))	K16680	NA	echinoid, isoform A [Drosophila melanogaster]	26.4164	26.8645	23.7944	20.745	20.2468	20.7523	17.4381	14.2939	22.8922	19.2275
chr3L	21296763	21297803	-	FBgn0000551	Edg78E	FBtr0078408;FBtr0344634	GO:0008010(structural constituent of chitin-based larval cuticle);GO:0008011(structural constituent of pupal chitin-based cuticle);GO:0031012(extracellular matrix);GO:0040003(chitin-based cuticle development);GO:0042302(structural constituent of cuticle);GO:0042302(structural constituent of cuticle)	NA	NA	NA	FI14131p, partial [Drosophila melanogaster]	0.038224	0.127567	0.319305	0.331828	0.446863	0.227659	0.147696	0.201801	0.471161	0.323705
chr3R	6684445	6685157	+	FBgn0000552	Edg84A	FBtr0081688	GO:0008010(structural constituent of chitin-based larval cuticle);GO:0008011(structural constituent of pupal chitin-based cuticle);GO:0031012(extracellular matrix);GO:0040003(chitin-based cuticle development);GO:0042302(structural constituent of cuticle)	NA	NA	NA	RT03311p1, partial [Drosophila melanogaster]	0	0	0	0.035252	0	0	0	0.053713	0.136373	0
chr3R	31738468	31743306	+	FBgn0000557	eEF1alpha2	FBtr0085832;FBtr0085835;FBtr0085833;FBtr0085834	GO:0000166(nucleotide binding);GO:0003746(translation elongation factor activity);GO:0003924(GTPase activity);GO:0005525(GTP binding);GO:0005737(cytoplasm);GO:0005853(eukaryotic translation elongation factor 1 complex);GO:0006412(translation);GO:0006414(translational elongation);GO:0006414(translational elongation)	03013(RNA transport - Drosophila melanogaster (fruit fly));03013(RNA transport - Drosophila melanogaster (fruit fly))	NA	NA	eukaryotic translation elongation factor 1 alpha 2, isoform A [Drosophila melanogaster]	163.886	163.039	169.015	120.89	123.48	126.369	140.836	106.723	198.946	129.814
chr2L	21677913	21682164	-	FBgn0000559	eEF2	FBtr0332966;FBtr0085911;FBtr0085912	GO:0000166(nucleotide binding);GO:0003746(translation elongation factor activity);GO:0003924(GTPase activity);GO:0005525(GTP binding);GO:0005737(cytoplasm);GO:0005829(cytosol);GO:0006412(translation);GO:0006414(translational elongation);GO:0043022(ribosome binding);GO:1990904(ribonucleoprotein complex);GO:1990904(ribonucleoprotein complex)	NA	K03234	NA	eukaryotic translation elongation factor 2, isoform A [Drosophila melanogaster]	1189.59	1170.34	591.131	699.367	456.662	448.143	689.943	814.685	688.98	811.16
chr3L	21808703	21817600	+	FBgn0000560	eg	FBtr0078437;FBtr0078438;FBtr0332810	GO:0003677(DNA binding);GO:0003700(DNA-binding transcription factor activity);GO:0005634(nucleus);GO:0006351(transcription, DNA-templated);GO:0006355(regulation of transcription, DNA-templated);GO:0007275(multicellular organism development);GO:0007399(nervous system development);GO:0007417(central nervous system development);GO:0008270(zinc ion binding);GO:0030154(cell differentiation);GO:0043565…	NA	K08706	NA	MIP33571p1, partial [Drosophila melanogaster]	0.427264	0.513244	0.906779	1.09582	1.32176	1.27846	1.39666	1.50666	1.41711	1.03061
chr2R	23734904	23746829	-	FBgn0000562	egl	FBtr0343272;FBtr0114586	GO:0003676(nucleic acid binding);GO:0003729(mRNA binding);GO:0005622(intracellular);GO:0005623(cell);GO:0006139(nucleobase-containing compound metabolic process);GO:0007294(germarium-derived oocyte fate determination);GO:0007312(oocyte nucleus migration involved in oocyte dorsal/ventral axis specification);GO:0007436(larval salivary gland morphogenesis);GO:0008298(intracellular mRNA localization)…	NA	K18740	NA	egalitarian, isoform B [Drosophila melanogaster]	20.3039	20.4212	14.2464	13.4016	15.3417	16.4622	14.8289	12.5738	18.0441	14.4898
chr3R	17446642	17448858	-	FBgn0000564	Eh	FBtr0083444;FBtr0334930	GO:0005179(hormone activity);GO:0005184(neuropeptide hormone activity);GO:0005576(extracellular region);GO:0005615(extracellular space);GO:0007218(neuropeptide signaling pathway);GO:0007562(eclosion);GO:0007563(regulation of eclosion);GO:0008031(eclosion hormone activity);GO:0008255(ecdysis-triggering hormone activity);GO:0010469(regulation of signaling receptor activity);GO:0018990(ecdysis, chit…	NA	NA	NA	eclosion hormone, isoform D [Drosophila simulans]	1.54901	1.98281	3.20207	2.46864	3.65864	3.77312	2.88786	1.93868	3.1482	2.40942
chr3L	15511052	15513202	+	FBgn0000565	Eip71CD	FBtr0075552;FBtr0075553;FBtr0075554;FBtr0330177;FBtr0303531;FBtr0330176	GO:0000096(sulfur amino acid metabolic process);GO:0005737(cytoplasm);GO:0006979(response to oxidative stress);GO:0008113(peptide-methionine (S)-S-oxide reductase activity);GO:0008340(determination of adult lifespan);GO:0016491(oxidoreductase activity);GO:0034599(cellular response to oxidative stress);GO:0036456(L-methionine-(S)-S-oxide reductase activity);GO:0055114(oxidation-reduction process);…	NA	K07304	EC:1.8.4.11	Ecdysone-induced protein 28/29kD, isoform F [Drosophila melanogaster]	22.6494	22.4157	24.4777	27.4612	21.3678	20.9023	20.7157	24.5751	23.7786	42.508
chr2R	18627918	18629395	+	FBgn0000566	Eip55E	FBtr0086710;FBtr0345422	GO:0000096(sulfur amino acid metabolic process);GO:0003824(catalytic activity);GO:0003962(cystathionine gamma-synthase activity);GO:0004123(cystathionine gamma-lyase activity);GO:0005737(cytoplasm);GO:0006750(glutathione biosynthetic process);GO:0016740(transferase activity);GO:0016829(lyase activity);GO:0016846(carbon-sulfur lyase activity);GO:0019343(cysteine biosynthetic process via cystathion…	00260(Glycine, serine and threonine metabolism - Drosophila melanogaster (fruit fly));00270(Cysteine and methionine metabolism - Drosophila melanogaster (fruit fly));00450(Selenocompound metabolism - Drosophila melanogaster (fruit fly));01100(Metabolic pathways - Drosophila melanogaster (fruit fly));01230(Biosynthesis of amino acids - Drosophila melanogaster (fruit fly));01230(Biosynthesis of ami…	K01758	EC:4.4.1.1	Eip55E, isoform A [Drosophila melanogaster]	41.4324	42.8428	21.6989	25.3164	24.8282	27.2595	27.8114	35.1278	37.0195	37.7605
chr3L	17558672	17619325	-	FBgn0000567	Eip74EF	FBtr0100411;FBtr0075204;FBtr0075202;FBtr0075203;FBtr0305796	GO:0000981(DNA-binding transcription factor activity, RNA polymerase II-specific);GO:0001077(GO_0001077);GO:0001228(DNA-binding transcription activator activity, RNA polymerase II-specific);GO:0003677(DNA binding);GO:0003700(DNA-binding transcription factor activity);GO:0005634(nucleus);GO:0006355(regulation of transcription, DNA-templated);GO:0006357(regulation of transcription by RNA polymerase…	04214(Apoptosis - fly - Drosophila melanogaster (fruit fly));04214(Apoptosis - fly - Drosophila melanogaster (fruit fly))	K09428	NA	Ecdysone-induced protein 74EF, isoform C [Drosophila melanogaster]	9.11221	7.07754	8.2634	10.0607	18.6131	18.7257	10.0449	3.13918	12.1821	9.63428
chr3L	17950953	18064696	-	FBgn0000568	Eip75B	FBtr0306814;FBtr0075150;FBtr0075149;FBtr0075151;FBtr0347013;FBtr0075148;FBtr0306813	GO:0000122(negative regulation of transcription by RNA polymerase II);GO:0000976(transcription regulatory region sequence-specific DNA binding);GO:0000977(RNA polymerase II regulatory region sequence-specific DNA binding);GO:0000981(DNA-binding transcription factor activity, RNA polymerase II-specific);GO:0003677(DNA binding);GO:0003700(DNA-binding transcription factor activity);GO:0003707(steroi…	NA	K08701	NA	Ecdysone-induced protein 75B, isoform B [Drosophila melanogaster]	5.25198	5.3482	3.83188	3.99753	5.17388	5.48959	5.4897	4.68222	5.76129	5.3641
chr3L	749400	753492	+	FBgn0000575	emc	FBtr0072578	GO:0000122(negative regulation of transcription by RNA polymerase II);GO:0001085(RNA polymerase II transcription factor binding);GO:0001191(obsolete transcriptional repressor activity, RNA polymerase II transcription factor binding);GO:0003700(DNA-binding transcription factor activity);GO:0003714(transcription corepressor activity);GO:0005634(nucleus);GO:0005654(nucleoplasm);GO:0005737(cytoplasm)…	04350(TGF-beta signaling pathway - Drosophila melanogaster (fruit fly))	K17696	NA	extra macrochaetae [Drosophila melanogaster]	60.8075	61.2797	53.2134	37.3387	57.9398	59.692	48.8092	38.2008	48.6992	34.7813
chr3R	13901853	13904620	+	FBgn0000576	ems	FBtr0082863	GO:0003677(DNA binding);GO:0005634(nucleus);GO:0006355(regulation of transcription, DNA-templated);GO:0043565(sequence-specific DNA binding)	NA	K09317	NA	empty spiracles [Drosophila melanogaster]	1.2836	1.23176	1.38402	1.18155	2.06027	2.05565	1.77831	1.751	0.999052	0.827032
chr2R	11524006	11528210	-	FBgn0000577	en	FBtr0088096;FBtr0088095	GO:0000122(negative regulation of transcription by RNA polymerase II);GO:0000980(RNA polymerase II distal enhancer sequence-specific DNA binding);GO:0001078(GO_0001078);GO:0001158(enhancer sequence-specific DNA binding);GO:0001227(DNA-binding transcription repressor activity, RNA polymerase II-specific);GO:0003677(DNA binding);GO:0005634(nucleus);GO:0006351(transcription, DNA-templated);GO:000635…	04341(Hedgehog signaling pathway - fly - Drosophila melanogaster (fruit fly));04341(Hedgehog signaling pathway - fly - Drosophila melanogaster (fruit fly))	K09319	NA	engrailed, isoform A [Drosophila melanogaster]	0.637347	0.546899	2.1605	1.56761	2.17204	2.11489	2.39161	1.95266	1.59936	1.64455
chr2R	19141632	19163705	+	FBgn0000578	ena	FBtr0100174;FBtr0086582;FBtr0086583;FBtr0340450;FBtr0086584;FBtr0114623	GO:0003382(epithelial cell morphogenesis);GO:0003779(actin binding);GO:0005515(protein binding);GO:0005737(cytoplasm);GO:0005829(cytosol);GO:0005856(cytoskeleton);GO:0005911(cell-cell junction);GO:0005912(adherens junction);GO:0007010(cytoskeleton organization);GO:0007015(actin filament organization);GO:0007298(border follicle cell migration);GO:0007303(cytoplasmic transport, nurse cell to oocyte…	NA	NA	NA	enabled, isoform B [Drosophila melanogaster]	16.002	16.5495	11.3986	10.9534	13.9637	14.4081	11.1315	7.98378	14.811	9.795
chr2L	1724768	1729636	-	FBgn0000579	Eno	FBtr0077906;FBtr0077909;FBtr0077907;FBtr0077908;FBtr0077905;FBtr0302115	GO:0000015(phosphopyruvate hydratase complex);GO:0000287(magnesium ion binding);GO:0004634(phosphopyruvate hydratase activity);GO:0005737(cytoplasm);GO:0005886(plasma membrane);GO:0006096(glycolytic process);GO:0016829(lyase activity);GO:0042593(glucose homeostasis);GO:0046872(metal ion binding);GO:0046872(metal ion binding)	00010(Glycolysis / Gluconeogenesis - Drosophila melanogaster (fruit fly));01100(Metabolic pathways - Drosophila melanogaster (fruit fly));01200(Carbon metabolism - Drosophila melanogaster (fruit fly));01230(Biosynthesis of amino acids - Drosophila melanogaster (fruit fly));03018(RNA degradation - Drosophila melanogaster (fruit fly));03018(RNA degradation - Drosophila melanogaster (fruit fly))	K01689	EC:4.2.1.11	uncharacterized protein Dere_GG24579, isoform C [Drosophila erecta]	373.648	76.9479	111.613	89.5533	96.1692	132.25	117.496	424.542	304.522	418.565
chr2R	11452043	11465270	+	FBgn0000581	E(Pc)	FBtr0330622;FBtr0330623;FBtr0088139;FBtr0088140;FBtr0330621	GO:0000123(histone acetyltransferase complex);GO:0004402(histone acetyltransferase activity);GO:0005634(nucleus);GO:0005700(polytene chromosome);GO:0005725(intercalary heterochromatin);GO:0006325(chromatin organization);GO:0006351(transcription, DNA-templated);GO:0006357(regulation of transcription by RNA polymerase II);GO:0016573(histone acetylation);GO:0016740(transferase activity);GO:0016746(t…	NA	K11322	NA	enhancer of polycomb, isoform E [Drosophila melanogaster]	11.7625	11.9269	8.04316	6.92623	6.6745	7.06876	7.78441	6.63349	7.0517	6.08045
chr2L	11827204	11829405	-	FBgn0000588	esc	FBtr0080325	GO:0000122(negative regulation of transcription by RNA polymerase II);GO:0000790(nuclear chromatin);GO:0005515(protein binding);GO:0005634(nucleus);GO:0005700(polytene chromosome);GO:0006325(chromatin organization);GO:0006342(chromatin silencing);GO:0006351(transcription, DNA-templated);GO:0007275(multicellular organism development);GO:0008047(enzyme activator activity);GO:0016458(gene silencing)…	NA	K11462	NA	extra sexcombs [Drosophila melanogaster]	4.96721	4.62786	1.76676	1.90665	0.92828	1.20916	1.53406	1.61804	1.59144	2.02394
chr3R	26040240	26041008	+	FBgn0000591	E(spl)m8-HLH	FBtr0084961	GO:0000122(negative regulation of transcription by RNA polymerase II);GO:0000977(RNA polymerase II regulatory region sequence-specific DNA binding);GO:0001078(GO_0001078);GO:0001227(DNA-binding transcription repressor activity, RNA polymerase II-specific);GO:0001756(somitogenesis);GO:0003677(DNA binding);GO:0003700(DNA-binding transcription factor activity);GO:0003714(transcription corepressor ac…	NA	K09090	NA	unnamed protein product [Drosophila melanogaster]	0.039526	0	0.027304	0	0.031199	0	0	0	0	0.064542
chr3L	12188818	12190705	+	FBgn0000592	Est-6	FBtr0076003;FBtr0333383	GO:0005576(extracellular region);GO:0005615(extracellular space);GO:0007618(mating);GO:0007619(courtship behavior);GO:0016787(hydrolase activity);GO:0030728(ovulation);GO:0032504(multicellular organism reproduction);GO:0034338(short-chain carboxylesterase activity);GO:0042811(pheromone biosynthetic process);GO:0046008(regulation of female receptivity, post-mating);GO:0046662(regulation of oviposi…	00983(Drug metabolism - other enzymes - Drosophila melanogaster (fruit fly));00983(Drug metabolism - other enzymes - Drosophila melanogaster (fruit fly))	K01044	EC:3.1.1.1	esterase 6, isoform A [Drosophila melanogaster]	89.6082	92.2715	146.642	105.364	133.718	134.413	200.085	239.945	118.332	126.361
chr3L	12190733	12192528	+	FBgn0000594	Est-P	FBtr0076004	GO:0005576(extracellular region);GO:0005615(extracellular space);GO:0016787(hydrolase activity);GO:0052689(carboxylic ester hydrolase activity);GO:0080030(methyl indole-3-acetate esterase activity)	00983(Drug metabolism - other enzymes - Drosophila melanogaster (fruit fly))	K01044	EC:3.1.1.1	esterase P [Drosophila melanogaster]	0.641805	0.656111	0.492713	0.783467	0.532465	0.068511	0.198551	0.53709	0.564975	0.459516
chr2R	9979319	9980795	+	FBgn0000606	eve	FBtr0088390	GO:0000122(negative regulation of transcription by RNA polymerase II);GO:0000980(RNA polymerase II distal enhancer sequence-specific DNA binding);GO:0000981(DNA-binding transcription factor activity, RNA polymerase II-specific);GO:0001709(cell fate determination);GO:0003007(heart morphogenesis);GO:0003677(DNA binding);GO:0003700(DNA-binding transcription factor activity);GO:0003705(GO_0003705);GO…	NA	K09320	NA	even skipped [Drosophila melanogaster]	0	0.139521	0.178337	0.171812	0	0.153601	0.254015	0.197559	0.049859	0.286417
X	15992468	15996509	+	FBgn0000611	exd	FBtr0074135;FBtr0074137;FBtr0333322;FBtr0333323	GO:0000060(obsolete protein import into nucleus, translocation);GO:0000981(DNA-binding transcription factor activity, RNA polymerase II-specific);GO:0001158(enhancer sequence-specific DNA binding);GO:0001654(eye development);GO:0003677(DNA binding);GO:0003700(DNA-binding transcription factor activity);GO:0003705(GO_0003705);GO:0003712(transcription coregulator activity);GO:0003713(transcription c…	NA	K09355	NA	extradenticle, isoform A [Drosophila melanogaster]	41.9579	41.9543	34.4115	32.0598	25.8165	32.6436	28.2735	25.4517	26.4754	25.0943
chr2R	20667427	20671083	-	FBgn0000615	exu	FBtr0086244;FBtr0302285;FBtr0086243;FBtr0086242	GO:0000398(mRNA splicing, via spliceosome);GO:0000932(P-body);GO:0001700(embryonic development via the syncytial blastoderm);GO:0003723(RNA binding);GO:0003727(single-stranded RNA binding);GO:0005515(protein binding);GO:0005737(cytoplasm);GO:0007275(multicellular organism development);GO:0007283(spermatogenesis);GO:0007300(ovarian nurse cell to oocyte transport);GO:0007317(regulation of pole plas…	NA	K18745	NA	exuperantia, isoform A [Drosophila melanogaster]	24.3059	25.9744	337.029	242.827	342.524	336.264	307.407	223.451	272.103	206.057
X	17842161	17843348	+	FBgn0000617	e(y)1	FBtr0074463	GO:0000124(SAGA complex);GO:0004402(histone acetyltransferase activity);GO:0005515(protein binding);GO:0005634(nucleus);GO:0005669(transcription factor TFIID complex);GO:0006352(DNA-templated transcription, initiation);GO:0006366(transcription by RNA polymerase II);GO:0006367(transcription initiation from RNA polymerase II promoter);GO:0007221(positive regulation of transcription of Notch recepto…	03022(Basal transcription factors - Drosophila melanogaster (fruit fly))	K03133	NA	enhancer of yellow 1 [Drosophila melanogaster]	13.8058	13.2421	6.52822	6.40833	7.01115	7.75803	7.19378	8.25764	6.33971	9.00711
X	11576118	11576620	-	FBgn0000618	e(y)2	FBtr0073540	GO:0000124(SAGA complex);GO:0000785(chromatin);GO:0001094(TFIID-class transcription factor complex binding);GO:0003682(chromatin binding);GO:0003713(transcription coactivator activity);GO:0005515(protein binding);GO:0005634(nucleus);GO:0005643(nuclear pore);GO:0005654(nucleoplasm);GO:0005737(cytoplasm);GO:0006325(chromatin organization);GO:0006351(transcription, DNA-templated);GO:0006357(regulati…	NA	K11368	NA	enhancer of yellow 2 [Drosophila melanogaster]	16.97	16.9163	11.3603	9.21086	10.6002	10.4533	12.6783	10.5424	10.2111	10.1431
chr3L	12462537	12468021	-	FBgn0000625	eyg	FBtr0339921;FBtr0075979;FBtr0100170	GO:0000122(negative regulation of transcription by RNA polymerase II);GO:0000977(RNA polymerase II regulatory region sequence-specific DNA binding);GO:0001654(eye development);GO:0001745(compound eye morphogenesis);GO:0003677(DNA binding);GO:0003700(DNA-binding transcription factor activity);GO:0005634(nucleus);GO:0005737(cytoplasm);GO:0006351(transcription, DNA-templated);GO:0006355(regulation o…	NA	NA	NA	FI23346p1, partial [Drosophila melanogaster]	0.747115	0.725072	0.734608	0.90091	1.00746	1.0267	1.23792	1.39001	0.722339	0.771721
chr3L	10634575	10638130	-	FBgn0000629	E(z)	FBtr0273338;FBtr0334067;FBtr0076279	GO:0000790(nuclear chromatin);GO:0003677(DNA binding);GO:0003700(DNA-binding transcription factor activity);GO:0005515(protein binding);GO:0005634(nucleus);GO:0006325(chromatin organization);GO:0006351(transcription, DNA-templated);GO:0006723(cuticle hydrocarbon biosynthetic process);GO:0007275(multicellular organism development);GO:0007411(axon guidance);GO:0008168(methyltransferase activity);GO…	00310(Lysine degradation - Drosophila melanogaster (fruit fly));00310(Lysine degradation - Drosophila melanogaster (fruit fly))	K11430	EC:2.1.1.43	enhancer of zeste, isoform A [Drosophila melanogaster]	7.90204	8.18719	5.25825	4.10377	6.46771	6.08791	5.71457	5.29043	6.6406	5.50797
chr2R	13623044	13749367	+	FBgn0000633	CG17716	FBtr0087625	NA	NA	NA	NA	uncharacterized protein Dmel_CG17716, isoform A [Drosophila melanogaster]	3.28764	3.07879	4.43815	3.27423	3.21183	3.30687	3.14188	1.93858	3.5773	2.65447
X	4132887	4206093	-	FBgn0000635	Fas2	FBtr0336884;FBtr0070665;FBtr0336882;FBtr0343523;FBtr0343524;FBtr0070666;FBtr0070667	GO:0001746(Bolwig's organ morphogenesis);GO:0005515(protein binding);GO:0005737(cytoplasm);GO:0005829(cytosol);GO:0005886(plasma membrane);GO:0007155(cell adhesion);GO:0007156(homophilic cell adhesion via plasma membrane adhesion molecules);GO:0007275(multicellular organism development);GO:0007399(nervous system development);GO:0007411(axon guidance);GO:0007413(axonal fasciculation);GO:0007528(ne…	NA	K06491	NA	fasciclin 2, isoform C [Drosophila melanogaster]	21.3392	21.2028	19.649	16.0002	17.7911	17.9743	16.4772	12.8649	20.1691	16.5707
chr2L	18320102	18393441	+	FBgn0000636	Fas3	FBtr0112804;FBtr0112805;FBtr0340580;FBtr0081051;FBtr0081052;FBtr0344782	GO:0005102(signaling receptor binding);GO:0005737(cytoplasm);GO:0005829(cytosol);GO:0005886(plasma membrane);GO:0005887(integral component of plasma membrane);GO:0005913(cell-cell adherens junction);GO:0005918(septate junction);GO:0005920(smooth septate junction);GO:0007155(cell adhesion);GO:0007156(homophilic cell adhesion via plasma membrane adhesion molecules);GO:0007157(heterophilic cell-cell…	NA	NA	NA	fasciclin 3, isoform D [Drosophila melanogaster]	11.9644	15.194	15.2035	12.8386	16.0862	16.176	17.2924	14.6229	15.3105	13.2213
chr3L	14094589	14098053	-	FBgn0000639	Fbp1	FBtr0075749;FBtr0075750;FBtr0339515	GO:0003674(molecular_function);GO:0005575(cellular_component);GO:0008150(biological_process);GO:0008150(biological_process)	NA	NA	NA	Fat body protein 1, isoform A [Drosophila melanogaster]	10.4577	5.42285	10.0939	10.552	24.1137	22.1736	11.8282	25.5707	110.477	98.8503
chr2L	9426784	9427917	+	FBgn0000640	Fbp2	FBtr0343428;FBtr0079808;FBtr0343429	GO:0004022(alcohol dehydrogenase (NAD) activity);GO:0016491(oxidoreductase activity);GO:0055114(oxidation-reduction process);GO:0055114(oxidation-reduction process)	NA	NA	NA	Fat body protein 2, isoform A [Drosophila melanogaster]	31.4862	32.0613	31.1026	24.4811	81.5205	82.1332	36.717	40.595	207.005	235
X	3173376	3174474	-	FBgn0000644	Fcp3C	FBtr0070542	GO:0003674(molecular_function);GO:0005575(cellular_component);GO:0008150(biological_process)	NA	NA	NA	follicle cell protein 3C [Drosophila melanogaster]	6.71032	6.5403	0.202547	0.397113	1.07926	0.916946	0.418501	0.282773	0.35623	0.344605
chr2R	18232761	18236311	+	FBgn0000658	fj	FBtr0086754	GO:0000139(Golgi membrane);GO:0001736(establishment of planar polarity);GO:0001737(establishment of imaginal disc-derived wing hair orientation);GO:0004672(protein kinase activity);GO:0004674(protein serine/threonine kinase activity);GO:0005576(extracellular region);GO:0005615(extracellular space);GO:0005737(cytoplasm);GO:0005794(Golgi apparatus);GO:0005886(plasma membrane);GO:0006468(protein pho…	04391(Hippo signaling pathway - fly - Drosophila melanogaster (fruit fly))	K16674	NA	four-jointed [Drosophila melanogaster]	4.37335	4.45515	8.2292	4.89404	11.3912	11.3825	14.1979	11.8824	9.17462	8.59221
chr3R	28580976	28585264	-	FBgn0000659	fkh	FBtr0345227;FBtr0300259;FBtr0330333;FBtr0346765;FBtr0085321	GO:0000122(negative regulation of transcription by RNA polymerase II);GO:0000977(RNA polymerase II regulatory region sequence-specific DNA binding);GO:0000981(DNA-binding transcription factor activity, RNA polymerase II-specific);GO:0001706(endoderm formation);GO:0003677(DNA binding);GO:0003700(DNA-binding transcription factor activity);GO:0005634(nucleus);GO:0005700(polytene chromosome);GO:00063…	04213(Longevity regulating pathway - multiple species - Drosophila melanogaster (fruit fly));04213(Longevity regulating pathway - multiple species - Drosophila melanogaster (fruit fly))	K08035	NA	fork head, isoform C [Drosophila melanogaster]	7.51739	7.33808	7.58311	6.3727	10.694	10.6047	8.26676	6.31207	9.53683	7.01238
chr2R	13819624	13824553	-	FBgn0000662	fl(2)d	FBtr0087647;FBtr0087648;FBtr0304696;FBtr0304697	GO:0000375(RNA splicing, via transesterification reactions);GO:0000381(regulation of alternative mRNA splicing, via spliceosome);GO:0005515(protein binding);GO:0005634(nucleus);GO:0006397(mRNA processing);GO:0007275(multicellular organism development);GO:0007530(sex determination);GO:0007539(primary sex determination, soma);GO:0007548(sex differentiation);GO:0008380(RNA splicing);GO:0019099(femal…	NA	K22824	NA	female lethal d, isoform A [Drosophila melanogaster]	12.091	19.1917	15.8053	11.7074	16.5313	17.0921	18.9344	7.84559	22.3071	17.6577
X	2023822	2042311	-	FBgn0000667	Actn	FBtr0070345;FBtr0310657;FBtr0303048;FBtr0310658;FBtr0333801;FBtr0333802;FBtr0310659;FBtr0070343;FBtr0070344	GO:0003779(actin binding);GO:0005509(calcium ion binding);GO:0005515(protein binding);GO:0005515(protein binding)	NA	NA	NA	alpha actinin, isoform A [Drosophila melanogaster]	168.55	164.773	179.912	163.891	134.445	130.516	134.187	144.026	147.144	159.046
X	21339741	21345088	+	FBgn0000709	fliI	FBtr0077192	GO:0003779(actin binding);GO:0005509(calcium ion binding);GO:0005515(protein binding);GO:0007275(multicellular organism development);GO:0007527(adult somatic muscle development);GO:0010004(gastrulation involving germ band extension);GO:0030036(actin cytoskeleton organization);GO:0030239(myofibril assembly);GO:0051014(actin filament severing);GO:0051015(actin filament binding)	NA	NA	NA	flightless I [Drosophila melanogaster]	8.04173	7.48879	4.21653	5.2036	4.69662	4.86457	4.90845	5.52295	4.83251	5.65385
X	10385960	10409817	+	FBgn0000711	flw	FBtr0071446;FBtr0071447;FBtr0333305	GO:0000164(protein phosphatase type 1 complex);GO:0004721(phosphoprotein phosphatase activity);GO:0004722(protein serine/threonine phosphatase activity);GO:0005515(protein binding);GO:0005634(nucleus);GO:0005737(cytoplasm);GO:0005829(cytosol);GO:0006470(protein dephosphorylation);GO:0007059(chromosome segregation);GO:0007155(cell adhesion);GO:0007300(ovarian nurse cell to oocyte transport);GO:000…	03015(mRNA surveillance pathway - Drosophila melanogaster (fruit fly));03015(mRNA surveillance pathway - Drosophila melanogaster (fruit fly))	K06269	EC:3.1.3.16	flapwing, isoform A [Drosophila melanogaster]	22.7384	22.3616	24.342	22.5778	22.1276	22.8518	22.7915	19.4182	24.9407	19.9712
chr2R	9906294	9910457	+	FBgn0000715	FMRFa	FBtr0088383	GO:0007218(neuropeptide signaling pathway)	NA	NA	NA	FMRFamide [Drosophila melanogaster]	2.41538	2.54467	2.40928	4.00922	2.3056	2.89256	3.34076	3.88915	3.10184	3.32384
X	22824317	22855194	-	FBgn0000719	fog	FBtr0333182;FBtr0333180;FBtr0077342;FBtr0100538;FBtr0333179;FBtr0333181	GO:0000266(mitochondrial fission);GO:0001664(G protein-coupled receptor binding);GO:0003383(apical constriction);GO:0003384(apical constriction involved in gastrulation);GO:0005576(extracellular region);GO:0005615(extracellular space);GO:0005737(cytoplasm);GO:0007186(G protein-coupled receptor signaling pathway);GO:0007275(multicellular organism development);GO:0007362(terminal region determinati…	NA	NA	NA	folded gastrulation, isoform A [Drosophila melanogaster]	8.25381	8.65461	6.26825	5.90206	6.45276	6.20358	6.30872	5.34128	9.21071	7.60276
chr2L	3622074	3656953	-	FBgn0000721	for	FBtr0089306;FBtr0089307;FBtr0089308;FBtr0446099;FBtr0089310;FBtr0089304;FBtr0089312	GO:0000166(nucleotide binding);GO:0004672(protein kinase activity);GO:0004674(protein serine/threonine kinase activity);GO:0004692(cGMP-dependent protein kinase activity);GO:0005524(ATP binding);GO:0005737(cytoplasm);GO:0005829(cytosol);GO:0005886(plasma membrane);GO:0006468(protein phosphorylation);GO:0007614(short-term memory);GO:0007616(long-term memory);GO:0007631(feeding behavior);GO:0008016…	NA	K07376	EC:2.7.11.12	foraging, isoform C [Drosophila melanogaster]	28.355	28.826	17.86	20.1741	21.4866	21.8382	19.7105	18.5696	23.1626	22.066
chr3R	9367603	9394546	-	FBgn0000723	FER	FBtr0082054;FBtr0082053;FBtr0082051;FBtr0082052;FBtr0333295;FBtr0333296	GO:0000166(nucleotide binding);GO:0004672(protein kinase activity);GO:0004713(protein tyrosine kinase activity);GO:0004715(non-membrane spanning protein tyrosine kinase activity);GO:0005102(signaling receptor binding);GO:0005524(ATP binding);GO:0005543(phospholipid binding);GO:0005886(plasma membrane);GO:0005912(adherens junction);GO:0006468(protein phosphorylation);GO:0007169(transmembrane recep…	NA	K08889	EC:2.7.10.2	FER tyrosine kinase, isoform B [Drosophila melanogaster]	13.3575	13.0259	15.5735	16.4573	14.02	14.4024	14.4348	15.0599	17.8258	18.4862
X	11985154	11987764	-	FBgn0000808	gd	FBtr0347416;FBtr0332308;FBtr0332309;FBtr0332310	GO:0004252(serine-type endopeptidase activity);GO:0005576(extracellular region);GO:0006508(proteolysis);GO:0007275(multicellular organism development);GO:0007311(maternal specification of dorsal/ventral axis, oocyte, germ-line encoded);GO:0007370(ventral furrow formation);GO:0008063(Toll signaling pathway);GO:0008233(peptidase activity);GO:0008236(serine-type peptidase activity);GO:0009950(dorsal…	NA	NA	NA	IP03493p, partial [Drosophila melanogaster]	1.0909	0.795278	0.0892612	0.140414	0.100847	0.108962	0.165251	0.128907	0.100359	0.170477
X	2242138	2246041	+	FBgn0000810	fs(1)K10	FBtr0070396	GO:0003677(DNA binding);GO:0005634(nucleus);GO:0008104(protein localization);GO:0008298(intracellular mRNA localization);GO:0009953(dorsal/ventral pattern formation);GO:0017148(negative regulation of translation);GO:0019094(pole plasm mRNA localization);GO:0030707(ovarian follicle cell development);GO:0048477(oogenesis)	04320(Dorso-ventral axis formation - Drosophila melanogaster (fruit fly))	K02524	NA	female sterile (1) K10 [Drosophila melanogaster]	19.1004	18.7404	5.6174	4.13835	5.42755	5.65845	5.81332	4.46715	5.28669	4.47754
X	1356488	1357601	-	FBgn0000826	png	FBtr0070234	GO:0004672(protein kinase activity);GO:0004674(protein serine/threonine kinase activity);GO:0005524(ATP binding);GO:0006468(protein phosphorylation);GO:0007343(egg activation);GO:0007346(regulation of mitotic cell cycle);GO:0016301(kinase activity);GO:0016310(phosphorylation);GO:0016740(transferase activity);GO:0045977(positive regulation of mitotic cell cycle, embryonic);GO:1902554(serine/threon…	NA	NA	NA	pan gu [Drosophila melanogaster]	2.92484	2.12098	0.103576	0.124965	0.02673	0.202226	0.617309	0.618118	0.380118	0.608587
X	2724286	2726577	+	FBgn0000927	fs(1)Ya	FBtr0070485	GO:0000278(mitotic cell cycle);GO:0005515(protein binding);GO:0005634(nucleus);GO:0005635(nuclear envelope);GO:0005652(nuclear lamina);GO:0005654(nucleoplasm);GO:0005737(cytoplasm);GO:0006260(DNA replication);GO:0006333(chromatin assembly or disassembly);GO:0006997(nucleus organization);GO:0007049(cell cycle);GO:0007344(pronuclear fusion);GO:0030261(chromosome condensation);GO:0051301(cell divisi…	NA	NA	NA	female sterile (1) young arrest [Drosophila melanogaster]	13.0873	12.6211	0.074229	0.222091	0.241876	0.23013	0.174126	0.359952	0	0.253331
X	2720468	2724158	+	FBgn0000928	fs(1)Yb	FBtr0070484	GO:0005515(protein binding);GO:0005737(cytoplasm);GO:0007281(germ cell development);GO:0010526(negative regulation of transposition, RNA-mediated);GO:0030713(ovarian follicle cell stalk formation);GO:0030718(germ-line stem cell population maintenance);GO:0042078(germ-line stem cell division);GO:0048103(somatic stem cell division);GO:0048477(oogenesis);GO:0070725(Yb body)	NA	NA	NA	female sterile (1) Yb [Drosophila melanogaster]	0.621383	0.576875	0.34189	0.531111	0.452672	0.452892	0.507766	0.505004	0.412987	0.437245
chr2L	19464267	19467758	+	FBgn0000964	tj	FBtr0301669;FBtr0329891	GO:0000978(RNA polymerase II proximal promoter sequence-specific DNA binding);GO:0000981(DNA-binding transcription factor activity, RNA polymerase II-specific);GO:0001708(cell fate specification);GO:0003677(DNA binding);GO:0003700(DNA-binding transcription factor activity);GO:0005634(nucleus);GO:0006351(transcription, DNA-templated);GO:0006355(regulation of transcription, DNA-templated);GO:000728…	NA	NA	NA	traffic jam, isoform B [Drosophila melanogaster]	18.7487	19.3835	0.711586	0.464512	0.840314	0.823344	1.03992	0.816282	0.648935	0.60311
chr2R	15376619	15380988	-	FBgn0000996	dup	FBtr0339999;FBtr0087387	GO:0000076(DNA replication checkpoint);GO:0000278(mitotic cell cycle);GO:0000281(mitotic cytokinesis);GO:0000776(kinetochore);GO:0003677(DNA binding);GO:0005515(protein binding);GO:0005634(nucleus);GO:0005657(replication fork);GO:0005737(cytoplasm);GO:0006260(DNA replication);GO:0007304(chorion-containing eggshell formation);GO:0007307(eggshell chorion gene amplification);GO:0019730(antimicrobial…	NA	K10727	NA	double parked, isoform A [Drosophila melanogaster]	11.8305	12.2102	2.78476	2.15765	2.51553	2.58996	3.52091	3.03279	2.51363	2.66136
chr2L	4198404	4221796	-	FBgn0001075	ft	FBtr0077478	GO:0000904(cell morphogenesis involved in differentiation);GO:0001736(establishment of planar polarity);GO:0001737(establishment of imaginal disc-derived wing hair orientation);GO:0005509(calcium ion binding);GO:0005515(protein binding);GO:0005739(mitochondrion);GO:0005886(plasma membrane);GO:0005887(integral component of plasma membrane);GO:0007155(cell adhesion);GO:0007156(homophilic cell adhes…	04391(Hippo signaling pathway - fly - Drosophila melanogaster (fruit fly));04392(Hippo signaling pathway - multiple species - Drosophila melanogaster (fruit fly))	K16669	NA	fat [Drosophila melanogaster]	1.18685	1.15463	1.84783	1.74375	1.85131	1.75196	1.95507	1.68881	2.17452	2.03016
chr3R	6864324	6866244	+	FBgn0001077	ftz	FBtr0081625	GO:0000122(negative regulation of transcription by RNA polymerase II);GO:0000980(RNA polymerase II distal enhancer sequence-specific DNA binding);GO:0000981(DNA-binding transcription factor activity, RNA polymerase II-specific);GO:0001077(GO_0001077);GO:0001228(DNA-binding transcription activator activity, RNA polymerase II-specific);GO:0001708(cell fate specification);GO:0003677(DNA binding);GO:…	NA	K09311	NA	fushi tarazu [Drosophila melanogaster]	0	0.016226	0.149128	0.252559	1.16015	1.46969	1.06937	0.870205	0.544463	0.745656
chr3L	18750607	18801309	-	FBgn0001078	ftz-f1	FBtr0304627;FBtr0347045;FBtr0075087;FBtr0075086	GO:0000976(transcription regulatory region sequence-specific DNA binding);GO:0001077(GO_0001077);GO:0001228(DNA-binding transcription activator activity, RNA polymerase II-specific);GO:0002165(instar larval or pupal development);GO:0003677(DNA binding);GO:0003682(chromatin binding);GO:0003700(DNA-binding transcription factor activity);GO:0003707(steroid hormone receptor activity);GO:0004879(nucle…	NA	K08705	NA	ftz transcription factor 1, isoform A [Drosophila melanogaster]	13.5635	13.3982	6.70783	5.99667	5.56023	6.67563	6.33741	5.46255	7.64543	5.66177
X	18657755	18661204	+	FBgn0001079	fu	FBtr0074602	GO:0004672(protein kinase activity);GO:0005524(ATP binding);GO:0006468(protein phosphorylation)	04341(Hedgehog signaling pathway - fly - Drosophila melanogaster (fruit fly))	K06228	EC:2.7.11.1	LD03657p, partial [Drosophila melanogaster]	3.02043	2.78875	1.44043	1.43774	1.69132	1.56087	2.00541	2.17631	1.56623	2.16
X	11992915	12003914	-	FBgn0001083	fw	FBtr0112806;FBtr0342733;FBtr0073580	GO:0007156(homophilic cell adhesion via plasma membrane adhesion molecules);GO:0007423(sensory organ development);GO:0007476(imaginal disc-derived wing morphogenesis);GO:0016020(membrane);GO:0016021(integral component of membrane);GO:0030246(carbohydrate binding);GO:0035317(imaginal disc-derived wing hair organization);GO:0042067(establishment of ommatidial planar polarity);GO:0043296(apical junc…	NA	NA	NA	furrowed, isoform A [Drosophila melanogaster]	4.69594	4.67814	6.31735	5.6432	6.92481	6.91069	6.75509	6.93142	6.13672	6.96109
chr2L	8401476	8403280	-	FBgn0001084	fy	FBtr0331992;FBtr0079712	GO:0001736(establishment of planar polarity);GO:0001737(establishment of imaginal disc-derived wing hair orientation);GO:0005737(cytoplasm);GO:0005856(cytoskeleton);GO:0007163(establishment or maintenance of cell polarity);GO:0007163(establishment or maintenance of cell polarity)	NA	K22861	NA	fuzzy, isoform A [Drosophila melanogaster]	1.09348	1.54288	1.32159	1.5437	1.07977	1.18804	1.36625	1.72353	1.19322	1.77062
chr3L	14274343	14368639	+	FBgn0001085	fz	FBtr0075743;FBtr0330102	GO:0001736(establishment of planar polarity);GO:0001737(establishment of imaginal disc-derived wing hair orientation);GO:0001738(morphogenesis of a polarized epithelium);GO:0001745(compound eye morphogenesis);GO:0004888(transmembrane signaling receptor activity);GO:0004930(G protein-coupled receptor activity);GO:0005515(protein binding);GO:0005768(endosome);GO:0005886(plasma membrane);GO:0005887(…	04150(mTOR signaling pathway - Drosophila melanogaster (fruit fly));04310(Wnt signaling pathway - Drosophila melanogaster (fruit fly));04310(Wnt signaling pathway - Drosophila melanogaster (fruit fly))	K02432	NA	frizzled, isoform C [Drosophila melanogaster]	9.1539	9.36249	4.55493	5.15731	7.07609	5.49287	6.04669	4.41022	4.65361	3.30981
chr2L	16310956	16313097	+	FBgn0001086	fzy	FBtr0080833	GO:0000278(mitotic cell cycle);GO:0000776(kinetochore);GO:0005515(protein binding);GO:0005680(anaphase-promoting complex);GO:0005737(cytoplasm);GO:0005813(centrosome);GO:0005819(spindle);GO:0007096(regulation of exit from mitosis);GO:0007144(female meiosis I);GO:0007147(female meiosis II);GO:0010997(anaphase-promoting complex binding);GO:0016567(protein ubiquitination);GO:0030162(regulation of pr…	04120(Ubiquitin mediated proteolysis - Drosophila melanogaster (fruit fly))	NA	NA	fizzy [Drosophila melanogaster]	6.97522	6.47413	7.88936	6.77638	8.34832	7.67267	7.70705	7.84237	7.22058	7.14547
X	13727204	13736278	-	FBgn0001087	g	FBtr0331710;FBtr0331709;FBtr0073842	GO:0005794(Golgi apparatus);GO:0006886(intracellular protein transport);GO:0015031(protein transport);GO:0016020(membrane);GO:0016192(vesicle-mediated transport);GO:0030117(membrane coat);GO:0030123(AP-3 adaptor complex);GO:0030123(AP-3 adaptor complex)	04142(Lysosome - Drosophila melanogaster (fruit fly));04142(Lysosome - Drosophila melanogaster (fruit fly))	K12396	NA	garnet, isoform B [Drosophila melanogaster]	14.4884	11.6636	10.4145	8.7461	8.38594	7.99383	6.88491	6.74414	11.0031	9.0042
chr2L	6003574	6006827	-	FBgn0001089	Gal	FBtr0079230;FBtr0332603	GO:0004553(hydrolase activity, hydrolyzing O-glycosyl compounds);GO:0004565(beta-galactosidase activity);GO:0005773(vacuole);GO:0005975(carbohydrate metabolic process);GO:0006012(galactose metabolic process);GO:0008152(metabolic process);GO:0016020(membrane);GO:0016021(integral component of membrane);GO:0016787(hydrolase activity);GO:0016798(hydrolase activity, acting on glycosyl bonds);GO:004280…	00052(Galactose metabolism - Drosophila melanogaster (fruit fly));00511(Other glycan degradation - Drosophila melanogaster (fruit fly));00531(Glycosaminoglycan degradation - Drosophila melanogaster (fruit fly));00600(Sphingolipid metabolism - Drosophila melanogaster (fruit fly));00604(Glycosphingolipid biosynthesis - ganglio series - Drosophila melanogaster (fruit fly));01100(Metabolic pathways -…	K12309	EC:3.2.1.23	beta galactosidase, isoform A [Drosophila melanogaster]	21.5438	20.7839	24.3877	27.3791	32.6935	31.6786	17.4685	20.76	20.597	30.6459
X	18794246	18797687	-	FBgn0001090	bnb	FBtr0074656;FBtr0074659;FBtr0074658;FBtr0074657	GO:0003674(molecular_function);GO:0005575(cellular_component);GO:0007275(multicellular organism development);GO:0042063(gliogenesis);GO:0042063(gliogenesis)	NA	NA	NA	bangles and beads, isoform C [Drosophila melanogaster]	81.749	77.7837	98.0504	72.1646	106.508	98.8833	96.349	85.3808	102.891	96.243
chr2R	7791901	7793380	-	FBgn0001091	Gapdh1	FBtr0100479;FBtr0088903	GO:0004365(glyceraldehyde-3-phosphate dehydrogenase (NAD+) (phosphorylating) activity);GO:0005737(cytoplasm);GO:0005829(cytosol);GO:0006006(glucose metabolic process);GO:0006096(glycolytic process);GO:0007520(myoblast fusion);GO:0007525(somatic muscle development);GO:0016491(oxidoreductase activity);GO:0016620(oxidoreductase activity, acting on the aldehyde or oxo group of donors, NAD or NADP as …	00010(Glycolysis / Gluconeogenesis - Drosophila melanogaster (fruit fly));01100(Metabolic pathways - Drosophila melanogaster (fruit fly));01200(Carbon metabolism - Drosophila melanogaster (fruit fly));01230(Biosynthesis of amino acids - Drosophila melanogaster (fruit fly));01230(Biosynthesis of amino acids - Drosophila melanogaster (fruit fly))	K00134	EC:1.2.1.12	glyceraldehyde 3 phosphate dehydrogenase 1, isoform A [Drosophila melanogaster]	1161.59	1152.56	998.624	1387.48	632.276	640.485	873.56	1341.64	946.538	1616.41
X	15868145	15869661	+	FBgn0001092	Gapdh2	FBtr0074112;FBtr0332618	GO:0000166(nucleotide binding);GO:0004365(glyceraldehyde-3-phosphate dehydrogenase (NAD+) (phosphorylating) activity);GO:0005737(cytoplasm);GO:0005829(cytosol);GO:0006006(glucose metabolic process);GO:0006096(glycolytic process);GO:0016491(oxidoreductase activity);GO:0016620(oxidoreductase activity, acting on the aldehyde or oxo group of donors, NAD or NADP as acceptor);GO:0018119(peptidyl-cystei…	00010(Glycolysis / Gluconeogenesis - Drosophila melanogaster (fruit fly));01100(Metabolic pathways - Drosophila melanogaster (fruit fly));01200(Carbon metabolism - Drosophila melanogaster (fruit fly));01230(Biosynthesis of amino acids - Drosophila melanogaster (fruit fly));01230(Biosynthesis of amino acids - Drosophila melanogaster (fruit fly))	K00134	EC:1.2.1.12	glyceraldehyde 3 phosphate dehydrogenase 2, isoform A [Drosophila melanogaster]	615.32	593.997	481.255	511.58	528.85	530.829	545.828	700.505	510.343	682.852
chr3R	23935958	23943101	-	FBgn0001098	Gdh	FBtr0089496;FBtr0335205;FBtr0089497;FBtr0089498	GO:0000166(nucleotide binding);GO:0004352(glutamate dehydrogenase (NAD+) activity);GO:0004353(glutamate dehydrogenase [NAD(P)+] activity);GO:0005524(ATP binding);GO:0005525(GTP binding);GO:0005737(cytoplasm);GO:0005739(mitochondrion);GO:0005759(mitochondrial matrix);GO:0005829(cytosol);GO:0006116(NADH oxidation);GO:0006520(cellular amino acid metabolic process);GO:0006536(glutamate metabolic proc…	00220(Arginine biosynthesis - Drosophila melanogaster (fruit fly));00250(Alanine, aspartate and glutamate metabolism - Drosophila melanogaster (fruit fly));00471(D-Glutamine and D-glutamate metabolism - Drosophila melanogaster (fruit fly));00910(Nitrogen metabolism - Drosophila melanogaster (fruit fly));01100(Metabolic pathways - Drosophila melanogaster (fruit fly));01200(Carbon metabolism - Dros…	K00261	EC:1.4.1.3	glutamate dehydrogenase, isoform F [Drosophila melanogaster]	146.136	146.209	125.988	112.757	100.279	99.1669	119.603	127.452	119.09	132.115
chr3L	15509445	15511047	+	FBgn0001099	gdl	FBtr0091757;FBtr0334082;FBtr0346516	NA	NA	NA	NA	gonadal, isoform A [Drosophila melanogaster]	7.84775	8.72925	119.928	90.4939	110.261	102.273	122.83	78.9938	112.865	86.3104
chr3L	6972750	6980044	-	FBgn0001104	Galphai	FBtr0076934	GO:0000166(nucleotide binding);GO:0001664(G protein-coupled receptor binding);GO:0003677(DNA binding);GO:0003924(GTPase activity);GO:0005515(protein binding);GO:0005525(GTP binding);GO:0005834(heterotrimeric G-protein complex);GO:0005886(plasma membrane);GO:0005938(cell cortex);GO:0007165(signal transduction);GO:0007186(G protein-coupled receptor signaling pathway);GO:0007188(adenylate cyclase-mo…	NA	K04630	NA	G protein alpha i subunit [Drosophila melanogaster]	43.4752	44.3234	21.258	23.0852	21.991	23.4411	24.5907	22.2913	26.8155	25.5099
X	15860115	15866175	+	FBgn0001105	Gbeta13F	FBtr0074107;FBtr0331597;FBtr0074110;FBtr0074111;FBtr0074108;FBtr0346794	GO:0003380(establishment or maintenance of cytoskeleton polarity involved in gastrulation);GO:0003674(molecular_function);GO:0005515(protein binding);GO:0005834(heterotrimeric G-protein complex);GO:0005886(plasma membrane);GO:0007165(signal transduction);GO:0007186(G protein-coupled receptor signaling pathway);GO:0010470(regulation of gastrulation);GO:0043519(regulation of myosin II filament orga…	NA	K04536	NA	G protein beta-subunit 13F, isoform A [Drosophila melanogaster]	16.1914	36.2573	29.0756	39.7327	48.9406	52.693	42.7199	12.1455	16.1701	38.3023
chr3L	13929387	13934656	+	FBgn0001108	DCTN1-p150	FBtr0075756	GO:0000278(mitotic cell cycle);GO:0000776(kinetochore);GO:0001709(cell fate determination);GO:0001751(compound eye photoreceptor cell differentiation);GO:0001754(eye photoreceptor cell differentiation);GO:0003774(motor activity);GO:0005737(cytoplasm);GO:0005813(centrosome);GO:0005818(aster);GO:0005828(kinetochore microtubule);GO:0005856(cytoskeleton);GO:0005869(dynactin complex);GO:0005874(microt…	NA	K04648	NA	dynactin 1, p150 subunit [Drosophila melanogaster]	17.6081	17.966	14.9356	13.0693	13.8428	13.1935	15.3801	15.7937	15.583	15.6703
chr3R	7252063	7265703	-	FBgn0001112	Gld	FBtr0081596;FBtr0472596	GO:0016614(oxidoreductase activity, acting on CH-OH group of donors);GO:0050660(flavin adenine dinucleotide binding);GO:0055114(oxidation-reduction process);GO:0055114(oxidation-reduction process)	00030(Pentose phosphate pathway - Drosophila melanogaster (fruit fly));01100(Metabolic pathways - Drosophila melanogaster (fruit fly));01100(Metabolic pathways - Drosophila melanogaster (fruit fly))	NA	NA	RecName: Full=Glucose dehydrogenase [FAD, quinone]; Contains: RecName: Full=Glucose dehydrogenase [FAD, quinone] short protein; Flags: Precursor	2.5553	2.77022	15.6294	10.4953	4.931	4.9465	21.7797	22.637	16.0782	17.74
chr2L	8672698	8676804	+	FBgn0001114	Glt	FBtr0079727;FBtr0307091	GO:0005576(extracellular region);GO:0005604(basement membrane);GO:0005887(integral component of plasma membrane);GO:0007158(neuron cell-cell adhesion);GO:0008045(motor neuron axon guidance);GO:0009986(cell surface);GO:0016201(synaptic target inhibition);GO:0016787(hydrolase activity);GO:0042043(neurexin family protein binding);GO:0045202(synapse);GO:0048488(synaptic vesicle endocytosis);GO:005080…	NA	NA	NA	glutactin, isoform A [Drosophila melanogaster]	87.6945	84.0674	67.5119	65.5204	112.84	108.616	110.299	101.863	109.093	99.3083
chr3L	14802380	14803360	-	FBgn0001120	gnu	FBtr0075697	GO:0000278(mitotic cell cycle);GO:0005515(protein binding);GO:0007343(egg activation);GO:0007346(regulation of mitotic cell cycle);GO:0008156(negative regulation of DNA replication);GO:0030295(protein kinase activator activity);GO:0032147(activation of protein kinase activity);GO:0045860(positive regulation of protein kinase activity);GO:0051726(regulation of cell cycle);GO:1902911(protein kinase…	NA	NA	NA	giant nuclei [Drosophila melanogaster]	63.6639	63.1363	0.669478	0.359056	0.396544	0.347491	0.114846	0.431722	0.171486	0.147687
chr2R	10437985	10465701	+	FBgn0001122	Galphao	FBtr0088264;FBtr0088267;FBtr0088268;FBtr0088269;FBtr0088270;FBtr0088271;FBtr0088266;FBtr0088272;FBtr0333064	GO:0000166(nucleotide binding);GO:0001664(G protein-coupled receptor binding);GO:0001737(establishment of imaginal disc-derived wing hair orientation);GO:0003924(GTPase activity);GO:0005515(protein binding);GO:0005525(GTP binding);GO:0005834(heterotrimeric G-protein complex);GO:0005886(plasma membrane);GO:0007165(signal transduction);GO:0007186(G protein-coupled receptor signaling pathway);GO:000…	NA	K04534	NA	hypothetical protein AND_010290 [Anopheles darlingi]	13.4545	15.2689	18.5503	13.7663	22.2136	25.0515	21.908	15.8853	26.3581	19.6781
chr2R	23942538	23946936	+	FBgn0001123	Galphas	FBtr0072142;FBtr0072143;FBtr0072144;FBtr0301411;FBtr0343279	GO:0000166(nucleotide binding);GO:0001664(G protein-coupled receptor binding);GO:0002165(instar larval or pupal development);GO:0003924(GTPase activity);GO:0005525(GTP binding);GO:0005604(basement membrane);GO:0005834(heterotrimeric G-protein complex);GO:0005886(plasma membrane);GO:0007165(signal transduction);GO:0007186(G protein-coupled receptor signaling pathway);GO:0007188(adenylate cyclase-m…	NA	K04632	NA	G protein alpha s subunit, isoform A [Drosophila melanogaster]	35.1268	35.8374	35.2396	27.6704	35.8319	36.2183	33.1422	23.0094	33.2082	26.333
chr2R	16138352	16141928	+	FBgn0001124	Got1	FBtr0087231;FBtr0087232	GO:0003824(catalytic activity);GO:0004069(L-aspartate:2-oxoglutarate aminotransferase activity);GO:0005759(mitochondrial matrix);GO:0005777(peroxisome);GO:0005829(cytosol);GO:0006520(cellular amino acid metabolic process);GO:0006531(aspartate metabolic process);GO:0006532(aspartate biosynthetic process);GO:0006537(glutamate biosynthetic process);GO:0008483(transaminase activity);GO:0009058(biosyn…	00220(Arginine biosynthesis - Drosophila melanogaster (fruit fly));00250(Alanine, aspartate and glutamate metabolism - Drosophila melanogaster (fruit fly));00270(Cysteine and methionine metabolism - Drosophila melanogaster (fruit fly));00330(Arginine and proline metabolism - Drosophila melanogaster (fruit fly));00350(Tyrosine metabolism - Drosophila melanogaster (fruit fly));00360(Phenylalanine m…	K14454	EC:2.6.1.1	glutamate oxaloacetate transaminase 1, isoform B [Drosophila melanogaster]	121.595	121.19	161.831	181.921	147.533	147.962	184.727	194.998	169.357	191.476
chr2L	1984512	1987758	-	FBgn0001125	Got2	FBtr0077868;FBtr0077867	GO:0003824(catalytic activity);GO:0004069(L-aspartate:2-oxoglutarate aminotransferase activity);GO:0005739(mitochondrion);GO:0005759(mitochondrial matrix);GO:0006520(cellular amino acid metabolic process);GO:0006531(aspartate metabolic process);GO:0006533(aspartate catabolic process);GO:0006537(glutamate biosynthetic process);GO:0007416(synapse assembly);GO:0008483(transaminase activity);GO:00090…	00220(Arginine biosynthesis - Drosophila melanogaster (fruit fly));00250(Alanine, aspartate and glutamate metabolism - Drosophila melanogaster (fruit fly));00270(Cysteine and methionine metabolism - Drosophila melanogaster (fruit fly));00330(Arginine and proline metabolism - Drosophila melanogaster (fruit fly));00350(Tyrosine metabolism - Drosophila melanogaster (fruit fly));00360(Phenylalanine m…	NA	NA	FI18103p1, partial [Drosophila melanogaster]	184.2	179.708	159.306	189.283	164.25	163.061	141.538	163.893	130.969	173.767
chr2L	5943643	5948968	+	FBgn0001128	Gpdh1	FBtr0333228;FBtr0333229;FBtr0333230;FBtr0079148;FBtr0079146;FBtr0079147	GO:0004367(glycerol-3-phosphate dehydrogenase [NAD+] activity);GO:0005975(carbohydrate metabolic process);GO:0006072(glycerol-3-phosphate metabolic process);GO:0009331(glycerol-3-phosphate dehydrogenase complex);GO:0016491(oxidoreductase activity);GO:0016616(oxidoreductase activity, acting on the CH-OH group of donors, NAD or NADP as acceptor);GO:0042803(protein homodimerization activity);GO:0046…	00564(Glycerophospholipid metabolism - Drosophila melanogaster (fruit fly));00564(Glycerophospholipid metabolism - Drosophila melanogaster (fruit fly))	K00006	EC:1.1.1.8	glycerol 3 phosphate dehydrogenase, isoform B [Drosophila melanogaster]	664.414	677.193	700.499	668.371	598.736	585.263	534.896	548.914	581.348	591.799
chr2R	21009764	21011921	-	FBgn0001133	grau	FBtr0071548	GO:0000987(proximal promoter sequence-specific DNA binding);GO:0003676(nucleic acid binding);GO:0003677(DNA binding);GO:0003700(DNA-binding transcription factor activity);GO:0005634(nucleus);GO:0006357(regulation of transcription by RNA polymerase II);GO:0006366(transcription by RNA polymerase II);GO:0007143(female meiotic nuclear division);GO:0007279(pole cell formation);GO:0007343(egg activatio…	NA	NA	NA	grauzone [Drosophila melanogaster]	8.56342	8.47842	7.19016	7.09448	7.71165	7.94529	7.52324	9.27911	6.74876	9.44128
chr3L	17823333	17839767	+	FBgn0001134	Grd	FBtr0075139	GO:0004888(transmembrane signaling receptor activity);GO:0004890(GABA-A receptor activity);GO:0005216(ion channel activity);GO:0005230(extracellular ligand-gated ion channel activity);GO:0005254(chloride channel activity);GO:0005261(cation channel activity);GO:0005886(plasma membrane);GO:0005887(integral component of plasma membrane);GO:0006811(ion transport);GO:0006821(chloride transport);GO:000…	04080(Neuroactive ligand-receptor interaction - Drosophila melanogaster (fruit fly))	K05175	NA	glycine receptor [Drosophila melanogaster]	0.285767	0.491869	0.557925	0.772392	0.668168	0.820313	1.07306	0.91064	0.84076	0.90316
chr2L	8431086	8433598	-	FBgn0001137	grk	FBtr0079708	GO:0000139(Golgi membrane);GO:0000578(embryonic axis specification);GO:0001708(cell fate specification);GO:0001709(cell fate determination);GO:0005154(epidermal growth factor receptor binding);GO:0005515(protein binding);GO:0005576(extracellular region);GO:0005615(extracellular space);GO:0005783(endoplasmic reticulum);GO:0005886(plasma membrane);GO:0007173(epidermal growth factor receptor signali…	04013(MAPK signaling pathway - fly - Drosophila melanogaster (fruit fly));04320(Dorso-ventral axis formation - Drosophila melanogaster (fruit fly))	K02447	NA	gurken [Drosophila melanogaster]	15.1375	15.1242	10.1709	10.1459	7.41462	7.59892	9.30098	9.33429	8.18675	7.18142
chr3R	8147368	8181444	-	FBgn0001138	grn	FBtr0081808;FBtr0300040;FBtr0330188	GO:0000977(RNA polymerase II regulatory region sequence-specific DNA binding);GO:0000978(RNA polymerase II proximal promoter sequence-specific DNA binding);GO:0000981(DNA-binding transcription factor activity, RNA polymerase II-specific);GO:0001085(RNA polymerase II transcription factor binding);GO:0001228(DNA-binding transcription activator activity, RNA polymerase II-specific);GO:0003677(DNA bi…	NA	K17894	NA	grain, isoform C [Drosophila melanogaster]	1.24515	1.10607	1.60019	1.64275	2.14177	2.02815	0.7544	1.42629	1.32625	0.938346
chr3R	26041736	26049911	+	FBgn0001139	gro	FBtr0084962;FBtr0084966;FBtr0302952;FBtr0305047;FBtr0337057;FBtr0339900;FBtr0084963;FBtr0302951;FBtr0084965	GO:0000122(negative regulation of transcription by RNA polymerase II);GO:0003714(transcription corepressor activity);GO:0005515(protein binding);GO:0005634(nucleus);GO:0005654(nucleoplasm);GO:0005667(transcription factor complex);GO:0006351(transcription, DNA-templated);GO:0006355(regulation of transcription, DNA-templated);GO:0007173(epidermal growth factor receptor signaling pathway);GO:0007275…	04013(MAPK signaling pathway - fly - Drosophila melanogaster (fruit fly));04310(Wnt signaling pathway - Drosophila melanogaster (fruit fly));04330(Notch signaling pathway - Drosophila melanogaster (fruit fly));04330(Notch signaling pathway - Drosophila melanogaster (fruit fly))	K04497	NA	groucho, isoform A [Drosophila melanogaster]	15.0835	15.7959	12.0628	12.0899	13.1361	13.213	13.91	14.2639	11.7318	12.8265
chr2L	132077	134472	+	FBgn0001142	Gs1	FBtr0300568;FBtr0078114;FBtr0078115	GO:0000166(nucleotide binding);GO:0003824(catalytic activity);GO:0004356(glutamate-ammonia ligase activity);GO:0005524(ATP binding);GO:0005739(mitochondrion);GO:0006541(glutamine metabolic process);GO:0006542(glutamine biosynthetic process);GO:0006807(nitrogen compound metabolic process);GO:0006909(phagocytosis);GO:0007005(mitochondrion organization);GO:0016874(ligase activity);GO:0016874(ligase …	00220(Arginine biosynthesis - Drosophila melanogaster (fruit fly));00250(Alanine, aspartate and glutamate metabolism - Drosophila melanogaster (fruit fly));00630(Glyoxylate and dicarboxylate metabolism - Drosophila melanogaster (fruit fly));00910(Nitrogen metabolism - Drosophila melanogaster (fruit fly));01100(Metabolic pathways - Drosophila melanogaster (fruit fly));01230(Biosynthesis of amino a…	K01915	EC:6.3.1.2	glutamine synthetase 1, isoform B [Drosophila melanogaster]	74.5154	75.9771	64.869	52.7325	73.5327	74.2287	72.9702	80.7849	67.532	70.5328
X	11422832	11430197	+	FBgn0001145	Gs2	FBtr0073494;FBtr0343561;FBtr0073495;FBtr0073496;FBtr0343562;FBtr0343563	GO:0000166(nucleotide binding);GO:0003824(catalytic activity);GO:0004356(glutamate-ammonia ligase activity);GO:0005524(ATP binding);GO:0005737(cytoplasm);GO:0006538(glutamate catabolic process);GO:0006542(glutamine biosynthetic process);GO:0006807(nitrogen compound metabolic process);GO:0007416(synapse assembly);GO:0016874(ligase activity);GO:0045213(neurotransmitter receptor metabolic process);G…	00220(Arginine biosynthesis - Drosophila melanogaster (fruit fly));00250(Alanine, aspartate and glutamate metabolism - Drosophila melanogaster (fruit fly));00630(Glyoxylate and dicarboxylate metabolism - Drosophila melanogaster (fruit fly));00910(Nitrogen metabolism - Drosophila melanogaster (fruit fly));01100(Metabolic pathways - Drosophila melanogaster (fruit fly));01230(Biosynthesis of amino a…	K01915	EC:6.3.1.2	GH03580p, partial [Drosophila melanogaster]	290.032	306.581	311.398	282.437	359.276	387.448	405.02	377.134	395.083	343.363
chr2R	25040383	25052331	-	FBgn0001147	gsb-n	FBtr0072461	GO:0000977(RNA polymerase II regulatory region sequence-specific DNA binding);GO:0003677(DNA binding);GO:0005634(nucleus);GO:0006351(transcription, DNA-templated);GO:0006355(regulation of transcription, DNA-templated);GO:0007275(multicellular organism development);GO:0007367(segment polarity determination);GO:0022008(neurogenesis);GO:0043565(sequence-specific DNA binding)	NA	K09381	NA	gooseberry-neuro [Drosophila melanogaster]	0.10107	0.081082	1.53515	1.82713	2.83161	2.33732	1.73762	1.92151	1.56899	1.45602
chr2R	25061964	25064643	+	FBgn0001148	gsb	FBtr0072444	GO:0000977(RNA polymerase II regulatory region sequence-specific DNA binding);GO:0003677(DNA binding);GO:0005634(nucleus);GO:0005737(cytoplasm);GO:0006351(transcription, DNA-templated);GO:0006355(regulation of transcription, DNA-templated);GO:0007268(chemical synaptic transmission);GO:0007275(multicellular organism development);GO:0007367(segment polarity determination);GO:0007419(ventral cord de…	NA	K09381	NA	gooseberry [Drosophila melanogaster]	0	0	0.834721	0.548941	0.433392	0.649044	0.606398	0.612482	0.649917	0.500742
chr3R	12367817	12369268	-	FBgn0001149	GstD1	FBtr0082607;FBtr0100410	GO:0004364(glutathione transferase activity);GO:0005515(protein binding);GO:0005737(cytoplasm);GO:0006749(glutathione metabolic process);GO:0009636(response to toxic substance);GO:0016740(transferase activity);GO:0016829(lyase activity);GO:0018833(DDT-dehydrochlorinase activity);GO:0018833(DDT-dehydrochlorinase activity)	00480(Glutathione metabolism - Drosophila melanogaster (fruit fly));00980(Metabolism of xenobiotics by cytochrome P450 - Drosophila melanogaster (fruit fly));00982(Drug metabolism - cytochrome P450 - Drosophila melanogaster (fruit fly));00983(Drug metabolism - other enzymes - Drosophila melanogaster (fruit fly));01100(Metabolic pathways - Drosophila melanogaster (fruit fly));01100(Metabolic pathw…	K00799	EC:2.5.1.18	RH47312p, partial [Drosophila melanogaster]	439.233	430.905	343.948	366.52	377.795	380.99	428.703	423.79	466.403	553.29
X	2427113	2428967	-	FBgn0001150	gt	FBtr0070460	GO:0000122(negative regulation of transcription by RNA polymerase II);GO:0000977(RNA polymerase II regulatory region sequence-specific DNA binding);GO:0000980(RNA polymerase II distal enhancer sequence-specific DNA binding);GO:0000981(DNA-binding transcription factor activity, RNA polymerase II-specific);GO:0001077(GO_0001077);GO:0003677(DNA binding);GO:0003700(DNA-binding transcription factor ac…	NA	K09062	NA	RE29225p [Drosophila melanogaster]	2.34183	1.95795	1.93507	1.83259	3.34279	2.5412	1.16118	1.1217	1.51351	1.37609
chr3L	8675759	8679253	+	FBgn0001168	h	FBtr0100153;FBtr0076569	GO:0000122(negative regulation of transcription by RNA polymerase II);GO:0000902(cell morphogenesis);GO:0000977(RNA polymerase II regulatory region sequence-specific DNA binding);GO:0000978(RNA polymerase II proximal promoter sequence-specific DNA binding);GO:0001078(GO_0001078);GO:0001227(DNA-binding transcription repressor activity, RNA polymerase II-specific);GO:0001666(response to hypoxia);GO…	NA	K09090	NA	hairy [Drosophila simulans]	42.6059	45.2003	30.5579	24.4363	61.4032	63.9081	43.743	26.1056	45.1807	21.2625
chr3R	20621938	20628915	+	FBgn0001169	H	FBtr0083915;FBtr0083916;FBtr0083914;FBtr0083917	GO:0000122(negative regulation of transcription by RNA polymerase II);GO:0003677(DNA binding);GO:0003714(transcription corepressor activity);GO:0005515(protein binding);GO:0005634(nucleus);GO:0007219(Notch signaling pathway);GO:0007275(multicellular organism development);GO:0008052(sensory organ boundary specification);GO:0008586(imaginal disc-derived wing vein morphogenesis);GO:0008587(imaginal …	04330(Notch signaling pathway - Drosophila melanogaster (fruit fly));04330(Notch signaling pathway - Drosophila melanogaster (fruit fly))	K06064	NA	hairless, isoform A [Drosophila melanogaster]	6.69171	6.66894	3.90515	3.72465	4.62908	3.44785	3.26983	3.64009	3.8973	3.49305
chr2L	6013059	6019402	-	FBgn0001170	H2.0	FBtr0079227	GO:0003677(DNA binding);GO:0005634(nucleus);GO:0006355(regulation of transcription, DNA-templated);GO:0007275(multicellular organism development);GO:0043565(sequence-specific DNA binding)	NA	K09339	NA	homeodomain protein 2.0 [Drosophila melanogaster]	0.251438	0.371669	0.462174	0.309006	0.427761	0.632763	0.611004	0.541487	0.554721	0.41131
chr2L	1517533	1518148	-	FBgn0001174	halo	FBtr0114554	GO:0005634(nucleus);GO:0005737(cytoplasm);GO:0005811(lipid droplet);GO:0006869(lipid transport);GO:0007018(microtubule-based movement);GO:0019894(kinesin binding);GO:0031887(lipid droplet transport along microtubule);GO:0032879(regulation of localization);GO:0042325(regulation of phosphorylation)	NA	NA	NA	uncharacterized protein Dsimw501_GD22905, isoform B [Drosophila simulans]	0	0	0.066152	0.037665	0.517794	0.715747	0.163741	0.142496	0.540348	0.409294
chr3L	10631079	10633969	+	FBgn0001179	hay	FBtr0076253;FBtr0114599	GO:0000112(nucleotide-excision repair factor 3 complex);GO:0000166(nucleotide binding);GO:0000381(regulation of alternative mRNA splicing, via spliceosome);GO:0000439(transcription factor TFIIH core complex);GO:0001111(promoter clearance from RNA polymerase II promoter);GO:0001113(transcriptional open complex formation at RNA polymerase II promoter);GO:0003677(DNA binding);GO:0004003(ATP-dependen…	03022(Basal transcription factors - Drosophila melanogaster (fruit fly));03420(Nucleotide excision repair - Drosophila melanogaster (fruit fly));03420(Nucleotide excision repair - Drosophila melanogaster (fruit fly))	K10843	EC:3.6.4.12	haywire, isoform A [Drosophila melanogaster]	6.86527	6.92571	5.25613	4.1259	4.07664	4.2226	4.37654	4.17209	4.72213	5.33681
chr3R	8690980	8697822	-	FBgn0001180	hb	FBtr0081951;FBtr0081950	GO:0000122(negative regulation of transcription by RNA polymerase II);GO:0000980(RNA polymerase II distal enhancer sequence-specific DNA binding);GO:0000981(DNA-binding transcription factor activity, RNA polymerase II-specific);GO:0001763(morphogenesis of a branching structure);GO:0003676(nucleic acid binding);GO:0003677(DNA binding);GO:0003700(DNA-binding transcription factor activity);GO:000370…	NA	K09213	NA	hunchback, isoform A [Drosophila melanogaster]	6.34341	6.51601	3.54754	2.73689	3.14072	2.78393	2.52621	2.4448	3.17795	3.5458
chr2L	16677185	16679691	+	FBgn0001185	her	FBtr0080883;FBtr0335138	GO:0003676(nucleic acid binding);GO:0003677(DNA binding);GO:0006357(regulation of transcription by RNA polymerase II);GO:0007530(sex determination);GO:0007541(sex determination, primary response to X:A ratio);GO:0007548(sex differentiation);GO:0019101(female somatic sex determination);GO:0045944(positive regulation of transcription by RNA polymerase II);GO:0045944(positive regulation of transcrip…	NA	NA	NA	hermaphrodite, isoform A [Drosophila melanogaster]	7.49881	7.85389	5.85714	4.69931	5.6135	5.8786	7.21736	5.96124	6.84769	5.73126
X	9585675	9589813	+	FBgn0001186	Hex-A	FBtr0333335;FBtr0071361;FBtr0071362	GO:0000166(nucleotide binding);GO:0001678(cellular glucose homeostasis);GO:0004340(glucokinase activity);GO:0004396(hexokinase activity);GO:0005524(ATP binding);GO:0005536(glucose binding);GO:0005623(cell);GO:0005829(cytosol);GO:0005975(carbohydrate metabolic process);GO:0006096(glycolytic process);GO:0008865(fructokinase activity);GO:0016301(kinase activity);GO:0016310(phosphorylation);GO:001674…	00010(Glycolysis / Gluconeogenesis - Drosophila melanogaster (fruit fly));00051(Fructose and mannose metabolism - Drosophila melanogaster (fruit fly));00052(Galactose metabolism - Drosophila melanogaster (fruit fly));00500(Starch and sucrose metabolism - Drosophila melanogaster (fruit fly));00520(Amino sugar and nucleotide sugar metabolism - Drosophila melanogaster (fruit fly));01100(Metabolic pa…	K00844	EC:2.7.1.1	hexokinase A, isoform A [Drosophila melanogaster]	145.312	145.608	128.348	89.4179	116.343	120.586	111.6	87.0987	123.153	82.3593
chr2R	15218837	15220329	-	FBgn0001187	Hex-C	FBtr0087399	GO:0000166(nucleotide binding);GO:0001678(cellular glucose homeostasis);GO:0004340(glucokinase activity);GO:0004396(hexokinase activity);GO:0005524(ATP binding);GO:0005536(glucose binding);GO:0005829(cytosol);GO:0005975(carbohydrate metabolic process);GO:0006096(glycolytic process);GO:0008865(fructokinase activity);GO:0016301(kinase activity);GO:0016310(phosphorylation);GO:0016740(transferase act…	00010(Glycolysis / Gluconeogenesis - Drosophila melanogaster (fruit fly));00051(Fructose and mannose metabolism - Drosophila melanogaster (fruit fly));00052(Galactose metabolism - Drosophila melanogaster (fruit fly));00500(Starch and sucrose metabolism - Drosophila melanogaster (fruit fly));00520(Amino sugar and nucleotide sugar metabolism - Drosophila melanogaster (fruit fly));01100(Metabolic pa…	K00844	EC:2.7.1.1	hexokinase C [Drosophila melanogaster]	58.3372	56.5299	63.2503	72.5366	77.5277	77.1633	64.4543	86.0538	76.6194	115.434
X	1669570	1673608	+	FBgn0001189	hfw	FBtr0070270;FBtr0333115	GO:0003674(molecular_function);GO:0005515(protein binding);GO:0005622(intracellular);GO:0035073(pupariation);GO:0035075(response to ecdysone);GO:0035556(intracellular signal transduction);GO:0035556(intracellular signal transduction)	NA	NA	NA	RE03173p [Drosophila melanogaster]	15.8233	15.4734	15.6647	12.6233	15.0619	14.699	12.4001	11.1478	10.1651	9.08646
chr3R	26866929	26869220	+	FBgn0001197	His2Av	FBtr0085062;FBtr0334311	GO:0000786(nucleosome);GO:0000790(nuclear chromatin);GO:0003677(DNA binding);GO:0005634(nucleus);GO:0005694(chromosome);GO:0005700(polytene chromosome);GO:0005701(polytene chromosome chromocenter);GO:0006281(DNA repair);GO:0006325(chromatin organization);GO:0006342(chromatin silencing);GO:0006974(cellular response to DNA damage stimulus);GO:0007275(multicellular organism development);GO:0035019(s…	NA	K11251	NA	histone H2A variant, isoform A [Drosophila melanogaster]	194.077	194.692	49.2734	46.1196	45.4492	47.1752	45.3399	45.3511	42.4587	44.1157
chr2L	19030844	19033498	-	FBgn0001202	hook	FBtr0081180	GO:0005515(protein binding);GO:0005737(cytoplasm);GO:0005768(endosome);GO:0005813(centrosome);GO:0005856(cytoskeleton);GO:0005874(microtubule);GO:0006897(endocytosis);GO:0007275(multicellular organism development);GO:0008017(microtubule binding);GO:0008340(determination of adult lifespan);GO:0017137(Rab GTPase binding);GO:0030054(cell junction);GO:0030705(cytoskeleton-dependent intracellular tran…	NA	K16536	NA	hook [Drosophila melanogaster]	15.9247	14.8151	15.5297	14.183	12.8913	12.9171	14.0623	14.2422	14.8999	13.9125
X	10590920	10595855	-	FBgn0001206	Hmr	FBtr0071511	GO:0000070(mitotic sister chromatid segregation);GO:0000723(telomere maintenance);GO:0000775(chromosome, centromeric region);GO:0000792(heterochromatin);GO:0003677(DNA binding);GO:0005515(protein binding);GO:0005700(polytene chromosome);GO:0005701(polytene chromosome chromocenter);GO:0005730(nucleolus);GO:0005854(nascent polypeptide-associated complex);GO:0006351(transcription, DNA-templated);GO:…	NA	NA	NA	hybrid male rescue [Drosophila melanogaster]	1.86434	2.20389	1.78615	1.7986	1.97149	1.97496	2.50999	2.02571	2.07825	1.7362
chr3L	7760453	7763166	+	FBgn0001208	Hn	FBtr0076811;FBtr0334645;FBtr0334646;FBtr0100225	GO:0003824(catalytic activity);GO:0004497(monooxygenase activity);GO:0004505(phenylalanine 4-monooxygenase activity);GO:0004510(tryptophan 5-monooxygenase activity);GO:0005506(iron ion binding);GO:0006559(L-phenylalanine catabolic process);GO:0006571(tyrosine biosynthetic process);GO:0006726(eye pigment biosynthetic process);GO:0007616(long-term memory);GO:0008152(metabolic process);GO:0009072(ar…	00360(Phenylalanine metabolism - Drosophila melanogaster (fruit fly));00400(Phenylalanine, tyrosine and tryptophan biosynthesis - Drosophila melanogaster (fruit fly));00790(Folate biosynthesis - Drosophila melanogaster (fruit fly));01100(Metabolic pathways - Drosophila melanogaster (fruit fly));01230(Biosynthesis of amino acids - Drosophila melanogaster (fruit fly));01230(Biosynthesis of amino ac…	K00500	EC:1.14.16.1	henna, isoform B [Drosophila melanogaster]	36.5224	35.168	43.1848	40.5579	66.3048	67.1844	62.899	69.3711	64.6453	75.8573
chr3R	28599834	28605777	+	FBgn0001215	Hrb98DE	FBtr0085298;FBtr0085299;FBtr0085302;FBtr0085301;FBtr0085300;FBtr0085303	GO:0000381(regulation of alternative mRNA splicing, via spliceosome);GO:0001745(compound eye morphogenesis);GO:0003676(nucleic acid binding);GO:0003723(RNA binding);GO:0003729(mRNA binding);GO:0005634(nucleus);GO:0005703(polytene chromosome puff);GO:0033119(negative regulation of RNA splicing);GO:0036099(female germ-line stem cell population maintenance);GO:0043565(sequence-specific DNA binding);…	03040(Spliceosome - Drosophila melanogaster (fruit fly));03040(Spliceosome - Drosophila melanogaster (fruit fly))	K12741	NA	AT02853p, partial [Drosophila melanogaster]	134.351	132.733	141.028	110.76	164.584	162.163	140.364	118.181	136.554	118.544
chr3L	13974061	13977761	+	FBgn0001216	Hsc70-1	FBtr0075761;FBtr0075763;FBtr0075762	GO:0000166(nucleotide binding);GO:0005524(ATP binding);GO:0005634(nucleus);GO:0005737(cytoplasm);GO:0005739(mitochondrion);GO:0005829(cytosol);GO:0005886(plasma membrane);GO:0006457(protein folding);GO:0006986(response to unfolded protein);GO:0016192(vesicle-mediated transport);GO:0016887(ATPase activity);GO:0031072(heat shock protein binding);GO:0034605(cellular response to heat);GO:0034620(cell…	03040(Spliceosome - Drosophila melanogaster (fruit fly));04141(Protein processing in endoplasmic reticulum - Drosophila melanogaster (fruit fly));04144(Endocytosis - Drosophila melanogaster (fruit fly));04213(Longevity regulating pathway - multiple species - Drosophila melanogaster (fruit fly));04213(Longevity regulating pathway - multiple species - Drosophila melanogaster (fruit fly))	K03283	NA	AT28834p, partial [Drosophila melanogaster]	45.4011	44.3493	70.3111	72.9332	54.0423	54.0706	62.3312	65.9771	65.6419	76.3452
chr3R	13044759	13047388	+	FBgn0001217	Hsc70-2	FBtr0082707	GO:0000166(nucleotide binding);GO:0005524(ATP binding);GO:0005737(cytoplasm);GO:0005739(mitochondrion);GO:0005829(cytosol);GO:0006457(protein folding);GO:0006986(response to unfolded protein);GO:0016887(ATPase activity);GO:0031072(heat shock protein binding);GO:0034605(cellular response to heat);GO:0034620(cellular response to unfolded protein);GO:0042026(protein refolding);GO:0042623(ATPase acti…	03040(Spliceosome - Drosophila melanogaster (fruit fly));04141(Protein processing in endoplasmic reticulum - Drosophila melanogaster (fruit fly));04144(Endocytosis - Drosophila melanogaster (fruit fly));04213(Longevity regulating pathway - multiple species - Drosophila melanogaster (fruit fly))	K03283	NA	heat shock protein cognate 2 [Drosophila melanogaster]	1.09923	1.34048	86.7527	99.6031	81.7439	80.1882	92.8758	106.501	82.6316	105.548
X	11801696	11807117	-	FBgn0001218	Hsc70-3	FBtr0345166;FBtr0073611;FBtr0073609;FBtr0073610;FBtr0073608	GO:0000166(nucleotide binding);GO:0005515(protein binding);GO:0005524(ATP binding);GO:0005615(extracellular space);GO:0005634(nucleus);GO:0005737(cytoplasm);GO:0005783(endoplasmic reticulum);GO:0005788(endoplasmic reticulum lumen);GO:0006986(response to unfolded protein);GO:0012505(endomembrane system);GO:0016020(membrane);GO:0016246(RNA interference);GO:0016787(hydrolase activity);GO:0016887(ATP…	03060(Protein export - Drosophila melanogaster (fruit fly));04141(Protein processing in endoplasmic reticulum - Drosophila melanogaster (fruit fly));04141(Protein processing in endoplasmic reticulum - Drosophila melanogaster (fruit fly))	K09490	NA	heat shock 70-kDa protein cognate 3, isoform A [Drosophila melanogaster]	113.349	110.717	69.0734	166.992	88.7616	93.358	83.9791	116.162	87.2735	112.737
chr2R	14252598	14256192	-	FBgn0001220	Hsc70-5	FBtr0339969;FBtr0087568	GO:0000166(nucleotide binding);GO:0000422(autophagy of mitochondrion);GO:0005524(ATP binding);GO:0005737(cytoplasm);GO:0005739(mitochondrion);GO:0006457(protein folding);GO:0006986(response to unfolded protein);GO:0010918(positive regulation of mitochondrial membrane potential);GO:0016887(ATPase activity);GO:0031072(heat shock protein binding);GO:0034605(cellular response to heat);GO:0034620(cell…	03018(RNA degradation - Drosophila melanogaster (fruit fly));03018(RNA degradation - Drosophila melanogaster (fruit fly))	K04043	NA	heat shock protein cognate 5, isoform A [Drosophila melanogaster]	124.943	121.877	111.44	126.618	112.423	111.318	107.646	112.698	104.893	112.656
chr2R	18130303	18134634	-	FBgn0001222	Hsf	FBtr0086782;FBtr0110964;FBtr0110965;FBtr0110966	GO:0000785(chromatin);GO:0000978(RNA polymerase II proximal promoter sequence-specific DNA binding);GO:0003677(DNA binding);GO:0003700(DNA-binding transcription factor activity);GO:0005515(protein binding);GO:0005634(nucleus);GO:0005700(polytene chromosome);GO:0006351(transcription, DNA-templated);GO:0006355(regulation of transcription, DNA-templated);GO:0009408(response to heat);GO:0034605(cellu…	NA	K09414	NA	heat shock factor, isoform B [Drosophila melanogaster]	41.4755	42.1838	15.2025	21.1159	27.5963	26.5208	15.2122	10.0372	16.0488	12.164
chr3L	9372931	9374964	+	FBgn0001223	Hsp22	FBtr0100558;FBtr0100559	GO:0005759(mitochondrial matrix);GO:0006979(response to oxidative stress);GO:0008340(determination of adult lifespan);GO:0009408(response to heat);GO:0042802(identical protein binding);GO:0051082(unfolded protein binding);GO:0061077(chaperone-mediated protein folding);GO:0061077(chaperone-mediated protein folding)	NA	NA	NA	heat shock protein 22, isoform B [Drosophila melanogaster]	275.885	274.146	52.1584	207.147	568.552	562.401	209.525	132.155	284.026	101.918
chr3L	9381882	9382765	+	FBgn0001224	Hsp23	FBtr0076453;FBtr0309504	GO:0001666(response to hypoxia);GO:0003779(actin binding);GO:0005515(protein binding);GO:0009408(response to heat);GO:0009631(cold acclimation);GO:0042026(protein refolding);GO:0051082(unfolded protein binding);GO:0061077(chaperone-mediated protein folding);GO:0061077(chaperone-mediated protein folding)	NA	NA	NA	heat shock protein 23, isoform A [Drosophila melanogaster]	899.327	921.548	160.243	580.093	498.479	506.04	258.206	200.019	553.372	285.631
chr3L	9376418	9377427	-	FBgn0001225	Hsp26	FBtr0076496;FBtr0346539	GO:0005737(cytoplasm);GO:0008340(determination of adult lifespan);GO:0009408(response to heat);GO:0009631(cold acclimation);GO:0017022(myosin binding);GO:0042026(protein refolding);GO:0051082(unfolded protein binding);GO:0061077(chaperone-mediated protein folding);GO:0061077(chaperone-mediated protein folding)	NA	NA	NA	heat shock protein 26, isoform A [Drosophila melanogaster]	2630.72	2698.86	567.734	1668.39	2389.38	2311.65	1005.4	707.479	914.811	219.878
chr3L	9384063	9385694	+	FBgn0001226	Hsp27	FBtr0076454;FBtr0346541	GO:0005515(protein binding);GO:0005634(nucleus);GO:0005737(cytoplasm);GO:0008340(determination of adult lifespan);GO:0009408(response to heat);GO:0042026(protein refolding);GO:0042595(behavioral response to starvation);GO:0042742(defense response to bacterium);GO:0050832(defense response to fungus);GO:0051082(unfolded protein binding);GO:0061077(chaperone-mediated protein folding);GO:0061077(chap…	NA	NA	NA	heat shock protein 27, isoform A [Drosophila melanogaster]	1087.98	1010.27	218.957	719.088	1149.03	1114.26	376.897	295.214	431.583	159.906
chr3L	9377802	9379534	-	FBgn0001227	Hsp67Ba	FBtr0076495	GO:0005575(cellular_component);GO:0009408(response to heat);GO:0051082(unfolded protein binding);GO:0061077(chaperone-mediated protein folding)	NA	NA	NA	heat shock gene 67Ba [Drosophila melanogaster]	14.9323	14.3812	6.27608	12.4342	15.6262	15.6976	7.44609	7.14947	7.38739	5.52279
chr3L	9372722	9374964	+	FBgn0001228	CG4456	FBtr0303474;FBtr0303473;FBtr0100653;FBtr0100655	NA	NA	NA	NA	rhodanese domain-containing protein CG4456 [Drosophila erecta]	8.31093	8.22763	20.9832	22.8071	26.9941	28.9369	17.6693	15.8118	17.3403	15.2376
chr3L	9371511	9372497	-	FBgn0001229	Hsp67Bc	FBtr0076497	GO:0005515(protein binding);GO:0009408(response to heat);GO:0010506(regulation of autophagy);GO:0010998(regulation of translational initiation by eIF2 alpha phosphorylation);GO:0030018(Z disc);GO:0051082(unfolded protein binding);GO:0061077(chaperone-mediated protein folding);GO:1903061(positive regulation of protein lipidation)	NA	NA	NA	heat shock gene 67Bc [Drosophila melanogaster]	148.079	148.585	24.3842	75.1787	372.643	375.284	44.4828	27.5652	60.2019	13.424
chr3R	24055080	24057310	-	FBgn0001230	Hsp68	FBtr0084589	GO:0000166(nucleotide binding);GO:0005524(ATP binding);GO:0005737(cytoplasm);GO:0005739(mitochondrion);GO:0005829(cytosol);GO:0006457(protein folding);GO:0006986(response to unfolded protein);GO:0008340(determination of adult lifespan);GO:0016887(ATPase activity);GO:0031072(heat shock protein binding);GO:0034605(cellular response to heat);GO:0034620(cellular response to unfolded protein);GO:00420…	03040(Spliceosome - Drosophila melanogaster (fruit fly));04141(Protein processing in endoplasmic reticulum - Drosophila melanogaster (fruit fly));04144(Endocytosis - Drosophila melanogaster (fruit fly));04213(Longevity regulating pathway - multiple species - Drosophila melanogaster (fruit fly))	K03283	NA	heat shock protein 68 [Drosophila melanogaster]	1142.34	1132.78	319.071	1069.66	223.453	226.185	443.147	353.101	532.95	158.175
chr3L	3192969	3197059	+	FBgn0001233	Hsp83	FBtr0332873;FBtr0073040	GO:0000166(nucleotide binding);GO:0005515(protein binding);GO:0005524(ATP binding);GO:0005705(polytene chromosome interband);GO:0005737(cytoplasm);GO:0005813(centrosome);GO:0005829(cytosol);GO:0005886(plasma membrane);GO:0006457(protein folding);GO:0006607(NLS-bearing protein import into nucleus);GO:0006950(response to stress);GO:0007098(centrosome cycle);GO:0007465(R7 cell fate commitment);GO:00…	04141(Protein processing in endoplasmic reticulum - Drosophila melanogaster (fruit fly));04141(Protein processing in endoplasmic reticulum - Drosophila melanogaster (fruit fly))	K04079	NA	heat shock protein 83, isoform A [Drosophila melanogaster]	1339.37	1305.7	457.54	1173.02	864.066	849.762	688.538	645.66	680.518	456.207
chr3R	21296127	21317836	+	FBgn0001234	lncRNA:Hsromega	FBtr0309958;FBtr0084057;FBtr0084059;FBtr0346801;FBtr0084058;FBtr0334316;FBtr0332373	NA	NA	NA	NA		51.1307	51.6569	16.6958	28.3026	33.6414	33.8005	23.1019	13.2821	18.1344	8.04876
chr3R	10507561	10639568	-	FBgn0001235	hth	FBtr0082255;FBtr0344145;FBtr0100454;FBtr0100455	GO:0000060(obsolete protein import into nucleus, translocation);GO:0000981(DNA-binding transcription factor activity, RNA polymerase II-specific);GO:0001158(enhancer sequence-specific DNA binding);GO:0001223(transcription coactivator binding);GO:0001654(eye development);GO:0001742(oenocyte differentiation);GO:0001752(compound eye photoreceptor fate commitment);GO:0003677(DNA binding);GO:0003700(D…	04391(Hippo signaling pathway - fly - Drosophila melanogaster (fruit fly));04391(Hippo signaling pathway - fly - Drosophila melanogaster (fruit fly))	K16672	NA	homothorax, isoform F [Drosophila melanogaster]	13.9522	14.4185	19.7213	14.8937	15.2668	21.9954	12.6097	9.83725	15.8688	11.1396
chr3L	20371672	20375896	-	FBgn0001247	Ide	FBtr0273273	GO:0002021(response to dietary excess);GO:0003824(catalytic activity);GO:0004222(metalloendopeptidase activity);GO:0005737(cytoplasm);GO:0005739(mitochondrion);GO:0005777(peroxisome);GO:0005886(plasma membrane);GO:0006508(proteolysis);GO:0008233(peptidase activity);GO:0008237(metallopeptidase activity);GO:0008340(determination of adult lifespan);GO:0014067(negative regulation of phosphatidylinosi…	NA	K01408	EC:3.4.24.56	FI04610p [Drosophila melanogaster]	22.4967	22.1806	26.3583	25.0882	20.6152	21.0341	27.1951	25.547	25.7249	26.0164
chr3L	8356404	8360906	-	FBgn0001248	Idh	FBtr0076671;FBtr0076670;FBtr0333058;FBtr0076669;FBtr0114549;FBtr0076673;FBtr0076667;FBtr0076668;FBtr0114548	GO:0000287(magnesium ion binding);GO:0004448(isocitrate dehydrogenase activity);GO:0004450(isocitrate dehydrogenase (NADP+) activity);GO:0005737(cytoplasm);GO:0005739(mitochondrion);GO:0005777(peroxisome);GO:0005829(cytosol);GO:0006099(tricarboxylic acid cycle);GO:0006102(isocitrate metabolic process);GO:0006739(NADP metabolic process);GO:0016491(oxidoreductase activity);GO:0016616(oxidoreductase…	00020(Citrate cycle (TCA cycle) - Drosophila melanogaster (fruit fly));00480(Glutathione metabolism - Drosophila melanogaster (fruit fly));01100(Metabolic pathways - Drosophila melanogaster (fruit fly));01200(Carbon metabolism - Drosophila melanogaster (fruit fly));01210(2-Oxocarboxylic acid metabolism - Drosophila melanogaster (fruit fly));01230(Biosynthesis of amino acids - Drosophila melanogas…	K00031	EC:1.1.1.42	isocitrate dehydrogenase, isoform K [Drosophila melanogaster]	155.807	152.889	168.984	193.803	144.133	143.006	148.085	193.389	132.953	181.363
X	16752189	16783434	-	FBgn0001250	if	FBtr0301354;FBtr0301353;FBtr0074357;FBtr0301352	GO:0005886(plasma membrane);GO:0005887(integral component of plasma membrane);GO:0005925(focal adhesion);GO:0007155(cell adhesion);GO:0007157(heterophilic cell-cell adhesion via plasma membrane cell adhesion molecules);GO:0007160(cell-matrix adhesion);GO:0007229(integrin-mediated signaling pathway);GO:0007298(border follicle cell migration);GO:0007411(axon guidance);GO:0007414(axonal defasciculat…	NA	NA	NA	inflated, isoform C [Drosophila melanogaster]	10.4074	10.5576	10.1464	18.5202	7.73894	7.45658	10.798	21.4113	10.3724	19.3551
chr3L	8372405	8391171	+	FBgn0001253	ImpE1	FBtr0076606;FBtr0333057	GO:0003674(molecular_function);GO:0005515(protein binding);GO:0007561(imaginal disc eversion);GO:0019898(extrinsic component of membrane);GO:0019898(extrinsic component of membrane)	NA	NA	NA	Ecdysone-inducible gene E1, isoform A [Drosophila melanogaster]	0.160441	0.163254	0.380367	0.221912	0.55569	0.737463	0.549014	0.409803	0.336795	0.220297
chr3L	3510974	3512681	-	FBgn0001254	ImpE2	FBtr0073141	GO:0005576(extracellular region);GO:0005737(cytoplasm);GO:0007561(imaginal disc eversion);GO:0019898(extrinsic component of membrane)	NA	NA	NA	Ecdysone-inducible gene E2 [Drosophila melanogaster]	0.220969	0.127029	0.419459	0.195334	0.120246	0.082837	0.043577	0.135919	0.302442	0.124274
chr3R	8028453	8029546	-	FBgn0001255	ImpE3	FBtr0310412	GO:0005886(plasma membrane);GO:0007561(imaginal disc eversion);GO:0019898(extrinsic component of membrane)	NA	NA	NA	Ecdysone-inducible gene E3 [Drosophila melanogaster]	0.711755	0.884931	1.31038	0.979419	1.40217	1.37234	1.30252	1.2412	1.53395	1.29477
chr3L	13382765	13383999	+	FBgn0001256	ImpL1	FBtr0075842;FBtr0301405;FBtr0075843	GO:0005515(protein binding);GO:0016020(membrane);GO:0016021(integral component of membrane);GO:0016021(integral component of membrane)	NA	NA	NA	LP07125p, partial [Drosophila melanogaster]	10.2526	9.53672	4.60383	5.32114	6.82486	5.66669	3.36076	2.24853	4.46328	2.90078
chr3L	4224006	4236147	-	FBgn0001257	ImpL2	FBtr0333569;FBtr0073250;FBtr0073249;FBtr0073248	GO:0005520(insulin-like growth factor binding);GO:0005576(extracellular region);GO:0005615(extracellular space);GO:0005886(plasma membrane);GO:0007155(cell adhesion);GO:0007156(homophilic cell adhesion via plasma membrane adhesion molecules);GO:0007275(multicellular organism development);GO:0007411(axon guidance);GO:0008340(determination of adult lifespan);GO:0010888(negative regulation of lipid …	NA	NA	NA	ecdysone inducible protein L2, partial [Drosophila melanogaster]	54.4841	54.4943	47.2841	46.7808	52.5853	53.5204	37.3987	26.3134	48.0456	34.061
chr3L	6259105	6262694	-	FBgn0001258	Ldh	FBtr0332065;FBtr0332066;FBtr0332067;FBtr0077008	GO:0003824(catalytic activity);GO:0004459(L-lactate dehydrogenase activity);GO:0005737(cytoplasm);GO:0005975(carbohydrate metabolic process);GO:0007520(myoblast fusion);GO:0007525(somatic muscle development);GO:0016491(oxidoreductase activity);GO:0016616(oxidoreductase activity, acting on the CH-OH group of donors, NAD or NADP as acceptor);GO:0019752(carboxylic acid metabolic process);GO:0055114(…	00010(Glycolysis / Gluconeogenesis - Drosophila melanogaster (fruit fly));00270(Cysteine and methionine metabolism - Drosophila melanogaster (fruit fly));00620(Pyruvate metabolism - Drosophila melanogaster (fruit fly));00640(Propanoate metabolism - Drosophila melanogaster (fruit fly));01100(Metabolic pathways - Drosophila melanogaster (fruit fly));01100(Metabolic pathways - Drosophila melanogaste…	K00016	EC:1.1.1.27	Ecdysone-inducible gene L3, isoform A [Drosophila melanogaster]	19.9137	19.743	22.0076	18.2409	27.0334	26.2164	20.9369	21.8793	21.4281	25.7042
chr3L	20367198	20370259	+	FBgn0001259	in	FBtr0078183	GO:0001736(establishment of planar polarity);GO:0001737(establishment of imaginal disc-derived wing hair orientation);GO:0005515(protein binding);GO:0005737(cytoplasm);GO:0005886(plasma membrane);GO:0007275(multicellular organism development);GO:0016020(membrane);GO:0030030(cell projection organization);GO:0035316(non-sensory hair organization);GO:0060271(cilium assembly)	NA	K22862	NA	inturned [Drosophila melanogaster]	1.58988	1.44374	1.72176	2.7382	2.07838	2.25421	2.29092	2.76843	2.39521	2.62131
chr2R	22855688	22858794	-	FBgn0001263	inaD	FBtr0071909;FBtr0305132	GO:0005198(structural molecule activity);GO:0005515(protein binding);GO:0005516(calmodulin binding);GO:0005886(plasma membrane);GO:0007601(visual perception);GO:0007602(phototransduction);GO:0007605(sensory perception of sound);GO:0008104(protein localization);GO:0009881(photoreceptor activity);GO:0016020(membrane);GO:0016027(inaD signaling complex);GO:0016028(rhabdomere);GO:0016059(deactivation …	04745(Phototransduction - fly - Drosophila melanogaster (fruit fly));04745(Phototransduction - fly - Drosophila melanogaster (fruit fly))	K13804	NA	inactivation no afterpotential D, isoform B [Drosophila melanogaster]	28.7658	29.989	38.8287	33.9739	33.7869	33.4298	34.8857	37.4481	31.2956	36.3825
chr2R	11474465	11509695	+	FBgn0001269	inv	FBtr0088068;FBtr0345673	GO:0003677(DNA binding);GO:0005634(nucleus);GO:0006351(transcription, DNA-templated);GO:0006355(regulation of transcription, DNA-templated);GO:0006357(regulation of transcription by RNA polymerase II);GO:0007275(multicellular organism development);GO:0007386(compartment pattern specification);GO:0007400(neuroblast fate determination);GO:0007474(imaginal disc-derived wing vein specification);GO:00…	NA	NA	NA	invected, isoform B [Drosophila melanogaster]	0.451052	0.596036	1.45956	2.1806	1.44962	1.53623	2.23548	2.79506	1.48075	1.21422
chr2R	11359437	11360163	-	FBgn0001276	ix	FBtr0088154	GO:0003712(transcription coregulator activity);GO:0005634(nucleus);GO:0006351(transcription, DNA-templated);GO:0006357(regulation of transcription by RNA polymerase II);GO:0007530(sex determination);GO:0007548(sex differentiation);GO:0008134(transcription factor binding);GO:0016592(mediator complex);GO:0018993(somatic sex determination);GO:0019101(female somatic sex determination);GO:0030154(cell…	NA	K15142	NA	FI16658p1, partial [Drosophila melanogaster]	8.23813	8.87658	6.41918	4.63746	6.33096	7.24024	5.65958	5.61507	5.39325	4.7268
chr3R	30038622	30039533	-	FBgn0001280	janA	FBtr0085596;FBtr0085597;FBtr0085595	GO:0003674(molecular_function);GO:0005575(cellular_component);GO:0005829(cytosol);GO:0007548(sex differentiation);GO:0030154(cell differentiation);GO:0035971(peptidyl-histidine dephosphorylation);GO:0101006(protein histidine phosphatase activity);GO:0101006(protein histidine phosphatase activity)	NA	K01112	EC:3.9.1.3	janus A, isoform B [Drosophila melanogaster]	34.3793	28.1378	81.2713	96.6282	92.9594	52.0466	81.9621	108.238	80.5064	107.754
chr3R	30037984	30038728	-	FBgn0001281	janB	FBtr0085598	GO:0003674(molecular_function);GO:0005575(cellular_component);GO:0005829(cytosol);GO:0007548(sex differentiation);GO:0030154(cell differentiation);GO:0035971(peptidyl-histidine dephosphorylation);GO:0101006(protein histidine phosphatase activity)	NA	K01112	EC:3.9.1.3	janus B [Drosophila melanogaster]	0.398056	0.522559	269.148	194.607	355.069	380.835	285.458	212.329	279.998	188.365
chr2R	8691448	8692844	+	FBgn0001285	Jon44E	FBtr0088704;FBtr0345661	GO:0004252(serine-type endopeptidase activity);GO:0006508(proteolysis);GO:0008233(peptidase activity);GO:0008236(serine-type peptidase activity);GO:0016787(hydrolase activity);GO:0016787(hydrolase activity)	NA	NA	NA	jonah 44E, isoform A [Drosophila melanogaster]	10.0463	8.83444	4.23587	4.29209	18.206	19.555	23.0539	34.1812	11.1521	18.3039
chr2R	10096480	10098556	+	FBgn0001291	Jra	FBtr0088410;FBtr0088411;FBtr0330606	GO:0000122(negative regulation of transcription by RNA polymerase II);GO:0000165(MAPK cascade);GO:0000790(nuclear chromatin);GO:0000978(RNA polymerase II proximal promoter sequence-specific DNA binding);GO:0000981(DNA-binding transcription factor activity, RNA polymerase II-specific);GO:0001736(establishment of planar polarity);GO:0003677(DNA binding);GO:0003700(DNA-binding transcription factor a…	04013(MAPK signaling pathway - fly - Drosophila melanogaster (fruit fly));04137(Mitophagy - animal - Drosophila melanogaster (fruit fly));04214(Apoptosis - fly - Drosophila melanogaster (fruit fly));04310(Wnt signaling pathway - Drosophila melanogaster (fruit fly));04624(Toll and Imd signaling pathway - Drosophila melanogaster (fruit fly));04933(AGE-RAGE signaling pathway in diabetic complication…	K04448	NA	Jun-related antigen, isoform C [Drosophila melanogaster]	18.2306	18.4458	29.0461	21.0947	37.0983	35.627	30.8091	26.5304	29.0534	26.7044
chr3R	12682186	12689367	-	FBgn0001296	kar	FBtr0082666;FBtr0302563	GO:0006727(ommochrome biosynthetic process);GO:0008028(monocarboxylic acid transmembrane transporter activity);GO:0016020(membrane);GO:0016021(integral component of membrane);GO:0055085(transmembrane transport);GO:0055085(transmembrane transport)	NA	K08187	NA	karmoisin, isoform B [Drosophila melanogaster]	16.9419	17.1923	9.33283	13.7312	11.0159	11.3013	10.6887	14.1515	8.58656	12.9917
chr3R	29765995	29794113	+	FBgn0001297	kay	FBtr0099988;FBtr0099989;FBtr0339165;FBtr0099990;FBtr0290076	GO:0000978(RNA polymerase II proximal promoter sequence-specific DNA binding);GO:0000981(DNA-binding transcription factor activity, RNA polymerase II-specific);GO:0001077(GO_0001077);GO:0001228(DNA-binding transcription activator activity, RNA polymerase II-specific);GO:0001736(establishment of planar polarity);GO:0003677(DNA binding);GO:0003700(DNA-binding transcription factor activity);GO:00046…	04013(MAPK signaling pathway - fly - Drosophila melanogaster (fruit fly));04214(Apoptosis - fly - Drosophila melanogaster (fruit fly));04624(Toll and Imd signaling pathway - Drosophila melanogaster (fruit fly));04624(Toll and Imd signaling pathway - Drosophila melanogaster (fruit fly))	K09031	NA	kayak, isoform F [Drosophila melanogaster]	37.3291	37.2059	34.2459	34.8722	32.2483	32.3965	26.5197	24.6401	31.168	28.5856
chr2L	18129884	18138083	-	FBgn0001301	kel	FBtr0081042;FBtr0081043	GO:0005515(protein binding);GO:0005515(protein binding)	NA	K10443	NA	kelch, isoform B [Drosophila melanogaster]	9.31902	9.67293	9.66246	9.37204	8.06064	8.58507	9.63747	8.57733	9.4462	8.19198
chr2R	16266960	16271971	-	FBgn0001308	Khc	FBtr0087184	GO:0000166(nucleotide binding);GO:0001754(eye photoreceptor cell differentiation);GO:0003774(motor activity);GO:0003777(microtubule motor activity);GO:0005515(protein binding);GO:0005523(tropomyosin binding);GO:0005524(ATP binding);GO:0005737(cytoplasm);GO:0005829(cytosol);GO:0005856(cytoskeleton);GO:0005871(kinesin complex);GO:0005874(microtubule);GO:0007018(microtubule-based movement);GO:000709…	04144(Endocytosis - Drosophila melanogaster (fruit fly))	K10396	NA	kinesin heavy chain [Drosophila melanogaster]	39.6119	39.3083	30.117	27.7094	31.5612	31.5469	31.6957	31.3374	30.3805	32.8817
chr3R	5378093	5392866	-	FBgn0001311	kkv	FBtr0078798;FBtr0078800;FBtr0301398	GO:0001838(embryonic epithelial tube formation);GO:0004100(chitin synthase activity);GO:0005737(cytoplasm);GO:0006031(chitin biosynthetic process);GO:0006035(cuticle chitin biosynthetic process);GO:0006038(cell wall chitin biosynthetic process);GO:0007424(open tracheal system development);GO:0007443(Malpighian tubule morphogenesis);GO:0008362(chitin-based embryonic cuticle biosynthetic process);G…	00520(Amino sugar and nucleotide sugar metabolism - Drosophila melanogaster (fruit fly));01100(Metabolic pathways - Drosophila melanogaster (fruit fly));01100(Metabolic pathways - Drosophila melanogaster (fruit fly))	K00698	EC:2.4.1.16	krotzkopf verkehrt, isoform A [Drosophila melanogaster]	23.2637	22.9134	31.3599	41.6526	35.1623	35.6653	32.4241	36.3007	39.9911	54.8091
Y	573088	664173	+	FBgn0001313	kl-2	FBtr0346722	GO:0003341(cilium movement);GO:0003777(microtubule motor activity);GO:0005524(ATP binding);GO:0007018(microtubule-based movement);GO:0008569(ATP-dependent microtubule motor activity, minus-end-directed);GO:0016020(membrane);GO:0016021(integral component of membrane);GO:0016787(hydrolase activity);GO:0016887(ATPase activity);GO:0030286(dynein complex);GO:0031514(motile cilium);GO:0036156(inner dyn…	NA	K10408	NA	male fertility factor kl2 [Drosophila melanogaster]	0	0	1.37005	1.30477	1.2502	1.24084	0.781931	0.572218	0.849719	0.574595
chr3L	434083	540614	-	FBgn0001316	klar	FBtr0110818;FBtr0343527;FBtr0112807;FBtr0333852;FBtr0333851;FBtr0072565;FBtr0333850;FBtr0112808	GO:0001745(compound eye morphogenesis);GO:0005515(protein binding);GO:0005635(nuclear envelope);GO:0005640(nuclear outer membrane);GO:0005737(cytoplasm);GO:0005811(lipid droplet);GO:0005881(cytoplasmic microtubule);GO:0006869(lipid transport);GO:0006997(nucleus organization);GO:0007097(nuclear migration);GO:0007523(larval visceral muscle development);GO:0016020(membrane);GO:0016021(integral compo…	NA	NA	NA	klarsicht, isoform D [Drosophila melanogaster]	23.9179	22.8554	12.0266	12.9483	13.1682	13.2037	13.0169	12.1582	14.2848	12.5962
chr2R	14772650	14807061	-	FBgn0001319	kn	FBtr0329882;FBtr0087465;FBtr0112809;FBtr0301400;FBtr0112810	GO:0001700(embryonic development via the syncytial blastoderm);GO:0003677(DNA binding);GO:0003700(DNA-binding transcription factor activity);GO:0005634(nucleus);GO:0006351(transcription, DNA-templated);GO:0006355(regulation of transcription, DNA-templated);GO:0007275(multicellular organism development);GO:0007350(blastoderm segmentation);GO:0007367(segment polarity determination);GO:0007419(ventr…	NA	K09103	NA	knot, isoform C [Drosophila melanogaster]	0.569087	0.763187	0.740477	0.669161	0.845585	0.769325	0.938524	0.686554	0.771992	0.672206
chr3L	20692330	20695378	-	FBgn0001320	kni	FBtr0344836;FBtr0078283	GO:0000122(negative regulation of transcription by RNA polymerase II);GO:0001078(GO_0001078);GO:0001227(DNA-binding transcription repressor activity, RNA polymerase II-specific);GO:0003677(DNA binding);GO:0003700(DNA-binding transcription factor activity);GO:0005515(protein binding);GO:0005634(nucleus);GO:0006351(transcription, DNA-templated);GO:0006355(regulation of transcription, DNA-templated)…	NA	K08706	NA	knirps, isoform B [Drosophila melanogaster]	4.348	4.33475	7.00448	3.64018	6.71977	6.87546	4.81346	5.85579	6.9352	6.23341
chr3R	10122365	10125664	-	FBgn0001321	knk	FBtr0082194	GO:0001838(embryonic epithelial tube formation);GO:0006031(chitin biosynthetic process);GO:0006035(cuticle chitin biosynthetic process);GO:0007362(terminal region determination);GO:0007424(open tracheal system development);GO:0008293(torso signaling pathway);GO:0008362(chitin-based embryonic cuticle biosynthetic process);GO:0035002(liquid clearance, open tracheal system);GO:0035149(lumen formatio…	NA	NA	NA	knickkopf [Drosophila melanogaster]	11.7533	10.953	16.9456	16.1009	17.1299	15.2083	11.3757	11.2135	13.4362	15.2797
chr3L	20597141	20620659	-	FBgn0001323	knrl	FBtr0078212;FBtr0346815	GO:0003677(DNA binding);GO:0003700(DNA-binding transcription factor activity);GO:0005634(nucleus);GO:0006351(transcription, DNA-templated);GO:0006355(regulation of transcription, DNA-templated);GO:0007088(regulation of mitotic nuclear division);GO:0007275(multicellular organism development);GO:0007424(open tracheal system development);GO:0007427(epithelial cell migration, open tracheal system);GO…	NA	K08706	NA	knirps-like, isoform A [Drosophila melanogaster]	6.15261	5.67922	5.98015	4.55968	8.27795	8.80329	5.45839	4.24041	4.98268	3.16388
chr3L	19836614	19844944	+	FBgn0001324	kto	FBtr0074884;FBtr0304716	GO:0003712(transcription coregulator activity);GO:0003713(transcription coactivator activity);GO:0005515(protein binding);GO:0005634(nucleus);GO:0005700(polytene chromosome);GO:0006351(transcription, DNA-templated);GO:0006357(regulation of transcription by RNA polymerase II);GO:0007275(multicellular organism development);GO:0007406(negative regulation of neuroblast proliferation);GO:0016592(media…	NA	K15162	NA	kohtalo, isoform A [Drosophila melanogaster]	3.61678	3.69157	4.87233	4.40248	4.70651	4.50725	5.43984	5.24484	4.85882	5.14804
chr2R	25226611	25231394	+	FBgn0001325	Kr	FBtr0072449;FBtr0333162	GO:0000122(negative regulation of transcription by RNA polymerase II);GO:0000981(DNA-binding transcription factor activity, RNA polymerase II-specific);GO:0003676(nucleic acid binding);GO:0003677(DNA binding);GO:0003700(DNA-binding transcription factor activity);GO:0003705(GO_0003705);GO:0005634(nucleus);GO:0006342(chromatin silencing);GO:0007275(multicellular organism development);GO:0007354(zyg…	NA	K09231	NA	kruppel, isoform A [Drosophila melanogaster]	0.219361	0.153394	0.366458	0.292602	0.306865	0.336832	0.23493	0.278014	0.42667	0.379659
X	2237858	2242035	-	FBgn0001330	kz	FBtr0070419;FBtr0342769	GO:0000166(nucleotide binding);GO:0000462(maturation of SSU-rRNA from tricistronic rRNA transcript (SSU-rRNA, 5.8S rRNA, LSU-rRNA));GO:0003676(nucleic acid binding);GO:0003723(RNA binding);GO:0004004(ATP-dependent RNA helicase activity);GO:0004386(helicase activity);GO:0005524(ATP binding);GO:0005634(nucleus);GO:0005730(nucleolus);GO:0005737(cytoplasm);GO:0006396(RNA processing);GO:0016787(hydrol…	NA	NA	NA	kurz, isoform A [Drosophila melanogaster]	6.06924	6.05196	1.77117	1.86027	1.00017	1.16345	1.67269	1.8735	1.5763	1.95157
X	629773	633633	+	FBgn0001341	Mybbp1A	FBtr0070119	GO:0003677(DNA binding);GO:0003714(transcription corepressor activity);GO:0003887(DNA-directed DNA polymerase activity);GO:0005634(nucleus);GO:0005730(nucleolus);GO:0005737(cytoplasm);GO:0006351(transcription, DNA-templated);GO:0006355(regulation of transcription, DNA-templated);GO:0008134(transcription factor binding);GO:0042254(ribosome biogenesis);GO:0043565(sequence-specific DNA binding);GO:0…	NA	K02331	EC:2.7.7.7	lethal (1) 1Bi [Drosophila melanogaster]	13.3735	12.9027	3.3073	3.02274	2.43176	2.77617	3.1552	3.0711	3.14186	3.61774
X	2588503	2599111	+	FBgn0001404	egh	FBtr0070439;FBtr0070440;FBtr0340091	GO:0001744(optic lobe placode formation);GO:0005737(cytoplasm);GO:0006688(glycosphingolipid biosynthetic process);GO:0007275(multicellular organism development);GO:0007281(germ cell development);GO:0007293(germarium-derived egg chamber formation);GO:0007298(border follicle cell migration);GO:0007299(ovarian follicle cell-cell adhesion);GO:0007411(axon guidance);GO:0008049(male courtship behavior)…	04320(Dorso-ventral axis formation - Drosophila melanogaster (fruit fly));04320(Dorso-ventral axis formation - Drosophila melanogaster (fruit fly))	K02359	NA	egghead, isoform C [Drosophila melanogaster]	23.2337	23.0468	20.9422	16.0504	20.2258	20.2552	19.9496	16.7884	22.7016	17.0782
X	11324294	11325308	-	FBgn0001491	l(1)10Bb	FBtr0073460	GO:0000398(mRNA splicing, via spliceosome);GO:0003674(molecular_function);GO:0005634(nucleus);GO:0005681(spliceosomal complex);GO:0071011(precatalytic spliceosome);GO:0071013(catalytic step 2 spliceosome)	03040(Spliceosome - Drosophila melanogaster (fruit fly))	K12873	NA	lethal (1) 10Bb [Drosophila melanogaster]	28.1131	27.7287	23.0482	24.4746	28.2235	28.9563	24.0335	28.6432	22.2401	29.2707
X	21385518	21387946	-	FBgn0001565	Hlc	FBtr0077221;FBtr0343853	GO:0003676(nucleic acid binding);GO:0004004(ATP-dependent RNA helicase activity);GO:0004386(helicase activity);GO:0005524(ATP binding);GO:0005730(nucleolus);GO:0005737(cytoplasm);GO:0006364(rRNA processing);GO:0010501(RNA secondary structure unwinding);GO:0016787(hydrolase activity);GO:0016887(ATPase activity);GO:0016887(ATPase activity)	NA	K14810	EC:3.6.4.13	helicase, isoform A [Drosophila melanogaster]	32.6871	31.4069	15.4378	18.6353	13.1533	14.3801	20.1346	23.1537	15.8115	16.281
X	13736570	13744683	-	FBgn0001612	Grip91	FBtr0073841	GO:0000212(meiotic spindle organization);GO:0000226(microtubule cytoskeleton organization);GO:0000278(mitotic cell cycle);GO:0000922(spindle pole);GO:0000923(equatorial microtubule organizing center);GO:0000930(gamma-tubulin complex);GO:0005200(structural constituent of cytoskeleton);GO:0005737(cytoplasm);GO:0005813(centrosome);GO:0005815(microtubule organizing center);GO:0005856(cytoskeleton);GO…	NA	K16570	NA	Gamma-tubulin ring protein 91 [Drosophila melanogaster]	9.38427	9.30365	3.64705	3.96952	3.29685	3.91085	4.2033	3.56662	3.78965	3.37747
X	11369665	11409776	+	FBgn0001624	dlg1	FBtr0073483;FBtr0073491;FBtr0073492;FBtr0333263;FBtr0073488;FBtr0073490;FBtr0112813;FBtr0302114;FBtr0073484;FBtr0301288;FBtr0112812;FBtr0073485;FBtr0073487;FBtr0073489;FBtr0330390;FBtr0308089;FBtr0333261;FBtr0073486;FBtr0301289;FBtr0333262;FBtr0308088	GO:0000122(negative regulation of transcription by RNA polymerase II);GO:0000132(establishment of mitotic spindle orientation);GO:0001708(cell fate specification);GO:0001738(morphogenesis of a polarized epithelium);GO:0002009(morphogenesis of an epithelium);GO:0004385(guanylate kinase activity);GO:0005154(epidermal growth factor receptor binding);GO:0005515(protein binding);GO:0005737(cytoplasm);…	04391(Hippo signaling pathway - fly - Drosophila melanogaster (fruit fly));04391(Hippo signaling pathway - fly - Drosophila melanogaster (fruit fly))	K12076	NA	discs large 1, isoform R [Drosophila melanogaster]	24.5913	25.2262	25.5736	18.1347	19.6407	20.2529	22.0033	14.7563	24.6732	15.2371
chr2L	5986348	5988854	+	FBgn0001941	ifc	FBtr0079179;FBtr0332599	GO:0005739(mitochondrion);GO:0005886(plasma membrane);GO:0006629(lipid metabolic process);GO:0007053(spindle assembly involved in male meiosis);GO:0007283(spermatogenesis);GO:0016006(Nebenkern);GO:0016020(membrane);GO:0016021(integral component of membrane);GO:0016491(oxidoreductase activity);GO:0030148(sphingolipid biosynthetic process);GO:0042284(sphingolipid delta-4 desaturase activity);GO:004…	00600(Sphingolipid metabolism - Drosophila melanogaster (fruit fly));01100(Metabolic pathways - Drosophila melanogaster (fruit fly));01100(Metabolic pathways - Drosophila melanogaster (fruit fly))	K04712	1.14.18.5;EC:1.14.19.17	infertile crescent, isoform A [Drosophila melanogaster]	38.3154	38.4213	23.9902	23.9349	27.6007	27.5953	33.8131	31.351	26.3629	25.6799
chr2L	5981764	5985909	+	FBgn0001942	eIF4A	FBtr0079176;FBtr0079175;FBtr0307068;FBtr0079178;FBtr0079177;FBtr0331201	GO:0000166(nucleotide binding);GO:0000278(mitotic cell cycle);GO:0000381(regulation of alternative mRNA splicing, via spliceosome);GO:0002168(instar larval development);GO:0003676(nucleic acid binding);GO:0003723(RNA binding);GO:0003724(RNA helicase activity);GO:0003743(translation initiation factor activity);GO:0004004(ATP-dependent RNA helicase activity);GO:0004386(helicase activity);GO:0005515…	03013(RNA transport - Drosophila melanogaster (fruit fly));03013(RNA transport - Drosophila melanogaster (fruit fly))	K03257	NA	eukaryotic translation initiation factor 4A, isoform C [Drosophila melanogaster]	483.005	495.583	329.33	318.531	284.369	279.22	327.621	303.876	329.116	329.728
chr2L	13827941	13829741	-	FBgn0001961	Arpc1	FBtr0080569;FBtr0080570	GO:0000902(cell morphogenesis);GO:0001745(compound eye morphogenesis);GO:0003779(actin binding);GO:0005200(structural constituent of cytoskeleton);GO:0005515(protein binding);GO:0005737(cytoplasm);GO:0005856(cytoskeleton);GO:0005885(Arp2/3 protein complex);GO:0006886(intracellular protein transport);GO:0007409(axonogenesis);GO:0007413(axonal fasciculation);GO:0008407(chaeta morphogenesis);GO:0015…	04144(Endocytosis - Drosophila melanogaster (fruit fly));04144(Endocytosis - Drosophila melanogaster (fruit fly))	K05757	NA	Actin-related protein 2/3 complex, subunit 1, isoform A [Drosophila melanogaster]	18.0252	17.5904	20.001	27.5399	20.7258	21.6763	24.1556	31.7113	35.7782	49.3577
chr2L	13813816	13819824	+	FBgn0001965	Sos	FBtr0080541	GO:0000786(nucleosome);GO:0003677(DNA binding);GO:0005085(guanyl-nucleotide exchange factor activity);GO:0005088(Ras guanyl-nucleotide exchange factor activity);GO:0005089(Rho guanyl-nucleotide exchange factor activity);GO:0005515(protein binding);GO:0005737(cytoplasm);GO:0005829(cytosol);GO:0007173(epidermal growth factor receptor signaling pathway);GO:0007264(small GTPase mediated signal transd…	04013(MAPK signaling pathway - fly - Drosophila melanogaster (fruit fly));04068(FoxO signaling pathway - Drosophila melanogaster (fruit fly));04150(mTOR signaling pathway - Drosophila melanogaster (fruit fly));04320(Dorso-ventral axis formation - Drosophila melanogaster (fruit fly))	K03099	NA	FI22903p1, partial [Drosophila melanogaster]	5.55677	5.81028	4.45392	4.85004	5.1775	5.15208	5.23864	5.77114	5.71019	6.18527
chr2L	14019357	14020208	-	FBgn0001967	NimC3	FBtr0290243	GO:0003674(molecular_function);GO:0006909(phagocytosis);GO:0016021(integral component of membrane)	NA	NA	NA	nimrod C3 [Drosophila melanogaster]	0	0	0.1377	0.168712	0.472177	0.879701	0.072931	0.233946	0.703102	0.107503
chr2L	14359252	14361411	+	FBgn0001970	Pgant35A	FBtr0080629	GO:0000139(Golgi membrane);GO:0004653(polypeptide N-acetylgalactosaminyltransferase activity);GO:0005112(Notch binding);GO:0005794(Golgi apparatus);GO:0005795(Golgi stack);GO:0006486(protein glycosylation);GO:0007424(open tracheal system development);GO:0008593(regulation of Notch signaling pathway);GO:0009312(oligosaccharide biosynthetic process);GO:0016020(membrane);GO:0016021(integral componen…	00512(Mucin type O-glycan biosynthesis - Drosophila melanogaster (fruit fly));01100(Metabolic pathways - Drosophila melanogaster (fruit fly))	K00710	EC:2.4.1.41	polypeptide N-acetylgalactosaminyltransferase 35A [Drosophila melanogaster]	4.13227	3.77772	3.67272	5.17213	3.00282	3.4072	4.02643	5.30509	3.49563	4.64625
chr2L	15036293	15038861	-	FBgn0001977	CIAPIN1	FBtr0080725	GO:0003674(molecular_function);GO:0005737(cytoplasm);GO:0005739(mitochondrion);GO:0005758(mitochondrial intermembrane space);GO:0009055(electron transfer activity);GO:0016226(iron-sulfur cluster assembly);GO:0022900(electron transport chain);GO:0030707(ovarian follicle cell development);GO:0043066(negative regulation of apoptotic process);GO:0046872(metal ion binding);GO:0051536(iron-sulfur clust…	NA	K22746	NA	yellow-c, isoform A [Drosophila melanogaster]	24.9404	25.057	37.2082	25.4869	25.797	24.5318	24.7131	27.579	26.1424	32.8531
chr2L	15113480	15118069	+	FBgn0001978	stc	FBtr0080705;FBtr0080706;FBtr0332473;FBtr0332474	GO:0000122(negative regulation of transcription by RNA polymerase II);GO:0000977(RNA polymerase II regulatory region sequence-specific DNA binding);GO:0001078(GO_0001078);GO:0003676(nucleic acid binding);GO:0003677(DNA binding);GO:0003700(DNA-binding transcription factor activity);GO:0003723(RNA binding);GO:0005634(nucleus);GO:0006355(regulation of transcription, DNA-templated);GO:0006366(transcr…	NA	K12236	NA	shuttle craft, isoform B [Drosophila melanogaster]	18.7692	19.2901	12.1502	12.7837	10.1029	10.1834	13.5632	12.3678	12.3466	11.7178
chr2L	15333866	15336138	+	FBgn0001981	esg	FBtr0080734	GO:0000122(negative regulation of transcription by RNA polymerase II);GO:0000977(RNA polymerase II regulatory region sequence-specific DNA binding);GO:0001078(GO_0001078);GO:0001227(DNA-binding transcription repressor activity, RNA polymerase II-specific);GO:0001708(cell fate specification);GO:0001709(cell fate determination);GO:0003676(nucleic acid binding);GO:0003677(DNA binding);GO:0005634(nuc…	NA	K05706	NA	escargot [Drosophila melanogaster]	1.1753	1.09028	3.11404	1.35635	5.11683	5.56845	5.85815	4.44667	3.95325	3.20864
chr2L	15423297	15425580	-	FBgn0001983	wor	FBtr0080740	GO:0003676(nucleic acid binding);GO:0003700(DNA-binding transcription factor activity);GO:0005634(nucleus);GO:0007417(central nervous system development);GO:0007419(ventral cord development);GO:0007420(brain development);GO:0045944(positive regulation of transcription by RNA polymerase II);GO:0050767(regulation of neurogenesis);GO:0055059(asymmetric neuroblast division);GO:2000177(regulation of n…	NA	K05706	NA	worniu [Drosophila melanogaster]	0	0	0	0.010442	0.030834	0.058466	0	0.010507	0	0.021489
chr2L	15752263	15755900	+	FBgn0001986	Mtr4	FBtr0080760	GO:0000398(mRNA splicing, via spliceosome);GO:0000460(maturation of 5.8S rRNA);GO:0003676(nucleic acid binding);GO:0003723(RNA binding);GO:0003724(RNA helicase activity);GO:0004004(ATP-dependent RNA helicase activity);GO:0004386(helicase activity);GO:0005524(ATP binding);GO:0005634(nucleus);GO:0006401(RNA catabolic process);GO:0016787(hydrolase activity);GO:0016887(ATPase activity);GO:0051607(def…	03018(RNA degradation - Drosophila melanogaster (fruit fly))	NA	NA	Mtr4 helicase [Drosophila melanogaster]	9.70181	9.4879	5.0127	5.90216	4.36993	4.29134	5.79174	6.46181	4.8836	6.41215
chr2L	15756002	15762758	-	FBgn0001987	Gli	FBtr0080769;FBtr0080765;FBtr0080768;FBtr0343721	GO:0005886(plasma membrane);GO:0005887(integral component of plasma membrane);GO:0005918(septate junction);GO:0007158(neuron cell-cell adhesion);GO:0007298(border follicle cell migration);GO:0008039(synaptic target recognition);GO:0008065(establishment of blood-nerve barrier);GO:0009986(cell surface);GO:0016020(membrane);GO:0016021(integral component of membrane);GO:0016321(female meiosis chromos…	NA	NA	NA	gliotactin, isoform A [Drosophila melanogaster]	6.02269	6.26407	7.39727	9.61977	11.5632	9.0499	9.39686	11.6069	8.4611	10.7017
chr2L	15749319	15751078	-	FBgn0001989	ND-B17	FBtr0343722;FBtr0080771	GO:0003954(NADH dehydrogenase activity);GO:0005747(mitochondrial respiratory chain complex I);GO:0006120(mitochondrial electron transport, NADH to ubiquinone);GO:0016491(oxidoreductase activity);GO:0055114(oxidation-reduction process);GO:0055114(oxidation-reduction process)	00190(Oxidative phosphorylation - Drosophila melanogaster (fruit fly));00190(Oxidative phosphorylation - Drosophila melanogaster (fruit fly))	K03962	NA	NADH dehydrogenase (ubiquinone) B17 subunit, isoform A [Drosophila melanogaster]	126.923	128.025	110.215	168.269	74.9111	76.0846	95.754	173.835	105.83	211.585
chr2L	15766133	15768349	-	FBgn0001990	wek	FBtr0331282;FBtr0080764	GO:0003676(nucleic acid binding);GO:0005515(protein binding);GO:0005634(nucleus);GO:0005829(cytosol);GO:0005886(plasma membrane);GO:0007275(multicellular organism development);GO:0007311(maternal specification of dorsal/ventral axis, oocyte, germ-line encoded);GO:0008063(Toll signaling pathway);GO:0008270(zinc ion binding);GO:0009898(cytoplasmic side of plasma membrane);GO:0009950(dorsal/ventral …	NA	NA	NA	weckle, isoform A [Drosophila melanogaster]	6.52914	6.45235	4.11695	4.49711	3.71516	3.62217	4.03487	4.12384	4.01397	4.60344
chr2L	16165831	16190540	+	FBgn0001991	Ca-alpha1D	FBtr0332021;FBtr0332022;FBtr0332023;FBtr0332024;FBtr0332025;FBtr0090005;FBtr0332020;FBtr0090003;FBtr0090006	GO:0005216(ion channel activity);GO:0005244(voltage-gated ion channel activity);GO:0005245(voltage-gated calcium channel activity);GO:0005262(calcium channel activity);GO:0005622(intracellular);GO:0005891(voltage-gated calcium channel complex);GO:0006811(ion transport);GO:0006816(calcium ion transport);GO:0006936(muscle contraction);GO:0008331(high voltage-gated calcium channel activity);GO:00160…	NA	K04851	NA	uncharacterized protein Dsimw501_GD24041, isoform D [Drosophila simulans]	12.0028	11.6178	15.9784	16.3555	16.9514	17.3313	13.484	14.2774	15.8262	14.3551
chr2L	16294183	16296969	+	FBgn0001992	Cyp303a1	FBtr0080828;FBtr0343812	GO:0004497(monooxygenase activity);GO:0005506(iron ion binding);GO:0005783(endoplasmic reticulum);GO:0005789(endoplasmic reticulum membrane);GO:0007423(sensory organ development);GO:0016020(membrane);GO:0016491(oxidoreductase activity);GO:0016705(oxidoreductase activity, acting on paired donors, with incorporation or reduction of molecular oxygen);GO:0020037(heme binding);GO:0031090(organelle mem…	NA	NA	NA	Cyp303a1, isoform A [Drosophila melanogaster]	0.642093	0.732993	0.624719	0.787167	0.566175	0.675849	1.36375	1.1996	0.989234	0.801983
chr2L	16263556	16287730	-	FBgn0001994	crp	FBtr0343814;FBtr0080854	GO:0003700(DNA-binding transcription factor activity);GO:0005634(nucleus);GO:0006357(regulation of transcription by RNA polymerase II);GO:0007526(larval somatic muscle development);GO:0017022(myosin binding);GO:0043565(sequence-specific DNA binding);GO:0046983(protein dimerization activity);GO:0046983(protein dimerization activity)	NA	NA	NA	cropped, isoform A [Drosophila melanogaster]	24.2438	24.8674	11.2233	9.71707	11.8876	12.5757	14.4192	11.5886	12.4515	8.96205
chr2L	16328059	16329132	-	FBgn0001995	mRpL4	FBtr0080843	GO:0003723(RNA binding);GO:0003735(structural constituent of ribosome);GO:0005762(mitochondrial large ribosomal subunit);GO:0005840(ribosome);GO:0006412(translation);GO:0022626(cytosolic ribosome);GO:0032543(mitochondrial translation)	03010(Ribosome - Drosophila melanogaster (fruit fly))	K02926	NA	mitochondrial ribosomal protein L4 [Drosophila melanogaster]	33.2153	32.302	21.0953	14.844	15.6124	15.6291	15.8738	14.5793	19.3783	21.6984
chr2L	19049843	19051612	-	FBgn0002021	l(2)37Bb	FBtr0081177	GO:0005737(cytoplasm);GO:0005747(mitochondrial respiratory chain complex I);GO:0016491(oxidoreductase activity);GO:0032981(mitochondrial respiratory chain complex I assembly);GO:0055114(oxidation-reduction process)	NA	K18166	NA	lethal (2) 37Bb [Drosophila melanogaster]	13.9616	13.9866	11.1922	11.1525	9.29892	9.52646	16.5706	17.2457	13.1171	12.3053
chr2L	19041862	19043614	+	FBgn0002022	Catsup	FBtr0081143	GO:0005385(zinc ion transmembrane transporter activity);GO:0006882(cellular zinc ion homeostasis);GO:0007298(border follicle cell migration);GO:0007300(ovarian nurse cell to oocyte transport);GO:0008021(synaptic vesicle);GO:0010312(detoxification of zinc ion);GO:0016020(membrane);GO:0016021(integral component of membrane);GO:0030001(metal ion transport);GO:0030234(enzyme regulator activity);GO:00…	NA	K14713	NA	catecholamines up [Drosophila melanogaster]	20.7024	21.6709	25.0436	25.6311	20.8897	21.8567	30.7942	33.6519	24.181	31.1309
chr2L	19079256	19108427	-	FBgn0002023	Lim3	FBtr0309834;FBtr0081170;FBtr0309833;FBtr0329940;FBtr0309832;FBtr0081169;FBtr0309835	GO:0000977(RNA polymerase II regulatory region sequence-specific DNA binding);GO:0000981(DNA-binding transcription factor activity, RNA polymerase II-specific);GO:0003677(DNA binding);GO:0005634(nucleus);GO:0006355(regulation of transcription, DNA-templated);GO:0007399(nervous system development);GO:0008045(motor neuron axon guidance);GO:0010628(positive regulation of gene expression);GO:0030182(…	NA	K09374	NA	Lim3, isoform G [Drosophila melanogaster]	0.897778	0.998563	1.76804	1.64698	3.05285	3.17533	2.79766	1.9062	3.93678	3.17446
chr2L	19121345	19123869	-	FBgn0002031	l(2)37Cc	FBtr0346428;FBtr0081165;FBtr0081164	GO:0005739(mitochondrion);GO:0007275(multicellular organism development);GO:0016020(membrane);GO:0071456(cellular response to hypoxia);GO:0071456(cellular response to hypoxia)	NA	K17080	NA	uncharacterized protein Dere_GG21649, isoform A [Drosophila erecta]	42.4946	43.2665	28.3777	38.6538	32.4631	33.5995	33.1869	44.0046	32.4171	50.423
chr2L	19114401	19116570	+	FBgn0002036	CG10561	FBtr0081155	GO:0003674(molecular_function);GO:0005737(cytoplasm);GO:0008150(biological_process);GO:0016491(oxidoreductase activity);GO:0046208(spermine catabolic process);GO:0046592(polyamine oxidase activity);GO:0055114(oxidation-reduction process)	NA	NA	NA	uncharacterized protein Dmel_CG10561 [Drosophila melanogaster]	11.1792	11.9752	35.3142	40.2525	32.868	33.9763	38.339	42.7998	35.2442	42.4088
chr2L	19493251	19497978	+	FBgn0002044	swm	FBtr0081244;FBtr0331325;FBtr0331326;FBtr0081245	GO:0003676(nucleic acid binding);GO:0003723(RNA binding);GO:0003729(mRNA binding);GO:0005515(protein binding);GO:0005634(nucleus);GO:0006397(mRNA processing);GO:0007275(multicellular organism development);GO:0010628(positive regulation of gene expression);GO:0045879(negative regulation of smoothened signaling pathway);GO:0046833(positive regulation of RNA export from nucleus);GO:0046872(metal ion…	NA	K13192	NA	second mitotic wave missing, isoform A [Drosophila melanogaster]	25.0141	25.2453	17.5631	17.1529	15.9673	15.7814	16.444	14.4187	16.5983	13.8955
chr2R	12877004	12883168	+	FBgn0002069	AspRS	FBtr0332882;FBtr0087784;FBtr0339391	GO:0000166(nucleotide binding);GO:0003676(nucleic acid binding);GO:0003723(RNA binding);GO:0004812(aminoacyl-tRNA ligase activity);GO:0004815(aspartate-tRNA ligase activity);GO:0005524(ATP binding);GO:0005737(cytoplasm);GO:0005829(cytosol);GO:0006418(tRNA aminoacylation for protein translation);GO:0006422(aspartyl-tRNA aminoacylation);GO:0016874(ligase activity);GO:0017101(aminoacyl-tRNA syntheta…	00970(Aminoacyl-tRNA biosynthesis - Drosophila melanogaster (fruit fly));00970(Aminoacyl-tRNA biosynthesis - Drosophila melanogaster (fruit fly))	K22503	EC:6.1.1.12	Aspartyl-tRNA synthetase, isoform A [Drosophila melanogaster]	46.2343	47.617	21.5873	28.0716	24.3929	24.2282	27.7444	33.0182	28.6396	33.5885
chr2L	9839	21376	-	FBgn0002121	l(2)gl	FBtr0078170;FBtr0078171;FBtr0078166;FBtr0078167;FBtr0078168;FBtr0306590;FBtr0306591;FBtr0306592;FBtr0330655	GO:0000132(establishment of mitotic spindle orientation);GO:0000149(SNARE binding);GO:0001738(morphogenesis of a polarized epithelium);GO:0002009(morphogenesis of an epithelium);GO:0004860(protein kinase inhibitor activity);GO:0005096(GTPase activator activity);GO:0005515(protein binding);GO:0005576(extracellular region);GO:0005737(cytoplasm);GO:0005829(cytosol);GO:0005856(cytoskeleton);GO:000588…	04391(Hippo signaling pathway - fly - Drosophila melanogaster (fruit fly));04391(Hippo signaling pathway - fly - Drosophila melanogaster (fruit fly))	K06094	NA	lethal (2) giant larvae, isoform A [Drosophila melanogaster]	31.0497	32.2692	18.2783	14.5845	21.7401	21.7981	19.2499	16.3013	20.2514	16.4217
chr2R	23706913	23709026	+	FBgn0002174	l(2)tid	FBtr0089505;FBtr0344995;FBtr0089503;FBtr0089504;FBtr0306253	GO:0005524(ATP binding);GO:0006457(protein folding);GO:0009408(response to heat);GO:0031072(heat shock protein binding);GO:0046872(metal ion binding);GO:0051082(unfolded protein binding);GO:0051082(unfolded protein binding)	NA	K09504	NA	lethal (2) tumorous imaginal discs, isoform D [Drosophila melanogaster]	23.9281	22.9501	37.3497	43.5418	38.9675	37.1803	39.3828	53.1472	36.3798	52.3635
chr3L	1871574	1876312	-	FBgn0002183	dre4	FBtr0072864;FBtr0072865	GO:0001672(regulation of chromatin assembly or disassembly);GO:0003682(chromatin binding);GO:0005634(nucleus);GO:0005694(chromosome);GO:0005703(polytene chromosome puff);GO:0005705(polytene chromosome interband);GO:0005730(nucleolus);GO:0005829(cytosol);GO:0006260(DNA replication);GO:0006281(DNA repair);GO:0006351(transcription, DNA-templated);GO:0006368(transcription elongation from RNA polymera…	NA	NA	NA	dre4, isoform B [Drosophila melanogaster]	23.7941	24.4837	8.33805	7.92598	9.46891	9.49828	10.1989	9.9565	9.31048	9.19053
chr3L	16588475	16590132	+	FBgn0002283	l(3)73Ah	FBtr0075311;FBtr0307336	GO:0000977(RNA polymerase II regulatory region sequence-specific DNA binding);GO:0003700(DNA-binding transcription factor activity);GO:0005634(nucleus);GO:0006355(regulation of transcription, DNA-templated);GO:0008150(biological_process);GO:0008270(zinc ion binding);GO:0031519(PcG protein complex);GO:0035102(PRC1 complex);GO:0036353(histone H2A-K119 monoubiquitination);GO:0060819(inactivation of …	NA	K11488	NA	lethal (3) 73Ah, isoform A [Drosophila melanogaster]	19.8542	20.6529	11.6377	13.4093	12.0675	10.6525	14.0756	13.1518	11.0967	13.0043
chr3L	16609400	16610418	-	FBgn0002284	Prosbeta6	FBtr0075360	GO:0000502(proteasome complex);GO:0004175(endopeptidase activity);GO:0004298(threonine-type endopeptidase activity);GO:0005634(nucleus);GO:0005654(nucleoplasm);GO:0005737(cytoplasm);GO:0005829(cytosol);GO:0005839(proteasome core complex);GO:0006508(proteolysis);GO:0007623(circadian rhythm);GO:0008063(Toll signaling pathway);GO:0008233(peptidase activity);GO:0010498(proteasomal protein catabolic p…	03050(Proteasome - Drosophila melanogaster (fruit fly))	K02732	EC:3.4.25.1	proteasome beta6 subunit [Drosophila melanogaster]	114.513	113.569	112.641	133.903	89.5733	90.198	101.304	118.059	100.996	139.329
chr3R	7162808	7183702	+	FBgn0002306	sas	FBtr0334884;FBtr0334885;FBtr0081570;FBtr0081571	GO:0002168(instar larval development);GO:0005178(integrin binding);GO:0005515(protein binding);GO:0005886(plasma membrane);GO:0005887(integral component of plasma membrane);GO:0007155(cell adhesion);GO:0007275(multicellular organism development);GO:0007411(axon guidance);GO:0008201(heparin binding);GO:0016020(membrane);GO:0016021(integral component of membrane);GO:0016324(apical plasma membrane);…	NA	NA	NA	stranded at second, isoform B [Drosophila melanogaster]	12.9942	13.2684	18.4433	15.686	20.34	20.7662	21.5847	17.8526	18.828	17.4095
chr3R	13030913	13031598	+	FBgn0002354	l(3)87Df	FBtr0082703	GO:0005739(mitochondrion);GO:0005743(mitochondrial inner membrane);GO:0009060(aerobic respiration);GO:0016020(membrane);GO:0016021(integral component of membrane);GO:0033617(mitochondrial respiratory chain complex IV assembly)	NA	K18184	NA	lethal (3) 87Df [Drosophila melanogaster]	12.7263	12.5428	10.8414	19.1868	11.0047	11.4739	12.6153	22.899	9.65097	19.8122
chr3R	31054085	31061210	-	FBgn0002413	dco	FBtr0334548;FBtr0473370;FBtr0085742;FBtr0085743;FBtr0085744	GO:0000166(nucleotide binding);GO:0001737(establishment of imaginal disc-derived wing hair orientation);GO:0001933(negative regulation of protein phosphorylation);GO:0004672(protein kinase activity);GO:0004674(protein serine/threonine kinase activity);GO:0005515(protein binding);GO:0005524(ATP binding);GO:0005634(nucleus);GO:0005654(nucleoplasm);GO:0005737(cytoplasm);GO:0005829(cytosol);GO:000588…	04068(FoxO signaling pathway - Drosophila melanogaster (fruit fly));04310(Wnt signaling pathway - Drosophila melanogaster (fruit fly));04341(Hedgehog signaling pathway - fly - Drosophila melanogaster (fruit fly));04391(Hippo signaling pathway - fly - Drosophila melanogaster (fruit fly));04392(Hippo signaling pathway - multiple species - Drosophila melanogaster (fruit fly));04711(Circadian rhythm …	K08960	EC:2.7.11.1	uncharacterized protein Dsimw501_GD16644, isoform C [Drosophila simulans]	14.9803	15.6626	10.1335	10.858	11.7727	12.0069	10.3918	10.1808	9.31907	10.038
chr3R	9714623	9725615	-	FBgn0002431	hyd	FBtr0082090;FBtr0339599	GO:0000209(protein polyubiquitination);GO:0003723(RNA binding);GO:0004842(ubiquitin-protein transferase activity);GO:0005634(nucleus);GO:0005737(cytoplasm);GO:0006974(cellular response to DNA damage stimulus);GO:0007112(male meiosis cytokinesis);GO:0007283(spermatogenesis);GO:0007289(spermatid nucleus differentiation);GO:0007444(imaginal disc development);GO:0007446(imaginal disc growth);GO:00074…	04120(Ubiquitin mediated proteolysis - Drosophila melanogaster (fruit fly));04120(Ubiquitin mediated proteolysis - Drosophila melanogaster (fruit fly))	K10593	EC:2.3.2.26	hyperplastic discs, isoform A [Drosophila melanogaster]	22.9494	23.0849	19.8737	18.4853	17.628	17.4543	18.291	16.2834	19.8511	17.2501
chr3L	6123934	6128807	-	FBgn0002440	l(3)mbn	FBtr0077062;FBtr0346811;FBtr0346812	GO:0005737(cytoplasm);GO:0005886(plasma membrane);GO:0008010(structural constituent of chitin-based larval cuticle);GO:0031012(extracellular matrix);GO:0040003(chitin-based cuticle development);GO:0042302(structural constituent of cuticle);GO:0048471(perinuclear region of cytoplasm);GO:0048471(perinuclear region of cytoplasm)	NA	NA	NA	lethal (3) malignant blood neoplasm, isoform D [Drosophila melanogaster]	6.80093	7.14681	8.3525	10.5671	8.39063	7.95714	8.63119	6.04334	7.86858	5.98511
chr3R	27266326	27273273	-	FBgn0002441	l(3)mbt	FBtr0085175	GO:0000122(negative regulation of transcription by RNA polymerase II);GO:0003700(DNA-binding transcription factor activity);GO:0005515(protein binding);GO:0005634(nucleus);GO:0005700(polytene chromosome);GO:0005737(cytoplasm);GO:0006355(regulation of transcription, DNA-templated);GO:0007281(germ cell development);GO:0007347(regulation of preblastoderm mitotic cell cycle);GO:0007405(neuroblast pro…	NA	NA	NA	lethal (3) malignant brain tumor [Drosophila melanogaster]	7.4427	7.44331	7.94023	7.38232	7.36252	7.33378	7.74007	7.72163	7.48904	7.66696
chr3L	12507998	12514815	-	FBgn0002466	sti	FBtr0075970;FBtr0332643	GO:0000166(nucleotide binding);GO:0000281(mitotic cytokinesis);GO:0000915(actomyosin contractile ring assembly);GO:0004672(protein kinase activity);GO:0004674(protein serine/threonine kinase activity);GO:0005524(ATP binding);GO:0005826(actomyosin contractile ring);GO:0006325(chromatin organization);GO:0006468(protein phosphorylation);GO:0007112(male meiosis cytokinesis);GO:0007419(ventral cord de…	NA	K16308	EC:2.7.11.1	sticky, isoform A [Drosophila melanogaster]	1.73827	1.58355	2.17064	2.18622	1.59565	1.65704	1.27675	1.3497	0.91967	1.04613
chr4	1172469	1181628	-	FBgn0002521	pho	FBtr0089204;FBtr0089205	GO:0000790(nuclear chromatin);GO:0000978(RNA polymerase II proximal promoter sequence-specific DNA binding);GO:0000980(RNA polymerase II distal enhancer sequence-specific DNA binding);GO:0003676(nucleic acid binding);GO:0003677(DNA binding);GO:0003682(chromatin binding);GO:0005515(protein binding);GO:0005634(nucleus);GO:0005667(transcription factor complex);GO:0005700(polytene chromosome);GO:0005…	NA	K09201	NA	pleiohomeotic, isoform A [Drosophila melanogaster]	31.6786	31.6614	33.2148	31.8971	32.2246	32.681	35.9992	25.6476	28.6089	23.5849
chr3R	6661427	6678590	-	FBgn0002522	lab	FBtr0308035;FBtr0081696	GO:0003677(DNA binding);GO:0005634(nucleus);GO:0006355(regulation of transcription, DNA-templated);GO:0043565(sequence-specific DNA binding);GO:0043565(sequence-specific DNA binding)	NA	NA	NA	labial, isoform A [Drosophila melanogaster]	0.95436	0.878663	1.46042	1.35605	1.33493	1.35812	1.26975	1.07646	1.00788	0.84009
chr2L	15499127	15505018	+	FBgn0002524	lace	FBtr0343735;FBtr0080738	GO:0003824(catalytic activity);GO:0004758(serine C-palmitoyltransferase activity);GO:0005886(plasma membrane);GO:0007444(imaginal disc development);GO:0009058(biosynthetic process);GO:0012505(endomembrane system);GO:0016740(transferase activity);GO:0016746(transferase activity, transferring acyl groups);GO:0030148(sphingolipid biosynthetic process);GO:0030170(pyridoxal phosphate binding);GO:00301…	00600(Sphingolipid metabolism - Drosophila melanogaster (fruit fly));01100(Metabolic pathways - Drosophila melanogaster (fruit fly));01100(Metabolic pathways - Drosophila melanogaster (fruit fly))	K00654	EC:2.3.1.50	lace, isoform A [Drosophila melanogaster]	14.5338	14.0672	8.30166	8.48832	7.56356	7.45057	9.56625	9.788	9.3642	10.0258
chr2L	5542480	5546642	+	FBgn0002525	Lam	FBtr0346460;FBtr0079100;FBtr0307059;FBtr0307058	GO:0000922(spindle pole);GO:0001745(compound eye morphogenesis);GO:0003682(chromatin binding);GO:0005102(signaling receptor binding);GO:0005198(structural molecule activity);GO:0005515(protein binding);GO:0005634(nucleus);GO:0005635(nuclear envelope);GO:0005637(nuclear inner membrane);GO:0005638(lamin filament);GO:0005641(nuclear envelope lumen);GO:0005652(nuclear lamina);GO:0005737(cytoplasm);GO…	04214(Apoptosis - fly - Drosophila melanogaster (fruit fly));04214(Apoptosis - fly - Drosophila melanogaster (fruit fly))	K07611	NA	lamin, isoform A [Drosophila melanogaster]	27.4884	26.2717	16.6604	13.6582	16.0303	15.8279	17.6124	14.8419	18.4885	15.2134
chr3L	6203831	6218022	-	FBgn0002526	LanA	FBtr0077014	GO:0005102(signaling receptor binding);GO:0007155(cell adhesion);GO:0030155(regulation of cell adhesion);GO:0030334(regulation of cell migration);GO:0045995(regulation of embryonic development)	04512(ECM-receptor interaction - Drosophila melanogaster (fruit fly))	K06240	NA	laminin A [Drosophila melanogaster]	18.8594	18.2815	7.80828	7.95629	6.01581	6.02102	9.95587	10.4549	11.2244	11.3357
chr2R	8430115	8431243	-	FBgn0002531	Lcp1	FBtr0333557;FBtr0088763	GO:0008010(structural constituent of chitin-based larval cuticle);GO:0008363(larval chitin-based cuticle development);GO:0031012(extracellular matrix);GO:0040003(chitin-based cuticle development);GO:0042302(structural constituent of cuticle);GO:0042302(structural constituent of cuticle)	NA	NA	NA	LP01670p [Drosophila melanogaster]	2.38104	1.95291	2.27774	2.51765	0.352699	0.254261	0.203806	0.295176	0.168457	0.369938
chr2R	8433797	8434785	-	FBgn0002533	Lcp2	FBtr0333556;FBtr0088761	GO:0008010(structural constituent of chitin-based larval cuticle);GO:0008363(larval chitin-based cuticle development);GO:0031012(extracellular matrix);GO:0040003(chitin-based cuticle development);GO:0042302(structural constituent of cuticle);GO:0042302(structural constituent of cuticle)	NA	NA	NA	LP09647p, partial [Drosophila melanogaster]	0	0	0	0.115842	0.039765	0	0.075379	0.0800236	0.072234	0.026771
chr2R	8435310	8436095	+	FBgn0002534	Lcp3	FBtr0333554;FBtr0088743	GO:0008010(structural constituent of chitin-based larval cuticle);GO:0008363(larval chitin-based cuticle development);GO:0031012(extracellular matrix);GO:0040003(chitin-based cuticle development);GO:0042302(structural constituent of cuticle);GO:0042302(structural constituent of cuticle)	NA	NA	NA	larval cuticle protein 3, isoform A [Drosophila melanogaster]	0	0.066978	0.066134	0.047675	0.137642	0	0	0	0	0.101986
chr2R	8437647	8438495	+	FBgn0002535	Lcp4	FBtr0333555;FBtr0088744	GO:0008010(structural constituent of chitin-based larval cuticle);GO:0031012(extracellular matrix);GO:0040003(chitin-based cuticle development);GO:0042302(structural constituent of cuticle);GO:0042302(structural constituent of cuticle)	NA	NA	NA	larval cuticle protein 4, isoform A [Drosophila melanogaster]	0.219611	0.161431	0.263622	0.058591	0	0.154142	0.045864	0	0.154599	0.224661
chr3R	7920431	7924491	+	FBgn0002542	lds	FBtr0081758	GO:0000166(nucleotide binding);GO:0003677(DNA binding);GO:0004386(helicase activity);GO:0005524(ATP binding);GO:0005634(nucleus);GO:0005737(cytoplasm);GO:0006353(DNA-templated transcription, termination);GO:0006355(regulation of transcription, DNA-templated);GO:0007143(female meiotic nuclear division);GO:0007283(spermatogenesis);GO:0008094(DNA-dependent ATPase activity);GO:0016787(hydrolase activ…	NA	K15173	EC:3.6.4.-	lodestar [Drosophila melanogaster]	9.24842	8.64327	5.13779	5.11328	4.75309	4.53296	6.31346	5.92872	5.39019	5.06516
chr2L	1380086	1420453	-	FBgn0002543	robo2	FBtr0077941;FBtr0329985	GO:0001764(neuron migration);GO:0003151(outflow tract morphogenesis);GO:0005515(protein binding);GO:0007411(axon guidance);GO:0007419(ventral cord development);GO:0007426(tracheal outgrowth, open tracheal system);GO:0007432(salivary gland boundary specification);GO:0008039(synaptic target recognition);GO:0008406(gonad development);GO:0016020(membrane);GO:0016021(integral component of membrane);GO…	NA	NA	NA	roundabout 2, isoform B [Drosophila melanogaster]	0.975713	2.8488	3.3533	3.96023	1.14436	3.42844	1.11927	3.49288	1.06798	2.67165
chr2R	8914524	8918234	+	FBgn0002552	lin	FBtr0088651	GO:0005515(protein binding);GO:0005634(nucleus);GO:0005737(cytoplasm);GO:0006351(transcription, DNA-templated);GO:0007275(multicellular organism development);GO:0007362(terminal region determination);GO:0007367(segment polarity determination);GO:0007440(foregut morphogenesis);GO:0007442(hindgut morphogenesis);GO:0008293(torso signaling pathway);GO:0008544(epidermis development);GO:0009880(embryon…	NA	K22533	NA	lines [Drosophila melanogaster]	3.93642	4.42614	3.33528	3.45386	3.18264	3.2572	4.22329	3.7008	3.18242	2.96374
X	409721	410817	+	FBgn0002561	l(1)sc	FBtr0070074	GO:0000977(RNA polymerase II regulatory region sequence-specific DNA binding);GO:0003677(DNA binding);GO:0003700(DNA-binding transcription factor activity);GO:0005667(transcription factor complex);GO:0006357(regulation of transcription by RNA polymerase II);GO:0007275(multicellular organism development);GO:0007399(nervous system development);GO:0007400(neuroblast fate determination);GO:0007417(ce…	NA	K09067	NA	unnamed protein product [Drosophila melanogaster]	0	0.018691	0	0	0	0	0	0	0	0
X	12490291	12492982	+	FBgn0002562	Lsp1alpha	FBtr0073651	GO:0005576(extracellular region);GO:0005615(extracellular space);GO:0005616(larval serum protein complex);GO:0045735(nutrient reservoir activity)	NA	NA	NA	larval serum protein 1 alpha [Drosophila melanogaster]	3.43598	3.44486	1.9774	1.55237	16.7513	15.8273	7.75037	7.11566	38.8375	36.8801
chr2L	898500	901316	+	FBgn0002563	Lsp1beta	FBtr0345738;FBtr0078025	GO:0005576(extracellular region);GO:0005615(extracellular space);GO:0005616(larval serum protein complex);GO:0045735(nutrient reservoir activity);GO:0045735(nutrient reservoir activity)	NA	NA	NA	larval serum protein 1 beta, isoform A [Drosophila melanogaster]	17.6267	17.3429	16.7553	16.3045	89.8476	92.4666	35.8918	31.7365	169.555	183.857
chr3L	66430	68995	+	FBgn0002564	Lsp1gamma	FBtr0072463	GO:0005576(extracellular region);GO:0005615(extracellular space);GO:0005616(larval serum protein complex);GO:0045735(nutrient reservoir activity)	NA	NA	NA	uncharacterized protein Dyak_GE21052 [Drosophila yakuba]	16.1999	17.1346	20.7867	21.6731	36.6507	36.9372	37.4869	39.0326	72.5263	84.0701
chr3L	12129393	12131869	+	FBgn0002565	Lsp2	FBtr0089324;FBtr0345352	GO:0005576(extracellular region);GO:0005615(extracellular space);GO:0005616(larval serum protein complex);GO:0008045(motor neuron axon guidance);GO:0016201(synaptic target inhibition);GO:0045735(nutrient reservoir activity);GO:0045735(nutrient reservoir activity)	NA	NA	NA	larval serum protein 2, isoform A [Drosophila melanogaster]	11.6639	38.4229	52.2322	25.1105	185.752	183.856	57.2824	43.1913	328.116	314.907
chr2L	22924795	22943135	+	FBgn0002566	lt	FBtr0111123;FBtr0111125;FBtr0333519;FBtr0344082	GO:0005515(protein binding);GO:0005622(intracellular);GO:0005764(lysosome);GO:0005768(endosome);GO:0005769(early endosome);GO:0005770(late endosome);GO:0005773(vacuole);GO:0005794(Golgi apparatus);GO:0006623(protein targeting to vacuole);GO:0006727(ommochrome biosynthetic process);GO:0006886(intracellular protein transport);GO:0006897(endocytosis);GO:0007041(lysosomal transport);GO:0007220(Notch …	NA	K20184	NA	light, isoform A [Drosophila melanogaster]	12.5018	12.8712	11.9966	11.203	11.2992	11.0267	11.4588	9.80906	10.8764	8.96455
chr2R	9177864	9186342	-	FBgn0002567	Rab32	FBtr0346636;FBtr0346635;FBtr0089931;FBtr0339369;FBtr0089932;FBtr0089933;FBtr0089934	GO:0003924(GTPase activity);GO:0005515(protein binding);GO:0005525(GTP binding);GO:0005739(mitochondrion);GO:0005764(lysosome);GO:0005776(autophagosome);GO:0005794(Golgi apparatus);GO:0005802(trans-Golgi network);GO:0006727(ommochrome biosynthetic process);GO:0006856(eye pigment precursor transport);GO:0006886(intracellular protein transport);GO:0008057(eye pigment granule organization);GO:001050…	NA	K07918	NA	Rab32, isoform B [Drosophila melanogaster]	33.79	32.2083	31.8987	31.1402	24.3991	25.9162	27.5698	28.2785	17.3578	18.7186
chr2R	8453627	8455782	+	FBgn0002569	Mal-A2	FBtr0088747	GO:0000023(maltose metabolic process);GO:0003824(catalytic activity);GO:0004558(alpha-1,4-glucosidase activity);GO:0005975(carbohydrate metabolic process);GO:0008152(metabolic process);GO:0016787(hydrolase activity);GO:0016798(hydrolase activity, acting on glycosyl bonds);GO:0032450(maltose alpha-glucosidase activity);GO:0090599(alpha-glucosidase activity)	00052(Galactose metabolism - Drosophila melanogaster (fruit fly));00500(Starch and sucrose metabolism - Drosophila melanogaster (fruit fly));01100(Metabolic pathways - Drosophila melanogaster (fruit fly))	K01187	EC:3.2.1.20	maltase A2 [Drosophila melanogaster]	22.2224	21.8248	19.6411	19.6886	21.2298	21.9753	23.1497	21.9833	13.1413	16.1836
chr2R	8449664	8451904	-	FBgn0002570	Mal-A1	FBtr0088759	GO:0000023(maltose metabolic process);GO:0003824(catalytic activity);GO:0004558(alpha-1,4-glucosidase activity);GO:0005975(carbohydrate metabolic process);GO:0008152(metabolic process);GO:0016787(hydrolase activity);GO:0016798(hydrolase activity, acting on glycosyl bonds);GO:0032450(maltose alpha-glucosidase activity);GO:0090599(alpha-glucosidase activity)	00052(Galactose metabolism - Drosophila melanogaster (fruit fly));00500(Starch and sucrose metabolism - Drosophila melanogaster (fruit fly));01100(Metabolic pathways - Drosophila melanogaster (fruit fly))	K01187	EC:3.2.1.20	RE72980p, partial [Drosophila melanogaster]	135.096	134.407	141.173	161.436	234.487	233.551	193.291	202.997	234.934	341.638
chr2R	8455909	8457892	-	FBgn0002571	Mal-A3	FBtr0088758	GO:0000023(maltose metabolic process);GO:0003824(catalytic activity);GO:0004558(alpha-1,4-glucosidase activity);GO:0005975(carbohydrate metabolic process);GO:0008152(metabolic process);GO:0016787(hydrolase activity);GO:0016798(hydrolase activity, acting on glycosyl bonds);GO:0032450(maltose alpha-glucosidase activity);GO:0090599(alpha-glucosidase activity)	00052(Galactose metabolism - Drosophila melanogaster (fruit fly));00500(Starch and sucrose metabolism - Drosophila melanogaster (fruit fly));01100(Metabolic pathways - Drosophila melanogaster (fruit fly))	K01187	EC:3.2.1.20	maltase A3 [Drosophila melanogaster]	19.6591	18.7237	14.1743	16.2676	10.3744	10.5561	13.1384	20.2836	8.65955	13.459
chr3L	13396228	13401125	-	FBgn0002573	sens	FBtr0075862	GO:0000122(negative regulation of transcription by RNA polymerase II);GO:0000981(DNA-binding transcription factor activity, RNA polymerase II-specific);GO:0001228(DNA-binding transcription activator activity, RNA polymerase II-specific);GO:0003676(nucleic acid binding);GO:0003677(DNA binding);GO:0003700(DNA-binding transcription factor activity);GO:0003705(GO_0003705);GO:0005634(nucleus);GO:00057…	NA	NA	NA	senseless [Drosophila melanogaster]	0.305902	0.459096	1.09756	0.702454	1.30956	1.07257	0.77965	0.642145	0.606354	0.5769
X	9284649	9303636	+	FBgn0002576	lz	FBtr0071320	GO:0000122(negative regulation of transcription by RNA polymerase II);GO:0001709(cell fate determination);GO:0003677(DNA binding);GO:0003700(DNA-binding transcription factor activity);GO:0003705(GO_0003705);GO:0005524(ATP binding);GO:0005634(nucleus);GO:0006351(transcription, DNA-templated);GO:0006355(regulation of transcription, DNA-templated);GO:0007165(signal transduction);GO:0007275(multicell…	04013(MAPK signaling pathway - fly - Drosophila melanogaster (fruit fly))	NA	NA	lozenge, isoform A [Drosophila melanogaster]	0.565623	0.479925	0.249043	0.249249	0.592916	0.421714	0.559433	0.401308	0.218524	0.377809
X	11754273	11769508	+	FBgn0002577	m	FBtr0073555	GO:0000902(cell morphogenesis);GO:0003383(apical constriction);GO:0005214(structural constituent of chitin-based cuticle);GO:0007015(actin filament organization);GO:0007160(cell-matrix adhesion);GO:0007476(imaginal disc-derived wing morphogenesis);GO:0009913(epidermal cell differentiation);GO:0016020(membrane);GO:0016021(integral component of membrane);GO:0016324(apical plasma membrane);GO:001647…	NA	NA	NA	miniature [Drosophila melanogaster]	0.443697	0.465736	0.687621	0.683365	1.13256	1.05564	0.850657	0.616942	0.707964	0.787041
chr3R	26014721	26016487	+	FBgn0002578	Kaz-m1	FBtr0084957;FBtr0310083	GO:0004867(serine-type endopeptidase inhibitor activity);GO:0005515(protein binding);GO:0005575(cellular_component);GO:0006508(proteolysis);GO:0008233(peptidase activity);GO:0010466(negative regulation of peptidase activity);GO:0010951(negative regulation of endopeptidase activity);GO:0030162(regulation of proteolysis);GO:0030414(peptidase inhibitor activity);GO:0030414(peptidase inhibitor activi…	NA	NA	NA	Kazal-type protease inhibitor m1, isoform A [Drosophila melanogaster]	14.8802	15.9846	3.79423	6.42802	16.0715	16.252	10.8093	10.4292	5.81769	4.35022
X	628338	629483	-	FBgn0002579	RpL36	FBtr0345321;FBtr0070156;FBtr0070157;FBtr0070158;FBtr0070155	GO:0000228(nuclear chromosome);GO:0002181(cytoplasmic translation);GO:0003723(RNA binding);GO:0003735(structural constituent of ribosome);GO:0005622(intracellular);GO:0005730(nucleolus);GO:0005737(cytoplasm);GO:0005829(cytosol);GO:0005840(ribosome);GO:0006412(translation);GO:0022625(cytosolic large ribosomal subunit);GO:0022626(cytosolic ribosome);GO:0022626(cytosolic ribosome)	03010(Ribosome - Drosophila melanogaster (fruit fly));03010(Ribosome - Drosophila melanogaster (fruit fly))	K02920	NA	ribosomal protein L36, isoform A [Drosophila melanogaster]	2621.28	2483.82	1414.59	796.174	1641.83	1650.69	1289.81	990.538	1401.47	1036.41
X	17143588	17148264	-	FBgn0002590	RpS5a	FBtr0345132;FBtr0074406;FBtr0343292;FBtr0343293	GO:0000028(ribosomal small subunit assembly);GO:0000228(nuclear chromosome);GO:0002181(cytoplasmic translation);GO:0003723(RNA binding);GO:0003729(mRNA binding);GO:0003735(structural constituent of ribosome);GO:0005730(nucleolus);GO:0005737(cytoplasm);GO:0005840(ribosome);GO:0006412(translation);GO:0015935(small ribosomal subunit);GO:0019843(rRNA binding);GO:0022626(cytosolic ribosome);GO:0022627…	03010(Ribosome - Drosophila melanogaster (fruit fly));03010(Ribosome - Drosophila melanogaster (fruit fly))	K02989	NA	uncharacterized protein Dsimw501_GD15697, isoform C [Drosophila simulans]	491.809	504.469	286.104	389.506	211.7	210.882	294.483	443.925	308.031	475.016
chr3R	26016514	26017470	-	FBgn0002592	E(spl)m2-BFM	FBtr0084981	GO:0001708(cell fate specification);GO:0003674(molecular_function);GO:0005575(cellular_component);GO:0007219(Notch signaling pathway);GO:0007275(multicellular organism development);GO:0007399(nervous system development);GO:0007423(sensory organ development);GO:0030154(cell differentiation);GO:0045747(positive regulation of Notch signaling pathway)	NA	NA	NA	enhancer of split m2, bearded family member [Drosophila melanogaster]	1.49839	1.27984	1.70507	1.57916	1.59134	1.76147	2.05377	1.89211	1.01125	1.29382
chr2L	419952	420864	+	FBgn0002593	RpLP1	FBtr0078056;FBtr0331932	GO:0002181(cytoplasmic translation);GO:0003735(structural constituent of ribosome);GO:0005515(protein binding);GO:0005622(intracellular);GO:0005840(ribosome);GO:0006414(translational elongation);GO:0022625(cytosolic large ribosomal subunit);GO:0022626(cytosolic ribosome);GO:0030295(protein kinase activator activity);GO:0032147(activation of protein kinase activity);GO:0043021(ribonucleoprotein co…	03010(Ribosome - Drosophila melanogaster (fruit fly));03010(Ribosome - Drosophila melanogaster (fruit fly))	K02942	NA	RpLP1 [Drosophila yakuba]	2724.12	2643.57	1155.64	1081.53	952.5	961.311	1168.33	1402.58	1163.09	1300.49
chr3R	26021823	26023127	+	FBgn0002609	E(spl)m3-HLH	FBtr0084958	GO:0000977(RNA polymerase II regulatory region sequence-specific DNA binding);GO:0001756(somitogenesis);GO:0002052(positive regulation of neuroblast proliferation);GO:0003677(DNA binding);GO:0003700(DNA-binding transcription factor activity);GO:0003714(transcription corepressor activity);GO:0005515(protein binding);GO:0005634(nucleus);GO:0006351(transcription, DNA-templated);GO:0006355(regulation…	NA	K09090	NA	enhancer of split m3, helix-loop-helix [Drosophila melanogaster]	7.37332	6.95659	2.59873	2.21875	2.24811	2.11554	2.35941	2.40643	1.97565	1.68121
chr3R	23358812	23360207	+	FBgn0002622	RpS3	FBtr0084410;FBtr0346349	GO:0000278(mitotic cell cycle);GO:0002181(cytoplasmic translation);GO:0003684(damaged DNA binding);GO:0003723(RNA binding);GO:0003735(structural constituent of ribosome);GO:0003906(DNA-(apurinic or apyrimidinic site) endonuclease activity);GO:0004518(nuclease activity);GO:0004519(endonuclease activity);GO:0005634(nucleus);GO:0005737(cytoplasm);GO:0005840(ribosome);GO:0006281(DNA repair);GO:000641…	03010(Ribosome - Drosophila melanogaster (fruit fly));03010(Ribosome - Drosophila melanogaster (fruit fly))	K02985	NA	IP15838p, partial [Drosophila melanogaster]	850.999	849.241	394.389	574.473	294.672	300.645	391.03	536.184	392.483	585.847
chr3R	30045229	30046161	-	FBgn0002626	RpL32	FBtr0085594;FBtr0085593;FBtr0085592;FBtr0114555	GO:0000228(nuclear chromosome);GO:0002181(cytoplasmic translation);GO:0003735(structural constituent of ribosome);GO:0005622(intracellular);GO:0005730(nucleolus);GO:0005737(cytoplasm);GO:0005840(ribosome);GO:0006412(translation);GO:0022625(cytosolic large ribosomal subunit);GO:0022625(cytosolic large ribosomal subunit)	03010(Ribosome - Drosophila melanogaster (fruit fly));03010(Ribosome - Drosophila melanogaster (fruit fly))	K02912	NA	ribosomal protein L32, isoform C [Drosophila melanogaster]	252.105	237.881	115.622	222.194	100.104	102.915	157.843	277.702	148.289	300.851
chr3R	26023821	26024579	-	FBgn0002629	E(spl)m4-BFM	FBtr0084980	GO:0001708(cell fate specification);GO:0005634(nucleus);GO:0007219(Notch signaling pathway);GO:0007275(multicellular organism development);GO:0007399(nervous system development);GO:0007423(sensory organ development);GO:0030154(cell differentiation);GO:0031625(ubiquitin protein ligase binding);GO:0045746(negative regulation of Notch signaling pathway)	NA	NA	NA	FI14216p, partial [Drosophila melanogaster]	0	0	0.218464	0.091707	0.062997	0.055373	0.024255	0.030761	0.137365	0.032696
chr3R	26028854	26029735	-	FBgn0002631	E(spl)m5-HLH	FBtr0084979	GO:0000122(negative regulation of transcription by RNA polymerase II);GO:0000977(RNA polymerase II regulatory region sequence-specific DNA binding);GO:0001078(GO_0001078);GO:0001227(DNA-binding transcription repressor activity, RNA polymerase II-specific);GO:0001756(somitogenesis);GO:0003677(DNA binding);GO:0003700(DNA-binding transcription factor activity);GO:0003714(transcription corepressor ac…	NA	K09090	NA	enhancer of split m5, helix-loop-helix [Drosophila melanogaster]	0.013615	0.031517	0	0.026306	0.027202	0	0	0.092648	0.018589	0
chr3R	26032911	26034047	+	FBgn0002632	E(spl)m6-BFM	FBtr0084959	GO:0001708(cell fate specification);GO:0005575(cellular_component);GO:0007219(Notch signaling pathway);GO:0007275(multicellular organism development);GO:0007399(nervous system development);GO:0007423(sensory organ development);GO:0030154(cell differentiation);GO:0031625(ubiquitin protein ligase binding);GO:0045746(negative regulation of Notch signaling pathway)	NA	NA	NA	enhancer of split m6, bearded family member [Drosophila melanogaster]	0.809181	0.536836	0.177245	0.053331	0.150029	0.145023	0.285784	0.263231	0.025975	0
chr3R	26037038	26038019	+	FBgn0002633	E(spl)m7-HLH	FBtr0084960	GO:0000122(negative regulation of transcription by RNA polymerase II);GO:0000977(RNA polymerase II regulatory region sequence-specific DNA binding);GO:0001078(GO_0001078);GO:0001227(DNA-binding transcription repressor activity, RNA polymerase II-specific);GO:0001756(somitogenesis);GO:0003677(DNA binding);GO:0003700(DNA-binding transcription factor activity);GO:0003714(transcription corepressor ac…	NA	K09090	NA	enhancer of split m7, helix-loop-helix [Drosophila melanogaster]	1.52052	1.22929	0.867748	0.33187	0.514373	0.304106	0.63931	0.416069	0.473703	0.303526
chr3L	5930262	5932773	-	FBgn0002638	Rcc1	FBtr0077075;FBtr0077076;FBtr0077074	GO:0000793(condensed chromosome);GO:0003682(chromatin binding);GO:0005085(guanyl-nucleotide exchange factor activity);GO:0005087(Ran guanyl-nucleotide exchange factor activity);GO:0005634(nucleus);GO:0005737(cytoplasm);GO:0006607(NLS-bearing protein import into nucleus);GO:0007049(cell cycle);GO:0007346(regulation of mitotic cell cycle);GO:0007417(central nervous system development);GO:0007419(ve…	NA	K11493	NA	BJ1 chromatin binding protein [Drosophila melanogaster]	49.0319	46.6516	15.7931	15.8218	12.9707	13.2844	14.0672	16.1982	12.3033	14.9136
X	20429675	20433210	+	FBgn0002641	mal	FBtr0344987;FBtr0077306	GO:0003824(catalytic activity);GO:0005575(cellular_component);GO:0006727(ommochrome biosynthetic process);GO:0006777(Mo-molybdopterin cofactor biosynthetic process);GO:0008265(Mo-molybdopterin cofactor sulfurase activity);GO:0016740(transferase activity);GO:0016829(lyase activity);GO:0030151(molybdenum ion binding);GO:0030170(pyridoxal phosphate binding);GO:0032324(molybdopterin cofactor biosynth…	00790(Folate biosynthesis - Drosophila melanogaster (fruit fly));00790(Folate biosynthesis - Drosophila melanogaster (fruit fly))	K15631	EC:2.8.1.9	maroon-like, isoform A [Drosophila melanogaster]	6.80081	6.50699	3.00839	4.61219	6.15682	5.78677	4.54809	4.83239	4.15897	3.7693
chr2R	13991203	14060356	+	FBgn0002643	mam	FBtr0087596;FBtr0087597;FBtr0339956;FBtr0087598	GO:0003007(heart morphogenesis);GO:0003713(transcription coactivator activity);GO:0005634(nucleus);GO:0005694(chromosome);GO:0005700(polytene chromosome);GO:0005703(polytene chromosome puff);GO:0007219(Notch signaling pathway);GO:0007275(multicellular organism development);GO:0007398(ectoderm development);GO:0007399(nervous system development);GO:0007418(ventral midline development);GO:0007475(ap…	04330(Notch signaling pathway - Drosophila melanogaster (fruit fly));04330(Notch signaling pathway - Drosophila melanogaster (fruit fly))	K06061	NA	mastermind, isoform C [Drosophila melanogaster]	7.01387	6.76256	7.56185	7.91181	7.70419	6.53773	7.31289	9.35815	4.13206	5.97787
chr3R	32055279	32068441	-	FBgn0002645	Map205	FBtr0334299;FBtr0085876;FBtr0085875	NA	NA	NA	NA	Microtubule-associated protein 205, isoform A [Drosophila melanogaster]	24.7981	24.5659	18.8458	16.8027	7.96695	7.73099	23.8938	19.101	24.4078	18.9682
chr2L	16259414	16261877	-	FBgn0002673	twe	FBtr0080855;FBtr0331444;FBtr0331446	GO:0000086(G2/M transition of mitotic cell cycle);GO:0004721(phosphoprotein phosphatase activity);GO:0004725(protein tyrosine phosphatase activity);GO:0005515(protein binding);GO:0005622(intracellular);GO:0005634(nucleus);GO:0005737(cytoplasm);GO:0005819(spindle);GO:0006470(protein dephosphorylation);GO:0007049(cell cycle);GO:0007140(male meiotic nuclear division);GO:0007283(spermatogenesis);GO:0…	NA	NA	NA	twine, isoform A [Drosophila melanogaster]	5.03282	4.65463	17.2985	15.193	17.9869	17.3473	19.5538	15.6764	18.1678	15.7618
X	4314230	4318801	-	FBgn0002707	mei-9	FBtr0343574;FBtr0070656	GO:0000014(single-stranded DNA endodeoxyribonuclease activity);GO:0000110(nucleotide-excision repair factor 1 complex);GO:0000712(resolution of meiotic recombination intermediates);GO:0000724(double-strand break repair via homologous recombination);GO:0003677(DNA binding);GO:0003684(damaged DNA binding);GO:0003697(single-stranded DNA binding);GO:0004518(nuclease activity);GO:0004519(endonuclease …	03420(Nucleotide excision repair - Drosophila melanogaster (fruit fly));03460(Fanconi anemia pathway - Drosophila melanogaster (fruit fly));03460(Fanconi anemia pathway - Drosophila melanogaster (fruit fly))	K10848	EC:3.1.-.-	meiotic 9, isoform A [Drosophila melanogaster]	3.18657	3.2661	0.917346	0.861132	0.521913	0.543009	0.940643	1.10176	0.806826	0.905379
X	17135985	17142990	-	FBgn0002709	mei-218	FBtr0299823;FBtr0303847;FBtr0100640;FBtr0100639	GO:0005737(cytoplasm);GO:0007131(reciprocal meiotic recombination);GO:0007143(female meiotic nuclear division);GO:0016321(female meiosis chromosome segregation);GO:0016321(female meiosis chromosome segregation)	NA	NA	NA	meiotic 218, isoform C [Drosophila melanogaster]	2.51187	1.8907	15.6679	13.075	16.5454	17.1057	18.0714	15.0549	15.3732	13.476
chr2R	22122101	22124566	+	FBgn0002715	mei-S332	FBtr0071761;FBtr0342979	GO:0000775(chromosome, centromeric region);GO:0000780(condensed nuclear chromosome, centromeric region);GO:0003674(molecular_function);GO:0005634(nucleus);GO:0005694(chromosome);GO:0005721(pericentric heterochromatin);GO:0007049(cell cycle);GO:0007059(chromosome segregation);GO:0007062(sister chromatid cohesion);GO:0007065(male meiosis sister chromatid cohesion);GO:0007140(male meiotic nuclear di…	NA	NA	NA	meiotic from via salaria 332, isoform A [Drosophila melanogaster]	3.47568	3.63541	19.8778	15.6996	20.5248	20.5934	23.1961	19.7545	18.3082	16.5488
chr2R	19456170	19459523	+	FBgn0002716	mei-W68	FBtr0086461	GO:0000228(nuclear chromosome);GO:0000706(meiotic DNA double-strand break processing);GO:0000737(DNA catabolic process, endonucleolytic);GO:0003677(DNA binding);GO:0003824(catalytic activity);GO:0003918(DNA topoisomerase type II (ATP-hydrolyzing) activity);GO:0005524(ATP binding);GO:0005634(nucleus);GO:0005694(chromosome);GO:0006259(DNA metabolic process);GO:0006265(DNA topological change);GO:000…	NA	K10878	NA	meiotic W68 [Drosophila melanogaster]	0.751195	0.904637	0.635964	0.604594	0.798304	0.514809	0.724518	0.751159	0.892575	0.880872
chr3R	12713103	12722442	-	FBgn0002719	Men	FBtr0330025;FBtr0082661;FBtr0082660	GO:0004470(malic enzyme activity);GO:0004471(malate dehydrogenase (decarboxylating) (NAD+) activity);GO:0004473(malate dehydrogenase (decarboxylating) (NADP+) activity);GO:0005739(mitochondrion);GO:0005829(cytosol);GO:0006090(pyruvate metabolic process);GO:0006108(malate metabolic process);GO:0008340(determination of adult lifespan);GO:0010941(regulation of cell death);GO:0016491(oxidoreductase a…	00620(Pyruvate metabolism - Drosophila melanogaster (fruit fly));01100(Metabolic pathways - Drosophila melanogaster (fruit fly));01200(Carbon metabolism - Drosophila melanogaster (fruit fly));01200(Carbon metabolism - Drosophila melanogaster (fruit fly))	K00029	EC:1.1.1.40	malic enzyme, isoform A [Drosophila melanogaster]	113.177	112.287	156.044	153.316	232.806	235.477	140.231	151.157	148.339	155.583
X	11616124	11621280	+	FBgn0002723	Met	FBtr0073521;FBtr0343585	GO:0004879(nuclear receptor activity);GO:0004880(GO_0004880);GO:0005500(juvenile hormone binding);GO:0005515(protein binding);GO:0005634(nucleus);GO:0006351(transcription, DNA-templated);GO:0006355(regulation of transcription, DNA-templated);GO:0008134(transcription factor binding);GO:0030522(intracellular receptor signaling pathway);GO:0042803(protein homodimerization activity);GO:0043069(negati…	NA	NA	NA	Methoprene-tolerant, isoform A [Drosophila melanogaster]	5.24013	5.22141	4.23289	4.21597	4.16792	4.04862	3.91401	3.95117	4.06576	3.7037
chr3R	26010893	26011568	+	FBgn0002732	E(spl)malpha-BFM	FBtr0084956	GO:0001708(cell fate specification);GO:0005575(cellular_component);GO:0007219(Notch signaling pathway);GO:0007423(sensory organ development);GO:0031625(ubiquitin protein ligase binding);GO:0045746(negative regulation of Notch signaling pathway)	NA	NA	NA	enhancer of split malpha, bearded family member [Drosophila melanogaster]	1.58069	2.33082	1.03921	0.90151	1.07116	1.30161	1.3861	0.979913	0.344843	0.247863
chr3R	26005046	26006023	-	FBgn0002733	E(spl)mbeta-HLH	FBtr0084982	GO:0000122(negative regulation of transcription by RNA polymerase II);GO:0000977(RNA polymerase II regulatory region sequence-specific DNA binding);GO:0001756(somitogenesis);GO:0002052(positive regulation of neuroblast proliferation);GO:0003677(DNA binding);GO:0003700(DNA-binding transcription factor activity);GO:0003714(transcription corepressor activity);GO:0005634(nucleus);GO:0006351(transcrip…	NA	K09090	NA	enhancer of split mbeta, helix-loop-helix [Drosophila melanogaster]	8.46374	8.26798	5.63338	5.43562	4.34303	5.38669	7.02635	5.62657	3.94408	4.11584
chr3R	25997621	25998633	+	FBgn0002734	E(spl)mdelta-HLH	FBtr0084954	GO:0000122(negative regulation of transcription by RNA polymerase II);GO:0000977(RNA polymerase II regulatory region sequence-specific DNA binding);GO:0001756(somitogenesis);GO:0003677(DNA binding);GO:0003700(DNA-binding transcription factor activity);GO:0003714(transcription corepressor activity);GO:0005515(protein binding);GO:0005634(nucleus);GO:0006351(transcription, DNA-templated);GO:0006355(…	NA	K09090	NA	enhancer of split mdelta, helix-loop-helix [Drosophila melanogaster]	0.017781	0.310032	0.054627	0.102744	0.299414	0.174887	0.060675	0.051326	0.151582	0.007297
chr3R	25999851	26000761	+	FBgn0002735	E(spl)mgamma-HLH	FBtr0084955	GO:0000122(negative regulation of transcription by RNA polymerase II);GO:0000977(RNA polymerase II regulatory region sequence-specific DNA binding);GO:0001756(somitogenesis);GO:0002052(positive regulation of neuroblast proliferation);GO:0003677(DNA binding);GO:0003700(DNA-binding transcription factor activity);GO:0003714(transcription corepressor activity);GO:0005634(nucleus);GO:0006351(transcrip…	NA	K09090	NA	enhancer of split mgamma, helix-loop-helix [Drosophila melanogaster]	0.1348	0.098035	0.030371	0.118583	0.075086	0.092267	0.191976	0.077158	0.157363	0.256567
chr2R	21128577	21129737	+	FBgn0002736	mago	FBtr0071569	GO:0000226(microtubule cytoskeleton organization);GO:0000335(negative regulation of transposition, DNA-mediated);GO:0000398(mRNA splicing, via spliceosome);GO:0003723(RNA binding);GO:0005515(protein binding);GO:0005634(nucleus);GO:0005737(cytoplasm);GO:0006397(mRNA processing);GO:0006406(mRNA export from nucleus);GO:0007173(epidermal growth factor receptor signaling pathway);GO:0007275(multicellu…	03013(RNA transport - Drosophila melanogaster (fruit fly));03015(mRNA surveillance pathway - Drosophila melanogaster (fruit fly));03040(Spliceosome - Drosophila melanogaster (fruit fly))	K12877	NA	mago nashi [Drosophila melanogaster]	35.7204	37.7396	13.529	11.8013	23.8894	23.7873	20.437	17.3933	18.3274	17.5446
chr3R	27657078	27660177	-	FBgn0002772	Mlc1	FBtr0344131;FBtr0085195;FBtr0085196	GO:0000146(microfilament motor activity);GO:0005509(calcium ion binding);GO:0005829(cytosol);GO:0005859(muscle myosin complex);GO:0006936(muscle contraction);GO:0007498(mesoderm development);GO:0016459(myosin complex);GO:0016459(myosin complex)	NA	NA	NA	myosin alkali light chain 1, isoform B [Drosophila melanogaster]	4031.54	3821.15	4209.96	3386.7	3527.84	3411.03	3043.7	2835.34	4129.86	3497.39
chr3R	30171438	30174551	-	FBgn0002773	Mlc2	FBtr0089747	GO:0003012(muscle system process);GO:0005509(calcium ion binding);GO:0016459(myosin complex);GO:0030016(myofibril);GO:0030239(myofibril assembly);GO:0046872(metal ion binding);GO:0060361(flight)	NA	NA	NA	myosin regulatory light chain 2, partial [Drosophila willistoni]	5953.33	5959.47	5908.88	6158.31	4809.38	4728.66	4746.19	5024.74	5673.14	5809.59
chr2R	5974857	5980778	-	FBgn0002774	mle	FBtr0100576;FBtr0086031	GO:0000166(nucleotide binding);GO:0000228(nuclear chromosome);GO:0000785(chromatin);GO:0000805(X chromosome);GO:0001069(regulatory region RNA binding);GO:0003676(nucleic acid binding);GO:0003682(chromatin binding);GO:0003690(double-stranded DNA binding);GO:0003723(RNA binding);GO:0003724(RNA helicase activity);GO:0003725(double-stranded RNA binding);GO:0004003(ATP-dependent DNA helicase activity)…	NA	K13184	EC:3.6.4.13	maleless [Drosophila melanogaster]	10.4552	10.3111	10.4737	10.0542	8.58859	8.73956	10.3461	10.5284	9.43616	9.6302
chr3L	7123213	7125533	-	FBgn0002775	msl-3	FBtr0076926	GO:0000123(histone acetyltransferase complex);GO:0000228(nuclear chromosome);GO:0000805(X chromosome);GO:0003682(chromatin binding);GO:0003723(RNA binding);GO:0003729(mRNA binding);GO:0005634(nucleus);GO:0005694(chromosome);GO:0005700(polytene chromosome);GO:0006325(chromatin organization);GO:0006338(chromatin remodeling);GO:0006342(chromatin silencing);GO:0006351(transcription, DNA-templated);GO…	NA	K18403	NA	male-specific lethal 3 [Drosophila melanogaster]	6.22613	6.92593	7.4278	7.41481	6.90956	7.58517	8.06921	7.78245	7.3259	7.34945
chr3L	14985100	14991667	+	FBgn0002778	mnd	FBtr0075626;FBtr0075627	GO:0005654(nucleoplasm);GO:0005829(cytosol);GO:0005887(integral component of plasma membrane);GO:0006865(amino acid transport);GO:0007623(circadian rhythm);GO:0008063(Toll signaling pathway);GO:0015171(amino acid transmembrane transporter activity);GO:0015179(L-amino acid transmembrane transporter activity);GO:0015297(antiporter activity);GO:0016020(membrane);GO:0016021(integral component of memb…	NA	NA	NA	GM25496 [Drosophila sechellia]	20.0471	19.5034	6.51386	6.20884	6.53384	6.57199	8.54731	8.52682	8.93382	8.33117
chr3R	32052060	32054974	+	FBgn0002780	mod	FBtr0085874;FBtr0310268	GO:0003676(nucleic acid binding);GO:0003677(DNA binding);GO:0003723(RNA binding);GO:0003729(mRNA binding);GO:0005515(protein binding);GO:0005634(nucleus);GO:0005730(nucleolus);GO:0005737(cytoplasm);GO:0008283(cell population proliferation);GO:0032991(protein-containing complex);GO:0043565(sequence-specific DNA binding);GO:0043565(sequence-specific DNA binding)	NA	K11294	NA	modulo, isoform A [Drosophila melanogaster]	242.891	243.103	46.3273	52.0382	18.7711	18.9258	40.4358	42.9469	43.2468	43.3951
chr3R	21350846	21377401	-	FBgn0002781	mod(mdg4)	FBtr0343765;FBtr0084077;FBtr0084060;FBtr0084065;FBtr0084063;FBtr0114361;FBtr0084066;FBtr0084067;FBtr0084061;FBtr0084068;FBtr0084069;FBtr0084075;FBtr0084070;FBtr0084072;FBtr0084064;FBtr0114360;FBtr0084062;FBtr0084078;FBtr0114359;FBtr0084074;FBtr0084073	GO:0000785(chromatin);GO:0000794(condensed nuclear chromosome);GO:0001672(regulation of chromatin assembly or disassembly);GO:0003677(DNA binding);GO:0003682(chromatin binding);GO:0005515(protein binding);GO:0005634(nucleus);GO:0005694(chromosome);GO:0005700(polytene chromosome);GO:0005704(polytene chromosome band);GO:0005730(nucleolus);GO:0006325(chromatin organization);GO:0006351(transcription,…	NA	NA	NA	modifier of mdg4, isoform N [Drosophila melanogaster]	11.2453	11.0184	4.56365	5.23273	5.11388	5.0448	6.14422	6.1851	4.74629	5.61393
chr3R	15968134	15972913	-	FBgn0002783	mor	FBtr0083238;FBtr0302550	GO:0003677(DNA binding);GO:0005515(protein binding);GO:0005634(nucleus);GO:0006357(regulation of transcription by RNA polymerase II);GO:0007406(negative regulation of neuroblast proliferation);GO:0007474(imaginal disc-derived wing vein specification);GO:0007480(imaginal disc-derived leg morphogenesis);GO:0008586(imaginal disc-derived wing vein morphogenesis);GO:0008587(imaginal disc-derived wing …	NA	K11649	NA	moira, isoform A [Drosophila melanogaster]	22.2622	21.3962	9.88135	7.54153	9.84486	9.47068	10.7622	10.4054	8.31608	8.49499
chr2R	24400028	24404527	+	FBgn0002787	Rpn8	FBtr0332921;FBtr0072290;FBtr0330237	GO:0000502(proteasome complex);GO:0003674(molecular_function);GO:0005515(protein binding);GO:0005654(nucleoplasm);GO:0005829(cytosol);GO:0005838(proteasome regulatory particle);GO:0007623(circadian rhythm);GO:0008063(Toll signaling pathway);GO:0008541(proteasome regulatory particle, lid subcomplex);GO:0030425(dendrite);GO:0043161(proteasome-mediated ubiquitin-dependent protein catabolic process);…	03050(Proteasome - Drosophila melanogaster (fruit fly));03050(Proteasome - Drosophila melanogaster (fruit fly))	NA	NA	regulatory particle non-ATPase 8, isoform B [Drosophila melanogaster]	103.662	101.823	104.073	103.438	97.7036	95.2159	90.1304	94.6788	96.8176	126.871
chr2R	13246670	13248880	+	FBgn0002789	Mp20	FBtr0087745;FBtr0345532	GO:0003779(actin binding);GO:0005515(protein binding);GO:0005737(cytoplasm);GO:0007520(myoblast fusion);GO:1901739(regulation of myoblast fusion);GO:1901739(regulation of myoblast fusion)	NA	K20526	NA	IP13591p [Drosophila melanogaster]	841.572	820.034	716.734	762.378	623.165	640.217	904.484	779.666	837.874	793.338
chr2R	23972431	23975408	+	FBgn0002791	mr	FBtr0072156	GO:0000151(ubiquitin ligase complex);GO:0005680(anaphase-promoting complex);GO:0006511(ubiquitin-dependent protein catabolic process);GO:0016567(protein ubiquitination);GO:0031145(anaphase-promoting complex-dependent catabolic process);GO:0031625(ubiquitin protein ligase binding);GO:0045886(negative regulation of synaptic growth at neuromuscular junction);GO:0050804(modulation of chemical synapti…	04120(Ubiquitin mediated proteolysis - Drosophila melanogaster (fruit fly))	K03349	NA	morula [Drosophila melanogaster]	6.97569	6.8201	6.71076	7.70483	5.64236	6.01577	8.14873	8.96369	7.81975	7.05068
chr3R	26875852	26876562	+	FBgn0002838	ms(3)K81	FBtr0085063	GO:0000781(chromosome, telomeric region);GO:0000794(condensed nuclear chromosome);GO:0005634(nucleus);GO:0016233(telomere capping)	NA	NA	NA	male sterile (3) K81 [Drosophila melanogaster]	0.074418	0.04908	4.51329	5.97793	3.74803	2.71347	5.44574	6.30339	4.12776	5.49819
chr3L	21405425	21406738	-	FBgn0002842	sa	FBtr0078401	GO:0001673(male germ cell nucleus);GO:0005669(transcription factor TFIID complex);GO:0005730(nucleolus);GO:0007141(male meiosis I);GO:0007283(spermatogenesis);GO:0007286(spermatid development);GO:0010468(regulation of gene expression);GO:0048515(spermatid differentiation);GO:0051321(meiotic cell cycle)	03022(Basal transcription factors - Drosophila melanogaster (fruit fly))	K14649	NA	IP09318p, partial [Drosophila melanogaster]	0.020518	0	7.95224	9.99171	7.17031	7.05378	8.98878	8.89744	7.65565	7.61855
chr2L	5892883	5893896	-	FBgn0002855	Acp26Aa	FBtr0079155	GO:0005576(extracellular region);GO:0005615(extracellular space);GO:0007610(behavior);GO:0007618(mating);GO:0018991(oviposition);GO:0030728(ovulation);GO:0032504(multicellular organism reproduction);GO:0042802(identical protein binding);GO:0045297(post-mating behavior);GO:0046692(sperm competition);GO:0048042(regulation of post-mating oviposition)	NA	NA	NA	Acp26Aa [Drosophila melanogaster]	0.806922	0.613887	417.89	291.472	519.285	504.596	477.868	439.706	317.241	282.881
chr2L	5892298	5892862	-	FBgn0002856	Acp26Ab	FBtr0079157;FBtr0079156;FBtr0342618	GO:0005576(extracellular region);GO:0005615(extracellular space);GO:0007610(behavior);GO:0007617(mating behavior);GO:0032504(multicellular organism reproduction);GO:0032504(multicellular organism reproduction)	NA	NA	NA	IP02736p, partial [Drosophila melanogaster]	0.207874	0	75.1157	73.4289	77.9496	85.0606	110.752	115.716	56.8879	69.4841
chr3R	13827151	13828008	-	FBgn0002862	Mst87F	FBtr0082884;FBtr0346062	GO:0005198(structural molecule activity);GO:0007275(multicellular organism development);GO:0007283(spermatogenesis);GO:0030154(cell differentiation);GO:0036126(sperm flagellum);GO:0036126(sperm flagellum)	NA	NA	NA		0.854872	0.854588	338.966	433.895	301.598	318.682	380.937	547.426	381.233	473.86
chr3R	24228975	24229279	+	FBgn0002863	Acp95EF	FBtr0084561	GO:0003674(molecular_function);GO:0005179(hormone activity);GO:0005576(extracellular region);GO:0005615(extracellular space);GO:0007610(behavior);GO:0010469(regulation of signaling receptor activity);GO:0032504(multicellular organism reproduction)	NA	NA	NA	IP20096p, partial [Drosophila melanogaster]	4.56756	5.38353	2938.56	1187.69	4689.47	4677.89	4667.54	2828.67	2783.76	2001.39
chr3R	28291338	28292656	+	FBgn0002865	Mst98Ca	FBtr0085277	GO:0003674(molecular_function);GO:0007286(spermatid development);GO:0036126(sperm flagellum)	NA	NA	NA	Male-specific RNA 98Ca [Drosophila melanogaster]	0.541786	0.333843	302.753	285.012	301.569	288.011	293.176	276.15	272.808	269.853
chr3R	9783407	9784370	-	FBgn0002868	MtnA	FBtr0334686;FBtr0082158	GO:0005575(cellular_component);GO:0010038(response to metal ion);GO:0046872(metal ion binding);GO:0055065(metal ion homeostasis);GO:0055065(metal ion homeostasis)	NA	NA	NA		254.275	255.301	334.481	231.682	1149.89	1140.72	502.098	432.964	917.262	1024.51
chr3R	20503102	20503746	-	FBgn0002869	MtnB	FBtr0346153;FBtr0083890;FBtr0346152	GO:0005507(copper ion binding);GO:0005515(protein binding);GO:0005575(cellular_component);GO:0010038(response to metal ion);GO:0046872(metal ion binding);GO:0055065(metal ion homeostasis);GO:0055065(metal ion homeostasis)	NA	NA	NA	metallothionein B, isoform A [Drosophila melanogaster]	69.425	69.2383	65.8736	33.919	34.2937	32.1854	23.1777	18.5127	20.6161	15.6694
chr3L	1942734	1947475	-	FBgn0002872	mu2	FBtr0072856;FBtr0072857;FBtr0301465	GO:0000775(chromosome, centromeric region);GO:0003713(transcription coactivator activity);GO:0005719(nuclear euchromatin);GO:0006302(double-strand break repair);GO:0045944(positive regulation of transcription by RNA polymerase II);GO:0090052(regulation of chromatin silencing at centromere);GO:1902275(regulation of chromatin organization);GO:1903508(positive regulation of nucleic acid-templated tr…	NA	NA	NA	mutator 2, isoform A [Drosophila melanogaster]	10.5317	10.7013	2.58877	2.23537	2.50217	2.71699	3.18165	2.64867	2.96787	2.40663
X	14247732	14258595	+	FBgn0002873	mud	FBtr0308326;FBtr0332621;FBtr0308325;FBtr0308327;FBtr0308328;FBtr0308329;FBtr0332622	GO:0000132(establishment of mitotic spindle orientation);GO:0003677(DNA binding);GO:0005515(protein binding);GO:0005737(cytoplasm);GO:0005794(Golgi apparatus);GO:0005813(centrosome);GO:0005819(spindle);GO:0005938(cell cortex);GO:0007058(spindle assembly involved in female meiosis II);GO:0007411(axon guidance);GO:0016020(membrane);GO:0016021(integral component of membrane);GO:0016319(mushroom body…	NA	NA	NA	mushroom body defect, isoform G [Drosophila melanogaster]	5.22538	6.412	8.66828	7.52399	6.36742	7.09402	15.4109	9.02584	10.9693	9.78446
X	13722246	13727113	+	FBgn0002878	mus101	FBtr0073817	GO:0006270(DNA replication initiation);GO:0033314(mitotic DNA replication checkpoint)	03440(Homologous recombination - Drosophila melanogaster (fruit fly))	K10728	NA	FI23710p1, partial [Drosophila melanogaster]	2.04756	1.93683	1.07586	0.974082	0.833768	0.91708	1.46735	1.03588	1.17649	1.2656
chr2L	8438169	8442342	+	FBgn0002887	mus201	FBtr0346117;FBtr0100473	GO:0000724(double-strand break repair via homologous recombination);GO:0003677(DNA binding);GO:0003697(single-stranded DNA binding);GO:0003824(catalytic activity);GO:0004518(nuclease activity);GO:0004519(endonuclease activity);GO:0005634(nucleus);GO:0006281(DNA repair);GO:0006289(nucleotide-excision repair);GO:0008821(crossover junction endodeoxyribonuclease activity);GO:0016788(hydrolase activit…	03420(Nucleotide excision repair - Drosophila melanogaster (fruit fly));03420(Nucleotide excision repair - Drosophila melanogaster (fruit fly))	K10846	NA	mutagen-sensitive 201, isoform C [Drosophila melanogaster]	3.92311	3.91786	2.94896	2.72199	2.71131	2.61626	4.86719	4.2673	4.05836	3.84138
chr2R	7793625	7801044	+	FBgn0002891	mus205	FBtr0088831	GO:0000166(nucleotide binding);GO:0000724(double-strand break repair via homologous recombination);GO:0003676(nucleic acid binding);GO:0003677(DNA binding);GO:0003887(DNA-directed DNA polymerase activity);GO:0005634(nucleus);GO:0006281(DNA repair);GO:0016035(zeta DNA polymerase complex);GO:0016740(transferase activity);GO:0016779(nucleotidyltransferase activity);GO:0019985(translesion synthesis);…	03460(Fanconi anemia pathway - Drosophila melanogaster (fruit fly))	K02350	EC:2.7.7.7	mutagen-sensitive 205 [Drosophila melanogaster]	1.73215	1.61251	1.16752	1.16335	1.23571	1.1928	1.56939	1.55873	1.72308	1.54991
chr3L	8137808	8142014	+	FBgn0002899	mus301	FBtr0076689	GO:0003676(nucleic acid binding);GO:0004004(ATP-dependent RNA helicase activity);GO:0004386(helicase activity);GO:0005524(ATP binding);GO:0005730(nucleolus);GO:0005737(cytoplasm);GO:0006417(regulation of translation);GO:0007294(germarium-derived oocyte fate determination);GO:0008298(intracellular mRNA localization);GO:0009949(polarity specification of anterior/posterior axis);GO:0009951(polarity …	NA	K19178	EC:3.6.4.12	mutagen-sensitive 301 [Drosophila melanogaster]	2.90926	2.83549	1.23693	1.02243	0.904131	1.28686	1.12002	1.23143	1.21517	0.886139
chr3L	18109814	18112847	+	FBgn0002901	mus304	FBtr0075122	GO:0000077(DNA damage checkpoint);GO:0000723(telomere maintenance);GO:0005737(cytoplasm);GO:0006281(DNA repair);GO:0006974(cellular response to DNA damage stimulus);GO:0007093(mitotic cell cycle checkpoint);GO:0007131(reciprocal meiotic recombination);GO:0007143(female meiotic nuclear division);GO:0007348(regulation of syncytial blastoderm mitotic cell cycle);GO:0007444(imaginal disc development)…	NA	NA	NA	mutagen-sensitive 304 [Drosophila melanogaster]	2.89219	3.03065	1.88735	1.9637	2.55675	2.88728	3.74828	3.49592	3.11085	3.14863
chr3R	12705523	12712299	-	FBgn0002905	mus308	FBtr0082662	GO:0000166(nucleotide binding);GO:0003676(nucleic acid binding);GO:0003677(DNA binding);GO:0003887(DNA-directed DNA polymerase activity);GO:0004386(helicase activity);GO:0005524(ATP binding);GO:0005634(nucleus);GO:0005737(cytoplasm);GO:0006260(DNA replication);GO:0006261(DNA-dependent DNA replication);GO:0006281(DNA repair);GO:0006289(nucleotide-excision repair);GO:0006974(cellular response to DN…	NA	K02349	EC:2.7.7.7	mutagen-sensitive 308 [Drosophila melanogaster]	2.13502	2.09723	1.241	1.09378	1.45025	1.28258	1.23987	1.21786	1.07004	1.1004
chr3R	11736810	11741783	-	FBgn0002906	Blm	FBtr0082434	GO:0000079(regulation of cyclin-dependent protein serine/threonine kinase activity);GO:0000166(nucleotide binding);GO:0000228(nuclear chromosome);GO:0000400(four-way junction DNA binding);GO:0000403(Y-form DNA binding);GO:0000405(bubble DNA binding);GO:0000712(resolution of meiotic recombination intermediates);GO:0000724(double-strand break repair via homologous recombination);GO:0000731(DNA synt…	03440(Homologous recombination - Drosophila melanogaster (fruit fly));03460(Fanconi anemia pathway - Drosophila melanogaster (fruit fly))	K10901	EC:3.6.4.12	bloom syndrome helicase [Drosophila melanogaster]	4.11775	4.17303	4.53328	3.17697	5.25359	5.28369	2.85755	2.37944	3.15606	2.69054
chr3L	7329132	7333471	+	FBgn0002909	mus312	FBtr0076839;FBtr0299690;FBtr0344453	GO:0000706(meiotic DNA double-strand break processing);GO:0000712(resolution of meiotic recombination intermediates);GO:0005515(protein binding);GO:0005634(nucleus);GO:0006259(DNA metabolic process);GO:0006260(DNA replication);GO:0006281(DNA repair);GO:0006310(DNA recombination);GO:0006974(cellular response to DNA damage stimulus);GO:0007131(reciprocal meiotic recombination);GO:0008283(cell popul…	NA	NA	NA	mutagen-sensitive 312, isoform A [Drosophila melanogaster]	1.98208	1.75825	1.7408	1.30989	1.63423	1.53362	2.65797	1.40527	1.94821	1.1067
X	15854832	15857823	-	FBgn0002914	Myb	FBtr0074171;FBtr0074169;FBtr0074170;FBtr0074173	GO:0000278(mitotic cell cycle);GO:0000281(mitotic cytokinesis);GO:0001077(GO_0001077);GO:0001135(RNA polymerase II transcription regulator recruiting activity);GO:0001228(DNA-binding transcription activator activity, RNA polymerase II-specific);GO:0003677(DNA binding);GO:0003700(DNA-binding transcription factor activity);GO:0005634(nucleus);GO:0005694(chromosome);GO:0005700(polytene chromosome);G…	NA	K09420	NA	Myb oncogene-like, isoform A [Drosophila melanogaster]	33.4374	34.2061	35.7609	29.8331	35.8966	37.1305	37.2906	29.7518	34.4955	29.5176
X	14266367	14277416	+	FBgn0002917	na	FBtr0344823;FBtr0344822	GO:0005216(ion channel activity);GO:0005261(cation channel activity);GO:0005886(plasma membrane);GO:0006811(ion transport);GO:0006816(calcium ion transport);GO:0008344(adult locomotory behavior);GO:0016020(membrane);GO:0016021(integral component of membrane);GO:0034220(ion transmembrane transport);GO:0035176(social behavior);GO:0042752(regulation of circadian rhythm);GO:0043025(neuronal cell body…	NA	NA	NA	narrow abdomen, isoform F [Drosophila melanogaster]	2.27129	2.06781	3.42364	3.45477	2.46846	2.59149	3.03556	3.58389	3.00916	3.36033
chr3R	20948714	20976239	+	FBgn0002921	Atpalpha	FBtr0333324;FBtr0089510;FBtr0333325;FBtr0089509;FBtr0089514;FBtr0089515;FBtr0300191;FBtr0089511;FBtr0089512;FBtr0089513;FBtr0089516	GO:0000166(nucleotide binding);GO:0001700(embryonic development via the syncytial blastoderm);GO:0001894(tissue homeostasis);GO:0005391(sodium:potassium-exchanging ATPase activity);GO:0005524(ATP binding);GO:0005634(nucleus);GO:0005737(cytoplasm);GO:0005886(plasma membrane);GO:0005890(sodium:potassium-exchanging ATPase complex);GO:0005918(septate junction);GO:0006811(ion transport);GO:0006812(cat…	NA	K01539	EC:7.2.2.13	uncharacterized protein Dsimw501_GD19388, isoform I [Drosophila simulans]	258.622	258.237	305.705	252.964	275.749	270.264	275.805	230.332	300.434	237.637
chr3R	23712814	23718357	-	FBgn0002922	nau	FBtr0084472;FBtr0301445	GO:0003677(DNA binding);GO:0005634(nucleus);GO:0006355(regulation of transcription, DNA-templated);GO:0007517(muscle organ development);GO:0046983(protein dimerization activity);GO:0046983(protein dimerization activity)	NA	K18484	NA	nautilus, isoform A [Drosophila melanogaster]	2.16178	2.15096	3.22243	2.00226	3.23971	3.0952	3.49349	2.92475	2.65295	1.9725
chr3R	29804290	29807127	-	FBgn0002924	ncd	FBtr0085534;FBtr0344976	GO:0000022(mitotic spindle elongation);GO:0000166(nucleotide binding);GO:0000212(meiotic spindle organization);GO:0001578(microtubule bundle formation);GO:0003774(motor activity);GO:0003777(microtubule motor activity);GO:0005524(ATP binding);GO:0005634(nucleus);GO:0005737(cytoplasm);GO:0005813(centrosome);GO:0005819(spindle);GO:0005829(cytosol);GO:0005856(cytoskeleton);GO:0005871(kinesin complex)…	NA	K10405	NA	non-claret disjunctional, isoform A [Drosophila melanogaster]	2.1835	3.45837	1.86933	2.81819	1.49888	3.08439	3.01727	3.54615	2.36855	3.45282
chr3L	6593938	6603366	-	FBgn0002926	ndl	FBtr0076984	GO:0004252(serine-type endopeptidase activity);GO:0005515(protein binding);GO:0005576(extracellular region);GO:0006508(proteolysis);GO:0007275(multicellular organism development);GO:0007306(eggshell chorion assembly);GO:0007310(oocyte dorsal/ventral axis specification);GO:0007313(maternal specification of dorsal/ventral axis, oocyte, soma encoded);GO:0007343(egg activation);GO:0008063(Toll signal…	NA	NA	NA	nudel [Drosophila melanogaster]	5.87484	5.47224	0.056343	0.06031	0.058217	0.062859	0.042065	0.143349	0.047824	0.062048
chr2R	7156477	7158241	-	FBgn0002930	nec	FBtr0089052	GO:0004867(serine-type endopeptidase inhibitor activity);GO:0005615(extracellular space);GO:0006955(immune response);GO:0008063(Toll signaling pathway);GO:0009617(response to bacterium);GO:0009620(response to fungus);GO:0010951(negative regulation of endopeptidase activity);GO:0019732(antifungal humoral response);GO:0030162(regulation of proteolysis);GO:0045751(negative regulation of Toll signali…	04624(Toll and Imd signaling pathway - Drosophila melanogaster (fruit fly))	NA	NA	necrotic [Drosophila melanogaster]	39.9413	37.6457	44.2261	50.0349	48.8426	47.2759	48.9515	61.0377	56.2405	76.3548
chr2L	82421	87387	-	FBgn0002931	net	FBtr0290323;FBtr0330637	GO:0000122(negative regulation of transcription by RNA polymerase II);GO:0003700(DNA-binding transcription factor activity);GO:0006355(regulation of transcription, DNA-templated);GO:0007474(imaginal disc-derived wing vein specification);GO:0008586(imaginal disc-derived wing vein morphogenesis);GO:0030154(cell differentiation);GO:0046983(protein dimerization activity);GO:0046983(protein dimerizati…	NA	K09084	NA	DNA-binding transcription factor NET [Drosophila melanogaster]	1.64135	1.84047	6.3739	4.35454	5.85512	5.32112	7.63882	7.3086	7.16993	6.47385
chr3R	9020348	9039471	-	FBgn0002932	neur	FBtr0082003;FBtr0082004;FBtr0082001;FBtr0082002;FBtr0300414	GO:0000209(protein polyubiquitination);GO:0003677(DNA binding);GO:0004842(ubiquitin-protein transferase activity);GO:0005515(protein binding);GO:0005634(nucleus);GO:0005737(cytoplasm);GO:0005768(endosome);GO:0005829(cytosol);GO:0005886(plasma membrane);GO:0007275(multicellular organism development);GO:0007398(ectoderm development);GO:0007399(nervous system development);GO:0007419(ventral cord dev…	NA	K01931	EC:2.3.2.27	neuralized, isoform C [Drosophila melanogaster]	6.94684	7.26634	5.23599	6.37507	6.93824	6.89464	6.02795	4.1105	5.21927	4.94425
X	3242412	3242934	+	FBgn0002933	ng1	FBtr0070523	GO:0005576(extracellular region)	NA	NA	NA	new glue 1 [Drosophila melanogaster]	0	0	0	0	0	0.035937	0	0	0	0
chr2L	877302	878270	+	FBgn0002936	ninaA	FBtr0078023	GO:0000413(protein peptidyl-prolyl isomerization);GO:0003755(peptidyl-prolyl cis-trans isomerase activity);GO:0005788(endoplasmic reticulum lumen);GO:0006457(protein folding);GO:0006458('de novo' protein folding);GO:0006491(N-glycan processing);GO:0006517(protein deglycosylation);GO:0007601(visual perception);GO:0007602(phototransduction);GO:0007603(phototransduction, visible light);GO:0016018(cy…	NA	K01802	EC:5.2.1.8	neither inactivation nor afterpotential A [Drosophila melanogaster]	4.40956	4.05445	5.07333	9.19632	2.86476	3.11974	5.05535	6.72261	3.22727	8.0075
chr3R	13700565	13703164	+	FBgn0002937	ninaB	FBtr0082820	GO:0003834(beta-carotene 15,15'-monooxygenase activity);GO:0004497(monooxygenase activity);GO:0004744(retinal isomerase activity);GO:0007602(phototransduction);GO:0007603(phototransduction, visible light);GO:0007604(phototransduction, UV);GO:0009110(vitamin biosynthetic process);GO:0010436(carotenoid dioxygenase activity);GO:0016063(rhodopsin biosynthetic process);GO:0016119(carotene metabolic pr…	NA	K18048	EC:1.13.11.65	neither inactivation nor afterpotential B [Drosophila melanogaster]	4.01022	3.94559	5.5731	5.73296	4.25282	4.74854	7.1103	8.36003	6.07097	7.07105
chr2L	7377702	7384344	+	FBgn0002938	ninaC	FBtr0079436;FBtr0334836;FBtr0079437;FBtr0334835	GO:0000166(nucleotide binding);GO:0003774(motor activity);GO:0003779(actin binding);GO:0004672(protein kinase activity);GO:0004674(protein serine/threonine kinase activity);GO:0004697(protein kinase C activity);GO:0004713(protein tyrosine kinase activity);GO:0005515(protein binding);GO:0005516(calmodulin binding);GO:0005524(ATP binding);GO:0005634(nucleus);GO:0005737(cytoplasm);GO:0005856(cytoske…	04745(Phototransduction - fly - Drosophila melanogaster (fruit fly));04745(Phototransduction - fly - Drosophila melanogaster (fruit fly))	K08834	EC:2.7.11.1	neither inactivation nor afterpotential C, isoform A [Drosophila melanogaster]	93.6494	92.6754	121.729	110.66	104.998	105.064	111.013	108.252	98.6475	93.106
chr2L	18081628	18083608	+	FBgn0002939	ninaD	FBtr0302454;FBtr0081031	GO:0005044(scavenger receptor activity);GO:0006898(receptor-mediated endocytosis);GO:0007602(phototransduction);GO:0007603(phototransduction, visible light);GO:0007604(phototransduction, UV);GO:0016020(membrane);GO:0016021(integral component of membrane);GO:0016063(rhodopsin biosynthetic process);GO:0046867(carotenoid transport);GO:0046867(carotenoid transport)	NA	NA	NA	neither inactivation nor afterpotential D, isoform B [Drosophila melanogaster]	47.8323	49.3625	65.8488	72.0317	105.506	107.747	29.3741	31.1945	32.6961	44.0606
chr3R	19886255	19888206	-	FBgn0002940	ninaE	FBtr0083857	GO:0001750(photoreceptor outer segment);GO:0004930(G protein-coupled receptor activity);GO:0005515(protein binding);GO:0005767(secondary lysosome);GO:0005769(early endosome);GO:0005771(multivesicular body);GO:0005791(rough endoplasmic reticulum);GO:0005887(integral component of plasma membrane);GO:0007165(signal transduction);GO:0007186(G protein-coupled receptor signaling pathway);GO:0007601(vis…	04745(Phototransduction - fly - Drosophila melanogaster (fruit fly))	K13802	NA	neither inactivation nor afterpotential E [Drosophila melanogaster]	726.046	702.173	889.64	727.22	729.2	733.207	812.575	774.308	865.41	741.728
chr3R	21548661	21557182	-	FBgn0002941	slou	FBtr0084123;FBtr0330389	GO:0000122(negative regulation of transcription by RNA polymerase II);GO:0000978(RNA polymerase II proximal promoter sequence-specific DNA binding);GO:0003677(DNA binding);GO:0003700(DNA-binding transcription factor activity);GO:0005634(nucleus);GO:0006355(regulation of transcription, DNA-templated);GO:0007275(multicellular organism development);GO:0007501(mesodermal cell fate specification);GO:0…	NA	K09309	NA	slouch, isoform B [Drosophila melanogaster]	0.575876	0.762616	1.09385	0.712045	1.15147	0.936786	1.34918	1.20492	0.84313	1.399
chr3L	19003741	19045449	-	FBgn0002945	nkd	FBtr0075039;FBtr0332649;FBtr0332650	GO:0005515(protein binding);GO:0005634(nucleus);GO:0005737(cytoplasm);GO:0005886(plasma membrane);GO:0007275(multicellular organism development);GO:0007367(segment polarity determination);GO:0008270(zinc ion binding);GO:0014018(neuroblast fate specification);GO:0016020(membrane);GO:0016055(Wnt signaling pathway);GO:0030165(PDZ domain binding);GO:0030178(negative regulation of Wnt signaling pathwa…	04310(Wnt signaling pathway - Drosophila melanogaster (fruit fly));04310(Wnt signaling pathway - Drosophila melanogaster (fruit fly))	K03213	NA	naked cuticle, isoform B [Drosophila melanogaster]	5.76273	5.46307	5.55759	5.56127	9.68775	8.00579	10.4164	8.04318	8.88109	7.19407
X	11580772	11585750	+	FBgn0002948	nod	FBtr0340297;FBtr0073516	GO:0000166(nucleotide binding);GO:0003774(motor activity);GO:0003777(microtubule motor activity);GO:0005524(ATP binding);GO:0005634(nucleus);GO:0005737(cytoplasm);GO:0005856(cytoskeleton);GO:0005871(kinesin complex);GO:0005874(microtubule);GO:0007018(microtubule-based movement);GO:0007057(spindle assembly involved in female meiosis I);GO:0007143(female meiotic nuclear division);GO:0008017(microtu…	NA	NA	NA	no distributive disjunction, isoform A [Drosophila melanogaster]	5.40253	6.30176	0.870112	1.06905	0.810699	0.754187	0.938676	1.10903	0.881279	0.777104
chr3R	19157238	19160202	+	FBgn0002962	nos	FBtr0083732;FBtr0335019	GO:0003723(RNA binding);GO:0005515(protein binding);GO:0006378(mRNA polyadenylation);GO:0006417(regulation of translation);GO:0007275(multicellular organism development);GO:0007280(pole cell migration);GO:0007281(germ cell development);GO:0007283(spermatogenesis);GO:0007314(oocyte anterior/posterior axis specification);GO:0008270(zinc ion binding);GO:0008354(germ cell migration);GO:0008595(anteri…	NA	K18741	NA	nanos, isoform A [Drosophila melanogaster]	27.5365	27.2902	0.412763	0.361131	0.259733	0.215628	0.796499	0.418649	0.24681	0.374575
chr2L	9437469	9464184	+	FBgn0002973	numb	FBtr0079821;FBtr0079822;FBtr0339526	GO:0000166(nucleotide binding);GO:0001709(cell fate determination);GO:0001920(negative regulation of receptor recycling);GO:0005112(Notch binding);GO:0005515(protein binding);GO:0005524(ATP binding);GO:0005634(nucleus);GO:0005737(cytoplasm);GO:0005938(cell cortex);GO:0007219(Notch signaling pathway);GO:0007275(multicellular organism development);GO:0007400(neuroblast fate determination);GO:000740…	04330(Notch signaling pathway - Drosophila melanogaster (fruit fly));04330(Notch signaling pathway - Drosophila melanogaster (fruit fly))	K06057	NA	numb, isoform A [Drosophila melanogaster]	19.4456	18.9545	22.1864	17.2911	20.5841	19.4301	20.9895	17.4138	22.9251	19.5802
chr2L	3604224	3606756	-	FBgn0002985	odd	FBtr0077557	GO:0000122(negative regulation of transcription by RNA polymerase II);GO:0000977(RNA polymerase II regulatory region sequence-specific DNA binding);GO:0003676(nucleic acid binding);GO:0003677(DNA binding);GO:0003700(DNA-binding transcription factor activity);GO:0005634(nucleus);GO:0006351(transcription, DNA-templated);GO:0006357(regulation of transcription by RNA polymerase II);GO:0007275(multice…	NA	K09215	NA	odd skipped [Drosophila melanogaster]	3.39931	3.21277	5.06691	2.82411	3.87648	3.74857	4.80038	3.29225	3.10377	2.79971
chr2L	2989594	2992759	-	FBgn0002989	okr	FBtr0077673	GO:0000166(nucleotide binding);GO:0000711(meiotic DNA repair synthesis);GO:0000724(double-strand break repair via homologous recombination);GO:0003674(molecular_function);GO:0003677(DNA binding);GO:0004386(helicase activity);GO:0005524(ATP binding);GO:0005634(nucleus);GO:0006281(DNA repair);GO:0006302(double-strand break repair);GO:0006310(DNA recombination);GO:0006338(chromatin remodeling);GO:00…	03440(Homologous recombination - Drosophila melanogaster (fruit fly))	K10875	EC:3.6.4.-	LD35220p, partial [Drosophila melanogaster]	3.16525	3.7747	1.3595	1.57874	1.18714	1.64676	1.47814	1.6404	1.39286	1.39089
chr3R	4852813	4869979	+	FBgn0003002	opa	FBtr0078836	GO:0000977(RNA polymerase II regulatory region sequence-specific DNA binding);GO:0000980(RNA polymerase II distal enhancer sequence-specific DNA binding);GO:0000981(DNA-binding transcription factor activity, RNA polymerase II-specific);GO:0001205(GO_0001205);GO:0001228(DNA-binding transcription activator activity, RNA polymerase II-specific);GO:0003676(nucleic acid binding);GO:0003677(DNA binding…	NA	K09227	NA	LD30441p [Drosophila melanogaster]	0.681887	0.860508	1.25159	0.955682	1.50146	1.3943	1.14426	0.965365	1.30015	1.1012
chr2R	23967939	23968943	+	FBgn0003008	or	FBtr0072152	GO:0006726(eye pigment biosynthetic process);GO:0006727(ommochrome biosynthetic process);GO:0006886(intracellular protein transport);GO:0007040(lysosome organization);GO:0008565(protein transporter activity);GO:0015031(protein transport);GO:0016020(membrane);GO:0016192(vesicle-mediated transport);GO:0030117(membrane coat);GO:0030123(AP-3 adaptor complex);GO:0046907(intracellular transport);GO:004…	04142(Lysosome - Drosophila melanogaster (fruit fly))	NA	NA	orange [Drosophila melanogaster]	19.3152	21.2439	15.7573	14.3668	19.6273	18.4599	15.5476	15.4836	13.3237	16.2874
chr2R	23271257	23275536	-	FBgn0003009	ord	FBtr0343199;FBtr0072047	GO:0000278(mitotic cell cycle);GO:0000775(chromosome, centromeric region);GO:0000779(condensed chromosome, centromeric region);GO:0000790(nuclear chromatin);GO:0001673(male germ cell nucleus);GO:0001674(female germ cell nucleus);GO:0005515(protein binding);GO:0005634(nucleus);GO:0005635(nuclear envelope);GO:0005694(chromosome);GO:0007059(chromosome segregation);GO:0007060(male meiosis chromosome …	NA	NA	NA	orientation disruptor, isoform A [Drosophila melanogaster]	0.029091	0.006615	4.08351	3.95031	5.02236	4.41717	4.25717	3.58504	4.25104	3.83531
chr3R	19659748	19663672	+	FBgn0003011	ort	FBtr0083784	GO:0004888(transmembrane signaling receptor activity);GO:0005216(ion channel activity);GO:0005230(extracellular ligand-gated ion channel activity);GO:0005254(chloride channel activity);GO:0005886(plasma membrane);GO:0005887(integral component of plasma membrane);GO:0006811(ion transport);GO:0006821(chloride transport);GO:0007165(signal transduction);GO:0007268(chemical synaptic transmission);GO:0…	NA	K05397	NA	ora transientless [Drosophila melanogaster]	1.28697	1.14267	2.13921	2.10887	2.81991	2.81207	2.3789	2.31239	1.7011	2.05063
chr3R	8935126	8938395	+	FBgn0003015	osk	FBtr0081954;FBtr0081956;FBtr0392898	GO:0003729(mRNA binding);GO:0005737(cytoplasm);GO:0005938(cell cortex);GO:0007275(multicellular organism development);GO:0007279(pole cell formation);GO:0007281(germ cell development);GO:0007314(oocyte anterior/posterior axis specification);GO:0007315(pole plasm assembly);GO:0007318(pole plasm protein localization);GO:0007359(posterior abdomen determination);GO:0007616(long-term memory);GO:000763…	NA	K18742	NA	oskar, isoform C [Drosophila melanogaster]	173.942	174.152	0.0997016	0.136803	0.0931623	0.201559	0.423081	2.32961	0.236842	0.164795
chr2L	14599196	14689340	-	FBgn0003016	osp	FBtr0301496;FBtr0114465;FBtr0301494;FBtr0301495	GO:0003674(molecular_function);GO:0005575(cellular_component);GO:0008150(biological_process);GO:0008150(biological_process)	NA	NA	NA	outspread, isoform C [Drosophila melanogaster]	19.0946	18.2773	15.4205	12.8074	20.0507	20.294	15.4062	12.4039	15.8901	12.4588
X	8485008	8489535	-	FBgn0003023	otu	FBtr0333147;FBtr0071236;FBtr0071237;FBtr0071238;FBtr0333146	GO:0004843(thiol-dependent ubiquitin-specific protease activity);GO:0005737(cytoplasm);GO:0007281(germ cell development);GO:0016579(protein deubiquitination);GO:0019099(female germ-line sex determination);GO:0032877(positive regulation of DNA endoreduplication);GO:0048477(oogenesis);GO:0048477(oogenesis)	NA	K13718	EC:3.4.19.12	ovarian tumor, isoform B [Drosophila melanogaster]	44.869	44.1585	0.347199	0.476878	0.321559	0.2974	0.410402	0.578878	0.407343	0.346079
X	5048273	5070929	+	FBgn0003028	ovo	FBtr0070738;FBtr0301914;FBtr0070739;FBtr0100408;FBtr0070740	GO:0000122(negative regulation of transcription by RNA polymerase II);GO:0000981(DNA-binding transcription factor activity, RNA polymerase II-specific);GO:0001227(DNA-binding transcription repressor activity, RNA polymerase II-specific);GO:0001228(DNA-binding transcription activator activity, RNA polymerase II-specific);GO:0003676(nucleic acid binding);GO:0003677(DNA binding);GO:0005634(nucleus);…	NA	K09216	NA	uncharacterized protein Dyak_GE16381, isoform B [Drosophila yakuba]	19.5925	19.8317	2.56067	2.35367	4.12076	4.58364	3.08569	2.71998	2.71955	1.76085
chr3L	13301635	13301922	+	FBgn0003034	SP	FBtr0075836	GO:0005179(hormone activity);GO:0005576(extracellular region);GO:0010469(regulation of signaling receptor activity);GO:0046008(regulation of female receptivity, post-mating)	NA	NA	NA		1.0307	0.687821	353.847	165.973	842.974	790.693	814.962	732.589	417.751	314.393
chr3L	7896109	7911954	-	FBgn0003041	pbl	FBtr0306647;FBtr0076773;FBtr0076774;FBtr0112817;FBtr0076771;FBtr0076772	GO:0000281(mitotic cytokinesis);GO:0000902(cell morphogenesis);GO:0000915(actomyosin contractile ring assembly);GO:0005085(guanyl-nucleotide exchange factor activity);GO:0005089(Rho guanyl-nucleotide exchange factor activity);GO:0005096(GTPase activator activity);GO:0005634(nucleus);GO:0005654(nucleoplasm);GO:0005737(cytoplasm);GO:0005938(cell cortex);GO:0007110(meiosis I cytokinesis);GO:0007111(…	NA	K20704	NA	pebble, isoform C [Drosophila melanogaster]	8.40771	8.24467	3.13268	2.94715	2.85083	2.91255	3.53367	3.23269	3.4392	3.77634
chr3L	21306138	21318020	-	FBgn0003042	Pc	FBtr0078405	GO:0000785(chromatin);GO:0003677(DNA binding);GO:0003682(chromatin binding);GO:0005634(nucleus);GO:0005725(intercalary heterochromatin);GO:0005730(nucleolus);GO:0006355(regulation of transcription, DNA-templated);GO:0007385(specification of segmental identity, abdomen);GO:0007419(ventral cord development);GO:0010629(negative regulation of gene expression);GO:0016322(neuron remodeling);GO:0016458(…	NA	K11455	NA	polycomb [Drosophila melanogaster]	8.0008	8.13021	6.11743	4.25145	5.36655	4.72097	5.72386	3.90197	4.98099	3.80118
chr2R	18135426	18139990	+	FBgn0003044	Pcl	FBtr0086735;FBtr0329998	GO:0003677(DNA binding);GO:0003682(chromatin binding);GO:0003700(DNA-binding transcription factor activity);GO:0005515(protein binding);GO:0005634(nucleus);GO:0005694(chromosome);GO:0006325(chromatin organization);GO:0006351(transcription, DNA-templated);GO:0007275(multicellular organism development);GO:0007419(ventral cord development);GO:0031491(nucleosome binding);GO:0035064(methylated histone…	NA	K11485	NA	polycomblike, isoform A [Drosophila melanogaster]	12.7561	12.6499	6.28166	6.03988	6.28479	6.74202	7.05449	5.92223	6.5606	5.36556
chr2L	7021682	7022470	+	FBgn0003046	Pcp	FBtr0079388	GO:0008010(structural constituent of chitin-based larval cuticle);GO:0008011(structural constituent of pupal chitin-based cuticle);GO:0031012(extracellular matrix);GO:0040003(chitin-based cuticle development);GO:0042302(structural constituent of cuticle)	NA	NA	NA	LP18565p [Drosophila melanogaster]	3.33956	3.23735	0.662071	0.747248	0.896766	1.02029	0.843636	0.84545	1.26736	1.75268
X	2225296	2238045	+	FBgn0003048	pcx	FBtr0344153;FBtr0332381;FBtr0342766	GO:0005783(endoplasmic reticulum);GO:0007029(endoplasmic reticulum organization);GO:0007219(Notch signaling pathway);GO:0007275(multicellular organism development);GO:0007399(nervous system development);GO:0016020(membrane);GO:0016021(integral component of membrane);GO:0030154(cell differentiation);GO:0030154(cell differentiation)	NA	NA	NA	pecanex, isoform C [Drosophila melanogaster]	5.57194	6.50768	4.79121	4.97354	4.60735	4.78692	4.38159	3.77189	4.83515	4.39479
X	4617564	4627206	+	FBgn0003053	peb	FBtr0070680;FBtr0100265	GO:0000122(negative regulation of transcription by RNA polymerase II);GO:0000977(RNA polymerase II regulatory region sequence-specific DNA binding);GO:0000978(RNA polymerase II proximal promoter sequence-specific DNA binding);GO:0001228(DNA-binding transcription activator activity, RNA polymerase II-specific);GO:0003676(nucleic acid binding);GO:0003700(DNA-binding transcription factor activity);G…	04013(MAPK signaling pathway - fly - Drosophila melanogaster (fruit fly));04013(MAPK signaling pathway - fly - Drosophila melanogaster (fruit fly))	K20210	NA	pebbled, isoform A [Drosophila melanogaster]	7.89093	8.07163	4.48517	3.75143	4.58693	4.58109	4.76726	4.19501	5.26275	4.35306
X	17225157	17226867	-	FBgn0003057	CG10598	FBtr0346194;FBtr0074400	NA	NA	NA	NA	uncharacterized protein Dyak_GE15613 [Drosophila yakuba]	0.0236864	0.10186	0.015368	0.0135604	0.02526	0.0237497	0.00520611	0.0136456	0.017077	0.010698
chr3R	13611583	13612433	-	FBgn0003060	CG9757	FBtr0334496;FBtr0082860	NA	NA	NA	NA	uncharacterized protein Dmel_CG9757, isoform A [Drosophila melanogaster]	0	0.0720499	0.184931	0.604165	0.953365	0.718505	0.14038	0.582561	0.294801	0.383857
chr2R	23072909	23074725	-	FBgn0003062	Fib	FBtr0071982	GO:0000494(box C/D snoRNA 3'-end processing);GO:0001651(dense fibrillar component);GO:0003723(RNA binding);GO:0005634(nucleus);GO:0005730(nucleolus);GO:0005732(small nucleolar ribonucleoprotein complex);GO:0006364(rRNA processing);GO:0008168(methyltransferase activity);GO:0008649(rRNA methyltransferase activity);GO:0015030(Cajal body);GO:0016740(transferase activity);GO:0030532(small nuclear ribo…	03008(Ribosome biogenesis in eukaryotes - Drosophila melanogaster (fruit fly))	K14563	EC:2.1.1.-	fibrillarin [Drosophila melanogaster]	71.0411	69.7206	10.744	18.4338	7.76382	7.88402	11.8029	17.3695	11.6249	19.7582
chr3R	31763304	31764772	-	FBgn0003065	CG2150	FBtr0085859	NA	NA	NA	NA	uncharacterized protein Dsimw501_GD29267 [Drosophila simulans]	4.01181	4.41923	7.39946	3.01054	5.73171	5.27357	5.62359	4.61592	7.97752	6.27212
chr2R	18536767	18539416	+	FBgn0003067	Pepck1	FBtr0086701	GO:0000166(nucleotide binding);GO:0004611(phosphoenolpyruvate carboxykinase activity);GO:0004613(phosphoenolpyruvate carboxykinase (GTP) activity);GO:0005525(GTP binding);GO:0005739(mitochondrion);GO:0005829(cytosol);GO:0006090(pyruvate metabolic process);GO:0006094(gluconeogenesis);GO:0016829(lyase activity);GO:0016831(carboxy-lyase activity);GO:0017076(purine nucleotide binding);GO:0019543(prop…	00010(Glycolysis / Gluconeogenesis - Drosophila melanogaster (fruit fly));00020(Citrate cycle (TCA cycle) - Drosophila melanogaster (fruit fly));00620(Pyruvate metabolism - Drosophila melanogaster (fruit fly));01100(Metabolic pathways - Drosophila melanogaster (fruit fly));04068(FoxO signaling pathway - Drosophila melanogaster (fruit fly))	K01596	EC:4.1.1.32	phosphoenolpyruvate carboxykinase [Drosophila melanogaster]	12.1688	10.4121	41.8045	11.9414	34.5219	21.7144	32.0155	33.3593	19.8162	19.4554
X	2685580	2692780	+	FBgn0003068	per	FBtr0070477;FBtr0332311	GO:0006355(regulation of transcription, DNA-templated);GO:0006355(regulation of transcription, DNA-templated)	04711(Circadian rhythm - fly - Drosophila melanogaster (fruit fly));04711(Circadian rhythm - fly - Drosophila melanogaster (fruit fly))	K02633	NA	period, isoform A [Drosophila melanogaster]	5.6834	5.39178	4.11948	5.20419	6.19455	5.8686	4.29292	5.39179	3.36505	5.98822
chr2R	10109740	10117457	+	FBgn0003071	Pfk	FBtr0088420;FBtr0304925;FBtr0333067;FBtr0088421;FBtr0088422	GO:0000166(nucleotide binding);GO:0003824(catalytic activity);GO:0003872(6-phosphofructokinase activity);GO:0005524(ATP binding);GO:0005737(cytoplasm);GO:0005945(6-phosphofructokinase complex);GO:0006002(fructose 6-phosphate metabolic process);GO:0006007(glucose catabolic process);GO:0006096(glycolytic process);GO:0007520(myoblast fusion);GO:0007525(somatic muscle development);GO:0008152(metaboli…	00010(Glycolysis / Gluconeogenesis - Drosophila melanogaster (fruit fly));00030(Pentose phosphate pathway - Drosophila melanogaster (fruit fly));00051(Fructose and mannose metabolism - Drosophila melanogaster (fruit fly));00052(Galactose metabolism - Drosophila melanogaster (fruit fly));01100(Metabolic pathways - Drosophila melanogaster (fruit fly));01200(Carbon metabolism - Drosophila melanogast…	K00850	EC:2.7.1.11	phosphofructokinase, isoform C [Drosophila melanogaster]	70.8302	72.2943	89.2196	113.348	61.6875	61.9477	101.334	123.379	95.9668	128.161
chr2R	8910900	8914069	-	FBgn0003074	Pgi	FBtr0088681;FBtr0088679;FBtr0088680	GO:0004347(glucose-6-phosphate isomerase activity);GO:0005737(cytoplasm);GO:0005829(cytosol);GO:0006094(gluconeogenesis);GO:0006096(glycolytic process);GO:0016853(isomerase activity);GO:0016866(intramolecular transferase activity);GO:0042593(glucose homeostasis);GO:0048029(monosaccharide binding);GO:0051156(glucose 6-phosphate metabolic process);GO:0051156(glucose 6-phosphate metabolic process)	00010(Glycolysis / Gluconeogenesis - Drosophila melanogaster (fruit fly));00030(Pentose phosphate pathway - Drosophila melanogaster (fruit fly));00500(Starch and sucrose metabolism - Drosophila melanogaster (fruit fly));00520(Amino sugar and nucleotide sugar metabolism - Drosophila melanogaster (fruit fly));01100(Metabolic pathways - Drosophila melanogaster (fruit fly));01200(Carbon metabolism - …	K01810	EC:5.3.1.9	phosphoglucose isomerase, isoform A [Drosophila melanogaster]	212.988	207.912	204.813	252.552	240.759	244.657	221.418	242.593	230.467	262.975
chr3L	16126018	16128531	-	FBgn0003076	Pgm	FBtr0075492	GO:0000287(magnesium ion binding);GO:0004614(phosphoglucomutase activity);GO:0005829(cytosol);GO:0005975(carbohydrate metabolic process);GO:0005978(glycogen biosynthetic process);GO:0006006(glucose metabolic process);GO:0016853(isomerase activity);GO:0016868(intramolecular transferase activity, phosphotransferases);GO:0019388(galactose catabolic process);GO:0046872(metal ion binding);GO:0071704(o…	00010(Glycolysis / Gluconeogenesis - Drosophila melanogaster (fruit fly));00030(Pentose phosphate pathway - Drosophila melanogaster (fruit fly));00052(Galactose metabolism - Drosophila melanogaster (fruit fly));00230(Purine metabolism - Drosophila melanogaster (fruit fly));00500(Starch and sucrose metabolism - Drosophila melanogaster (fruit fly));00520(Amino sugar and nucleotide sugar metabolism …	K01835	EC:5.4.2.2	phosphoglucose mutase [Drosophila melanogaster]	176.026	167.298	127.778	162.219	135.476	134.163	140.755	155.005	143.878	177.443
X	2295466	2343870	+	FBgn0003079	Raf	FBtr0344007;FBtr0070401	GO:0000165(MAPK cascade);GO:0000166(nucleotide binding);GO:0000186(activation of MAPKK activity);GO:0002168(instar larval development);GO:0004672(protein kinase activity);GO:0004674(protein serine/threonine kinase activity);GO:0004709(MAP kinase kinase kinase activity);GO:0005515(protein binding);GO:0005524(ATP binding);GO:0005622(intracellular);GO:0005737(cytoplasm);GO:0005829(cytosol);GO:000588…	04013(MAPK signaling pathway - fly - Drosophila melanogaster (fruit fly));04068(FoxO signaling pathway - Drosophila melanogaster (fruit fly));04150(mTOR signaling pathway - Drosophila melanogaster (fruit fly));04214(Apoptosis - fly - Drosophila melanogaster (fruit fly));04320(Dorso-ventral axis formation - Drosophila melanogaster (fruit fly));04320(Dorso-ventral axis formation - Drosophila melano…	K04365	EC:2.7.11.1	Raf oncogene, isoform A [Drosophila melanogaster]	5.89262	5.98662	3.60518	2.98158	3.02117	3.32366	3.82542	3.46445	3.6697	3.53718
chr2R	7825289	7827319	+	FBgn0003082	phr	FBtr0088838;FBtr0088839	GO:0000719(photoreactive repair);GO:0003904(deoxyribodipyrimidine photo-lyase activity);GO:0006281(DNA repair);GO:0016829(lyase activity);GO:0016829(lyase activity)	NA	K01669	EC:4.1.99.3	photorepair, isoform A [Drosophila melanogaster]	2.97675	2.84697	0.959462	0.93671	4.02269	4.17379	10.1681	13.1962	9.09871	12.1769
X	3248600	3249289	-	FBgn0003086	Pig1	FBtr0070537	GO:0003674(molecular_function);GO:0005575(cellular_component);GO:0008150(biological_process)	NA	NA	NA	GM04578p [Drosophila melanogaster]	0	0.188294	0	0.053897	0.033538	0.068855	0	0	0.007616	0
chr2L	10362989	10364092	+	FBgn0003087	pim	FBtr0080001;FBtr0332190	GO:0000070(mitotic sister chromatid segregation);GO:0000281(mitotic cytokinesis);GO:0002064(epithelial cell development);GO:0005515(protein binding);GO:0005634(nucleus);GO:0005737(cytoplasm);GO:0007399(nervous system development);GO:0007443(Malpighian tubule morphogenesis);GO:0007502(digestive tract mesoderm development);GO:0008406(gonad development);GO:0051276(chromosome organization);GO:0051298…	NA	K16828	NA	pimples, isoform A [Drosophila melanogaster]	6.97143	7.30218	19.1654	13.9777	20.2888	20.8735	15.8702	12.3437	14.7726	9.58455
chr3L	19298623	19337609	-	FBgn0003089	pip	FBtr0075003;FBtr0300340;FBtr0075011;FBtr0075010;FBtr0075009;FBtr0075008;FBtr0075005;FBtr0075007;FBtr0075004;FBtr0075013;FBtr0075012	GO:0000139(Golgi membrane);GO:0004394(heparan sulfate 2-O-sulfotransferase activity);GO:0005515(protein binding);GO:0005634(nucleus);GO:0005694(chromosome);GO:0005794(Golgi apparatus);GO:0007275(multicellular organism development);GO:0008146(sulfotransferase activity);GO:0009880(embryonic pattern specification);GO:0009950(dorsal/ventral axis specification);GO:0016020(membrane);GO:0016021(integral…	NA	NA	NA	pipe, isoform K [Drosophila melanogaster]	0.87744	0.978054	1.37831	1.32127	1.48169	1.55329	1.86434	1.81576	1.0631	1.21201
chr2R	7150703	7223378	+	FBgn0003090	pk	FBtr0089042;FBtr0089043;FBtr0089044	GO:0001736(establishment of planar polarity);GO:0001737(establishment of imaginal disc-derived wing hair orientation);GO:0001738(morphogenesis of a polarized epithelium);GO:0005515(protein binding);GO:0005737(cytoplasm);GO:0005829(cytosol);GO:0005886(plasma membrane);GO:0007163(establishment or maintenance of cell polarity);GO:0007164(establishment of tissue polarity);GO:0007275(multicellular org…	04310(Wnt signaling pathway - Drosophila melanogaster (fruit fly));04310(Wnt signaling pathway - Drosophila melanogaster (fruit fly))	K04511	NA	MIP30239p, partial [Drosophila melanogaster]	2.14636	2.38928	2.53559	2.68209	3.44937	3.19055	3.00993	2.69441	2.13282	2.32229
chr2R	16924655	16945126	+	FBgn0003091	Pkc53E	FBtr0331960;FBtr0087048;FBtr0112819;FBtr0305070;FBtr0087049;FBtr0305069	GO:0000166(nucleotide binding);GO:0004672(protein kinase activity);GO:0004674(protein serine/threonine kinase activity);GO:0004697(protein kinase C activity);GO:0004712(protein serine/threonine/tyrosine kinase activity);GO:0005524(ATP binding);GO:0005622(intracellular);GO:0005886(plasma membrane);GO:0006468(protein phosphorylation);GO:0008270(zinc ion binding);GO:0016301(kinase activity);GO:00163…	04070(Phosphatidylinositol signaling system - Drosophila melanogaster (fruit fly));04150(mTOR signaling pathway - Drosophila melanogaster (fruit fly));04310(Wnt signaling pathway - Drosophila melanogaster (fruit fly));04745(Phototransduction - fly - Drosophila melanogaster (fruit fly));04933(AGE-RAGE signaling pathway in diabetic complications - Drosophila melanogaster (fruit fly));04933(AGE-RAGE…	K02677	EC:2.7.11.13	protein C kinase 53E, isoform C [Drosophila melanogaster]	7.39224	7.52918	10.0234	8.43676	16.6815	16.6505	9.38435	7.09873	9.17499	7.69543
chr3R	29039156	29049148	+	FBgn0003093	Pkc98E	FBtr0301516;FBtr0339149;FBtr0085359;FBtr0339150	GO:0000166(nucleotide binding);GO:0004672(protein kinase activity);GO:0004674(protein serine/threonine kinase activity);GO:0004697(protein kinase C activity);GO:0005524(ATP binding);GO:0005622(intracellular);GO:0005886(plasma membrane);GO:0006468(protein phosphorylation);GO:0007030(Golgi organization);GO:0007616(long-term memory);GO:0008285(negative regulation of cell population proliferation);GO…	04933(AGE-RAGE signaling pathway in diabetic complications - Drosophila melanogaster (fruit fly));04933(AGE-RAGE signaling pathway in diabetic complications - Drosophila melanogaster (fruit fly))	K18050	EC:2.7.11.13	protein C kinase 98E, isoform A [Drosophila melanogaster]	23.2517	23.5031	24.3656	18.2347	24.0269	24.7196	21.5181	15.2541	25.8223	18.1835
chr2R	20262958	20263684	-	FBgn0003114	plu	FBtr0086306	GO:0005515(protein binding);GO:0006260(DNA replication);GO:0007338(single fertilization);GO:0007343(egg activation);GO:0007346(regulation of mitotic cell cycle);GO:0008156(negative regulation of DNA replication);GO:1902554(serine/threonine protein kinase complex);GO:1902911(protein kinase complex)	NA	NA	NA	plutonium [Drosophila melanogaster]	8.02266	7.03106	1.19875	0.954186	2.50924	2.97138	0.444561	0.85651	1.69199	1.31674
X	2181211	2182916	+	FBgn0003116	pn	FBtr0070389	GO:0001745(compound eye morphogenesis);GO:0004112(cyclic-nucleotide phosphodiesterase activity);GO:0004309(exopolyphosphatase activity);GO:0005737(cytoplasm);GO:0005759(mitochondrial matrix);GO:0006798(polyphosphate catabolic process);GO:0016462(pyrophosphatase activity);GO:0016787(hydrolase activity);GO:0019889(pteridine metabolic process);GO:0043951(negative regulation of cAMP-mediated signalin…	00230(Purine metabolism - Drosophila melanogaster (fruit fly));01100(Metabolic pathways - Drosophila melanogaster (fruit fly))	K01514	EC:3.6.1.11	prune [Drosophila melanogaster]	10.4927	9.58111	7.33456	7.40899	8.3669	7.58428	9.27224	10.4993	7.49771	8.43998
chr3R	16026079	16041796	+	FBgn0003117	pnr	FBtr0335427;FBtr0083220;FBtr0083221;FBtr0335426	GO:0000122(negative regulation of transcription by RNA polymerase II);GO:0000977(RNA polymerase II regulatory region sequence-specific DNA binding);GO:0000978(RNA polymerase II proximal promoter sequence-specific DNA binding);GO:0000981(DNA-binding transcription factor activity, RNA polymerase II-specific);GO:0000983(GO_0000983);GO:0001085(RNA polymerase II transcription factor binding);GO:000110…	NA	K09183	NA	pannier, isoform A [Drosophila melanogaster]	0.719769	0.703754	0.786877	0.898062	1.05379	1.10125	0.759894	0.95793	0.969637	0.963035
chr3R	23290231	23346167	-	FBgn0003118	pnt	FBtr0334554;FBtr0089717;FBtr0089715;FBtr0089716	GO:0000981(DNA-binding transcription factor activity, RNA polymerase II-specific);GO:0001228(DNA-binding transcription activator activity, RNA polymerase II-specific);GO:0001742(oenocyte differentiation);GO:0001751(compound eye photoreceptor cell differentiation);GO:0003677(DNA binding);GO:0003700(DNA-binding transcription factor activity);GO:0005515(protein binding);GO:0005634(nucleus);GO:000635…	04013(MAPK signaling pathway - fly - Drosophila melanogaster (fruit fly));04320(Dorso-ventral axis formation - Drosophila melanogaster (fruit fly));04320(Dorso-ventral axis formation - Drosophila melanogaster (fruit fly))	K02678	NA	pointed, isoform D [Drosophila melanogaster]	4.80164	4.81466	3.66906	3.04138	4.45669	4.66432	4.70697	3.9427	3.78662	3.42769
chr3L	20309654	20313466	+	FBgn0003124	polo	FBtr0074839;FBtr0100318	GO:0000166(nucleotide binding);GO:0000278(mitotic cell cycle);GO:0000776(kinetochore);GO:0000915(actomyosin contractile ring assembly);GO:0000922(spindle pole);GO:0000940(condensed chromosome outer kinetochore);GO:0004672(protein kinase activity);GO:0004674(protein serine/threonine kinase activity);GO:0005515(protein binding);GO:0005524(ATP binding);GO:0005634(nucleus);GO:0005635(nuclear envelope…	04068(FoxO signaling pathway - Drosophila melanogaster (fruit fly));04068(FoxO signaling pathway - Drosophila melanogaster (fruit fly))	K06631	EC:2.7.11.21	polo, isoform A [Drosophila melanogaster]	35.647	33.8701	20.5348	19.1996	19.0742	19.5435	24.3077	21.4583	19.6958	19.746
chr3R	8319025	8333792	-	FBgn0003129	Poxm	FBtr0111026	GO:0003677(DNA binding);GO:0003700(DNA-binding transcription factor activity);GO:0005634(nucleus);GO:0006351(transcription, DNA-templated);GO:0006355(regulation of transcription, DNA-templated);GO:0007275(multicellular organism development);GO:0007526(larval somatic muscle development);GO:0009887(animal organ morphogenesis);GO:0048813(dendrite morphogenesis)	NA	K09382	NA	Pox meso [Drosophila melanogaster]	1.70723	1.50825	2.32649	2.58019	2.10343	2.3633	2.4673	2.29717	1.59227	1.55483
chr2R	15826693	15835055	-	FBgn0003130	Poxn	FBtr0329908	GO:0003677(DNA binding);GO:0005634(nucleus);GO:0006351(transcription, DNA-templated);GO:0006355(regulation of transcription, DNA-templated);GO:0007275(multicellular organism development);GO:0007399(nervous system development);GO:0007423(sensory organ development);GO:0007476(imaginal disc-derived wing morphogenesis);GO:0007480(imaginal disc-derived leg morphogenesis);GO:0008049(male courtship beha…	NA	NA	NA	Pox neuro, isoform A [Drosophila melanogaster]	0.099602	0.025987	0.150456	0.07672	0.0658	0.107086	0.170892	0.046129	0.118069	0.14528
X	15359101	15361061	-	FBgn0003132	Pp1-13C	FBtr0074017	GO:0000164(protein phosphatase type 1 complex);GO:0004721(phosphoprotein phosphatase activity);GO:0004722(protein serine/threonine phosphatase activity);GO:0005515(protein binding);GO:0005634(nucleus);GO:0005737(cytoplasm);GO:0005829(cytosol);GO:0006470(protein dephosphorylation);GO:0007623(circadian rhythm);GO:0016787(hydrolase activity);GO:0045879(negative regulation of smoothened signaling pat…	03015(mRNA surveillance pathway - Drosophila melanogaster (fruit fly))	K06269	EC:3.1.3.16	serine/threonine-protein phosphatase alpha-3 isoform [Drosophila willistoni]	0.07422	0.045641	32.5471	30.4612	30.9367	32.8618	35.6267	32.4564	32.0044	30.3786
chr3R	24518270	24522331	+	FBgn0003134	Pp1alpha-96A	FBtr0084642;FBtr0334334	GO:0000164(protein phosphatase type 1 complex);GO:0004721(phosphoprotein phosphatase activity);GO:0004722(protein serine/threonine phosphatase activity);GO:0005515(protein binding);GO:0005634(nucleus);GO:0005737(cytoplasm);GO:0005829(cytosol);GO:0006470(protein dephosphorylation);GO:0007623(circadian rhythm);GO:0016787(hydrolase activity);GO:0045089(positive regulation of innate immune response);…	03015(mRNA surveillance pathway - Drosophila melanogaster (fruit fly));03015(mRNA surveillance pathway - Drosophila melanogaster (fruit fly))	K06269	EC:3.1.3.16	protein phosphatase 1alpha at 96A, isoform A [Drosophila melanogaster]	52.8643	51.5333	51.5684	40.6442	55.7931	55.0141	50.6145	41.8506	65.5422	42.306
chr3R	28520665	28540324	-	FBgn0003137	Ppn	FBtr0300337;FBtr0301837;FBtr0301838;FBtr0301839	GO:0004867(serine-type endopeptidase inhibitor activity);GO:0005201(extracellular matrix structural constituent);GO:0005576(extracellular region);GO:0005604(basement membrane);GO:0006508(proteolysis);GO:0007275(multicellular organism development);GO:0008233(peptidase activity);GO:0010466(negative regulation of peptidase activity);GO:0010951(negative regulation of endopeptidase activity);GO:003019…	NA	NA	NA	papilin, isoform E [Drosophila melanogaster]	25.0248	23.9975	12.8273	15.2049	9.1011	9.56913	13.7621	14.7638	15.4696	16.0899
X	6371065	6372915	-	FBgn0003139	PpV	FBtr0070921;FBtr0331430;FBtr0331431;FBtr0331432	GO:0000082(G1/S transition of mitotic cell cycle);GO:0000278(mitotic cell cycle);GO:0004721(phosphoprotein phosphatase activity);GO:0004722(protein serine/threonine phosphatase activity);GO:0005737(cytoplasm);GO:0006470(protein dephosphorylation);GO:0016787(hydrolase activity);GO:0046329(negative regulation of JNK cascade);GO:0046872(metal ion binding);GO:0046872(metal ion binding)	NA	K15498	EC:3.1.3.16	protein phosphatase V, isoform A [Drosophila melanogaster]	27.9151	26.1487	14.3264	13.6064	15.6694	14.9645	14.6767	14.0679	13.2133	14.3417
chr2R	17955396	17956570	-	FBgn0003140	PpY-55A	FBtr0086817;FBtr0344898	GO:0004721(phosphoprotein phosphatase activity);GO:0004722(protein serine/threonine phosphatase activity);GO:0005634(nucleus);GO:0005737(cytoplasm);GO:0006470(protein dephosphorylation);GO:0016787(hydrolase activity);GO:0046872(metal ion binding);GO:0046872(metal ion binding)	NA	K01090	EC:3.1.3.16	protein phosphatase Y at 55A, isoform A [Drosophila melanogaster]	0.0727362	0.0558736	20.1422	18.9106	13.709	12.0049	19.8422	16.6899	16.4465	15.9015
chr2L	20073719	20075458	-	FBgn0003141	pr	FBtr0089395	GO:0003874(6-pyruvoyltetrahydropterin synthase activity);GO:0005739(mitochondrion);GO:0006728(pteridine biosynthetic process);GO:0006729(tetrahydrobiopterin biosynthetic process);GO:0016829(lyase activity);GO:0046872(metal ion binding)	00790(Folate biosynthesis - Drosophila melanogaster (fruit fly));01100(Metabolic pathways - Drosophila melanogaster (fruit fly))	K01737	4.1.2.50;EC:4.2.3.12	purple [Drosophila melanogaster]	197.871	192.692	192.785	157.253	115.701	106.59	75.3006	59.9519	84.129	77.9158
chr2L	12082995	12085827	-	FBgn0003145	prd	FBtr0080299;FBtr0080298	GO:0000977(RNA polymerase II regulatory region sequence-specific DNA binding);GO:0000981(DNA-binding transcription factor activity, RNA polymerase II-specific);GO:0003677(DNA binding);GO:0003705(GO_0003705);GO:0005634(nucleus);GO:0006355(regulation of transcription, DNA-templated);GO:0006366(transcription by RNA polymerase II);GO:0007275(multicellular organism development);GO:0007366(periodic par…	NA	K09381	NA	paired, isoform B [Drosophila melanogaster]	0.0680198	0.0660591	7.31595	6.02991	5.30088	5.39235	7.36172	6.91697	4.72584	5.02172
chr3L	8732858	8745310	-	FBgn0003149	Prm	FBtr0076595;FBtr0076593;FBtr0076596;FBtr0076594;FBtr0306639	GO:0003774(motor activity);GO:0005737(cytoplasm);GO:0005863(striated muscle myosin thick filament);GO:0007498(mesoderm development);GO:0016459(myosin complex);GO:0030016(myofibril);GO:0030239(myofibril assembly);GO:0031430(M band);GO:0032982(myosin filament);GO:0032982(myosin filament)	NA	NA	NA	paramyosin, isoform E [Drosophila melanogaster]	390.376	401.326	450.076	456.045	333.125	335.019	382.014	383.153	390.505	407.609
X	2344949	2366356	-	FBgn0003159	CG2841	FBtr0070404;FBtr0070403;FBtr0307284;FBtr0070402;FBtr0307285;FBtr0343597	GO:0003674(molecular_function);GO:0005575(cellular_component);GO:0008150(biological_process);GO:0008150(biological_process)	NA	NA	NA	uncharacterized protein Dmel_CG2841, isoform B [Drosophila melanogaster]	17.6327	17.9514	17.9292	16.6637	17.3844	14.6105	23.8831	13.951	17.9606	13.9052
chr2R	21175315	21182608	+	FBgn0003162	Pu	FBtr0071578;FBtr0071580;FBtr0071579	GO:0000166(nucleotide binding);GO:0003824(catalytic activity);GO:0003934(GTP cyclohydrolase I activity);GO:0005525(GTP binding);GO:0005737(cytoplasm);GO:0006728(pteridine biosynthetic process);GO:0006729(tetrahydrobiopterin biosynthetic process);GO:0008152(metabolic process);GO:0008270(zinc ion binding);GO:0008363(larval chitin-based cuticle development);GO:0009880(embryonic pattern specification…	00790(Folate biosynthesis - Drosophila melanogaster (fruit fly));01100(Metabolic pathways - Drosophila melanogaster (fruit fly));01100(Metabolic pathways - Drosophila melanogaster (fruit fly))	K01495	EC:3.5.4.16	punch, isoform C [Drosophila melanogaster]	139.874	146.347	172.486	151.583	148.42	146.055	127.044	112.643	82.1748	70.1091
chr3R	9066343	9237682	-	FBgn0003165	pum	FBtr0333668;FBtr0333667;FBtr0081993;FBtr0081994;FBtr0305197;FBtr0081992;FBtr0081990	GO:0000278(mitotic cell cycle);GO:0000288(nuclear-transcribed mRNA catabolic process, deadenylation-dependent decay);GO:0000900(translation repressor activity, mRNA regulatory element binding);GO:0003723(RNA binding);GO:0003730(mRNA 3'-UTR binding);GO:0005635(nuclear envelope);GO:0005737(cytoplasm);GO:0006417(regulation of translation);GO:0007268(chemical synaptic transmission);GO:0007275(multice…	NA	K17943	NA	pumilio, isoform E [Drosophila melanogaster]	8.28328	8.17405	8.44688	6.23343	8.83084	9.00042	6.52633	4.81658	7.32209	5.42808
chr3R	14619030	14625703	-	FBgn0003169	put	FBtr0334030;FBtr0082977;FBtr0330227	GO:0000166(nucleotide binding);GO:0001745(compound eye morphogenesis);GO:0004672(protein kinase activity);GO:0004674(protein serine/threonine kinase activity);GO:0004675(transmembrane receptor protein serine/threonine kinase activity);GO:0005024(transforming growth factor beta-activated receptor activity);GO:0005026(transforming growth factor beta receptor activity, type II);GO:0005524(ATP bindin…	04350(TGF-beta signaling pathway - Drosophila melanogaster (fruit fly));04350(TGF-beta signaling pathway - Drosophila melanogaster (fruit fly))	K13596	EC:2.7.11.30	LP03259p, partial [Drosophila melanogaster]	17.0468	17.533	13.4275	14.2255	11.4729	11.6361	13.0085	12.8105	13.9847	14.1406
chr2R	7282572	7300806	+	FBgn0003174	pwn	FBtr0332461;FBtr0332462	GO:0005509(calcium ion binding);GO:0008407(chaeta morphogenesis);GO:0016020(membrane);GO:0016021(integral component of membrane);GO:0016021(integral component of membrane)	NA	NA	NA	pawn, isoform B [Drosophila melanogaster]	1.34221	1.27955	1.72372	1.64769	2.19898	2.09112	2.14552	1.98169	1.51935	1.79483
chr2R	22494297	22562065	-	FBgn0003175	px	FBtr0331942;FBtr0331941;FBtr0112820;FBtr0071838	GO:0008586(imaginal disc-derived wing vein morphogenesis);GO:0016363(nuclear matrix);GO:0016363(nuclear matrix)	NA	NA	NA	plexus, isoform A [Drosophila melanogaster]	5.4434	5.4855	5.2241	5.28555	6.42503	6.48637	7.12454	6.07149	6.9878	7.15641
chr2L	17486806	17497208	-	FBgn0003187	qua	FBtr0080997;FBtr0306165;FBtr0080996	GO:0003779(actin binding);GO:0005509(calcium ion binding);GO:0005737(cytoplasm);GO:0005884(actin filament);GO:0007010(cytoskeleton organization);GO:0007015(actin filament organization);GO:0007275(multicellular organism development);GO:0007300(ovarian nurse cell to oocyte transport);GO:0030154(cell differentiation);GO:0035317(imaginal disc-derived wing hair organization);GO:0048477(oogenesis);GO:0…	NA	NA	NA	quail, isoform A [Drosophila melanogaster]	6.88749	7.05065	24.9888	22.2533	23.2569	24.0251	29.0513	26.9027	27.7641	26.9173
X	16655359	16668712	+	FBgn0003189	r	FBtr0089734;FBtr0340156;FBtr0340155	GO:0000050(urea cycle);GO:0000166(nucleotide binding);GO:0003824(catalytic activity);GO:0004070(aspartate carbamoyltransferase activity);GO:0004087(carbamoyl-phosphate synthase (ammonia) activity);GO:0004088(carbamoyl-phosphate synthase (glutamine-hydrolyzing) activity);GO:0004151(dihydroorotase activity);GO:0005524(ATP binding);GO:0005737(cytoplasm);GO:0005829(cytosol);GO:0006207('de novo' pyrim…	00240(Pyrimidine metabolism - Drosophila melanogaster (fruit fly));00250(Alanine, aspartate and glutamate metabolism - Drosophila melanogaster (fruit fly));01100(Metabolic pathways - Drosophila melanogaster (fruit fly));01100(Metabolic pathways - Drosophila melanogaster (fruit fly))	K11540	2.1.3.2;3.5.2.3;EC:6.3.5.5	rudimentary, isoform A [Drosophila melanogaster]	8.84619	8.74543	2.86018	3.78438	2.37926	2.35481	2.98271	3.73863	2.92616	3.90333
X	10744502	10749097	+	FBgn0003204	ras	FBtr0071495;FBtr0332294;FBtr0071494;FBtr0343043	GO:0000166(nucleotide binding);GO:0003824(catalytic activity);GO:0003938(IMP dehydrogenase activity);GO:0005737(cytoplasm);GO:0006164(purine nucleotide biosynthetic process);GO:0006177(GMP biosynthetic process);GO:0006183(GTP biosynthetic process);GO:0007411(axon guidance);GO:0016491(oxidoreductase activity);GO:0046872(metal ion binding);GO:0055114(oxidation-reduction process);GO:0055114(oxidatio…	00230(Purine metabolism - Drosophila melanogaster (fruit fly));00983(Drug metabolism - other enzymes - Drosophila melanogaster (fruit fly));01100(Metabolic pathways - Drosophila melanogaster (fruit fly));01100(Metabolic pathways - Drosophila melanogaster (fruit fly))	NA	NA	raspberry, isoform A [Drosophila melanogaster]	37.5851	37.7451	14.1038	15.7402	11.2785	11.5299	14.0051	16.4449	12.9655	15.8257
chr3R	9510561	9513067	-	FBgn0003205	Ras85D	FBtr0082122	GO:0000165(MAPK cascade);GO:0000166(nucleotide binding);GO:0001709(cell fate determination);GO:0001710(mesodermal cell fate commitment);GO:0002168(instar larval development);GO:0003924(GTPase activity);GO:0005515(protein binding);GO:0005525(GTP binding);GO:0005622(intracellular);GO:0005886(plasma membrane);GO:0007165(signal transduction);GO:0007173(epidermal growth factor receptor signaling pathw…	04013(MAPK signaling pathway - fly - Drosophila melanogaster (fruit fly));04068(FoxO signaling pathway - Drosophila melanogaster (fruit fly));04137(Mitophagy - animal - Drosophila melanogaster (fruit fly));04140(Autophagy - animal - Drosophila melanogaster (fruit fly));04150(mTOR signaling pathway - Drosophila melanogaster (fruit fly));04213(Longevity regulating pathway - multiple species - Droso…	K07827	NA	Ras oncogene at 85D [Drosophila melanogaster]	52.7182	53.2201	39.5313	40.1714	41.4561	42.3538	36.3486	39.8348	36.8782	46.9953
chr3L	4139076	4141398	+	FBgn0003206	Ras64B	FBtr0073212	GO:0000166(nucleotide binding);GO:0003924(GTPase activity);GO:0005515(protein binding);GO:0005525(GTP binding);GO:0005575(cellular_component);GO:0005622(intracellular);GO:0005886(plasma membrane);GO:0007165(signal transduction);GO:0007265(Ras protein signal transduction);GO:0016020(membrane)	04137(Mitophagy - animal - Drosophila melanogaster (fruit fly));04140(Autophagy - animal - Drosophila melanogaster (fruit fly))	NA	NA	Ras oncogene at 64B [Drosophila melanogaster]	51.4879	50.3716	46.3801	34.4419	48.8216	47.7778	44.5713	36.5003	40.3983	35.5016
chr2L	8709880	8740660	-	FBgn0003209	raw	FBtr0340231;FBtr0079746;FBtr0340232;FBtr0079745;FBtr0303868	GO:0002009(morphogenesis of an epithelium);GO:0005886(plasma membrane);GO:0007390(germ-band shortening);GO:0007391(dorsal closure);GO:0007394(dorsal closure, elongation of leading edge cells);GO:0007417(central nervous system development);GO:0007435(salivary gland morphogenesis);GO:0007442(hindgut morphogenesis);GO:0007443(Malpighian tubule morphogenesis);GO:0008104(protein localization);GO:00083…	04013(MAPK signaling pathway - fly - Drosophila melanogaster (fruit fly));04013(MAPK signaling pathway - fly - Drosophila melanogaster (fruit fly))	K20235	NA	raw, isoform B [Drosophila melanogaster]	12.8592	12.9687	11.3208	11.526	15.9158	15.5484	14.5193	13.2602	16.3589	14.851
X	4535635	4540626	-	FBgn0003210	rb	FBtr0070702;FBtr0332290;FBtr0343568	GO:0006726(eye pigment biosynthetic process);GO:0006727(ommochrome biosynthetic process);GO:0006886(intracellular protein transport);GO:0006887(exocytosis);GO:0006897(endocytosis);GO:0007040(lysosome organization);GO:0007220(Notch receptor processing);GO:0008340(determination of adult lifespan);GO:0008565(protein transporter activity);GO:0010883(regulation of lipid storage);GO:0015031(protein tra…	04142(Lysosome - Drosophila melanogaster (fruit fly));04142(Lysosome - Drosophila melanogaster (fruit fly))	K12397	NA	ruby, isoform A [Drosophila melanogaster]	11.5604	10.6594	7.31188	7.76192	6.29658	6.40069	7.88659	7.38095	7.04131	7.21158
X	13762752	13779488	+	FBgn0003218	rdgB	FBtr0331717;FBtr0340289;FBtr0301532;FBtr0301533;FBtr0301534;FBtr0301535;FBtr0073822;FBtr0100194;FBtr0100195;FBtr0331716;FBtr0073823	GO:0005388(calcium-transporting ATPase activity);GO:0005548(phospholipid transporter activity);GO:0005622(intracellular);GO:0005737(cytoplasm);GO:0005886(plasma membrane);GO:0005887(integral component of plasma membrane);GO:0006811(ion transport);GO:0006816(calcium ion transport);GO:0007601(visual perception);GO:0007602(phototransduction);GO:0007603(phototransduction, visible light);GO:0007608(se…	NA	NA	NA	retinal degeneration B, isoform B [Drosophila melanogaster]	9.27399	9.51353	16.4776	15.7431	17.3113	17.31	15.7692	13.9201	16.4722	14.2844
chr3R	15823019	15832632	-	FBgn0003227	rec	FBtr0083193;FBtr0334595	GO:0000166(nucleotide binding);GO:0003677(DNA binding);GO:0004003(ATP-dependent DNA helicase activity);GO:0005515(protein binding);GO:0005524(ATP binding);GO:0005634(nucleus);GO:0006270(DNA replication initiation);GO:0006310(DNA recombination);GO:0007049(cell cycle);GO:0007131(reciprocal meiotic recombination);GO:0008094(DNA-dependent ATPase activity);GO:0016787(hydrolase activity);GO:0016887(ATP…	NA	NA	NA	FI21313p1, partial [Drosophila melanogaster]	1.28068	1.12962	0.202504	0.308187	0.218558	0.213842	0.193255	0.28583	0.168593	0.138338
chr2L	19542468	19545548	+	FBgn0003231	ref(2)P	FBtr0081253;FBtr0100289	GO:0000423(mitophagy);GO:0003677(DNA binding);GO:0005080(protein kinase C binding);GO:0005515(protein binding);GO:0005634(nucleus);GO:0005737(cytoplasm);GO:0005776(autophagosome);GO:0006351(transcription, DNA-templated);GO:0006511(ubiquitin-dependent protein catabolic process);GO:0007005(mitochondrion organization);GO:0007032(endosome organization);GO:0008270(zinc ion binding);GO:0016235(aggresom…	NA	NA	NA	refractory to sigma P, isoform A [Drosophila melanogaster]	160.405	162.261	96.813	163.635	184.611	188.854	130.812	102.087	158.506	121.012
chr3R	18899423	18901019	+	FBgn0003248	Rh2	FBtr0083697	GO:0004930(G protein-coupled receptor activity);GO:0005887(integral component of plasma membrane);GO:0007165(signal transduction);GO:0007186(G protein-coupled receptor signaling pathway);GO:0007601(visual perception);GO:0007602(phototransduction);GO:0008020(G protein-coupled photoreceptor activity);GO:0009584(detection of visible light);GO:0009881(photoreceptor activity);GO:0016020(membrane);GO:0…	NA	K04255	NA	rhodopsin 2 [Drosophila melanogaster]	9.07712	9.14005	9.4064	14.6731	7.15212	6.89834	12.0618	13.7212	10.9534	12.9826
chr3R	20081060	20082450	-	FBgn0003249	Rh3	FBtr0083876	GO:0004930(G protein-coupled receptor activity);GO:0005887(integral component of plasma membrane);GO:0007165(signal transduction);GO:0007186(G protein-coupled receptor signaling pathway);GO:0007601(visual perception);GO:0007602(phototransduction);GO:0007604(phototransduction, UV);GO:0008020(G protein-coupled photoreceptor activity);GO:0009584(detection of visible light);GO:0009589(detection of UV…	NA	K04255	NA	rhodopsin 3 [Drosophila melanogaster]	45.9394	44.3682	47.1413	52.0862	33.0654	33.8241	60.4058	67.6779	46.8173	50.8535
chr3L	16852527	16862517	-	FBgn0003250	Rh4	FBtr0075338	GO:0004930(G protein-coupled receptor activity);GO:0005887(integral component of plasma membrane);GO:0007165(signal transduction);GO:0007186(G protein-coupled receptor signaling pathway);GO:0007601(visual perception);GO:0007602(phototransduction);GO:0007604(phototransduction, UV);GO:0008020(G protein-coupled photoreceptor activity);GO:0009584(detection of visible light);GO:0009589(detection of UV…	NA	K04255	NA	rhodopsin 4 [Drosophila melanogaster]	47.6111	44.6156	57.8839	68.3263	47.2321	47.3231	51.5956	65.383	49.71	59.255
chr2R	19270078	19281396	+	FBgn0003254	rib	FBtr0330057;FBtr0330058	GO:0003677(DNA binding);GO:0003700(DNA-binding transcription factor activity);GO:0005515(protein binding);GO:0005634(nucleus);GO:0006355(regulation of transcription, DNA-templated);GO:0006357(regulation of transcription by RNA polymerase II);GO:0007010(cytoskeleton organization);GO:0007391(dorsal closure);GO:0007417(central nervous system development);GO:0007424(open tracheal system development);…	NA	NA	NA	GD11439 [Drosophila simulans]	0.0264247	0.0326583	1.23094	2.25937	2.57514	2.76181	3.31077	3.09494	2.74313	3.15457
chr2L	13982743	14001248	-	FBgn0003255	rk	FBtr0080610	GO:0001837(epithelial to mesenchymal transition);GO:0004930(G protein-coupled receptor activity);GO:0005515(protein binding);GO:0005887(integral component of plasma membrane);GO:0007186(G protein-coupled receptor signaling pathway);GO:0007189(adenylate cyclase-activating G protein-coupled receptor signaling pathway);GO:0007190(activation of adenylate cyclase activity);GO:0007218(neuropeptide sign…	04310(Wnt signaling pathway - Drosophila melanogaster (fruit fly))	K08399	NA	rickets [Drosophila melanogaster]	0.557393	0.546588	0.474898	0.805448	0.550524	0.804056	0.876445	0.739727	1.11993	1.15705
chr2R	1071462	1125927	+	FBgn0003256	rl	FBtr0113703;FBtr0113701;FBtr0113700;FBtr0113702;FBtr0329919;FBtr0329920;FBtr0345337	GO:0000165(MAPK cascade);GO:0000166(nucleotide binding);GO:0000278(mitotic cell cycle);GO:0004672(protein kinase activity);GO:0004674(protein serine/threonine kinase activity);GO:0004707(MAP kinase activity);GO:0005515(protein binding);GO:0005524(ATP binding);GO:0005622(intracellular);GO:0005634(nucleus);GO:0005737(cytoplasm);GO:0005829(cytosol);GO:0006468(protein phosphorylation);GO:0007049(cell…	04013(MAPK signaling pathway - fly - Drosophila melanogaster (fruit fly));04068(FoxO signaling pathway - Drosophila melanogaster (fruit fly));04140(Autophagy - animal - Drosophila melanogaster (fruit fly));04150(mTOR signaling pathway - Drosophila melanogaster (fruit fly));04214(Apoptosis - fly - Drosophila melanogaster (fruit fly));04320(Dorso-ventral axis formation - Drosophila melanogaster (fr…	K04371	EC:2.7.11.24	FI18226p1 [Drosophila melanogaster]	10.615	11.3777	6.64016	7.70837	8.45984	7.17367	5.7171	4.81892	7.39029	6.59895
chr3R	21070557	21073319	-	FBgn0003257	r-l	FBtr0084038	GO:0003824(catalytic activity);GO:0004588(orotate phosphoribosyltransferase activity);GO:0004590(orotidine-5'-phosphate decarboxylase activity);GO:0006207('de novo' pyrimidine nucleobase biosynthetic process);GO:0006221(pyrimidine nucleotide biosynthetic process);GO:0008152(metabolic process);GO:0009116(nucleoside metabolic process);GO:0016740(transferase activity);GO:0016757(transferase activity…	00240(Pyrimidine metabolism - Drosophila melanogaster (fruit fly));00983(Drug metabolism - other enzymes - Drosophila melanogaster (fruit fly));01100(Metabolic pathways - Drosophila melanogaster (fruit fly))	K13421	4.1.1.23;EC:2.4.2.10	rudimentary-like [Drosophila melanogaster]	27.2088	28.2455	4.24045	3.68941	4.90051	5.38969	5.16361	4.04017	5.43067	4.38005
chr3R	6000426	6008579	-	FBgn0003261	Rm62	FBtr0302597;FBtr0309320;FBtr0078654;FBtr0078651;FBtr0078652;FBtr0078653;FBtr0078649;FBtr0078650;FBtr0301947;FBtr0309319;FBtr0309321;FBtr0309322	GO:0000166(nucleotide binding);GO:0000381(regulation of alternative mRNA splicing, via spliceosome);GO:0000398(mRNA splicing, via spliceosome);GO:0002376(immune system process);GO:0003676(nucleic acid binding);GO:0003723(RNA binding);GO:0003729(mRNA binding);GO:0004004(ATP-dependent RNA helicase activity);GO:0004386(helicase activity);GO:0005515(protein binding);GO:0005524(ATP binding);GO:0005634…	03040(Spliceosome - Drosophila melanogaster (fruit fly));03040(Spliceosome - Drosophila melanogaster (fruit fly))	K12823	EC:3.6.4.13	Rm62, isoform A [Drosophila melanogaster]	147.213	154.681	62.7664	61.0327	63.0805	62.7972	66.4153	61.4201	61.336	56.9275
chr3R	26876771	26881171	-	FBgn0003267	ro	FBtr0085091	GO:0001012(RNA polymerase II regulatory region DNA binding);GO:0003677(DNA binding);GO:0005634(nucleus);GO:0006351(transcription, DNA-templated);GO:0006355(regulation of transcription, DNA-templated);GO:0007275(multicellular organism development);GO:0007460(R8 cell fate commitment);GO:0007463(R2/R5 cell fate commitment);GO:0007601(visual perception);GO:0042067(establishment of ommatidial planar p…	NA	K09362	NA	rough, isoform A [Drosophila melanogaster]	0.04065	0.0224	0.264802	0.068756	0.339752	0.391324	0.251307	0.144251	0.232117	0.14863
chr3R	31580951	31588244	+	FBgn0003268	rod	FBtr0085795	GO:0000070(mitotic sister chromatid segregation);GO:0000776(kinetochore);GO:0000940(condensed chromosome outer kinetochore);GO:0005515(protein binding);GO:0005737(cytoplasm);GO:0005795(Golgi stack);GO:0005819(spindle);GO:0005828(kinetochore microtubule);GO:0007030(Golgi organization);GO:0007094(mitotic spindle assembly checkpoint);GO:0017137(Rab GTPase binding);GO:0030071(regulation of mitotic me…	NA	K11577	NA	rough deal [Drosophila melanogaster]	2.30336	2.34377	0.859971	0.729845	0.74166	0.748222	1.0167	0.966097	0.805398	0.847053
chr2L	18596136	18596921	-	FBgn0003270	amos	FBtr0081081	GO:0001012(RNA polymerase II regulatory region DNA binding);GO:0005634(nucleus);GO:0006351(transcription, DNA-templated);GO:0006355(regulation of transcription, DNA-templated);GO:0007275(multicellular organism development);GO:0007399(nervous system development);GO:0007423(sensory organ development);GO:0008052(sensory organ boundary specification);GO:0016360(sensory organ precursor cell fate deter…	NA	K09083	NA	absent MD neurons and olfactory sensilla [Drosophila melanogaster]	0	0	0	0	0.045787	0.040739	0	0.014852	0.02086	0.063146
chr2R	16586129	16586732	+	FBgn0003274	RpLP2	FBtr0087105	GO:0002181(cytoplasmic translation);GO:0003735(structural constituent of ribosome);GO:0005622(intracellular);GO:0005840(ribosome);GO:0006414(translational elongation);GO:0022625(cytosolic large ribosomal subunit);GO:0022626(cytosolic ribosome)	03010(Ribosome - Drosophila melanogaster (fruit fly))	K02943	NA	LP06614p, partial [Drosophila melanogaster]	1791.3	1771.78	763.526	1144.07	673.792	660.848	1007.51	1376.9	885.048	1295.34
chr3R	5371795	5372397	+	FBgn0003275	RpII18	FBtr0078787	GO:0001054(RNA polymerase I activity);GO:0001055(RNA polymerase II activity);GO:0001056(RNA polymerase III activity);GO:0003677(DNA binding);GO:0003899(DNA-directed 5'-3' RNA polymerase activity);GO:0005634(nucleus);GO:0005665(RNA polymerase II, core complex);GO:0005666(RNA polymerase III complex);GO:0005736(RNA polymerase I complex);GO:0006351(transcription, DNA-templated);GO:0006360(transcripti…	03020(RNA polymerase - Drosophila melanogaster (fruit fly))	K03014	NA	uncharacterized protein Dyak_GE28893, partial [Drosophila yakuba]	77.5733	82.4503	79.9186	57.1329	98.7065	90.254	75.9712	70.5978	74.574	78.4212
X	11562800	11570326	-	FBgn0003277	RpII215	FBtr0073542	GO:0001055(RNA polymerase II activity);GO:0003677(DNA binding);GO:0003899(DNA-directed 5'-3' RNA polymerase activity);GO:0005634(nucleus);GO:0005665(RNA polymerase II, core complex);GO:0005700(polytene chromosome);GO:0005703(polytene chromosome puff);GO:0006351(transcription, DNA-templated);GO:0006366(transcription by RNA polymerase II);GO:0016740(transferase activity);GO:0016779(nucleotidyltrans…	03020(RNA polymerase - Drosophila melanogaster (fruit fly))	NA	NA	RE30267p [Drosophila melanogaster]	14.9709	14.412	6.51266	6.10523	7.79108	7.80553	7.99419	7.56484	7.34562	7.3872
chr2L	404285	407969	+	FBgn0003278	RpI135	FBtr0078054	GO:0001054(RNA polymerase I activity);GO:0003677(DNA binding);GO:0003899(DNA-directed 5'-3' RNA polymerase activity);GO:0005515(protein binding);GO:0005634(nucleus);GO:0005730(nucleolus);GO:0005736(RNA polymerase I complex);GO:0006351(transcription, DNA-templated);GO:0006360(transcription by RNA polymerase I);GO:0016740(transferase activity);GO:0016779(nucleotidyltransferase activity);GO:0032549(…	03020(RNA polymerase - Drosophila melanogaster (fruit fly))	K03002	EC:2.7.7.6	RNA polymerase I 135kD subunit [Drosophila melanogaster]	10.9061	10.7762	2.23872	1.95552	1.38547	1.24774	1.62179	1.9771	1.80008	2.10762
chr3R	27922821	27924888	+	FBgn0003279	RpL4	FBtr0085248	GO:0002181(cytoplasmic translation);GO:0003723(RNA binding);GO:0003735(structural constituent of ribosome);GO:0005840(ribosome);GO:0006412(translation);GO:0022625(cytosolic large ribosomal subunit);GO:0022626(cytosolic ribosome)	03010(Ribosome - Drosophila melanogaster (fruit fly))	K02930	NA	ribosomal protein L4 [Drosophila melanogaster]	980.87	958.052	409.696	476.683	313.085	318.009	448.299	590.714	427.775	597.525
X	2950399	2973834	-	FBgn0003285	rst	FBtr0343758;FBtr0070562	GO:0001745(compound eye morphogenesis);GO:0005515(protein binding);GO:0005886(plasma membrane);GO:0005913(cell-cell adherens junction);GO:0007155(cell adhesion);GO:0007156(homophilic cell adhesion via plasma membrane adhesion molecules);GO:0007520(myoblast fusion);GO:0016020(membrane);GO:0016021(integral component of membrane);GO:0016202(regulation of striated muscle tissue development);GO:001632…	NA	NA	NA	roughest, isoform A [Drosophila melanogaster]	4.37539	4.23082	3.17845	2.62256	4.7353	4.78897	4.11782	3.58862	2.91624	2.47623
chr3L	11584122	11587770	-	FBgn0003292	rt	FBtr0076146	GO:0000030(mannosyltransferase activity);GO:0004169(dolichyl-phosphate-mannose-protein mannosyltransferase activity);GO:0005515(protein binding);GO:0005783(endoplasmic reticulum);GO:0005789(endoplasmic reticulum membrane);GO:0006486(protein glycosylation);GO:0006493(protein O-linked glycosylation);GO:0007275(multicellular organism development);GO:0007385(specification of segmental identity, abdom…	00514(Other types of O-glycan biosynthesis - Drosophila melanogaster (fruit fly));00515(Mannose type O-glycan biosynthesis - Drosophila melanogaster (fruit fly));01100(Metabolic pathways - Drosophila melanogaster (fruit fly))	K00728	EC:2.4.1.109	rotated abdomen [Drosophila melanogaster]	4.73516	4.8726	4.55826	4.78479	6.78711	6.89767	5.50832	5.79708	4.72356	5.83432
chr3L	1370628	1387437	+	FBgn0003295	ru	FBtr0072681	GO:0001745(compound eye morphogenesis);GO:0001752(compound eye photoreceptor fate commitment);GO:0003015(heart process);GO:0004252(serine-type endopeptidase activity);GO:0005783(endoplasmic reticulum);GO:0005887(integral component of plasma membrane);GO:0006508(proteolysis);GO:0007427(epithelial cell migration, open tracheal system);GO:0007479(leg disc proximal/distal pattern formation);GO:000823…	NA	NA	NA	roughoid [Drosophila melanogaster]	0.870262	1.17447	1.04068	1.06776	1.3368	1.46608	1.51139	1.35448	0.832623	0.783598
X	20690670	20697321	+	FBgn0003300	run	FBtr0345922;FBtr0077279	GO:0003677(DNA binding);GO:0003700(DNA-binding transcription factor activity);GO:0005515(protein binding);GO:0005524(ATP binding);GO:0005634(nucleus);GO:0006351(transcription, DNA-templated);GO:0006355(regulation of transcription, DNA-templated);GO:0007275(multicellular organism development);GO:0007366(periodic partitioning by pair rule gene);GO:0007367(segment polarity determination);GO:0007377(…	NA	NA	NA	FI19821p1, partial [Drosophila melanogaster]	0.179754	0.267017	0.2322	0.209977	0.397829	0.292417	0.264086	0.293156	0.453601	0.359638
X	14787478	14826073	-	FBgn0003301	rut	FBtr0333655;FBtr0333656;FBtr0333657;FBtr0073992;FBtr0305581;FBtr0340467	GO:0000166(nucleotide binding);GO:0001661(conditioned taste aversion);GO:0004016(adenylate cyclase activity);GO:0004383(guanylate cyclase activity);GO:0005516(calmodulin binding);GO:0005524(ATP binding);GO:0005622(intracellular);GO:0005886(plasma membrane);GO:0005887(integral component of plasma membrane);GO:0006171(cAMP biosynthetic process);GO:0006182(cGMP biosynthetic process);GO:0006979(respo…	00230(Purine metabolism - Drosophila melanogaster (fruit fly));01100(Metabolic pathways - Drosophila melanogaster (fruit fly));04213(Longevity regulating pathway - multiple species - Drosophila melanogaster (fruit fly));04213(Longevity regulating pathway - multiple species - Drosophila melanogaster (fruit fly))	K08041	EC:4.6.1.1	rutabaga, isoform E [Drosophila melanogaster]	2.59866	2.48652	6.17303	5.96828	2.53692	5.03107	6.02051	5.39591	5.94066	5.52888
X	6035753	6037800	-	FBgn0003302	rux	FBtr0070889;FBtr0307288	GO:0000278(mitotic cell cycle);GO:0005634(nucleus);GO:0007096(regulation of exit from mitosis);GO:0007455(eye-antennal disc morphogenesis);GO:0040020(regulation of meiotic nuclear division);GO:0051726(regulation of cell cycle);GO:0051726(regulation of cell cycle)	NA	NA	NA	roughex, isoform A [Drosophila melanogaster]	5.93269	6.40925	22.389	19.9548	30.6349	30.5311	30.8888	26.1594	24.7439	24.5914
chr3R	13032528	13038020	+	FBgn0003308	ry	FBtr0082704	GO:0004854(xanthine dehydrogenase activity);GO:0004855(xanthine oxidase activity);GO:0005506(iron ion binding);GO:0005777(peroxisome);GO:0005829(cytosol);GO:0006144(purine nucleobase metabolic process);GO:0006206(pyrimidine nucleobase metabolic process);GO:0006525(arginine metabolic process);GO:0006568(tryptophan metabolic process);GO:0006650(glycerophospholipid metabolic process);GO:0008340(dete…	00230(Purine metabolism - Drosophila melanogaster (fruit fly));00232(Caffeine metabolism - Drosophila melanogaster (fruit fly));00983(Drug metabolism - other enzymes - Drosophila melanogaster (fruit fly));01100(Metabolic pathways - Drosophila melanogaster (fruit fly));04146(Peroxisome - Drosophila melanogaster (fruit fly))	K00106	1.17.3.2;EC:1.17.1.4	rosy [Drosophila melanogaster]	6.79094	6.51794	7.32528	7.44865	6.59472	6.83996	7.44606	9.87845	8.17499	11.03
chr2L	1049674	1077815	-	FBgn0003310	S	FBtr0077993;FBtr0077994	GO:0000139(Golgi membrane);GO:0001751(compound eye photoreceptor cell differentiation);GO:0005783(endoplasmic reticulum);GO:0005789(endoplasmic reticulum membrane);GO:0005794(Golgi apparatus);GO:0005886(plasma membrane);GO:0006888(endoplasmic reticulum to Golgi vesicle-mediated transport);GO:0007173(epidermal growth factor receptor signaling pathway);GO:0007275(multicellular organism development)…	NA	NA	NA	star, isoform B [Drosophila melanogaster]	16.8186	18.0439	8.99071	8.06293	10.4773	10.2119	22.0832	17.019	10.4343	7.19764
chr3R	11877235	11879754	+	FBgn0003312	sad	FBtr0082475	GO:0004497(monooxygenase activity);GO:0005506(iron ion binding);GO:0005739(mitochondrion);GO:0006697(ecdysone biosynthetic process);GO:0007391(dorsal closure);GO:0007417(central nervous system development);GO:0007494(midgut development);GO:0008045(motor neuron axon guidance);GO:0008258(head involution);GO:0016020(membrane);GO:0016491(oxidoreductase activity);GO:0016705(oxidoreductase activity, ac…	00981(Insect hormone biosynthesis - Drosophila melanogaster (fruit fly))	K10722	NA	shadow [Drosophila melanogaster]	1.0309	1.10163	0.437561	0.679046	0.244851	0.248331	0.176851	0.575763	0.218145	0.276315
chr2L	11484707	11486949	+	FBgn0003313	sala	FBtr0308136;FBtr0080237	GO:0005576(extracellular region);GO:0007275(multicellular organism development);GO:0007369(gastrulation);GO:0007369(gastrulation)	NA	NA	NA	GD22174 [Drosophila simulans]	0.031843	0.050014	0.114593	0.0475625	0.450801	0.252229	0	0	0.18912	0.116291
chr2R	7806484	7810067	+	FBgn0003317	sax	FBtr0088832;FBtr0308825;FBtr0088833	GO:0000166(nucleotide binding);GO:0001745(compound eye morphogenesis);GO:0004672(protein kinase activity);GO:0004674(protein serine/threonine kinase activity);GO:0004675(transmembrane receptor protein serine/threonine kinase activity);GO:0005024(transforming growth factor beta-activated receptor activity);GO:0005025(transforming growth factor beta receptor activity, type I);GO:0005515(protein bin…	04350(TGF-beta signaling pathway - Drosophila melanogaster (fruit fly));04350(TGF-beta signaling pathway - Drosophila melanogaster (fruit fly))	K04675	EC:2.7.11.30	FI19445p1, partial [Drosophila melanogaster]	11.5664	10.7134	8.43037	9.3344	9.25983	8.83319	10.2714	9.47739	8.66464	9.44981
chr3R	16116161	16145284	+	FBgn0003319	Sb	FBtr0344008;FBtr0083250	GO:0004252(serine-type endopeptidase activity);GO:0005886(plasma membrane);GO:0006508(proteolysis);GO:0007010(cytoskeleton organization);GO:0008233(peptidase activity);GO:0008236(serine-type peptidase activity);GO:0016020(membrane);GO:0016021(integral component of membrane);GO:0016787(hydrolase activity);GO:0035220(wing disc development);GO:0051017(actin filament bundle assembly);GO:0051017(actin…	NA	NA	NA	stubble, isoform A [Drosophila melanogaster]	0.781902	0.766352	1.13037	1.02537	1.21024	0.945703	0.847595	0.726444	1.11636	0.824023
X	10832752	10847092	-	FBgn0003321	sbr	FBtr0073411;FBtr0473367;FBtr0473368	GO:0003676(nucleic acid binding);GO:0003723(RNA binding);GO:0005515(protein binding);GO:0005634(nucleus);GO:0005635(nuclear envelope);GO:0005654(nucleoplasm);GO:0005737(cytoplasm);GO:0006378(mRNA polyadenylation);GO:0006406(mRNA export from nucleus);GO:0016973(poly(A)+ mRNA export from nucleus);GO:0031965(nuclear membrane);GO:0046833(positive regulation of RNA export from nucleus);GO:0047485(prot…	03008(Ribosome biogenesis in eukaryotes - Drosophila melanogaster (fruit fly));03013(RNA transport - Drosophila melanogaster (fruit fly));03015(mRNA surveillance pathway - Drosophila melanogaster (fruit fly));03015(mRNA surveillance pathway - Drosophila melanogaster (fruit fly))	K14284	NA	small bristles [Drosophila melanogaster]	19.1682	19.9	18.5933	18.2703	18.4989	18.4304	20.721	18.7559	18.9212	16.7011
chr2R	12780541	12802010	+	FBgn0003326	sca	FBtr0087855;FBtr0087856	GO:0005576(extracellular region);GO:0005768(endosome);GO:0005770(late endosome);GO:0007219(Notch signaling pathway);GO:0007275(multicellular organism development);GO:0007399(nervous system development);GO:0007460(R8 cell fate commitment);GO:0008407(chaeta morphogenesis);GO:0008587(imaginal disc-derived wing margin morphogenesis);GO:0016318(ommatidial rotation);GO:0016321(female meiosis chromosome…	NA	NA	NA	scabrous, isoform A [Drosophila melanogaster]	0.928585	0.859912	1.00614	1.14696	0.861571	1.03703	1.27453	0.959701	1.07745	0.943029
chr2R	15248784	15258498	+	FBgn0003328	scb	FBtr0087369;FBtr0087370	GO:0001555(oocyte growth);GO:0003344(pericardium morphogenesis);GO:0005737(cytoplasm);GO:0005886(plasma membrane);GO:0005925(focal adhesion);GO:0006909(phagocytosis);GO:0007155(cell adhesion);GO:0007157(heterophilic cell-cell adhesion via plasma membrane cell adhesion molecules);GO:0007160(cell-matrix adhesion);GO:0007229(integrin-mediated signaling pathway);GO:0007391(dorsal closure);GO:0007411(…	NA	NA	NA	scab, isoform A [Drosophila melanogaster]	15.2807	15.8747	15.9353	17.7264	15.7065	16.227	19.8377	15.8346	26.6564	24.5054
chr3R	27680431	27682029	-	FBgn0003330	Sce	FBtr0085245	GO:0000790(nuclear chromatin);GO:0004842(ubiquitin-protein transferase activity);GO:0005515(protein binding);GO:0005634(nucleus);GO:0005635(nuclear envelope);GO:0005694(chromosome);GO:0005730(nucleolus);GO:0006342(chromatin silencing);GO:0006351(transcription, DNA-templated);GO:0007049(cell cycle);GO:0007275(multicellular organism development);GO:0007419(ventral cord development);GO:0008270(zinc …	NA	K10695	EC:2.3.2.27	Sex combs extra [Drosophila melanogaster]	6.89269	6.52787	4.79739	5.09126	4.6303	4.55763	5.22825	6.80647	3.93876	6.60944
chr3R	9633359	9637611	-	FBgn0003334	Scm	FBtr0082102;FBtr0306008	GO:0005515(protein binding);GO:0005634(nucleus);GO:0005700(polytene chromosome);GO:0006325(chromatin organization);GO:0006351(transcription, DNA-templated);GO:0006355(regulation of transcription, DNA-templated);GO:0007275(multicellular organism development);GO:0007409(axonogenesis);GO:0007419(ventral cord development);GO:0008270(zinc ion binding);GO:0016458(gene silencing);GO:0022008(neurogenesis…	NA	K11461	NA	Sex comb on midleg, isoform A [Drosophila melanogaster]	13.9201	14.6589	11.2671	9.25838	11.4099	11.3824	12.1103	9.86397	10.9958	9.60556
chr3R	6823120	6849981	-	FBgn0003339	Scr	FBtr0081657;FBtr0081658	GO:0000977(RNA polymerase II regulatory region sequence-specific DNA binding);GO:0001228(DNA-binding transcription activator activity, RNA polymerase II-specific);GO:0003677(DNA binding);GO:0003700(DNA-binding transcription factor activity);GO:0005515(protein binding);GO:0005634(nucleus);GO:0006355(regulation of transcription, DNA-templated);GO:0007275(multicellular organism development);GO:00074…	NA	NA	NA	GM10524 [Drosophila sechellia]	3.1008	3.01269	3.60592	3.39578	3.67263	4.14099	3.92427	3.17331	2.96806	2.0679
X	15804370	15827682	+	FBgn0003345	sd	FBtr0308128;FBtr0308133;FBtr0308134;FBtr0346799;FBtr0112824;FBtr0308129;FBtr0310312;FBtr0310313;FBtr0074099;FBtr0074100;FBtr0112825;FBtr0112826;FBtr0112827;FBtr0301543;FBtr0301544;FBtr0308131;FBtr0308130;FBtr0310311;FBtr0074101	GO:0000980(RNA polymerase II distal enhancer sequence-specific DNA binding);GO:0000981(DNA-binding transcription factor activity, RNA polymerase II-specific);GO:0001085(RNA polymerase II transcription factor binding);GO:0001223(transcription coactivator binding);GO:0001745(compound eye morphogenesis);GO:0003677(DNA binding);GO:0003700(DNA-binding transcription factor activity);GO:0005515(protein …	04391(Hippo signaling pathway - fly - Drosophila melanogaster (fruit fly));04392(Hippo signaling pathway - multiple species - Drosophila melanogaster (fruit fly));04392(Hippo signaling pathway - multiple species - Drosophila melanogaster (fruit fly))	K09448	NA	scalloped, isoform H [Drosophila melanogaster]	12.4987	13.219	11.0996	8.19244	15.8327	15.0343	15.8226	11.0633	14.7621	10.3783
chr2L	19441959	19447317	+	FBgn0003346	RanGAP	FBtr0081234;FBtr0334175;FBtr0334174	GO:0003723(RNA binding);GO:0005096(GTPase activator activity);GO:0005515(protein binding);GO:0005737(cytoplasm);GO:0006611(protein export from nucleus);GO:0006913(nucleocytoplasmic transport);GO:0007165(signal transduction);GO:0043547(positive regulation of GTPase activity);GO:0045132(meiotic chromosome segregation);GO:0048471(perinuclear region of cytoplasm);GO:0048471(perinuclear region of cyto…	03013(RNA transport - Drosophila melanogaster (fruit fly));03013(RNA transport - Drosophila melanogaster (fruit fly))	K14319	NA	Ran GTPase activating protein, isoform A [Drosophila melanogaster]	24.2358	22.7331	8.80716	9.13518	12.9257	12.2473	21.1271	18.9211	9.28718	8.88719
chr2R	24047411	24053035	+	FBgn0003353	sei	FBtr0343342;FBtr0072169;FBtr0072170	GO:0005216(ion channel activity);GO:0005244(voltage-gated ion channel activity);GO:0005249(voltage-gated potassium channel activity);GO:0005267(potassium channel activity);GO:0005887(integral component of plasma membrane);GO:0006811(ion transport);GO:0006813(potassium ion transport);GO:0007605(sensory perception of sound);GO:0008076(voltage-gated potassium channel complex);GO:0016020(membrane);GO…	NA	NA	NA	seizure, isoform A [Drosophila melanogaster]	3.86455	3.62633	4.31558	3.95528	3.1047	3.52352	4.60894	3.8398	3.63687	3.58006
chr3R	29923754	29924615	-	FBgn0003356	Jon99Cii	FBtr0085512	GO:0004252(serine-type endopeptidase activity);GO:0006508(proteolysis);GO:0008233(peptidase activity);GO:0008236(serine-type peptidase activity);GO:0016787(hydrolase activity)	NA	NA	NA	jonah 99Cii [Drosophila melanogaster]	41.1234	41.3447	10.874	9.32533	20.3077	20.3222	174.057	319.266	30.8643	38.3718
chr3R	29922216	29923455	+	FBgn0003357	Jon99Ciii	FBtr0085502;FBtr0346340	GO:0004252(serine-type endopeptidase activity);GO:0006508(proteolysis);GO:0008233(peptidase activity);GO:0008236(serine-type peptidase activity);GO:0016787(hydrolase activity);GO:0016787(hydrolase activity)	NA	NA	NA	jonah 99Cii [Drosophila melanogaster]	30.7331	30.5791	8.09854	6.52468	18.9557	17.3949	140.679	238.656	24.796	29.379
chr3R	29925226	29926189	-	FBgn0003358	Jon99Ci	FBtr0085511	GO:0004175(endopeptidase activity);GO:0004252(serine-type endopeptidase activity);GO:0006508(proteolysis);GO:0008233(peptidase activity);GO:0008236(serine-type peptidase activity);GO:0016787(hydrolase activity)	NA	NA	NA	jonah 99Ci [Drosophila melanogaster]	17.1273	17.9225	6.63115	7.10107	9.34012	11.1138	41.1146	77.3857	7.28823	11.962
X	10780893	10786958	-	FBgn0003360	sesB	FBtr0073424;FBtr0073423;FBtr0073421;FBtr0073422;FBtr0346384	GO:0001508(action potential);GO:0005471(ATP:ADP antiporter activity);GO:0005739(mitochondrion);GO:0005743(mitochondrial inner membrane);GO:0006839(mitochondrial transport);GO:0007268(chemical synaptic transmission);GO:0008340(determination of adult lifespan);GO:0010507(negative regulation of autophagy);GO:0015866(ADP transport);GO:0015867(ATP transport);GO:0016020(membrane);GO:0016021(integral co…	NA	K05863	NA	stress-sensitive B, isoform C [Drosophila melanogaster]	4672.96	4711.21	3776.47	3304.97	2975.05	2879.54	2974.99	2645.23	3150.68	2801.82
X	11071441	11086299	-	FBgn0003366	sev	FBtr0073393	GO:0004672(protein kinase activity);GO:0004713(protein tyrosine kinase activity);GO:0005515(protein binding);GO:0005524(ATP binding);GO:0006468(protein phosphorylation)	04013(MAPK signaling pathway - fly - Drosophila melanogaster (fruit fly))	K05088	EC:2.7.10.1	sevenless [Drosophila melanogaster]	1.8765	1.91443	2.69323	3.03775	2.29583	2.26716	2.8282	3.63334	3.47918	4.0936
X	2633952	2679553	+	FBgn0003371	sgg	FBtr0070466;FBtr0070468;FBtr0070473;FBtr0070469;FBtr0070467;FBtr0070474;FBtr0070472;FBtr0070470;FBtr0301966;FBtr0331753;FBtr0070475;FBtr0302185;FBtr0070476;FBtr0331752;FBtr0070471;FBtr0331751;FBtr0112828	GO:0000166(nucleotide binding);GO:0003382(epithelial cell morphogenesis);GO:0004672(protein kinase activity);GO:0004674(protein serine/threonine kinase activity);GO:0005515(protein binding);GO:0005524(ATP binding);GO:0005634(nucleus);GO:0005654(nucleoplasm);GO:0005737(cytoplasm);GO:0005813(centrosome);GO:0005815(microtubule organizing center);GO:0005829(cytosol);GO:0005856(cytoskeleton);GO:000588…	04150(mTOR signaling pathway - Drosophila melanogaster (fruit fly));04310(Wnt signaling pathway - Drosophila melanogaster (fruit fly));04341(Hedgehog signaling pathway - fly - Drosophila melanogaster (fruit fly));04711(Circadian rhythm - fly - Drosophila melanogaster (fruit fly));04711(Circadian rhythm - fly - Drosophila melanogaster (fruit fly))	K03083	EC:2.7.11.26	shaggy, isoform M [Drosophila melanogaster]	22.6683	22.0256	28.3893	21.5585	25.5431	25.5955	21.0566	17.2934	28.4174	22.2585
chr2L	4937409	4941423	+	FBgn0003372	Sgs1	FBtr0077393	GO:0005201(extracellular matrix structural constituent);GO:0031012(extracellular matrix)	NA	NA	NA	uncharacterized protein Dsimw501_GD29283 [Drosophila simulans]	0.148963	0.100498	0.261109	0.081235	0.156072	0.181848	0.160992	0.070279	0.356838	0.1309
chr3L	11512221	11513402	+	FBgn0003373	Sgs3	FBtr0076096	GO:0005201(extracellular matrix structural constituent);GO:0005576(extracellular region);GO:0031012(extracellular matrix);GO:0071390(cellular response to ecdysone)	NA	NA	NA	salivary gland secretion 3 [Drosophila melanogaster]	0.220621	0.106487	0.113626	0.046591	0.210235	0.423837	0	0.024113	0.120548	0
X	3250089	3251040	+	FBgn0003374	Sgs4	FBtr0346736	NA	NA	NA	NA	salivary gland secretion 4 [Drosophila melanogaster]	0	0	0.025559	0	0	0.090579	0.045329	0.012262	0	0
chr3R	17595362	17596112	+	FBgn0003375	Sgs5	FBtr0083461	NA	NA	NA	NA	salivary gland secretion 5 [Drosophila melanogaster]	0.075081	0	0	0.036481	0	0	0	0	0	0
chr3L	11509861	11510247	+	FBgn0003377	Sgs7	FBtr0076095	GO:0005615(extracellular space)	NA	NA	NA	salivary gland secretion 7 [Drosophila melanogaster]	0.237342	0.064185	0	0.105484	0.69309	0.270242	0	0.141622	0	0.052911
chr3L	11508967	11509394	-	FBgn0003378	Sgs8	FBtr0076160	NA	NA	NA	NA	LP14045p, partial [Drosophila melanogaster]	0.197027	0.495583	0.268681	0.341205	0.363649	0.34127	0.325299	0.156957	0.046124	0
X	17924307	18063247	-	FBgn0003380	Sh	FBtr0089658;FBtr0346705;FBtr0346703;FBtr0089660;FBtr0089661;FBtr0302902;FBtr0089657;FBtr0346706;FBtr0302903;FBtr0308200;FBtr0089659;FBtr0089663;FBtr0308199;FBtr0301955;FBtr0332299	GO:0001508(action potential);GO:0005216(ion channel activity);GO:0005244(voltage-gated ion channel activity);GO:0005249(voltage-gated potassium channel activity);GO:0005251(delayed rectifier potassium channel activity);GO:0005267(potassium channel activity);GO:0005515(protein binding);GO:0005886(plasma membrane);GO:0006811(ion transport);GO:0006813(potassium ion transport);GO:0007611(learning or …	NA	K04874	NA	shaker, isoform A [Drosophila melanogaster]	9.59322	9.93612	13.4776	7.82449	14.9204	14.8479	12.1358	7.69606	14.0893	7.56573
chr2R	11324314	11336463	+	FBgn0003382	sha	FBtr0273343;FBtr0088120	GO:0003674(molecular_function);GO:0005938(cell cortex);GO:0009913(epidermal cell differentiation);GO:0016020(membrane);GO:0016021(integral component of membrane);GO:0035017(cuticle pattern formation);GO:0035317(imaginal disc-derived wing hair organization);GO:0048800(antennal morphogenesis);GO:0048800(antennal morphogenesis)	NA	NA	NA	shavenoid, isoform A [Drosophila melanogaster]	0.299571	0.326334	0.595341	0.599569	1.17729	1.07474	0.361741	0.352996	0.403401	0.445284
chr2L	3718185	3729145	+	FBgn0003386	Shaw	FBtr0089274;FBtr0089275;FBtr0332184;FBtr0332185;FBtr0289989	GO:0005216(ion channel activity);GO:0005244(voltage-gated ion channel activity);GO:0005249(voltage-gated potassium channel activity);GO:0005251(delayed rectifier potassium channel activity);GO:0005267(potassium channel activity);GO:0005515(protein binding);GO:0005886(plasma membrane);GO:0006811(ion transport);GO:0006813(potassium ion transport);GO:0008076(voltage-gated potassium channel complex);…	NA	K04887	NA	shaker cognate w, isoform C [Drosophila melanogaster]	2.32564	3.20529	3.80601	4.01366	6.66487	3.95284	4.31655	3.58661	3.71354	3.53669
chr3L	14614458	14622205	+	FBgn0003388	shd	FBtr0075676;FBtr0333031;FBtr0304700	GO:0004497(monooxygenase activity);GO:0004501(ecdysone 20-monooxygenase activity);GO:0005506(iron ion binding);GO:0005739(mitochondrion);GO:0007295(growth of a germarium-derived egg chamber);GO:0007298(border follicle cell migration);GO:0007391(dorsal closure);GO:0007417(central nervous system development);GO:0007494(midgut development);GO:0008258(head involution);GO:0016020(membrane);GO:0016491(…	00981(Insect hormone biosynthesis - Drosophila melanogaster (fruit fly));00981(Insect hormone biosynthesis - Drosophila melanogaster (fruit fly))	K10723	EC:1.14.99.22	shade, isoform B [Drosophila melanogaster]	1.05214	1.09205	1.41505	1.98412	1.61893	1.71647	1.71557	1.86667	1.3669	1.47856
X	6771463	6779659	-	FBgn0003390	shf	FBtr0070978;FBtr0340088;FBtr0340089;FBtr0340090	GO:0005515(protein binding);GO:0005576(extracellular region);GO:0007224(smoothened signaling pathway);GO:0007275(multicellular organism development);GO:0008039(synaptic target recognition);GO:0008589(regulation of smoothened signaling pathway);GO:0031012(extracellular matrix);GO:0045880(positive regulation of smoothened signaling pathway);GO:0050821(protein stabilization);GO:0071692(protein local…	04310(Wnt signaling pathway - Drosophila melanogaster (fruit fly));04310(Wnt signaling pathway - Drosophila melanogaster (fruit fly))	K01691	NA	shifted, isoform B [Drosophila melanogaster]	8.91249	9.51584	7.54447	10.6447	24.7161	24.8028	17.0341	15.4488	16.5867	15.9545
chr2R	21049654	21057197	-	FBgn0003391	shg	FBtr0071546	GO:0000902(cell morphogenesis);GO:0001738(morphogenesis of a polarized epithelium);GO:0001745(compound eye morphogenesis);GO:0001748(optic lobe placode development);GO:0002009(morphogenesis of an epithelium);GO:0003151(outflow tract morphogenesis);GO:0005509(calcium ion binding);GO:0005515(protein binding);GO:0005886(plasma membrane);GO:0005887(integral component of plasma membrane);GO:0005912(ad…	NA	NA	NA	shotgun [Drosophila melanogaster]	16.3513	16.854	14.0472	11.2932	18.3438	18.2529	14.9622	12.6076	13.4697	11.6683
X	15892116	15906716	+	FBgn0003392	shi	FBtr0074121;FBtr0074124;FBtr0074118;FBtr0074122;FBtr0111036;FBtr0111037;FBtr0301597;FBtr0333718;FBtr0074123;FBtr0301594;FBtr0301595;FBtr0333717;FBtr0340413;FBtr0074119;FBtr0301596	GO:0000166(nucleotide binding);GO:0000266(mitochondrial fission);GO:0001661(conditioned taste aversion);GO:0001738(morphogenesis of a polarized epithelium);GO:0001933(negative regulation of protein phosphorylation);GO:0003374(dynamin family protein polymerization involved in mitochondrial fission);GO:0003779(actin binding);GO:0003924(GTPase activity);GO:0005525(GTP binding);GO:0005737(cytoplasm);…	04144(Endocytosis - Drosophila melanogaster (fruit fly));04144(Endocytosis - Drosophila melanogaster (fruit fly))	K01528	EC:3.6.5.5	shibire, isoform B [Drosophila melanogaster]	35.2013	36.7685	51.4856	48.2824	45.4833	44.3938	48.8154	45.4876	51.5625	49.1075
chr2R	11159086	11217394	+	FBgn0003396	shn	FBtr0330619;FBtr0088101;FBtr0330620;FBtr0088098;FBtr0088099;FBtr0088100	GO:0000122(negative regulation of transcription by RNA polymerase II);GO:0000981(DNA-binding transcription factor activity, RNA polymerase II-specific);GO:0001102(RNA polymerase II activating transcription factor binding);GO:0001745(compound eye morphogenesis);GO:0003676(nucleic acid binding);GO:0003700(DNA-binding transcription factor activity);GO:0003705(GO_0003705);GO:0003713(transcription coa…	NA	NA	NA	schnurri, isoform D [Drosophila melanogaster]	8.39479	8.46401	7.57914	6.914	8.00989	8.09501	8.22237	6.39754	8.13288	5.85602
chr2R	23841461	23843286	-	FBgn0003401	shu	FBtr0072237	GO:0003755(peptidyl-prolyl cis-trans isomerase activity);GO:0005515(protein binding);GO:0005528(FK506 binding);GO:0005737(cytoplasm);GO:0030154(cell differentiation);GO:0031047(gene silencing by RNA);GO:0034587(piRNA metabolic process);GO:0043186(P granule);GO:0048477(oogenesis);GO:0051321(meiotic cell cycle);GO:0061077(chaperone-mediated protein folding);GO:0070725(Yb body)	NA	K09572	EC:5.2.1.8	shutdown [Drosophila melanogaster]	16.6446	16.3247	1.28777	1.41239	1.31652	1.52747	1.16673	1.59954	1.20829	1.53582
chr3L	16853751	16858712	+	FBgn0003410	sina	FBtr0075332;FBtr0344230;FBtr0075333	GO:0000151(ubiquitin ligase complex);GO:0004842(ubiquitin-protein transferase activity);GO:0005515(protein binding);GO:0005634(nucleus);GO:0005737(cytoplasm);GO:0005829(cytosol);GO:0006508(proteolysis);GO:0006511(ubiquitin-dependent protein catabolic process);GO:0007275(multicellular organism development);GO:0007423(sensory organ development);GO:0007465(R7 cell fate commitment);GO:0007601(visual …	04013(MAPK signaling pathway - fly - Drosophila melanogaster (fruit fly));04120(Ubiquitin mediated proteolysis - Drosophila melanogaster (fruit fly));04310(Wnt signaling pathway - Drosophila melanogaster (fruit fly));04310(Wnt signaling pathway - Drosophila melanogaster (fruit fly))	K04506	EC:2.3.2.27	uncharacterized protein Dsimw501_GD14671, isoform B [Drosophila simulans]	20.8713	20.5809	22.6321	19.9769	21.7956	20.9829	22.8871	20.1892	21.9215	20.7622
X	11321579	11322357	-	FBgn0003411	sisA	FBtr0073461	GO:0000981(DNA-binding transcription factor activity, RNA polymerase II-specific);GO:0003700(DNA-binding transcription factor activity);GO:0005515(protein binding);GO:0005634(nucleus);GO:0006351(transcription, DNA-templated);GO:0007275(multicellular organism development);GO:0007492(endoderm development);GO:0007496(anterior midgut development);GO:0007497(posterior midgut development);GO:0007530(se…	NA	NA	NA	IP01195p, partial [Drosophila melanogaster]	0	0.071369	1.00747	1.99776	0.601451	0.484442	0.915556	0.740667	0.502703	1.0471
chr3L	20992814	21027434	-	FBgn0003415	skd	FBtr0078329;FBtr0333284;FBtr0078328;FBtr0112830	GO:0003712(transcription coregulator activity);GO:0005515(protein binding);GO:0005634(nucleus);GO:0005654(nucleoplasm);GO:0006351(transcription, DNA-templated);GO:0006357(regulation of transcription by RNA polymerase II);GO:0006367(transcription initiation from RNA polymerase II promoter);GO:0007275(multicellular organism development);GO:0007526(larval somatic muscle development);GO:0016592(media…	NA	K15164	NA	skuld, isoform F [Drosophila melanogaster]	13.2609	13.3716	6.93814	6.30402	8.4743	8.2542	8.56332	6.26037	9.04641	6.02574
X	16350315	16356482	+	FBgn0003416	sl	FBtr0074230	GO:0004435(phosphatidylinositol phospholipase C activity);GO:0005515(protein binding);GO:0005622(intracellular);GO:0005886(plasma membrane);GO:0006629(lipid metabolic process);GO:0007165(signal transduction);GO:0007298(border follicle cell migration);GO:0008081(phosphoric diester hydrolase activity);GO:0009395(phospholipid catabolic process);GO:0010634(positive regulation of epithelial cell migra…	00562(Inositol phosphate metabolism - Drosophila melanogaster (fruit fly));01100(Metabolic pathways - Drosophila melanogaster (fruit fly));04070(Phosphatidylinositol signaling system - Drosophila melanogaster (fruit fly));04933(AGE-RAGE signaling pathway in diabetic complications - Drosophila melanogaster (fruit fly))	K01116	EC:3.1.4.11	small wing [Drosophila melanogaster]	4.1682	4.28982	1.99669	2.4164	2.15528	2.19613	2.37341	2.64639	2.03473	2.44548
X	21374002	21385159	+	FBgn0003423	slgA	FBtr0307525;FBtr0077203;FBtr0077204;FBtr0077205;FBtr0077206;FBtr0077208;FBtr0077210;FBtr0307524;FBtr0307526;FBtr0307528;FBtr0077209;FBtr0307529;FBtr0307527;FBtr0077207	GO:0004657(proline dehydrogenase activity);GO:0005739(mitochondrion);GO:0005759(mitochondrial matrix);GO:0006537(glutamate biosynthetic process);GO:0006560(proline metabolic process);GO:0006562(proline catabolic process);GO:0007626(locomotory behavior);GO:0010133(proline catabolic process to glutamate);GO:0016491(oxidoreductase activity);GO:0042331(phototaxis);GO:0055114(oxidation-reduction proce…	00330(Arginine and proline metabolism - Drosophila melanogaster (fruit fly));01100(Metabolic pathways - Drosophila melanogaster (fruit fly));01100(Metabolic pathways - Drosophila melanogaster (fruit fly))	K00318	EC:1.5.5.2	sluggish A, isoform B [Drosophila melanogaster]	62.6776	65.0846	69.503	55.259	65.8543	67.3873	68.053	54.2455	64.9378	51.1089
chr3R	24662491	24711595	+	FBgn0003429	slo	FBtr0084683;FBtr0084685;FBtr0334294;FBtr0334295;FBtr0334296;FBtr0301581;FBtr0330286;FBtr0301582;FBtr0084684;FBtr0100622;FBtr0100623;FBtr0100624;FBtr0100627;FBtr0100629;FBtr0100631;FBtr0100632;FBtr0100633;FBtr0100634;FBtr0100635;FBtr0100636;FBtr0100637;FBtr0100638;FBtr0330287	GO:0005216(ion channel activity);GO:0005244(voltage-gated ion channel activity);GO:0005249(voltage-gated potassium channel activity);GO:0005267(potassium channel activity);GO:0005515(protein binding);GO:0005886(plasma membrane);GO:0006811(ion transport);GO:0006813(potassium ion transport);GO:0007623(circadian rhythm);GO:0008076(voltage-gated potassium channel complex);GO:0008582(regulation of syn…	NA	K04936	NA	slowpoke, isoform U [Drosophila melanogaster]	7.38225	7.76865	17.6058	8.66071	12.9104	12.3783	11.3944	10.7704	10.8782	11.6514
chr2L	3825675	3827099	+	FBgn0003430	slp1	FBtr0077499	GO:0003677(DNA binding);GO:0003700(DNA-binding transcription factor activity);GO:0005634(nucleus);GO:0006355(regulation of transcription, DNA-templated);GO:0043565(sequence-specific DNA binding)	NA	NA	NA	sloppy paired 1 [Drosophila melanogaster]	1.34856	0.976766	2.16982	1.76279	2.19122	1.68398	2.57802	2.62989	2.12407	1.91795
chr2R	19517864	19631508	-	FBgn0003435	sm	FBtr0310331;FBtr0304656;FBtr0308791;FBtr0308797;FBtr0308785;FBtr0304653;FBtr0086492;FBtr0301609;FBtr0304654;FBtr0304655;FBtr0308786;FBtr0308790;FBtr0308792;FBtr0086495;FBtr0301610;FBtr0110898;FBtr0308793;FBtr0308795;FBtr0332857;FBtr0100232;FBtr0308796	GO:0000398(mRNA splicing, via spliceosome);GO:0003676(nucleic acid binding);GO:0003723(RNA binding);GO:0003729(mRNA binding);GO:0005634(nucleus);GO:0005654(nucleoplasm);GO:0005685(U1 snRNP);GO:0006397(mRNA processing);GO:0007411(axon guidance);GO:0008340(determination of adult lifespan);GO:0008343(adult feeding behavior);GO:0030619(U1 snRNA binding);GO:0035614(snRNA stem-loop binding);GO:0035614(…	NA	K13159	NA	smooth, isoform D [Drosophila simulans]	8.21112	8.30117	44.8965	35.4947	44.6775	46.1523	47.6265	35.5301	45.8632	34.3654
chr2L	277582	282167	+	FBgn0003444	smo	FBtr0078129	GO:0001746(Bolwig's organ morphogenesis);GO:0002385(mucosal immune response);GO:0004888(transmembrane signaling receptor activity);GO:0004930(G protein-coupled receptor activity);GO:0005113(patched binding);GO:0005515(protein binding);GO:0005768(endosome);GO:0005886(plasma membrane);GO:0005887(integral component of plasma membrane);GO:0005929(cilium);GO:0007165(signal transduction);GO:0007166(cel…	04341(Hedgehog signaling pathway - fly - Drosophila melanogaster (fruit fly))	K06226	NA	smoothened [Drosophila melanogaster]	6.5789	7.21572	2.33435	2.0118	2.71693	2.51429	2.58136	2.10804	2.31695	2.15959
X	7964024	7986601	+	FBgn0003447	sn	FBtr0301679;FBtr0301677;FBtr0071101;FBtr0071102	GO:0003779(actin binding);GO:0005737(cytoplasm);GO:0005856(cytoskeleton);GO:0007015(actin filament organization);GO:0007163(establishment or maintenance of cell polarity);GO:0007275(multicellular organism development);GO:0008407(chaeta morphogenesis);GO:0009913(epidermal cell differentiation);GO:0015629(actin cytoskeleton);GO:0016358(dendrite development);GO:0016477(cell migration);GO:0030034(mic…	NA	K17455	NA	RH62992p [Drosophila melanogaster]	22.4704	22.0086	13.0643	9.78495	15.2295	17.6013	12.1773	11.1292	17.1095	12.7814
chr2L	15476593	15478260	-	FBgn0003448	sna	FBtr0080739	GO:0000122(negative regulation of transcription by RNA polymerase II);GO:0000977(RNA polymerase II regulatory region sequence-specific DNA binding);GO:0003676(nucleic acid binding);GO:0003677(DNA binding);GO:0003700(DNA-binding transcription factor activity);GO:0003714(transcription corepressor activity);GO:0005515(protein binding);GO:0005634(nucleus);GO:0006355(regulation of transcription, DNA-t…	NA	K05706	NA	snail [Drosophila melanogaster]	0	0	0.031881	0.024219	0.014384	0	0.011749	0.013898	0.041965	0.028331
X	5309242	5310501	+	FBgn0003449	snf	FBtr0070748	GO:0000381(regulation of alternative mRNA splicing, via spliceosome);GO:0000398(mRNA splicing, via spliceosome);GO:0003676(nucleic acid binding);GO:0003723(RNA binding);GO:0003729(mRNA binding);GO:0005515(protein binding);GO:0005634(nucleus);GO:0005681(spliceosomal complex);GO:0005685(U1 snRNP);GO:0005686(U2 snRNP);GO:0006397(mRNA processing);GO:0007539(primary sex determination, soma);GO:0008266…	NA	NA	NA	sans fille [Drosophila melanogaster]	43.4713	44.5325	24.6106	21.7992	25.1734	24.8308	27.6579	25.9848	26.1782	23.761
chr3R	13040165	13042770	-	FBgn0003450	snk	FBtr0082716;FBtr0334520;FBtr0112833	GO:0004252(serine-type endopeptidase activity);GO:0005576(extracellular region);GO:0006508(proteolysis);GO:0007275(multicellular organism development);GO:0007311(maternal specification of dorsal/ventral axis, oocyte, germ-line encoded);GO:0008063(Toll signaling pathway);GO:0008233(peptidase activity);GO:0008236(serine-type peptidase activity);GO:0009950(dorsal/ventral axis specification);GO:00164…	NA	NA	NA	snake, isoform C [Drosophila melanogaster]	1.91087	1.72742	0.229049	0.228883	0.256193	0.27899	0.368363	0.298167	0.23049	0.285563
chr3L	14402930	14409939	-	FBgn0003459	stwl	FBtr0333042;FBtr0333041;FBtr0075728	GO:0003677(DNA binding);GO:0005634(nucleus);GO:0005654(nucleoplasm);GO:0005667(transcription factor complex);GO:0005700(polytene chromosome);GO:0005730(nucleolus);GO:0006325(chromatin organization);GO:0006351(transcription, DNA-templated);GO:0030718(germ-line stem cell population maintenance);GO:0035167(larval lymph gland hemopoiesis);GO:0036099(female germ-line stem cell population maintenance);…	NA	NA	NA	stonewall, isoform B [Drosophila melanogaster]	4.23655	4.25698	3.52994	2.97531	2.66032	3.01957	3.88576	3.00236	2.70756	2.33142
chr2R	7419350	7434872	+	FBgn0003460	so	FBtr0088970	GO:0000976(transcription regulatory region sequence-specific DNA binding);GO:0000981(DNA-binding transcription factor activity, RNA polymerase II-specific);GO:0001744(optic lobe placode formation);GO:0001745(compound eye morphogenesis);GO:0001746(Bolwig's organ morphogenesis);GO:0003677(DNA binding);GO:0003700(DNA-binding transcription factor activity);GO:0003705(GO_0003705);GO:0005515(protein bi…	NA	K15614	NA	sine oculis [Drosophila melanogaster]	4.44949	4.3344	5.52956	4.06528	6.57425	7.24193	6.90009	5.471	5.15501	4.61907
chr3L	11112281	11113740	-	FBgn0003462	Sod1	FBtr0076229;FBtr0333559	GO:0001306(age-dependent response to oxidative stress);GO:0004784(superoxide dismutase activity);GO:0005507(copper ion binding);GO:0005615(extracellular space);GO:0005634(nucleus);GO:0005737(cytoplasm);GO:0005777(peroxisome);GO:0005829(cytosol);GO:0006801(superoxide metabolic process);GO:0006979(response to oxidative stress);GO:0007568(aging);GO:0008270(zinc ion binding);GO:0008340(determination …	04146(Peroxisome - Drosophila melanogaster (fruit fly));04213(Longevity regulating pathway - multiple species - Drosophila melanogaster (fruit fly));04213(Longevity regulating pathway - multiple species - Drosophila melanogaster (fruit fly))	K04565	EC:1.15.1.1	superoxide dismutase 1, isoform A [Drosophila melanogaster]	376.205	377.25	295.45	398.402	357.601	355.444	330.499	397.579	295.896	433.661
X	15603283	15633434	-	FBgn0003463	sog	FBtr0340346;FBtr0074063;FBtr0331760	GO:0000139(Golgi membrane);GO:0005515(protein binding);GO:0005518(collagen binding);GO:0005576(extracellular region);GO:0005794(Golgi apparatus);GO:0005886(plasma membrane);GO:0007275(multicellular organism development);GO:0007313(maternal specification of dorsal/ventral axis, oocyte, soma encoded);GO:0007354(zygotic determination of anterior/posterior axis, embryo);GO:0007362(terminal region det…	04350(TGF-beta signaling pathway - Drosophila melanogaster (fruit fly));04350(TGF-beta signaling pathway - Drosophila melanogaster (fruit fly))	K04657	NA	short gastrulation, isoform A [Drosophila melanogaster]	11.0451	11.6437	12.2768	9.27698	15.2539	16.4196	15.2903	9.99382	15.6331	9.40985
X	21350280	21357912	+	FBgn0003464	sol	FBtr0089678;FBtr0089679;FBtr0346608	GO:0004198(calcium-dependent cysteine-type endopeptidase activity);GO:0005622(intracellular);GO:0005737(cytoplasm);GO:0006508(proteolysis);GO:0007275(multicellular organism development);GO:0007399(nervous system development);GO:0007601(visual perception);GO:0008233(peptidase activity);GO:0008234(cysteine-type peptidase activity);GO:0016787(hydrolase activity);GO:0046872(metal ion binding);GO:0050…	NA	NA	NA	small optic lobes, isoform F [Drosophila melanogaster]	6.78784	6.8923	4.20407	4.9921	4.26296	4.0375	4.66346	5.41688	4.25968	5.49688
chr2L	20311219	20348386	+	FBgn0003475	spir	FBtr0307894;FBtr0339233;FBtr0081354;FBtr0307893;FBtr0081352;FBtr0081353;FBtr0301884;FBtr0306556;FBtr0339234;FBtr0081355	GO:0003779(actin binding);GO:0005515(protein binding);GO:0005737(cytoplasm);GO:0005856(cytoskeleton);GO:0005886(plasma membrane);GO:0005938(cell cortex);GO:0007015(actin filament organization);GO:0007275(multicellular organism development);GO:0007304(chorion-containing eggshell formation);GO:0007315(pole plasm assembly);GO:0007316(pole plasm RNA localization);GO:0008017(microtubule binding);GO:00…	04320(Dorso-ventral axis formation - Drosophila melanogaster (fruit fly));04320(Dorso-ventral axis formation - Drosophila melanogaster (fruit fly))	K02098	NA	spire, isoform C [Drosophila melanogaster]	14.6747	14.6619	22.9366	25.1248	36.9716	28.067	33.7512	27.5419	37.1527	30.8809
chr3R	30054696	30056037	-	FBgn0003479	spn-A	FBtr0085589;FBtr0085590	GO:0000150(recombinase activity);GO:0000166(nucleotide binding);GO:0000400(four-way junction DNA binding);GO:0000724(double-strand break repair via homologous recombination);GO:0000730(DNA recombinase assembly);GO:0000794(condensed nuclear chromosome);GO:0003677(DNA binding);GO:0003690(double-stranded DNA binding);GO:0003697(single-stranded DNA binding);GO:0005515(protein binding);GO:0005524(ATP …	03440(Homologous recombination - Drosophila melanogaster (fruit fly));03460(Fanconi anemia pathway - Drosophila melanogaster (fruit fly));03460(Fanconi anemia pathway - Drosophila melanogaster (fruit fly))	K04482	NA	spindle A, isoform A [Drosophila melanogaster]	4.60277	3.2699	3.54398	4.15226	4.48878	4.62902	4.6393	6.22516	3.52213	5.31375
chr3R	14328051	14329608	+	FBgn0003480	spn-B	FBtr0082933	GO:0000150(recombinase activity);GO:0000400(four-way junction DNA binding);GO:0000707(meiotic DNA recombinase assembly);GO:0000722(telomere maintenance via recombination);GO:0003677(DNA binding);GO:0003690(double-stranded DNA binding);GO:0003697(single-stranded DNA binding);GO:0005524(ATP binding);GO:0005657(replication fork);GO:0006281(DNA repair);GO:0006302(double-strand break repair);GO:000631…	03440(Homologous recombination - Drosophila melanogaster (fruit fly))	NA	NA	spindle B [Drosophila melanogaster]	1.86069	2.05722	0.527486	0.65404	0.539067	0.559722	0.642168	0.494036	0.465523	0.493644
chr3R	27165716	27167122	+	FBgn0003482	spn-D	FBtr0085116	GO:0000150(recombinase activity);GO:0000400(four-way junction DNA binding);GO:0000707(meiotic DNA recombinase assembly);GO:0000730(DNA recombinase assembly);GO:0003677(DNA binding);GO:0003690(double-stranded DNA binding);GO:0003697(single-stranded DNA binding);GO:0005524(ATP binding);GO:0005657(replication fork);GO:0006281(DNA repair);GO:0006302(double-strand break repair);GO:0006312(mitotic reco…	03440(Homologous recombination - Drosophila melanogaster (fruit fly));03460(Fanconi anemia pathway - Drosophila melanogaster (fruit fly))	K10870	NA	spindle D [Drosophila melanogaster]	0.734271	0.587151	0	0.053728	0.09163	0.09083	0.297891	0.275409	0.068531	0.119652
chr3R	15837419	15844415	+	FBgn0003483	spn-E	FBtr0083183	GO:0000166(nucleotide binding);GO:0000335(negative regulation of transposition, DNA-mediated);GO:0001556(oocyte maturation);GO:0003676(nucleic acid binding);GO:0003723(RNA binding);GO:0003724(RNA helicase activity);GO:0004004(ATP-dependent RNA helicase activity);GO:0004386(helicase activity);GO:0005524(ATP binding);GO:0005634(nucleus);GO:0005737(cytoplasm);GO:0005739(mitochondrion);GO:0006342(chr…	NA	K18408	EC:3.6.4.13	spindle E [Drosophila melanogaster]	8.0111	7.9489	1.51	1.41912	1.16213	1.04627	1.47063	1.53443	1.46009	1.44471
chr3L	5590083	5592571	-	FBgn0003486	spo	FBtr0077130;FBtr0346640	GO:0001700(embryonic development via the syncytial blastoderm);GO:0004497(monooxygenase activity);GO:0005506(iron ion binding);GO:0005783(endoplasmic reticulum);GO:0005789(endoplasmic reticulum membrane);GO:0006697(ecdysone biosynthetic process);GO:0007275(multicellular organism development);GO:0007391(dorsal closure);GO:0007417(central nervous system development);GO:0007494(midgut development);G…	00981(Insect hormone biosynthesis - Drosophila melanogaster (fruit fly));00981(Insect hormone biosynthesis - Drosophila melanogaster (fruit fly))	K14939	NA	spook, isoform A [Drosophila melanogaster]	3.78726	4.13213	0.021365	0.01881	0.006905	0	0.020608	0.017782	0.025876	0.00429
chr3R	27064990	27070070	-	FBgn0003495	spz	FBtr0112834;FBtr0114372;FBtr0085137;FBtr0085138;FBtr0085139;FBtr0085140;FBtr0085145;FBtr0085146	GO:0000578(embryonic axis specification);GO:0002225(positive regulation of antimicrobial peptide production);GO:0002804(positive regulation of antifungal peptide production);GO:0002807(positive regulation of antimicrobial peptide biosynthetic process);GO:0005121(Toll binding);GO:0005125(cytokine activity);GO:0005576(extracellular region);GO:0005615(extracellular space);GO:0006952(defense response…	04624(Toll and Imd signaling pathway - Drosophila melanogaster (fruit fly));04624(Toll and Imd signaling pathway - Drosophila melanogaster (fruit fly))	K20694	NA	spatzle, isoform D [Drosophila melanogaster]	12.8273	12.6071	8.29457	6.92866	11.3885	11.489	12.5527	10.0131	12.8636	9.73013
chr3R	18090803	18135583	+	FBgn0003499	sr	FBtr0083542;FBtr0330050;FBtr0083543;FBtr0301615;FBtr0344633	GO:0000981(DNA-binding transcription factor activity, RNA polymerase II-specific);GO:0003676(nucleic acid binding);GO:0005634(nucleus);GO:0006357(regulation of transcription by RNA polymerase II);GO:0007390(germ-band shortening);GO:0007398(ectoderm development);GO:0007417(central nervous system development);GO:0007427(epithelial cell migration, open tracheal system);GO:0007517(muscle organ develo…	NA	NA	NA	stripe, isoform D [Drosophila melanogaster]	1.68259	1.76481	2.41322	1.76893	2.36901	2.86288	3.12044	2.59178	3.29877	2.69705
chr2L	8258373	8301079	-	FBgn0003502	Btk29A	FBtr0112836;FBtr0079618;FBtr0330692;FBtr0112835;FBtr0079615;FBtr0330693;FBtr0079617;FBtr0079616	GO:0000166(nucleotide binding);GO:0004672(protein kinase activity);GO:0004713(protein tyrosine kinase activity);GO:0004715(non-membrane spanning protein tyrosine kinase activity);GO:0005515(protein binding);GO:0005524(ATP binding);GO:0005737(cytoplasm);GO:0005886(plasma membrane);GO:0006468(protein phosphorylation);GO:0007169(transmembrane receptor protein tyrosine kinase signaling pathway);GO:00…	04013(MAPK signaling pathway - fly - Drosophila melanogaster (fruit fly));04013(MAPK signaling pathway - fly - Drosophila melanogaster (fruit fly))	K07364	EC:2.7.10.2	Btk family kinase at 29A, isoform B [Drosophila melanogaster]	11.5164	11.9955	9.04424	10.1123	10.6213	10.3445	9.53748	8.99234	9.69955	9.21035
chr3R	15986152	16004081	+	FBgn0003507	srp	FBtr0100595;FBtr0306244;FBtr0335424;FBtr0335423;FBtr0083215;FBtr0083216	GO:0000977(RNA polymerase II regulatory region sequence-specific DNA binding);GO:0000978(RNA polymerase II proximal promoter sequence-specific DNA binding);GO:0000981(DNA-binding transcription factor activity, RNA polymerase II-specific);GO:0001077(GO_0001077);GO:0001085(RNA polymerase II transcription factor binding);GO:0001228(DNA-binding transcription activator activity, RNA polymerase II-spec…	NA	NA	NA	serpent, isoform B [Drosophila melanogaster]	5.14581	5.48265	5.07274	4.7657	6.25581	6.61652	6.47688	6.74611	6.94907	7.8075
chr3R	30039719	30043071	+	FBgn0003510	Sry-alpha	FBtr0346862;FBtr0085557	GO:0000915(actomyosin contractile ring assembly);GO:0003779(actin binding);GO:0005737(cytoplasm);GO:0005829(cytosol);GO:0005886(plasma membrane);GO:0007015(actin filament organization);GO:0007275(multicellular organism development);GO:0007349(cellularization);GO:0016020(membrane);GO:0032154(cleavage furrow);GO:0032154(cleavage furrow)	NA	NA	NA	serendipity alpha, isoform A [Drosophila melanogaster]	0.704742	0.078844	0.426862	0.773358	0.359592	0.457359	0.541226	0.619812	0.373717	0.337178
chr3R	30039719	30043071	+	FBgn0003511	Sry-beta	FBtr0085556;FBtr0346861	GO:0003676(nucleic acid binding);GO:0003677(DNA binding);GO:0005634(nucleus);GO:0005705(polytene chromosome interband);GO:0006351(transcription, DNA-templated);GO:0006355(regulation of transcription, DNA-templated);GO:0007275(multicellular organism development);GO:0008150(biological_process);GO:0046872(metal ion binding);GO:0046872(metal ion binding)	NA	NA	NA	serendipity beta, isoform A [Drosophila melanogaster]	1.42822	1.55113	1.36752	1.57918	1.44614	1.31965	1.51721	2.1082	1.32367	2.1432
chr3R	30043341	30044886	+	FBgn0003512	Sry-delta	FBtr0085558	GO:0001077(GO_0001077);GO:0001228(DNA-binding transcription activator activity, RNA polymerase II-specific);GO:0003676(nucleic acid binding);GO:0003677(DNA binding);GO:0005634(nucleus);GO:0005705(polytene chromosome interband);GO:0007275(multicellular organism development);GO:0008595(anterior/posterior axis specification, embryo);GO:0032504(multicellular organism reproduction);GO:0045450(bicoid m…	NA	NA	NA	serendipity delta [Drosophila melanogaster]	8.41005	7.82301	6.017	7.88378	5.39878	6.21678	6.25748	8.1093	7.5177	8.95148
chr3R	16374434	16403690	-	FBgn0003513	ss	FBtr0083318;FBtr0306026	GO:0000122(negative regulation of transcription by RNA polymerase II);GO:0000981(DNA-binding transcription factor activity, RNA polymerase II-specific);GO:0003677(DNA binding);GO:0005515(protein binding);GO:0005634(nucleus);GO:0005829(cytosol);GO:0006351(transcription, DNA-templated);GO:0006355(regulation of transcription, DNA-templated);GO:0006805(xenobiotic metabolic process);GO:0007468(regulat…	NA	NA	NA	spineless, isoform C [Drosophila melanogaster]	0.560883	0.621573	0.664464	0.780575	0.941174	0.837186	0.830872	0.593956	0.667285	0.519178
X	6223061	6225140	-	FBgn0003514	sqh	FBtr0345294;FBtr0339502;FBtr0339503;FBtr0339504;FBtr0070877	GO:0000281(mitotic cytokinesis);GO:0001736(establishment of planar polarity);GO:0003384(apical constriction involved in gastrulation);GO:0005509(calcium ion binding);GO:0005737(cytoplasm);GO:0005829(cytosol);GO:0005886(plasma membrane);GO:0005911(cell-cell junction);GO:0005912(adherens junction);GO:0005938(cell cortex);GO:0007298(border follicle cell migration);GO:0007300(ovarian nurse cell to oo…	NA	K12757	NA	spaghetti squash, isoform A [Drosophila melanogaster]	68.2487	64.8893	62.9856	58.7097	81.0119	75.9687	73.8777	80.5213	75.1759	80.658
chr3L	16497651	16500460	+	FBgn0003515	st	FBtr0075391	GO:0000166(nucleotide binding);GO:0005275(amine transmembrane transporter activity);GO:0005524(ATP binding);GO:0005886(plasma membrane);GO:0006727(ommochrome biosynthetic process);GO:0006856(eye pigment precursor transport);GO:0015842(aminergic neurotransmitter loading into synaptic vesicle);GO:0016020(membrane);GO:0016021(integral component of membrane);GO:0016887(ATPase activity);GO:0031409(pig…	NA	NA	NA	scarlet [Drosophila melanogaster]	5.89659	5.6479	6.47093	7.6982	5.96416	6.60766	6.25124	7.33643	4.86285	7.48815
[truncated: 16,654 more rows]
