# Supplementary material for: Role of Hakai in m6A modification pathway in Drosophila
Source: Nat Commun. 2021 Apr 12;12:2159. doi: 10.1038/s41467-021-22424-5 (PMC8041851; doi:10.1038/s41467-021-22424-5)
Supplement: Supplementary file 6 — Supplementary Data 4 [file 41467_2021_22424_MOESM6_ESM.xlsx]

## Sheet: Mettl3_VS_yw_input_diffGene
Chr	start	end	strand	gene_id	gene_name	transcript_id	GO	KEGG	KO_ENTRY	EC	Description	FPKM.Ime4M1_input	FPKM.Ime4M2_input	FPKM.ywM1_input	FPKM.ywM2_input	fc	log2(fc)	pval	qval	regulation	significant
chr3L	22428	26308	+	FBgn0052475	mthl8	FBtr0329896;FBtr0072462	GO:0004930(G protein-coupled receptor activity);GO:0005886(plasma membrane);GO:0006950(response to stress);GO:0007165(signal transduction);GO:0007186(G protein-coupled receptor signaling pathway);GO:0008340(determination of adult lifespan);GO:0016020(membrane);GO:0016021(integral component of membrane);GO:0042594(response to starvation);GO:0042594(response to starvation)	NA	K04599	NA	methuselah-like 8, isoform A [Drosophila melanogaster]	0.008575	0.01132	5.97675	5.64447	0.00171195	-9.19014	1.4126e-109	1.88159e-105	down	yes
chr3R	21878672	21884101	-	FBgn0266406	asRNA:CR45046	FBtr0344349;FBtr0344350	NA	NA	NA	NA		6.597	4.79955	0.0236436	0.0191014	266.617	8.05863	9.71638e-102	6.47111e-98	up	yes
chr2L	11847226	11849169	+	FBgn0032381	Mal-B1	FBtr0080275	GO:0000023(maltose metabolic process);GO:0003824(catalytic activity);GO:0005975(carbohydrate metabolic process);GO:0032450(maltose alpha-glucosidase activity)	00052(Galactose metabolism - Drosophila melanogaster (fruit fly));00500(Starch and sucrose metabolism - Drosophila melanogaster (fruit fly));01100(Metabolic pathways - Drosophila melanogaster (fruit fly))	K01187	EC:3.2.1.20	FI06514p, partial [Drosophila melanogaster]	55.4906	54.7911	0.363144	0.784256	96.1144	6.58668	1.54387e-80	6.85477e-77	up	yes
chr2R	19055231	19055924	-	FBgn0034415	CG15116	FBtr0086596	GO:0004601(peroxidase activity);GO:0004602(glutathione peroxidase activity);GO:0005615(extracellular space);GO:0006979(response to oxidative stress);GO:0016491(oxidoreductase activity);GO:0032504(multicellular organism reproduction);GO:0055114(oxidation-reduction process);GO:0098869(cellular oxidant detoxification)	00480(Glutathione metabolism - Drosophila melanogaster (fruit fly));00590(Arachidonic acid metabolism - Drosophila melanogaster (fruit fly));01100(Metabolic pathways - Drosophila melanogaster (fruit fly))	K00432	EC:1.11.1.9	uncharacterized protein Dmel_CG15116 [Drosophila melanogaster]	19.0909	17.3347	0	0.064435	565.307	9.14289	4.53154e-72	1.509e-68	up	yes
chr3L	19263766	19266838	+	FBgn0259720	CG42374	FBtr0299975;FBtr0344455	GO:0005634(nucleus);GO:0006281(DNA repair);GO:0006974(cellular response to DNA damage stimulus);GO:0070876(SOSS complex);GO:0070876(SOSS complex)	NA	NA	NA	uncharacterized protein Dmel_CG9666, isoform A [Drosophila melanogaster]	0.371563	0.317334	10.7018	10.4369	0.0325894	-4.93945	2.24084e-60	5.96959e-57	down	yes
chr3R	21465701	21466492	+	FBgn0263407	lncRNA:CR43453	FBtr0309186	NA	NA	NA	NA		0	0	6.07359	7.04439	-inf	-inf	4.06402e-54	9.02212e-51	down	yes
chr3L	1218082	1218696	-	FBgn0004429	LysP	FBtr0072633	GO:0003796(lysozyme activity);GO:0003824(catalytic activity);GO:0005615(extracellular space);GO:0008152(metabolic process);GO:0016787(hydrolase activity);GO:0016798(hydrolase activity, acting on glycosyl bonds);GO:0016998(cell wall macromolecule catabolic process);GO:0019835(cytolysis);GO:0042742(defense response to bacterium);GO:0050829(defense response to Gram-negative bacterium);GO:0050830(def…	NA	K13915	EC:3.2.1.17	IP02746p, partial [Drosophila melanogaster]	25.6324	30.5025	0.162568	0.469844	88.7632	6.47189	1.9255e-53	3.66395e-50	up	yes
chr3L	13437954	13439009	+	FBgn0036362	CG10725	FBtr0089323	GO:0005576(extracellular region);GO:0006030(chitin metabolic process);GO:0008061(chitin binding)	NA	NA	NA	FI06483p, partial [Drosophila melanogaster]	0.150345	0.093868	9.07788	12.6452	0.0112421	-6.47494	1.75419e-51	2.92073e-48	down	yes
chr3R	11983098	11984541	-	FBgn0037975	CG3397	FBtr0082504	GO:0005829(cytosol);GO:0016491(oxidoreductase activity);GO:0055114(oxidation-reduction process)	NA	NA	NA	uncharacterized protein Dmel_CG3397 [Drosophila melanogaster]	14.0567	15.4709	0.667959	0.734179	21.059	4.39636	3.86401e-50	5.71873e-47	up	yes
chr3L	9074643	9092131	+	FBgn0023479	teq	FBtr0076525;FBtr0076527;FBtr0344981;FBtr0344980	GO:0004252(serine-type endopeptidase activity);GO:0005044(scavenger receptor activity);GO:0005515(protein binding);GO:0005576(extracellular region);GO:0006030(chitin metabolic process);GO:0006508(proteolysis);GO:0006898(receptor-mediated endocytosis);GO:0007614(short-term memory);GO:0007616(long-term memory);GO:0008061(chitin binding);GO:0008233(peptidase activity);GO:0008236(serine-type peptidas…	NA	NA	NA	tequila, isoform F [Drosophila melanogaster]	23.4563	23.1599	2.88445	3.15654	7.71664	2.94797	1.69205e-45	2.25381e-42	up	yes
X	1477063	1481420	+	FBgn0260986	mei-38	FBtr0452078;FBtr0070258;FBtr0339588	GO:0000212(meiotic spindle organization);GO:0001578(microtubule bundle formation);GO:0005819(spindle);GO:0005827(polar microtubule);GO:0005828(kinetochore microtubule);GO:0007052(mitotic spindle organization);GO:0007131(reciprocal meiotic recombination);GO:0007143(female meiotic nuclear division);GO:0008017(microtubule binding);GO:0016321(female meiosis chromosome segregation);GO:0032837(distribu…	NA	NA	NA	meiotic 38, isoform A [Drosophila melanogaster]	16.5799	16.5144	0.974168	1.25194	14.8664	3.89398	2.09933e-45	2.5421e-42	up	yes
chr3R	27695235	27696531	+	FBgn0263025	HSPBAP1	FBtr0306924	GO:0003674(molecular_function);GO:0005737(cytoplasm);GO:0008150(biological_process);GO:0016706(2-oxoglutarate-dependent dioxygenase activity);GO:0055114(oxidation-reduction process)	NA	K19375	NA	uncharacterized protein Dmel_CG43320 [Drosophila melanogaster]	23.4133	24.383	1.47415	1.93993	13.9998	3.80733	3.70458e-44	4.11208e-41	up	yes
chr3L	2008722	2010751	-	FBgn0265728	lncRNA:CR44535	FBtr0340684;FBtr0340685	NA	NA	NA	NA		2.12132	2.20381	0.01363	0.005715	223.579	7.80464	1.51992e-43	1.55733e-40	up	yes
X	20964527	20965419	-	FBgn0031141	CG1304	FBtr0077271	GO:0004252(serine-type endopeptidase activity);GO:0005737(cytoplasm);GO:0006508(proteolysis);GO:0016787(hydrolase activity)	NA	NA	NA	uncharacterized protein Dmel_CG1304 [Drosophila melanogaster]	10.4715	11.9009	0.391476	0.310475	31.8718	4.99421	7.86929e-43	7.48707e-40	up	yes
chr2L	7719847	7722823	-	FBgn0031936	CG13794	FBtr0079507	GO:0005215(transporter activity);GO:0005326(neurotransmitter transporter activity);GO:0005328(neurotransmitter:sodium symporter activity);GO:0005332(gamma-aminobutyric acid:sodium symporter activity);GO:0005886(plasma membrane);GO:0005887(integral component of plasma membrane);GO:0006836(neurotransmitter transport);GO:0015293(symporter activity);GO:0015812(gamma-aminobutyric acid transport);GO:00…	NA	K05336	NA	uncharacterized protein Dmel_CG13794 [Drosophila melanogaster]	9.85384	10.7328	0.711442	0.476028	17.3365	4.11574	9.03883e-43	8.02648e-40	up	yes
X	12490291	12492982	+	FBgn0002562	Lsp1alpha	FBtr0073651	GO:0005576(extracellular region);GO:0005615(extracellular space);GO:0005616(larval serum protein complex);GO:0045735(nutrient reservoir activity)	NA	NA	NA	larval serum protein 1 alpha [Drosophila melanogaster]	16.7513	15.8273	1.9774	1.55237	9.22964	3.20627	1.0968e-42	9.13088e-40	up	yes
chr2L	10972280	10973408	+	FBgn0032322	CG16743	FBtr0080147;FBtr0329948	NA	NA	NA	NA	uncharacterized protein Dmel_CG16743, isoform B [Drosophila melanogaster]	0.193077	0.584486	22.4651	20.4336	0.0181255	-5.78583	8.47514e-42	6.64052e-39	down	yes
chr2L	14743193	14743879	+	FBgn0085195	CG34166	FBtr0343708;FBtr0301737;FBtr0345461;FBtr0112357	NA	NA	NA	NA	uncharacterized protein Dmel_CG34166, isoform A [Drosophila melanogaster]	615.436	640.027	87.4777	61.4846	8.42807	3.0752	4.7451e-41	3.51138e-38	up	yes
chr2R	6779749	6781491	-	FBgn0000473	Cyp6a2	FBtr0086133	GO:0004497(monooxygenase activity);GO:0005506(iron ion binding);GO:0005783(endoplasmic reticulum);GO:0005789(endoplasmic reticulum membrane);GO:0016020(membrane);GO:0016491(oxidoreductase activity);GO:0016705(oxidoreductase activity, acting on paired donors, with incorporation or reduction of molecular oxygen);GO:0020037(heme binding);GO:0031000(response to caffeine);GO:0031090(organelle membrane…	NA	K14999	EC:1.14.-.-	cytochrome P450-6a2 [Drosophila melanogaster]	29.7297	30.1396	3.67585	4.04923	7.74998	2.95419	1.06598e-40	7.47306e-38	up	yes
chr2L	8676777	8679812	-	FBgn0032057	CG9287	FBtr0079753	NA	NA	NA	NA	uncharacterized protein Dmel_CG9287 [Drosophila melanogaster]	0	0	1.49874	1.23676	-inf	-inf	1.82335e-40	1.21435e-37	down	yes
chr2L	21929064	21931698	+	FBgn0266873	lncRNA:CR45334	FBtr0345727	NA	NA	NA	NA		2.38083	2.87054	0	0.01642	319.815	8.3211	3.20435e-40	2.03247e-37	up	yes
chr3L	19263766	19266838	+	FBgn0036856	CG9666	FBtr0074991;FBtr0344454	GO:0003676(nucleic acid binding);GO:0008168(methyltransferase activity);GO:0016740(transferase activity);GO:0032259(methylation);GO:0032259(methylation)	NA	K07579	NA	uncharacterized protein Dmel_CG9666, isoform A [Drosophila melanogaster]	10.9468	10.3804	0.592843	0.798899	15.3242	3.93774	5.08217e-40	3.07702e-37	up	yes
chr2L	12841517	12841895	+	FBgn0266306	lncRNA:CR44971	FBtr0344035	NA	NA	NA	NA		10.3215	9.72382	0	0.043742	458.262	8.84003	1.57451e-39	9.11848e-37	up	yes
X	10842205	10842995	+	FBgn0030237	CG15209	FBtr0073378	NA	NA	NA	NA	uncharacterized protein Dmel_CG15209 [Drosophila melanogaster]	39.8372	37.8664	4.16381	3.76436	9.80096	3.29292	1.66588e-39	9.24566e-37	up	yes
chr3L	6104850	6105198	-	FBgn0267663	lncRNA:CR46001	FBtr0347132	NA	NA	NA	NA		10.3004	8.37255	0	0.049271	378.985	8.566	4.65562e-39	2.48051e-36	up	yes
chr3R	6701968	6702877	-	FBgn0004782	Ccp84Ab	FBtr0081692	GO:0008010(structural constituent of chitin-based larval cuticle);GO:0031012(extracellular matrix);GO:0040003(chitin-based cuticle development);GO:0042302(structural constituent of cuticle)	NA	NA	NA	Ccp84Ab [Drosophila melanogaster]	16.163	18.4405	100.763	121.451	0.155722	-2.68296	6.79075e-39	3.47895e-36	down	yes
chr2L	21163641	21166090	+	FBgn0032925	CG9246	FBtr0081472	GO:0000122(negative regulation of transcription by RNA polymerase II);GO:0003714(transcription corepressor activity);GO:0005634(nucleus);GO:0005654(nucleoplasm);GO:0005730(nucleolus);GO:0030690(Noc1p-Noc2p complex);GO:0030691(Noc2p-Noc3p complex);GO:0035067(negative regulation of histone acetylation);GO:0042273(ribosomal large subunit biogenesis);GO:0042393(histone binding);GO:0070491(repressing …	NA	K14833	NA	uncharacterized protein Dmel_CG9246 [Drosophila melanogaster]	5.98478	6.02377	34.4054	33.0014	0.17815	-2.48883	1.6672e-37	8.22483e-35	down	yes
chr2R	8363272	8365345	-	FBgn0050363	cola	FBtr0088770	GO:0003674(molecular_function);GO:0005575(cellular_component);GO:0008150(biological_process)	NA	NA	NA	swift-tuttle, isoform A [Drosophila melanogaster]	0.127046	0.127842	13.3373	4.89905	0.0139769	-6.16081	2.08315e-37	9.90983e-35	down	yes
chr3R	10794058	10803955	-	FBgn0037836	CG14692	FBtr0347183	GO:0003674(molecular_function);GO:0005515(protein binding);GO:0005575(cellular_component);GO:0008150(biological_process)	NA	NA	NA	uncharacterized protein Dmel_CG14692 [Drosophila melanogaster]	4.73586	4.95956	0.716081	0.66196	7.03565	2.81468	5.14928e-37	2.36512e-34	up	yes
chr3L	10095754	10098115	-	FBgn0262007	CG42825	FBtr0303833	GO:0016020(membrane);GO:0016021(integral component of membrane);GO:0022857(transmembrane transporter activity);GO:0055085(transmembrane transport)	NA	NA	NA	uncharacterized protein Dmel_CG42825 [Drosophila melanogaster]	0.489711	0.408946	8.11336	6.4778	0.0615891	-4.02118	1.31589e-36	5.84257e-34	down	yes
chr2L	7716974	7719487	-	FBgn0031935	CG13793	FBtr0302518	GO:0005215(transporter activity);GO:0005326(neurotransmitter transporter activity);GO:0005328(neurotransmitter:sodium symporter activity);GO:0005332(gamma-aminobutyric acid:sodium symporter activity);GO:0005886(plasma membrane);GO:0005887(integral component of plasma membrane);GO:0006836(neurotransmitter transport);GO:0015293(symporter activity);GO:0015812(gamma-aminobutyric acid transport);GO:00…	NA	K05336	NA	uncharacterized protein Dmel_CG13793 [Drosophila melanogaster]	24.2078	22.3135	3.5662	2.90177	7.19257	2.84651	5.75887e-36	2.47446e-33	up	yes
chr3R	31755356	31758637	-	FBgn0017448	CG2187	FBtr0303376;FBtr0085861	GO:0016020(membrane);GO:0016021(integral component of membrane);GO:0022857(transmembrane transporter activity);GO:0055085(transmembrane transport);GO:0055085(transmembrane transport)	NA	NA	NA	uncharacterized protein Dmel_CG2187, isoform A [Drosophila melanogaster]	6.35362	6.37678	0.48155	0.585257	11.9332	3.57691	7.27096e-36	3.02654e-33	up	yes
X	19933541	19934294	-	FBgn0267046	CG45490	FBtr0346031	GO:0003674(molecular_function);GO:0005575(cellular_component);GO:0008150(biological_process)	NA	NA	NA	uncharacterized protein Dmel_CG45490 [Drosophila melanogaster]	33.7832	33.3038	2.76636	3.44161	10.8066	3.43384	3.19094e-35	1.28798e-32	up	yes
chr3R	27020238	27021378	-	FBgn0039474	CG6283	FBtr0085151	GO:0005575(cellular_component);GO:0005576(extracellular region);GO:0006629(lipid metabolic process);GO:0008970(phospholipase A1 activity);GO:0016042(lipid catabolic process);GO:0016298(lipase activity);GO:0016787(hydrolase activity);GO:0052689(carboxylic ester hydrolase activity);GO:0052739(phosphatidylserine 1-acylhydrolase activity);GO:0052740(1-acyl-2-lysophosphatidylserine acylhydrolase activ…	NA	NA	NA	uncharacterized protein Dmel_CG6283 [Drosophila melanogaster]	2.02367	2.27562	18.7964	20.2623	0.110073	-3.18347	7.96559e-35	3.12064e-32	down	yes
chr2L	898500	901316	+	FBgn0002563	Lsp1beta	FBtr0078025;FBtr0345738	GO:0005576(extracellular region);GO:0005615(extracellular space);GO:0005616(larval serum protein complex);GO:0045735(nutrient reservoir activity);GO:0045735(nutrient reservoir activity)	NA	NA	NA	larval serum protein 1 beta, isoform A [Drosophila melanogaster]	89.8476	92.4666	16.7553	16.3045	5.51468	2.46328	1.17896e-34	4.48679e-32	up	yes
chr3R	21845453	21846711	+	FBgn0264896	asRNA:CR44087	FBtr0334878	NA	NA	NA	NA		0	0.104155	10.8869	7.37916	0.0057021	-7.45429	1.80524e-34	6.6794e-32	down	yes
chr2L	19470844	19471627	-	FBgn0264391	lncRNA:CR43839	FBtr0332319	NA	NA	NA	NA		17.1156	16.9764	0.0214	0.266349	118.478	6.88848	3.49042e-34	1.25655e-31	up	yes
X	22917105	22917498	+	FBgn0083994	lncRNA:CR41352	FBtr0332615	NA	NA	NA	NA		8.63185	7.56863	0.035112	0.117776	105.963	6.72742	1.01467e-33	3.55667e-31	up	yes
chr3L	7222717	7223898	+	FBgn0266959	lncRNA:CR45410	FBtr0345855;FBtr0345856	NA	NA	NA	NA		3.33939	2.96945	0.056611	0.01956	82.8246	6.37199	2.11894e-33	7.23699e-31	up	yes
X	21155432	21156173	-	FBgn0267055	CR45499	FBtr0346036	NA	NA	NA	NA	uncharacterized protein Dmel_CG45154 [Drosophila melanogaster]	23.1903	10.7706	0.341799	0.313235	51.8461	5.69616	3.15294e-33	1.04993e-30	up	yes
chr3R	20534021	20534704	-	FBgn0262146	MtnE	FBtr0304129;FBtr0346342	GO:0005575(cellular_component);GO:0010043(response to zinc ion);GO:0010272(response to silver ion);GO:0046688(response to copper ion);GO:0046689(response to mercury ion);GO:0046872(metal ion binding);GO:0071585(detoxification of cadmium ion);GO:0071585(detoxification of cadmium ion)	NA	NA	NA	metallothionein E, isoform A [Drosophila melanogaster]	3.26597	3.31849	28.9665	40.7057	0.0945063	-3.40345	4.89184e-33	1.58925e-30	down	yes
chr3R	23373703	23374245	+	FBgn0262010	CG42828	FBtr0303835	GO:0004867(serine-type endopeptidase inhibitor activity);GO:0010951(negative regulation of endopeptidase activity)	NA	NA	NA	uncharacterized protein Dmel_CG42828 [Drosophila melanogaster]	25.5678	24.8105	1.67295	2.0031	13.7044	3.77657	1.18669e-32	3.76351e-30	up	yes
chr3R	9644978	9646154	-	FBgn0037724	Fst	FBtr0082101	GO:0003674(molecular_function);GO:0005615(extracellular space);GO:0009409(response to cold);GO:0009631(cold acclimation)	NA	NA	NA	frost [Drosophila melanogaster]	15.4384	15.3807	1.57259	1.67216	9.49815	3.24765	1.45538e-32	4.50828e-30	up	yes
X	2692732	2693886	-	FBgn0000092	CG2650	FBtr0070504	GO:0003674(molecular_function);GO:0005575(cellular_component);GO:0005615(extracellular space);GO:0007623(circadian rhythm);GO:0032504(multicellular organism reproduction);GO:0048511(rhythmic process)	NA	NA	NA	uncharacterized protein Dmel_CG2650 [Drosophila melanogaster]	8.54108	9.01253	80.8823	176.225	0.0682735	-3.87253	2.94348e-32	8.91072e-30	down	yes
X	19718923	19730199	+	FBgn0031064	CG12531	FBtr0335043;FBtr0074788	GO:0003333(amino acid transmembrane transport);GO:0015171(amino acid transmembrane transporter activity);GO:0016020(membrane);GO:0016021(integral component of membrane);GO:0022857(transmembrane transporter activity);GO:0055085(transmembrane transport);GO:0055085(transmembrane transport)	NA	K13871	NA	uncharacterized protein Dmel_CG12531, isoform A [Drosophila melanogaster]	0.804028	0.990243	5.96724	5.34316	0.158639	-2.65618	4.75408e-32	1.40721e-29	down	yes
chr3R	31751825	31754705	-	FBgn0039872	salt	FBtr0300915;FBtr0339190	GO:0016020(membrane);GO:0016021(integral component of membrane);GO:0016323(basolateral plasma membrane);GO:0022857(transmembrane transporter activity);GO:0055085(transmembrane transport);GO:0055085(transmembrane transport)	NA	NA	NA	salty dog, isoform B [Drosophila melanogaster]	9.29446	8.96144	42.3269	42.1738	0.216044	-2.2106	6.36692e-32	1.84364e-29	down	yes
chr3R	21845454	21846659	-	FBgn0045468	Gr93d	FBtr0084158	GO:0004984(olfactory receptor activity);GO:0005886(plasma membrane);GO:0007165(signal transduction);GO:0007635(chemosensory behavior);GO:0008049(male courtship behavior);GO:0008527(taste receptor activity);GO:0010037(response to carbon dioxide);GO:0016020(membrane);GO:0016021(integral component of membrane);GO:0030424(axon);GO:0030425(dendrite);GO:0033041(sweet taste receptor activity);GO:0043025…	NA	K08471	NA	gustatory receptor 93d [Drosophila melanogaster]	0	0	1.94709	1.22329	-inf	-inf	1.64112e-31	4.65101e-29	down	yes
chr2L	8147611	8148356	+	FBgn0051606	CG31606	FBtr0079577	GO:0003674(molecular_function);GO:0005575(cellular_component);GO:0008150(biological_process)	NA	NA	NA	FI15332p1, partial [Drosophila melanogaster]	28.0305	29.0511	3.59016	3.16597	8.44886	3.07876	2.86008e-31	7.93671e-29	up	yes
chr2R	20506195	20506895	+	FBgn0265856	lncRNA:CR44645	FBtr0342692	NA	NA	NA	NA		9.45006	9.34837	0.431995	0.457478	21.1343	4.40152	4.62293e-31	1.25668e-28	up	yes
chr3R	23677358	23678421	+	FBgn0039098	GILT3	FBtr0084434	GO:0005575(cellular_component);GO:0005576(extracellular region);GO:0015036(disulfide oxidoreductase activity);GO:0055114(oxidation-reduction process)	NA	NA	NA	Gamma-interferon-inducible lysosomal thiol reductase 3 [Drosophila melanogaster]	17.0037	18.9704	1.87929	1.62392	10.2689	3.36021	5.82367e-31	1.55143e-28	up	yes
chr3L	8520552	8521489	+	FBgn0086348	se	FBtr0076623	GO:0004364(glutathione transferase activity);GO:0004734(pyrimidodiazepine synthase activity);GO:0005515(protein binding);GO:0005737(cytoplasm);GO:0006726(eye pigment biosynthetic process);GO:0006728(pteridine biosynthetic process);GO:0006749(glutathione metabolic process);GO:0009407(toxin catabolic process);GO:0016491(oxidoreductase activity);GO:0016782(transferase activity, transferring sulfur-c…	00480(Glutathione metabolism - Drosophila melanogaster (fruit fly));00790(Folate biosynthesis - Drosophila melanogaster (fruit fly));01100(Metabolic pathways - Drosophila melanogaster (fruit fly))	K00310	EC:1.5.4.1	sepia [Drosophila melanogaster]	10.2681	9.49144	55.4308	75.9785	0.150366	-2.73345	7.38985e-31	1.93005e-28	down	yes
chr2L	19417447	19418274	+	FBgn0016675	Lectin-galC1	FBtr0302360;FBtr0081201	GO:0005534(galactose binding);GO:0005576(extracellular region);GO:0016339(calcium-dependent cell-cell adhesion via plasma membrane cell adhesion molecules);GO:0030246(carbohydrate binding);GO:0043152(induction of bacterial agglutination);GO:0043152(induction of bacterial agglutination)	NA	NA	NA	Galactose-specific C-type lectin, isoform A [Drosophila melanogaster]	36.5849	38.7688	169.252	193.714	0.207605	-2.26809	1.04835e-30	2.68539e-28	down	yes
chr2L	17541854	17542383	+	FBgn0262996	lncRNA:CR43304	FBtr0306838	NA	NA	NA	NA		16.9933	21.1991	0.631017	1.12345	21.7687	4.44418	8.13516e-30	2.04454e-27	up	yes
chr2R	12379614	12380426	-	FBgn0033723	CG13155	FBtr0087956	GO:0003674(molecular_function);GO:0005575(cellular_component);GO:0008150(biological_process)	NA	NA	NA	IP07649p, partial [Drosophila melanogaster]	31.8034	33.5338	1.45069	2.89523	15.0341	3.91017	1.02678e-29	2.53273e-27	up	yes
chr2R	12762113	12763825	+	FBgn0033774	CG12374	FBtr0087854	GO:0004180(carboxypeptidase activity);GO:0004181(metallocarboxypeptidase activity);GO:0005615(extracellular space);GO:0006508(proteolysis);GO:0008270(zinc ion binding);GO:0016787(hydrolase activity)	NA	NA	NA	uncharacterized protein Dmel_CG12374 [Drosophila melanogaster]	38.0194	38.2079	166.533	176.397	0.222282	-2.16954	6.91878e-29	1.6756e-26	down	yes
chr2L	4952243	4953136	-	FBgn0031654	Jon25Bii	FBtr0079055;FBtr0345335	GO:0004252(serine-type endopeptidase activity);GO:0006508(proteolysis);GO:0008233(peptidase activity);GO:0008236(serine-type peptidase activity);GO:0016787(hydrolase activity);GO:0016787(hydrolase activity)	NA	NA	NA	RE31679p, partial [Drosophila melanogaster]	4.95276	4.48317	27.4677	34.1045	0.15325	-2.70604	7.32017e-27	1.74115e-24	down	yes
chr2L	15468944	15469527	-	FBgn0266893	lncRNA:CR45353	FBtr0345760	NA	NA	NA	NA		2.74453	2.93002	0.032257	0.041279	77.1669	6.26991	1.78666e-26	4.17514e-24	up	yes
X	19943357	19944147	-	FBgn0267048	CG45492	FBtr0346029	GO:0003674(molecular_function);GO:0005575(cellular_component);GO:0008150(biological_process)	NA	NA	NA	uncharacterized protein Dmel_CG45492 [Drosophila melanogaster]	30.9726	29.6043	2.49993	1.02519	17.1843	4.10302	2.27902e-26	5.2339e-24	up	yes
chr2L	8243323	8244003	-	FBgn0262359	CG43057	FBtr0304640;FBtr0332368	GO:0003674(molecular_function);GO:0005575(cellular_component);GO:0008150(biological_process);GO:0008150(biological_process)	NA	NA	NA	uncharacterized protein Dmel_CG43057, isoform A [Drosophila melanogaster]	24.5026	24.072	2.62348	1.38851	12.1074	3.59781	8.54489e-26	1.92912e-23	up	yes
chr2R	6841545	6842094	+	FBgn0265051	lncRNA:CR44166	FBtr0336661	NA	NA	NA	NA		1.29057	1.57638	21.259	14.8688	0.0793557	-3.65552	9.50855e-26	2.1109e-23	down	yes
chr2L	11548640	11550035	-	FBgn0265687	lncRNA:CR44494	FBtr0340564	NA	NA	NA	NA		1.9324	2.14717	0	0.04514	90.3759	6.49787	1.42008e-25	3.10089e-23	up	yes
chr2L	16195845	16196245	-	FBgn0265948	lncRNA:CR44735	FBtr0342917	NA	NA	NA	NA		3.59093	3.82319	0.058722	0	126.258	6.98023	4.48055e-25	9.62596e-23	up	yes
chr2L	1442627	1443832	+	FBgn0263321	CG43402	FBtr0308745;FBtr0343842	GO:0003674(molecular_function);GO:0005575(cellular_component);GO:0008150(biological_process);GO:0008150(biological_process)	NA	NA	NA	uncharacterized protein Dmel_CG43402, isoform A [Drosophila melanogaster]	56.7468	55.9286	13.3405	9.89314	4.84966	2.27788	7.14772e-25	1.51123e-22	up	yes
chr3R	18573091	18590726	+	FBgn0038627	CG7694	FBtr0290211;FBtr0083632;FBtr0344291	GO:0000209(protein polyubiquitination);GO:0003674(molecular_function);GO:0004842(ubiquitin-protein transferase activity);GO:0005575(cellular_component);GO:0005737(cytoplasm);GO:0008150(biological_process);GO:0008270(zinc ion binding);GO:0016567(protein ubiquitination);GO:0016740(transferase activity);GO:0043161(proteasome-mediated ubiquitin-dependent protein catabolic process);GO:0046872(metal io…	NA	K22378	EC:2.3.2.27	LP11469p, partial [Drosophila melanogaster]	42.4061	35.2594	8.19793	8.01239	4.79112	2.26036	1.26914e-24	2.6414e-22	up	yes
chr2R	7712578	7714182	+	FBgn0033215	CG1942	FBtr0088928	GO:0007498(mesoderm development);GO:0016740(transferase activity);GO:0016746(transferase activity, transferring acyl groups);GO:0016747(transferase activity, transferring acyl groups other than amino-acyl groups);GO:0034389(lipid droplet organization)	00561(Glycerolipid metabolism - Drosophila melanogaster (fruit fly))	K14457	EC:2.3.1.22	uncharacterized protein Dmel_CG1942 [Drosophila melanogaster]	1.73992	1.8501	11.2286	11.7195	0.156441	-2.67631	1.48507e-24	3.04078e-22	down	yes
chr2R	17557031	17563406	+	FBgn0263076	Klp54D	FBtr0392908;FBtr0340221;FBtr0392907;FBtr0306906;FBtr0306905	GO:0000166(nucleotide binding);GO:0003774(motor activity);GO:0003777(microtubule motor activity);GO:0005524(ATP binding);GO:0005871(kinesin complex);GO:0005874(microtubule);GO:0007018(microtubule-based movement);GO:0008017(microtubule binding);GO:0016787(hydrolase activity);GO:0016887(ATPase activity);GO:0016887(ATPase activity)	NA	NA	NA	Kinesin-like protein at 54D, isoform E [Drosophila melanogaster]	0.47756	0.381358	4.40657	3.65094	0.106599	-3.22974	1.50669e-24	3.04078e-22	down	yes
chr2L	14428612	14430822	-	FBgn0265945	lncRNA:CR44732	FBtr0342914	NA	NA	NA	NA		0.025666	0.005549	0.855725	0.756302	0.0193638	-5.69049	2.8062e-24	5.57889e-22	down	yes
chr3R	14528386	14529056	+	FBgn0267686	lncRNA:CR46022	FBtr0347176	NA	NA	NA	NA		0.076837	0.017377	2.66212	2.58698	0.0179486	-5.79999	3.01163e-24	5.89926e-22	down	yes
chr3L	11034802	11035905	+	FBgn0265740	lncRNA:CR44547	FBtr0340697	NA	NA	NA	NA		1.89322	1.90896	0	0.036377	104.521	6.70766	2.78807e-23	5.38219e-21	up	yes
chr3R	15136985	15140121	-	FBgn0267160	asRNA:CR45600	FBtr0346232	NA	NA	NA	NA		7.36946	8.41925	32.1709	27.612	0.264101	-1.92084	3.51687e-23	6.69211e-21	down	yes
chr2L	4954279	4955144	-	FBgn0020906	Jon25Bi	FBtr0100432	GO:0004175(endopeptidase activity);GO:0004252(serine-type endopeptidase activity);GO:0006508(proteolysis);GO:0008233(peptidase activity);GO:0008236(serine-type peptidase activity);GO:0016787(hydrolase activity)	NA	NA	NA	RE01906p [Drosophila melanogaster]	10.5314	10.8751	42.7803	52.5886	0.224461	-2.15546	8.11947e-23	1.52326e-20	down	yes
chr3R	21015949	21017120	+	FBgn0038846	CG5697	FBtr0084001;FBtr0309207;FBtr0309206;FBtr0309208	GO:0016020(membrane);GO:0016021(integral component of membrane);GO:0016021(integral component of membrane)	NA	NA	NA	uncharacterized protein Dmel_CG5697, isoform A [Drosophila melanogaster]	71.565	74.4128	10.1337	16.0615	5.57269	2.47837	1.3224e-22	2.44644e-20	up	yes
chr3L	20887006	20888002	-	FBgn0265897	lncRNA:CR44686	FBtr0342762	NA	NA	NA	NA		13.5166	14.2972	2.25143	1.9186	6.66994	2.73767	1.80929e-22	3.30134e-20	up	yes
chr3L	2197013	2198089	+	FBgn0035315	CG8960	FBtr0072871;FBtr0072872	NA	NA	NA	NA	uncharacterized protein Dmel_CG8960, isoform A [Drosophila melanogaster]	1.9382	2.01385	0.0531064	0.0779334	30.1592	4.91452	2.00248e-22	3.60447e-20	up	yes
chr2R	9240041	9242139	+	FBgn0015037	Cyp4p1	FBtr0088592	GO:0004497(monooxygenase activity);GO:0005506(iron ion binding);GO:0005783(endoplasmic reticulum);GO:0005789(endoplasmic reticulum membrane);GO:0016020(membrane);GO:0016491(oxidoreductase activity);GO:0016705(oxidoreductase activity, acting on paired donors, with incorporation or reduction of molecular oxygen);GO:0020037(heme binding);GO:0031090(organelle membrane);GO:0043231(intracellular membra…	NA	K15001	EC:1.14.-.-	cytochrome P450-4p1 [Drosophila melanogaster]	27.0092	24.8331	6.10031	4.35668	4.95767	2.30966	2.057e-22	3.65322e-20	up	yes
chr3L	15509445	15510837	+	FBgn0028377	gdl-ORF39	FBtr0091756	NA	NA	NA	NA	gonadal, isoform A [Drosophila melanogaster]	51.44	56.3153	12.5733	8.54508	5.10243	2.35118	2.64603e-22	4.63752e-20	up	yes
chr3L	1806043	1806932	-	FBgn0267246	asRNA:CR45686	FBtr0346434	NA	NA	NA	NA		32.2657	31.9685	6.82005	6.71891	4.7444	2.24623	1.40526e-21	2.43092e-19	up	yes
chr3R	26324499	26325294	-	FBgn0261833	lncRNA:CR42765	FBtr0346734;FBtr0344656	NA	NA	NA	NA		13.1831	14.0003	1.51377	1.61628	8.68465	3.11847	1.43227e-21	2.44587e-19	up	yes
chr3R	26620608	26621364	-	FBgn0039435	TwdlP	FBtr0085058	GO:0005214(structural constituent of chitin-based cuticle);GO:0010171(body morphogenesis);GO:0031012(extracellular matrix);GO:0040003(chitin-based cuticle development)	NA	NA	NA	TweedleP [Drosophila melanogaster]	0.520432	0.474152	5.67965	6.77474	0.0798581	-3.64642	1.98715e-21	3.35049e-19	down	yes
chr3L	3708563	3708997	+	FBgn0267235	lncRNA:CR45675	FBtr0346406	NA	NA	NA	NA		9.51262	9.37832	0.675527	0.733489	13.4072	3.74493	2.78394e-21	4.63527e-19	up	yes
chr3L	2244478	2248614	+	FBgn0052301	CG32301	FBtr0332663;FBtr0301321;FBtr0301320	GO:0000166(nucleotide binding);GO:0004016(adenylate cyclase activity);GO:0004383(guanylate cyclase activity);GO:0005622(intracellular);GO:0005886(plasma membrane);GO:0005887(integral component of plasma membrane);GO:0006182(cGMP biosynthetic process);GO:0007165(signal transduction);GO:0007189(adenylate cyclase-activating G protein-coupled receptor signaling pathway);GO:0007477(notum development);…	00230(Purine metabolism - Drosophila melanogaster (fruit fly));01100(Metabolic pathways - Drosophila melanogaster (fruit fly));04213(Longevity regulating pathway - multiple species - Drosophila melanogaster (fruit fly));04213(Longevity regulating pathway - multiple species - Drosophila melanogaster (fruit fly))	K01768	EC:4.6.1.1	uncharacterized protein Dmel_CG32301, isoform C [Drosophila melanogaster]	3.36439	3.3908	0.242376	0.434257	9.98354	3.31955	3.88035e-21	6.38102e-19	up	yes
chr2L	7399465	7399929	+	FBgn0264888	CR44079	FBtr0334837	NA	NA	NA	NA	uncharacterized protein Dsimw501_GD23467 [Drosophila simulans]	0.380386	0.380055	5.62062	6.5338	0.062565	-3.9985	7.4961e-21	1.21766e-18	down	yes
chr2R	16779905	16783171	+	FBgn0034157	resilin	FBtr0087024;FBtr0087025	GO:0005576(extracellular region);GO:0008010(structural constituent of chitin-based larval cuticle);GO:0008061(chitin binding);GO:0008150(biological_process);GO:0030023(extracellular matrix constituent conferring elasticity);GO:0031012(extracellular matrix);GO:0032992(protein-carbohydrate complex);GO:0040003(chitin-based cuticle development);GO:0042302(structural constituent of cuticle);GO:0042302…	NA	NA	NA	resilin, isoform A [Drosophila melanogaster]	0.732549	0.60693	3.90716	5.15718	0.147775	-2.75853	8.42948e-21	1.35278e-18	down	yes
chr2L	16528823	16528922	-	FBgn0086038	snoRNA:Me28S-C1237	FBtr0114314	NA	NA	NA	NA		10.2231	10.7924	0.104002	0.248474	59.6224	5.89778	9.35716e-21	1.48378e-18	up	yes
chr2R	23381197	23382591	+	FBgn0034856	yellow-d2	FBtr0072012	GO:0005576(extracellular region);GO:0016853(isomerase activity);GO:0042438(melanin biosynthetic process);GO:0048067(cuticle pigmentation)	NA	NA	NA	yellow-d2 [Drosophila melanogaster]	3.35101	3.19214	15.7987	25.1069	0.159957	-2.64424	9.57626e-21	1.50066e-18	down	yes
chr3L	3187563	3188106	+	FBgn0035412	CG14957	FBtr0073038	GO:0005576(extracellular region);GO:0006030(chitin metabolic process);GO:0008061(chitin binding)	NA	NA	NA	uncharacterized protein Dmel_CG14957 [Drosophila melanogaster]	17.2743	17.1432	1.96253	2.09561	8.48108	3.08425	1.67457e-20	2.59363e-18	up	yes
chr2R	8716950	8717695	+	FBgn0043575	PGRP-SC2	FBtr0088709	GO:0002221(pattern recognition receptor signaling pathway);GO:0002376(immune system process);GO:0005576(extracellular region);GO:0005615(extracellular space);GO:0006955(immune response);GO:0008270(zinc ion binding);GO:0008745(N-acetylmuramoyl-L-alanine amidase activity);GO:0009253(peptidoglycan catabolic process);GO:0016019(peptidoglycan receptor activity);GO:0016787(hydrolase activity);GO:001973…	04624(Toll and Imd signaling pathway - Drosophila melanogaster (fruit fly))	K01446	NA	peptidoglycan recognition protein SC2 [Drosophila melanogaster]	10.0536	8.48714	42.9012	39.5842	0.224776	-2.15344	1.76422e-20	2.70108e-18	down	yes
chr3R	22851088	22851804	-	FBgn0264428	lncRNA:CR43846	FBtr0332548	NA	NA	NA	NA		2.33749	2.22863	0	0.080555	56.6833	5.82485	2.33254e-20	3.53062e-18	up	yes
chr3R	29716254	29716896	-	FBgn0039685	Obp99b	FBtr0085462;FBtr0333198	GO:0005549(odorant binding);GO:0005576(extracellular region);GO:0005615(extracellular space);GO:0007606(sensory perception of chemical stimulus);GO:0007608(sensory perception of smell);GO:0019236(response to pheromone);GO:0042048(olfactory behavior);GO:0050896(response to stimulus);GO:0050896(response to stimulus)	NA	NA	NA	Odorant-binding protein 99b, isoform A [Drosophila melanogaster]	230.929	220.975	68.3074	59.3894	3.53889	1.8233	3.02911e-20	4.53346e-18	up	yes
chr3L	6059658	6061378	+	FBgn0035669	CG6592	FBtr0077044	GO:0004252(serine-type endopeptidase activity);GO:0006508(proteolysis);GO:0008233(peptidase activity);GO:0008236(serine-type peptidase activity);GO:0016787(hydrolase activity)	NA	NA	NA	uncharacterized protein Dmel_CG6592 [Drosophila melanogaster]	0.48719	0.640001	4.37116	5.15675	0.118304	-3.07943	3.5709e-20	5.25451e-18	down	yes
chr3R	15421108	15434738	-	FBgn0038339	CG6118	FBtr0113240	GO:0005515(protein binding);GO:0005634(nucleus);GO:0006357(regulation of transcription by RNA polymerase II)	NA	NA	NA	uncharacterized protein Dmel_CG6118, isoform C [Drosophila melanogaster]	2.09549	1.96155	0.274858	0.251275	7.71105	2.94693	3.58979e-20	5.25451e-18	up	yes
chr3L	21737706	21738430	-	FBgn0037126	CG14567	FBtr0078454	NA	NA	NA	NA	uncharacterized protein Dmel_CG14567 [Drosophila melanogaster]	26.0298	26.7882	5.55574	4.54857	5.22728	2.38606	4.78558e-20	6.92868e-18	up	yes
X	8473837	8476071	+	FBgn0014465	Cp7Fb	FBtr0071201;FBtr0302936	GO:0007304(chorion-containing eggshell formation);GO:0042600(chorion);GO:0042600(chorion)	NA	NA	NA	chorion protein b at 7F, isoform A [Drosophila melanogaster]	0.0683718	0.070301	1.11899	1.0782	0.0631136	-3.98591	5.6662e-20	8.11547e-18	down	yes
chr2L	308537	309348	-	FBgn0263872	lncRNA:CR43719	FBtr0344144;FBtr0329830	NA	NA	NA	NA		3.30677	3.18544	0.199976	0.20703	15.9512	3.99559	6.05539e-20	8.58061e-18	up	yes
chr2L	10886454	10887199	+	FBgn0265683	lncRNA:CR44490	FBtr0340548	NA	NA	NA	NA		0.50473	0.71623	12.6951	8.64147	0.0572239	-4.12724	9.26473e-20	1.29553e-17	down	yes
chr2L	7567929	7568438	+	FBgn0267732	lncRNA:CR46063	FBtr0347292	NA	NA	NA	NA		2.59258	3.1755	0.109273	0	52.7859	5.72208	9.33712e-20	1.29553e-17	up	yes
chr3R	9783407	9784370	-	FBgn0002868	MtnA	FBtr0082158;FBtr0334686	GO:0005575(cellular_component);GO:0010038(response to metal ion);GO:0046872(metal ion binding);GO:0055065(metal ion homeostasis);GO:0055065(metal ion homeostasis)	NA	NA	NA		1149.89	1140.72	334.481	231.682	4.04584	2.01644	1.40562e-19	1.93019e-17	up	yes
chr2R	13791946	13792587	+	FBgn0264359	lncRNA:CR43811	FBtr0332254	NA	NA	NA	NA		5.86	4.66862	0.396341	0.212766	17.2853	4.11148	2.35293e-19	3.19806e-17	up	yes
X	20962605	20963505	-	FBgn0011834	Ser6	FBtr0077272	GO:0004252(serine-type endopeptidase activity);GO:0005737(cytoplasm);GO:0006508(proteolysis);GO:0008233(peptidase activity);GO:0016787(hydrolase activity)	NA	NA	NA	serine protease 6 [Drosophila melanogaster]	14.0029	13.0876	1.96121	2.4295	6.16998	2.62527	2.393e-19	3.21967e-17	up	yes
chr2L	17575152	17575490	-	FBgn0266898	lncRNA:CR45358	FBtr0345765	NA	NA	NA	NA		3.66091	4.45671	0.178575	0.077665	31.6798	4.98549	3.44109e-19	4.58353e-17	up	yes
chr3R	29672456	29674223	+	FBgn0039679	ppk19	FBtr0085451	GO:0005272(sodium channel activity);GO:0006811(ion transport);GO:0006814(sodium ion transport);GO:0009651(response to salt stress);GO:0016020(membrane);GO:0016021(integral component of membrane);GO:0035002(liquid clearance, open tracheal system);GO:0035199(salt aversion);GO:0035725(sodium ion transmembrane transport);GO:0050914(sensory perception of salty taste)	NA	K03440	NA	pickpocket 19 [Drosophila melanogaster]	0.050068	0.130661	2.11695	1.61252	0.0484596	-4.36707	4.08173e-19	5.38303e-17	down	yes
chr2R	8691448	8692844	+	FBgn0001285	Jon44E	FBtr0345661;FBtr0088704	GO:0004252(serine-type endopeptidase activity);GO:0006508(proteolysis);GO:0008233(peptidase activity);GO:0008236(serine-type peptidase activity);GO:0016787(hydrolase activity);GO:0016787(hydrolase activity)	NA	NA	NA	jonah 44E, isoform A [Drosophila melanogaster]	18.206	19.555	4.23587	4.29209	4.4279	2.14662	7.67532e-19	1.00231e-16	up	yes
chr2R	12363320	12366579	+	FBgn0053013	CR33013	FBtr0334031	NA	NA	NA	NA	uncharacterized protein Dsimw501_GD10865 [Drosophila simulans]	1.19133	1.28188	0.105694	0.102653	11.8706	3.56932	9.72443e-19	1.25757e-16	up	yes
chr2R	20526311	20526825	+	FBgn0034511	GNBP-like3	FBtr0086214	GO:0009595(detection of biotic stimulus);GO:0009620(response to fungus);GO:0009986(cell surface);GO:0030246(carbohydrate binding);GO:0098542(defense response to other organism)	NA	NA	NA	MIP32353p1, partial [Drosophila melanogaster]	68.2869	70.4104	18.3557	18.9413	3.71873	1.89481	2.03516e-18	2.60657e-16	up	yes
chr3L	9222024	9222433	+	FBgn0266957	lncRNA:CR45408	FBtr0345853	NA	NA	NA	NA		8.28089	8.40513	0	0.279539	59.6912	5.89945	2.28649e-18	2.90057e-16	up	yes
chr2R	16378815	16380135	+	FBgn0266855	lncRNA:CR45316	FBtr0345655	NA	NA	NA	NA		1.57344	1.11682	0.059122	0.070256	20.7938	4.37808	3.70684e-18	4.65803e-16	up	yes
chr3L	17479096	17480141	+	FBgn0036730	qjt	FBtr0310051;FBtr0075223	GO:0000724(double-strand break repair via homologous recombination);GO:0005634(nucleus);GO:0006281(DNA repair);GO:0008270(zinc ion binding);GO:0016925(protein sumoylation);GO:0019789(SUMO transferase activity);GO:0030915(Smc5-Smc6 complex);GO:0030915(Smc5-Smc6 complex)	NA	K22756	EC:2.3.2.-	quijote, isoform A [Drosophila melanogaster]	20.5001	20.6735	4.38842	4.81599	4.47325	2.16132	6.98449e-18	8.69471e-16	up	yes
chr2L	5805395	5809063	+	FBgn0031741	CG11034	FBtr0342609;FBtr0344769	GO:0006508(proteolysis);GO:0008236(serine-type peptidase activity);GO:0008239(dipeptidyl-peptidase activity);GO:0008239(dipeptidyl-peptidase activity)	NA	K01278	EC:3.4.14.5	uncharacterized protein Dmel_CG11034, isoform B [Drosophila melanogaster]	2.57623	2.71498	9.70501	11.336	0.251472	-1.99153	1.24032e-17	1.52973e-15	down	yes
chr3R	20534962	20535301	+	FBgn0053192	MtnD	FBtr0308064	GO:0005575(cellular_component);GO:0010038(response to metal ion);GO:0046688(response to copper ion);GO:0046872(metal ion binding);GO:0055065(metal ion homeostasis)	NA	NA	NA	metallothionein-4 [Drosophila persimilis]	25.3564	26.0455	92.6445	108.943	0.254985	-1.97152	1.35887e-17	1.66056e-15	down	yes
chr3L	4107143	4107470	-	FBgn0267230	lncRNA:CR45670	FBtr0346402	NA	NA	NA	NA		0.269503	0.286775	6.66374	4.11958	0.0515869	-4.27685	1.40196e-17	1.69764e-15	down	yes
chr2R	17386841	17389081	-	FBgn0265444	lncRNA:CR44344	FBtr0339754	NA	NA	NA	NA		2.18303	2.25746	0.076715	0	57.883	5.85507	1.74369e-17	2.09243e-15	up	yes
chr3L	15062207	15062622	-	FBgn0263767	lncRNA:CR43684	FBtr0310484	NA	NA	NA	NA		35.8424	33.9894	8.00628	6.50556	4.81206	2.26665	3.16581e-17	3.75314e-15	up	yes
chr3R	4375084	4377600	+	FBgn0266227	lncRNA:CR44922	FBtr0343890	NA	NA	NA	NA		18.283	18.5898	5.69287	4.67948	3.55491	1.82981	3.18397e-17	3.75314e-15	up	yes
chr2L	4433908	4435057	+	FBgn0085206	CG34177	FBtr0112368	GO:0005615(extracellular space)	NA	NA	NA	PREDICTED: uncharacterized protein LOC108019073 [Drosophila suzukii]	3.45633	2.68446	0.266126	0.249695	11.9049	3.57348	6.21249e-17	7.25881e-15	up	yes
chr3L	5592741	5595272	-	FBgn0035619	CG10592	FBtr0077129	GO:0003824(catalytic activity);GO:0004035(alkaline phosphatase activity);GO:0009986(cell surface);GO:0016311(dephosphorylation);GO:0016787(hydrolase activity);GO:0016791(phosphatase activity)	00730(Thiamine metabolism - Drosophila melanogaster (fruit fly));00790(Folate biosynthesis - Drosophila melanogaster (fruit fly));01100(Metabolic pathways - Drosophila melanogaster (fruit fly))	K01077	EC:3.1.3.1	uncharacterized protein Dmel_CG10592 [Drosophila melanogaster]	1.93824	1.62426	9.27274	7.29145	0.215072	-2.21711	9.41434e-17	1.09043e-14	down	yes
chr3R	27093143	27094224	+	FBgn0039482	CG14258	FBtr0085103	GO:0005615(extracellular space);GO:0007623(circadian rhythm);GO:0032504(multicellular organism reproduction)	NA	NA	NA	IP09472p, partial [Drosophila melanogaster]	19.8385	21.102	4.58222	4.92151	4.30784	2.10696	1.41756e-16	1.62776e-14	up	yes
chr2R	14497347	14503488	-	FBgn0024698	Cpsf160	FBtr0089258	GO:0003676(nucleic acid binding);GO:0003723(RNA binding);GO:0003729(mRNA binding);GO:0003730(mRNA 3'-UTR binding);GO:0005515(protein binding);GO:0005634(nucleus);GO:0005847(mRNA cleavage and polyadenylation specificity factor complex);GO:0006378(mRNA polyadenylation);GO:0006379(mRNA cleavage);GO:0006397(mRNA processing);GO:0010508(positive regulation of autophagy);GO:0017022(myosin binding);GO:00…	03015(mRNA surveillance pathway - Drosophila melanogaster (fruit fly))	K14401	NA	cleavage and polyadenylation specificity factor 160, isoform B [Drosophila melanogaster]	0.516215	0.558327	2.40934	2.53603	0.217283	-2.20236	1.51777e-16	1.72793e-14	down	yes
chr3R	22769775	22770307	-	FBgn0262539	CG43093	FBtr0304879	GO:0003674(molecular_function);GO:0005575(cellular_component);GO:0008150(biological_process)	NA	NA	NA	MIP06286p, partial [Drosophila melanogaster]	20.7591	22.5491	73.8243	67.6863	0.306042	-1.7082	2.7583e-16	3.11361e-14	down	yes
chr3L	17659818	17669234	-	FBgn0036746	Crtc	FBtr0330162;FBtr0345384;FBtr0075196	GO:0005634(nucleus);GO:0005737(cytoplasm);GO:0005829(cytosol);GO:0006979(response to oxidative stress);GO:0008140(cAMP response element binding protein binding);GO:0032793(positive regulation of CREB transcription factor activity);GO:0042594(response to starvation);GO:0045944(positive regulation of transcription by RNA polymerase II);GO:0051289(protein homotetramerization);GO:0071320(cellular res…	NA	K16335	NA	CREB-regulated transcription coactivator, isoform B [Drosophila melanogaster]	31.8624	32.499	11.2018	9.28756	3.14121	1.65132	3.43406e-16	3.84384e-14	up	yes
X	11920004	11920574	-	FBgn0052660	lncRNA:CR32660	FBtr0331750;FBtr0343098	NA	NA	NA	NA		205.999	205.352	72.3499	70.1605	2.88646	1.5293	7.10069e-16	7.88176e-14	up	yes
chr3L	10411907	10412377	-	FBgn0264722	lncRNA:CR43990	FBtr0334101	NA	NA	NA	NA		8.64788	8.75539	1.00511	1.10331	8.2542	3.04513	9.20635e-16	1.01346e-13	up	yes
chr2R	8007246	8009062	+	FBgn0013308	Odc2	FBtr0088864	GO:0003824(catalytic activity);GO:0004586(ornithine decarboxylase activity);GO:0005737(cytoplasm);GO:0006596(polyamine biosynthetic process);GO:0016829(lyase activity);GO:0016831(carboxy-lyase activity);GO:0033387(putrescine biosynthetic process from ornithine)	00330(Arginine and proline metabolism - Drosophila melanogaster (fruit fly));00480(Glutathione metabolism - Drosophila melanogaster (fruit fly));01100(Metabolic pathways - Drosophila melanogaster (fruit fly))	K01581	EC:4.1.1.17	ornithine decarboxylase 2 [Drosophila melanogaster]	1.27001	1.21298	0.103875	0.07881	13.5917	3.76465	9.69884e-16	1.05892e-13	up	yes
chr2R	20528503	20529464	-	FBgn0050151	CG30151	FBtr0086269	GO:0003674(molecular_function);GO:0005575(cellular_component);GO:0008150(biological_process)	NA	NA	NA	RE70748p, partial [Drosophila melanogaster]	37.7741	37.9008	12.0091	11.0503	3.28173	1.71446	1.15456e-15	1.25031e-13	up	yes
chr3L	8728481	8729066	+	FBgn0000355	Cp15	FBtr0076572	GO:0005576(extracellular region);GO:0007275(multicellular organism development);GO:0042600(chorion)	NA	NA	NA	chorion protein 15 [Drosophila melanogaster]	3.20558	3.3432	0.257576	0.253379	12.8167	3.67996	1.31066e-15	1.4079e-13	up	yes
chr3R	11168503	11170246	-	FBgn0026314	Ugt35b	FBtr0082375	GO:0006011(UDP-glucose metabolic process);GO:0008194(UDP-glycosyltransferase activity);GO:0015020(glucuronosyltransferase activity);GO:0016020(membrane);GO:0016021(integral component of membrane);GO:0016740(transferase activity);GO:0016757(transferase activity, transferring glycosyl groups);GO:0016758(transferase activity, transferring hexosyl groups);GO:0043231(intracellular membrane-bounded org…	00040(Pentose and glucuronate interconversions - Drosophila melanogaster (fruit fly));00053(Ascorbate and aldarate metabolism - Drosophila melanogaster (fruit fly));00830(Retinol metabolism - Drosophila melanogaster (fruit fly));00860(Porphyrin and chlorophyll metabolism - Drosophila melanogaster (fruit fly));00980(Metabolism of xenobiotics by cytochrome P450 - Drosophila melanogaster (fruit fly)…	K00699	EC:2.4.1.17	UDP-glycosyltransferase 35b [Drosophila melanogaster]	15.2179	15.1516	40.2088	46.1224	0.351779	-1.50726	1.35507e-15	1.44397e-13	down	yes
chr3L	16676406	16711677	-	FBgn0264605	CG43954	FBtr0333628	GO:0003674(molecular_function);GO:0008150(biological_process);GO:0016020(membrane);GO:0016021(integral component of membrane)	NA	NA	NA	lasp, isoform B [Drosophila melanogaster]	22.8185	21.4689	0.959202	0.128625	40.7118	5.34737	1.96704e-15	2.07944e-13	up	yes
chr3L	4064152	4071717	-	FBgn0024179	wit	FBtr0330072;FBtr0073279	GO:0000166(nucleotide binding);GO:0004672(protein kinase activity);GO:0004674(protein serine/threonine kinase activity);GO:0004675(transmembrane receptor protein serine/threonine kinase activity);GO:0005024(transforming growth factor beta-activated receptor activity);GO:0005026(transforming growth factor beta receptor activity, type II);GO:0005524(ATP binding);GO:0005769(early endosome);GO:000588…	04350(TGF-beta signaling pathway - Drosophila melanogaster (fruit fly));04350(TGF-beta signaling pathway - Drosophila melanogaster (fruit fly))	K04671	EC:2.7.11.30	wishful thinking, isoform B [Drosophila melanogaster]	2.58081	2.61116	8.26853	7.73643	0.324398	-1.62416	2.78178e-15	2.89479e-13	down	yes
chr3R	12375733	12376572	+	FBgn0010041	GstD5	FBtr0082572	GO:0004364(glutathione transferase activity);GO:0005515(protein binding);GO:0005737(cytoplasm);GO:0006749(glutathione metabolic process);GO:0009636(response to toxic substance);GO:0016740(transferase activity)	00480(Glutathione metabolism - Drosophila melanogaster (fruit fly));00980(Metabolism of xenobiotics by cytochrome P450 - Drosophila melanogaster (fruit fly));00982(Drug metabolism - cytochrome P450 - Drosophila melanogaster (fruit fly));00983(Drug metabolism - other enzymes - Drosophila melanogaster (fruit fly));01100(Metabolic pathways - Drosophila melanogaster (fruit fly))	K00799	EC:2.5.1.18	glutathione S transferase D5 [Drosophila melanogaster]	3.38349	4.6508	17.3401	33.4287	0.158253	-2.6597	2.78178e-15	2.89479e-13	down	yes
chr3R	29713278	29713678	-	FBgn0267129	lncRNA:CR45569	FBtr0346225	NA	NA	NA	NA		6.17067	6.17561	0.410566	0.049243	26.8509	4.7469	3.01064e-15	3.10866e-13	up	yes
chr3L	12027801	12028153	+	FBgn0264726	lncRNA:CR43994	FBtr0334107	NA	NA	NA	NA		45.9738	41.6073	10.9569	10.599	4.06298	2.02254	3.26356e-15	3.34389e-13	up	yes
chr2R	9242320	9244410	+	FBgn0033397	Cyp4p3	FBtr0088593	GO:0004497(monooxygenase activity);GO:0005506(iron ion binding);GO:0005783(endoplasmic reticulum);GO:0005789(endoplasmic reticulum membrane);GO:0016020(membrane);GO:0016491(oxidoreductase activity);GO:0016705(oxidoreductase activity, acting on paired donors, with incorporation or reduction of molecular oxygen);GO:0020037(heme binding);GO:0031090(organelle membrane);GO:0043231(intracellular membra…	NA	K15001	EC:1.14.-.-	Cyp4p3 [Drosophila melanogaster]	9.79175	8.90665	2.46835	2.00375	4.18112	2.06389	3.87556e-15	3.94065e-13	up	yes
chr3R	30026218	30026872	+	FBgn0267780	lncRNA:CR46111	FBtr0347345	NA	NA	NA	NA		4.22875	4.82483	0.526226	0.499562	8.82598	3.14176	5.05863e-15	5.10462e-13	up	yes
chr2L	15864929	15865461	-	FBgn0261925	CG42792	FBtr0303589;FBtr0344601	GO:0003674(molecular_function);GO:0005575(cellular_component);GO:0008150(biological_process);GO:0008150(biological_process)	NA	NA	NA	MIP22882p, partial [Drosophila melanogaster]	6.562	6.56807	0.484705	0.804655	10.1834	3.34815	5.30366e-15	5.31163e-13	up	yes
chr2L	17454263	17455923	-	FBgn0032638	SPH93	FBtr0081004	GO:0003674(molecular_function);GO:0004252(serine-type endopeptidase activity);GO:0005575(cellular_component);GO:0005615(extracellular space);GO:0006508(proteolysis);GO:0008233(peptidase activity);GO:0016787(hydrolase activity);GO:0050830(defense response to Gram-positive bacterium)	NA	NA	NA	serine protease homolog 93 [Drosophila melanogaster]	21.1706	19.6609	6.41333	6.17394	3.24387	1.69772	5.48482e-15	5.45207e-13	up	yes
chr2R	8229296	8230796	+	FBgn0265302	asRNA:CR44275	FBtr0339311	NA	NA	NA	NA		0.871522	1.48698	0.082362	0.023594	22.2593	4.47633	5.58762e-15	5.51312e-13	up	yes
chr3L	16365894	16367340	-	FBgn0036619	Cpr72Ec	FBtr0075424	GO:0005615(extracellular space);GO:0008010(structural constituent of chitin-based larval cuticle);GO:0031012(extracellular matrix);GO:0040003(chitin-based cuticle development);GO:0042302(structural constituent of cuticle)	NA	NA	NA	cuticular protein 72Ec [Drosophila melanogaster]	9.20353	8.30121	25.1232	30.6895	0.313634	-1.67285	6.17544e-15	6.0483e-13	down	yes
chr3R	21283197	21284050	+	FBgn0038879	CG17298	FBtr0084056	NA	NA	NA	NA		224.857	212.208	625.737	1086.23	0.255301	-1.96973	8.8848e-15	8.63836e-13	down	yes
chr2L	9426784	9427917	+	FBgn0000640	Fbp2	FBtr0343429;FBtr0343428;FBtr0079808	GO:0004022(alcohol dehydrogenase (NAD) activity);GO:0016491(oxidoreductase activity);GO:0055114(oxidation-reduction process);GO:0055114(oxidation-reduction process)	NA	NA	NA	Fat body protein 2, isoform A [Drosophila melanogaster]	81.5205	82.1332	31.1026	24.4811	2.94428	1.55791	9.40689e-15	9.0797e-13	up	yes
chr3L	20231669	20233255	+	FBgn0036956	CG13813	FBtr0074827	NA	NA	NA	NA	uncharacterized protein Dmel_CG13813 [Drosophila melanogaster]	1.05761	0.977897	4.86803	6.97549	0.171867	-2.54064	1.17851e-14	1.12934e-12	down	yes
chr3L	12129393	12131869	+	FBgn0002565	Lsp2	FBtr0345352;FBtr0089324	GO:0005576(extracellular region);GO:0005615(extracellular space);GO:0005616(larval serum protein complex);GO:0008045(motor neuron axon guidance);GO:0016201(synaptic target inhibition);GO:0045735(nutrient reservoir activity);GO:0045735(nutrient reservoir activity)	NA	NA	NA	larval serum protein 2, isoform A [Drosophila melanogaster]	185.752	183.856	52.2322	25.1105	4.77884	2.25666	1.37959e-14	1.31259e-12	up	yes
chr3L	5604790	5607190	+	FBgn0035623	mthl2	FBtr0077088	GO:0004888(transmembrane signaling receptor activity);GO:0004930(G protein-coupled receptor activity);GO:0005886(plasma membrane);GO:0007165(signal transduction);GO:0007166(cell surface receptor signaling pathway);GO:0007186(G protein-coupled receptor signaling pathway);GO:0008340(determination of adult lifespan);GO:0016020(membrane);GO:0016021(integral component of membrane);GO:0042594(response …	NA	K04599	NA	methuselah-like 2 [Drosophila melanogaster]	1.16673	1.1919	4.78883	6.17513	0.215126	-2.21675	1.67466e-14	1.58202e-12	down	yes
chr3R	18850940	18851239	-	FBgn0267193	lncRNA:CR45633	FBtr0346327	NA	NA	NA	NA		7.63327	9.23645	0.134418	0.66939	20.9872	4.39144	1.7209e-14	1.61426e-12	up	yes
chr2R	21092222	21101453	+	FBgn0085425	CG34396	FBtr0112644;FBtr0112645	GO:0005267(potassium channel activity);GO:0005887(integral component of plasma membrane);GO:0006811(ion transport);GO:0016020(membrane);GO:0016021(integral component of membrane);GO:0022841(potassium ion leak channel activity);GO:0030322(stabilization of membrane potential);GO:0071805(potassium ion transmembrane transport);GO:0071805(potassium ion transmembrane transport)	NA	K20007	NA	uncharacterized protein Dmel_CG34396, isoform D [Drosophila melanogaster]	7.04796	6.92207	2.02181	2.26029	3.26242	1.70594	1.77308e-14	1.65157e-12	up	yes
chr3L	22898191	22898580	-	FBgn0265900	lncRNA:CR44689	FBtr0342775	NA	NA	NA	NA		4.57114	3.90626	0.424662	0.175945	14.1147	3.81913	1.81506e-14	1.67893e-12	up	yes
chr3L	5378786	5382821	-	FBgn0035604	Ir64a	FBtr0077153	GO:0004970(ionotropic glutamate receptor activity);GO:0004971(AMPA glutamate receptor activity);GO:0004984(olfactory receptor activity);GO:0005230(extracellular ligand-gated ion channel activity);GO:0005886(plasma membrane);GO:0010034(response to acetate);GO:0010157(response to chlorate);GO:0015276(ligand-gated ion channel activity);GO:0016020(membrane);GO:0016021(integral component of membrane);…	NA	K05313	NA	ionotropic receptor 64a [Drosophila melanogaster]	0.634251	0.849443	0.073016	0.05861	11.272	3.49468	2.04979e-14	1.88298e-12	up	yes
X	12659415	12682554	+	FBgn0011837	Tis11	FBtr0333756;FBtr0073683;FBtr0345165	GO:0003677(DNA binding);GO:0003730(mRNA 3'-UTR binding);GO:0005634(nucleus);GO:0005829(cytosol);GO:0010629(negative regulation of gene expression);GO:0016246(RNA interference);GO:0035925(mRNA 3'-UTR AU-rich region binding);GO:0046872(metal ion binding);GO:0061158(3'-UTR-mediated mRNA destabilization);GO:1900153(positive regulation of nuclear-transcribed mRNA catabolic process, deadenylation-depen…	NA	K15308	NA	Tis11 zinc finger protein, isoform A [Drosophila melanogaster]	48.6898	51.1881	18.5437	16.5376	2.84704	1.50946	2.45601e-14	2.24069e-12	up	yes
mitochondrion_genome	3907	4068	+	FBgn0013673	mt:ATPase8	FBtr0100866	GO:0000276(mitochondrial proton-transporting ATP synthase complex, coupling factor F(o));GO:0015078(proton transmembrane transporter activity);GO:0015986(ATP synthesis coupled proton transport)	00190(Oxidative phosphorylation - Drosophila melanogaster (fruit fly));01100(Metabolic pathways - Drosophila melanogaster (fruit fly))	K02125	NA	ATP synthase F0 subunit 8 (mitochondrion) [Drosophila simulans]	29.0252	32.2717	185.818	885.391	0.0572221	-4.12728	2.59702e-14	2.35322e-12	down	yes
chr3L	17868740	17870573	+	FBgn0262532	CR43086	FBtr0345000;FBtr0304978;FBtr0331812	NA	NA	NA	NA	uncharacterized protein Dmel_CG34002 [Drosophila melanogaster]	3.28762	4.28688	0.463047	0.211551	11.2282	3.48905	2.66279e-14	2.39651e-12	up	yes
chr3L	9506818	9509583	-	FBgn0036008	CG3408	FBtr0076426;FBtr0333863	GO:0003674(molecular_function);GO:0005515(protein binding);GO:0005575(cellular_component);GO:0005737(cytoplasm);GO:0016020(membrane);GO:0016021(integral component of membrane);GO:0016021(integral component of membrane)	NA	NA	NA	uncharacterized protein Dmel_CG3408, isoform A [Drosophila melanogaster]	6.40459	4.01113	18.8831	19.7288	0.269754	-1.89028	2.70133e-14	2.41488e-12	down	yes
chr2L	5210460	5212445	+	FBgn0031689	Cyp28d1	FBtr0079062	GO:0004497(monooxygenase activity);GO:0005506(iron ion binding);GO:0005783(endoplasmic reticulum);GO:0005789(endoplasmic reticulum membrane);GO:0016020(membrane);GO:0016491(oxidoreductase activity);GO:0016705(oxidoreductase activity, acting on paired donors, with incorporation or reduction of molecular oxygen);GO:0020037(heme binding);GO:0031090(organelle membrane);GO:0043231(intracellular membra…	NA	K15005	EC:1.14.-.-	Cyp28d1 [Drosophila melanogaster]	63.9426	63.5722	24.093	23.729	2.66645	1.41492	3.52085e-14	3.12652e-12	up	yes
chr3L	2628041	2629018	+	FBgn0267644	lncRNA:CR45982	FBtr0347099	NA	NA	NA	NA		7.27304	6.20309	1.22212	1.15119	5.67818	2.50543	3.5551e-14	3.13603e-12	up	yes
chr3L	7396355	7398208	+	FBgn0052379	CG32379	FBtr0273419	GO:0004180(carboxypeptidase activity);GO:0004181(metallocarboxypeptidase activity);GO:0005615(extracellular space);GO:0006508(proteolysis);GO:0008270(zinc ion binding);GO:0016787(hydrolase activity)	NA	NA	NA	uncharacterized protein Dsimw501_GD14013 [Drosophila simulans]	0	0.079493	1.34191	1.31735	0.0298929	-5.06405	3.73704e-14	3.27483e-12	down	yes
chr2R	24498083	24498669	+	FBgn0061188	lncRNA:Yu	FBtr0302365	NA	NA	NA	NA		1.13965	1.16394	9.40801	6.54076	0.144437	-2.79148	4.46519e-14	3.88734e-12	down	yes
chr3R	21749853	21753237	+	FBgn0051233	CG31233	FBtr0084127;FBtr0346732	GO:0004177(aminopeptidase activity);GO:0005737(cytoplasm);GO:0006508(proteolysis);GO:0008233(peptidase activity);GO:0008237(metallopeptidase activity);GO:0008270(zinc ion binding);GO:0016787(hydrolase activity);GO:0042277(peptide binding);GO:0043171(peptide catabolic process);GO:0046872(metal ion binding);GO:0070006(metalloaminopeptidase activity);GO:0070006(metalloaminopeptidase activity)	00480(Glutathione metabolism - Drosophila melanogaster (fruit fly));01100(Metabolic pathways - Drosophila melanogaster (fruit fly));01100(Metabolic pathways - Drosophila melanogaster (fruit fly))	K11140	EC:3.4.11.2	uncharacterized protein Dmel_CG31233, isoform A [Drosophila melanogaster]	12.6689	12.9238	31.0092	34.862	0.388527	-1.36391	6.06198e-14	5.24322e-12	down	yes
chr3L	3688786	3689409	+	FBgn0263495	lncRNA:CR43484	FBtr0309509;FBtr0309508	NA	NA	NA	NA		12.2656	11.809	2.45335	2.24401	5.12512	2.35759	6.11598e-14	5.2558e-12	up	yes
chr3L	21776700	21777160	-	FBgn0267620	lncRNA:CR45958	FBtr0347071	NA	NA	NA	NA		1.2557	0.805022	7.85771	7.81882	0.131453	-2.92738	7.16726e-14	6.11973e-12	down	yes
chr2L	15129701	15130205	+	FBgn0264436	lncRNA:CR43854	FBtr0332516	NA	NA	NA	NA		10.5576	10.8483	1.35418	1.84934	6.68198	2.74028	7.36835e-14	6.24264e-12	up	yes
chr3R	32052060	32054974	+	FBgn0002780	mod	FBtr0310268;FBtr0085874	GO:0003676(nucleic acid binding);GO:0003677(DNA binding);GO:0003723(RNA binding);GO:0003729(mRNA binding);GO:0005515(protein binding);GO:0005634(nucleus);GO:0005730(nucleolus);GO:0005737(cytoplasm);GO:0008283(cell population proliferation);GO:0032991(protein-containing complex);GO:0043565(sequence-specific DNA binding);GO:0043565(sequence-specific DNA binding)	NA	K11294	NA	modulo, isoform A [Drosophila melanogaster]	18.7711	18.9258	46.3273	52.0382	0.383233	-1.38371	7.40493e-14	6.24264e-12	down	yes
chr2R	8709733	8710320	+	FBgn0043576	PGRP-SC1a	FBtr0088707	GO:0002221(pattern recognition receptor signaling pathway);GO:0002376(immune system process);GO:0005576(extracellular region);GO:0005615(extracellular space);GO:0006955(immune response);GO:0008270(zinc ion binding);GO:0008745(N-acetylmuramoyl-L-alanine amidase activity);GO:0009253(peptidoglycan catabolic process);GO:0016019(peptidoglycan receptor activity);GO:0016787(hydrolase activity);GO:001973…	04624(Toll and Imd signaling pathway - Drosophila melanogaster (fruit fly))	K01446	NA	GH07464p, partial [Drosophila melanogaster]	5.66681	5.19686	19.8818	22.8392	0.254294	-1.97543	8.7335e-14	7.31636e-12	down	yes
X	9691470	9692417	-	FBgn0264786	lncRNA:CR44016	FBtr0334321	NA	NA	NA	NA		0.297536	0.181009	2.70886	2.0742	0.10005	-3.32121	9.40095e-14	7.82629e-12	down	yes
chr3R	9494801	9496723	+	FBgn0043791	phu	FBtr0082060	GO:0001666(response to hypoxia);GO:0003824(catalytic activity);GO:0004035(alkaline phosphatase activity);GO:0009986(cell surface);GO:0016311(dephosphorylation);GO:0016787(hydrolase activity);GO:0016791(phosphatase activity);GO:0035094(response to nicotine)	00730(Thiamine metabolism - Drosophila melanogaster (fruit fly));00790(Folate biosynthesis - Drosophila melanogaster (fruit fly));01100(Metabolic pathways - Drosophila melanogaster (fruit fly))	K01077	EC:3.1.3.1	phurba tashi [Drosophila melanogaster]	6.0057	6.28595	1.44101	1.5203	4.15076	2.05337	1.2313e-13	1.01489e-11	up	yes
chr3R	20588003	20588549	+	FBgn0267711	asRNA:CR46044	FBtr0347251	NA	NA	NA	NA		2.73157	3.06791	0.125236	0.308364	13.3752	3.74149	1.23432e-13	1.01489e-11	up	yes
chr2R	14747362	14748215	+	FBgn0012042	AttA	FBtr0087437	GO:0005576(extracellular region);GO:0005615(extracellular space);GO:0019731(antibacterial humoral response);GO:0042742(defense response to bacterium)	NA	NA	NA	Attacin-A [Drosophila melanogaster]	1.33919	1.27349	0.097894	0	26.6888	4.73816	1.84599e-13	1.5085e-11	up	yes
chr3L	11728348	11732016	+	FBgn0052088	sunn	FBtr0332764	GO:0000775(chromosome, centromeric region);GO:0051754(meiotic sister chromatid cohesion, centromeric)	NA	NA	NA	sisters unbound [Drosophila melanogaster]	0.015734	0.045182	0.475127	0.376984	0.0714883	-3.80615	1.91539e-13	1.55567e-11	down	yes
chr2R	8430115	8431243	-	FBgn0002531	Lcp1	FBtr0088763;FBtr0333557	GO:0008010(structural constituent of chitin-based larval cuticle);GO:0008363(larval chitin-based cuticle development);GO:0031012(extracellular matrix);GO:0040003(chitin-based cuticle development);GO:0042302(structural constituent of cuticle);GO:0042302(structural constituent of cuticle)	NA	NA	NA	LP01670p [Drosophila melanogaster]	0.352699	0.254261	2.27774	2.51765	0.126571	-2.98198	1.95807e-13	1.5807e-11	down	yes
chr3L	5595542	5597422	+	FBgn0035620	CG5150	FBtr0345902;FBtr0077086	GO:0003824(catalytic activity);GO:0004035(alkaline phosphatase activity);GO:0009986(cell surface);GO:0016311(dephosphorylation);GO:0016787(hydrolase activity);GO:0016791(phosphatase activity);GO:0016791(phosphatase activity)	00730(Thiamine metabolism - Drosophila melanogaster (fruit fly));00790(Folate biosynthesis - Drosophila melanogaster (fruit fly));01100(Metabolic pathways - Drosophila melanogaster (fruit fly));01100(Metabolic pathways - Drosophila melanogaster (fruit fly))	K01077	EC:3.1.3.1	uncharacterized protein Dmel_CG5150, isoform A [Drosophila melanogaster]	2.83484	2.77349	12.4418	8.51273	0.267642	-1.90162	2.30067e-13	1.84608e-11	down	yes
chr4	47710	57041	-	FBgn0004859	ci	FBtr0089178;FBtr0306168;FBtr0308074	GO:0000977(RNA polymerase II regulatory region sequence-specific DNA binding);GO:0000980(RNA polymerase II distal enhancer sequence-specific DNA binding);GO:0000981(DNA-binding transcription factor activity, RNA polymerase II-specific);GO:0001205(GO_0001205);GO:0001228(DNA-binding transcription activator activity, RNA polymerase II-specific);GO:0002385(mucosal immune response);GO:0003676(nucleic …	04341(Hedgehog signaling pathway - fly - Drosophila melanogaster (fruit fly));04341(Hedgehog signaling pathway - fly - Drosophila melanogaster (fruit fly))	K16799	NA	cubitus interruptus, isoform A [Drosophila melanogaster]	5.27071	5.27142	15.9383	12.1722	0.375026	-1.41494	4.23941e-13	3.38137e-11	down	yes
chr2L	7605600	7607701	+	FBgn0031925	Cyp4d21	FBtr0079471	GO:0004497(monooxygenase activity);GO:0005506(iron ion binding);GO:0005737(cytoplasm);GO:0005783(endoplasmic reticulum);GO:0005789(endoplasmic reticulum membrane);GO:0007618(mating);GO:0016020(membrane);GO:0016491(oxidoreductase activity);GO:0016705(oxidoreductase activity, acting on paired donors, with incorporation or reduction of molecular oxygen);GO:0020037(heme binding);GO:0031090(organelle …	NA	K15001	EC:1.14.-.-	FI19437p1, partial [Drosophila melanogaster]	19.4264	19.1465	5.162	2.23917	5.21172	2.38176	6.21867e-13	4.93052e-11	up	yes
chr3R	6704084	6704903	+	FBgn0004783	Ccp84Aa	FBtr0081691	GO:0008010(structural constituent of chitin-based larval cuticle);GO:0031012(extracellular matrix);GO:0040003(chitin-based cuticle development);GO:0042302(structural constituent of cuticle)	NA	NA	NA	Ccp84Aa [Drosophila melanogaster]	2.92561	2.97753	15.6325	10.8237	0.223128	-2.16406	7.17941e-13	5.65856e-11	down	yes
chr3R	30212156	30212568	+	FBgn0000277	CecA2	FBtr0085614	GO:0002376(immune system process);GO:0003674(molecular_function);GO:0005576(extracellular region);GO:0005615(extracellular space);GO:0006959(humoral immune response);GO:0009617(response to bacterium);GO:0019731(antibacterial humoral response);GO:0019835(cytolysis);GO:0042742(defense response to bacterium);GO:0045087(innate immune response);GO:0050829(defense response to Gram-negative bacterium);G…	04624(Toll and Imd signaling pathway - Drosophila melanogaster (fruit fly))	NA	NA	PREDICTED: cecropin-2-like [Drosophila takahashii]	5.47286	4.82287	0.321707	0	32.0034	5.00015	8.99998e-13	7.05175e-11	up	yes
chr3L	5501102	5501469	-	FBgn0265712	lncRNA:CR44519	FBtr0340646	NA	NA	NA	NA		15.3679	10.0941	2.00576	1.23727	7.85127	2.97293	1.15938e-12	9.03094e-11	up	yes
chr3L	9371511	9372497	-	FBgn0001229	Hsp67Bc	FBtr0076497	GO:0005515(protein binding);GO:0009408(response to heat);GO:0010506(regulation of autophagy);GO:0010998(regulation of translational initiation by eIF2 alpha phosphorylation);GO:0030018(Z disc);GO:0051082(unfolded protein binding);GO:0061077(chaperone-mediated protein folding);GO:1903061(positive regulation of protein lipidation)	NA	NA	NA	heat shock gene 67Bc [Drosophila melanogaster]	372.643	375.284	24.3842	75.1787	7.51211	2.90922	1.18498e-12	9.17671e-11	up	yes
chr2R	12842665	12844704	+	FBgn0028963	Or49b	FBtr0087781	GO:0004984(olfactory receptor activity);GO:0005549(odorant binding);GO:0005886(plasma membrane);GO:0007165(signal transduction);GO:0007608(sensory perception of smell);GO:0016020(membrane);GO:0016021(integral component of membrane);GO:0032590(dendrite membrane);GO:0050896(response to stimulus);GO:0050911(detection of chemical stimulus involved in sensory perception of smell)	NA	K22984	NA	odorant receptor 49b [Drosophila melanogaster]	0.069423	0.09885	0.758857	0.777958	0.109495	-3.19107	1.4152e-12	1.08963e-10	down	yes
chr3L	7493557	7496179	-	FBgn0015033	Cyp4d8	FBtr0076832	GO:0004497(monooxygenase activity);GO:0005506(iron ion binding);GO:0005783(endoplasmic reticulum);GO:0005789(endoplasmic reticulum membrane);GO:0016020(membrane);GO:0016491(oxidoreductase activity);GO:0016705(oxidoreductase activity, acting on paired donors, with incorporation or reduction of molecular oxygen);GO:0020037(heme binding);GO:0031090(organelle membrane);GO:0043231(intracellular membra…	NA	NA	NA	uncharacterized protein Dsimw501_GD13053 [Drosophila simulans]	6.63974	6.46255	16.9031	21.1972	0.34389	-1.53998	2.00874e-12	1.53773e-10	down	yes
chr3R	20871036	20871700	+	FBgn0028396	TotA	FBtr0083971	GO:0002376(immune system process);GO:0003674(molecular_function);GO:0005576(extracellular region);GO:0005615(extracellular space);GO:0006979(response to oxidative stress);GO:0009408(response to heat);GO:0009409(response to cold);GO:0009411(response to UV);GO:0009414(response to water deprivation);GO:0009612(response to mechanical stimulus);GO:0009617(response to bacterium);GO:0034599(cellular res…	NA	NA	NA	turandot A [Drosophila melanogaster]	171.922	170.899	70.3479	49.7142	2.85537	1.51368	2.16928e-12	1.65113e-10	up	yes
X	151691	152279	-	FBgn0264445	lncRNA:CR43863	FBtr0332568	NA	NA	NA	NA		3.93975	4.85001	0.641414	0.52473	7.53746	2.91408	2.35739e-12	1.78412e-10	up	yes
X	15175441	15189931	+	FBgn0263994	CG43737	FBtr0330259;FBtr0330260	NA	NA	NA	NA	uncharacterized protein Dmel_CG43737, isoform B [Drosophila melanogaster]	1.19222	1.26631	3.80496	3.28015	0.346999	-1.527	2.40795e-12	1.81208e-10	down	yes
chr2L	18812648	18813941	+	FBgn0040993	CG17325	FBtr0299685;FBtr0081102;FBtr0345443	NA	NA	NA	NA	Hypothetical predicted protein [Drosophila guanche]	31.3527	32.5621	10.9816	6.22095	3.71544	1.89353	3.07549e-12	2.30144e-10	up	yes
chr3L	4460622	4461504	-	FBgn0035548	CG15023	FBtr0346535;FBtr0331409;FBtr0290225	NA	NA	NA	NA	uncharacterized protein Dere_GG14184, partial [Drosophila erecta]	5.86526	5.68779	1.05291	1.03895	5.52285	2.46541	3.09886e-12	2.30597e-10	up	yes
X	5429571	5432526	+	FBgn0029766	CG15784	FBtr0070777;FBtr0340460	GO:0003674(molecular_function);GO:0005575(cellular_component);GO:0005634(nucleus);GO:0008150(biological_process);GO:0008150(biological_process)	NA	NA	NA	uncharacterized protein Dmel_CG15784, isoform A [Drosophila melanogaster]	28.3319	27.0906	11.186	10.8623	2.51369	1.3298	3.412e-12	2.52488e-10	up	yes
chr3L	4207838	4209178	-	FBgn0035510	Cpr64Aa	FBtr0073254	GO:0008010(structural constituent of chitin-based larval cuticle);GO:0031012(extracellular matrix);GO:0040003(chitin-based cuticle development);GO:0042302(structural constituent of cuticle)	NA	NA	NA	cuticular protein 64Aa [Drosophila melanogaster]	14.2788	14.1878	38.0848	36.2674	0.382862	-1.3851	3.61704e-12	2.66182e-10	down	yes
chr3R	7391413	7392280	+	FBgn0261502	CG42650	FBtr0302394	GO:0003674(molecular_function);GO:0005575(cellular_component);GO:0008150(biological_process)	NA	NA	NA	uncharacterized protein Dmel_CG42650 [Drosophila melanogaster]	99.6942	105.192	42.1021	28.3333	2.90886	1.54045	3.93847e-12	2.88244e-10	up	yes
chr2L	16195000	16195321	-	FBgn0265947	lncRNA:CR44734	FBtr0342918	NA	NA	NA	NA		3.34583	3.05684	0.327253	0.321803	9.86458	3.30226	4.20367e-12	3.05972e-10	up	yes
chr2L	14773814	14774981	-	FBgn0032549	CG4650	FBtr0301695;FBtr0343710	GO:0004252(serine-type endopeptidase activity);GO:0006508(proteolysis);GO:0016787(hydrolase activity);GO:0016787(hydrolase activity)	NA	NA	NA	uncharacterized protein Dmel_CG4650, isoform B [Drosophila melanogaster]	1.74739	2.009	0.25689	0.204214	8.1465	3.02618	4.40846e-12	3.19134e-10	up	yes
chr2R	7825289	7827319	+	FBgn0003082	phr	FBtr0088838;FBtr0088839	GO:0000719(photoreactive repair);GO:0003904(deoxyribodipyrimidine photo-lyase activity);GO:0006281(DNA repair);GO:0016829(lyase activity);GO:0016829(lyase activity)	NA	K01669	EC:4.1.99.3	photorepair, isoform A [Drosophila melanogaster]	4.02269	4.17379	0.959462	0.93671	4.32264	2.11191	4.45781e-12	3.20963e-10	up	yes
chr2R	17122898	17124237	-	FBgn0034195	Spn53F	FBtr0110777	GO:0004867(serine-type endopeptidase inhibitor activity);GO:0005615(extracellular space);GO:0010951(negative regulation of endopeptidase activity);GO:0032504(multicellular organism reproduction)	NA	NA	NA	serpin 53F [Drosophila melanogaster]	1.01796	0.872289	4.28629	4.80645	0.207886	-2.26614	4.8936e-12	3.50445e-10	down	yes
X	17898643	17899498	+	FBgn0052496	CR32496	FBtr0074499	NA	NA	NA	NA	uncharacterized protein Dmel_CG6788 [Drosophila melanogaster]	1.5329	1.68186	0.114825	0.204369	10.0715	3.33221	5.58081e-12	3.97521e-10	up	yes
chr3R	25344761	25346921	-	FBgn0261575	tobi	FBtr0084847	GO:0004553(hydrolase activity, hydrolyzing O-glycosyl compounds);GO:0005975(carbohydrate metabolic process);GO:0008152(metabolic process);GO:0016139(glycoside catabolic process);GO:0016787(hydrolase activity);GO:0016798(hydrolase activity, acting on glycosyl bonds)	00052(Galactose metabolism - Drosophila melanogaster (fruit fly));00500(Starch and sucrose metabolism - Drosophila melanogaster (fruit fly));01100(Metabolic pathways - Drosophila melanogaster (fruit fly))	K01187	EC:3.2.1.20	target of brain insulin [Drosophila melanogaster]	4.24202	3.7763	0.797231	0.981724	4.50732	2.17227	5.61849e-12	3.98076e-10	up	yes
chr2R	20504251	20505136	+	FBgn0043534	Obp57b	FBtr0342691;FBtr0086293	GO:0005549(odorant binding);GO:0005575(cellular_component);GO:0005576(extracellular region);GO:0007606(sensory perception of chemical stimulus);GO:0007608(sensory perception of smell);GO:0050896(response to stimulus);GO:1990834(response to odorant);GO:1990834(response to odorant)	NA	NA	NA	Odorant-binding protein 57b, isoform A [Drosophila melanogaster]	46.286	46.7186	14.0561	17.7181	2.92705	1.54945	7.25986e-12	5.11648e-10	up	yes
X	12659462	12660632	+	FBgn0053963	lncRNA:CR33963	FBtr0100004	NA	NA	NA	NA		9.62983	9.46394	2.6538	2.57836	3.64931	1.86762	7.97247e-12	5.58912e-10	up	yes
chr2R	20766395	20767845	+	FBgn0265876	lncRNA:CR44665	FBtr0345680;FBtr0342790	NA	NA	NA	NA		1.6743	1.60857	0.181624	0.271381	7.24689	2.85736	8.35786e-12	5.82862e-10	up	yes
chr3R	6301804	6303653	+	FBgn0037424	Osi15	FBtr0078607	GO:0003674(molecular_function);GO:0005887(integral component of plasma membrane);GO:0008150(biological_process);GO:0016020(membrane);GO:0016021(integral component of membrane)	NA	NA	NA	FI04720p, partial [Drosophila melanogaster]	0.685259	0.66885	4.43166	3.09458	0.179918	-2.47458	9.47147e-12	6.57083e-10	down	yes
X	2254403	2259863	-	FBgn0023524	CG3078	FBtr0340208;FBtr0070415	GO:0005886(plasma membrane);GO:0006937(regulation of muscle contraction);GO:0015459(potassium channel regulator activity);GO:0016020(membrane);GO:0016021(integral component of membrane);GO:0043266(regulation of potassium ion transport);GO:0055120(striated muscle dense body);GO:0055120(striated muscle dense body)	NA	NA	NA	uncharacterized protein Dmel_CG3078, isoform B [Drosophila melanogaster]	0.795098	0.724141	2.53894	2.83806	0.282544	-1.82345	1.03623e-11	7.15157e-10	down	yes
chr2L	15417929	15418361	-	FBgn0266163	CG44869	FBtr0343713	GO:0003674(molecular_function);GO:0005575(cellular_component);GO:0008150(biological_process)	NA	NA	NA	uncharacterized protein Dmel_CG44869 [Drosophila melanogaster]	3.94087	2.50464	0.363372	0.118194	13.3845	3.74249	1.10798e-11	7.60738e-10	up	yes
chr2R	7258867	7261269	-	FBgn0033154	CG1850	FBtr0089022	GO:0003674(molecular_function);GO:0005575(cellular_component);GO:0008150(biological_process)	NA	NA	NA	uncharacterized protein Dmel_CG1850 [Drosophila melanogaster]	1.22145	1.16203	0.155441	0.209577	6.52977	2.70703	1.27394e-11	8.70197e-10	up	yes
chr3L	21119413	21119801	+	FBgn0267607	lncRNA:CR45945	FBtr0347053	NA	NA	NA	NA		11.7243	13.4073	2.4612	1.28723	6.70457	2.74514	1.49872e-11	1.01852e-09	up	yes
chr4	1060969	1077273	+	FBgn0087002	apolpp	FBtr0089188;FBtr0334627;FBtr0345297;FBtr0345296	GO:0005102(signaling receptor binding);GO:0005319(lipid transporter activity);GO:0005504(fatty acid binding);GO:0005576(extracellular region);GO:0005615(extracellular space);GO:0006869(lipid transport);GO:0008017(microtubule binding);GO:0008289(lipid binding);GO:0016055(Wnt signaling pathway);GO:0019841(retinol binding);GO:0020037(heme binding);GO:0030139(endocytic vesicle);GO:0045178(basal part …	NA	NA	NA	apolipophorin, isoform A [Drosophila melanogaster]	151.151	151.44	60.8949	38.3836	3.0479	1.60782	1.51936e-11	1.0273e-09	up	yes
chr3L	20207534	20209600	+	FBgn0036950	CG6996	FBtr0302721;FBtr0332691	GO:0005576(extracellular region);GO:0006030(chitin metabolic process);GO:0008061(chitin binding);GO:0016020(membrane);GO:0016021(integral component of membrane);GO:0016021(integral component of membrane)	NA	NA	NA	uncharacterized protein Dmel_CG6996, isoform B [Drosophila melanogaster]	0.562601	0.653557	2.90421	2.8744	0.210458	-2.24839	1.55691e-11	1.04737e-09	down	yes
X	9871098	9871702	-	FBgn0266431	CG45061	FBtr0344419	GO:0003674(molecular_function);GO:0005575(cellular_component);GO:0008150(biological_process)	NA	NA	NA	uncharacterized protein Dsimw501_GD24556 [Drosophila simulans]	30.1922	28.7206	2.55397	6.51401	6.49679	2.69973	1.62036e-11	1.08458e-09	up	yes
chr3R	13591632	13592657	-	FBgn0038159	CG14369	FBtr0082789	GO:0003674(molecular_function);GO:0005575(cellular_component);GO:0008150(biological_process)	NA	NA	NA	uncharacterized protein Dmel_CG14369 [Drosophila melanogaster]	2.23262	1.93057	0.169932	0.322289	8.45796	3.08031	1.68392e-11	1.12149e-09	up	yes
chr2L	3693184	3693905	-	FBgn0051779	Acp24A4	FBtr0110767;FBtr0305673	GO:0004867(serine-type endopeptidase inhibitor activity);GO:0005615(extracellular space);GO:0010951(negative regulation of endopeptidase activity);GO:0032504(multicellular organism reproduction);GO:0032504(multicellular organism reproduction)	NA	NA	NA	accessory gland protein 24A4, isoform B [Drosophila melanogaster]	128.358	118.065	280.185	326.09	0.406455	-1.29883	1.80775e-11	1.19797e-09	down	yes
chr2L	18740358	18740807	+	FBgn0032709	CG15167	FBtr0081101	NA	NA	NA	NA	FI01136p, partial [Drosophila melanogaster]	21.7237	23.6593	5.9848	6.0378	3.77481	1.9164	1.98335e-11	1.30783e-09	up	yes
chr3R	30488963	30489895	+	FBgn0039778	Jon99Fi	FBtr0085652	GO:0004252(serine-type endopeptidase activity);GO:0006508(proteolysis);GO:0008233(peptidase activity);GO:0008236(serine-type peptidase activity);GO:0016787(hydrolase activity)	NA	NA	NA	jonah 99Fi [Drosophila melanogaster]	3.52168	3.94576	12.3029	12.4635	0.301515	-1.7297	2.07136e-11	1.35914e-09	down	yes
chr2R	13049146	13049656	-	FBgn0033789	CG13324	FBtr0087796	NA	NA	NA	NA	MIP04578p, partial [Drosophila melanogaster]	18.2762	12.8907	3.15427	3.61774	4.60231	2.20236	2.1583e-11	1.40682e-09	up	yes
chr3R	15439969	15442177	+	FBgn0000047	Act88F	FBtr0083143	GO:0000166(nucleotide binding);GO:0005200(structural constituent of cytoskeleton);GO:0005524(ATP binding);GO:0005737(cytoplasm);GO:0005856(cytoskeleton);GO:0005865(striated muscle thin filament);GO:0005884(actin filament);GO:0007010(cytoskeleton organization);GO:0014866(skeletal myofibril assembly);GO:0071689(muscle thin filament assembly)	04145(Phagosome - Drosophila melanogaster (fruit fly));04391(Hippo signaling pathway - fly - Drosophila melanogaster (fruit fly));04745(Phototransduction - fly - Drosophila melanogaster (fruit fly))	K05692	NA	actin 88F [Drosophila melanogaster]	1771.77	1794.94	4041.46	5124.41	0.389129	-1.36168	2.16516e-11	1.40682e-09	down	yes
chr2L	1367996	1369050	+	FBgn0031337	CG14346	FBtr0343838;FBtr0343839;FBtr0077926	NA	NA	NA	NA	uncharacterized protein Dmel_CG14346, isoform A [Drosophila melanogaster]	33.729	36.4917	13.4138	12.4486	2.71517	1.44104	2.57176e-11	1.66291e-09	up	yes
chr2L	18156043	18157162	+	FBgn0032670	CG5783	FBtr0081049	GO:0016740(transferase activity);GO:0016746(transferase activity, transferring acyl groups);GO:0016747(transferase activity, transferring acyl groups other than amino-acyl groups)	NA	NA	NA	uncharacterized protein Dmel_CG5783 [Drosophila melanogaster]	7.64462	8.20772	1.87551	1.98007	4.11153	2.03968	3.03696e-11	1.95422e-09	up	yes
chr3R	24797460	24799668	-	FBgn0039226	Ude	FBtr0331698;FBtr0345210;FBtr0331699	GO:0003677(DNA binding);GO:0003723(RNA binding);GO:0006308(DNA catabolic process);GO:0008152(metabolic process);GO:0016787(hydrolase activity);GO:0016798(hydrolase activity, acting on glycosyl bonds);GO:0035074(pupation);GO:0090501(RNA phosphodiester bond hydrolysis);GO:0090501(RNA phosphodiester bond hydrolysis)	NA	NA	NA	LD23619p [Drosophila melanogaster]	27.8976	26.8819	11.0069	9.92115	2.61752	1.3882	3.67862e-11	2.35573e-09	up	yes
chr3L	11101875	11103030	-	FBgn0052072	Elo68alpha	FBtr0076232	GO:0006629(lipid metabolic process);GO:0006631(fatty acid metabolic process);GO:0006633(fatty acid biosynthetic process);GO:0009922(fatty acid elongase activity);GO:0016020(membrane);GO:0016021(integral component of membrane);GO:0016740(transferase activity);GO:0019367(fatty acid elongation, saturated fatty acid);GO:0019368(fatty acid elongation, unsaturated fatty acid);GO:0030148(sphingolipid bi…	00062(Fatty acid elongation - Drosophila melanogaster (fruit fly));01040(Biosynthesis of unsaturated fatty acids - Drosophila melanogaster (fruit fly));01100(Metabolic pathways - Drosophila melanogaster (fruit fly));01212(Fatty acid metabolism - Drosophila melanogaster (fruit fly))	K10249	EC:2.3.1.199	elongase 68alpha [Drosophila melanogaster]	29.6456	30.2012	65.9694	78.497	0.414261	-1.27139	4.16077e-11	2.64226e-09	down	yes
X	17672458	17698730	-	FBgn0263258	chas	FBtr0074478;FBtr0074477;FBtr0340635;FBtr0340634;FBtr0340636	GO:0003674(molecular_function);GO:0005927(muscle tendon junction);GO:0016324(apical plasma membrane);GO:0048104(establishment of body hair or bristle planar orientation);GO:0048104(establishment of body hair or bristle planar orientation)	NA	NA	NA	chascon, isoform A [Drosophila melanogaster]	5.66293	5.90671	12.409	13.9621	0.438723	-1.18862	4.16573e-11	2.64226e-09	down	yes
chr3R	11088420	11089356	+	FBgn0263403	CG43449	FBtr0309183;FBtr0309182	GO:0003674(molecular_function);GO:0005575(cellular_component);GO:0008150(biological_process);GO:0008150(biological_process)	NA	NA	NA	uncharacterized protein Dmel_CG43449, isoform A [Drosophila melanogaster]	41.0583	44.599	17.349	15.0336	2.64517	1.40336	5.02714e-11	3.17353e-09	up	yes
X	9783223	9855449	+	FBgn0052698	CG32698	FBtr0071386;FBtr0307489;FBtr0336923;FBtr0346170	GO:0004089(carbonate dehydratase activity);GO:0008270(zinc ion binding);GO:0008270(zinc ion binding)	NA	NA	NA	uncharacterized protein Dmel_CG32698, isoform A [Drosophila melanogaster]	2.21897	2.33478	0.529837	0.776152	3.48682	1.80191	5.06548e-11	3.18265e-09	up	yes
chr2R	19702924	19703915	-	FBgn0034470	Obp56d	FBtr0086477;FBtr0345676	GO:0005549(odorant binding);GO:0005576(extracellular region);GO:0005615(extracellular space);GO:0007606(sensory perception of chemical stimulus);GO:0007608(sensory perception of smell);GO:0019236(response to pheromone);GO:0042048(olfactory behavior);GO:0050896(response to stimulus);GO:0050896(response to stimulus)	NA	NA	NA	odorant-binding protein 56d, partial [Drosophila melanogaster]	35.2148	37.6374	78.5328	95.7813	0.417936	-1.25865	5.39347e-11	3.37282e-09	down	yes
chr2R	18187707	18188573	+	FBgn0034317	CG14499	FBtr0347601	NA	NA	NA	NA	uncharacterized protein Dmel_CG14499 [Drosophila melanogaster]	0.617142	0.398237	3.23972	2.96147	0.163739	-2.61053	5.48891e-11	3.41646e-09	down	yes
chr2R	17133445	17133750	+	FBgn0083936	Acp54A1	FBtr0110768	GO:0003674(molecular_function);GO:0005575(cellular_component);GO:0032504(multicellular organism reproduction)	NA	NA	NA	accessory gland protein 54A1 [Drosophila melanogaster]	250.329	250.105	69.5892	24.5718	5.31466	2.40998	5.60343e-11	3.47152e-09	up	yes
chr3R	32055279	32068441	-	FBgn0002645	Map205	FBtr0085875;FBtr0334299;FBtr0085876	NA	NA	NA	NA	Microtubule-associated protein 205, isoform A [Drosophila melanogaster]	7.96695	7.73099	18.8458	16.8027	0.440354	-1.18326	5.72819e-11	3.53238e-09	down	yes
chr2R	5031995	5032795	-	FBgn0264914	lncRNA:CR44105	FBtr0334999	NA	NA	NA	NA		18.058	15.9319	3.83947	5.31684	3.71219	1.89227	5.98e-11	3.67067e-09	up	yes
chr2L	23069005	23070724	+	FBgn0262887	lncRNA:CR43242	FBtr0306299	NA	NA	NA	NA		2.24133	2.17296	9.40959	7.36237	0.263194	-1.9258	6.07372e-11	3.7111e-09	down	yes
chr2L	18826770	18829059	+	FBgn0027070	CG17322	FBtr0081105;FBtr0081106;FBtr0081107;FBtr0081108	GO:0005783(endoplasmic reticulum);GO:0006011(UDP-glucose metabolic process);GO:0006805(xenobiotic metabolic process);GO:0008194(UDP-glycosyltransferase activity);GO:0015020(glucuronosyltransferase activity);GO:0016020(membrane);GO:0016021(integral component of membrane);GO:0016740(transferase activity);GO:0016757(transferase activity, transferring glycosyl groups);GO:0016758(transferase activity,…	00040(Pentose and glucuronate interconversions - Drosophila melanogaster (fruit fly));00053(Ascorbate and aldarate metabolism - Drosophila melanogaster (fruit fly));00830(Retinol metabolism - Drosophila melanogaster (fruit fly));00860(Porphyrin and chlorophyll metabolism - Drosophila melanogaster (fruit fly));00980(Metabolism of xenobiotics by cytochrome P450 - Drosophila melanogaster (fruit fly)…	K00699	EC:2.4.1.17	uncharacterized protein Dmel_CG17322, isoform D [Drosophila melanogaster]	3.61983	3.55726	9.80962	10.6041	0.351582	-1.50807	6.77669e-11	4.12171e-09	down	yes
X	2617758	2619738	-	FBgn0040334	Tsp3A	FBtr0307159;FBtr0070445	GO:0003674(molecular_function);GO:0005887(integral component of plasma membrane);GO:0006886(intracellular protein transport);GO:0007166(cell surface receptor signaling pathway);GO:0007298(border follicle cell migration);GO:0016020(membrane);GO:0016021(integral component of membrane);GO:0045747(positive regulation of Notch signaling pathway);GO:0045747(positive regulation of Notch signaling pathwa…	NA	K17346	NA	tetraspanin 3A, isoform A [Drosophila melanogaster]	4.92309	5.39686	1.43609	1.21849	3.88759	1.95888	8.37913e-11	5.07318e-09	up	yes
chr2L	10643971	10645891	+	FBgn0043825	CG18284	FBtr0339130;FBtr0300805	GO:0005615(extracellular space);GO:0006629(lipid metabolic process);GO:0016298(lipase activity);GO:0016787(hydrolase activity);GO:0016788(hydrolase activity, acting on ester bonds);GO:0032504(multicellular organism reproduction);GO:0044255(cellular lipid metabolic process);GO:0044255(cellular lipid metabolic process)	NA	NA	NA	uncharacterized protein Dmel_CG18284, isoform B [Drosophila melanogaster]	100.854	101.372	41.5774	41.6607	2.4295	1.28066	8.93769e-11	5.38688e-09	up	yes
chr3L	688523	690081	-	FBgn0052483	CG32483	FBtr0072608	GO:0004180(carboxypeptidase activity);GO:0004185(serine-type carboxypeptidase activity);GO:0006508(proteolysis);GO:0016787(hydrolase activity);GO:0051603(proteolysis involved in cellular protein catabolic process)	NA	K09646	EC:3.4.16.-	uncharacterized protein Dmel_CG32483 [Drosophila melanogaster]	0.845004	0.726146	3.21138	4.46167	0.204762	-2.28798	9.30952e-11	5.58571e-09	down	yes
X	2790599	2796466	-	FBgn0003996	w	FBtr0070490	GO:0005524(ATP binding);GO:0016020(membrane);GO:0016021(integral component of membrane);GO:0016887(ATPase activity);GO:0055085(transmembrane transport)	NA	K21396	NA	white [Drosophila melanogaster]	2.65894	2.72426	0.638378	0.64999	4.17831	2.06292	9.83983e-11	5.87742e-09	up	yes
chr3R	12208159	12210360	-	FBgn0037996	CG4830	FBtr0082625	GO:0003824(catalytic activity);GO:0006633(fatty acid biosynthetic process);GO:0015645(fatty acid ligase activity);GO:0016405(CoA-ligase activity)	NA	NA	NA	uncharacterized protein Dmel_CG4830 [Drosophila melanogaster]	0.292654	0.448676	2.6723	1.74306	0.167898	-2.57434	1.10503e-10	6.571e-09	down	yes
X	23008766	23011303	-	FBgn0044872	FucTC	FBtr0299926	GO:0000139(Golgi membrane);GO:0005794(Golgi apparatus);GO:0006486(protein glycosylation);GO:0008417(fucosyltransferase activity);GO:0016020(membrane);GO:0016021(integral component of membrane);GO:0016740(transferase activity);GO:0016757(transferase activity, transferring glycosyl groups);GO:0032580(Golgi cisterna membrane);GO:0036065(fucosylation);GO:0046920(alpha-(1->3)-fucosyltransferase activi…	00513(Various types of N-glycan biosynthesis - Drosophila melanogaster (fruit fly));01100(Metabolic pathways - Drosophila melanogaster (fruit fly))	NA	NA	FucTC [Drosophila melanogaster]	1.25989	1.02213	4.58187	4.1534	0.261242	-1.93654	1.20492e-10	7.13313e-09	down	yes
chr3L	19405539	19406013	+	FBgn0264697	lncRNA:CR43966	FBtr0333868	NA	NA	NA	NA		1.86029	2.00328	10.4546	9.27085	0.195867	-2.35205	1.24184e-10	7.31914e-09	down	yes
chr2R	18056064	18057065	-	FBgn0034296	CG10912	FBtr0086807	GO:0009631(cold acclimation)	NA	NA	NA	uncharacterized protein Dmel_CG10912 [Drosophila melanogaster]	86.8577	83.9191	34.6041	37.4285	2.37083	1.24539	1.31068e-10	7.69088e-09	up	yes
chr3R	18759236	18795169	-	FBgn0038652	CG7720	FBtr0301201;FBtr0339167;FBtr0301200;FBtr0083678;FBtr0083679;FBtr0301199	GO:0016020(membrane);GO:0016021(integral component of membrane);GO:0022857(transmembrane transporter activity);GO:0055085(transmembrane transport);GO:0055085(transmembrane transport)	NA	NA	NA	uncharacterized protein Dmel_CG7720, isoform B [Drosophila melanogaster]	12.6023	13.6084	27.3037	36.6254	0.409997	-1.28632	1.32669e-10	7.75067e-09	down	yes
chr2R	12408954	12409735	+	FBgn0050050	CG30050	FBtr0289993	GO:0003674(molecular_function);GO:0005575(cellular_component)	NA	NA	NA	IP06877p, partial [Drosophila melanogaster]	6.2481	5.51591	1.15131	1.17483	5.0573	2.33837	1.42682e-10	8.29924e-09	up	yes
chr3L	13846054	13860001	+	FBgn0029167	Hml	FBtr0075753;FBtr0333020	GO:0005515(protein binding);GO:0005576(extracellular region);GO:0006030(chitin metabolic process);GO:0007599(hemostasis);GO:0008061(chitin binding);GO:0042060(wound healing);GO:0042381(hemolymph coagulation);GO:0042803(protein homodimerization activity);GO:0042803(protein homodimerization activity)	04512(ECM-receptor interaction - Drosophila melanogaster (fruit fly));04512(ECM-receptor interaction - Drosophila melanogaster (fruit fly))	K03900	NA	hemolectin, isoform A [Drosophila melanogaster]	1.64866	1.67615	3.70081	5.07688	0.378781	-1.40057	1.4747e-10	8.54044e-09	down	yes
chr3R	6184455	6185629	+	FBgn0051562	CR31562	FBtr0344667	NA	NA	NA	NA	uncharacterized protein Dsimw501_GD19842 [Drosophila simulans]	3.61467	3.14909	0.660001	0.679357	5.05	2.33628	1.61149e-10	9.29223e-09	up	yes
chr3R	22530694	22531922	-	FBgn0053093	CG33093	FBtr0084287	GO:0016491(oxidoreductase activity);GO:0046872(metal ion binding);GO:0051213(dioxygenase activity);GO:0055114(oxidation-reduction process)	NA	NA	NA	uncharacterized protein Dmel_CG33093 [Drosophila melanogaster]	2.0748	2.04438	8.483	7.08411	0.264608	-1.91807	1.64607e-10	9.45073e-09	down	yes
chr3L	8982212	8986091	-	FBgn0263199	Galk	FBtr0076553;FBtr0076554;FBtr0303234;FBtr0076555	GO:0004335(galactokinase activity);GO:0005524(ATP binding);GO:0005534(galactose binding);GO:0005737(cytoplasm);GO:0005829(cytosol);GO:0006012(galactose metabolic process);GO:0016020(membrane);GO:0016301(kinase activity);GO:0016310(phosphorylation);GO:0016740(transferase activity);GO:0016773(phosphotransferase activity, alcohol group as acceptor);GO:0033499(galactose catabolic process via UDP-gala…	NA	K18674	EC:2.7.1.157	galactokinase, isoform B [Drosophila melanogaster]	84.2615	86.7204	35.6849	36.1263	2.38099	1.25156	1.6791e-10	9.599e-09	up	yes
chr3R	7855582	7886733	-	FBgn0037525	CG17816	FBtr0113202;FBtr0333829;FBtr0333828;FBtr0300826;FBtr0333827;FBtr0300827;FBtr0113203	GO:0008017(microtubule binding);GO:0046600(negative regulation of centriole replication);GO:0046600(negative regulation of centriole replication)	NA	NA	NA	uncharacterized protein Dmel_CG17816, isoform F [Drosophila melanogaster]	4.65024	6.40571	17.8767	12.2193	0.367356	-1.44475	1.72269e-10	9.80608e-09	down	yes
chr2L	8295158	8295666	+	FBgn0264083	lncRNA:CR43752	FBtr0330691	NA	NA	NA	NA		8.24414	10.9009	2.11169	1.67446	5.05659	2.33817	1.96276e-10	1.11251e-08	up	yes
chr2R	15819114	15821114	-	FBgn0053465	CG33465	FBtr0301048	GO:0004252(serine-type endopeptidase activity);GO:0006508(proteolysis);GO:0016787(hydrolase activity)	NA	NA	NA	IP20009p, partial [Drosophila melanogaster]	0.291224	0.556187	2.29114	2.86664	0.164298	-2.60562	2.23185e-10	1.25967e-08	down	yes
chr2L	3537844	3538333	+	FBgn0265367	lncRNA:CR44308	FBtr0339568	NA	NA	NA	NA		7.92371	6.8898	1.11833	1.50429	5.64837	2.49784	2.32822e-10	1.30472e-08	up	yes
chr2R	8468646	8471663	-	FBgn0033296	Mal-A7	FBtr0345489;FBtr0088757	GO:0000023(maltose metabolic process);GO:0003824(catalytic activity);GO:0004558(alpha-1,4-glucosidase activity);GO:0005975(carbohydrate metabolic process);GO:0032450(maltose alpha-glucosidase activity);GO:0032450(maltose alpha-glucosidase activity)	00052(Galactose metabolism - Drosophila melanogaster (fruit fly));00500(Starch and sucrose metabolism - Drosophila melanogaster (fruit fly));01100(Metabolic pathways - Drosophila melanogaster (fruit fly));01100(Metabolic pathways - Drosophila melanogaster (fruit fly))	K01187	EC:3.2.1.20	maltase A7, isoform A [Drosophila melanogaster]	51.4594	50.1561	20.943	21.6397	2.38631	1.25478	2.33126e-10	1.30472e-08	up	yes
chr3L	9787933	9797687	-	FBgn0036044	Zasp67	FBtr0310629;FBtr0344234;FBtr0310626;FBtr0310627	GO:0005515(protein binding);GO:0030239(myofibril assembly);GO:0030239(myofibril assembly)	NA	NA	NA	Z band alternatively spliced PDZ-motif protein 67, isoform D [Drosophila melanogaster]	21.4518	23.7303	49.3304	55.982	0.42903	-1.22085	2.43428e-10	1.35668e-08	down	yes
X	9965241	9966959	+	FBgn0030164	CG1889	FBtr0112969;FBtr0071408;FBtr0336905;FBtr0336906	GO:0001664(G protein-coupled receptor binding);GO:0007186(G protein-coupled receptor signaling pathway);GO:0008061(chitin binding);GO:0016020(membrane);GO:0016020(membrane)	NA	NA	NA	uncharacterized protein Dmel_CG1889, isoform A [Drosophila melanogaster]	20.0803	19.331	8.01614	7.06036	2.61409	1.38631	2.63288e-10	1.46125e-08	up	yes
chr2L	16869346	16878300	+	FBgn0051781	lncRNA:CR31781	FBtr0308925;FBtr0308927;FBtr0308928;FBtr0346590;FBtr0308929	NA	NA	NA	NA		102.099	102.25	221.137	230.8	0.452163	-1.14508	3.18965e-10	1.76291e-08	down	yes
X	4247313	4247785	+	FBgn0262608	CG43134	FBtr0307049;FBtr0305282	GO:0003674(molecular_function);GO:0005575(cellular_component);GO:0008150(biological_process);GO:0008150(biological_process)	NA	NA	NA	uncharacterized protein Dmel_CG43134, isoform B [Drosophila melanogaster]	0.836994	0.958223	4.37395	7.92137	0.146008	-2.77588	3.31278e-10	1.8234e-08	down	yes
chr3R	18851305	18851798	-	FBgn0051226	CG31226	FBtr0083676;FBtr0083675	GO:0003674(molecular_function);GO:0005575(cellular_component);GO:0008150(biological_process);GO:0008150(biological_process)	NA	NA	NA	uncharacterized protein Dmel_CG31226, isoform A [Drosophila melanogaster]	485.325	471.069	1095.83	1004.53	0.45535	-1.13495	3.4717e-10	1.903e-08	down	yes
chr3L	7037825	7038347	-	FBgn0267482	asRNA:CR45832	FBtr0346854	NA	NA	NA	NA		3.06767	2.75021	0.06185	0.372762	13.3864	3.74269	3.50168e-10	1.91157e-08	up	yes
chr2L	21096922	21098932	+	FBgn0083972	CG34136	FBtr0110944	NA	NA	NA	NA	uncharacterized protein Dmel_CG34136 [Drosophila melanogaster]	34.2486	33.4817	11.6814	12.3127	2.8228	1.49712	3.62033e-10	1.96828e-08	up	yes
chr2R	9636996	9637673	-	FBgn0264879	lncRNA:CR44070	FBtr0334809	NA	NA	NA	NA		0.543377	0.849302	4.39882	3.62269	0.173618	-2.52601	4.26738e-10	2.30808e-08	down	yes
chr3R	20872988	20873580	+	FBgn0044812	TotC	FBtr0083972	GO:0002376(immune system process);GO:0003674(molecular_function);GO:0005576(extracellular region);GO:0005615(extracellular space);GO:0006979(response to oxidative stress);GO:0009408(response to heat);GO:0009411(response to UV);GO:0009617(response to bacterium);GO:0034605(cellular response to heat);GO:0034644(cellular response to UV);GO:0045087(innate immune response)	NA	NA	NA	turandot C [Drosophila melanogaster]	79.3369	67.3101	20.2189	6.8651	5.41452	2.43683	4.28001e-10	2.30808e-08	up	yes
chr3R	6864324	6866244	+	FBgn0001077	ftz	FBtr0081625	GO:0000122(negative regulation of transcription by RNA polymerase II);GO:0000980(RNA polymerase II distal enhancer sequence-specific DNA binding);GO:0000981(DNA-binding transcription factor activity, RNA polymerase II-specific);GO:0001077(GO_0001077);GO:0001228(DNA-binding transcription activator activity, RNA polymerase II-specific);GO:0001708(cell fate specification);GO:0003677(DNA binding);GO:…	NA	K09311	NA	fushi tarazu [Drosophila melanogaster]	1.16015	1.46969	0.149128	0.252559	6.54697	2.71083	5.23821e-10	2.81342e-08	up	yes
chr2L	3478434	3479612	+	FBgn0261560	Thor	FBtr0345289;FBtr0077524	GO:0001558(regulation of cell growth);GO:0005737(cytoplasm);GO:0005829(cytosol);GO:0006641(triglyceride metabolic process);GO:0006955(immune response);GO:0006979(response to oxidative stress);GO:0007520(myoblast fusion);GO:0007525(somatic muscle development);GO:0008190(eukaryotic initiation factor 4E binding);GO:0008340(determination of adult lifespan);GO:0009617(response to bacterium);GO:0019731…	03013(RNA transport - Drosophila melanogaster (fruit fly));04213(Longevity regulating pathway - multiple species - Drosophila melanogaster (fruit fly));04213(Longevity regulating pathway - multiple species - Drosophila melanogaster (fruit fly))	K18644	NA	thor, isoform A [Drosophila melanogaster]	597.546	593.89	270.873	246.744	2.30177	1.20275	5.30695e-10	2.8389e-08	up	yes
chr2L	4979513	4981592	-	FBgn0031664	CG8892	FBtr0079046;FBtr0306011;FBtr0331228;FBtr0079045	GO:0005515(protein binding);GO:0005515(protein binding)	NA	NA	NA	uncharacterized protein Dmel_CG8892, isoform D [Drosophila melanogaster]	3.88413	2.83006	9.08633	11.2935	0.329453	-1.60186	5.45196e-10	2.9048e-08	down	yes
chr2R	12376626	12377378	+	FBgn0050045	Cpr49Aa	FBtr0113359	GO:0008010(structural constituent of chitin-based larval cuticle);GO:0031012(extracellular matrix);GO:0040003(chitin-based cuticle development);GO:0042302(structural constituent of cuticle)	NA	NA	NA	endocuticle structural glycoprotein ABD-4 [Drosophila erecta]	2.04845	2.35296	10.4491	8.13803	0.236799	-2.07826	5.96619e-10	3.16612e-08	down	yes
chr2L	11331889	11332736	-	FBgn0265795	lncRNA:CR44584	FBtr0342590	NA	NA	NA	NA		4.80709	5.0136	0.706428	0.853124	6.29712	2.65469	6.04594e-10	3.19571e-08	up	yes
chr3R	25787997	25789455	-	FBgn0051380	CG31380	FBtr0084918	NA	NA	NA	NA	FI24270p1, partial [Drosophila melanogaster]	5.65384	6.28098	1.72352	1.4774	3.72857	1.89862	6.07121e-10	3.19638e-08	up	yes
chr2R	16817519	16819240	-	FBgn0263336	lncRNA:CR43417	FBtr0308766;FBtr0308765	NA	NA	NA	NA		13.8138	14.3306	5.35984	4.35447	2.8972	1.53466	6.28977e-10	3.29841e-08	up	yes
chr2R	10648888	10649830	+	FBgn0033541	CG12934	FBtr0339462;FBtr0088213	NA	NA	NA	NA	FI01130p, partial [Drosophila melanogaster]	1.35522	1.32459	0.195398	0.205124	6.69079	2.74218	6.82476e-10	3.56493e-08	up	yes
chr3R	7252063	7265703	-	FBgn0001112	Gld	FBtr0472596;FBtr0081596	GO:0016614(oxidoreductase activity, acting on CH-OH group of donors);GO:0050660(flavin adenine dinucleotide binding);GO:0055114(oxidation-reduction process);GO:0055114(oxidation-reduction process)	00030(Pentose phosphate pathway - Drosophila melanogaster (fruit fly));01100(Metabolic pathways - Drosophila melanogaster (fruit fly));01100(Metabolic pathways - Drosophila melanogaster (fruit fly))	NA	NA	RecName: Full=Glucose dehydrogenase [FAD, quinone]; Contains: RecName: Full=Glucose dehydrogenase [FAD, quinone] short protein; Flags: Precursor	4.931	4.9465	15.6294	10.4953	0.37809	-1.4032	7.09943e-10	3.69392e-08	down	yes
chr3L	17264416	17264986	+	FBgn0036705	CG13723	FBtr0075213	GO:0016020(membrane);GO:0016021(integral component of membrane)	NA	NA	NA	uncharacterized protein Dmel_CG13723 [Drosophila melanogaster]	21.7203	23.3379	7.70795	6.72893	3.12105	1.64203	8.12042e-10	4.20871e-08	up	yes
X	18491185	18492006	-	FBgn0030928	CG15044	FBtr0074627	NA	NA	NA	NA	uncharacterized protein Dmel_CG15044 [Drosophila melanogaster]	26.7088	28.4146	7.25263	10.3419	3.13299	1.64754	8.20463e-10	4.23588e-08	up	yes
chr2L	18523271	18523941	-	FBgn0266208	lncRNA:CR44903	FBtr0343832	NA	NA	NA	NA		2.14929	1.65184	0.296538	0.248423	6.97506	2.8022	8.43369e-10	4.33733e-08	up	yes
chr3R	21783540	21786208	-	FBgn0266181	lncRNA:CRG	FBtr0343762	NA	NA	NA	NA		12.8782	9.49448	41.9227	24.1274	0.338724	-1.56182	8.57444e-10	4.39275e-08	down	yes
chr3L	6082883	6092188	+	FBgn0035677	CG13293	FBtr0332062;FBtr0332064;FBtr0332061;FBtr0332063	GO:0003714(transcription corepressor activity);GO:0005634(nucleus);GO:0006351(transcription, DNA-templated);GO:1903507(negative regulation of nucleic acid-templated transcription);GO:1903507(negative regulation of nucleic acid-templated transcription)	NA	NA	NA	uncharacterized protein Dmel_CG13293, isoform C [Drosophila melanogaster]	0.891726	1.0003	2.7985	2.76941	0.339808	-1.55721	8.8002e-10	4.49114e-08	down	yes
chr3R	21088792	21095744	+	FBgn0265067	lncRNA:CR44178	FBtr0344591;FBtr0344592;FBtr0344590	NA	NA	NA	NA		8.00654	6.7291	19.4601	20.4286	0.369419	-1.43667	9.31989e-10	4.7382e-08	down	yes
chr3L	17546739	17549127	-	FBgn0023197	Jon74E	FBtr0075207;FBtr0303101	GO:0004252(serine-type endopeptidase activity);GO:0006508(proteolysis);GO:0008233(peptidase activity);GO:0008236(serine-type peptidase activity);GO:0016787(hydrolase activity);GO:0016787(hydrolase activity)	NA	K01310	EC:3.4.21.1	MIP14285p, partial [Drosophila melanogaster]	68.7669	62.5858	31.4809	24.3049	2.35459	1.23548	9.53951e-10	4.83142e-08	up	yes
chr3R	22777567	22781465	-	FBgn0263663	lncRNA:CR43654	FBtr0310109;FBtr0310108	NA	NA	NA	NA		1.54372	1.45701	0.387028	0.27775	4.51389	2.17437	1.01019e-09	5.09689e-08	up	yes
chr2L	7998869	7999676	+	FBgn0031971	Sirup	FBtr0079532;FBtr0343382	GO:0003407(neural retina development);GO:0005739(mitochondrion);GO:0005749(mitochondrial respiratory chain complex II, succinate dehydrogenase complex (ubiquinone));GO:0005759(mitochondrial matrix);GO:0008177(succinate dehydrogenase (ubiquinone) activity);GO:0034553(mitochondrial respiratory chain complex II assembly);GO:0034614(cellular response to reactive oxygen species);GO:0045333(cellular re…	NA	NA	NA	Starvation-upregulated protein, isoform A [Drosophila melanogaster]	179.86	186.187	83.0593	74.943	2.31672	1.21209	1.05372e-09	5.27803e-08	up	yes
X	6771463	6779659	-	FBgn0003390	shf	FBtr0340088;FBtr0070978;FBtr0340090;FBtr0340089	GO:0005515(protein binding);GO:0005576(extracellular region);GO:0007224(smoothened signaling pathway);GO:0007275(multicellular organism development);GO:0008039(synaptic target recognition);GO:0008589(regulation of smoothened signaling pathway);GO:0031012(extracellular matrix);GO:0045880(positive regulation of smoothened signaling pathway);GO:0050821(protein stabilization);GO:0071692(protein local…	04310(Wnt signaling pathway - Drosophila melanogaster (fruit fly));04310(Wnt signaling pathway - Drosophila melanogaster (fruit fly))	K01691	NA	shifted, isoform B [Drosophila melanogaster]	24.7161	24.8028	7.54447	10.6447	2.72244	1.4449	1.05402e-09	5.27803e-08	up	yes
chr3R	17253581	17254129	-	FBgn0265199	CG44259	FBtr0339174	GO:0003674(molecular_function);GO:0005575(cellular_component);GO:0008150(biological_process)	NA	NA	NA	uncharacterized protein Dsimw501_GD27441 [Drosophila simulans]	3.14436	3.42937	0.508804	0.604308	5.90572	2.56211	1.06528e-09	5.31445e-08	up	yes
X	6478138	6478849	-	FBgn0053665	CG33665	FBtr0302414	GO:0003674(molecular_function);GO:0005575(cellular_component);GO:0008150(biological_process)	NA	NA	NA	uncharacterized protein Dmel_CG33665 [Drosophila melanogaster]	64.3351	66.3125	26.5385	27.2967	2.4268	1.27906	1.07423e-09	5.33911e-08	up	yes
chr3L	19128450	19129665	-	FBgn0052203	Spn75F	FBtr0110771	GO:0004867(serine-type endopeptidase inhibitor activity);GO:0005615(extracellular space);GO:0010951(negative regulation of endopeptidase activity);GO:0032504(multicellular organism reproduction)	NA	NA	NA	serpin 75F [Drosophila melanogaster]	31.3322	31.0253	12.8487	7.3672	3.08458	1.62507	1.13717e-09	5.63089e-08	up	yes
chr3R	6284462	6285200	-	FBgn0037420	CG15597	FBtr0302305	NA	NA	NA	NA	MIP10548p, partial [Drosophila melanogaster]	2.01358	1.86267	6.70491	10.4354	0.226148	-2.14466	1.16382e-09	5.74151e-08	down	yes
chr3R	9042508	9050555	-	FBgn0010222	Nmdmc	FBtr0081996;FBtr0081997;FBtr0336761	GO:0000287(magnesium ion binding);GO:0003824(catalytic activity);GO:0004477(methenyltetrahydrofolate cyclohydrolase activity);GO:0004487(methylenetetrahydrofolate dehydrogenase (NAD+) activity);GO:0004488(methylenetetrahydrofolate dehydrogenase (NADP+) activity);GO:0005739(mitochondrion);GO:0005975(carbohydrate metabolic process);GO:0006730(one-carbon metabolic process);GO:0008152(metabolic proce…	00670(One carbon pool by folate - Drosophila melanogaster (fruit fly));01100(Metabolic pathways - Drosophila melanogaster (fruit fly));01100(Metabolic pathways - Drosophila melanogaster (fruit fly))	K13403	3.5.4.9;EC:1.5.1.15	NAD-dependent methylenetetrahydrofolate dehydrogenase, isoform B [Drosophila melanogaster]	28.7023	31.6084	13.3212	10.4729	2.53469	1.34181	1.24812e-09	6.13469e-08	up	yes
chr3R	12390166	12395980	-	FBgn0038032	CG10096	FBtr0082604;FBtr0347003;FBtr0082603;FBtr0347002	GO:0005777(peroxisome);GO:0006629(lipid metabolic process);GO:0010025(wax biosynthetic process);GO:0016020(membrane);GO:0016021(integral component of membrane);GO:0016491(oxidoreductase activity);GO:0035336(long-chain fatty-acyl-CoA metabolic process);GO:0055114(oxidation-reduction process);GO:0080019(fatty-acyl-CoA reductase (alcohol-forming) activity);GO:0102965(alcohol-forming fatty acyl-CoA r…	04146(Peroxisome - Drosophila melanogaster (fruit fly));04146(Peroxisome - Drosophila melanogaster (fruit fly))	K13356	EC:1.2.1.84	uncharacterized protein Dmel_CG10096, isoform B [Drosophila melanogaster]	15.9274	15.7655	32.2086	40.3488	0.436797	-1.19497	1.36887e-09	6.68889e-08	down	yes
X	14203961	14211457	-	FBgn0040153	l(1)G0469	FBtr0333429;FBtr0073927;FBtr0333428	GO:0003674(molecular_function);GO:0005575(cellular_component);GO:0008150(biological_process);GO:0008150(biological_process)	NA	NA	NA	lethal (1) G0469, isoform A [Drosophila melanogaster]	16.4062	16.5873	6.1839	7.53568	2.40485	1.26595	1.37092e-09	6.68889e-08	up	yes
chr3L	21258020	21258758	+	FBgn0262854	CG43218	FBtr0306159	GO:0005576(extracellular region);GO:0006030(chitin metabolic process);GO:0008061(chitin binding)	NA	NA	NA	uncharacterized protein Dmel_CG43218 [Drosophila melanogaster]	3.32108	2.94444	11.397	9.98897	0.292973	-1.77116	1.46597e-09	7.12656e-08	down	yes
chr3L	6052321	6053215	+	FBgn0035666	Jon65Aii	FBtr0077042	GO:0004252(serine-type endopeptidase activity);GO:0006508(proteolysis);GO:0008233(peptidase activity);GO:0008236(serine-type peptidase activity);GO:0016787(hydrolase activity)	NA	NA	NA	jonah 65Aii [Drosophila melanogaster]	5.61111	5.33662	1.31153	1.23299	4.30249	2.10517	1.48221e-09	7.17929e-08	up	yes
chr2R	8204888	8205706	-	FBgn0033275	CG14756	FBtr0088804	NA	NA	NA	NA	uncharacterized protein Dmel_CG14756 [Drosophila melanogaster]	3.46882	3.16459	0	0.211266	31.3984	4.97262	1.70159e-09	8.212e-08	up	yes
chr3L	14094589	14098053	-	FBgn0000639	Fbp1	FBtr0075749;FBtr0339515;FBtr0075750	GO:0003674(molecular_function);GO:0005575(cellular_component);GO:0008150(biological_process);GO:0008150(biological_process)	NA	NA	NA	Fat body protein 1, isoform A [Drosophila melanogaster]	24.1137	22.1736	10.0939	10.552	2.24196	1.16476	1.71499e-09	8.23322e-08	up	yes
chr2R	22657901	22661389	+	FBgn0260767	CG42565	FBtr0301269;FBtr0345499	GO:0003674(molecular_function);GO:0005575(cellular_component);GO:0008150(biological_process);GO:0008150(biological_process)	04142(Lysosome - Drosophila melanogaster (fruit fly));04142(Lysosome - Drosophila melanogaster (fruit fly))	K19363	NA	uncharacterized protein Dmel_CG42565, isoform A [Drosophila melanogaster]	0.407199	0.442788	1.6996	1.74897	0.246476	-2.02048	1.71834e-09	8.23322e-08	down	yes
chr3R	5733513	5734702	+	FBgn0037368	CG1239	FBtr0343988;FBtr0078720	GO:0001510(RNA methylation);GO:0003674(molecular_function);GO:0005575(cellular_component);GO:0008168(methyltransferase activity);GO:0008171(O-methyltransferase activity);GO:0008173(RNA methyltransferase activity);GO:0016740(transferase activity);GO:0017069(snRNA binding);GO:0032259(methylation);GO:0040031(snRNA modification);GO:0040031(snRNA modification)	NA	K15190	EC:2.1.1.-	uncharacterized protein Dmel_CG1239, isoform A [Drosophila melanogaster]	0.355529	0.238431	1.57221	1.80766	0.175735	-2.50853	1.74859e-09	8.3481e-08	down	yes
chr3R	8041224	8055970	+	FBgn0262362	CG43060	FBtr0304644;FBtr0304643	GO:0003674(molecular_function);GO:0005575(cellular_component);GO:0008150(biological_process);GO:0008150(biological_process)	NA	NA	NA	uncharacterized protein Dmel_CG43060, isoform A [Drosophila melanogaster]	4.29884	3.72731	0.927416	0.948585	4.27833	2.09705	1.92727e-09	9.16828e-08	up	yes
chr3L	21576033	21577219	-	FBgn0264567	lncRNA:CR43939	FBtr0333457	NA	NA	NA	NA		88.1689	87.9732	33.7611	15.3443	3.58703	1.84279	1.93997e-09	9.17891e-08	up	yes
chr2R	13570595	13572759	-	FBgn0261989	CG42807	FBtr0303819;FBtr0346185	NA	NA	NA	NA	uncharacterized protein Dmel_CG42807, isoform A [Drosophila melanogaster]	60.8767	62.7276	29.3127	21.5088	2.43213	1.28222	1.94328e-09	9.17891e-08	up	yes
chr3L	11967343	11972979	-	FBgn0053265	Muc68E	FBtr0076063	GO:0005201(extracellular matrix structural constituent);GO:0005576(extracellular region);GO:0006030(chitin metabolic process);GO:0008061(chitin binding);GO:0031012(extracellular matrix)	NA	NA	NA	mucin 68E [Drosophila melanogaster]	6.52693	7.55731	3.02317	2.74909	2.43999	1.28687	2.04338e-09	9.6176e-08	up	yes
chr2R	13943387	13958089	-	FBgn0262739	AGO1	FBtr0305592;FBtr0087612;FBtr0087614	GO:0003676(nucleic acid binding);GO:0005515(protein binding);GO:0005634(nucleus);GO:0005737(cytoplasm);GO:0006342(chromatin silencing);GO:0006402(mRNA catabolic process);GO:0007294(germarium-derived oocyte fate determination);GO:0007367(segment polarity determination);GO:0007416(synapse assembly);GO:0016246(RNA interference);GO:0017148(negative regulation of translation);GO:0019899(enzyme binding…	NA	K11593	NA	Argonaute-1, isoform A [Drosophila melanogaster]	29.2665	29.9191	13.2342	7.66723	2.83165	1.50164	2.13914e-09	1.00329e-07	up	yes
chr3R	9251843	9253514	+	FBgn0037665	St2	FBtr0081974;FBtr0346096	GO:0005829(cytosol);GO:0008146(sulfotransferase activity);GO:0016740(transferase activity);GO:0051923(sulfation);GO:0051923(sulfation)	NA	NA	NA	sulfotransferase 2, isoform A [Drosophila melanogaster]	4.04927	3.30084	0.929268	0.871655	4.0813	2.02903	2.15308e-09	1.00628e-07	up	yes
chr3R	30992803	30993615	-	FBgn0267786	lncRNA:CR46117	FBtr0347352	NA	NA	NA	NA		1.22294	1.31688	0.209867	0.172851	6.63626	2.73037	2.21473e-09	1.03147e-07	up	yes
chr2L	3667977	3668551	-	FBgn0259951	Sfp24Ba	FBtr0300296	GO:0004867(serine-type endopeptidase inhibitor activity);GO:0005615(extracellular space);GO:0010466(negative regulation of peptidase activity);GO:0010951(negative regulation of endopeptidase activity);GO:0030414(peptidase inhibitor activity);GO:0032504(multicellular organism reproduction);GO:0045861(negative regulation of proteolysis)	NA	NA	NA	seminal fluid protein 24Ba [Drosophila melanogaster]	70.9864	72.8056	26.9807	12.4595	3.64583	1.86625	2.26129e-09	1.04949e-07	up	yes
X	9533818	9534625	+	FBgn0054026	CG34026	FBtr0343410;FBtr0100081	GO:0003674(molecular_function);GO:0005575(cellular_component);GO:0008150(biological_process);GO:0008150(biological_process)	NA	NA	NA	uncharacterized protein Dmel_CG34026, isoform A [Drosophila melanogaster]	37.0081	38.5831	15.7325	11.2877	2.79758	1.48418	2.44174e-09	1.12931e-07	up	yes
chr3L	1434336	1437872	-	FBgn0043865	SA-2	FBtr0301788	GO:0000785(chromatin);GO:0000794(condensed nuclear chromosome);GO:0003682(chromatin binding);GO:0005634(nucleus);GO:0005730(nucleolus);GO:0007062(sister chromatid cohesion);GO:0008278(cohesin complex)	NA	K06671	NA	Stromalin-2 [Drosophila melanogaster]	2.97906	3.10774	0.744419	0.999226	3.49085	1.80358	2.57665e-09	1.18758e-07	up	yes
X	13359248	13368179	+	FBgn0261085	Syt12	FBtr0073767;FBtr0331598	GO:0000149(SNARE binding);GO:0001786(phosphatidylserine binding);GO:0005509(calcium ion binding);GO:0005544(calcium-dependent phospholipid binding);GO:0005886(plasma membrane);GO:0006887(exocytosis);GO:0006906(vesicle fusion);GO:0014059(regulation of dopamine secretion);GO:0016021(integral component of membrane);GO:0016192(vesicle-mediated transport);GO:0017156(calcium ion regulated exocytosis);G…	NA	K19912	NA	synaptotagmin 12, isoform A [Drosophila melanogaster]	0.417545	0.512308	1.84581	1.42611	0.284191	-1.81507	2.769e-09	1.27183e-07	down	yes
chr2R	22829644	22831877	+	FBgn0050272	MFS1	FBtr0071890	GO:0005886(plasma membrane);GO:0006820(anion transport);GO:0016020(membrane);GO:0016021(integral component of membrane);GO:0022857(transmembrane transporter activity);GO:0055085(transmembrane transport)	NA	NA	NA	major facilitator superfamily transporter 1 [Drosophila melanogaster]	0.262348	0.264832	1.20406	1.28746	0.21159	-2.24066	2.92531e-09	1.33901e-07	down	yes
chr3R	26863376	26864559	+	FBgn0039459	IntS12	FBtr0085061	GO:0005634(nucleus);GO:0016180(snRNA processing);GO:0032039(integrator complex);GO:0034472(snRNA 3'-end processing);GO:0046872(metal ion binding)	NA	K13149	NA	integrator 12 [Drosophila melanogaster]	1.1347	0.745719	3.70397	4.74895	0.222458	-2.1684	2.99457e-09	1.36602e-07	down	yes
X	16560684	16587172	-	FBgn0267912	CanA-14F	FBtr0332870;FBtr0305198;FBtr0074293;FBtr0074292	GO:0004721(phosphoprotein phosphatase activity);GO:0004722(protein serine/threonine phosphatase activity);GO:0005515(protein binding);GO:0005516(calmodulin binding);GO:0005575(cellular_component);GO:0005737(cytoplasm);GO:0005955(calcineurin complex);GO:0006470(protein dephosphorylation);GO:0016787(hydrolase activity);GO:0030431(sleep);GO:0033192(calmodulin-dependent protein phosphatase activity);…	04310(Wnt signaling pathway - Drosophila melanogaster (fruit fly));04310(Wnt signaling pathway - Drosophila melanogaster (fruit fly))	K04348	EC:3.1.3.16	calcineurin A at 14F, isoform A [Drosophila melanogaster]	7.84887	8.18287	20.5962	15.7499	0.441085	-1.18087	3.00882e-09	1.36783e-07	down	yes
chr3R	25808044	25808679	+	FBgn0267212	lncRNA:CR45652	FBtr0346369	NA	NA	NA	NA		3.01067	3.69317	0.686959	0.319791	6.6589	2.73528	3.17659e-09	1.43919e-07	up	yes
chr3R	8324316	8325036	+	FBgn0037577	CG7443	FBtr0081837;FBtr0344289	NA	NA	NA	NA	GM17393p, partial [Drosophila melanogaster]	3.1471	3.36996	10.3693	11.8452	0.293369	-1.76921	3.46352e-09	1.56387e-07	down	yes
chr2R	12418797	12419395	-	FBgn0261853	CG42782	FBtr0303428;FBtr0347196	GO:0003674(molecular_function);GO:0005575(cellular_component);GO:0008150(biological_process);GO:0008150(biological_process)	NA	NA	NA	uncharacterized protein Dmel_CG42782, isoform A [Drosophila melanogaster]	36.5895	37.8921	81.1039	83.0285	0.45379	-1.1399	4.08602e-09	1.83871e-07	down	yes
chr3L	12861717	12862920	-	FBgn0036320	CG10943	FBtr0075936	NA	NA	NA	NA	uncharacterized protein Dmel_CG10943 [Drosophila melanogaster]	10.2141	11.4027	3.73545	3.57272	2.9579	1.56457	4.56774e-09	2.04856e-07	up	yes
chr3R	27005899	27007055	-	FBgn0039471	CG6295	FBtr0085077	GO:0005575(cellular_component);GO:0005576(extracellular region);GO:0006629(lipid metabolic process);GO:0008970(phospholipase A1 activity);GO:0016042(lipid catabolic process);GO:0016298(lipase activity);GO:0016787(hydrolase activity);GO:0052689(carboxylic ester hydrolase activity);GO:0052739(phosphatidylserine 1-acylhydrolase activity);GO:0052740(1-acyl-2-lysophosphatidylserine acylhydrolase activ…	NA	NA	NA	uncharacterized protein Dmel_CG6295 [Drosophila melanogaster]	13.4958	14.2321	33.1059	29.4869	0.442989	-1.17466	4.90979e-09	2.1924e-07	down	yes
chr3L	10694360	10696877	-	FBgn0036101	NijA	FBtr0089569;FBtr0331575;FBtr0089570;FBtr0089571	GO:0007155(cell adhesion);GO:0016020(membrane);GO:0016021(integral component of membrane);GO:0042246(tissue regeneration);GO:0042246(tissue regeneration)	NA	NA	NA	ninjurin A, isoform B [Drosophila melanogaster]	63.3307	66.2801	24.0063	31.2895	2.34395	1.22894	4.92138e-09	2.1924e-07	up	yes
chr3L	14976626	14977631	-	FBgn0263380	lncRNA:CR43432	FBtr0309065;FBtr0309066	NA	NA	NA	NA		3.11452	4.1348	0.852996	0.720694	4.60658	2.20369	5.05027e-09	2.24232e-07	up	yes
chr2R	4895730	4907685	-	FBgn0264911	CG44102	FBtr0345944;FBtr0345943	GO:0003674(molecular_function);GO:0005575(cellular_component);GO:0008150(biological_process);GO:0008150(biological_process)	NA	NA	NA	uncharacterized protein Dmel_CG44102, isoform B [Drosophila melanogaster]	13.2444	14.6528	5.18024	4.05612	3.02037	1.59473	5.3302e-09	2.35875e-07	up	yes
X	9727923	9728488	-	FBgn0263509	lncRNA:CR43498	FBtr0309530	NA	NA	NA	NA		9.44023	9.02056	2.46518	2.28403	3.88713	1.95871	5.88427e-09	2.59531e-07	up	yes
chr3R	26014721	26016487	+	FBgn0002578	Kaz-m1	FBtr0084957;FBtr0310083	GO:0004867(serine-type endopeptidase inhibitor activity);GO:0005515(protein binding);GO:0005575(cellular_component);GO:0006508(proteolysis);GO:0008233(peptidase activity);GO:0010466(negative regulation of peptidase activity);GO:0010951(negative regulation of endopeptidase activity);GO:0030162(regulation of proteolysis);GO:0030414(peptidase inhibitor activity);GO:0030414(peptidase inhibitor activi…	NA	NA	NA	Kazal-type protease inhibitor m1, isoform A [Drosophila melanogaster]	16.0715	16.252	3.79423	6.42802	3.16208	1.66087	5.92102e-09	2.6029e-07	up	yes
chr2R	20505150	20505758	+	FBgn0043535	Obp57a	FBtr0086294	GO:0005549(odorant binding);GO:0005575(cellular_component);GO:0005576(extracellular region);GO:0007606(sensory perception of chemical stimulus);GO:0007608(sensory perception of smell);GO:0050896(response to stimulus);GO:1990834(response to odorant)	NA	NA	NA	Odorant-binding protein 57a [Drosophila melanogaster]	23.7704	25.3613	8.47728	9.0386	2.80499	1.48799	5.97406e-09	2.61758e-07	up	yes
chr3R	6215832	6218199	+	FBgn0037411	Osi3	FBtr0310414;FBtr0078594	GO:0003674(molecular_function);GO:0005887(integral component of plasma membrane);GO:0008150(biological_process);GO:0016020(membrane);GO:0016021(integral component of membrane);GO:0016021(integral component of membrane)	NA	NA	NA	osiris 3, isoform A [Drosophila melanogaster]	0.730218	0.977902	0.117724	0.151029	6.35572	2.66806	7.12984e-09	3.11375e-07	up	yes
chr2R	19380543	19384965	+	FBgn0034440	CG10073	FBtr0086523;FBtr0310321	GO:0016020(membrane);GO:0016021(integral component of membrane);GO:0016021(integral component of membrane)	NA	NA	NA	uncharacterized protein Dmel_CG10073, isoform A [Drosophila melanogaster]	0.359775	0.4578	1.64957	1.55383	0.255221	-1.97018	7.30573e-09	3.18014e-07	down	yes
X	13396899	13401224	+	FBgn0030482	CG1673	FBtr0073777	GO:0003824(catalytic activity);GO:0004084(branched-chain-amino-acid transaminase activity);GO:0005737(cytoplasm);GO:0005739(mitochondrion);GO:0008483(transaminase activity);GO:0008652(cellular amino acid biosynthetic process);GO:0009081(branched-chain amino acid metabolic process);GO:0009082(branched-chain amino acid biosynthetic process);GO:0009098(leucine biosynthetic process);GO:0009099(valine…	00270(Cysteine and methionine metabolism - Drosophila melanogaster (fruit fly));00280(Valine, leucine and isoleucine degradation - Drosophila melanogaster (fruit fly));00290(Valine, leucine and isoleucine biosynthesis - Drosophila melanogaster (fruit fly));00770(Pantothenate and CoA biosynthesis - Drosophila melanogaster (fruit fly));01100(Metabolic pathways - Drosophila melanogaster (fruit fly))…	NA	NA	uncharacterized protein Dmel_CG1673 [Drosophila melanogaster]	37.9526	37.5391	18.96	14.612	2.24865	1.16906	7.87715e-09	3.41771e-07	up	yes
chr3L	8802463	8803599	+	FBgn0085455	CG34426	FBtr0112727	GO:0005576(extracellular region);GO:0006030(chitin metabolic process);GO:0008061(chitin binding)	NA	NA	NA	IP11847p, partial [Drosophila melanogaster]	7.36591	7.952	24.5602	17.1698	0.367071	-1.44587	7.97219e-09	3.44771e-07	down	yes
chr3L	8675759	8679253	+	FBgn0001168	h	FBtr0076569;FBtr0100153	GO:0000122(negative regulation of transcription by RNA polymerase II);GO:0000902(cell morphogenesis);GO:0000977(RNA polymerase II regulatory region sequence-specific DNA binding);GO:0000978(RNA polymerase II proximal promoter sequence-specific DNA binding);GO:0001078(GO_0001078);GO:0001227(DNA-binding transcription repressor activity, RNA polymerase II-specific);GO:0001666(response to hypoxia);GO…	NA	K09090	NA	hairy [Drosophila simulans]	61.4032	63.9081	30.5579	24.4363	2.27863	1.18816	9.40791e-09	4.05545e-07	up	yes
chr3L	343378	346957	-	FBgn0023000	mth	FBtr0072570;FBtr0072571;FBtr0306850	GO:0000302(response to reactive oxygen species);GO:0004888(transmembrane signaling receptor activity);GO:0004930(G protein-coupled receptor activity);GO:0005515(protein binding);GO:0005886(plasma membrane);GO:0005887(integral component of plasma membrane);GO:0006836(neurotransmitter transport);GO:0006887(exocytosis);GO:0006950(response to stress);GO:0006979(response to oxidative stress);GO:000716…	NA	K04599	NA	methuselah, isoform B [Drosophila melanogaster]	12.1618	13.3404	5.49525	5.28194	2.36631	1.24264	9.4895e-09	4.07743e-07	up	yes
chr3R	22628797	22629299	+	FBgn0263452	lncRNA:CR43475	FBtr0309305	NA	NA	NA	NA		21.7315	21.3913	7.3793	7.38982	2.91979	1.54587	9.77604e-09	4.18704e-07	up	yes
chr2R	17121095	17124636	+	FBgn0266810	asRNA:CR45272	FBtr0345516	NA	NA	NA	NA		1.83845	1.66346	0.530172	0.451667	3.56668	1.83458	1.0443e-08	4.45837e-07	up	yes
chr2L	15277797	15279497	+	FBgn0263765	lncRNA:CR43682	FBtr0310479	NA	NA	NA	NA		2.53613	2.08488	0.432305	0.42417	5.39539	2.43173	1.13071e-08	4.81185e-07	up	yes
X	7500443	7501383	+	FBgn0264383	lncRNA:CR43835	FBtr0332278	NA	NA	NA	NA		17.1666	16.1995	5.4504	2.31857	4.29478	2.10258	1.16771e-08	4.95346e-07	up	yes
chr2L	20296643	20297299	-	FBgn0263333	lncRNA:CR43414	FBtr0308759;FBtr0308760	NA	NA	NA	NA		14.6295	15.3069	5.17157	4.59883	3.06399	1.61541	1.18768e-08	5.02218e-07	up	yes
chr3R	30135008	30137581	+	FBgn0267751	asRNA:CR46082	FBtr0347306	NA	NA	NA	NA		0.270425	0.267478	1.09023	1.1145	0.243976	-2.03519	1.27138e-08	5.3573e-07	down	yes
chr3L	19423758	19424146	+	FBgn0053255	CR33255	FBtr0347036	NA	NA	NA	NA	uncharacterized protein Dsimw501_GD27543, partial [Drosophila simulans]	9.06167	9.94124	2.36997	1.22295	5.289	2.40299	1.27497e-08	5.3573e-07	up	yes
chr3R	12223991	12225019	-	FBgn0038001	CG17404	FBtr0302311	GO:0004252(serine-type endopeptidase activity);GO:0005615(extracellular space);GO:0006508(proteolysis);GO:0008233(peptidase activity);GO:0008236(serine-type peptidase activity);GO:0016787(hydrolase activity)	NA	NA	NA	uncharacterized protein Dmel_CG17404 [Drosophila melanogaster]	0.436845	0.624331	2.51997	2.41086	0.215213	-2.21617	1.39242e-08	5.83239e-07	down	yes
chr2R	12386666	12390057	+	FBgn0033725	Cpr49Ac	FBtr0087916;FBtr0301372;FBtr0339631;FBtr0087917;FBtr0345948	GO:0005576(extracellular region);GO:0008010(structural constituent of chitin-based larval cuticle);GO:0031012(extracellular matrix);GO:0040003(chitin-based cuticle development);GO:0042302(structural constituent of cuticle);GO:0042381(hemolymph coagulation);GO:0042381(hemolymph coagulation)	NA	NA	NA	cuticular protein 49Ac, isoform C [Drosophila melanogaster]	11.7052	10.9706	2.42782	4.36411	3.33864	1.73926	1.40044e-08	5.84761e-07	up	yes
chr3R	12406532	12408107	+	FBgn0038038	CG5167	FBtr0082583	GO:0005739(mitochondrion);GO:0005811(lipid droplet);GO:0005886(plasma membrane);GO:0009247(glycolipid biosynthetic process);GO:0016020(membrane);GO:0016021(integral component of membrane);GO:0016491(oxidoreductase activity);GO:0055114(oxidation-reduction process)	NA	NA	NA	uncharacterized protein Dmel_CG5167 [Drosophila melanogaster]	15.1157	15.7285	29.8675	42.7646	0.424664	-1.23561	1.51814e-08	6.31928e-07	down	yes
chr3R	26015516	26016487	+	FBgn0266400	lncRNA:CR45040	FBtr0344311	NA	NA	NA	NA		4.73495	5.87674	0.528682	1.27326	5.88903	2.55803	1.61257e-08	6.69139e-07	up	yes
chr3R	29051056	29052267	+	FBgn0039628	CG11841	FBtr0085361	GO:0004252(serine-type endopeptidase activity);GO:0006508(proteolysis);GO:0008233(peptidase activity);GO:0008236(serine-type peptidase activity);GO:0016787(hydrolase activity)	NA	NA	NA	IP21814p, partial [Drosophila melanogaster]	26.2682	26.7014	6.82364	10.9993	2.97199	1.57143	1.62497e-08	6.72194e-07	up	yes
chr2L	20643351	20645791	-	FBgn0016054	phr6-4	FBtr0336829;FBtr0081404;FBtr0336830;FBtr0081405	GO:0003904(deoxyribodipyrimidine photo-lyase activity);GO:0016829(lyase activity);GO:0016829(lyase activity)	NA	K02295	NA	(6-4)-photolyase, isoform B [Drosophila melanogaster]	3.19252	3.01115	0.919564	0.925617	3.36209	1.74936	1.7113e-08	7.05714e-07	up	yes
chr3R	23361889	23363574	-	FBgn0039073	CG4408	FBtr0084431;FBtr0339619	GO:0004180(carboxypeptidase activity);GO:0004181(metallocarboxypeptidase activity);GO:0005615(extracellular space);GO:0006508(proteolysis);GO:0008270(zinc ion binding);GO:0016787(hydrolase activity);GO:0016787(hydrolase activity)	NA	NA	NA	uncharacterized protein Dmel_CG4408, isoform A [Drosophila melanogaster]	6.85771	6.42851	2.52686	1.96385	2.9586	1.56492	1.76356e-08	7.2502e-07	up	yes
chr3R	18721967	18722590	-	FBgn0085312	CG34283	FBtr0112479	NA	NA	NA	NA	uncharacterized protein Dmel_CG34283 [Drosophila melanogaster]	8.06796	7.79781	1.69599	2.21827	4.05333	2.01911	1.89696e-08	7.7746e-07	up	yes
chr3R	8819618	8821098	+	FBgn0262604	lncRNA:CR43130	FBtr0344598;FBtr0344597	NA	NA	NA	NA		10.4325	8.76733	2.4457	1.72415	4.60444	2.20303	1.93174e-08	7.89288e-07	up	yes
chr2L	2562483	2564830	-	FBgn0031432	Cyp309a1	FBtr0335166;FBtr0335167	GO:0004497(monooxygenase activity);GO:0005506(iron ion binding);GO:0005783(endoplasmic reticulum);GO:0005789(endoplasmic reticulum membrane);GO:0016020(membrane);GO:0016491(oxidoreductase activity);GO:0016705(oxidoreductase activity, acting on paired donors, with incorporation or reduction of molecular oxygen);GO:0020037(heme binding);GO:0031090(organelle membrane);GO:0043231(intracellular membra…	NA	K15006	EC:1.14.-.-	Cyp309a1, isoform B [Drosophila melanogaster]	9.73491	8.94635	2.96216	3.84307	2.74513	1.45688	1.98855e-08	8.10015e-07	up	yes
chr2L	10347851	10353905	-	FBgn0085396	CG34367	FBtr0301049;FBtr0112592;FBtr0333005	GO:0003677(DNA binding);GO:0005634(nucleus);GO:0006355(regulation of transcription, DNA-templated);GO:0007275(multicellular organism development);GO:0043565(sequence-specific DNA binding);GO:0043565(sequence-specific DNA binding)	NA	K09331	NA	uncharacterized protein Dmel_CG34367, isoform C [Drosophila melanogaster]	3.99783	3.52236	0.855109	1.19799	3.66285	1.87296	2.04703e-08	8.31294e-07	up	yes
X	20670832	20677063	-	FBgn0031128	hydra	FBtr0343572;FBtr0077295;FBtr0304578;FBtr0304574;FBtr0304577;FBtr0304575;FBtr0304576;FBtr0077294	GO:0003674(molecular_function);GO:0005575(cellular_component);GO:0008150(biological_process);GO:0008150(biological_process)	NA	NA	NA	FI16521p1, partial [Drosophila melanogaster]	111.531	114.372	56.6685	44.5976	2.23079	1.15755	2.0559e-08	8.32359e-07	up	yes
chr2R	18044046	18045073	-	FBgn0034291	CG5770	FBtr0086812	NA	NA	NA	NA	uncharacterized protein Dmel_CG5770 [Drosophila melanogaster]	0.396045	0.367065	1.51129	2.9794	0.169932	-2.55697	2.09102e-08	8.44011e-07	down	yes
chr3R	11151026	11153849	-	FBgn0040251	Ugt86Di	FBtr0346101;FBtr0082378	GO:0008152(metabolic process);GO:0008194(UDP-glycosyltransferase activity);GO:0015020(glucuronosyltransferase activity);GO:0016020(membrane);GO:0016021(integral component of membrane);GO:0016740(transferase activity);GO:0016757(transferase activity, transferring glycosyl groups);GO:0016758(transferase activity, transferring hexosyl groups);GO:0043231(intracellular membrane-bounded organelle);GO:0…	00040(Pentose and glucuronate interconversions - Drosophila melanogaster (fruit fly));00053(Ascorbate and aldarate metabolism - Drosophila melanogaster (fruit fly));00830(Retinol metabolism - Drosophila melanogaster (fruit fly));00860(Porphyrin and chlorophyll metabolism - Drosophila melanogaster (fruit fly));00980(Metabolism of xenobiotics by cytochrome P450 - Drosophila melanogaster (fruit fly)…	K00699	EC:2.4.1.17	IP02928p, partial [Drosophila melanogaster]	0.651274	0.540579	0.059652	0.126923	6.38806	2.67538	2.24601e-08	9.03831e-07	up	yes
chr2L	5062636	5063442	-	FBgn0264368	asRNA:CR43820	FBtr0332216	NA	NA	NA	NA		5.42248	5.7497	1.51835	1.40701	3.81908	1.93322	2.30321e-08	9.2406e-07	up	yes
chr3R	17286242	17287238	-	FBgn0263500	lncRNA:CR43489	FBtr0309518	NA	NA	NA	NA		5.58886	5.82055	1.51606	1.6065	3.65386	1.86942	2.328e-08	9.31198e-07	up	yes
chr3R	19288357	19289296	+	FBgn0263405	lncRNA:CR43451	FBtr0309184	NA	NA	NA	NA		3.67786	3.27719	12.4506	8.77162	0.327725	-1.60944	2.34581e-08	9.35516e-07	down	yes
X	10589089	10589985	+	FBgn0067052	Rab9D	FBtr0071490	GO:0000139(Golgi membrane);GO:0003924(GTPase activity);GO:0005525(GTP binding);GO:0006886(intracellular protein transport);GO:0010008(endosome membrane);GO:0016192(vesicle-mediated transport);GO:0031982(vesicle);GO:0032456(endocytic recycling);GO:0032482(Rab protein signal transduction)	NA	NA	NA	FI16814p1, partial [Drosophila melanogaster]	3.64109	2.93851	0.849285	0.611019	4.50564	2.17173	2.46534e-08	9.80249e-07	up	yes
chr3L	685942	687958	-	FBgn0035154	hiro	FBtr0072609	GO:0004180(carboxypeptidase activity);GO:0004185(serine-type carboxypeptidase activity);GO:0006508(proteolysis);GO:0016787(hydrolase activity);GO:0051603(proteolysis involved in cellular protein catabolic process)	NA	K09646	EC:3.4.16.-	uncharacterized protein Dmel_CG3344 [Drosophila melanogaster]	4.84922	4.35164	10.4819	13.1946	0.388608	-1.36361	2.63348e-08	1.04399e-06	down	yes
chr3L	13301635	13301922	+	FBgn0003034	SP	FBtr0075836	GO:0005179(hormone activity);GO:0005576(extracellular region);GO:0010469(regulation of signaling receptor activity);GO:0046008(regulation of female receptivity, post-mating)	NA	NA	NA		842.974	790.693	353.847	165.973	3.14275	1.65203	2.88506e-08	1.14033e-06	up	yes
chr3R	24049180	24050782	-	FBgn0264325	Atg6	FBtr0084590	GO:0000045(autophagosome assembly);GO:0000407(phagophore assembly site);GO:0003674(molecular_function);GO:0005515(protein binding);GO:0006897(endocytosis);GO:0006914(autophagy);GO:0006979(response to oxidative stress);GO:0006995(cellular response to nitrogen starvation);GO:0009267(cellular response to starvation);GO:0009306(protein secretion);GO:0016322(neuron remodeling);GO:0019898(extrinsic com…	04136(Autophagy - other - Drosophila melanogaster (fruit fly));04137(Mitophagy - animal - Drosophila melanogaster (fruit fly));04140(Autophagy - animal - Drosophila melanogaster (fruit fly));04215(Apoptosis - multiple species - Drosophila melanogaster (fruit fly))	K08334	NA	Autophagy-related 6 [Drosophila melanogaster]	5.21678	5.02374	11.8563	12.8921	0.413784	-1.27305	2.96345e-08	1.16784e-06	down	yes
chr3R	14244804	14245471	-	FBgn0038214	CG9616	FBtr0300059	NA	NA	NA	NA	IP04868p, partial [Drosophila melanogaster]	1.96672	2.0067	10.435	6.17042	0.239285	-2.0632	3.1162e-08	1.22442e-06	down	yes
chr3L	3314349	3314681	+	FBgn0052279	Drsl2	FBtr0073059	GO:0003674(molecular_function);GO:0005576(extracellular region);GO:0006952(defense response);GO:0042832(defense response to protozoan);GO:0050832(defense response to fungus)	NA	NA	NA	LP14083p, partial [Drosophila melanogaster]	0.868476	0.695851	3.27168	5.69559	0.174448	-2.51913	3.16863e-08	1.24136e-06	down	yes
chr3R	29369338	29369777	+	FBgn0267106	CG45546	FBtr0346200	GO:0003674(molecular_function);GO:0005575(cellular_component);GO:0008150(biological_process)	NA	NA	NA	uncharacterized protein Dmel_CG45546 [Drosophila melanogaster]	18.3332	21.7818	5.09663	6.66662	3.41019	1.76985	3.24849e-08	1.26891e-06	up	yes
chr2L	16788774	16790721	-	FBgn0000406	Cyt-b5-r	FBtr0080932;FBtr0331931	GO:0005739(mitochondrion);GO:0006629(lipid metabolic process);GO:0016020(membrane);GO:0016021(integral component of membrane);GO:0016491(oxidoreductase activity);GO:0020037(heme binding);GO:0046872(metal ion binding);GO:0055114(oxidation-reduction process);GO:0055114(oxidation-reduction process)	NA	NA	NA	cytochrome b5-related, isoform A [Drosophila melanogaster]	326.278	325.922	152.736	157.929	2.09936	1.06995	3.29588e-08	1.28366e-06	up	yes
chr2L	18251381	18252697	+	FBgn0263325	lncRNA:CR43406	FBtr0347191;FBtr0347192	NA	NA	NA	NA		0.827478	0.746799	3.08125	3.25367	0.248508	-2.00864	3.38655e-08	1.31513e-06	down	yes
chr2R	16750776	16751495	-	FBgn0053530	Acp53C14c	FBtr0303024;FBtr0091496	GO:0003674(molecular_function);GO:0005615(extracellular space);GO:0032504(multicellular organism reproduction);GO:0032504(multicellular organism reproduction)	NA	NA	NA	accessory gland protein 53C14c, isoform A [Drosophila melanogaster]	52.5032	52.5499	23.4754	22.663	2.27691	1.18708	3.40541e-08	1.31861e-06	up	yes
chr3R	15137148	15139007	+	FBgn0038291	CG3984	FBtr0083025	NA	NA	NA	NA	uncharacterized protein Dmel_CG3984 [Drosophila melanogaster]	43.0087	39.0461	20.7081	18.1378	2.11231	1.07882	3.42726e-08	1.32202e-06	up	yes
chr2L	14974468	14975001	+	FBgn0266870	lncRNA:CR45331	FBtr0345724	NA	NA	NA	NA		3.7258	2.76962	0.626907	0.648658	5.0922	2.34829	3.43408e-08	1.32202e-06	up	yes
X	15876368	15887311	-	FBgn0260938	tay	FBtr0310066;FBtr0310065;FBtr0074167;FBtr0340414	GO:0005634(nucleus);GO:0007628(adult walking behavior);GO:0007633(pattern orientation);GO:0008586(imaginal disc-derived wing vein morphogenesis);GO:0042059(negative regulation of epidermal growth factor receptor signaling pathway);GO:0042059(negative regulation of epidermal growth factor receptor signaling pathway)	NA	K23214	NA	tay bridge, isoform A [Drosophila melanogaster]	8.68964	8.64211	4.50795	3.34498	2.20704	1.14211	3.61171e-08	1.3864e-06	up	yes
chr3R	9687402	9692794	-	FBgn0053105	p24-2	FBtr0303038;FBtr0082093	GO:0005215(transporter activity);GO:0005783(endoplasmic reticulum);GO:0005789(endoplasmic reticulum membrane);GO:0005793(endoplasmic reticulum-Golgi intermediate compartment);GO:0005794(Golgi apparatus);GO:0006886(intracellular protein transport);GO:0006888(endoplasmic reticulum to Golgi vesicle-mediated transport);GO:0007030(Golgi organization);GO:0016020(membrane);GO:0016021(integral component …	NA	K20346	NA	p24-related-2, isoform A [Drosophila melanogaster]	0.174101	0.197747	1.48832	0.622836	0.176135	-2.50525	3.623e-08	1.38673e-06	down	yes
X	17899702	17906025	+	FBgn0052495	Gss2	FBtr0300979;FBtr0340370;FBtr0300975;FBtr0300977;FBtr0300978;FBtr0089800;FBtr0300976	GO:0000166(nucleotide binding);GO:0000287(magnesium ion binding);GO:0004363(glutathione synthase activity);GO:0005524(ATP binding);GO:0005829(cytosol);GO:0006520(cellular amino acid metabolic process);GO:0006750(glutathione biosynthetic process);GO:0016874(ligase activity);GO:0042803(protein homodimerization activity);GO:0043295(glutathione binding);GO:0045471(response to ethanol);GO:0046872(meta…	NA	NA	NA	glutathione synthetase, isoform K [Drosophila melanogaster]	19.452	21.7609	6.39222	9.76542	2.55068	1.35088	3.67506e-08	1.40263e-06	up	yes
chr2L	114726	156030	+	FBgn0031228	ND-15	FBtr0301887;FBtr0078117;FBtr0078118;FBtr0330640;FBtr0330641;FBtr0330642;FBtr0330638;FBtr0301886;FBtr0306542	GO:0003954(NADH dehydrogenase activity);GO:0005747(mitochondrial respiratory chain complex I);GO:0006120(mitochondrial electron transport, NADH to ubiquinone);GO:0016491(oxidoreductase activity);GO:0055114(oxidation-reduction process);GO:0055114(oxidation-reduction process)	00190(Oxidative phosphorylation - Drosophila melanogaster (fruit fly));01100(Metabolic pathways - Drosophila melanogaster (fruit fly));01100(Metabolic pathways - Drosophila melanogaster (fruit fly))	K03938	NA	NADH dehydrogenase (ubiquinone) 15 kDa subunit, isoform A [Drosophila melanogaster]	107.31	96.23	195.34	229.384	0.479229	-1.06121	3.73989e-08	1.42329e-06	down	yes
chr3L	13343550	13344250	-	FBgn0265752	lncRNA:CR44559	FBtr0340714	NA	NA	NA	NA		3.48099	2.57552	0.625578	0.204734	7.29425	2.86676	3.78341e-08	1.43576e-06	up	yes
chr3L	17400272	17401348	-	FBgn0026197	lncRNA:noe	FBtr0445670	NA	NA	NA	NA		34.2162	36.9692	13.1053	16.8171	2.379	1.25036	3.8246e-08	1.44726e-06	up	yes
chr2R	9078721	9082374	+	FBgn0025709	CNT2	FBtr0088562;FBtr0088561;FBtr0088560	GO:0005337(nucleoside transmembrane transporter activity);GO:0005415(nucleoside:sodium symporter activity);GO:0005887(integral component of plasma membrane);GO:0016020(membrane);GO:0016021(integral component of membrane);GO:1901642(nucleoside transmembrane transport);GO:1901642(nucleoside transmembrane transport)	NA	K11536	NA	concentrative nucleoside transporter 2, isoform A [Drosophila melanogaster]	2.24268	1.81418	5.34211	5.6108	0.370391	-1.43288	4.01437e-08	1.51477e-06	down	yes
chr2R	20503584	20504202	+	FBgn0034509	Obp57c	FBtr0086292	GO:0005549(odorant binding);GO:0005575(cellular_component);GO:0005576(extracellular region);GO:0005615(extracellular space);GO:0007606(sensory perception of chemical stimulus);GO:0007608(sensory perception of smell);GO:0050896(response to stimulus);GO:1990834(response to odorant)	NA	NA	NA	Odorant-binding protein 57c [Drosophila melanogaster]	98.6298	103.115	50.1817	41.2749	2.20591	1.14138	4.12533e-08	1.55224e-06	up	yes
chr3R	15667978	15668676	+	FBgn0264431	lncRNA:CR43849	FBtr0332551	NA	NA	NA	NA		3.98696	3.3849	12.263	10.2539	0.327393	-1.61091	4.38544e-08	1.64547e-06	down	yes
chr2R	18860375	18862078	-	FBgn0034406	Jheh3	FBtr0086622	GO:0003824(catalytic activity);GO:0005783(endoplasmic reticulum);GO:0005789(endoplasmic reticulum membrane);GO:0016020(membrane);GO:0016787(hydrolase activity);GO:0019439(aromatic compound catabolic process);GO:0033961(cis-stilbene-oxide hydrolase activity)	00981(Insect hormone biosynthesis - Drosophila melanogaster (fruit fly))	K10719	NA	juvenile hormone epoxide hydrolase 3 [Drosophila melanogaster]	11.3872	10.7321	21.5612	27.9141	0.447078	-1.1614	4.73716e-08	1.77244e-06	down	yes
chr2L	17627859	17628389	+	FBgn0262356	CG43054	FBtr0304636	GO:0003674(molecular_function);GO:0005575(cellular_component);GO:0008150(biological_process);GO:0016020(membrane);GO:0016021(integral component of membrane)	NA	NA	NA	uncharacterized protein Dmel_CG43054 [Drosophila melanogaster]	13.2183	13.8993	4.75257	3.21287	3.40441	1.76741	4.91736e-08	1.83471e-06	up	yes
chr2R	6831296	6831793	-	FBgn0085244	CG34215	FBtr0112408	GO:0051607(defense response to virus)	NA	NA	NA	LP20105p, partial [Drosophila melanogaster]	39.4901	41.3436	16.278	15.9075	2.51149	1.32855	5.1829e-08	1.92839e-06	up	yes
chr3R	24109944	24112389	-	FBgn0039150	CG13605	FBtr0300705	GO:0005575(cellular_component);GO:0008150(biological_process);GO:0008270(zinc ion binding);GO:0016020(membrane);GO:0016021(integral component of membrane)	NA	NA	NA	uncharacterized protein Dmel_CG13605 [Drosophila melanogaster]	3.66259	3.51143	7.78256	9.99418	0.403562	-1.30914	5.87052e-08	2.17814e-06	down	yes
chr3R	19613381	19615784	+	FBgn0038719	CG16727	FBtr0083780	GO:0005887(integral component of plasma membrane);GO:0008514(organic anion transmembrane transporter activity);GO:0016020(membrane);GO:0016021(integral component of membrane);GO:0022857(transmembrane transporter activity);GO:0055085(transmembrane transport)	NA	NA	NA	uncharacterized protein Dmel_CG16727 [Drosophila melanogaster]	11.8561	12.9092	5.6003	4.52548	2.44576	1.29028	6.12598e-08	2.26661e-06	up	yes
chr2L	8030721	8040826	+	FBgn0044323	Cka	FBtr0306001;FBtr0079537;FBtr0333096;FBtr0306000;FBtr0079536;FBtr0079539;FBtr0079538	GO:0005515(protein binding);GO:0005634(nucleus);GO:0005654(nucleoplasm);GO:0005737(cytoplasm);GO:0005829(cytosol);GO:0007254(JNK cascade);GO:0007391(dorsal closure);GO:0016301(kinase activity);GO:0016310(phosphorylation);GO:0035331(negative regulation of hippo signaling);GO:0042332(gravitaxis);GO:0046330(positive regulation of JNK cascade);GO:0046579(positive regulation of Ras protein signal tran…	04013(MAPK signaling pathway - fly - Drosophila melanogaster (fruit fly));04013(MAPK signaling pathway - fly - Drosophila melanogaster (fruit fly))	K17608	NA	connector of kinase to AP-1, isoform A [Drosophila melanogaster]	31.935	33.9842	15.2706	16.068	2.10345	1.07276	6.38126e-08	2.35453e-06	up	yes
chr3R	6689602	6690239	-	FBgn0004778	Ccp84Af	FBtr0081695	GO:0008010(structural constituent of chitin-based larval cuticle);GO:0031012(extracellular matrix);GO:0040003(chitin-based cuticle development);GO:0042302(structural constituent of cuticle)	NA	NA	NA	IP21134p, partial [Drosophila melanogaster]	2.66825	2.75955	0.179144	0.581183	7.13877	2.83568	6.73776e-08	2.4792e-06	up	yes
chr3L	19454760	19455672	+	FBgn0266983	lncRNA:CR45434	FBtr0345885	NA	NA	NA	NA		4.14716	3.66689	1.11011	0.877734	3.93092	1.97487	7.15577e-08	2.62575e-06	up	yes
chr2L	10527572	10531778	+	FBgn0032264	Lip4	FBtr0080093;FBtr0304119;FBtr0331672	GO:0016042(lipid catabolic process);GO:0016298(lipase activity);GO:0016787(hydrolase activity);GO:0016788(hydrolase activity, acting on ester bonds);GO:0044255(cellular lipid metabolic process);GO:0044255(cellular lipid metabolic process)	00100(Steroid biosynthesis - Drosophila melanogaster (fruit fly));04142(Lysosome - Drosophila melanogaster (fruit fly));04142(Lysosome - Drosophila melanogaster (fruit fly))	K01052	EC:3.1.1.13	lipase 4, isoform A [Drosophila melanogaster]	20.3779	23.9169	10.9964	7.80833	2.35551	1.23604	8.60019e-08	3.1471e-06	up	yes
chr4	557025	557854	-	FBgn0264618	lncRNA:CR43958	FBtr0333707	NA	NA	NA	NA		8.47526	8.63374	2.94532	1.95848	3.48893	1.80278	8.62653e-08	3.14809e-06	up	yes
chr3R	21365609	21370249	+	FBgn0261843	pre-mod(mdg4)-W	FBtr0303408;FBtr0433510	NA	NA	NA	NA	GD19417 [Drosophila simulans]	2.50751	2.36969	0.974092	0.644415	3.0134	1.59139	8.91149e-08	3.2432e-06	up	yes
chr3L	15649936	15650541	+	FBgn0004589	Eig71Eb	FBtr0075571;FBtr0303460	GO:0005576(extracellular region);GO:0042742(defense response to bacterium);GO:0042742(defense response to bacterium)	NA	NA	NA	MIP14174p, partial [Drosophila melanogaster]	3.26905	3.129	0.763717	0.28971	6.07356	2.60254	8.95049e-08	3.24852e-06	up	yes
chr3R	29922216	29923455	+	FBgn0003357	Jon99Ciii	FBtr0085502;FBtr0346340	GO:0004252(serine-type endopeptidase activity);GO:0006508(proteolysis);GO:0008233(peptidase activity);GO:0008236(serine-type peptidase activity);GO:0016787(hydrolase activity);GO:0016787(hydrolase activity)	NA	NA	NA	jonah 99Cii [Drosophila melanogaster]	18.9557	17.3949	8.09854	6.52468	2.48582	1.31372	9.88533e-08	3.57806e-06	up	yes
chr3R	24058287	24062815	+	FBgn0040283	SMC1	FBtr0084541	GO:0003682(chromatin binding);GO:0005515(protein binding);GO:0005524(ATP binding);GO:0005634(nucleus);GO:0005694(chromosome);GO:0005700(polytene chromosome);GO:0008278(cohesin complex);GO:0010629(negative regulation of gene expression);GO:0016319(mushroom body development);GO:0016322(neuron remodeling);GO:0035327(transcriptionally active chromatin);GO:0046982(protein heterodimerization activity);…	NA	K06636	NA	structural maintenance of chromosomes 1 [Drosophila melanogaster]	4.57165	4.04307	9.70494	8.46381	0.474151	-1.07658	1.00012e-07	3.60097e-06	down	yes
chr3R	23532945	23534767	-	FBgn0039085	CG10170	FBtr0084420	GO:0008152(metabolic process);GO:0008194(UDP-glycosyltransferase activity);GO:0015020(glucuronosyltransferase activity);GO:0016020(membrane);GO:0016021(integral component of membrane);GO:0016740(transferase activity);GO:0016757(transferase activity, transferring glycosyl groups);GO:0016758(transferase activity, transferring hexosyl groups);GO:0043231(intracellular membrane-bounded organelle)	NA	NA	NA	uncharacterized protein Dmel_CG10170 [Drosophila melanogaster]	3.98762	3.71171	8.57967	9.88948	0.416875	-1.26231	1.00027e-07	3.60097e-06	down	yes
chr2L	14013004	14019328	+	FBgn0027348	bgm	FBtr0080590;FBtr0346624	GO:0000166(nucleotide binding);GO:0001676(long-chain fatty acid metabolic process);GO:0003824(catalytic activity);GO:0004467(long-chain fatty acid-CoA ligase activity);GO:0005524(ATP binding);GO:0005575(cellular_component);GO:0005623(cell);GO:0006629(lipid metabolic process);GO:0006631(fatty acid metabolic process);GO:0006633(fatty acid biosynthetic process);GO:0015645(fatty acid ligase activity)…	00061(Fatty acid biosynthesis - Drosophila melanogaster (fruit fly));00071(Fatty acid degradation - Drosophila melanogaster (fruit fly));01100(Metabolic pathways - Drosophila melanogaster (fruit fly));01212(Fatty acid metabolism - Drosophila melanogaster (fruit fly));01212(Fatty acid metabolism - Drosophila melanogaster (fruit fly))	K15013	EC:6.2.1.3	bubblegum, isoform A [Drosophila melanogaster]	9.53544	10.1163	18.8557	21.2853	0.489566	-1.03042	1.07529e-07	3.85961e-06	down	yes
chr3L	17754936	17764158	-	FBgn0043025	Adgf-A2	FBtr0075192	GO:0004000(adenosine deaminase activity);GO:0005615(extracellular space);GO:0006154(adenosine catabolic process);GO:0007286(spermatid development);GO:0008083(growth factor activity);GO:0010469(regulation of signaling receptor activity);GO:0016020(membrane);GO:0016021(integral component of membrane);GO:0016787(hydrolase activity);GO:0019239(deaminase activity);GO:0043103(hypoxanthine salvage);GO:0…	00230(Purine metabolism - Drosophila melanogaster (fruit fly));01100(Metabolic pathways - Drosophila melanogaster (fruit fly))	K19572	EC:3.5.4.4	adenosine deaminase-related growth factor A2, isoform A [Drosophila melanogaster]	60.7159	60.1198	30.402	28.8649	2.03884	1.02775	1.07791e-07	3.85961e-06	up	yes
chr3L	5131545	5132127	+	FBgn0040842	CG15212	FBtr0077163	NA	NA	NA	NA	PREDICTED: uncharacterized protein LOC108034675 [Drosophila biarmipes]	14.3673	13.251	4.76861	3.29771	3.4239	1.77564	1.08864e-07	3.88757e-06	up	yes
chr2R	15689826	15691014	+	FBgn0050090	CG30090	FBtr0087279	GO:0004252(serine-type endopeptidase activity);GO:0006508(proteolysis);GO:0008233(peptidase activity);GO:0008236(serine-type peptidase activity);GO:0016787(hydrolase activity)	NA	NA	NA	uncharacterized protein Dmel_CG30090 [Drosophila melanogaster]	4.16146	4.6458	1.18759	1.26692	3.58819	1.84326	1.2092e-07	4.30656e-06	up	yes
chr2R	18536767	18539416	+	FBgn0266488	CG45087	FBtr0344533	GO:0003674(molecular_function);GO:0005575(cellular_component);GO:0008150(biological_process)	NA	NA	NA	phosphoenolpyruvate carboxykinase [Drosophila melanogaster]	762.626	774.3	336.108	387.791	2.12312	1.08619	1.22231e-07	4.34163e-06	up	yes
chr2R	22318995	22320895	-	FBgn0265977	lncRNA:CR44756	FBtr0342994	NA	NA	NA	NA		1.9367	1.15869	4.45978	6.1369	0.292109	-1.77542	1.227e-07	4.34671e-06	down	yes
chr2R	24631063	24632923	+	FBgn0015040	Cyp9c1	FBtr0072321	GO:0004497(monooxygenase activity);GO:0005506(iron ion binding);GO:0005783(endoplasmic reticulum);GO:0005789(endoplasmic reticulum membrane);GO:0016020(membrane);GO:0016491(oxidoreductase activity);GO:0016705(oxidoreductase activity, acting on paired donors, with incorporation or reduction of molecular oxygen);GO:0020037(heme binding);GO:0031090(organelle membrane);GO:0043231(intracellular membra…	NA	K15003	EC:1.14.-.-	cytochrome P450-9c1 [Drosophila melanogaster]	8.0648	8.48367	3.4086	3.09901	2.54294	1.3465	1.25964e-07	4.45049e-06	up	yes
chr3R	4256972	4258444	+	FBgn0041621	Or82a	FBtr0078977	GO:0004984(olfactory receptor activity);GO:0005549(odorant binding);GO:0005615(extracellular space);GO:0005886(plasma membrane);GO:0007165(signal transduction);GO:0007608(sensory perception of smell);GO:0016020(membrane);GO:0016021(integral component of membrane);GO:0032504(multicellular organism reproduction);GO:0032590(dendrite membrane);GO:0050896(response to stimulus);GO:0050911(detection of …	NA	K22984	NA	odorant receptor 82a [Drosophila melanogaster]	0.226028	0.269773	1.48199	0.93857	0.204829	-2.28751	1.36764e-07	4.81931e-06	down	yes
chr2R	22740999	22798289	-	FBgn0259145	CG42260	FBtr0299573;FBtr0330241	GO:0005216(ion channel activity);GO:0005221(intracellular cyclic nucleotide activated cation channel activity);GO:0005222(intracellular cAMP-activated cation channel activity);GO:0005223(intracellular cGMP-activated cation channel activity);GO:0005249(voltage-gated potassium channel activity);GO:0005622(intracellular);GO:0005887(integral component of plasma membrane);GO:0006811(ion transport);GO:…	NA	NA	NA	uncharacterized protein Dmel_CG42260, isoform A [Drosophila melanogaster]	2.39211	1.64809	0.797552	0.459329	3.21447	1.68458	1.43459e-07	5.04187e-06	up	yes
chr2L	11034795	11035308	+	FBgn0040967	CG18666	FBtr0080160	GO:0003674(molecular_function);GO:0004864(protein phosphatase inhibitor activity);GO:0005575(cellular_component);GO:0009966(regulation of signal transduction);GO:0032515(negative regulation of phosphoprotein phosphatase activity);GO:0043666(regulation of phosphoprotein phosphatase activity)	NA	NA	NA	IP05681p, partial [Drosophila melanogaster]	18.9925	15.9801	6.48036	4.13446	3.29469	1.72014	1.4463e-07	5.06967e-06	up	yes
X	14784664	14786551	-	FBgn0015010	Ag5r	FBtr0333658;FBtr0073937;FBtr0305582	GO:0003674(molecular_function);GO:0005576(extracellular region);GO:0005615(extracellular space);GO:0008150(biological_process);GO:0032504(multicellular organism reproduction);GO:0032504(multicellular organism reproduction)	NA	NA	NA	antigen 5-related, partial [Drosophila melanogaster]	58.2362	58.6087	30.358	28.1934	1.9956	0.99682	1.45768e-07	5.07804e-06	up	no
X	10368052	10384183	+	FBgn0028480	CG17841	FBtr0071444;FBtr0473369	GO:0016020(membrane);GO:0016021(integral component of membrane);GO:0016021(integral component of membrane)	NA	NA	NA	uncharacterized protein Dmel_CG17841 [Drosophila melanogaster]	67.6307	71.051	34.8958	32.5821	2.05522	1.03929	1.4616e-07	5.07804e-06	up	yes
X	21328613	21339676	-	FBgn0015558	tty	FBtr0329901;FBtr0329900;FBtr0329903;FBtr0333749;FBtr0077224;FBtr0329902	GO:0005229(intracellular calcium activated chloride channel activity);GO:0005254(chloride channel activity);GO:0005886(plasma membrane);GO:0006811(ion transport);GO:0006821(chloride transport);GO:0008150(biological_process);GO:0016020(membrane);GO:0016021(integral component of membrane);GO:0034220(ion transmembrane transport);GO:0034707(chloride channel complex);GO:0072320(volume-sensitive chlori…	NA	K22641	NA	tweety [Drosophila melanogaster]	8.63819	8.62377	1.64364	3.68427	3.23991	1.69596	1.46288e-07	5.07804e-06	up	yes
chr2L	3692699	3693182	-	FBgn0031559	CG3513	FBtr0077549	GO:0004867(serine-type endopeptidase inhibitor activity);GO:0010951(negative regulation of endopeptidase activity)	NA	NA	NA	uncharacterized protein Dmel_CG3513 [Drosophila melanogaster]	28.6256	28.1405	55.7776	74.8574	0.43454	-1.20244	1.46394e-07	5.07804e-06	down	yes
chr2L	2517205	2518845	+	FBgn0267738	asRNA:CR46069	FBtr0347298	NA	NA	NA	NA		1.61406	1.78117	0.474167	0.352299	4.10814	2.03848	1.48095e-07	5.12371e-06	up	yes
chr2L	11282090	11284335	+	FBgn0020270	mre11	FBtr0080213	GO:0000723(telomere maintenance);GO:0000724(double-strand break repair via homologous recombination);GO:0000784(nuclear chromosome, telomeric region);GO:0004518(nuclease activity);GO:0004519(endonuclease activity);GO:0004527(exonuclease activity);GO:0005634(nucleus);GO:0006281(DNA repair);GO:0006302(double-strand break repair);GO:0006303(double-strand break repair via nonhomologous end joining);G…	03440(Homologous recombination - Drosophila melanogaster (fruit fly));03450(Non-homologous end-joining - Drosophila melanogaster (fruit fly))	K10865	NA	meiotic recombination 11 [Drosophila melanogaster]	4.8916	5.18851	1.98677	1.57502	2.83007	1.50084	1.48719e-07	5.13195e-06	up	yes
X	9963453	9964878	-	FBgn0030163	CG1791	FBtr0071429;FBtr0336907;FBtr0112968	GO:0005615(extracellular space);GO:0007171(activation of transmembrane receptor protein tyrosine kinase activity);GO:0030297(transmembrane receptor protein tyrosine kinase activator activity);GO:0043066(negative regulation of apoptotic process);GO:0043066(negative regulation of apoptotic process)	NA	NA	NA	uncharacterized protein Dmel_CG1791, isoform C [Drosophila melanogaster]	11.4872	10.7392	4.69503	3.99043	2.55903	1.3556	1.49609e-07	5.14934e-06	up	yes
chr3L	9386112	9386463	+	FBgn0263493	CR43482	FBtr0309505	NA	NA	NA	NA		737.896	701.355	114.485	289.024	3.56684	1.83465	1.51235e-07	5.19188e-06	up	yes
chr2L	16245835	16251788	-	FBgn0284225	CG46309	FBtr0452124	NA	NA	NA	NA	PRL-1 phosphatase, isoform B [Drosophila melanogaster]	4.72581	4.62945	12.4598	8.6982	0.442161	-1.17736	1.58814e-07	5.43805e-06	down	yes
chr2R	25167659	25169855	+	FBgn0054038	CG34038	FBtr0299878;FBtr0307197	GO:0003674(molecular_function);GO:0005575(cellular_component);GO:0008150(biological_process);GO:0016020(membrane);GO:0016021(integral component of membrane);GO:0016021(integral component of membrane)	NA	NA	NA	uncharacterized protein Dmel_CG34038, isoform C [Drosophila melanogaster]	3.98165	4.60129	1.19137	1.29943	3.44587	1.78487	1.59752e-07	5.45613e-06	up	yes
chr3R	14840749	14841360	-	FBgn0267688	lncRNA:CR46024	FBtr0347180	NA	NA	NA	NA		2.97318	2.89364	0.728718	0.610619	4.38039	2.13106	1.62835e-07	5.54721e-06	up	yes
chr3R	13376903	13377395	+	FBgn0264987	lncRNA:CR44138	FBtr0335457	NA	NA	NA	NA		10.5614	12.3184	3.82509	2.81191	3.4473	1.78547	1.68824e-07	5.72426e-06	up	yes
chr2R	20150683	20150945	+	FBgn0266764	lncRNA:CR45229	FBtr0345372	NA	NA	NA	NA		10.1056	7.82465	2.32864	1.05176	5.30419	2.40713	1.68891e-07	5.72426e-06	up	yes
chr3R	14375399	14377344	-	FBgn0266248	lncRNA:CR44943	FBtr0343915	NA	NA	NA	NA		5.65097	4.71284	1.95795	1.71734	2.81986	1.49562	1.72727e-07	5.8394e-06	up	yes
chr3R	12214501	12215659	+	FBgn0037997	CG14742	FBtr0306051	NA	NA	NA	NA		2.52318	6.63077	15.3053	29.7496	0.203173	-2.29922	1.73288e-07	5.84352e-06	down	yes
X	5988791	5992640	+	FBgn0029831	CG5966	FBtr0343294;FBtr0070866	GO:0005575(cellular_component);GO:0005576(extracellular region);GO:0006629(lipid metabolic process);GO:0016042(lipid catabolic process);GO:0016298(lipase activity);GO:0016787(hydrolase activity);GO:0046872(metal ion binding);GO:0052689(carboxylic ester hydrolase activity);GO:0080030(methyl indole-3-acetate esterase activity);GO:0080030(methyl indole-3-acetate esterase activity)	NA	NA	NA	uncharacterized protein Dmel_CG5966, isoform A [Drosophila melanogaster]	36.666	36.2804	15.2137	18.7943	2.14498	1.10096	1.80572e-07	6.0738e-06	up	yes
chr3L	15697594	15699850	-	FBgn0041160	comm2	FBtr0075580	GO:0003674(molecular_function);GO:0005575(cellular_component);GO:0005886(plasma membrane);GO:0007411(axon guidance);GO:0008150(biological_process);GO:0016020(membrane);GO:0016021(integral component of membrane)	NA	NA	NA	comm2 [Drosophila melanogaster]	25.6671	25.2504	12.8583	10.4997	2.17987	1.12424	1.93595e-07	6.49544e-06	up	yes
chr2L	20664882	20668605	+	FBgn0266356	lncRNA:CR45004	FBtr0344107	NA	NA	NA	NA		1.19585	1.35941	0.372157	0.372946	3.42941	1.77796	2.00653e-07	6.71531e-06	up	yes
chr3L	22868380	22872231	-	FBgn0010348	Arf79F	FBtr0078574;FBtr0078571;FBtr0299907;FBtr0078575;FBtr0112858;FBtr0299906;FBtr0332054;FBtr0078573	GO:0000166(nucleotide binding);GO:0001745(compound eye morphogenesis);GO:0003924(GTPase activity);GO:0005525(GTP binding);GO:0005622(intracellular);GO:0005737(cytoplasm);GO:0005794(Golgi apparatus);GO:0005795(Golgi stack);GO:0005829(cytosol);GO:0005886(plasma membrane);GO:0006886(intracellular protein transport);GO:0006892(post-Golgi vesicle-mediated transport);GO:0006893(Golgi to plasma membrane…	04144(Endocytosis - Drosophila melanogaster (fruit fly));04144(Endocytosis - Drosophila melanogaster (fruit fly))	K07937	NA	ADP-ribosylation factor 1 isoform X1 [Penaeus vannamei]	84.7	78.1112	189.735	141.006	0.492262	-1.0225	2.12343e-07	7.08876e-06	down	yes
chr3L	2088166	2089626	+	FBgn0262107	asRNA:CR42860	FBtr0304033;FBtr0304032;FBtr0309034	NA	NA	NA	NA		2.95991	2.80861	6.66847	8.03595	0.392298	-1.34998	2.17053e-07	7.22786e-06	down	yes
X	18129585	18130178	-	FBgn0262607	CG43133	FBtr0305281	GO:0003674(molecular_function);GO:0005575(cellular_component);GO:0008150(biological_process)	NA	NA	NA	uncharacterized protein Dmel_CG43133 [Drosophila melanogaster]	8.6463	8.74548	2.80961	1.57329	3.9681	1.98845	2.32337e-07	7.71752e-06	up	yes
chr3L	5424109	5442399	+	FBgn0085420	DIP-delta	FBtr0290012;FBtr0333612;FBtr0333611	GO:0005515(protein binding);GO:0005887(integral component of plasma membrane);GO:0005918(septate junction);GO:0019991(septate junction assembly);GO:0050808(synapse organization);GO:0050808(synapse organization)	NA	NA	NA	IP08460p, partial [Drosophila melanogaster]	7.24103	6.84175	3.14904	3.37051	2.16009	1.11109	2.35347e-07	7.79807e-06	up	yes
chr3R	20873938	20874522	+	FBgn0038838	TotB	FBtr0083973	GO:0002376(immune system process);GO:0003674(molecular_function);GO:0005576(extracellular region);GO:0005615(extracellular space);GO:0009408(response to heat);GO:0009411(response to UV);GO:0009617(response to bacterium);GO:0034605(cellular response to heat);GO:0034644(cellular response to UV);GO:0045087(innate immune response)	NA	NA	NA	mutant stress-inducible humoral factor Turandot B, partial [Drosophila melanogaster]	3.99661	4.69132	1.19958	0.553723	4.95519	2.30894	2.61565e-07	8.64527e-06	up	yes
chr3L	961769	962471	+	FBgn0267459	lncRNA:CR45809	FBtr0346830	NA	NA	NA	NA		1.49294	1.24679	4.91343	4.57061	0.288878	-1.79147	2.76317e-07	9.11024e-06	down	yes
chr3L	16422795	16451958	-	FBgn0261799	dsx-c73A	FBtr0075409	GO:0005214(structural constituent of chitin-based cuticle);GO:0005576(extracellular region);GO:0040003(chitin-based cuticle development);GO:0098595(perivitelline space)	NA	NA	NA	doublesex cognate 73A [Drosophila melanogaster]	0.644201	0.795441	0.162019	0.196329	4.01744	2.00628	2.9653e-07	9.75254e-06	up	yes
chr2L	2517102	2518037	-	FBgn0031430	CG3528	FBtr0077781	NA	NA	NA	NA	uncharacterized protein Dmel_CG3528 [Drosophila melanogaster]	11.381	10.2292	2.94467	4.23603	3.00948	1.58952	3.08637e-07	1.01257e-05	up	yes
chr3L	6724902	6725279	-	FBgn0265716	lncRNA:CR44523	FBtr0340649	NA	NA	NA	NA		2.81706	2.81299	0.593622	0.61076	4.67464	2.22486	3.16822e-07	1.03687e-05	up	yes
chr3L	22712155	22713660	+	FBgn0037181	CG11370	FBtr0330172;FBtr0078522	NA	NA	NA	NA	uncharacterized protein Dmel_CG11370, isoform B [Drosophila melanogaster]	0.392927	0.33773	1.32717	1.54683	0.25423	-1.9758	3.18879e-07	1.04105e-05	down	yes
X	2706151	2707427	-	FBgn0024995	CG2680	FBtr0273279	GO:0004721(phosphoprotein phosphatase activity);GO:0005737(cytoplasm);GO:0005829(cytosol);GO:0006470(protein dephosphorylation);GO:0016311(dephosphorylation);GO:0016787(hydrolase activity);GO:0016791(phosphatase activity)	00981(Insect hormone biosynthesis - Drosophila melanogaster (fruit fly))	K21013	EC:3.1.3.-	EG:100G10.4 [Drosophila melanogaster]	13.724	14.7474	26.0747	36.2307	0.456964	-1.12985	3.41931e-07	1.11357e-05	down	yes
chr3R	15896926	15904521	-	FBgn0027657	glob1	FBtr0344381;FBtr0083248;FBtr0300895;FBtr0083245;FBtr0083247;FBtr0083246	GO:0004601(peroxidase activity);GO:0005344(oxygen carrier activity);GO:0005506(iron ion binding);GO:0005737(cytoplasm);GO:0005886(plasma membrane);GO:0015671(oxygen transport);GO:0019825(oxygen binding);GO:0020037(heme binding);GO:0046872(metal ion binding);GO:0098869(cellular oxidant detoxification);GO:0098869(cellular oxidant detoxification)	NA	K21894	NA	globin 1, isoform B [Drosophila melanogaster]	63.5797	66.0656	35.3188	29.7179	1.99342	0.995243	3.64635e-07	1.18462e-05	up	no
chr2L	17893812	17894734	+	FBgn0263339	lncRNA:CR43420	FBtr0308769	NA	NA	NA	NA		3.206	2.82108	0.711785	0.863857	3.82515	1.93552	3.66708e-07	1.18845e-05	up	yes
chr3R	30194790	30196228	-	FBgn0039755	CG15531	FBtr0085572	GO:0004768(stearoyl-CoA 9-desaturase activity);GO:0005506(iron ion binding);GO:0005789(endoplasmic reticulum membrane);GO:0006629(lipid metabolic process);GO:0006633(fatty acid biosynthetic process);GO:0006636(unsaturated fatty acid biosynthetic process);GO:0016020(membrane);GO:0016021(integral component of membrane);GO:0016491(oxidoreductase activity);GO:0016717(oxidoreductase activity, acting o…	01040(Biosynthesis of unsaturated fatty acids - Drosophila melanogaster (fruit fly));01100(Metabolic pathways - Drosophila melanogaster (fruit fly));01212(Fatty acid metabolism - Drosophila melanogaster (fruit fly))	K00507	EC:1.14.19.1	IP11109p, partial [Drosophila melanogaster]	31.8326	32.2256	55.0505	75.4178	0.490986	-1.02625	3.78961e-07	1.22519e-05	down	yes
chr3R	21365609	21368279	+	FBgn0261842	pre-mod(mdg4)-AE	FBtr0303406;FBtr0433511	NA	NA	NA	NA	uncharacterized protein LOC26526227 isoform X2 [Drosophila erecta]	5.04192	5.11651	2.18264	1.31385	2.90532	1.5387	3.90313e-07	1.25883e-05	up	yes
chr3R	24113286	24128193	+	FBgn0039152	Root	FBtr0339244;FBtr0339245	GO:0007605(sensory perception of sound);GO:0007638(mechanosensory behavior);GO:0031223(auditory behavior);GO:0032053(ciliary basal body organization);GO:0035253(ciliary rootlet);GO:0050975(sensory perception of touch);GO:0050975(sensory perception of touch)	NA	K16469	NA	rootletin, isoform D [Drosophila melanogaster]	6.15829	5.6998	12.1594	10.3972	0.525703	-0.927681	3.94297e-07	1.26796e-05	down	no
X	19592609	19595548	+	FBgn0031034	CG14205	FBtr0074730	GO:0016020(membrane);GO:0016021(integral component of membrane);GO:0016740(transferase activity);GO:0016746(transferase activity, transferring acyl groups);GO:0016747(transferase activity, transferring acyl groups other than amino-acyl groups)	NA	NA	NA	RE53177p, partial [Drosophila melanogaster]	0.486166	0.434821	0.064613	0.115348	5.1177	2.3555	3.95047e-07	1.26796e-05	up	yes
mitochondrion_genome	1403	1468	-	FBgn0013710	mt:tRNA:Tyr-GTA	FBtr0100860	NA	00970(Aminoacyl-tRNA biosynthesis - Drosophila melanogaster (fruit fly))	K14236	NA		12.3468	13.7509	36.5805	115.15	0.172	-2.53952	4.11301e-07	1.31517e-05	down	yes
chr2R	21832501	21833551	-	FBgn0054040	CG34040	FBtr0100095	GO:0003674(molecular_function);GO:0005575(cellular_component);GO:0008150(biological_process)	NA	NA	NA	uncharacterized protein Dmel_CG34040 [Drosophila melanogaster]	67.1763	67.1656	36.6393	26.9451	2.11281	1.07916	4.11732e-07	1.31517e-05	up	yes
chr2R	14243778	14246066	+	FBgn0033917	SmydA-1	FBtr0087536	GO:0005737(cytoplasm);GO:0008270(zinc ion binding);GO:0010629(negative regulation of gene expression);GO:0042826(histone deacetylase binding);GO:0046872(metal ion binding)	NA	NA	NA	SET and MYND domain containing, arthropod-specific, member 1 [Drosophila melanogaster]	11.0958	10.3269	19.8756	24.2062	0.485976	-1.04104	4.36387e-07	1.39059e-05	down	yes
chr3L	16237723	16239462	+	FBgn0263608	l(3)72Dr	FBtr0075460	GO:0005773(vacuole);GO:0006508(proteolysis);GO:0008242(omega peptidase activity);GO:0016787(hydrolase activity);GO:0034722(gamma-glutamyl-peptidase activity);GO:0046900(tetrahydrofolylpolyglutamate metabolic process)	NA	NA	NA	lethal (3) 72Dr [Drosophila melanogaster]	2.44427	2.20158	6.25194	6.45594	0.365588	-1.45171	4.42342e-07	1.4062e-05	down	yes
X	15340373	15342117	-	FBgn0030629	CG9123	FBtr0074019	GO:0003674(molecular_function);GO:0005515(protein binding);GO:0005730(nucleolus);GO:0006364(rRNA processing);GO:0008283(cell population proliferation);GO:0042273(ribosomal large subunit biogenesis)	NA	K14830	NA	uncharacterized protein Dmel_CG9123 [Drosophila melanogaster]	15.1148	16.1815	7.04795	6.96499	2.23338	1.15923	4.47525e-07	1.41929e-05	up	yes
chr3R	11241183	11242120	+	FBgn0037889	scpr-A	FBtr0082357	GO:0003674(molecular_function);GO:0005576(extracellular region);GO:0005615(extracellular space);GO:0032504(multicellular organism reproduction)	NA	NA	NA	FI21921p1, partial [Drosophila melanogaster]	50.9802	52.2436	89.3033	113.095	0.510003	-0.971421	4.52921e-07	1.43299e-05	down	no
chr3R	16996446	16999449	+	FBgn0038463	CG3534	FBtr0083370	GO:0004856(xylulokinase activity);GO:0005737(cytoplasm);GO:0005975(carbohydrate metabolic process);GO:0005997(xylulose metabolic process);GO:0016310(phosphorylation);GO:0016740(transferase activity);GO:0016773(phosphotransferase activity, alcohol group as acceptor);GO:0046835(carbohydrate phosphorylation);GO:0070062(extracellular exosome)	00040(Pentose and glucuronate interconversions - Drosophila melanogaster (fruit fly));01100(Metabolic pathways - Drosophila melanogaster (fruit fly))	K00854	EC:2.7.1.17	uncharacterized protein Dmel_CG3534 [Drosophila melanogaster]	39.7907	39.9541	21.1409	19.8533	1.94527	0.95997	4.58101e-07	1.44595e-05	up	no
chr2L	15035394	15037841	+	FBgn0041713	yellow-c	FBtr0080699;FBtr0345641	GO:0005576(extracellular region);GO:0016853(isomerase activity);GO:0042438(melanin biosynthetic process);GO:0048067(cuticle pigmentation);GO:0048067(cuticle pigmentation)	NA	NA	NA	yellow-c, isoform A [Drosophila melanogaster]	24.3708	25.1727	44.462	48.0721	0.535408	-0.90129	4.61417e-07	1.45297e-05	down	no
chr3R	5853332	5854282	+	FBgn0085316	CG34287	FBtr0112483	GO:0003674(molecular_function);GO:0005575(cellular_component);GO:0008150(biological_process)	NA	NA	NA	uncharacterized protein Dmel_CG34287 [Drosophila melanogaster]	68.0285	69.2722	37.3343	24.9894	2.20303	1.13949	4.76047e-07	1.4955e-05	up	yes
chr3R	12396007	12398929	-	FBgn0038034	Cyp9f3	FBtr0472646	GO:0004497(monooxygenase activity);GO:0005506(iron ion binding);GO:0016705(oxidoreductase activity, acting on paired donors, with incorporation or reduction of molecular oxygen);GO:0020037(heme binding);GO:0055114(oxidation-reduction process)	NA	NA	NA	Cyp9f3 [Drosophila melanogaster]	9.35399	10.0266	3.82071	4.38192	2.36274	1.24046	4.96094e-07	1.55482e-05	up	yes
chr3L	7438421	7439405	-	FBgn0052383	sphinx1	FBtr0300363	GO:0004252(serine-type endopeptidase activity);GO:0005576(extracellular region);GO:0006508(proteolysis);GO:0016787(hydrolase activity);GO:0032504(multicellular organism reproduction);GO:0045087(innate immune response);GO:0045752(positive regulation of Toll signaling pathway);GO:0050829(defense response to Gram-negative bacterium);GO:0050830(defense response to Gram-positive bacterium);GO:0050832(…	04624(Toll and Imd signaling pathway - Drosophila melanogaster (fruit fly))	K20693	EC:3.4.21.-	sphinx1 [Drosophila melanogaster]	11.8793	12.2173	2.86635	4.95942	3.07914	1.62253	5.07161e-07	1.58378e-05	up	yes
X	3799150	3801570	+	FBgn0260484	HIP	FBtr0070600	GO:0005515(protein binding);GO:0005737(cytoplasm);GO:0005829(cytosol);GO:0030544(Hsp70 protein binding);GO:0031072(heat shock protein binding);GO:0032991(protein-containing complex);GO:0046983(protein dimerization activity);GO:0051085(chaperone cofactor-dependent protein refolding);GO:0051087(chaperone binding)	NA	K09560	NA	LD06637p, partial [Drosophila melanogaster]	61.6915	67.7369	33.7347	30.5723	2.01266	1.00911	5.07715e-07	1.58378e-05	up	yes
chr2R	23683377	23687980	+	FBgn0265052	St3	FBtr0336679;FBtr0336680;FBtr0336678	GO:0005829(cytosol);GO:0006805(xenobiotic metabolic process);GO:0008146(sulfotransferase activity);GO:0016740(transferase activity);GO:0042742(defense response to bacterium);GO:0051923(sulfation);GO:0051923(sulfation)	NA	NA	NA	sulfotransferase 3, isoform A [Drosophila melanogaster]	24.3283	25.1695	12.5629	12.0863	2.00809	1.00582	5.4796e-07	1.70533e-05	up	yes
chr3L	9683579	9696700	-	FBgn0036030	CG6767	FBtr0345033;FBtr0345032;FBtr0310663;FBtr0333856;FBtr0333857;FBtr0076415;FBtr0076416;FBtr0310662	GO:0000287(magnesium ion binding);GO:0002189(ribose phosphate diphosphokinase complex);GO:0004749(ribose phosphate diphosphokinase activity);GO:0005524(ATP binding);GO:0005737(cytoplasm);GO:0006015(5-phosphoribose 1-diphosphate biosynthetic process);GO:0006164(purine nucleotide biosynthetic process);GO:0009116(nucleoside metabolic process);GO:0009156(ribonucleoside monophosphate biosynthetic proc…	00030(Pentose phosphate pathway - Drosophila melanogaster (fruit fly));00230(Purine metabolism - Drosophila melanogaster (fruit fly));01100(Metabolic pathways - Drosophila melanogaster (fruit fly));01200(Carbon metabolism - Drosophila melanogaster (fruit fly));01230(Biosynthesis of amino acids - Drosophila melanogaster (fruit fly));01230(Biosynthesis of amino acids - Drosophila melanogaster (frui…	K00948	EC:2.7.6.1	uncharacterized protein Dyak_GE21218, isoform E [Drosophila yakuba]	142.952	141.032	78.2675	55.7143	2.11958	1.08378	5.57533e-07	1.73108e-05	up	yes
chr3L	16269392	16269911	+	FBgn0036588	CG13068	FBtr0075464	NA	NA	NA	NA	IP20562p, partial [Drosophila melanogaster]	2.32928	1.57109	5.54001	18.5771	0.161726	-2.62837	6.01529e-07	1.86334e-05	down	yes
chr3L	15050856	15051425	-	FBgn0263762	CG43679	FBtr0310456;FBtr0310457	GO:0003674(molecular_function);GO:0005575(cellular_component);GO:0008150(biological_process);GO:0008150(biological_process)	NA	NA	NA	uncharacterized protein Dmel_CG43679, isoform A [Drosophila melanogaster]	487.076	498.833	266.588	226.164	2.00082	1.00059	6.08377e-07	1.88018e-05	up	yes
chr2L	1240036	1243018	+	FBgn0031327	CG5397	FBtr0077920;FBtr0335383	GO:0005575(cellular_component);GO:0005615(extracellular space);GO:0008150(biological_process);GO:0016787(hydrolase activity);GO:0052689(carboxylic ester hydrolase activity);GO:0052689(carboxylic ester hydrolase activity)	NA	NA	NA	uncharacterized protein Dmel_CG5397, isoform A [Drosophila melanogaster]	13.3547	13.4518	22.5713	32.0691	0.490599	-1.02739	6.23914e-07	1.92373e-05	down	yes
chr3R	19278775	19279728	-	FBgn0265062	lncRNA:CR44173	FBtr0344589	NA	NA	NA	NA		4.18084	3.47218	1.12487	0.451867	4.85369	2.27908	6.50058e-07	1.99972e-05	up	yes
chr2L	15810571	15812141	-	FBgn0262150	CG42876	FBtr0304142;FBtr0342643	GO:0003674(molecular_function);GO:0005575(cellular_component);GO:0008150(biological_process);GO:0008150(biological_process)	NA	NA	NA	MIP06948p, partial [Drosophila melanogaster]	6.7443	7.11393	1.2319	2.64328	3.57615	1.83841	6.8612e-07	2.10155e-05	up	yes
chr3R	23983503	23985065	+	FBgn0051451	lncRNA:CR31451	FBtr0308923;FBtr0308922	NA	NA	NA	NA		52.1249	54.096	28.8616	16.7978	2.32637	1.21808	6.86316e-07	2.10155e-05	up	yes
chr2R	16772785	16773915	-	FBgn0010213	Sod2	FBtr0087078;FBtr0345492	GO:0004784(superoxide dismutase activity);GO:0006801(superoxide metabolic process);GO:0016491(oxidoreductase activity);GO:0019430(removal of superoxide radicals);GO:0046872(metal ion binding);GO:0055114(oxidation-reduction process);GO:0055114(oxidation-reduction process)	04013(MAPK signaling pathway - fly - Drosophila melanogaster (fruit fly));04068(FoxO signaling pathway - Drosophila melanogaster (fruit fly));04146(Peroxisome - Drosophila melanogaster (fruit fly));04213(Longevity regulating pathway - multiple species - Drosophila melanogaster (fruit fly));04213(Longevity regulating pathway - multiple species - Drosophila melanogaster (fruit fly))	K04564	EC:1.15.1.1	superoxide dismutase 2 (Mn), isoform A [Drosophila melanogaster]	123.702	121.798	216.858	251.179	0.524532	-0.930897	7.14613e-07	2.18318e-05	down	no
chr3R	21050014	21050943	-	FBgn0038850	CG17279	FBtr0300816;FBtr0345303	GO:0005615(extracellular space);GO:0007623(circadian rhythm);GO:0032504(multicellular organism reproduction);GO:0032504(multicellular organism reproduction)	NA	NA	NA	uncharacterized protein Dmel_CG17279, isoform C [Drosophila melanogaster]	1.28438	1.43306	3.78312	5.84137	0.282347	-1.82446	7.28812e-07	2.22146e-05	down	yes
chr2L	1200205	1200663	+	FBgn0263081	CG43349	FBtr0307097;FBtr0335381	GO:0003674(molecular_function);GO:0005575(cellular_component);GO:0008150(biological_process);GO:0008150(biological_process)	NA	NA	NA	LP08456p, partial [Drosophila melanogaster]	66.391	66.2422	28.7656	33.3257	2.1361	1.09498	7.42077e-07	2.25673e-05	up	yes
chr2R	23343405	23347641	-	FBgn0046253	CG3502	FBtr0273227	GO:0004177(aminopeptidase activity);GO:0005737(cytoplasm);GO:0006508(proteolysis);GO:0008233(peptidase activity);GO:0008237(metallopeptidase activity);GO:0008270(zinc ion binding);GO:0016787(hydrolase activity);GO:0042277(peptide binding);GO:0043171(peptide catabolic process);GO:0046872(metal ion binding);GO:0070006(metalloaminopeptidase activity)	00480(Glutathione metabolism - Drosophila melanogaster (fruit fly));01100(Metabolic pathways - Drosophila melanogaster (fruit fly))	K11140	EC:3.4.11.2	uncharacterized protein Dmel_CG3502 [Drosophila melanogaster]	0.11368	0.038547	0.33825	0.7549	0.139255	-2.8442	7.62935e-07	2.31487e-05	down	yes
chr3R	10223440	10224725	-	FBgn0037798	CG12817	FBtr0110952	GO:0005509(calcium ion binding)	NA	K20364	NA	uncharacterized protein Dmel_CG12817 [Drosophila melanogaster]	15.7554	14.4567	6.6152	6.18175	2.36088	1.23933	7.72516e-07	2.33862e-05	up	yes
chr3R	16617950	16619878	+	FBgn0038450	CG17560	FBtr0083330	GO:0005777(peroxisome);GO:0006629(lipid metabolic process);GO:0010025(wax biosynthetic process);GO:0016020(membrane);GO:0016021(integral component of membrane);GO:0016491(oxidoreductase activity);GO:0035336(long-chain fatty-acyl-CoA metabolic process);GO:0055114(oxidation-reduction process);GO:0080019(fatty-acyl-CoA reductase (alcohol-forming) activity);GO:0102965(alcohol-forming fatty acyl-CoA r…	04146(Peroxisome - Drosophila melanogaster (fruit fly))	K13356	EC:1.2.1.84	FI16819p1, partial [Drosophila melanogaster]	55.8253	54.5498	30.1067	27.8472	1.90453	0.929437	7.7819e-07	2.35045e-05	up	no
chr3L	22898744	22900262	+	FBgn0037204	CG11131	FBtr0332052;FBtr0078558	GO:0003674(molecular_function);GO:0005615(extracellular space);GO:0032504(multicellular organism reproduction);GO:0032504(multicellular organism reproduction)	NA	NA	NA	uncharacterized protein Dmel_CG11131, isoform A [Drosophila melanogaster]	1.18605	1.17542	0.330418	0.184958	4.58202	2.19598	7.84636e-07	2.36248e-05	up	yes
X	21146281	21147041	-	FBgn0266647	CG45154	FBtr0346037	GO:0003674(molecular_function);GO:0005575(cellular_component);GO:0008150(biological_process)	NA	NA	NA	uncharacterized protein Dmel_CG45154 [Drosophila melanogaster]	8.57811	7.71126	19.6688	18.7722	0.42375	-1.23872	7.85719e-07	2.36248e-05	down	yes
chr3L	17558672	17619325	-	FBgn0000567	Eip74EF	FBtr0075204;FBtr0100411;FBtr0075203;FBtr0305796;FBtr0075202	GO:0000981(DNA-binding transcription factor activity, RNA polymerase II-specific);GO:0001077(GO_0001077);GO:0001228(DNA-binding transcription activator activity, RNA polymerase II-specific);GO:0003677(DNA binding);GO:0003700(DNA-binding transcription factor activity);GO:0005634(nucleus);GO:0006355(regulation of transcription, DNA-templated);GO:0006357(regulation of transcription by RNA polymerase…	04214(Apoptosis - fly - Drosophila melanogaster (fruit fly));04214(Apoptosis - fly - Drosophila melanogaster (fruit fly))	K09428	NA	Ecdysone-induced protein 74EF, isoform C [Drosophila melanogaster]	18.6131	18.7257	8.2634	10.0607	2.03769	1.02693	7.91563e-07	2.37469e-05	up	yes
chr3R	11559896	11567054	-	FBgn0037913	fabp	FBtr0100321;FBtr0100323;FBtr0100320	GO:0005654(nucleoplasm);GO:0005829(cytosol);GO:0007616(long-term memory);GO:0008289(lipid binding);GO:0008289(lipid binding)	NA	K08752	NA	SD12036p, partial [Drosophila melanogaster]	120.962	115.869	237.691	204.752	0.53528	-0.901634	8.01725e-07	2.39977e-05	down	no
chr2R	19396215	19396772	-	FBgn0034443	cer	FBtr0086551	GO:0004869(cysteine-type endopeptidase inhibitor activity);GO:0005764(lysosome);GO:0006508(proteolysis);GO:0007614(short-term memory);GO:0007616(long-term memory);GO:0008234(cysteine-type peptidase activity);GO:0012505(endomembrane system);GO:0016787(hydrolase activity);GO:0097340(inhibition of cysteine-type endopeptidase activity)	NA	NA	NA	crammer [Drosophila melanogaster]	135.051	143.769	75.0571	69.4546	1.92939	0.948143	8.1291e-07	2.42779e-05	up	no
chr2L	2236347	2237022	+	FBgn0264946	asRNA:CR44115	FBtr0335158	NA	NA	NA	NA		5.0371	3.68022	1.32749	0.875986	3.95617	1.9841	8.2727e-07	2.46515e-05	up	yes
X	11089290	11090219	+	FBgn0030262	Vago	FBtr0073427;FBtr0346279	GO:0005615(extracellular space);GO:0051607(defense response to virus);GO:0051607(defense response to virus)	NA	NA	NA	GH22911p, partial [Drosophila melanogaster]	10.7822	11.3301	4.12669	4.05144	2.70383	1.435	8.37665e-07	2.48624e-05	up	yes
chr3L	21730725	21731550	-	FBgn0037123	CG14569	FBtr0078456	NA	NA	NA	NA	uncharacterized protein Dmel_CG14569 [Drosophila melanogaster]	1.87081	2.02678	4.89684	8.49358	0.291073	-1.78055	8.38081e-07	2.48624e-05	down	yes
X	2885186	2885914	-	FBgn0029639	CG14419	FBtr0070564	NA	NA	NA	NA		10.9827	9.18434	22.792	22.3097	0.447145	-1.16119	8.46011e-07	2.50419e-05	down	yes
chr2R	7665828	7667343	+	FBgn0033205	CG2064	FBtr0088923	GO:0012505(endomembrane system);GO:0016491(oxidoreductase activity);GO:0042572(retinol metabolic process);GO:0052650(NADP-retinol dehydrogenase activity);GO:0055114(oxidation-reduction process)	NA	NA	NA	FI07747p, partial [Drosophila melanogaster]	6.65028	6.98421	14.0452	15.6925	0.458491	-1.12503	8.8651e-07	2.61825e-05	down	yes
X	6196580	6198654	-	FBgn0052751	CG32751	FBtr0340669;FBtr0070880	GO:0005575(cellular_component);GO:0006807(nitrogen compound metabolic process);GO:0008150(biological_process);GO:0016787(hydrolase activity);GO:0016810(hydrolase activity, acting on carbon-nitrogen (but not peptide) bonds);GO:0016811(hydrolase activity, acting on carbon-nitrogen (but not peptide) bonds, in linear amides);GO:0016811(hydrolase activity, acting on carbon-nitrogen (but not peptide) b…	NA	NA	NA	FI11051p, partial [Drosophila melanogaster]	0.811791	0.549354	0.121779	0.013011	10.0983	3.33604	9.13108e-07	2.69084e-05	up	yes
chr3L	17252377	17253937	-	FBgn0036704	CG6497	FBtr0332785;FBtr0075250	GO:0016020(membrane);GO:0016021(integral component of membrane);GO:0016021(integral component of membrane)	NA	NA	NA	uncharacterized protein Dmel_CG6497, isoform A [Drosophila melanogaster]	87.0871	85.0887	47.3076	37.9383	2.01975	1.01418	9.49128e-07	2.79081e-05	up	yes
chr2R	7249161	7250655	+	FBgn0033153	Gadd45	FBtr0089049	GO:0000185(activation of MAPKKK activity);GO:0005634(nucleus);GO:0005737(cytoplasm);GO:0007254(JNK cascade);GO:0046662(regulation of oviposition);GO:0051726(regulation of cell cycle)	04068(FoxO signaling pathway - Drosophila melanogaster (fruit fly))	K04402	NA	growth arrest and DNA damage-inducible 45 [Drosophila melanogaster]	13.7765	13.554	6.19332	5.88333	2.26309	1.17829	9.72194e-07	2.85234e-05	up	yes
X	15271036	15272405	-	FBgn0030624	CG9106	FBtr0074022;FBtr0074021	GO:0003674(molecular_function);GO:0005575(cellular_component);GO:0008150(biological_process);GO:0008150(biological_process)	NA	NA	NA	uncharacterized protein Dmel_CG9106, isoform A [Drosophila melanogaster]	34.149	35.7849	15.3805	18.0006	2.09502	1.06696	1.0262e-06	3.00052e-05	up	yes
chr2L	15515821	15516727	-	FBgn0266158	lncRNA:CR44864	FBtr0343736	NA	NA	NA	NA		2.65743	2.62443	0.579279	0.807705	3.80816	1.92909	1.0272e-06	3.00052e-05	up	yes
chr3L	6072139	6073539	+	FBgn0035673	CG6602	FBtr0077047	NA	NA	NA	NA	FI16689p1, partial [Drosophila melanogaster]	16.7434	16.0607	31.9111	30.8018	0.523084	-0.934887	1.05734e-06	3.07703e-05	down	no
chr3R	29725027	29725690	+	FBgn0042213	CG18731	FBtr0085459;FBtr0339716	GO:0003674(molecular_function);GO:0005575(cellular_component);GO:0008150(biological_process);GO:0008150(biological_process)	NA	NA	NA	uncharacterized protein Dmel_CG18731, isoform A [Drosophila melanogaster]	28.1588	29.9194	13.8921	9.04501	2.53206	1.34031	1.05802e-06	3.07703e-05	up	yes
chr3L	21985210	21987190	+	FBgn0000045	Act79B	FBtr0078478;FBtr0334090	GO:0000166(nucleotide binding);GO:0005200(structural constituent of cytoskeleton);GO:0005524(ATP binding);GO:0005737(cytoplasm);GO:0005856(cytoskeleton);GO:0005884(actin filament);GO:0007010(cytoskeleton organization);GO:0007010(cytoskeleton organization)	04145(Phagosome - Drosophila melanogaster (fruit fly));04391(Hippo signaling pathway - fly - Drosophila melanogaster (fruit fly));04745(Phototransduction - fly - Drosophila melanogaster (fruit fly));04745(Phototransduction - fly - Drosophila melanogaster (fruit fly))	K05692	NA	actin 79B, isoform A [Drosophila melanogaster]	1247.28	1292.13	2163.25	3065.1	0.4857	-1.04186	1.06902e-06	3.10224e-05	down	yes
chr3R	14218136	14220205	-	FBgn0051326	CG31326	FBtr0082901	GO:0004252(serine-type endopeptidase activity);GO:0006508(proteolysis);GO:0016787(hydrolase activity)	NA	NA	NA	uncharacterized protein Dmel_CG31326 [Drosophila melanogaster]	9.22598	10.7176	18.4465	21.7362	0.496323	-1.01065	1.07704e-06	3.11874e-05	down	yes
chr3R	24128049	24130255	-	FBgn0039153	GatB	FBtr0084584	GO:0000166(nucleotide binding);GO:0003824(catalytic activity);GO:0005524(ATP binding);GO:0005739(mitochondrion);GO:0006412(translation);GO:0006425(glutaminyl-tRNA aminoacylation);GO:0016874(ligase activity);GO:0016884(carbon-nitrogen ligase activity, with glutamine as amido-N-donor);GO:0030956(glutamyl-tRNA(Gln) amidotransferase complex);GO:0032543(mitochondrial translation);GO:0050567(glutaminyl…	00970(Aminoacyl-tRNA biosynthesis - Drosophila melanogaster (fruit fly));01100(Metabolic pathways - Drosophila melanogaster (fruit fly))	K02434	6.3.5.7;EC:6.3.5.6	uncharacterized protein Dyak_GE10827 [Drosophila yakuba]	3.04169	2.88902	7.46021	6.19504	0.434318	-1.20318	1.1191e-06	3.2335e-05	down	yes
chr3R	30250928	30252830	+	FBgn0039760	CG9682	FBtr0345230;FBtr0345231	NA	NA	NA	NA	AT13054p [Drosophila melanogaster]	8.98221	9.20819	16.0149	23.8182	0.456665	-1.13079	1.12302e-06	3.23779e-05	down	yes
X	11168030	11169058	-	FBgn0026268	antdh	FBtr0073468	GO:0000253(3-keto sterol reductase activity);GO:0004303(estradiol 17-beta-dehydrogenase activity);GO:0005737(cytoplasm);GO:0007608(sensory perception of smell);GO:0016491(oxidoreductase activity);GO:0055114(oxidation-reduction process);GO:0072555(17-beta-ketosteroid reductase activity);GO:0072582(17-beta-hydroxysteroid dehydrogenase (NADP+) activity)	00900(Terpenoid backbone biosynthesis - Drosophila melanogaster (fruit fly));00981(Insect hormone biosynthesis - Drosophila melanogaster (fruit fly))	NA	NA	FI07236p, partial [Drosophila melanogaster]	2.51906	2.53706	5.71979	9.59246	0.3302	-1.59859	1.15592e-06	3.32546e-05	down	yes
chr3R	30209948	30210382	+	FBgn0000094	Anp	FBtr0346141;FBtr0085611	GO:0002376(immune system process);GO:0005576(extracellular region);GO:0005615(extracellular space);GO:0006962(male-specific antibacterial humoral response);GO:0006965(positive regulation of biosynthetic process of antibacterial peptides active against Gram-positive bacteria);GO:0009617(response to bacterium);GO:0019731(antibacterial humoral response);GO:0032504(multicellular organism reproduction…	NA	NA	NA	andropin, isoform A [Drosophila melanogaster]	192.141	196.975	98.6074	104.187	1.91877	0.940184	1.1757e-06	3.37508e-05	up	no
chr3L	4263719	4277778	+	FBgn0035522	CG1273	FBtr0073231	GO:0016020(membrane);GO:0016021(integral component of membrane)	NA	NA	NA	uncharacterized protein Dmel_CG1273 [Drosophila melanogaster]	1.89033	2.05735	0.788951	0.582879	2.87768	1.5249	1.23832e-06	3.54718e-05	up	yes
X	11359236	11360929	+	FBgn0030294	Pa1	FBtr0073456	GO:0003674(molecular_function);GO:0030331(estrogen receptor binding);GO:0033148(positive regulation of intracellular estrogen receptor signaling pathway);GO:0044666(MLL3/4 complex);GO:0051568(histone H3-K4 methylation);GO:1902808(positive regulation of cell cycle G1/S phase transition)	NA	NA	NA	PTIP associated 1 [Drosophila melanogaster]	4.921	4.81341	9.11933	21.1147	0.321968	-1.63501	1.29377e-06	3.69807e-05	down	yes
chr3R	7059315	7060524	+	FBgn0019828	dj	FBtr0089741;FBtr0305962;FBtr0089742	GO:0005634(nucleus);GO:0005739(mitochondrion);GO:0005930(axoneme);GO:0007283(spermatogenesis);GO:0007291(sperm individualization);GO:0016007(mitochondrial derivative);GO:0031514(motile cilium);GO:0031514(motile cilium)	NA	NA	NA	don juan, isoform A [Drosophila melanogaster]	79.2774	182.312	385.042	337.087	0.362248	-1.46495	1.39474e-06	3.97814e-05	down	yes
chr2R	20058095	20058795	+	FBgn0265842	lncRNA:CR44631	FBtr0342683	NA	NA	NA	NA		3.73365	2.97739	1.04413	0.579338	4.13376	2.04745	1.4213e-06	4.04524e-05	up	yes
chr2R	7086316	7127868	+	FBgn0263934	esn	FBtr0329858;FBtr0329856;FBtr0329859;FBtr0329857	GO:0003674(molecular_function);GO:0005575(cellular_component);GO:0008270(zinc ion binding);GO:0046872(metal ion binding);GO:0070593(dendrite self-avoidance);GO:0070593(dendrite self-avoidance)	04310(Wnt signaling pathway - Drosophila melanogaster (fruit fly));04310(Wnt signaling pathway - Drosophila melanogaster (fruit fly))	K04511	NA	LOW QUALITY PROTEIN: uncharacterized protein Dsimw501_GD10458 [Drosophila simulans]	2.53381	2.49269	1.1469	1.02642	2.31282	1.20965	1.44711e-06	4.10991e-05	up	yes
chr3R	30487016	30487928	-	FBgn0039777	Jon99Fii	FBtr0085690	GO:0004175(endopeptidase activity);GO:0004252(serine-type endopeptidase activity);GO:0006508(proteolysis);GO:0008233(peptidase activity);GO:0008236(serine-type peptidase activity);GO:0016787(hydrolase activity)	NA	NA	NA	jonah 99Fii [Drosophila melanogaster]	32.6551	32.1199	16.7066	14.662	2.06496	1.04612	1.47601e-06	4.18308e-05	up	yes
chr3L	10623066	10623576	-	FBgn0260396	CG42521	FBtr0300668	NA	NA	NA	NA	uncharacterized protein Dmel_CG42521 [Drosophila melanogaster]	3.05503	3.6087	8.55393	13.0733	0.308118	-1.69845	1.48012e-06	4.18581e-05	down	yes
chr2L	18292522	18292833	+	FBgn0261057	Sfp36F	FBtr0301937;FBtr0345686	GO:0003674(molecular_function);GO:0005615(extracellular space);GO:0032504(multicellular organism reproduction);GO:0032504(multicellular organism reproduction)	NA	NA	NA	seminal fluid protein 36F, isoform A [Drosophila melanogaster]	43.6466	52.2502	20.6679	18.1351	2.47138	1.30531	1.48618e-06	4.19404e-05	up	yes
X	15985473	15986808	-	FBgn0030718	ND-20	FBtr0074152;FBtr0074151;FBtr0340417	GO:0000302(response to reactive oxygen species);GO:0003954(NADH dehydrogenase activity);GO:0005747(mitochondrial respiratory chain complex I);GO:0006120(mitochondrial electron transport, NADH to ubiquinone);GO:0008137(NADH dehydrogenase (ubiquinone) activity);GO:0008340(determination of adult lifespan);GO:0009060(aerobic respiration);GO:0015990(electron transport coupled proton transport);GO:0016…	00190(Oxidative phosphorylation - Drosophila melanogaster (fruit fly));01100(Metabolic pathways - Drosophila melanogaster (fruit fly));01100(Metabolic pathways - Drosophila melanogaster (fruit fly))	K03940	1.6.99.3;EC:7.1.1.2	NADH dehydrogenase (ubiquinone) 20 kDa subunit, isoform A [Drosophila melanogaster]	92.4998	88.0118	153.232	194.895	0.518523	-0.94752	1.53384e-06	4.3194e-05	down	no
X	1903704	1908827	-	FBgn0023511	Edem1	FBtr0305583;FBtr0070354;FBtr0332580;FBtr0070352	GO:0003824(catalytic activity);GO:0004571(mannosyl-oligosaccharide 1,2-alpha-mannosidase activity);GO:0005509(calcium ion binding);GO:0005783(endoplasmic reticulum);GO:0006491(N-glycan processing);GO:0008152(metabolic process);GO:0008340(determination of adult lifespan);GO:0016020(membrane);GO:0016787(hydrolase activity);GO:0016798(hydrolase activity, acting on glycosyl bonds);GO:0030433(ubiquiti…	04141(Protein processing in endoplasmic reticulum - Drosophila melanogaster (fruit fly));04141(Protein processing in endoplasmic reticulum - Drosophila melanogaster (fruit fly))	K10085	NA	ER degradation enhancer, mannosidase alpha-like 1, isoform E [Drosophila melanogaster]	1.67117	2.10679	4.74189	3.75638	0.444556	-1.16956	1.55493e-06	4.36956e-05	down	yes
chr2R	18616692	18619328	-	FBgn0034364	CG5493	FBtr0307348;FBtr0086713;FBtr0307349;FBtr0307347	GO:0005506(iron ion binding);GO:0016491(oxidoreductase activity);GO:0016702(oxidoreductase activity, acting on single donors with incorporation of molecular oxygen, incorporation of two atoms of oxygen);GO:0017172(cysteine dioxygenase activity);GO:0042412(taurine biosynthetic process);GO:0046872(metal ion binding);GO:0055114(oxidation-reduction process);GO:0055114(oxidation-reduction process)	00270(Cysteine and methionine metabolism - Drosophila melanogaster (fruit fly));00430(Taurine and hypotaurine metabolism - Drosophila melanogaster (fruit fly));01100(Metabolic pathways - Drosophila melanogaster (fruit fly));01100(Metabolic pathways - Drosophila melanogaster (fruit fly))	K00456	EC:1.13.11.20	cysteine dioxygenase type 1 isoform X1 [Drosophila erecta]	16.5884	14.4628	6.73919	7.0189	2.25694	1.17437	1.62406e-06	4.5542e-05	up	yes
chr2R	11409810	11410438	-	FBgn0054054	CG34054	FBtr0100109	GO:0003674(molecular_function);GO:0005575(cellular_component);GO:0008150(biological_process)	NA	NA	NA	IP20547p, partial [Drosophila melanogaster]	28.96	28.8275	13.2727	6.74575	2.88671	1.52943	1.63304e-06	4.56976e-05	up	yes
chr2L	19958713	19960065	+	FBgn0032833	COX4	FBtr0081300;FBtr0081301;FBtr0332242;FBtr0332243	GO:0000278(mitotic cell cycle);GO:0004129(cytochrome-c oxidase activity);GO:0005739(mitochondrion);GO:0005751(mitochondrial respiratory chain complex IV);GO:0006123(mitochondrial electron transport, cytochrome c to oxygen);GO:0007030(Golgi organization);GO:0007406(negative regulation of neuroblast proliferation);GO:0008283(cell population proliferation);GO:0016020(membrane);GO:0016021(integral co…	00190(Oxidative phosphorylation - Drosophila melanogaster (fruit fly));01100(Metabolic pathways - Drosophila melanogaster (fruit fly));01100(Metabolic pathways - Drosophila melanogaster (fruit fly))	K02263	NA	cytochrome c oxidase subunit 4, isoform A [Drosophila melanogaster]	184.418	188.025	308.675	617.966	0.401927	-1.31499	1.65337e-06	4.61695e-05	down	yes
chr3L	6132990	6133593	-	FBgn0020637	Lcp65Ag2	FBtr0077059	GO:0005576(extracellular region);GO:0008010(structural constituent of chitin-based larval cuticle);GO:0008363(larval chitin-based cuticle development);GO:0031012(extracellular matrix);GO:0040003(chitin-based cuticle development);GO:0042302(structural constituent of cuticle)	NA	NA	NA	FI09408p, partial [Drosophila melanogaster]	0.538677	0.551842	2.54171	1.83594	0.249111	-2.00514	1.67623e-06	4.67101e-05	down	yes
chr2R	20245760	20247624	-	FBgn0034489	ppk6	FBtr0086321	GO:0005272(sodium channel activity);GO:0006811(ion transport);GO:0006814(sodium ion transport);GO:0016020(membrane);GO:0016021(integral component of membrane);GO:0035725(sodium ion transmembrane transport)	NA	K03440	NA	pickpocket 6 [Drosophila melanogaster]	1.81796	2.1324	0.327179	0.632591	4.11594	2.04122	1.6804e-06	4.67286e-05	up	yes
X	16811699	16826494	+	FBgn0030796	CG4829	FBtr0074337;FBtr0112995;FBtr0074336;FBtr0335278;FBtr0112994	GO:0000048(peptidyltransferase activity);GO:0006412(translation);GO:0006508(proteolysis);GO:0006520(cellular amino acid metabolic process);GO:0006536(glutamate metabolic process);GO:0006749(glutathione metabolic process);GO:0006751(glutathione catabolic process);GO:0016020(membrane);GO:0016021(integral component of membrane);GO:0016787(hydrolase activity);GO:0019344(cysteine biosynthetic process)…	00430(Taurine and hypotaurine metabolism - Drosophila melanogaster (fruit fly));00480(Glutathione metabolism - Drosophila melanogaster (fruit fly));00590(Arachidonic acid metabolism - Drosophila melanogaster (fruit fly));01100(Metabolic pathways - Drosophila melanogaster (fruit fly));01100(Metabolic pathways - Drosophila melanogaster (fruit fly))	K18592	3.4.19.13;3.4.19.14;EC:2.3.2.2	uncharacterized protein Dmel_CG4829, isoform E [Drosophila melanogaster]	20.3575	19.6186	11.4231	7.65233	2.09569	1.06743	1.68905e-06	4.68711e-05	up	yes
chr2R	21660967	21662995	-	FBgn0034647	pirk	FBtr0071682;FBtr0345682	GO:0005102(signaling receptor binding);GO:0005515(protein binding);GO:0009609(response to symbiotic bacterium);GO:0045824(negative regulation of innate immune response);GO:0050777(negative regulation of immune response);GO:0061060(negative regulation of peptidoglycan recognition protein signaling pathway);GO:0061060(negative regulation of peptidoglycan recognition protein signaling pathway)	04624(Toll and Imd signaling pathway - Drosophila melanogaster (fruit fly));04624(Toll and Imd signaling pathway - Drosophila melanogaster (fruit fly))	K20701	NA	poor Imd response upon knock-in, isoform A [Drosophila melanogaster]	29.722	31.4421	12.9997	16.6665	2.06174	1.04387	1.7238e-06	4.77359e-05	up	yes
chr3L	1210717	1211196	-	FBgn0004427	LysD	FBtr0072634	GO:0003796(lysozyme activity);GO:0003824(catalytic activity);GO:0004568(chitinase activity);GO:0005615(extracellular space);GO:0008152(metabolic process);GO:0016787(hydrolase activity);GO:0016798(hydrolase activity, acting on glycosyl bonds);GO:0016998(cell wall macromolecule catabolic process);GO:0019835(cytolysis);GO:0042742(defense response to bacterium);GO:0050829(defense response to Gram-neg…	NA	K01185	EC:3.2.1.17	MIP14090p, partial [Drosophila melanogaster]	231.607	229.324	95.9639	128.85	2.05028	1.03582	1.7644e-06	4.87589e-05	up	yes
chr2L	1199412	1199924	+	FBgn0263080	CG43348	FBtr0335380;FBtr0307096	GO:0003674(molecular_function);GO:0005575(cellular_component);GO:0008150(biological_process);GO:0008150(biological_process)	NA	NA	NA		7.23454	8.29127	2.30006	2.514	3.2251	1.68934	1.81069e-06	4.99129e-05	up	yes
chr3L	19989706	19990739	+	FBgn0266654	asRNA:CR45161	FBtr0344958;FBtr0344959	NA	NA	NA	NA		91.9223	94.6699	161.064	534.721	0.268175	-1.89875	1.81365e-06	4.99129e-05	down	yes
chr3L	12486668	12490676	-	FBgn0036288	CG10660	FBtr0075976;FBtr0332647;FBtr0332645;FBtr0332646	NA	NA	NA	NA	uncharacterized protein Dmel_CG10660, isoform B [Drosophila melanogaster]	10.6367	10.8206	21.9525	18.9494	0.524605	-0.930697	1.82213e-06	5.00427e-05	down	no
chr3L	13298797	13299023	-	FBgn0259971	CG42481	FBtr0333129;FBtr0300315	GO:0003674(molecular_function);GO:0005575(cellular_component);GO:0008150(biological_process);GO:0008150(biological_process)	NA	NA	NA	MIP16771p, partial [Drosophila melanogaster]	1463.22	1526.98	842.468	701.216	1.93706	0.953867	1.82603e-06	5.00469e-05	up	no
chr3R	10766622	10767804	-	FBgn0010421	TfIIFbeta	FBtr0082310	GO:0000166(nucleotide binding);GO:0000991(obsolete transcription factor activity, core RNA polymerase II binding);GO:0001096(TFIIF-class transcription factor complex binding);GO:0003677(DNA binding);GO:0004386(helicase activity);GO:0005524(ATP binding);GO:0005634(nucleus);GO:0005674(transcription factor TFIIF complex);GO:0006366(transcription by RNA polymerase II);GO:0006367(transcription initiat…	03022(Basal transcription factors - Drosophila melanogaster (fruit fly))	K03139	EC:3.6.4.12	transcription factor TFIIFbeta [Drosophila melanogaster]	25.2729	23.6774	12.4496	11.2913	2.06185	1.04394	1.85791e-06	5.0816e-05	up	yes
chr3R	26260902	26261515	+	FBgn0265380	asRNA:CR44321	FBtr0339613	NA	NA	NA	NA		16.115	16.5597	4.10521	6.75632	3.0083	1.58895	1.94781e-06	5.31657e-05	up	yes
chr3L	7130874	7131505	+	FBgn0250836	CG8628	FBtr0076914;FBtr0301218	GO:0000062(fatty-acyl-CoA binding);GO:0000062(fatty-acyl-CoA binding)	NA	NA	NA	IP16171p, partial [Drosophila melanogaster]	101.949	101.691	45.6646	53.737	2.04866	1.03468	2.05612e-06	5.60072e-05	up	yes
chr2R	21935002	21936863	-	FBgn0263999	CG43742	FBtr0334012	GO:0003674(molecular_function);GO:0004252(serine-type endopeptidase activity);GO:0005575(cellular_component);GO:0006508(proteolysis);GO:0008150(biological_process);GO:0016787(hydrolase activity)	NA	NA	NA	MIP35177p1 [Drosophila melanogaster]	3.42895	4.37909	1.42332	1.24882	2.92202	1.54697	2.06038e-06	5.60086e-05	up	yes
chr3L	2959722	2961049	-	FBgn0054025	CG34025	FBtr0290083	GO:0004842(ubiquitin-protein transferase activity);GO:0005515(protein binding);GO:0016567(protein ubiquitination);GO:0019005(SCF ubiquitin ligase complex);GO:0031146(SCF-dependent proteasomal ubiquitin-dependent protein catabolic process)	NA	NA	NA	FI16907p1, partial [Drosophila melanogaster]	2.26054	2.97115	0.486504	0.837239	3.95219	1.98265	2.09388e-06	5.68034e-05	up	yes
chr2L	10531821	10533647	+	FBgn0032265	CG18301	FBtr0080094	GO:0016042(lipid catabolic process);GO:0016298(lipase activity);GO:0016787(hydrolase activity);GO:0016788(hydrolase activity, acting on ester bonds);GO:0044255(cellular lipid metabolic process)	00100(Steroid biosynthesis - Drosophila melanogaster (fruit fly));04142(Lysosome - Drosophila melanogaster (fruit fly))	K01052	EC:3.1.1.13	uncharacterized protein Dmel_CG18301 [Drosophila melanogaster]	4.7146	4.5974	9.77407	10.4589	0.460238	-1.11955	2.14756e-06	5.81414e-05	down	yes
chr3R	6209373	6213493	+	FBgn0037410	Osi2	FBtr0078592;FBtr0310413;FBtr0078593	GO:0003674(molecular_function);GO:0005887(integral component of plasma membrane);GO:0008150(biological_process);GO:0016020(membrane);GO:0016021(integral component of membrane);GO:0016021(integral component of membrane)	NA	NA	NA	osiris 2, isoform B [Drosophila melanogaster]	0.454082	0.461842	1.32127	1.71051	0.302108	-1.72687	2.16179e-06	5.84079e-05	down	yes
chr3R	22027709	22029393	+	FBgn0019957	ND-42	FBtr0084172;FBtr0335194;FBtr0084173	GO:0003954(NADH dehydrogenase activity);GO:0005737(cytoplasm);GO:0005739(mitochondrion);GO:0005747(mitochondrial respiratory chain complex I);GO:0005759(mitochondrial matrix);GO:0006120(mitochondrial electron transport, NADH to ubiquinone);GO:0008137(NADH dehydrogenase (ubiquinone) activity);GO:0016491(oxidoreductase activity);GO:0055114(oxidation-reduction process);GO:0070469(respirasome);GO:007…	00190(Oxidative phosphorylation - Drosophila melanogaster (fruit fly));01100(Metabolic pathways - Drosophila melanogaster (fruit fly));01100(Metabolic pathways - Drosophila melanogaster (fruit fly))	K03954	NA	NADH dehydrogenase (ubiquinone) 42 kDa subunit, isoform A [Drosophila melanogaster]	76.1865	73.6664	122.418	204.302	0.458658	-1.12451	2.32099e-06	6.25822e-05	down	yes
chr3L	3620433	3621032	-	FBgn0040694	CG14974	FBtr0346813;FBtr0073140	GO:0003674(molecular_function);GO:0005575(cellular_component);GO:0008150(biological_process);GO:0008150(biological_process)	NA	NA	NA	uncharacterized protein Dmel_CG14974, isoform A [Drosophila melanogaster]	75.8593	69.2793	36.7151	35.7942	2.00166	1.0012	2.51956e-06	6.77989e-05	up	yes
chr3L	21210215	21216051	+	FBgn0037060	CG10508	FBtr0307385;FBtr0331854;FBtr0307387;FBtr0307386	GO:0005515(protein binding);GO:0005515(protein binding)	NA	NA	NA	uncharacterized protein Dmel_CG10508, isoform I [Drosophila melanogaster]	14.6433	14.2971	8.06329	5.88998	2.07409	1.05248	2.63593e-06	7.07876e-05	up	yes
chr3R	28870606	28887709	-	FBgn0053203	CG33203	FBtr0301016;FBtr0330302;FBtr0301017	GO:0016020(membrane);GO:0016021(integral component of membrane);GO:0038023(signaling receptor activity);GO:0038023(signaling receptor activity)	NA	NA	NA	uncharacterized protein Dmel_CG33203, isoform F [Drosophila melanogaster]	1.66249	3.50734	7.41708	6.93977	0.360095	-1.47355	2.65699e-06	7.12095e-05	down	yes
chr3R	24101600	24105763	-	FBgn0013343	Syx1A	FBtr0084588;FBtr0392904;FBtr0303161	GO:0000149(SNARE binding);GO:0000281(mitotic cytokinesis);GO:0005484(SNAP receptor activity);GO:0005515(protein binding);GO:0005622(intracellular);GO:0005623(cell);GO:0005764(lysosome);GO:0005765(lysosomal membrane);GO:0005886(plasma membrane);GO:0006836(neurotransmitter transport);GO:0006886(intracellular protein transport);GO:0006887(exocytosis);GO:0006906(vesicle fusion);GO:0007269(neurotransm…	04130(SNARE interactions in vesicular transport - Drosophila melanogaster (fruit fly));04130(SNARE interactions in vesicular transport - Drosophila melanogaster (fruit fly))	K04560	NA	syntaxin 1A, isoform A [Drosophila melanogaster]	6.65108	6.81149	11.334	14.6226	0.518658	-0.947145	2.68033e-06	7.16908e-05	down	no
chr3R	24032157	24034257	+	FBgn0039139	Mettl3	FBtr0084532	GO:0000381(regulation of alternative mRNA splicing, via spliceosome);GO:0000398(mRNA splicing, via spliceosome);GO:0001510(RNA methylation);GO:0001734(mRNA (N6-adenosine)-methyltransferase activity);GO:0003723(RNA binding);GO:0005634(nucleus);GO:0006397(mRNA processing);GO:0007530(sex determination);GO:0007548(sex differentiation);GO:0007549(dosage compensation);GO:0008168(methyltransferase activ…	NA	K05925	EC:2.1.1.348	methyltransferase like 3 [Drosophila melanogaster]	2.43129	2.09544	5.22483	5.1726	0.435371	-1.19968	2.70758e-06	7.22746e-05	down	yes
X	6732717	6735917	+	FBgn0263415	lncRNA:CR43461	FBtr0309201	NA	NA	NA	NA		0.769014	1.32806	4.9389	3.49862	0.248541	-2.00844	2.72971e-06	7.27194e-05	down	yes
chr2L	20248928	20249722	-	FBgn0058172	lncRNA:CR40172	FBtr0344578	NA	NA	NA	NA		8.08797	8.44168	2.77326	3.24272	2.74762	1.45818	2.76608e-06	7.35413e-05	up	yes
chr2R	1368921	1371468	-	FBgn0264835	lncRNA:CR44043	FBtr0334737	NA	NA	NA	NA		0.664498	0.749773	0.134377	0.215557	4.04154	2.0149	2.80622e-06	7.44598e-05	up	yes
chr3L	53873	54751	-	FBgn0262679	CG43149	FBtr0305596	GO:0003674(molecular_function);GO:0005575(cellular_component);GO:0008150(biological_process)	NA	NA	NA		2.28862	2.72347	7.57316	5.99775	0.369326	-1.43703	3.03154e-06	8.02786e-05	down	yes
chr3R	16473229	16480850	-	FBgn0267693	asRNA:CR46029	FBtr0347203	NA	NA	NA	NA		0.266065	0.252077	0.070211	0.077071	3.51803	1.81477	3.04738e-06	8.04891e-05	up	yes
X	15297766	15319074	+	FBgn0261703	gce	FBtr0331765;FBtr0303199;FBtr0310308;FBtr0303198	GO:0003700(DNA-binding transcription factor activity);GO:0004879(nuclear receptor activity);GO:0004880(GO_0004880);GO:0005500(juvenile hormone binding);GO:0005634(nucleus);GO:0005667(transcription factor complex);GO:0005737(cytoplasm);GO:0006351(transcription, DNA-templated);GO:0006355(regulation of transcription, DNA-templated);GO:0008134(transcription factor binding);GO:0035626(juvenile hormone…	NA	NA	NA	germ cell-expressed bHLH-PAS, isoform C [Drosophila melanogaster]	18.1138	19.0459	10.6579	8.76071	1.91362	0.936302	3.05158e-06	8.04891e-05	up	no
chr2L	13106807	13109468	+	FBgn0032470	CG5142	FBtr0301366;FBtr0336855	GO:0005215(transporter activity);GO:0005515(protein binding);GO:0005879(axonemal microtubule);GO:0005929(cilium);GO:0018095(protein polyglutamylation);GO:0030030(cell projection organization);GO:0030992(intraciliary transport particle B);GO:0042073(intraciliary transport);GO:0042995(cell projection);GO:0060271(cilium assembly);GO:0060271(cilium assembly)	NA	K19683	NA	FI23308p1 [Drosophila melanogaster]	0.708965	0.804085	2.16813	2.12804	0.352185	-1.50559	3.08201e-06	8.11313e-05	down	yes
chr3L	6234323	6240068	-	FBgn0035695	CG10226	FBtr0077012;FBtr0332068	GO:0000166(nucleotide binding);GO:0005524(ATP binding);GO:0005886(plasma membrane);GO:0006855(drug transmembrane transport);GO:0008559(xenobiotic transmembrane transporting ATPase activity);GO:0009636(response to toxic substance);GO:0015562(efflux transmembrane transporter activity);GO:0016020(membrane);GO:0016021(integral component of membrane);GO:0016787(hydrolase activity);GO:0016887(ATPase ac…	02010(ABC transporters - Drosophila melanogaster (fruit fly));02010(ABC transporters - Drosophila melanogaster (fruit fly))	K05658	EC:7.6.2.2	uncharacterized protein Dmel_CG10226, isoform A [Drosophila melanogaster]	8.15334	8.24948	14.9634	13.9322	0.567657	-0.816908	3.12179e-06	8.20161e-05	down	no
chr3L	7727804	7732191	-	FBgn0035813	CG8492	FBtr0306682	GO:0003796(lysozyme activity);GO:0005615(extracellular space);GO:0008152(metabolic process);GO:0016787(hydrolase activity);GO:0016798(hydrolase activity, acting on glycosyl bonds);GO:0016998(cell wall macromolecule catabolic process);GO:0050829(defense response to Gram-negative bacterium);GO:0050830(defense response to Gram-positive bacterium)	NA	K01185	EC:3.2.1.17	uncharacterized protein Dmel_CG8492 [Drosophila melanogaster]	2.54322	2.50653	1.13639	0.986978	2.37818	1.24986	3.15181e-06	8.26419e-05	up	yes
chr3R	11999278	12003516	+	FBgn0260746	Ect3	FBtr0082487	GO:0004553(hydrolase activity, hydrolyzing O-glycosyl compounds);GO:0004565(beta-galactosidase activity);GO:0005773(vacuole);GO:0005975(carbohydrate metabolic process);GO:0008152(metabolic process);GO:0016787(hydrolase activity);GO:0016798(hydrolase activity, acting on glycosyl bonds)	00052(Galactose metabolism - Drosophila melanogaster (fruit fly));00511(Other glycan degradation - Drosophila melanogaster (fruit fly));00531(Glycosaminoglycan degradation - Drosophila melanogaster (fruit fly));00600(Sphingolipid metabolism - Drosophila melanogaster (fruit fly));00604(Glycosphingolipid biosynthesis - ganglio series - Drosophila melanogaster (fruit fly));01100(Metabolic pathways -…	NA	NA	Ectoderm-expressed 3 [Drosophila melanogaster]	5.6168	4.98766	9.08731	17.916	0.392709	-1.34847	3.21106e-06	8.40302e-05	down	yes
chr2R	19500295	19501418	-	FBgn0040732	CG16926	FBtr0086499;FBtr0345818	NA	NA	NA	NA	uncharacterized protein Dmel_CG16926, isoform A [Drosophila melanogaster]	418.118	437.825	171.261	242.831	2.06703	1.04756	3.26603e-06	8.53011e-05	up	yes
chr3L	3319555	3322489	+	FBgn0035436	CG12016	FBtr0073063;FBtr0073064	GO:0005737(cytoplasm);GO:0016301(kinase activity);GO:0016310(phosphorylation);GO:0016740(transferase activity);GO:0019359(nicotinamide nucleotide biosynthetic process);GO:0046495(nicotinamide riboside metabolic process);GO:0050262(ribosylnicotinamide kinase activity);GO:0050262(ribosylnicotinamide kinase activity)	NA	NA	NA	uncharacterized protein Dmel_CG12016, isoform A [Drosophila melanogaster]	4.97316	4.55398	1.34549	2.16706	2.71231	1.43952	3.35043e-06	8.73342e-05	up	yes
chr2L	20255988	20257192	-	FBgn0259998	CG17571	FBtr0081376;FBtr0345635	GO:0004252(serine-type endopeptidase activity);GO:0005737(cytoplasm);GO:0006508(proteolysis);GO:0008233(peptidase activity);GO:0008236(serine-type peptidase activity);GO:0016787(hydrolase activity);GO:0016787(hydrolase activity)	NA	NA	NA	IP09642p, partial [Drosophila melanogaster]	13.2845	12.7816	24.4716	25.0365	0.526503	-0.925487	3.39764e-06	8.83917e-05	down	no
X	10376651	10381352	-	FBgn0052681	CG32681	FBtr0071466	GO:0003674(molecular_function);GO:0005575(cellular_component);GO:0008150(biological_process)	NA	NA	NA	uncharacterized protein Dmel_CG32681 [Drosophila melanogaster]	4.6585	4.67476	1.82521	2.31908	2.25208	1.17126	3.4105e-06	8.85533e-05	up	yes
chr2R	8462753	8465092	+	FBgn0050359	Mal-A5	FBtr0300953;FBtr0088749;FBtr0339279	GO:0000023(maltose metabolic process);GO:0003824(catalytic activity);GO:0005975(carbohydrate metabolic process);GO:0032450(maltose alpha-glucosidase activity);GO:0032450(maltose alpha-glucosidase activity)	NA	NA	NA	maltase A5, isoform C [Drosophila melanogaster]	21.5539	22.5557	37.9378	40.2959	0.563817	-0.8267	3.46403e-06	8.97682e-05	down	no
chr3R	9681415	9684264	-	FBgn0037730	CG9444	FBtr0333194;FBtr0082099	GO:0005215(transporter activity);GO:0006857(oligopeptide transport);GO:0015333(peptide:proton symporter activity);GO:0016020(membrane);GO:0016021(integral component of membrane);GO:0022857(transmembrane transporter activity);GO:0035442(dipeptide transmembrane transport);GO:0035672(oligopeptide transmembrane transport);GO:0035673(oligopeptide transmembrane transporter activity);GO:0055085(transmem…	NA	NA	NA	uncharacterized protein Dmel_CG9444, isoform A [Drosophila melanogaster]	1.80637	1.83968	0.451239	0.650351	3.30981	1.72675	3.57899e-06	9.25673e-05	up	yes
chr2R	12296495	12297805	-	FBgn0266809	asRNA:CR45271	FBtr0345484	NA	NA	NA	NA		0	0.415718	6.57565	8.48397	0.0276048	-5.17894	3.59011e-06	9.26751e-05	down	yes
chr2L	20091435	20093152	+	FBgn0032846	CG10721	FBtr0331615;FBtr0081333	GO:0016491(oxidoreductase activity);GO:0055114(oxidation-reduction process);GO:0055114(oxidation-reduction process)	NA	NA	NA	uncharacterized protein Dmel_CG10721, isoform A [Drosophila melanogaster]	4.14333	4.37354	8.5735	9.64057	0.467598	-1.09666	3.70053e-06	9.53405e-05	down	yes
chr3R	11166177	11167981	-	FBgn0040255	Ugt86De	FBtr0082376	GO:0008152(metabolic process);GO:0008194(UDP-glycosyltransferase activity);GO:0015020(glucuronosyltransferase activity);GO:0016020(membrane);GO:0016021(integral component of membrane);GO:0016740(transferase activity);GO:0016757(transferase activity, transferring glycosyl groups);GO:0016758(transferase activity, transferring hexosyl groups);GO:0043231(intracellular membrane-bounded organelle)	00040(Pentose and glucuronate interconversions - Drosophila melanogaster (fruit fly));00053(Ascorbate and aldarate metabolism - Drosophila melanogaster (fruit fly));00830(Retinol metabolism - Drosophila melanogaster (fruit fly));00860(Porphyrin and chlorophyll metabolism - Drosophila melanogaster (fruit fly));00980(Metabolism of xenobiotics by cytochrome P450 - Drosophila melanogaster (fruit fly)…	K00699	EC:2.4.1.17	Ugt86De [Drosophila melanogaster]	0.699468	0.914823	0.192676	0.222274	3.89033	1.95989	3.73988e-06	9.60161e-05	up	yes
chr2L	2389578	2390689	-	FBgn0264081	CG43750	FBtr0330686;FBtr0335464	GO:0003674(molecular_function);GO:0005575(cellular_component);GO:0008150(biological_process);GO:0008150(biological_process)	NA	NA	NA	uncharacterized protein Dmel_CG43750, isoform A [Drosophila melanogaster]	52.1349	52.4622	29.9144	18.8944	2.143	1.09963	3.74117e-06	9.60161e-05	up	yes
chr3L	1256449	1274498	+	FBgn0035199	tfc	FBtr0072659;FBtr0072660	GO:0030246(carbohydrate binding);GO:0048085(adult chitin-containing cuticle pigmentation);GO:0048085(adult chitin-containing cuticle pigmentation)	NA	NA	NA	C-type lectin 37Db isoform X2 [Drosophila erecta]	9.78765	10.5536	5.43676	3.86917	2.18583	1.12818	3.97003e-06	0.000101694	up	yes
chr2R	10137656	10139267	+	FBgn0033490	CG12917	FBtr0290287	GO:0000014(single-stranded DNA endodeoxyribonuclease activity);GO:0000737(DNA catabolic process, endonucleolytic);GO:0003676(nucleic acid binding);GO:0004519(endonuclease activity);GO:0004521(endoribonuclease activity);GO:0004529(exodeoxyribonuclease activity);GO:0005739(mitochondrion);GO:0005743(mitochondrial inner membrane);GO:0006309(apoptotic DNA fragmentation);GO:0016020(membrane);GO:0016021…	NA	NA	NA	uncharacterized protein Dmel_CG12917 [Drosophila melanogaster]	10.7755	10.4439	4.85577	4.76777	2.20495	1.14075	3.97877e-06	0.000101722	up	yes
chr2R	6049874	6050286	-	FBgn0085241	CG34212	FBtr0112405;FBtr0302826	GO:0003674(molecular_function);GO:0005575(cellular_component);GO:0008150(biological_process);GO:0008150(biological_process)	NA	NA	NA	MIP16862p, partial [Drosophila melanogaster]	246.06	247.398	141.965	83.0653	2.19285	1.1328	4.03687e-06	0.00010301	up	yes
chr3L	22029453	22029770	-	FBgn0263249	CG43392	FBtr0308060	GO:0003674(molecular_function);GO:0005575(cellular_component);GO:0008150(biological_process)	NA	NA	NA	uncharacterized protein Dmel_CG43392 [Drosophila melanogaster]	484.344	461.581	273.949	187.839	2.0484	1.0345	4.25502e-06	0.000108369	up	yes
X	9502826	9550838	-	FBgn0267253	CG32700	FBtr0071374;FBtr0071373	GO:0003674(molecular_function);GO:0005575(cellular_component);GO:0008150(biological_process);GO:0008150(biological_process)	NA	NA	NA	uncharacterized protein Dmel_CG32700, isoform A [Drosophila melanogaster]	11.6856	12.5411	6.86841	5.09289	2.02543	1.01823	4.41975e-06	0.000112349	up	yes
chr2L	11523021	11528205	-	FBgn0028490	CG31705	FBtr0080242;FBtr0345719;FBtr0321293	NA	NA	NA	NA	uncharacterized protein Dmel_CG31705, isoform A [Drosophila melanogaster]	46.1812	44.7908	81.2397	80.2805	0.563224	-0.82822	4.44135e-06	0.000112683	down	no
chr2L	5060815	5070750	+	FBgn0028572	qtc	FBtr0100259;FBtr0302569;FBtr0339791;FBtr0332213;FBtr0332214;FBtr0079012;FBtr0339792;FBtr0332215;FBtr0079013;FBtr0332212;FBtr0100263;FBtr0100260	GO:0007619(courtship behavior);GO:0008049(male courtship behavior);GO:0016020(membrane);GO:0016021(integral component of membrane);GO:0048047(mating behavior, sex discrimination);GO:0048047(mating behavior, sex discrimination)	NA	NA	NA	quick-to-court, isoform J [Drosophila melanogaster]	9.56348	9.20462	15.929	17.8077	0.556312	-0.846034	4.61867e-06	0.000116891	down	no
chr2L	2752445	2757975	+	FBgn0031453	Bacc	FBtr0307080;FBtr0077714;FBtr0335125;FBtr0077713	GO:0005634(nucleus);GO:0005654(nucleoplasm);GO:0048149(behavioral response to ethanol);GO:0048149(behavioral response to ethanol)	NA	NA	NA	bacchus, isoform B [Drosophila melanogaster]	147.891	156.662	87.1407	75.6957	1.8703	0.903269	4.62474e-06	0.000116891	up	no
chr2L	10639931	10643539	+	FBgn0051872	CG31872	FBtr0080099;FBtr0345637	GO:0005615(extracellular space);GO:0006629(lipid metabolic process);GO:0016298(lipase activity);GO:0032504(multicellular organism reproduction);GO:0044255(cellular lipid metabolic process);GO:0044255(cellular lipid metabolic process)	NA	NA	NA	uncharacterized protein Dmel_CG31872, isoform A [Drosophila melanogaster]	185.245	186.967	101.53	98.9191	1.85689	0.892891	4.63966e-06	0.000117046	up	no
chr2R	12039041	12042623	+	FBgn0004463	RpIII128	FBtr0087977	GO:0001056(RNA polymerase III activity);GO:0003677(DNA binding);GO:0003899(DNA-directed 5'-3' RNA polymerase activity);GO:0005634(nucleus);GO:0005666(RNA polymerase III complex);GO:0006351(transcription, DNA-templated);GO:0006383(transcription by RNA polymerase III);GO:0016740(transferase activity);GO:0016779(nucleotidyltransferase activity);GO:0032549(ribonucleoside binding);GO:0046872(metal ion…	03020(RNA polymerase - Drosophila melanogaster (fruit fly))	K03021	EC:2.7.7.6	LD14594p, partial [Drosophila melanogaster]	1.8014	1.70806	3.42094	4.31697	0.453541	-1.14069	4.85383e-06	0.000122218	down	yes
chr3L	9372931	9374964	+	FBgn0001223	Hsp22	FBtr0100558;FBtr0100559	GO:0005759(mitochondrial matrix);GO:0006979(response to oxidative stress);GO:0008340(determination of adult lifespan);GO:0009408(response to heat);GO:0042802(identical protein binding);GO:0051082(unfolded protein binding);GO:0061077(chaperone-mediated protein folding);GO:0061077(chaperone-mediated protein folding)	NA	NA	NA	heat shock protein 22, isoform B [Drosophila melanogaster]	568.552	562.401	52.1584	207.147	4.36147	2.12481	5.12544e-06	0.000128813	up	yes
chr3L	6604366	6606032	-	FBgn0024177	zpg	FBtr0076983;FBtr0330185	GO:0005243(gap junction channel activity);GO:0005886(plasma membrane);GO:0005921(gap junction);GO:0006811(ion transport);GO:0007281(germ cell development);GO:0007283(spermatogenesis);GO:0010496(intercellular transport);GO:0016020(membrane);GO:0016021(integral component of membrane);GO:0030054(cell junction);GO:0036098(male germ-line stem cell population maintenance);GO:0055077(gap junction hemi-c…	NA	K22037	NA	zero population growth, isoform A [Drosophila melanogaster]	0.254961	0.167448	0.863464	0.723646	0.26615	-1.90969	5.35016e-06	0.000134207	down	yes
chr2R	12848034	12848993	-	FBgn0050486	CG30486	FBtr0087817	GO:0003674(molecular_function);GO:0005576(extracellular region);GO:0005615(extracellular space);GO:0032504(multicellular organism reproduction)	NA	NA	NA	uncharacterized protein Dmel_CG30486 [Drosophila melanogaster]	0.718286	1.23899	2.95724	3.97319	0.282418	-1.8241	5.56153e-06	0.000139247	down	yes
X	6600062	6653015	+	FBgn0029881	pigs	FBtr0308653;FBtr0343375;FBtr0070948	GO:0005515(protein binding);GO:0005737(cytoplasm);GO:0005856(cytoskeleton);GO:0005881(cytoplasmic microtubule);GO:0005938(cell cortex);GO:0008017(microtubule binding);GO:0008093(cytoskeletal adaptor activity);GO:0015629(actin cytoskeleton);GO:0030707(ovarian follicle cell development);GO:0030713(ovarian follicle cell stalk formation);GO:0045746(negative regulation of Notch signaling pathway);GO:0…	NA	NA	NA	pickled eggs, isoform A [Drosophila melanogaster]	35.8535	37.2074	21.1096	17.3052	1.9019	0.927438	5.62251e-06	0.00014051	up	no
X	8035741	8037517	-	FBgn0029990	CG2233	FBtr0071123	NA	NA	NA	NA	uncharacterized protein Dmel_CG2233 [Drosophila melanogaster]	734.975	758.681	437.615	310.528	1.99648	0.997461	5.65328e-06	0.000140769	up	no
chr3R	30503665	30505661	-	FBgn0051014	PH4alphaSG1	FBtr0085686	GO:0004656(procollagen-proline 4-dioxygenase activity);GO:0005506(iron ion binding);GO:0005515(protein binding);GO:0005783(endoplasmic reticulum);GO:0007435(salivary gland morphogenesis);GO:0016491(oxidoreductase activity);GO:0016702(oxidoreductase activity, acting on single donors with incorporation of molecular oxygen, incorporation of two atoms of oxygen);GO:0016705(oxidoreductase activity, ac…	00330(Arginine and proline metabolism - Drosophila melanogaster (fruit fly));01100(Metabolic pathways - Drosophila melanogaster (fruit fly))	K00472	EC:1.14.11.2	IP03959p, partial [Drosophila melanogaster]	2.60211	2.91166	0.907596	0.987556	2.90941	1.54073	5.65399e-06	0.000140769	up	yes
chr3L	20492082	20497084	+	FBgn0037001	ND-39	FBtr0078201;FBtr0331564	GO:0003824(catalytic activity);GO:0003954(NADH dehydrogenase activity);GO:0005747(mitochondrial respiratory chain complex I);GO:0006120(mitochondrial electron transport, NADH to ubiquinone);GO:0016491(oxidoreductase activity);GO:0050662(coenzyme binding);GO:0055114(oxidation-reduction process);GO:1901006(ubiquinone-6 biosynthetic process);GO:1901006(ubiquinone-6 biosynthetic process)	00190(Oxidative phosphorylation - Drosophila melanogaster (fruit fly));01100(Metabolic pathways - Drosophila melanogaster (fruit fly));01100(Metabolic pathways - Drosophila melanogaster (fruit fly))	K03953	NA	NADH dehydrogenase (ubiquinone) 39 kDa subunit, isoform A [Drosophila melanogaster]	82.4972	81.8199	129.148	227.686	0.460486	-1.11877	6.02974e-06	0.000149843	down	yes
chr2L	14547498	14549109	-	FBgn0250844	CG4218	FBtr0080662;FBtr0343704;FBtr0344772;FBtr0343703	NA	NA	NA	NA	uncharacterized protein Dmel_CG4218, isoform B [Drosophila melanogaster]	184.037	181.116	107.028	81.8232	1.93355	0.951249	6.09687e-06	0.000151068	up	no
chr3R	9767834	9770027	+	FBgn0037747	CG8481	FBtr0082134;FBtr0100583	GO:0004596(peptide alpha-N-acetyltransferase activity);GO:0005737(cytoplasm);GO:0006473(protein acetylation);GO:0008080(N-acetyltransferase activity);GO:0016740(transferase activity);GO:0016746(transferase activity, transferring acyl groups);GO:0017190(N-terminal peptidyl-aspartic acid acetylation);GO:0018002(N-terminal peptidyl-glutamic acid acetylation);GO:1905502(acetyl-CoA binding);GO:1905502…	NA	NA	NA	uncharacterized protein Dmel_CG8481, isoform B [Drosophila melanogaster]	33.0856	34.2405	53.1056	69.6342	0.548527	-0.866366	6.10169e-06	0.000151068	down	no
X	6597088	6599699	+	FBgn0029879	APC7	FBtr0070946;FBtr0070947	GO:0005515(protein binding);GO:0005680(anaphase-promoting complex);GO:0016567(protein ubiquitination);GO:0045842(positive regulation of mitotic metaphase/anaphase transition);GO:0061630(ubiquitin protein ligase activity);GO:0061630(ubiquitin protein ligase activity)	04120(Ubiquitin mediated proteolysis - Drosophila melanogaster (fruit fly));04120(Ubiquitin mediated proteolysis - Drosophila melanogaster (fruit fly))	K03354	NA	anaphase promoting complex subunit 7, isoform A [Drosophila melanogaster]	0.972852	0.712635	0.0476997	0.21295	6.46648	2.69298	6.1334e-06	0.000151571	up	yes
chr3L	3291459	3299000	+	FBgn0035430	CG12009	FBtr0073053;FBtr0308314	GO:0005576(extracellular region);GO:0006030(chitin metabolic process);GO:0008061(chitin binding);GO:0008061(chitin binding)	NA	NA	NA	uncharacterized protein Dmel_CG12009, isoform A [Drosophila melanogaster]	0.529579	0.5335	0.16447	0.149258	3.38855	1.76067	6.32325e-06	0.000155974	up	yes
chr3R	7387444	7388319	+	FBgn0267120	lncRNA:CR45560	FBtr0346216	NA	NA	NA	NA		7.94227	7.93973	3.38082	2.7881	2.57452	1.3643	6.46898e-06	0.000159273	up	yes
chr3L	8302364	8304059	-	FBgn0035868	CG7194	FBtr0076714	GO:0003674(molecular_function);GO:0005575(cellular_component);GO:0055070(copper ion homeostasis)	NA	NA	NA	uncharacterized protein Dmel_CG7194 [Drosophila melanogaster]	6.38024	6.27789	14.8818	11.4861	0.480058	-1.05872	6.53426e-06	0.000160584	down	yes
chr3R	6468437	6471016	+	FBgn0037447	Neurochondrin	FBtr0081729	GO:0003012(muscle system process);GO:0003674(molecular_function);GO:0030425(dendrite);GO:0043025(neuronal cell body)	NA	NA	NA	RH09294p, partial [Drosophila melanogaster]	37.0759	38.6089	63.5105	71.6807	0.559836	-0.836924	6.59461e-06	0.000161768	down	no
chr2L	3324237	3326637	+	FBgn0053281	CG33281	FBtr0077584	GO:0005215(transporter activity);GO:0005351(carbohydrate:proton symporter activity);GO:0005355(glucose transmembrane transporter activity);GO:0005887(integral component of plasma membrane);GO:0016020(membrane);GO:0016021(integral component of membrane);GO:0022857(transmembrane transporter activity);GO:0034219(carbohydrate transmembrane transport);GO:0046323(glucose import);GO:0055085(transmembran…	NA	K08145	NA	uncharacterized protein Dmel_CG33281 [Drosophila melanogaster]	16.6437	17.0846	26.8066	43.9114	0.476941	-1.06812	6.62082e-06	0.000162113	down	yes
chr3L	6039155	6040135	+	FBgn0250815	Jon65Aiv	FBtr0077040	GO:0004252(serine-type endopeptidase activity);GO:0006508(proteolysis);GO:0008233(peptidase activity);GO:0008236(serine-type peptidase activity);GO:0016787(hydrolase activity)	NA	NA	NA	RE74144p [Drosophila melanogaster]	90.0434	89.44	142.841	208.248	0.511219	-0.967987	6.68423e-06	0.000163268	down	no
chr2L	18309187	18309446	-	FBgn0263086	CG43354	FBtr0307101	GO:0003674(molecular_function);GO:0005575(cellular_component);GO:0008150(biological_process);GO:0016020(membrane);GO:0016021(integral component of membrane)	NA	NA	NA	uncharacterized protein Dmel_CG43354 [Drosophila melanogaster]	31.6932	34.6367	13.0998	5.33183	3.5987	1.84748	6.69252e-06	0.000163268	up	yes
chr2R	22329195	22329720	-	FBgn0085236	CG34207	FBtr0112400	NA	NA	NA	NA	uncharacterized protein Dmel_CG34207 [Drosophila melanogaster]	15.4493	14.4142	6.42049	3.21797	3.09837	1.63151	6.81511e-06	0.000165955	up	yes
chr3R	24130307	24134654	+	FBgn0026317	Tsc1	FBtr0084546	GO:0005515(protein binding);GO:0007165(signal transduction);GO:0007424(open tracheal system development);GO:0007584(response to nutrient);GO:0008285(negative regulation of cell population proliferation);GO:0008340(determination of adult lifespan);GO:0010508(positive regulation of autophagy);GO:0019900(kinase binding);GO:0030308(negative regulation of cell growth);GO:0032007(negative regulation of…	04140(Autophagy - animal - Drosophila melanogaster (fruit fly));04150(mTOR signaling pathway - Drosophila melanogaster (fruit fly))	K07206	NA	Tsc1 [Drosophila melanogaster]	4.9706	4.79777	9.421	8.54045	0.543851	-0.878716	6.87879e-06	0.000167147	down	no
chr3L	3316781	3317144	+	FBgn0035434	Drsl5	FBtr0073062	GO:0003674(molecular_function);GO:0005576(extracellular region);GO:0006952(defense response);GO:0050832(defense response to fungus)	NA	NA	NA	GH09576p, partial [Drosophila melanogaster]	56.5771	55.4851	28.0864	24.5797	2.12779	1.08935	6.88918e-06	0.000167147	up	yes
chr3L	4028605	4032032	+	FBgn0045477	Gr64c	FBtr0309790;FBtr0073196	GO:0001582(detection of chemical stimulus involved in sensory perception of sweet taste);GO:0005886(plasma membrane);GO:0007165(signal transduction);GO:0008527(taste receptor activity);GO:0016020(membrane);GO:0016021(integral component of membrane);GO:0033041(sweet taste receptor activity);GO:0050909(sensory perception of taste);GO:0050912(detection of chemical stimulus involved in sensory percep…	NA	K08471	NA	gustatory receptor 64c, isoform A [Drosophila melanogaster]	0.609819	0.714803	0.219978	0.156206	3.52121	1.81607	6.99585e-06	0.000169427	up	yes
chr3R	29052680	29053913	+	FBgn0039629	CG11842	FBtr0085362	GO:0004252(serine-type endopeptidase activity);GO:0005575(cellular_component);GO:0006508(proteolysis);GO:0008233(peptidase activity);GO:0008236(serine-type peptidase activity);GO:0016787(hydrolase activity);GO:0034976(response to endoplasmic reticulum stress)	NA	NA	NA	uncharacterized protein Dmel_CG11842 [Drosophila melanogaster]	19.2811	20.4294	7.37749	10.1944	2.25989	1.17625	7.03656e-06	0.000170103	up	yes
chr3R	14567611	14568847	-	FBgn0038243	CG8066	FBtr0334959;FBtr0082981	GO:0004869(cysteine-type endopeptidase inhibitor activity);GO:0010951(negative regulation of endopeptidase activity);GO:0010951(negative regulation of endopeptidase activity)	NA	NA	NA	uncharacterized protein Dmel_CG8066, isoform A [Drosophila melanogaster]	5.52096	4.32116	10.1695	11.272	0.459022	-1.12337	7.1325e-06	0.00017211	down	yes
chr3R	29715068	29715377	-	FBgn0250832	Dup99B	FBtr0089608;FBtr0305053	GO:0001664(G protein-coupled receptor binding);GO:0005179(hormone activity);GO:0005576(extracellular region);GO:0005615(extracellular space);GO:0007186(G protein-coupled receptor signaling pathway);GO:0007610(behavior);GO:0007621(negative regulation of female receptivity);GO:0010469(regulation of signaling receptor activity);GO:0018991(oviposition);GO:0032504(multicellular organism reproduction);…	NA	NA	NA	IP20250p, partial [Drosophila melanogaster]	1450.51	1623.14	703.062	223.945	3.31567	1.7293	7.36318e-06	0.000177355	up	yes
chr3L	4792615	4793717	-	FBgn0267471	lncRNA:CR45821	FBtr0346842	NA	NA	NA	NA		7.86245	8.53858	3.2482	3.51801	2.42396	1.27737	7.79673e-06	0.000187459	up	yes
chr2R	20977056	20977600	+	FBgn0034564	CG9344	FBtr0071520	GO:0000398(mRNA splicing, via spliceosome);GO:0000932(P-body);GO:0003723(RNA binding);GO:0005515(protein binding);GO:0005634(nucleus);GO:0005681(spliceosomal complex);GO:0005688(U6 snRNP);GO:0005730(nucleolus);GO:0005732(small nucleolar ribonucleoprotein complex);GO:0006397(mRNA processing);GO:0008380(RNA splicing);GO:0030490(maturation of SSU-rRNA);GO:0030532(small nuclear ribonucleoprotein comp…	03018(RNA degradation - Drosophila melanogaster (fruit fly));03040(Spliceosome - Drosophila melanogaster (fruit fly))	K12625	NA	uncharacterized protein Dmel_CG9344 [Drosophila melanogaster]	16.1781	15.2144	6.88109	5.04194	2.63293	1.39667	7.89678e-06	0.000189523	up	yes
mitochondrion_genome	8207	9545	-	FBgn0262952	mt:ND4	FBtr0433500	GO:0003954(NADH dehydrogenase activity);GO:0005739(mitochondrion);GO:0005747(mitochondrial respiratory chain complex I);GO:0006120(mitochondrial electron transport, NADH to ubiquinone);GO:0008137(NADH dehydrogenase (ubiquinone) activity);GO:0009060(aerobic respiration);GO:0015990(electron transport coupled proton transport);GO:0016020(membrane);GO:0016021(integral component of membrane);GO:003196…	00190(Oxidative phosphorylation - Drosophila melanogaster (fruit fly));01100(Metabolic pathways - Drosophila melanogaster (fruit fly))	K03881	EC:7.1.1.2	NADH dehydrogenase subunit 4 (mitochondrion) [Drosophila melanogaster]	586.374	615.106	944.862	1938.1	0.416752	-1.26274	7.96942e-06	0.000190647	down	yes
chr3R	24172628	24184144	+	FBgn0039161	CG13606	FBtr0084553;FBtr0344266;FBtr0110794;FBtr0335412	NA	NA	NA	NA	uncharacterized protein Dmel_CG13606, isoform B [Drosophila melanogaster]	155.383	144.559	55.9166	85.865	2.11552	1.08102	7.97224e-06	0.000190647	up	yes
chr3L	19810403	19813339	-	FBgn0036910	Cyp305a1	FBtr0074925	GO:0004497(monooxygenase activity);GO:0005506(iron ion binding);GO:0005783(endoplasmic reticulum);GO:0005789(endoplasmic reticulum membrane);GO:0016020(membrane);GO:0016491(oxidoreductase activity);GO:0016705(oxidoreductase activity, acting on paired donors, with incorporation or reduction of molecular oxygen);GO:0020037(heme binding);GO:0031090(organelle membrane);GO:0043231(intracellular membra…	NA	NA	NA	Cyp305a1 [Drosophila melanogaster]	9.59617	10.2084	16.4578	22.0755	0.513959	-0.960275	8.0056e-06	0.000191101	down	no
chr3R	24050783	24053592	+	FBgn0026576	Pisd	FBtr0084536;FBtr0084538;FBtr0084537	GO:0004609(phosphatidylserine decarboxylase activity);GO:0005739(mitochondrion);GO:0005743(mitochondrial inner membrane);GO:0006629(lipid metabolic process);GO:0006646(phosphatidylethanolamine biosynthetic process);GO:0008654(phospholipid biosynthetic process);GO:0016020(membrane);GO:0016021(integral component of membrane);GO:0016540(protein autoprocessing);GO:0016829(lyase activity);GO:0016831(c…	00564(Glycerophospholipid metabolism - Drosophila melanogaster (fruit fly));01100(Metabolic pathways - Drosophila melanogaster (fruit fly));01100(Metabolic pathways - Drosophila melanogaster (fruit fly))	K01613	EC:4.1.1.65	uncharacterized protein Dmel_CG5991, isoform A [Drosophila melanogaster]	4.60389	5.24494	8.53421	13.8367	0.440251	-1.1836	8.09592e-06	0.000192912	down	yes
chr3L	18990026	18998283	-	FBgn0036837	CG18135	FBtr0075043;FBtr0332651;FBtr0075042;FBtr0075044;FBtr0075045	GO:0005615(extracellular space);GO:0005623(cell);GO:0006629(lipid metabolic process);GO:0008081(phosphoric diester hydrolase activity);GO:0008889(glycerophosphodiester phosphodiesterase activity);GO:0016787(hydrolase activity);GO:0017022(myosin binding);GO:0030246(carbohydrate binding);GO:0030643(cellular phosphate ion homeostasis);GO:0032504(multicellular organism reproduction);GO:0046475(glycer…	NA	NA	NA	uncharacterized protein Dmel_CG18135, isoform B [Drosophila melanogaster]	125.166	128.828	71.1831	68.438	1.81917	0.863281	8.25151e-06	0.000196268	up	no
X	14261223	14264844	+	FBgn0284233	CG46317	FBtr0452133	NA	NA	NA	NA	uncharacterized protein Dmel_CG1461, isoform A [Drosophila melanogaster]	21.5691	22.1016	12.4159	7.56604	2.18551	1.12797	8.28889e-06	0.000196806	up	yes
X	5752249	5754041	+	FBgn0029799	CG15772	FBtr0070808;FBtr0339743	GO:0005198(structural molecule activity);GO:0005198(structural molecule activity)	NA	NA	NA	uncharacterized protein Dmel_CG15772, isoform A [Drosophila melanogaster]	3.779	4.23841	8.45486	8.1027	0.484214	-1.04628	8.38945e-06	0.000198839	down	yes
chr3L	17525333	17529861	-	FBgn0036735	Edc3	FBtr0075208	GO:0000932(P-body);GO:0003729(mRNA binding);GO:0005515(protein binding);GO:0005737(cytoplasm);GO:0006402(mRNA catabolic process);GO:0031087(deadenylation-independent decapping of nuclear-transcribed mRNA);GO:0033962(cytoplasmic mRNA processing body assembly)	03018(RNA degradation - Drosophila melanogaster (fruit fly))	K12615	NA	enhancer of decapping 3 [Drosophila melanogaster]	13.6202	13.8481	8.05213	6.18278	1.92964	0.94833	8.41235e-06	0.000199027	up	no
chr3R	23355220	23356064	-	FBgn0016119	ATPsynCF6	FBtr0084432;FBtr0333777;FBtr0305982	GO:0000276(mitochondrial proton-transporting ATP synthase complex, coupling factor F(o));GO:0005739(mitochondrion);GO:0005743(mitochondrial inner membrane);GO:0005753(mitochondrial proton-transporting ATP synthase complex);GO:0005756(mitochondrial proton-transporting ATP synthase, central stalk);GO:0006811(ion transport);GO:0015078(proton transmembrane transporter activity);GO:0015986(ATP synthes…	00190(Oxidative phosphorylation - Drosophila melanogaster (fruit fly));01100(Metabolic pathways - Drosophila melanogaster (fruit fly));01100(Metabolic pathways - Drosophila melanogaster (fruit fly))	K02131	NA	ATP synthase, coupling factor 6, isoform A [Drosophila melanogaster]	387.549	517.881	898.85	780.005	0.539314	-0.890803	8.55788e-06	0.000202112	down	no
X	20758489	20759626	+	FBgn0265921	lncRNA:CR44710	FBtr0342853	NA	NA	NA	NA		1.50394	1.62131	0.338876	0.50985	3.68229	1.8806	8.72842e-06	0.000205775	up	yes
X	16826681	16835520	-	FBgn0284222	CG46306	FBtr0452121	NA	NA	NA	NA	MIP22234p, partial [Drosophila melanogaster]	14.4071	3.41271	1.89834	1.9131	4.67534	2.22507	8.78235e-06	0.00020668	up	yes
chr3R	23682503	23683980	+	FBgn0039101	CG16710	FBtr0303150	GO:0004252(serine-type endopeptidase activity);GO:0006508(proteolysis);GO:0008233(peptidase activity);GO:0008236(serine-type peptidase activity);GO:0016787(hydrolase activity)	NA	NA	NA	uncharacterized protein Dmel_CG16710 [Drosophila melanogaster]	0.503192	0.521511	1.46268	1.74135	0.319817	-1.64468	8.97078e-06	0.000210742	down	yes
chr3R	11221894	11225173	+	FBgn0020910	RpL3	FBtr0082346;FBtr0302586;FBtr0336783;FBtr0082347	GO:0000027(ribosomal large subunit assembly);GO:0002181(cytoplasmic translation);GO:0003723(RNA binding);GO:0003735(structural constituent of ribosome);GO:0005622(intracellular);GO:0005737(cytoplasm);GO:0005840(ribosome);GO:0006412(translation);GO:0022625(cytosolic large ribosomal subunit);GO:0022625(cytosolic large ribosomal subunit)	03010(Ribosome - Drosophila melanogaster (fruit fly));03010(Ribosome - Drosophila melanogaster (fruit fly))	K02925	NA	RE52161p [Drosophila melanogaster]	154.866	154.353	241.072	359.653	0.514743	-0.958075	9.35838e-06	0.00021946	down	no
chr2R	20896994	20898629	+	FBgn0262690	asRNA:CR43160	FBtr0305615	NA	NA	NA	NA		5.27233	4.35863	10.2038	9.8681	0.479824	-1.05942	9.60163e-06	0.000224769	down	yes
chr3L	3472447	3510895	+	FBgn0259224	CG42324	FBtr0334636;FBtr0334632;FBtr0334634;FBtr0334635;FBtr0330142;FBtr0334633	NA	NA	NA	NA	IP06822p, partial [Drosophila melanogaster]	10.5324	10.769	6.3345	5.20502	1.84595	0.884363	9.78195e-06	0.000228589	up	no
chr3L	13283663	13284496	-	FBgn0264514	lncRNA:CR43913	FBtr0333131;FBtr0333132	NA	NA	NA	NA		3.16862	3.75289	1.23431	0.868961	3.29083	1.71845	9.83044e-06	0.00022932	up	yes
chr3R	15265591	15266690	+	FBgn0016691	ATPsynO	FBtr0083063	GO:0005739(mitochondrion);GO:0005743(mitochondrial inner membrane);GO:0005756(mitochondrial proton-transporting ATP synthase, central stalk);GO:0006754(ATP biosynthetic process);GO:0006811(ion transport);GO:0015986(ATP synthesis coupled proton transport);GO:0016020(membrane);GO:0042776(mitochondrial ATP synthesis coupled proton transport);GO:0046933(proton-transporting ATP synthase activity, rota…	00190(Oxidative phosphorylation - Drosophila melanogaster (fruit fly));01100(Metabolic pathways - Drosophila melanogaster (fruit fly))	NA	NA	ATP synthase, oligomycin sensitivity conferring protein [Drosophila melanogaster]	304.398	316.188	475.575	875.499	0.459328	-1.1224	1.04453e-05	0.000243236	down	yes
chr2R	16924655	16945126	+	FBgn0003091	Pkc53E	FBtr0087049;FBtr0305069;FBtr0331960;FBtr0087048;FBtr0112819;FBtr0305070	GO:0000166(nucleotide binding);GO:0004672(protein kinase activity);GO:0004674(protein serine/threonine kinase activity);GO:0004697(protein kinase C activity);GO:0004712(protein serine/threonine/tyrosine kinase activity);GO:0005524(ATP binding);GO:0005622(intracellular);GO:0005886(plasma membrane);GO:0006468(protein phosphorylation);GO:0008270(zinc ion binding);GO:0016301(kinase activity);GO:00163…	04070(Phosphatidylinositol signaling system - Drosophila melanogaster (fruit fly));04150(mTOR signaling pathway - Drosophila melanogaster (fruit fly));04310(Wnt signaling pathway - Drosophila melanogaster (fruit fly));04745(Phototransduction - fly - Drosophila melanogaster (fruit fly));04933(AGE-RAGE signaling pathway in diabetic complications - Drosophila melanogaster (fruit fly));04933(AGE-RAGE…	K02677	EC:2.7.11.13	protein C kinase 53E, isoform C [Drosophila melanogaster]	16.6815	16.6505	10.0234	8.43676	1.80562	0.852494	1.06286e-05	0.000247072	up	no
chr3R	5835478	5836178	-	FBgn0266702	asRNA:CR45192	FBtr0345152;FBtr0345151	NA	NA	NA	NA		3.72769	4.68621	12.1573	9.01781	0.397349	-1.33152	1.07948e-05	0.000250076	down	yes
chr2R	16812245	16812791	+	FBgn0265529	lncRNA:CR44379	FBtr0340078;FBtr0340079	NA	NA	NA	NA		2.1449	2.01817	5.12515	7.9127	0.319306	-1.64699	1.07953e-05	0.000250076	down	yes
chr3R	23021222	23026713	-	FBgn0039039	lmd	FBtr0337069;FBtr0084364	GO:0000977(RNA polymerase II regulatory region sequence-specific DNA binding);GO:0000981(DNA-binding transcription factor activity, RNA polymerase II-specific);GO:0003676(nucleic acid binding);GO:0003700(DNA-binding transcription factor activity);GO:0003705(GO_0003705);GO:0005634(nucleus);GO:0005737(cytoplasm);GO:0006355(regulation of transcription, DNA-templated);GO:0007417(central nervous syste…	NA	K09232	NA	lame duck, isoform C [Drosophila melanogaster]	1.2703	1.01328	0.435519	0.291611	3.14054	1.65101	1.10624e-05	0.000255817	up	yes
chr3R	26509539	26510100	-	FBgn0267752	lncRNA:CR46083	FBtr0347316	NA	NA	NA	NA		3.29008	2.99734	1.07403	0.623075	3.7048	1.88939	1.15019e-05	0.000265519	up	yes
chr2R	18987344	19008944	+	FBgn0265356	tn	FBtr0086572;FBtr0340448;FBtr0086573;FBtr0340447;FBtr0114622;FBtr0340449	GO:0000209(protein polyubiquitination);GO:0004842(ubiquitin-protein transferase activity);GO:0005515(protein binding);GO:0006941(striated muscle contraction);GO:0008270(zinc ion binding);GO:0008345(larval locomotory behavior);GO:0016567(protein ubiquitination);GO:0030018(Z disc);GO:0030239(myofibril assembly);GO:0043161(proteasome-mediated ubiquitin-dependent protein catabolic process);GO:0046716…	NA	K12035	EC:2.3.2.27	thin, isoform E [Drosophila melanogaster]	61.6327	61.6516	100.016	116.115	0.570416	-0.809915	1.15876e-05	0.000267036	down	no
chr3R	22977270	22978164	+	FBgn0039031	Gbp3	FBtr0339164;FBtr0084340	GO:0005125(cytokine activity);GO:0005575(cellular_component);GO:0007165(signal transduction);GO:0010469(regulation of signaling receptor activity);GO:0010469(regulation of signaling receptor activity)	NA	NA	NA	Growth-blocking peptide 3, isoform A [Drosophila melanogaster]	44.3479	43.6399	24.3897	21.9999	1.89671	0.9235	1.19442e-05	0.000274779	up	no
X	11875306	11877168	-	FBgn0030348	CG10352	FBtr0331589	GO:0004721(phosphoprotein phosphatase activity);GO:0005737(cytoplasm);GO:0005829(cytosol);GO:0006470(protein dephosphorylation);GO:0016311(dephosphorylation);GO:0016787(hydrolase activity);GO:0016791(phosphatase activity)	00981(Insect hormone biosynthesis - Drosophila melanogaster (fruit fly))	K21013	EC:3.1.3.-	uncharacterized protein Dmel_CG10352 [Drosophila melanogaster]	5.01071	4.4931	1.31932	2.09758	2.78141	1.47582	1.20482e-05	0.000276693	up	yes
chr2L	1594822	1611157	-	FBgn0051935	CG31935	FBtr0077916	GO:0005096(GTPase activator activity);GO:0005737(cytoplasm);GO:0017137(Rab GTPase binding);GO:0032483(regulation of Rab protein signal transduction);GO:0032991(protein-containing complex);GO:0034389(lipid droplet organization);GO:0043087(regulation of GTPase activity);GO:0043547(positive regulation of GTPase activity);GO:0048172(regulation of short-term neuronal synaptic plasticity);GO:0060079(ex…	NA	K18270	NA	uncharacterized protein Dmel_CG31935 [Drosophila melanogaster]	11.8976	12.1688	6.84893	5.65134	1.92527	0.945061	1.21367e-05	0.000278247	up	no
chr2L	18441335	18443277	-	FBgn0261597	RpS26	FBtr0081090;FBtr0346591;FBtr0081089;FBtr0081091;FBtr0331455	GO:0002181(cytoplasmic translation);GO:0003729(mRNA binding);GO:0003735(structural constituent of ribosome);GO:0005515(protein binding);GO:0005622(intracellular);GO:0005737(cytoplasm);GO:0005783(endoplasmic reticulum);GO:0005791(rough endoplasmic reticulum);GO:0005829(cytosol);GO:0005840(ribosome);GO:0006412(translation);GO:0022627(cytosolic small ribosomal subunit);GO:0042788(polysomal ribosome)…	03010(Ribosome - Drosophila melanogaster (fruit fly));03010(Ribosome - Drosophila melanogaster (fruit fly))	K02976	NA	ribosomal protein S26, isoform B [Drosophila melanogaster]	112.704	106.973	167.498	282.609	0.488056	-1.03488	1.23117e-05	0.000281432	down	yes
chr2L	21537505	21538099	-	FBgn0053868	His2B:CG33868	FBtr0091872	GO:0000786(nucleosome);GO:0000788(nuclear nucleosome);GO:0003677(DNA binding);GO:0005515(protein binding);GO:0005634(nucleus);GO:0005694(chromosome);GO:0006333(chromatin assembly or disassembly);GO:0006334(nucleosome assembly);GO:0044877(protein-containing complex binding);GO:0046982(protein heterodimerization activity)	NA	K11252	NA	GM16910 [Drosophila sechellia]	2.39427	3.152	0.927063	0.545927	3.76531	1.91277	1.23179e-05	0.000281432	up	yes
chr3R	14566432	14567429	-	FBgn0051313	CG31313	FBtr0334960;FBtr0082982;FBtr0334961	GO:0004869(cysteine-type endopeptidase inhibitor activity);GO:0010951(negative regulation of endopeptidase activity);GO:0010951(negative regulation of endopeptidase activity)	NA	NA	NA	uncharacterized protein Dmel_CG31313, isoform A [Drosophila melanogaster]	250.096	250.564	434.331	422.029	0.584637	-0.774387	1.24116e-05	0.000283088	down	no
chr3L	9097629	9134405	-	FBgn0011206	bol	FBtr0300462;FBtr0076538;FBtr0331858;FBtr0076540;FBtr0344979;FBtr0076541;FBtr0076539	GO:0003676(nucleic acid binding);GO:0003723(RNA binding);GO:0003729(mRNA binding);GO:0003730(mRNA 3'-UTR binding);GO:0005634(nucleus);GO:0005737(cytoplasm);GO:0006417(regulation of translation);GO:0007275(multicellular organism development);GO:0007281(germ cell development);GO:0007283(spermatogenesis);GO:0008315(G2/MI transition of meiotic cell cycle);GO:0008494(translation activator activity);GO…	NA	NA	NA	uncharacterized protein Dyak_GE21261, isoform D [Drosophila yakuba]	92.4898	93.707	48.2889	53.3806	1.83139	0.872941	1.251e-05	0.000284843	up	no
chr2L	21168570	21173185	+	FBgn0010100	Acon	FBtr0081473;FBtr0346587;FBtr0300425;FBtr0343871	GO:0003994(aconitate hydratase activity);GO:0005739(mitochondrion);GO:0005829(cytosol);GO:0006099(tricarboxylic acid cycle);GO:0016829(lyase activity);GO:0046872(metal ion binding);GO:0051536(iron-sulfur cluster binding);GO:0051539(4 iron, 4 sulfur cluster binding);GO:0051539(4 iron, 4 sulfur cluster binding)	00020(Citrate cycle (TCA cycle) - Drosophila melanogaster (fruit fly));00630(Glyoxylate and dicarboxylate metabolism - Drosophila melanogaster (fruit fly));01100(Metabolic pathways - Drosophila melanogaster (fruit fly));01200(Carbon metabolism - Drosophila melanogaster (fruit fly));01210(2-Oxocarboxylic acid metabolism - Drosophila melanogaster (fruit fly));01230(Biosynthesis of amino acids - Dro…	K01681	EC:4.2.1.3	aconitase, isoform B [Drosophila melanogaster]	320.954	325.363	532.675	606.122	0.567544	-0.817196	1.2722e-05	0.000289176	down	no
chr3L	6305671	6306164	+	FBgn0266588	lncRNA:CR45113	FBtr0344809	NA	NA	NA	NA		16.4952	14.8338	6.15264	6.31612	2.51259	1.32918	1.29391e-05	0.00029361	up	yes
chr2R	21970767	21971285	-	FBgn0054029	CG34029	FBtr0100084	GO:0003674(molecular_function);GO:0005575(cellular_component);GO:0008150(biological_process)	NA	NA	NA	uncharacterized protein Dmel_CG34029 [Drosophila melanogaster]	7.31107	7.67067	16.3306	18.5683	0.429289	-1.21998	1.32098e-05	0.000299243	down	yes
chr2R	7791901	7793380	-	FBgn0001091	Gapdh1	FBtr0100479;FBtr0088903	GO:0004365(glyceraldehyde-3-phosphate dehydrogenase (NAD+) (phosphorylating) activity);GO:0005737(cytoplasm);GO:0005829(cytosol);GO:0006006(glucose metabolic process);GO:0006096(glycolytic process);GO:0007520(myoblast fusion);GO:0007525(somatic muscle development);GO:0016491(oxidoreductase activity);GO:0016620(oxidoreductase activity, acting on the aldehyde or oxo group of donors, NAD or NADP as …	00010(Glycolysis / Gluconeogenesis - Drosophila melanogaster (fruit fly));01100(Metabolic pathways - Drosophila melanogaster (fruit fly));01200(Carbon metabolism - Drosophila melanogaster (fruit fly));01230(Biosynthesis of amino acids - Drosophila melanogaster (fruit fly));01230(Biosynthesis of amino acids - Drosophila melanogaster (fruit fly))	K00134	EC:1.2.1.12	glyceraldehyde 3 phosphate dehydrogenase 1, isoform A [Drosophila melanogaster]	632.276	640.485	998.624	1387.48	0.533406	-0.906694	1.34208e-05	0.000303505	down	no
chr3R	19135158	19137136	+	FBgn0038681	Cyp12a4	FBtr0083731	GO:0004497(monooxygenase activity);GO:0005506(iron ion binding);GO:0005739(mitochondrion);GO:0016020(membrane);GO:0016491(oxidoreductase activity);GO:0016705(oxidoreductase activity, acting on paired donors, with incorporation or reduction of molecular oxygen);GO:0017085(response to insecticide);GO:0020037(heme binding);GO:0031966(mitochondrial membrane);GO:0046872(metal ion binding);GO:0055114(o…	NA	K15004	EC:1.14.-.-	Cyp12a4 [Drosophila melanogaster]	24.4658	25.0604	39.2444	47.0282	0.574065	-0.800713	1.3749e-05	0.000310401	down	no
chr3L	2003109	2005651	-	FBgn0262030	CG42841	FBtr0333432;FBtr0303925	GO:0003674(molecular_function);GO:0005575(cellular_component);GO:0008150(biological_process);GO:0008150(biological_process)	NA	NA	NA	uncharacterized protein Dmel_CG42841, isoform A [Drosophila melanogaster]	39.1567	37.4915	22.3452	16.0074	1.99852	0.998929	1.38527e-05	0.00031186	up	no
chr2R	13515259	13517452	+	FBgn0033848	CG13330	FBtr0087671	GO:0003674(molecular_function);GO:0005575(cellular_component);GO:0008150(biological_process)	NA	NA	NA	uncharacterized protein Dmel_CG13330 [Drosophila melanogaster]	15.2656	13.6971	8.2938	5.33716	2.12477	1.08731	1.38604e-05	0.00031186	up	yes
chr3R	10093761	10101356	+	FBgn0263413	lncRNA:CR43459	FBtr0309197;FBtr0346908;FBtr0309196	NA	NA	NA	NA		0.749433	0.801333	2.77739	1.30467	0.379898	-1.39631	1.39985e-05	0.000314436	down	yes
chr2L	721985	724833	-	FBgn0267993	lncRNA:CR46260	FBtr0347592	NA	NA	NA	NA		1.71598	1.88868	0.627457	0.692197	2.73152	1.4497	1.42244e-05	0.00031897	up	yes
chr2R	8713446	8715094	+	FBgn0033327	PGRP-SC1b	FBtr0339336;FBtr0088708	GO:0002221(pattern recognition receptor signaling pathway);GO:0002376(immune system process);GO:0005576(extracellular region);GO:0005615(extracellular space);GO:0006955(immune response);GO:0008270(zinc ion binding);GO:0008745(N-acetylmuramoyl-L-alanine amidase activity);GO:0009253(peptidoglycan catabolic process);GO:0016019(peptidoglycan receptor activity);GO:0016787(hydrolase activity);GO:001973…	04624(Toll and Imd signaling pathway - Drosophila melanogaster (fruit fly));04624(Toll and Imd signaling pathway - Drosophila melanogaster (fruit fly))	K01446	NA	GH07464p, partial [Drosophila melanogaster]	1.87282	1.85788	4.62208	4.09342	0.428054	-1.22414	1.4514e-05	0.000324285	down	yes
chr2R	18384567	18384911	+	FBgn0034330	CG18107	FBtr0086663	NA	NA	NA	NA	PREDICTED: uncharacterized protein LOC108017718 [Drosophila suzukii]	115.163	99.6017	60.973	45.7301	2.01273	1.00915	1.45232e-05	0.000324285	up	yes
chr3R	28755484	28756979	-	FBgn0039597	CG9997	FBtr0336789;FBtr0085314	GO:0004252(serine-type endopeptidase activity);GO:0005615(extracellular space);GO:0006508(proteolysis);GO:0008104(protein localization);GO:0016787(hydrolase activity);GO:0032504(multicellular organism reproduction);GO:0046008(regulation of female receptivity, post-mating);GO:0046692(sperm competition);GO:0046692(sperm competition)	NA	NA	NA	uncharacterized protein Dmel_CG9997, isoform A [Drosophila melanogaster]	39.172	38.6937	22.9878	17.8955	1.90459	0.929477	1.45344e-05	0.000324285	up	no
chr2L	2032519	2036041	-	FBgn0259192	CG42296	FBtr0299676	GO:0004568(chitinase activity);GO:0005576(extracellular region);GO:0006030(chitin metabolic process);GO:0006032(chitin catabolic process);GO:0008061(chitin binding);GO:0008152(metabolic process);GO:0016787(hydrolase activity);GO:0016798(hydrolase activity, acting on glycosyl bonds)	NA	NA	NA	uncharacterized protein Dmel_CG42296 [Drosophila melanogaster]	0.417912	0.37175	0.10445	0.121182	3.49978	1.80726	1.54481e-05	0.000344096	up	yes
X	2331493	2334658	-	FBgn0044047	Ilp6	FBtr0070406;FBtr0303997;FBtr0303998;FBtr0333731	GO:0005158(insulin receptor binding);GO:0005576(extracellular region);GO:0005615(extracellular space);GO:0007166(cell surface receptor signaling pathway);GO:0008286(insulin receptor signaling pathway);GO:0009267(cellular response to starvation);GO:0040018(positive regulation of multicellular organism growth);GO:0046854(phosphatidylinositol phosphorylation);GO:0046854(phosphatidylinositol phosphor…	04068(FoxO signaling pathway - Drosophila melanogaster (fruit fly));04150(mTOR signaling pathway - Drosophila melanogaster (fruit fly));04213(Longevity regulating pathway - multiple species - Drosophila melanogaster (fruit fly));04213(Longevity regulating pathway - multiple species - Drosophila melanogaster (fruit fly))	K05459	NA	MIP16323p, partial [Drosophila melanogaster]	11.2168	11.4242	6.512	4.31441	2.09127	1.06438	1.55545e-05	0.000345887	up	yes
chr3L	16580398	16581547	-	FBgn0036641	Smn	FBtr0329921;FBtr0075395	GO:0000387(spliceosomal snRNP assembly);GO:0000398(mRNA splicing, via spliceosome);GO:0002164(larval development);GO:0003723(RNA binding);GO:0005515(protein binding);GO:0005634(nucleus);GO:0005681(spliceosomal complex);GO:0005737(cytoplasm);GO:0005886(plasma membrane);GO:0006397(mRNA processing);GO:0007274(neuromuscular synaptic transmission);GO:0007275(multicellular organism development);GO:0007…	03013(RNA transport - Drosophila melanogaster (fruit fly));03013(RNA transport - Drosophila melanogaster (fruit fly))	K13129	NA	survival motor neuron, isoform A [Drosophila melanogaster]	20.1408	21.9521	9.70805	10.9359	2.039	1.02786	1.61042e-05	0.000357512	up	yes
X	3482965	3484555	+	FBgn0029664	CG10802	FBtr0070568;FBtr0331609	GO:0000166(nucleotide binding);GO:0002196(Ser-tRNA(Ala) hydrolase activity);GO:0003676(nucleic acid binding);GO:0004812(aminoacyl-tRNA ligase activity);GO:0004813(alanine-tRNA ligase activity);GO:0005524(ATP binding);GO:0006419(alanyl-tRNA aminoacylation);GO:0006450(regulation of translational fidelity);GO:0016874(ligase activity);GO:0043039(tRNA aminoacylation);GO:0106074(aminoacyl-tRNA metaboli…	NA	K07050	EC:3.1.1.-	uncharacterized protein Dmel_CG10802, isoform B [Drosophila melanogaster]	18.2129	17.4761	28.8874	36.569	0.545233	-0.875055	1.6232e-05	0.00035975	down	no
X	20244647	20248203	+	FBgn0022770	Peritrophin-A	FBtr0077335;FBtr0308243;FBtr0077336	GO:0005576(extracellular region);GO:0005615(extracellular space);GO:0006030(chitin metabolic process);GO:0008061(chitin binding);GO:0032504(multicellular organism reproduction);GO:0032504(multicellular organism reproduction)	NA	NA	NA	peritrophin A, isoform A [Drosophila melanogaster]	31.5312	30.0456	15.3364	17.3393	1.88448	0.914169	1.66292e-05	0.000367941	up	no
chr3R	29816738	29817764	-	FBgn0039703	CG7829	FBtr0085531	GO:0004252(serine-type endopeptidase activity);GO:0005737(cytoplasm);GO:0006508(proteolysis);GO:0016787(hydrolase activity)	NA	NA	NA	uncharacterized protein Dmel_CG7829 [Drosophila melanogaster]	1.09408	1.5379	3.83644	3.59917	0.353971	-1.4983	1.66982e-05	0.000368754	down	yes
chr2L	16766566	16788766	+	FBgn0264695	Mhc	FBtr0080903;FBtr0080900;FBtr0080897;FBtr0080895;FBtr0307492;FBtr0301829;FBtr0080899;FBtr0307496;FBtr0080907;FBtr0080902;FBtr0080898;FBtr0080901;FBtr0346712;FBtr0080905;FBtr0301827;FBtr0307493;FBtr0080896;FBtr0307495;FBtr0080906;FBtr0307494;FBtr0301828	GO:0000166(nucleotide binding);GO:0003774(motor activity);GO:0003777(microtubule motor activity);GO:0003779(actin binding);GO:0005515(protein binding);GO:0005524(ATP binding);GO:0007018(microtubule-based movement);GO:0008017(microtubule binding);GO:0016459(myosin complex);GO:0016787(hydrolase activity);GO:0016887(ATPase activity);GO:0051015(actin filament binding);GO:0051015(actin filament bindin…	NA	K17751	NA	myosin heavy chain, isoform T [Drosophila melanogaster]	818.997	814.555	1385.68	1442.22	0.577655	-0.79172	1.67213e-05	0.000368754	down	no
X	5663114	5665605	+	FBgn0267076	asRNA:CR45520	FBtr0346057	NA	NA	NA	NA		0.871895	0.574035	0.224223	0.190158	3.48937	1.80297	1.73644e-05	0.000381959	up	yes
chr2L	16447330	16450508	+	FBgn0020415	Idgf2	FBtr0080861;FBtr0305984;FBtr0308080	GO:0004568(chitinase activity);GO:0005576(extracellular region);GO:0005615(extracellular space);GO:0005975(carbohydrate metabolic process);GO:0006032(chitin catabolic process);GO:0007275(multicellular organism development);GO:0007444(imaginal disc development);GO:0008061(chitin binding);GO:0008084(imaginal disc growth factor receptor binding);GO:0008152(metabolic process);GO:0008284(positive regu…	NA	NA	NA	imaginal disc growth factor 2, isoform A [Drosophila melanogaster]	21.4443	20.7456	31.9297	47.4667	0.531384	-0.912175	1.73774e-05	0.000381959	down	no
chr2L	18599755	18605249	-	FBgn0032689	CG10413	FBtr0081080;FBtr0343829	GO:0005215(transporter activity);GO:0005623(cell);GO:0006811(ion transport);GO:0006884(cell volume homeostasis);GO:0015379(potassium:chloride symporter activity);GO:0016020(membrane);GO:0016021(integral component of membrane);GO:0055064(chloride ion homeostasis);GO:0055075(potassium ion homeostasis);GO:0055085(transmembrane transport);GO:1902476(chloride transmembrane transport);GO:1990573(potass…	NA	K14429	NA	uncharacterized protein Dmel_CG10413, isoform A [Drosophila melanogaster]	12.223	12.0894	20.8252	20.1726	0.593018	-0.753852	1.75149e-05	0.000384347	down	no
chr3R	14902330	14904061	-	FBgn0028662	VhaPPA1-1	FBtr0308030;FBtr0083005	GO:0000220(vacuolar proton-transporting V-type ATPase, V0 domain);GO:0006811(ion transport);GO:0007035(vacuolar acidification);GO:0007430(terminal branching, open tracheal system);GO:0015078(proton transmembrane transporter activity);GO:0015991(ATP hydrolysis coupled proton transport);GO:0016020(membrane);GO:0016021(integral component of membrane);GO:0016787(hydrolase activity);GO:0033177(proton-…	00190(Oxidative phosphorylation - Drosophila melanogaster (fruit fly));01100(Metabolic pathways - Drosophila melanogaster (fruit fly));04142(Lysosome - Drosophila melanogaster (fruit fly));04145(Phagosome - Drosophila melanogaster (fruit fly));04145(Phagosome - Drosophila melanogaster (fruit fly))	K03661	NA	vacuolar H[+] ATPase PPA1 subunit 1, isoform A [Drosophila melanogaster]	65.3108	66.5464	115.264	110.704	0.583521	-0.777143	1.79292e-05	0.000392792	down	no
chr3L	17846916	17849601	+	FBgn0036762	CG7430	FBtr0331810;FBtr0075140	GO:0004148(dihydrolipoyl dehydrogenase activity);GO:0005947(mitochondrial alpha-ketoglutarate dehydrogenase complex);GO:0005960(glycine cleavage complex);GO:0006099(tricarboxylic acid cycle);GO:0006546(glycine catabolic process);GO:0006748(lipoamide metabolic process);GO:0009055(electron transfer activity);GO:0016491(oxidoreductase activity);GO:0016668(oxidoreductase activity, acting on a sulfur …	00010(Glycolysis / Gluconeogenesis - Drosophila melanogaster (fruit fly));00020(Citrate cycle (TCA cycle) - Drosophila melanogaster (fruit fly));00260(Glycine, serine and threonine metabolism - Drosophila melanogaster (fruit fly));00280(Valine, leucine and isoleucine degradation - Drosophila melanogaster (fruit fly));00310(Lysine degradation - Drosophila melanogaster (fruit fly));00380(Tryptophan…	K00382	EC:1.8.1.4	uncharacterized protein Dmel_CG7430, isoform A [Drosophila melanogaster]	145.839	149.245	224.504	336.15	0.526322	-0.925983	1.82857e-05	0.000399943	down	no
chr3R	8684793	8685176	-	FBgn0265158	CG44227	FBtr0337075	GO:0003674(molecular_function);GO:0005575(cellular_component);GO:0008150(biological_process)	NA	NA	NA	uncharacterized protein Dmel_CG44227 [Drosophila melanogaster]	11.4748	12.6911	4.94535	3.64823	2.81209	1.49164	1.87653e-05	0.00040976	up	yes
chr3R	13813109	13814648	+	FBgn0259732	tal-3A	FBtr0299999	GO:0002009(morphogenesis of an epithelium);GO:0003674(molecular_function);GO:0005575(cellular_component);GO:0005634(nucleus);GO:0005737(cytoplasm);GO:0007015(actin filament organization);GO:0007275(multicellular organism development)	NA	NA	NA	TPA_inf: HDC13470 [Drosophila melanogaster]	47.7171	48.9972	29.7941	22.7085	1.84209	0.88134	1.89478e-05	0.000413068	up	no
chr3R	6762593	6765261	+	FBgn0000071	Ama	FBtr0081619;FBtr0081618;FBtr0081620	GO:0005886(plasma membrane);GO:0005918(septate junction);GO:0016020(membrane);GO:0019991(septate junction assembly);GO:0031225(anchored component of membrane);GO:0031225(anchored component of membrane)	NA	NA	NA	amalgam, isoform B [Drosophila melanogaster]	1.52911	1.60574	0.554052	0.522238	2.91264	1.54233	1.91055e-05	0.000415825	up	yes
chr2R	13412769	13414620	-	FBgn0260475	CG30059	FBtr0087715	GO:0003824(catalytic activity);GO:0005539(glycosaminoglycan binding);GO:0008449(N-acetylglucosamine-6-sulfatase activity);GO:0008484(sulfuric ester hydrolase activity);GO:0016787(hydrolase activity);GO:0030203(glycosaminoglycan metabolic process)	00531(Glycosaminoglycan degradation - Drosophila melanogaster (fruit fly));01100(Metabolic pathways - Drosophila melanogaster (fruit fly));04142(Lysosome - Drosophila melanogaster (fruit fly))	K01137	EC:3.1.6.14	LD10990p, partial [Drosophila melanogaster]	1.41589	1.46265	0.344086	0.533658	3.27948	1.71347	1.92807e-05	0.000418955	up	yes
chr3L	16234140	16236999	+	FBgn0263607	l(3)72Dp	FBtr0075459	GO:0005773(vacuole);GO:0006508(proteolysis);GO:0008242(omega peptidase activity);GO:0016787(hydrolase activity);GO:0034722(gamma-glutamyl-peptidase activity);GO:0046900(tetrahydrofolylpolyglutamate metabolic process)	00790(Folate biosynthesis - Drosophila melanogaster (fruit fly))	K01307	EC:3.4.19.9	lethal (3) 72Dp [Drosophila melanogaster]	14.7009	15.1442	6.80897	8.55413	1.94265	0.958023	1.93862e-05	0.00042056	up	no
chr3R	13298768	13302334	+	FBgn0038136	CG8774	FBtr0082741;FBtr0082740	GO:0002003(angiotensin maturation);GO:0004177(aminopeptidase activity);GO:0005737(cytoplasm);GO:0006508(proteolysis);GO:0008233(peptidase activity);GO:0008237(metallopeptidase activity);GO:0008270(zinc ion binding);GO:0016020(membrane);GO:0016021(integral component of membrane);GO:0016787(hydrolase activity);GO:0042277(peptide binding);GO:0043171(peptide catabolic process);GO:0046872(metal ion bi…	NA	K11141	EC:3.4.11.7	LP07229p, partial [Drosophila melanogaster]	6.31427	6.87071	11.4105	12.1144	0.560469	-0.835293	1.97221e-05	0.000427153	down	no
chr2L	11753640	11754022	-	FBgn0259961	CG42471	FBtr0300307	GO:0003674(molecular_function);GO:0005575(cellular_component);GO:0008150(biological_process)	NA	NA	NA	uncharacterized protein Dmel_CG42471 [Drosophila melanogaster]	43.1915	42.7664	22.3562	17.8899	2.13581	1.09478	1.99672e-05	0.000431759	up	yes
chr3R	20106936	20107963	-	FBgn0051206	CG31206	FBtr0083875;FBtr0334557	GO:0003674(molecular_function);GO:0005575(cellular_component);GO:0008150(biological_process);GO:0008150(biological_process)	NA	NA	NA	uncharacterized protein Dmel_CG31206, isoform A [Drosophila melanogaster]	143.241	141.532	84.1146	72.9752	1.8128	0.858221	2.00795e-05	0.000433484	up	no
chr2R	22756165	22758995	+	FBgn0050267	asRNA:CR30267	FBtr0309275	NA	NA	NA	NA		0.092721	0.296073	0.855259	0.887751	0.223059	-2.1645	2.03622e-05	0.000438874	down	yes
X	18479983	18483772	-	FBgn0030925	Hayan	FBtr0343048;FBtr0074630;FBtr0113000	GO:0002376(immune system process);GO:0004252(serine-type endopeptidase activity);GO:0005576(extracellular region);GO:0006508(proteolysis);GO:0008233(peptidase activity);GO:0008236(serine-type peptidase activity);GO:0016787(hydrolase activity);GO:0035007(regulation of melanization defense response);GO:0042438(melanin biosynthetic process);GO:0042438(melanin biosynthetic process)	NA	K20677	EC:3.4.21.-	hayan, isoform B [Drosophila melanogaster]	5.37233	5.12769	2.69513	2.16323	2.16123	1.11185	2.03978e-05	0.000438931	up	yes
X	14885952	14896891	-	FBgn0030592	CG9514	FBtr0073980	GO:0016020(membrane);GO:0016021(integral component of membrane);GO:0016491(oxidoreductase activity);GO:0016614(oxidoreductase activity, acting on CH-OH group of donors);GO:0045455(ecdysteroid metabolic process);GO:0050660(flavin adenine dinucleotide binding);GO:0055114(oxidation-reduction process)	00260(Glycine, serine and threonine metabolism - Drosophila melanogaster (fruit fly));01100(Metabolic pathways - Drosophila melanogaster (fruit fly))	K00108	EC:1.1.99.1	uncharacterized protein Dmel_CG9514 [Drosophila melanogaster]	4.62883	4.31709	8.17951	8.33627	0.541659	-0.884542	2.07837e-05	0.000446514	down	no
X	16285953	16288533	-	FBgn0052576	CG32576	FBtr0074245;FBtr0100556	GO:0003674(molecular_function);GO:0005575(cellular_component);GO:0005783(endoplasmic reticulum);GO:0016020(membrane);GO:0016021(integral component of membrane);GO:0016192(vesicle-mediated transport);GO:0016192(vesicle-mediated transport)	NA	NA	NA	uncharacterized protein Dmel_CG32576, isoform A [Drosophila melanogaster]	20.2292	21.2067	30.3785	98.834	0.320681	-1.64079	2.09621e-05	0.000449622	down	yes
chr3L	6505569	6506393	+	FBgn0267641	lncRNA:CR45979	FBtr0347096	NA	NA	NA	NA		3.6022	3.41654	1.14039	1.23953	2.94914	1.5603	2.11537e-05	0.000453002	up	yes
X	243954	245856	-	FBgn0040373	CG3038	FBtr0070108;FBtr0070107;FBtr0340207	GO:0000139(Golgi membrane);GO:0005783(endoplasmic reticulum);GO:0005794(Golgi apparatus);GO:0006486(protein glycosylation);GO:0008376(acetylgalactosaminyltransferase activity);GO:0008378(galactosyltransferase activity);GO:0008532(N-acetyllactosaminide beta-1,3-N-acetylglucosaminyltransferase activity);GO:0016020(membrane);GO:0016021(integral component of membrane);GO:0016740(transferase activity)…	NA	NA	NA	uncharacterized protein Dsimw501_GD16488, isoform C [Drosophila simulans]	0.927392	1.08968	2.51734	2.63739	0.391305	-1.35363	2.13807e-05	0.000457128	down	yes
chr3R	9652659	9653228	-	FBgn0263389	CG43441	FBtr0309077	GO:0003674(molecular_function);GO:0005575(cellular_component);GO:0008150(biological_process)	NA	NA	NA	uncharacterized protein Dmel_CG43441 [Drosophila melanogaster]	10.1813	9.41645	3.18323	4.19687	2.65548	1.40897	2.15333e-05	0.000459652	up	yes
X	7288367	7291298	-	FBgn0025549	unc-119	FBtr0071066;FBtr0346619	GO:0003674(molecular_function);GO:0005622(intracellular);GO:0007399(nervous system development);GO:0008289(lipid binding);GO:0015031(protein transport);GO:0030182(neuron differentiation);GO:0042953(lipoprotein transport);GO:0060271(cilium assembly);GO:0060271(cilium assembly)	NA	NA	NA	hypothetical protein [Drosophila melanogaster]	30.3115	29.0187	18.3751	14.0383	1.83042	0.872175	2.17223e-05	0.000462946	up	no
chr2R	16153906	16154551	+	FBgn0267656	lncRNA:CR45994	FBtr0347112	NA	NA	NA	NA		4.86057	5.59934	13.5689	11.0199	0.425394	-1.23313	2.19053e-05	0.0004661	down	yes
chr3R	18157693	18158297	+	FBgn0266564	lncRNA:CR45103	FBtr0344670	NA	NA	NA	NA		12.1764	13.1624	5.28572	5.11663	2.43588	1.28444	2.25294e-05	0.000478615	up	yes
chr3R	24814903	24817007	-	FBgn0027617	CG5808	FBtr0084738	GO:0000398(mRNA splicing, via spliceosome);GO:0000413(protein peptidyl-prolyl isomerization);GO:0003676(nucleic acid binding);GO:0003723(RNA binding);GO:0003729(mRNA binding);GO:0003755(peptidyl-prolyl cis-trans isomerase activity);GO:0005634(nucleus);GO:0016853(isomerase activity);GO:0071011(precatalytic spliceosome);GO:0071013(catalytic step 2 spliceosome);GO:1901407(regulation of phosphorylati…	NA	K12735	EC:5.2.1.8	uncharacterized protein Dmel_CG5808 [Drosophila melanogaster]	5.34818	5.10231	2.39167	2.37583	2.19203	1.13227	2.27933e-05	0.00048345	up	yes
chr3R	18252843	18255487	-	FBgn0263757	Rpb4	FBtr0310379	GO:0000166(nucleotide binding);GO:0000288(nuclear-transcribed mRNA catabolic process, deadenylation-dependent decay);GO:0000932(P-body);GO:0003697(single-stranded DNA binding);GO:0003727(single-stranded RNA binding);GO:0003824(catalytic activity);GO:0003899(DNA-directed 5'-3' RNA polymerase activity);GO:0005515(protein binding);GO:0005634(nucleus);GO:0005665(RNA polymerase II, core complex);GO:00…	03020(RNA polymerase - Drosophila melanogaster (fruit fly))	K03012	NA	RNA polymerase II subunit Rpb4 [Drosophila melanogaster]	1.80288	1.97459	4.6984	5.39333	0.374314	-1.41768	2.29673e-05	0.000486367	down	yes
chr3R	30210874	30211273	+	FBgn0000276	CecA1	FBtr0085612	GO:0002376(immune system process);GO:0003674(molecular_function);GO:0005576(extracellular region);GO:0005615(extracellular space);GO:0006959(humoral immune response);GO:0009617(response to bacterium);GO:0019731(antibacterial humoral response);GO:0019835(cytolysis);GO:0042742(defense response to bacterium);GO:0045087(innate immune response);GO:0050829(defense response to Gram-negative bacterium);G…	04624(Toll and Imd signaling pathway - Drosophila melanogaster (fruit fly))	NA	NA	cecropin A1 [Drosophila melanogaster]	48.8612	44.184	23.8405	11.3364	2.64507	1.4033	2.39721e-05	0.000506839	up	yes
chr3L	23093190	23095471	-	FBgn0024733	RpL10	FBtr0299869;FBtr0299870;FBtr0333910	GO:0000027(ribosomal large subunit assembly);GO:0002181(cytoplasmic translation);GO:0003723(RNA binding);GO:0003735(structural constituent of ribosome);GO:0005622(intracellular);GO:0005737(cytoplasm);GO:0005840(ribosome);GO:0006412(translation);GO:0022625(cytosolic large ribosomal subunit);GO:0022626(cytosolic ribosome);GO:0043025(neuronal cell body);GO:0043025(neuronal cell body)	03010(Ribosome - Drosophila melanogaster (fruit fly));03010(Ribosome - Drosophila melanogaster (fruit fly))	K02866	NA	ribosomal protein L10, isoform C [Drosophila melanogaster]	162.394	169.074	246.447	402.465	0.510805	-0.969154	2.42611e-05	0.000512136	down	no
chr3L	13041756	13044234	+	FBgn0011284	RpS4	FBtr0346390;FBtr0075885;FBtr0075884	GO:0002181(cytoplasmic translation);GO:0003723(RNA binding);GO:0003735(structural constituent of ribosome);GO:0005622(intracellular);GO:0005840(ribosome);GO:0006412(translation);GO:0019843(rRNA binding);GO:0022626(cytosolic ribosome);GO:0022627(cytosolic small ribosomal subunit);GO:0022627(cytosolic small ribosomal subunit)	03010(Ribosome - Drosophila melanogaster (fruit fly));03010(Ribosome - Drosophila melanogaster (fruit fly))	K02987	NA	ribosomal protein S4, isoform A [Drosophila melanogaster]	182.647	195.568	287.247	404.152	0.547029	-0.870312	2.44325e-05	0.000514939	down	no
chr3R	18252843	18255487	-	FBgn0263738	Ada2a	FBtr0310384;FBtr0310382;FBtr0310381;FBtr0310380	GO:0003677(DNA binding);GO:0003682(chromatin binding);GO:0003700(DNA-binding transcription factor activity);GO:0003713(transcription coactivator activity);GO:0004402(histone acetyltransferase activity);GO:0005515(protein binding);GO:0005634(nucleus);GO:0005671(Ada2/Gcn5/Ada3 transcription activator complex);GO:0006338(chromatin remodeling);GO:0006351(transcription, DNA-templated);GO:0006357(regul…	03020(RNA polymerase - Drosophila melanogaster (fruit fly));03020(RNA polymerase - Drosophila melanogaster (fruit fly))	K03012	NA	GD20190 [Drosophila simulans]	1.37261	1.3228	3.23539	2.96325	0.434837	-1.20145	2.49585e-05	0.000525146	down	yes
X	15067007	15069091	+	FBgn0030607	dob	FBtr0073961	GO:0004806(triglyceride lipase activity);GO:0005737(cytoplasm);GO:0005811(lipid droplet);GO:0006629(lipid metabolic process);GO:0016020(membrane);GO:0016042(lipid catabolic process);GO:0016787(hydrolase activity);GO:0019433(triglyceride catabolic process);GO:0055088(lipid homeostasis)	NA	NA	NA	doppelganger von brummer [Drosophila melanogaster]	4.58808	4.1991	1.79738	1.86264	2.40085	1.26355	2.49957e-05	0.000525146	up	yes
chr3R	17284648	17285421	+	FBgn0051419	CG31419	FBtr0309516	GO:0003674(molecular_function);GO:0005615(extracellular space);GO:0032504(multicellular organism reproduction)	NA	NA	NA	uncharacterized protein Dmel_CG31419 [Drosophila melanogaster]	21.6811	20.6274	11.4874	7.49193	2.22918	1.15652	2.52673e-05	0.000530016	up	yes
chr3L	11822851	11824211	+	FBgn0036213	RpL10Ab	FBtr0345073;FBtr0076032	GO:0000470(maturation of LSU-rRNA);GO:0002181(cytoplasmic translation);GO:0003723(RNA binding);GO:0003735(structural constituent of ribosome);GO:0005840(ribosome);GO:0006412(translation);GO:0015934(large ribosomal subunit);GO:0022625(cytosolic large ribosomal subunit);GO:0022625(cytosolic large ribosomal subunit)	03010(Ribosome - Drosophila melanogaster (fruit fly));03010(Ribosome - Drosophila melanogaster (fruit fly))	K02865	NA	ribosomal protein L10Ab, isoform A [Drosophila melanogaster]	208.874	207.732	314.867	443.962	0.549013	-0.865088	2.57299e-05	0.000538872	down	no
chr2L	15285000	15286047	+	FBgn0028853	CG15263	FBtr0080729	NA	NA	NA	NA	uncharacterized protein Dmel_CG15263 [Drosophila melanogaster]	14.5038	14.561	7.50158	6.41355	2.08872	1.06262	2.58769e-05	0.000539988	up	yes
X	436139	437448	-	FBgn0011822	Pgcl	FBtr0070100	GO:0001737(establishment of imaginal disc-derived wing hair orientation);GO:0004190(aspartic-type endopeptidase activity);GO:0006508(proteolysis);GO:0008233(peptidase activity);GO:0016540(protein autoprocessing);GO:0016787(hydrolase activity);GO:0030163(protein catabolic process)	NA	NA	NA	RE41891p, partial [Drosophila melanogaster]	2.62147	2.69325	5.83732	6.22549	0.440588	-1.1825	2.58945e-05	0.000539988	down	yes
chr3R	17054007	17070408	+	FBgn0020493	Dad	FBtr0083394;FBtr0100160;FBtr0083393	GO:0003677(DNA binding);GO:0003700(DNA-binding transcription factor activity);GO:0005515(protein binding);GO:0005622(intracellular);GO:0005634(nucleus);GO:0005667(transcription factor complex);GO:0005737(cytoplasm);GO:0006351(transcription, DNA-templated);GO:0006355(regulation of transcription, DNA-templated);GO:0007179(transforming growth factor beta receptor signaling pathway);GO:0007443(Malpig…	04350(TGF-beta signaling pathway - Drosophila melanogaster (fruit fly));04350(TGF-beta signaling pathway - Drosophila melanogaster (fruit fly))	K04677	NA	daughters against dpp, isoform A [Drosophila melanogaster]	21.0933	20.8912	12.3512	11.5333	1.75781	0.813779	2.59049e-05	0.000539988	up	no
chr2L	13973158	13976769	-	FBgn0259896	NimC1	FBtr0080615;FBtr0343644;FBtr0310075	GO:0003674(molecular_function);GO:0005515(protein binding);GO:0005886(plasma membrane);GO:0006909(phagocytosis);GO:0016020(membrane);GO:0016021(integral component of membrane);GO:0042742(defense response to bacterium);GO:0042742(defense response to bacterium)	NA	NA	NA	FI17857p1, partial [Drosophila melanogaster]	1.87812	3.60606	0.76532	1.07819	2.97486	1.57282	2.66762e-05	0.000555199	up	yes
chr2R	22667155	22668848	+	FBgn0050273	CG30273	FBtr0346948	GO:0003674(molecular_function);GO:0005575(cellular_component);GO:0008150(biological_process)	04142(Lysosome - Drosophila melanogaster (fruit fly))	K19363	NA	RE31192p, partial [Drosophila melanogaster]	1.2269	1.48906	0.365015	0.453566	3.31788	1.73026	2.68666e-05	0.000557872	up	yes
chr2L	10278951	10280872	-	FBgn0054043	CG34043	FBtr0300408	GO:0003674(molecular_function);GO:0005615(extracellular space);GO:0008150(biological_process)	NA	NA	NA	IP21193p, partial [Drosophila melanogaster]	10.4428	10.1425	19.6618	18.423	0.54051	-0.887606	2.69249e-05	0.000557872	down	no
chr2R	5884894	5886495	+	FBgn0264956	lncRNA:CR44125	FBtr0335264	NA	NA	NA	NA		0.983614	0.895017	0.31425	0.24611	3.35254	1.74526	2.69303e-05	0.000557872	up	yes
chr2R	11345237	11346066	-	FBgn0010425	epsilonTry	FBtr0088160	GO:0004252(serine-type endopeptidase activity);GO:0005576(extracellular region);GO:0005615(extracellular space);GO:0005737(cytoplasm);GO:0006508(proteolysis);GO:0008233(peptidase activity);GO:0008236(serine-type peptidase activity);GO:0016787(hydrolase activity)	04080(Neuroactive ligand-receptor interaction - Drosophila melanogaster (fruit fly))	K01312	EC:3.4.21.4	RE09036p, partial [Drosophila melanogaster]	17.8064	17.8271	29.6942	35.069	0.550212	-0.861941	2.77841e-05	0.000574666	down	no
chr3L	18821171	18822353	+	FBgn0036815	HipHop	FBtr0075056;FBtr0075057	GO:0000781(chromosome, telomeric region);GO:0005515(protein binding);GO:0031848(protection from non-homologous end joining at telomere);GO:0034080(CENP-A containing nucleosome assembly);GO:0034080(CENP-A containing nucleosome assembly)	NA	NA	NA	HP1-HOAP-interacting protein, isoform A [Drosophila melanogaster]	6.50578	6.80328	2.73412	2.81639	2.39781	1.26172	2.80851e-05	0.000579991	up	yes
chr2R	10053095	10053393	-	FBgn0265344	lncRNA:CR44298	FBtr0339414	NA	NA	NA	NA		6.75596	8.1444	2.80235	1.89566	3.17164	1.66523	2.84575e-05	0.000585986	up	yes
chr3L	66430	68995	+	FBgn0002564	Lsp1gamma	FBtr0072463	GO:0005576(extracellular region);GO:0005615(extracellular space);GO:0005616(larval serum protein complex);GO:0045735(nutrient reservoir activity)	NA	NA	NA	uncharacterized protein Dyak_GE21052 [Drosophila yakuba]	36.6507	36.9372	20.7867	21.6731	1.73312	0.793371	2.84634e-05	0.000585986	up	no
chr3L	6232469	6233381	-	FBgn0047334	BG642312	FBtr0302931;FBtr0091954	GO:0003674(molecular_function);GO:0005615(extracellular space);GO:0032504(multicellular organism reproduction);GO:0048042(regulation of post-mating oviposition);GO:0048042(regulation of post-mating oviposition)	NA	NA	NA	PREDICTED: LOW QUALITY PROTEIN: uncharacterized protein LOC108028539 [Drosophila biarmipes]	830.714	805.227	510.614	340.114	1.92299	0.943351	2.89538e-05	0.000595161	up	no
X	17889547	17898603	+	FBgn0030882	Gss1	FBtr0300972;FBtr0340369;FBtr0300971;FBtr0300970;FBtr0300973;FBtr0300969;FBtr0300974	GO:0000166(nucleotide binding);GO:0000287(magnesium ion binding);GO:0004363(glutathione synthase activity);GO:0005524(ATP binding);GO:0005829(cytosol);GO:0006520(cellular amino acid metabolic process);GO:0006750(glutathione biosynthetic process);GO:0016874(ligase activity);GO:0042803(protein homodimerization activity);GO:0043295(glutathione binding);GO:0045471(response to ethanol);GO:0046872(meta…	00270(Cysteine and methionine metabolism - Drosophila melanogaster (fruit fly));00480(Glutathione metabolism - Drosophila melanogaster (fruit fly));01100(Metabolic pathways - Drosophila melanogaster (fruit fly));01100(Metabolic pathways - Drosophila melanogaster (fruit fly))	K21456	EC:6.3.2.3	glutathione synthetase, isoform H [Drosophila melanogaster]	17.1898	16.5886	5.82465	9.81056	2.16041	1.1113	2.91591e-05	0.000598459	up	yes
chr3L	1832636	1835164	-	FBgn0035280	Cpr62Bb	FBtr0299562;FBtr0072786;FBtr0332875	GO:0008010(structural constituent of chitin-based larval cuticle);GO:0031012(extracellular matrix);GO:0040003(chitin-based cuticle development);GO:0042302(structural constituent of cuticle);GO:0042302(structural constituent of cuticle)	NA	NA	NA	cuticular protein 62Bb, isoform A [Drosophila melanogaster]	33.8042	34.1541	55.4856	59.3233	0.591925	-0.756513	2.92517e-05	0.000599435	down	no
chr2L	15822296	15822942	-	FBgn0265812	lncRNA:CR44601	FBtr0342642;FBtr0445829	NA	NA	NA	NA		10.461	10.7672	4.86626	3.22293	2.62427	1.39191	2.97469e-05	0.000608646	up	yes
chr3R	29685736	29689311	-	FBgn0039682	Obp99c	FBtr0085463;FBtr0333199	GO:0005549(odorant binding);GO:0005576(extracellular region);GO:0005615(extracellular space);GO:0007606(sensory perception of chemical stimulus);GO:0007608(sensory perception of smell);GO:0009620(response to fungus);GO:0009620(response to fungus)	NA	NA	NA	Odorant-binding protein 99c, isoform A [Drosophila melanogaster]	1676.8	1654.12	894.655	967.546	1.7887	0.83891	2.98749e-05	0.000610328	up	no
X	19213254	19214938	+	FBgn0030999	Mur18B	FBtr0074672	GO:0005201(extracellular matrix structural constituent);GO:0005576(extracellular region);GO:0006030(chitin metabolic process);GO:0008061(chitin binding);GO:0031012(extracellular matrix)	NA	NA	NA	mucin related 18B [Drosophila melanogaster]	158.738	154.946	245.318	289.8	0.586196	-0.770544	3.02807e-05	0.000617671	down	no
X	6677262	6679118	-	FBgn0029888	ND-ASHI	FBtr0343330;FBtr0100409;FBtr0070990	GO:0003954(NADH dehydrogenase activity);GO:0005739(mitochondrion);GO:0005743(mitochondrial inner membrane);GO:0005747(mitochondrial respiratory chain complex I);GO:0006120(mitochondrial electron transport, NADH to ubiquinone);GO:0008137(NADH dehydrogenase (ubiquinone) activity);GO:0016020(membrane);GO:0016021(integral component of membrane);GO:0016491(oxidoreductase activity);GO:0055114(oxidation…	00190(Oxidative phosphorylation - Drosophila melanogaster (fruit fly));01100(Metabolic pathways - Drosophila melanogaster (fruit fly));01100(Metabolic pathways - Drosophila melanogaster (fruit fly))	K03964	NA	RE31024p, partial [Drosophila melanogaster]	38.0218	37.4956	55.2084	94.8086	0.503392	-0.990246	3.09902e-05	0.000631077	down	no
chr3L	21501421	21503959	+	FBgn0037090	Est-Q	FBtr0078354	GO:0016787(hydrolase activity)	NA	NA	NA	esterase Q [Drosophila melanogaster]	54.1576	51.645	30.611	30.3959	1.73427	0.794331	3.10327e-05	0.000631077	up	no
chr3R	7467940	7468662	-	FBgn0266239	lncRNA:CR44934	FBtr0343904	NA	NA	NA	NA		1.05208	0.94148	2.88063	2.80908	0.350379	-1.51301	3.12642e-05	0.000634314	down	yes
chr2R	8564187	8567202	-	FBgn0033302	Cyp6a14	FBtr0345575;FBtr0302331	GO:0004497(monooxygenase activity);GO:0005506(iron ion binding);GO:0016705(oxidoreductase activity, acting on paired donors, with incorporation or reduction of molecular oxygen);GO:0020037(heme binding);GO:0055114(oxidation-reduction process);GO:0055114(oxidation-reduction process)	NA	K14999	EC:1.14.-.-	Cyp6a14, isoform C [Drosophila melanogaster]	3.93652	4.10828	1.92316	1.89982	2.10433	1.07336	3.12871e-05	0.000634314	up	yes
chr2R	12948348	12952293	-	FBgn0265186	CG44251	FBtr0339107;FBtr0339106	GO:0003674(molecular_function);GO:0005575(cellular_component);GO:0008150(biological_process);GO:0008150(biological_process)	NA	NA	NA	uncharacterized protein Dmel_CG44251, isoform A [Drosophila melanogaster]	15.9607	17.2375	4.16265	8.91284	2.53897	1.34424	3.17086e-05	0.000641146	up	yes
chr2R	16117109	16119149	+	FBgn0034076	Jhedup	FBtr0087222	GO:0005615(extracellular space);GO:0016787(hydrolase activity);GO:0052689(carboxylic ester hydrolase activity)	NA	NA	NA	juvenile hormone esterase duplication [Drosophila melanogaster]	2.81646	2.98367	5.10466	8.20531	0.435774	-1.19835	3.17204e-05	0.000641146	down	yes
chr2L	7466543	7472493	+	FBgn0031918	CG6055	FBtr0079449;FBtr0330720	GO:0030246(carbohydrate binding);GO:0030246(carbohydrate binding)	NA	NA	NA	uncharacterized protein LOC6542468 isoform X1 [Drosophila erecta]	6.03637	5.37647	10.0577	13.7388	0.4796	-1.0601	3.27649e-05	0.000661255	down	yes
chr3L	17275050	17275549	-	FBgn0266985	lncRNA:CR45436	FBtr0345887	NA	NA	NA	NA		13.9862	15.2115	6.95733	4.23953	2.60767	1.38276	3.37734e-05	0.000680577	up	yes
chr2L	21166046	21168581	-	FBgn0263051	CG43346	FBtr0306976;FBtr0306975;FBtr0346588	GO:0003674(molecular_function);GO:0005575(cellular_component);GO:0008137(NADH dehydrogenase (ubiquinone) activity);GO:0008150(biological_process);GO:0009055(electron transfer activity);GO:0016020(membrane);GO:0016491(oxidoreductase activity);GO:0022900(electron transport chain);GO:0045333(cellular respiration);GO:0055114(oxidation-reduction process);GO:0055114(oxidation-reduction process)	NA	K18160	NA	uncharacterized protein Dmel_CG43345, isoform B [Drosophila melanogaster]	13.2201	13.1452	22.0293	22.1046	0.597393	-0.743247	3.41104e-05	0.00068633	down	no
chr3L	19519649	19520419	+	FBgn0036879	Cpr76Bb	FBtr0074933	GO:0008010(structural constituent of chitin-based larval cuticle);GO:0031012(extracellular matrix);GO:0040003(chitin-based cuticle development);GO:0042302(structural constituent of cuticle)	NA	NA	NA	cuticular protein 76Bb [Drosophila melanogaster]	1.89326	1.39313	4.06369	4.99794	0.36267	-1.46327	3.46481e-05	0.000696097	down	yes
chr2L	15694038	15694471	-	FBgn0264989	CG44140	FBtr0335467	GO:0003674(molecular_function);GO:0005575(cellular_component);GO:0008150(biological_process)	NA	NA	NA	uncharacterized protein Dmel_CG44141 [Drosophila melanogaster]	27.1449	26.9582	63.3004	43.5436	0.506374	-0.981724	3.48271e-05	0.000698641	down	no
chr3L	17396031	17421514	-	FBgn0027660	blot	FBtr0075233;FBtr0075232;FBtr0075235;FBtr0339898;FBtr0075234	GO:0002009(morphogenesis of an epithelium);GO:0005215(transporter activity);GO:0005328(neurotransmitter:sodium symporter activity);GO:0005332(gamma-aminobutyric acid:sodium symporter activity);GO:0005886(plasma membrane);GO:0005887(integral component of plasma membrane);GO:0006836(neurotransmitter transport);GO:0015293(symporter activity);GO:0015812(gamma-aminobutyric acid transport);GO:0016020(m…	NA	K05336	NA	bloated tubules, isoform B [Drosophila melanogaster]	15.6091	15.8134	9.41144	8.65376	1.73939	0.798583	3.5815e-05	0.000717377	up	no
chr2L	6060842	6062757	-	FBgn0031771	ND-51	FBtr0343129;FBtr0079216	GO:0003954(NADH dehydrogenase activity);GO:0005739(mitochondrion);GO:0005743(mitochondrial inner membrane);GO:0005747(mitochondrial respiratory chain complex I);GO:0006120(mitochondrial electron transport, NADH to ubiquinone);GO:0008137(NADH dehydrogenase (ubiquinone) activity);GO:0010181(FMN binding);GO:0016020(membrane);GO:0016491(oxidoreductase activity);GO:0016651(oxidoreductase activity, act…	00190(Oxidative phosphorylation - Drosophila melanogaster (fruit fly));01100(Metabolic pathways - Drosophila melanogaster (fruit fly));01100(Metabolic pathways - Drosophila melanogaster (fruit fly))	K03942	1.6.99.3;EC:7.1.1.2	NADH dehydrogenase (ubiquinone) 51 kDa subunit, isoform A [Drosophila melanogaster]	113.542	115.189	170.697	242.857	0.553087	-0.854422	3.58716e-05	0.000717432	down	no
chr3R	10251518	10255268	+	FBgn0037801	CG3999	FBtr0337048;FBtr0082225	GO:0003824(catalytic activity);GO:0004375(glycine dehydrogenase (decarboxylating) activity);GO:0005739(mitochondrion);GO:0005960(glycine cleavage complex);GO:0006544(glycine metabolic process);GO:0006546(glycine catabolic process);GO:0016491(oxidoreductase activity);GO:0016594(glycine binding);GO:0019464(glycine decarboxylation via glycine cleavage system);GO:0030170(pyridoxal phosphate binding);…	00260(Glycine, serine and threonine metabolism - Drosophila melanogaster (fruit fly));00630(Glyoxylate and dicarboxylate metabolism - Drosophila melanogaster (fruit fly));01100(Metabolic pathways - Drosophila melanogaster (fruit fly));01200(Carbon metabolism - Drosophila melanogaster (fruit fly));01200(Carbon metabolism - Drosophila melanogaster (fruit fly))	K00281	EC:1.4.4.2	uncharacterized protein Dmel_CG3999, isoform A [Drosophila melanogaster]	15.7365	15.8654	7.96408	9.30445	1.83003	0.871864	3.60994e-05	0.000720906	up	no
chr2R	22130112	22131299	-	FBgn0085234	CG34205	FBtr0112398	NA	NA	NA	NA	uncharacterized protein Dmel_CG34205 [Drosophila melanogaster]	2.18228	2.71094	4.95521	7.54439	0.39147	-1.35303	3.66063e-05	0.000729933	down	yes
chr2R	21128577	21129737	+	FBgn0002736	mago	FBtr0071569	GO:0000226(microtubule cytoskeleton organization);GO:0000335(negative regulation of transposition, DNA-mediated);GO:0000398(mRNA splicing, via spliceosome);GO:0003723(RNA binding);GO:0005515(protein binding);GO:0005634(nucleus);GO:0005737(cytoplasm);GO:0006397(mRNA processing);GO:0006406(mRNA export from nucleus);GO:0007173(epidermal growth factor receptor signaling pathway);GO:0007275(multicellu…	03013(RNA transport - Drosophila melanogaster (fruit fly));03015(mRNA surveillance pathway - Drosophila melanogaster (fruit fly));03040(Spliceosome - Drosophila melanogaster (fruit fly))	K12877	NA	mago nashi [Drosophila melanogaster]	23.8894	23.7873	13.529	11.8013	1.8822	0.912418	3.67557e-05	0.000731817	up	no
chr2L	8161796	8162452	-	FBgn0031992	CG8498	FBtr0079640;FBtr0346463	GO:0000062(fatty-acyl-CoA binding);GO:0000062(fatty-acyl-CoA binding)	NA	NA	NA	uncharacterized protein Dmel_CG8498, isoform A [Drosophila melanogaster]	140.873	138.059	86.246	47.0545	2.09251	1.06523	3.71797e-05	0.000739155	up	yes
chr3R	29590070	29590906	-	FBgn0051041	CG31041	FBtr0085470	GO:0003674(molecular_function);GO:0005575(cellular_component);GO:0008150(biological_process)	NA	NA	NA	FI06429p, partial [Drosophila melanogaster]	1.30438	1.04317	2.6805	4.83244	0.312468	-1.67822	3.7534e-05	0.000745087	down	yes
chr2L	13370103	13371110	-	FBgn0032511	ND-B22	FBtr0342640;FBtr0080472	GO:0003954(NADH dehydrogenase activity);GO:0005747(mitochondrial respiratory chain complex I);GO:0006120(mitochondrial electron transport, NADH to ubiquinone);GO:0016491(oxidoreductase activity);GO:0055114(oxidation-reduction process);GO:0055114(oxidation-reduction process)	00190(Oxidative phosphorylation - Drosophila melanogaster (fruit fly));01100(Metabolic pathways - Drosophila melanogaster (fruit fly));01100(Metabolic pathways - Drosophila melanogaster (fruit fly))	K03965	NA	NADH dehydrogenase (ubiquinone) B22 subunit, isoform A [Drosophila melanogaster]	74.9232	79.1872	114.7	177.184	0.527986	-0.921429	3.76767e-05	0.0007467	down	no
chr2L	13118872	13119288	-	FBgn0265087	lncRNA:CR44198	FBtr0336857	NA	NA	NA	NA		21.6358	18.5168	7.87461	9.15536	2.35776	1.23742	3.77274e-05	0.0007467	up	yes
chr3R	24134831	24137538	+	FBgn0266673	Sec10	FBtr0084547	GO:0000145(exocyst);GO:0005737(cytoplasm);GO:0006887(exocytosis);GO:0006893(Golgi to plasma membrane transport);GO:0007269(neurotransmitter secretion);GO:0008013(beta-catenin binding);GO:0015031(protein transport);GO:0016080(synaptic vesicle targeting);GO:0016081(synaptic vesicle docking);GO:0016192(vesicle-mediated transport);GO:0045202(synapse);GO:0048278(vesicle docking);GO:0090522(vesicle tet…	NA	K19984	NA	secretory 10 [Drosophila melanogaster]	4.09234	4.43395	8.82247	7.50688	0.522145	-0.937478	3.78306e-05	0.000747631	down	no
chr3R	29923754	29924615	-	FBgn0003356	Jon99Cii	FBtr0085512	GO:0004252(serine-type endopeptidase activity);GO:0006508(proteolysis);GO:0008233(peptidase activity);GO:0008236(serine-type peptidase activity);GO:0016787(hydrolase activity)	NA	NA	NA	jonah 99Cii [Drosophila melanogaster]	20.3077	20.3222	10.874	9.32533	2.01145	1.00824	3.80683e-05	0.000751214	up	yes
chr2R	9766348	9767514	+	FBgn0265103	asRNA:CR44205	FBtr0344698	NA	NA	NA	NA		7.48557	8.11932	3.04801	3.74442	2.2974	1.2	3.81977e-05	0.000752653	up	yes
chr3R	27478675	27482904	+	FBgn0039519	Cyp6a18	FBtr0339319;FBtr0085183	GO:0004497(monooxygenase activity);GO:0005506(iron ion binding);GO:0005783(endoplasmic reticulum);GO:0005789(endoplasmic reticulum membrane);GO:0016020(membrane);GO:0016021(integral component of membrane);GO:0016491(oxidoreductase activity);GO:0016705(oxidoreductase activity, acting on paired donors, with incorporation or reduction of molecular oxygen);GO:0020037(heme binding);GO:0031090(organell…	NA	K14999	EC:1.14.-.-	Cyp6a18, isoform A [Drosophila melanogaster]	9.76972	10.6556	6.16708	4.22505	1.96546	0.974865	3.82631e-05	0.000752828	up	no
chr3R	25680845	25683780	+	FBgn0039358	CG5028	FBtr0113289;FBtr0113290;FBtr0113291;FBtr0084901	GO:0004449(isocitrate dehydrogenase (NAD+) activity);GO:0005739(mitochondrion);GO:0006099(tricarboxylic acid cycle);GO:0016491(oxidoreductase activity);GO:0016616(oxidoreductase activity, acting on the CH-OH group of donors, NAD or NADP as acceptor);GO:0055114(oxidation-reduction process);GO:0055114(oxidation-reduction process)	00020(Citrate cycle (TCA cycle) - Drosophila melanogaster (fruit fly));01100(Metabolic pathways - Drosophila melanogaster (fruit fly));01200(Carbon metabolism - Drosophila melanogaster (fruit fly));01210(2-Oxocarboxylic acid metabolism - Drosophila melanogaster (fruit fly));01230(Biosynthesis of amino acids - Drosophila melanogaster (fruit fly));01230(Biosynthesis of amino acids - Drosophila mela…	K00030	EC:1.1.1.41	uncharacterized protein Dmel_CG5028, isoform A [Drosophila melanogaster]	105.778	109.566	165.616	202.245	0.585395	-0.772517	3.93881e-05	0.00077382	down	no
chr2L	8772946	8776263	-	FBgn0032068	LManV	FBtr0345752;FBtr0079742	GO:0003824(catalytic activity);GO:0004559(alpha-mannosidase activity);GO:0005774(vacuolar membrane);GO:0005975(carbohydrate metabolic process);GO:0006013(mannose metabolic process);GO:0006517(protein deglycosylation);GO:0008152(metabolic process);GO:0016787(hydrolase activity);GO:0016798(hydrolase activity, acting on glycosyl bonds);GO:0030246(carbohydrate binding);GO:0046872(metal ion binding);G…	00511(Other glycan degradation - Drosophila melanogaster (fruit fly));04142(Lysosome - Drosophila melanogaster (fruit fly));04142(Lysosome - Drosophila melanogaster (fruit fly))	K12311	EC:3.2.1.24	lysosomal alpha-mannosidase V, isoform A [Drosophila melanogaster]	18.5024	18.4355	32.8981	28.1288	0.605274	-0.72434	3.98e-05	0.00078076	down	no
chr2L	10894644	10895344	-	FBgn0265684	lncRNA:CR44491	FBtr0340559	NA	NA	NA	NA		1.36005	1.46137	0.503871	0.284622	3.57824	1.83925	3.99814e-05	0.000783166	up	yes
X	5340236	5405138	+	FBgn0029761	SK	FBtr0331604;FBtr0331602;FBtr0301953;FBtr0301950;FBtr0344555;FBtr0300467;FBtr0301952;FBtr0344557;FBtr0331603;FBtr0344558;FBtr0344556;FBtr0301954;FBtr0301949;FBtr0301951	GO:0005516(calmodulin binding);GO:0005886(plasma membrane);GO:0006811(ion transport);GO:0006813(potassium ion transport);GO:0009881(photoreceptor activity);GO:0015269(calcium-activated potassium channel activity);GO:0016020(membrane);GO:0016021(integral component of membrane);GO:0016057(regulation of membrane potential in photoreceptor cell);GO:0016286(small conductance calcium-activated potassiu…	NA	K04944	NA	small conductance calcium-activated potassium channel, isoform R [Drosophila melanogaster]	1.52126	1.87053	3.2198	2.8742	0.556578	-0.845344	4.00769e-05	0.000783882	down	no
chr3R	25491285	25493262	-	FBgn0265068	asRNA:CR44179	FBtr0336803	NA	NA	NA	NA		15.2498	15.315	24.4198	27.8476	0.584775	-0.774045	4.0251e-05	0.000786133	down	no
chr3R	30528280	30531861	-	FBgn0267112	lncRNA:CR45552	FBtr0346208;FBtr0346209	NA	NA	NA	NA		1.55256	1.42484	0.44801	0.546031	2.99525	1.58268	4.03446e-05	0.000786808	up	yes
chr2L	7445355	7451244	-	FBgn0025697	santa-maria	FBtr0079464;FBtr0346571	GO:0007602(phototransduction);GO:0016020(membrane);GO:0016021(integral component of membrane);GO:0016063(rhodopsin biosynthetic process);GO:0016116(carotenoid metabolic process);GO:0043052(thermotaxis);GO:0043052(thermotaxis)	NA	NA	NA	scavenger receptor acting in neural tissue and majority of rhodopsin is absent, isoform A [Drosophila melanogaster]	7.81875	6.60534	3.37638	4.17106	1.91112	0.934421	4.04072e-05	0.000786876	up	no
chr2L	11517391	11519783	+	FBgn0032364	CG4970	FBtr0080239	GO:0003674(molecular_function);GO:0005575(cellular_component);GO:0008150(biological_process)	NA	NA	NA	FI22286p1, partial [Drosophila melanogaster]	22.946	23.3601	13.5414	12.3969	1.78524	0.836119	4.05807e-05	0.000789103	up	no
chr2R	10760778	10761668	+	FBgn0263802	lncRNA:CR43605	FBtr0309816	NA	NA	NA	NA		12.5675	13.6845	5.95843	6.24986	2.15034	1.10456	4.09267e-05	0.00079467	up	yes
chr3R	24055080	24057310	-	FBgn0001230	Hsp68	FBtr0084589	GO:0000166(nucleotide binding);GO:0005524(ATP binding);GO:0005737(cytoplasm);GO:0005739(mitochondrion);GO:0005829(cytosol);GO:0006457(protein folding);GO:0006986(response to unfolded protein);GO:0008340(determination of adult lifespan);GO:0016887(ATPase activity);GO:0031072(heat shock protein binding);GO:0034605(cellular response to heat);GO:0034620(cellular response to unfolded protein);GO:00420…	03040(Spliceosome - Drosophila melanogaster (fruit fly));04141(Protein processing in endoplasmic reticulum - Drosophila melanogaster (fruit fly));04144(Endocytosis - Drosophila melanogaster (fruit fly));04213(Longevity regulating pathway - multiple species - Drosophila melanogaster (fruit fly))	K03283	NA	heat shock protein 68 [Drosophila melanogaster]	223.453	226.185	319.071	1069.66	0.323777	-1.62693	4.11348e-05	0.000797549	down	yes
X	4117020	4130016	+	FBgn0026083	tyf	FBtr0301124;FBtr0305182;FBtr0345713;FBtr0070643;FBtr0305185;FBtr0305181;FBtr0305184;FBtr0300931;FBtr0305180;FBtr0305183;FBtr0305179	GO:0005515(protein binding);GO:0042742(defense response to bacterium);GO:0045475(locomotor rhythm);GO:0045727(positive regulation of translation);GO:0045727(positive regulation of translation)	04711(Circadian rhythm - fly - Drosophila melanogaster (fruit fly));04711(Circadian rhythm - fly - Drosophila melanogaster (fruit fly))	NA	NA	twenty-four, isoform B [Drosophila melanogaster]	7.85975	7.73136	4.90382	4.05399	1.7405	0.799506	4.24886e-05	0.000822599	up	no
chr3L	2950174	2951618	-	FBgn0052846	CG32846	FBtr0304042;FBtr0073009	GO:0003674(molecular_function);GO:0005575(cellular_component);GO:0008150(biological_process);GO:0008150(biological_process)	NA	NA	NA	uncharacterized protein Dmel_CG32846, isoform B [Drosophila melanogaster]	4.25932	4.38308	7.76358	9.74304	0.493665	-1.0184	4.28349e-05	0.000827044	down	yes
chr3L	5479790	5483663	+	FBgn0035607	CG4835	FBtr0333613	GO:0005576(extracellular region);GO:0006030(chitin metabolic process);GO:0008061(chitin binding)	NA	NA	NA	uncharacterized protein Dmel_CG4835 [Drosophila melanogaster]	2.37596	2.6114	1.25364	0.892968	2.32337	1.21622	4.28424e-05	0.000827044	up	yes
chr2R	14621601	14624498	+	FBgn0083123	Uhg5	FBtr0300231;FBtr0300251	NA	NA	NA	NA		19.9571	6.67581	4.02068	3.65448	3.47002	1.79494	4.34213e-05	0.000837007	up	yes
chr3L	11252307	11256172	+	FBgn0041094	scyl	FBtr0076168;FBtr0339908	GO:0003674(molecular_function);GO:0005737(cytoplasm);GO:0006915(apoptotic process);GO:0006979(response to oxidative stress);GO:0007275(multicellular organism development);GO:0008219(cell death);GO:0008258(head involution);GO:0009968(negative regulation of signal transduction);GO:0032006(regulation of TOR signaling);GO:0032504(multicellular organism reproduction);GO:0045926(negative regulation of …	NA	NA	NA	scylla, isoform A [Drosophila melanogaster]	240.199	235.74	149.466	111.224	1.82569	0.868439	4.37721e-05	0.000842549	up	no
chr2L	7529	9484	+	FBgn0031208	CG11023	FBtr0300689;FBtr0330654;FBtr0300690	GO:0004175(endopeptidase activity);GO:0005634(nucleus);GO:0006508(proteolysis);GO:0008234(cysteine-type peptidase activity);GO:0016926(protein desumoylation);GO:0070140(SUMO-specific isopeptidase activity);GO:0070140(SUMO-specific isopeptidase activity)	NA	NA	NA	uncharacterized protein Dmel_CG11023, isoform C [Drosophila melanogaster]	16.6096	17.2019	9.86825	8.38286	1.85257	0.88953	4.40676e-05	0.000846919	up	no
X	15350239	15379064	-	FBgn0000028	acj6	FBtr0305191;FBtr0290064;FBtr0100328;FBtr0305196;FBtr0305195;FBtr0305194;FBtr0290063;FBtr0074015;FBtr0305189;FBtr0305190;FBtr0305192	GO:0003677(DNA binding);GO:0003700(DNA-binding transcription factor activity);GO:0003714(transcription corepressor activity);GO:0005634(nucleus);GO:0006351(transcription, DNA-templated);GO:0006355(regulation of transcription, DNA-templated);GO:0007411(axon guidance);GO:0007608(sensory perception of smell);GO:0007636(chemosensory jump behavior);GO:0008039(synaptic target recognition);GO:0043565(se…	NA	K09366	NA	PREDICTED: inhibitory POU protein isoform X2 [Drosophila arizonae]	3.58318	3.14455	1.77877	1.47497	2.06769	1.04802	4.41263e-05	0.000846919	up	yes
chr2R	18382704	18383235	-	FBgn0034328	IM23	FBtr0086729	GO:0002376(immune system process);GO:0003674(molecular_function);GO:0005576(extracellular region);GO:0008063(Toll signaling pathway);GO:0009617(response to bacterium);GO:0019731(antibacterial humoral response);GO:0045087(innate immune response);GO:0050830(defense response to Gram-positive bacterium)	NA	NA	NA	immune induced molecule 23 [Drosophila melanogaster]	12.942	12.1044	1.81261	5.07019	3.63899	1.86354	4.48103e-05	0.00085881	up	yes
chr3L	3401153	3424935	-	FBgn0014388	sty	FBtr0073145;FBtr0073146	GO:0001745(compound eye morphogenesis);GO:0001763(morphogenesis of a branching structure);GO:0005622(intracellular);GO:0005829(cytosol);GO:0005886(plasma membrane);GO:0007169(transmembrane receptor protein tyrosine kinase signaling pathway);GO:0007275(multicellular organism development);GO:0007424(open tracheal system development);GO:0007426(tracheal outgrowth, open tracheal system);GO:0007429(se…	04013(MAPK signaling pathway - fly - Drosophila melanogaster (fruit fly));04013(MAPK signaling pathway - fly - Drosophila melanogaster (fruit fly))	K17383	NA	sprouty, isoform B [Drosophila melanogaster]	15.3115	16.7674	9.94858	8.38571	1.74967	0.807084	4.62889e-05	0.000885874	up	no
chr3R	18616754	18617511	-	FBgn0038631	CG7695	FBtr0083694	GO:0005515(protein binding)	NA	NA	NA	uncharacterized protein Dmel_CG7695 [Drosophila melanogaster]	28.7861	30.3025	47.8325	55.709	0.570675	-0.809259	4.72889e-05	0.000903607	down	no
chr2L	18293733	18294056	-	FBgn0263090	lncRNA:CR43358	FBtr0345440;FBtr0307108	NA	NA	NA	NA		76.2182	62.944	36.7146	31.9733	2.02601	1.01864	4.73512e-05	0.000903607	up	yes
chr3R	7519563	7523753	-	FBgn0015575	alpha-Est7	FBtr0081550	GO:0008340(determination of adult lifespan);GO:0016787(hydrolase activity);GO:0019915(lipid storage);GO:0046683(response to organophosphorus);GO:0052689(carboxylic ester hydrolase activity)	NA	NA	NA	alpha-Esterase-7 [Drosophila melanogaster]	87.3755	86.2433	50.7443	48.8259	1.74368	0.802138	4.77809e-05	0.000910503	up	no
chr3L	21173118	21174973	+	FBgn0270926	AsnS	FBtr0089463	GO:0000166(nucleotide binding);GO:0004066(asparagine synthase (glutamine-hydrolyzing) activity);GO:0005524(ATP binding);GO:0005829(cytosol);GO:0006529(asparagine biosynthetic process);GO:0006541(glutamine metabolic process);GO:0008652(cellular amino acid biosynthetic process);GO:0016874(ligase activity);GO:0042803(protein homodimerization activity)	00250(Alanine, aspartate and glutamate metabolism - Drosophila melanogaster (fruit fly));01100(Metabolic pathways - Drosophila melanogaster (fruit fly));01230(Biosynthesis of amino acids - Drosophila melanogaster (fruit fly))	K01953	EC:6.3.5.4	asparagine synthetase [Drosophila melanogaster]	202.373	203.134	27.0416	94.2813	3.34238	1.74088	4.82859e-05	0.000918811	up	yes
chr3R	7626882	7627290	-	FBgn0265420	lncRNA:CR44332	FBtr0339727	NA	NA	NA	NA		4.8805	3.67395	1.5305	0.574526	4.06383	2.02284	4.8801e-05	0.000927288	up	yes
mitochondrion_genome	6409	8125	-	FBgn0013684	mt:ND5	FBtr0433501	GO:0008137(NADH dehydrogenase (ubiquinone) activity);GO:0042773(ATP synthesis coupled electron transport);GO:0055114(oxidation-reduction process)	00190(Oxidative phosphorylation - Drosophila melanogaster (fruit fly));01100(Metabolic pathways - Drosophila melanogaster (fruit fly))	K03883	EC:7.1.1.2	NADH dehydrogenase subunit 5 (mitochondrion) [Drosophila melanogaster]	234.109	249.453	335.141	1397.96	0.279015	-1.84158	4.94385e-05	0.000938064	down	yes
chr3L	16294711	16295547	-	FBgn0036597	CG4962	FBtr0075471	GO:0005615(extracellular space)	NA	NA	NA	uncharacterized protein Dmel_CG4962 [Drosophila melanogaster]	335.771	337.864	638.726	502.825	0.590104	-0.760959	5.02224e-05	0.000951582	down	no
chr3L	7357275	7360263	-	FBgn0035770	pst	FBtr0332731;FBtr0273398;FBtr0273399	GO:0003674(molecular_function);GO:0005829(cytosol);GO:0007616(long-term memory);GO:0009306(protein secretion);GO:0009306(protein secretion)	NA	NA	NA	TB01296p1, partial [Drosophila melanogaster]	77.9684	79.3362	38.297	48.4154	1.81409	0.85925	5.15963e-05	0.000976178	up	no
chr2R	18426421	18430333	+	FBgn0034346	PIG-O	FBtr0086691	GO:0003824(catalytic activity);GO:0005789(endoplasmic reticulum membrane);GO:0006506(GPI anchor biosynthetic process);GO:0016020(membrane);GO:0016021(integral component of membrane);GO:0016772(transferase activity, transferring phosphorus-containing groups);GO:0051377(mannose-ethanolamine phosphotransferase activity)	00563(Glycosylphosphatidylinositol (GPI)-anchor biosynthesis - Drosophila melanogaster (fruit fly));01100(Metabolic pathways - Drosophila melanogaster (fruit fly))	K05288	NA	phosphatidylinositol glycan anchor biosynthesis class O [Drosophila melanogaster]	3.62549	3.76562	6.25877	7.44717	0.539263	-0.890938	5.16671e-05	0.000976178	down	no
chr3L	7093204	7093841	+	FBgn0035737	Cpr65Ec	FBtr0076909	GO:0008010(structural constituent of chitin-based larval cuticle);GO:0031012(extracellular matrix);GO:0040003(chitin-based cuticle development);GO:0042302(structural constituent of cuticle)	NA	NA	NA	cuticular protein 65Ec [Drosophila melanogaster]	2.22543	2.12324	0.484334	0.783515	3.42996	1.77819	5.17545e-05	0.000976445	up	yes
chr2R	18742517	18743626	-	FBgn0034382	CG18609	FBtr0086643	GO:0006629(lipid metabolic process);GO:0006631(fatty acid metabolic process);GO:0006633(fatty acid biosynthetic process);GO:0009922(fatty acid elongase activity);GO:0016020(membrane);GO:0016021(integral component of membrane);GO:0016740(transferase activity);GO:0019367(fatty acid elongation, saturated fatty acid);GO:0030148(sphingolipid biosynthetic process);GO:0030176(integral component of endop…	00062(Fatty acid elongation - Drosophila melanogaster (fruit fly));01040(Biosynthesis of unsaturated fatty acids - Drosophila melanogaster (fruit fly));01100(Metabolic pathways - Drosophila melanogaster (fruit fly));01212(Fatty acid metabolism - Drosophila melanogaster (fruit fly))	K10249	EC:2.3.1.199	uncharacterized protein Dmel_CG18609 [Drosophila melanogaster]	18.6315	17.3714	9.70991	8.44135	1.9835	0.988045	5.21738e-05	0.000982963	up	no
chr3L	3942710	3947278	+	FBgn0035477	CG14982	FBtr0073163;FBtr0333134	NA	NA	NA	NA	uncharacterized protein Dmel_CG14982, isoform B [Drosophila melanogaster]	1.49602	1.62118	2.98752	3.10857	0.511344	-0.967633	5.23382e-05	0.000983879	down	no
chr2R	17485002	17493169	+	FBgn0050104	NT5E-2	FBtr0086928;FBtr0086927	GO:0000166(nucleotide binding);GO:0008253(5'-nucleotidase activity);GO:0009166(nucleotide catabolic process);GO:0016020(membrane);GO:0016021(integral component of membrane);GO:0016311(dephosphorylation);GO:0016787(hydrolase activity);GO:0016788(hydrolase activity, acting on ester bonds);GO:0046872(metal ion binding);GO:0046872(metal ion binding)	00230(Purine metabolism - Drosophila melanogaster (fruit fly));00240(Pyrimidine metabolism - Drosophila melanogaster (fruit fly));00760(Nicotinate and nicotinamide metabolism - Drosophila melanogaster (fruit fly));01100(Metabolic pathways - Drosophila melanogaster (fruit fly));01100(Metabolic pathways - Drosophila melanogaster (fruit fly))	K19970	EC:3.1.3.5	Ecto-5'-nucleotidase 2, isoform A [Drosophila melanogaster]	8.9647	9.06507	4.5365	4.61557	1.97002	0.97821	5.23702e-05	0.000983879	up	no
X	22444227	22447808	+	FBgn0031183	CG14621	FBtr0342876;FBtr0339557;FBtr0339558;FBtr0077344	GO:0003674(molecular_function);GO:0005575(cellular_component);GO:0005794(Golgi apparatus);GO:0008150(biological_process);GO:0015297(antiporter activity);GO:0016020(membrane);GO:0016021(integral component of membrane);GO:0022857(transmembrane transporter activity);GO:0055085(transmembrane transport);GO:0055085(transmembrane transport)	NA	K15283	NA	uncharacterized protein Dmel_CG14621, isoform A [Drosophila melanogaster]	11.0354	10.8304	18.0656	18.7844	0.59337	-0.752996	5.32156e-05	0.000997363	down	no
chr2R	24074602	24078223	+	FBgn0259209	Mlp60A	FBtr0299696;FBtr0299697;FBtr0343338;FBtr0344996	GO:0005634(nucleus);GO:0005737(cytoplasm);GO:0007275(multicellular organism development);GO:0007517(muscle organ development);GO:0015629(actin cytoskeleton);GO:0030018(Z disc);GO:0030154(cell differentiation);GO:0046872(metal ion binding);GO:0060537(muscle tissue development);GO:0060537(muscle tissue development)	NA	NA	NA	IP07084p, partial [Drosophila melanogaster]	157.824	155.431	247.818	272.043	0.602574	-0.730789	5.32376e-05	0.000997363	down	no
X	2141489	2144937	+	FBgn0023507	D2hgdh	FBtr0070383;FBtr0070381;FBtr0070382	GO:0003824(catalytic activity);GO:0004458(D-lactate dehydrogenase (cytochrome) activity);GO:0005739(mitochondrion);GO:0016491(oxidoreductase activity);GO:0019516(lactate oxidation);GO:0022904(respiratory electron transport chain);GO:0031234(extrinsic component of cytoplasmic side of plasma membrane);GO:0047545(2-hydroxyglutarate dehydrogenase activity);GO:0050660(flavin adenine dinucleotide bindi…	NA	K18204	EC:1.1.99.39	D-2-hydroxyglutaric acid dehydrogenase, isoform A [Drosophila melanogaster]	70.7999	68.8846	36.6144	42.0153	1.77649	0.829026	5.42791e-05	0.00101545	up	no
chr3L	21121653	21123415	+	FBgn0264566	CG43938	FBtr0333448	GO:0003674(molecular_function);GO:0005575(cellular_component);GO:0008150(biological_process)	NA	NA	NA	uncharacterized protein Dmel_CG43938 [Drosophila melanogaster]	1.89458	2.03611	0.811478	0.54598	2.89562	1.53387	5.44003e-05	0.00101629	up	yes
chr2R	11917875	11919096	+	FBgn0265364	lncRNA:CR44305	FBtr0339554	NA	NA	NA	NA		3.15621	2.61106	1.20741	0.819494	2.84536	1.50861	5.6038e-05	0.00104541	up	yes
chr2L	13239989	13241773	+	FBgn0032494	CG5945	FBtr0080450;FBtr0334754	GO:0005615(extracellular space);GO:0007623(circadian rhythm);GO:0032504(multicellular organism reproduction);GO:0032504(multicellular organism reproduction)	NA	NA	NA	uncharacterized protein Dmel_CG5945, isoform A [Drosophila melanogaster]	68.3038	69.9418	108.447	123.826	0.595186	-0.748588	5.79228e-05	0.00107907	down	no
chr3R	14314854	14315716	+	FBgn0013767	Crz	FBtr0082927	GO:0005184(neuropeptide hormone activity);GO:0005576(extracellular region);GO:0005615(extracellular space);GO:0006117(acetaldehyde metabolic process);GO:0007218(neuropeptide signaling pathway);GO:0010469(regulation of signaling receptor activity);GO:0045823(positive regulation of heart contraction);GO:0048149(behavioral response to ethanol);GO:0071361(cellular response to ethanol);GO:0071858(cora…	NA	NA	NA	corazonin [Drosophila melanogaster]	7.568	6.71419	3.05417	2.48339	2.57915	1.3669	5.80854e-05	0.00108058	up	yes
X	6637123	6637548	+	FBgn0266052	lncRNA:CR44817	FBtr0343376	NA	NA	NA	NA		5.62021	4.30617	1.88353	1.3678	3.05303	1.61024	5.84498e-05	0.00108585	up	yes
chr2L	7723045	7726298	-	FBgn0031937	CG13795	FBtr0300709;FBtr0343407	GO:0005215(transporter activity);GO:0005326(neurotransmitter transporter activity);GO:0005328(neurotransmitter:sodium symporter activity);GO:0005332(gamma-aminobutyric acid:sodium symporter activity);GO:0005886(plasma membrane);GO:0005887(integral component of plasma membrane);GO:0006836(neurotransmitter transport);GO:0015293(symporter activity);GO:0015812(gamma-aminobutyric acid transport);GO:00…	NA	K05336	NA	uncharacterized protein Dmel_CG13795, isoform B [Drosophila melanogaster]	10.1396	10.4631	5.78079	5.18666	1.87853	0.909601	5.92178e-05	0.00109858	up	no
chr3R	7052335	7054541	+	FBgn0024289	Sodh-1	FBtr0339932;FBtr0081627	GO:0003939(L-iditol 2-dehydrogenase activity);GO:0008270(zinc ion binding);GO:0016491(oxidoreductase activity);GO:0046872(metal ion binding);GO:0055114(oxidation-reduction process);GO:0055114(oxidation-reduction process)	00040(Pentose and glucuronate interconversions - Drosophila melanogaster (fruit fly));00051(Fructose and mannose metabolism - Drosophila melanogaster (fruit fly));01100(Metabolic pathways - Drosophila melanogaster (fruit fly));01100(Metabolic pathways - Drosophila melanogaster (fruit fly))	K00008	EC:1.1.1.14	sorbitol dehydrogenase 1, isoform A [Drosophila melanogaster]	261.576	268.056	156.053	152.444	1.71681	0.779731	6.05477e-05	0.00112169	up	no
chr3R	13208754	13214465	-	FBgn0038126	CG8483	FBtr0082782	GO:0003674(molecular_function);GO:0005576(extracellular region);GO:0005615(extracellular space);GO:0008150(biological_process);GO:0032504(multicellular organism reproduction)	NA	K19919	NA	uncharacterized protein Dmel_CG8483 [Drosophila melanogaster]	98.3613	97.468	30.2908	58.18	2.21349	1.14632	6.08297e-05	0.00112535	up	yes
chr2R	17887220	17889973	-	FBgn0283437	PPO1	FBtr0302291	GO:0004097(catechol oxidase activity);GO:0004503(monophenol monooxygenase activity);GO:0005576(extracellular region);GO:0009611(response to wounding);GO:0016491(oxidoreductase activity);GO:0035006(melanization defense response);GO:0035314(scab formation);GO:0036263(L-DOPA monooxygenase activity);GO:0036264(dopamine monooxygenase activity);GO:0042060(wound healing);GO:0042381(hemolymph coagulation…	00350(Tyrosine metabolism - Drosophila melanogaster (fruit fly));01100(Metabolic pathways - Drosophila melanogaster (fruit fly))	K00505	EC:1.14.18.1	prophenoloxidase 1 [Drosophila melanogaster]	0.150597	0.19587	0.574925	0.489643	0.325453	-1.61948	6.13251e-05	0.00113294	down	yes
chr3R	22543693	22547846	-	FBgn0038984	AdipoR	FBtr0308848;FBtr0084283;FBtr0334561;FBtr0084282;FBtr0084284	GO:0005886(plasma membrane);GO:0006629(lipid metabolic process);GO:0006631(fatty acid metabolic process);GO:0009755(hormone-mediated signaling pathway);GO:0016020(membrane);GO:0016021(integral component of membrane);GO:0016500(protein-hormone receptor activity);GO:0019395(fatty acid oxidation);GO:0032024(positive regulation of insulin secretion);GO:0033211(adiponectin-activated signaling pathway)…	NA	NA	NA	adiponectin receptor, isoform B [Drosophila melanogaster]	60.9827	62.9354	101.01	101.46	0.612031	-0.708323	6.14438e-05	0.00113356	down	no
chr2R	8159406	8161565	-	FBgn0033271	CG8708	FBtr0307066;FBtr0088809;FBtr0307067	GO:0005797(Golgi medial cisterna);GO:0006486(protein glycosylation);GO:0016020(membrane);GO:0016021(integral component of membrane);GO:0016263(glycoprotein-N-acetylgalactosamine 3-beta-galactosyltransferase activity);GO:0016266(O-glycan processing);GO:0016267(O-glycan processing, core 1);GO:0016740(transferase activity);GO:0016757(transferase activity, transferring glycosyl groups);GO:0046872(met…	00512(Mucin type O-glycan biosynthesis - Drosophila melanogaster (fruit fly));01100(Metabolic pathways - Drosophila melanogaster (fruit fly));01100(Metabolic pathways - Drosophila melanogaster (fruit fly))	K00731	EC:2.4.1.122	MIP34553p1 [Drosophila melanogaster]	9.39127	8.53574	4.95602	3.85903	2.03368	1.02409	6.18613e-05	0.00113969	up	yes
X	19196058	19201979	-	FBgn0030997	CG7990	FBtr0074695;FBtr0308082;FBtr0345116	GO:0000139(Golgi membrane);GO:0003674(molecular_function);GO:0005575(cellular_component);GO:0005789(endoplasmic reticulum membrane);GO:0006506(GPI anchor biosynthetic process);GO:0008150(biological_process);GO:0016020(membrane);GO:0016021(integral component of membrane);GO:0016021(integral component of membrane)	NA	NA	NA	uncharacterized protein Dsimw501_GD15597, isoform A [Drosophila simulans]	1.98907	2.09063	2.96982	11.361	0.284681	-1.81258	6.24731e-05	0.00114937	down	yes
chr3L	16353498	16353916	+	FBgn0267554	asRNA:CR45894	FBtr0346925	NA	NA	NA	NA		8.31517	9.93966	13.8489	52.7688	0.274024	-1.86763	6.37819e-05	0.00117183	down	yes
X	21583802	21584575	+	FBgn0265922	lncRNA:CR44711	FBtr0342860;FBtr0346385	NA	NA	NA	NA		2.03783	1.59155	6.67017	3.7592	0.347996	-1.52286	6.42013e-05	0.00117791	down	yes
X	9868068	9868568	-	FBgn0266430	CG45060	FBtr0344420	GO:0003674(molecular_function);GO:0005575(cellular_component);GO:0008150(biological_process)	NA	NA	NA	GD24557 [Drosophila simulans]	9.71803	10.9256	2.37532	4.54901	2.98131	1.57595	6.44133e-05	0.0011788	up	yes
chr2L	15749319	15751078	-	FBgn0001989	ND-B17	FBtr0080771;FBtr0343722	GO:0003954(NADH dehydrogenase activity);GO:0005747(mitochondrial respiratory chain complex I);GO:0006120(mitochondrial electron transport, NADH to ubiquinone);GO:0016491(oxidoreductase activity);GO:0055114(oxidation-reduction process);GO:0055114(oxidation-reduction process)	00190(Oxidative phosphorylation - Drosophila melanogaster (fruit fly));00190(Oxidative phosphorylation - Drosophila melanogaster (fruit fly))	K03962	NA	NADH dehydrogenase (ubiquinone) B17 subunit, isoform A [Drosophila melanogaster]	74.9111	76.0846	110.215	168.269	0.542206	-0.883088	6.44715e-05	0.0011788	down	no
chr2R	24630901	24632932	-	FBgn0264328	asRNA:CR43787	FBtr0331957	NA	NA	NA	NA		3.42315	2.63534	0.875374	1.36991	2.69832	1.43206	6.45156e-05	0.0011788	up	yes
X	3862966	3871939	-	FBgn0265575	yin	FBtr0340204;FBtr0340205;FBtr0340206;FBtr0340203	GO:0005215(transporter activity);GO:0005427(proton-dependent oligopeptide secondary active transmembrane transporter activity);GO:0005887(integral component of plasma membrane);GO:0006857(oligopeptide transport);GO:0015031(protein transport);GO:0015333(peptide:proton symporter activity);GO:0015833(peptide transport);GO:0016020(membrane);GO:0016021(integral component of membrane);GO:0022857(transm…	NA	K14206	NA	yin, isoform D [Drosophila melanogaster]	10.2059	9.98757	3.83169	6.03596	2.04644	1.03311	6.47234e-05	0.00118098	up	yes
chr2L	16445278	16446793	+	FBgn0020416	Idgf1	FBtr0080860	GO:0004568(chitinase activity);GO:0005576(extracellular region);GO:0005975(carbohydrate metabolic process);GO:0006032(chitin catabolic process);GO:0007275(multicellular organism development);GO:0007444(imaginal disc development);GO:0008061(chitin binding);GO:0008084(imaginal disc growth factor receptor binding);GO:0018990(ecdysis, chitin-based cuticle);GO:0040003(chitin-based cuticle development)…	NA	NA	NA	imaginal disc growth factor 1 [Drosophila melanogaster]	7.4312	8.42573	13.3881	16.7169	0.526721	-0.92489	6.53411e-05	0.00119062	down	no
chr4	1031484	1034917	+	FBgn0010217	ATPsynbeta	FBtr0089186;FBtr0333672;FBtr0344754	GO:0000166(nucleotide binding);GO:0000275(mitochondrial proton-transporting ATP synthase complex, catalytic core F(1));GO:0005515(protein binding);GO:0005524(ATP binding);GO:0005739(mitochondrion);GO:0005743(mitochondrial inner membrane);GO:0006754(ATP biosynthetic process);GO:0006811(ion transport);GO:0015986(ATP synthesis coupled proton transport);GO:0016020(membrane);GO:0016787(hydrolase activ…	00190(Oxidative phosphorylation - Drosophila melanogaster (fruit fly));01100(Metabolic pathways - Drosophila melanogaster (fruit fly));01100(Metabolic pathways - Drosophila melanogaster (fruit fly))	K02133	EC:7.1.2.2	ATP synthase, beta subunit, isoform A [Drosophila melanogaster]	1100.41	1098.54	1633.92	2279.75	0.561865	-0.831705	6.65366e-05	0.00121075	down	no
chr3L	7361639	7363598	-	FBgn0267485	asRNA:CR45835	FBtr0346857	NA	NA	NA	NA		1.21612	1.51173	2.29191	6.89701	0.296862	-1.75214	6.68345e-05	0.00121451	down	yes
chr2R	9820563	9821186	+	FBgn0054033	CG34033	FBtr0100088	GO:0003674(molecular_function);GO:0005615(extracellular space);GO:0032504(multicellular organism reproduction)	NA	NA	NA	IP20474p, partial [Drosophila melanogaster]	35.1312	35.5602	19.009	17.2596	1.94911	0.962814	6.79441e-05	0.00123187	up	no
chr3R	27679291	27680336	+	FBgn0039538	CG12883	FBtr0085216	GO:0003674(molecular_function);GO:0005575(cellular_component);GO:0008150(biological_process)	NA	NA	NA	uncharacterized protein Dmel_CG12883 [Drosophila melanogaster]	10.9199	11.5278	6.0019	4.21379	2.19737	1.13578	6.79746e-05	0.00123187	up	yes
chr3R	5858195	5858894	+	FBgn0267808	asRNA:CR46133	FBtr0347378	NA	NA	NA	NA		1.29453	1.2242	2.27755	9.15411	0.22033	-2.18226	6.80921e-05	0.00123232	down	yes
chr3L	8576808	8599617	+	FBgn0262508	CG43078	FBtr0333111;FBtr0304814;FBtr0304808;FBtr0304807;FBtr0304809;FBtr0304812;FBtr0340707;FBtr0304815;FBtr0304813;FBtr0333113;FBtr0304811;FBtr0304810;FBtr0333112	GO:0016020(membrane);GO:0016021(integral component of membrane);GO:0016021(integral component of membrane)	NA	NA	NA	uncharacterized protein Dmel_CG43078, isoform G [Drosophila melanogaster]	32.5147	32.1083	50.9286	55.3876	0.607838	-0.718241	6.82624e-05	0.00123373	down	no
chr3L	14540937	14550975	-	FBgn0036428	Gbs-70E	FBtr0333037;FBtr0075724;FBtr0075723	GO:0005515(protein binding);GO:0005975(carbohydrate metabolic process);GO:0005977(glycogen metabolic process);GO:0008157(protein phosphatase 1 binding);GO:0048149(behavioral response to ethanol);GO:0070873(regulation of glycogen metabolic process);GO:2001069(glycogen binding);GO:2001069(glycogen binding)	NA	K07189	NA	glycogen binding subunit 70E, isoform B [Drosophila melanogaster]	103.316	102.752	63.5495	55.7372	1.7275	0.78869	6.84082e-05	0.00123468	up	no
chr2L	8769159	8772344	-	FBgn0032067	LManIV	FBtr0302992	GO:0003824(catalytic activity);GO:0004559(alpha-mannosidase activity);GO:0005774(vacuolar membrane);GO:0005975(carbohydrate metabolic process);GO:0006013(mannose metabolic process);GO:0006517(protein deglycosylation);GO:0008152(metabolic process);GO:0016787(hydrolase activity);GO:0016798(hydrolase activity, acting on glycosyl bonds);GO:0030246(carbohydrate binding);GO:0046872(metal ion binding)	00511(Other glycan degradation - Drosophila melanogaster (fruit fly));04142(Lysosome - Drosophila melanogaster (fruit fly))	K12311	EC:3.2.1.24	lysosomal alpha-mannosidase IV [Drosophila melanogaster]	0.620388	0.568612	2.10042	1.1609	0.364577	-1.4557	6.86428e-05	0.00123724	down	yes
chr3L	18908260	18911182	-	FBgn0036829	Ir75d	FBtr0309798	GO:0004970(ionotropic glutamate receptor activity);GO:0004971(AMPA glutamate receptor activity);GO:0005886(plasma membrane);GO:0015276(ligand-gated ion channel activity);GO:0016020(membrane);GO:0016021(integral component of membrane);GO:0032281(AMPA glutamate receptor complex);GO:0034220(ion transmembrane transport);GO:0035235(ionotropic glutamate receptor signaling pathway);GO:0050907(detection …	NA	NA	NA	ionotropic receptor 75d [Drosophila melanogaster]	6.82255	6.67077	3.79102	2.7611	2.05938	1.04221	6.95539e-05	0.00125197	up	yes
chr3R	15693086	15694194	+	FBgn0051446	CG31446	FBtr0083163;FBtr0334026	GO:0003674(molecular_function);GO:0005575(cellular_component);GO:0008150(biological_process);GO:0016020(membrane);GO:0016021(integral component of membrane);GO:0016021(integral component of membrane)	NA	NA	NA	uncharacterized protein Dmel_CG31446, isoform A [Drosophila melanogaster]	11.0095	11.4809	22.0981	19.6352	0.538908	-0.891888	6.97093e-05	0.00125307	down	no
chr3R	31052616	31053915	-	FBgn0010808	Chchd3	FBtr0085745	GO:0005743(mitochondrial inner membrane);GO:0008053(mitochondrial fusion);GO:0042407(cristae formation)	NA	NA	NA	Coiled-coil-helix-coiled-coil-helix domain containing 3 [Drosophila melanogaster]	72.3757	68.3418	105.09	135.323	0.585315	-0.772715	7.01244e-05	0.00125884	down	no
chr2L	16860029	16861489	-	FBgn0032615	CG6012	FBtr0080923	NA	NA	NA	NA	uncharacterized protein Dmel_CG6012 [Drosophila melanogaster]	5.28381	4.79422	2.31414	1.71026	2.50423	1.32437	7.07899e-05	0.00126907	up	yes
chr3R	13438587	13439209	-	FBgn0261814	lncRNA:CR42756	FBtr0303300	NA	NA	NA	NA		11.5616	9.61191	4.40163	4.70084	2.32613	1.21793	7.10635e-05	0.00127227	up	yes
X	15297312	15298217	-	FBgn0265611	asRNA:CR44429	FBtr0340435	NA	NA	NA	NA		2.71446	2.12222	0.678509	0.916772	3.03186	1.60021	7.35928e-05	0.00131578	up	yes
chr3R	7770860	7771756	-	FBgn0037516	CG11286	FBtr0081779;FBtr0306042	NA	NA	NA	NA	uncharacterized protein Dmel_CG11286, isoform A [Drosophila melanogaster]	16.0219	14.5191	25.6094	30.0652	0.548562	-0.866274	7.40251e-05	0.00132174	down	no
chr3R	9455517	9456546	-	FBgn0037696	GstZ1	FBtr0082044	GO:0003824(catalytic activity);GO:0004364(glutathione transferase activity);GO:0005515(protein binding);GO:0005737(cytoplasm);GO:0005739(mitochondrion);GO:0006559(L-phenylalanine catabolic process);GO:0006572(tyrosine catabolic process);GO:0006749(glutathione metabolic process);GO:0009072(aromatic amino acid family metabolic process);GO:0016034(maleylacetoacetate isomerase activity);GO:0016740(tr…	00350(Tyrosine metabolism - Drosophila melanogaster (fruit fly));01100(Metabolic pathways - Drosophila melanogaster (fruit fly))	K01800	EC:5.2.1.2	glutathione S transferase Z1 [Drosophila melanogaster]	6.73317	6.68236	3.25134	2.22876	2.44805	1.29163	7.41672e-05	0.0013225	up	yes
chr3R	8317612	8319205	+	FBgn0062412	Ctr1B	FBtr0081835	GO:0005375(copper ion transmembrane transporter activity);GO:0005623(cell);GO:0005886(plasma membrane);GO:0006825(copper ion transport);GO:0006878(cellular copper ion homeostasis);GO:0010038(response to metal ion);GO:0016020(membrane);GO:0016021(integral component of membrane);GO:0035434(copper ion transmembrane transport)	NA	K14686	NA	copper transporter 1B [Drosophila melanogaster]	11.6711	10.9206	5.60266	5.24621	2.08239	1.05824	7.44983e-05	0.00132663	up	yes
chr3L	11342082	11342424	+	FBgn0266785	lncRNA:CR45250	FBtr0345411	NA	NA	NA	NA		20.889	17.6164	8.15213	2.54817	3.59854	1.84741	7.46756e-05	0.00132671	up	yes
chr2L	12045343	12046118	-	FBgn0032400	CG6770	FBtr0080306	GO:0003682(chromatin binding);GO:0005634(nucleus);GO:0006357(regulation of transcription by RNA polymerase II);GO:0008285(negative regulation of cell population proliferation);GO:0045786(negative regulation of cell cycle)	NA	NA	NA	uncharacterized protein Dmel_CG6770 [Drosophila melanogaster]	2568.48	2586.26	1355.78	1564.37	1.76523	0.819856	7.47023e-05	0.00132671	up	no
chr2L	9699791	9700459	+	FBgn0015393	hoip	FBtr0079846;FBtr0335494	GO:0000398(mRNA splicing, via spliceosome);GO:0000470(maturation of LSU-rRNA);GO:0003723(RNA binding);GO:0005634(nucleus);GO:0005681(spliceosomal complex);GO:0005730(nucleolus);GO:0006397(mRNA processing);GO:0008380(RNA splicing);GO:0010608(posttranscriptional regulation of gene expression);GO:0030490(maturation of SSU-rRNA);GO:0030532(small nuclear ribonucleoprotein complex);GO:0031428(box C/D s…	03008(Ribosome biogenesis in eukaryotes - Drosophila melanogaster (fruit fly));03040(Spliceosome - Drosophila melanogaster (fruit fly));03040(Spliceosome - Drosophila melanogaster (fruit fly))	K12845	NA	hoi-polloi, isoform A [Drosophila melanogaster]	9.36252	9.46346	17.3877	19.8286	0.505853	-0.983209	7.53461e-05	0.00133637	down	no
X	948585	951900	-	FBgn0040350	CG3690	FBtr0070185;FBtr0342734	GO:0016020(membrane);GO:0016021(integral component of membrane);GO:0055085(transmembrane transport);GO:0055085(transmembrane transport)	NA	NA	NA	FI13053p, partial [Drosophila melanogaster]	5.6945	5.05398	8.32069	12.2121	0.523479	-0.933797	7.6406e-05	0.00135231	down	no
chr2R	18109985	18110494	+	FBgn0085225	CG34196	FBtr0112389	GO:0003674(molecular_function);GO:0005575(cellular_component);GO:0008150(biological_process)	NA	NA	NA	uncharacterized protein Dmel_CG34196 [Drosophila melanogaster]	3.04299	2.71979	5.95346	9.68505	0.368499	-1.44027	7.64483e-05	0.00135231	down	yes
chr3L	17551004	17557788	-	FBgn0025455	CycT	FBtr0075206;FBtr0333124;FBtr0333125;FBtr0075205	GO:0000079(regulation of cyclin-dependent protein serine/threonine kinase activity);GO:0005515(protein binding);GO:0005634(nucleus);GO:0005700(polytene chromosome);GO:0005703(polytene chromosome puff);GO:0006351(transcription, DNA-templated);GO:0006355(regulation of transcription, DNA-templated);GO:0006357(regulation of transcription by RNA polymerase II);GO:0007419(ventral cord development);GO:0…	NA	K15188	NA	cyclin T, isoform B [Drosophila melanogaster]	42.1734	42.7792	26.9822	21.2326	1.76196	0.817181	7.65688e-05	0.00135265	up	no
chr2R	15946933	15989498	-	FBgn0265045	Strn-Mlck	FBtr0336648;FBtr0336643;FBtr0336651;FBtr0336647;FBtr0336646;FBtr0336644;FBtr0336645;FBtr0336650;FBtr0336649	GO:0004672(protein kinase activity);GO:0004674(protein serine/threonine kinase activity);GO:0004683(calmodulin-dependent protein kinase activity);GO:0004687(myosin light chain kinase activity);GO:0005200(structural constituent of cytoskeleton);GO:0005515(protein binding);GO:0005524(ATP binding);GO:0006468(protein phosphorylation);GO:0007010(cytoskeleton organization);GO:0016301(kinase activity);G…	NA	NA	NA	Stretchin-Mlck, isoform R [Drosophila melanogaster]	33.1289	33.2255	51.7231	58.7146	0.600832	-0.734967	7.73184e-05	0.00136408	down	no
chr3R	32045314	32051993	-	FBgn0040206	krz	FBtr0305268;FBtr0085877	GO:0002168(instar larval development);GO:0005515(protein binding);GO:0005737(cytoplasm);GO:0005829(cytosol);GO:0007165(signal transduction);GO:0007369(gastrulation);GO:0031647(regulation of protein stability);GO:0035204(negative regulation of lamellocyte differentiation);GO:0035641(locomotory exploration behavior);GO:0042335(cuticle development);GO:0043409(negative regulation of MAPK cascade);GO:…	04144(Endocytosis - Drosophila melanogaster (fruit fly));04144(Endocytosis - Drosophila melanogaster (fruit fly))	NA	NA	kurtz, isoform A [Drosophila melanogaster]	4.55622	4.48782	8.18783	7.21196	0.587283	-0.767871	7.76227e-05	0.00136764	down	no
chr3R	29113071	29116197	+	FBgn0039635	Pdhb	FBtr0085366;FBtr0085369;FBtr0085367;FBtr0085368	GO:0003824(catalytic activity);GO:0004739(pyruvate dehydrogenase (acetyl-transferring) activity);GO:0005739(mitochondrion);GO:0005759(mitochondrial matrix);GO:0006086(acetyl-CoA biosynthetic process from pyruvate);GO:0006090(pyruvate metabolic process);GO:0006096(glycolytic process);GO:0016491(oxidoreductase activity);GO:0045254(pyruvate dehydrogenase complex);GO:0055114(oxidation-reduction proce…	00010(Glycolysis / Gluconeogenesis - Drosophila melanogaster (fruit fly));00020(Citrate cycle (TCA cycle) - Drosophila melanogaster (fruit fly));00620(Pyruvate metabolism - Drosophila melanogaster (fruit fly));01100(Metabolic pathways - Drosophila melanogaster (fruit fly));01200(Carbon metabolism - Drosophila melanogaster (fruit fly));01200(Carbon metabolism - Drosophila melanogaster (fruit fly))	K00162	EC:1.2.4.1	uncharacterized protein Dmel_CG11876, isoform D [Drosophila melanogaster]	105.058	106.431	151.742	225.955	0.559944	-0.836645	8.13019e-05	0.00143041	down	no
chr2R	8860364	8888097	+	FBgn0011286	RyR	FBtr0088639;FBtr0304572;FBtr0088637;FBtr0088638;FBtr0088640;FBtr0308083;FBtr0304571;FBtr0304569;FBtr0304570	GO:0005216(ion channel activity);GO:0005219(ryanodine-sensitive calcium-release channel activity);GO:0005262(calcium channel activity);GO:0005509(calcium ion binding);GO:0005515(protein binding);GO:0005623(cell);GO:0005790(smooth endoplasmic reticulum);GO:0005886(plasma membrane);GO:0006811(ion transport);GO:0006816(calcium ion transport);GO:0006874(cellular calcium ion homeostasis);GO:0006936(mu…	NA	K04962	NA	ryanodine receptor, isoform I [Drosophila melanogaster]	10.6342	10.7366	16.6522	18.2365	0.612542	-0.70712	8.14497e-05	0.00143041	down	no
chr3R	26126659	26127868	+	FBgn0039413	CG14556	FBtr0273389	GO:0003674(molecular_function);GO:0005575(cellular_component);GO:0008150(biological_process)	NA	NA	NA	uncharacterized protein Dmel_CG14556 [Drosophila melanogaster]	37.0006	35.6843	20.421	20.768	1.76467	0.819399	8.15313e-05	0.00143041	up	no
X	6194737	6196439	-	FBgn0052750	CG32750	FBtr0070881	GO:0005575(cellular_component);GO:0006807(nitrogen compound metabolic process);GO:0008150(biological_process);GO:0016020(membrane);GO:0016021(integral component of membrane);GO:0016787(hydrolase activity);GO:0016810(hydrolase activity, acting on carbon-nitrogen (but not peptide) bonds);GO:0016811(hydrolase activity, acting on carbon-nitrogen (but not peptide) bonds, in linear amides)	NA	NA	NA	uncharacterized protein Dmel_CG32750 [Drosophila melanogaster]	1.03584	1.03105	2.37486	2.60788	0.414811	-1.26948	8.16151e-05	0.00143041	down	yes
chr2L	15846954	15847381	+	FBgn0264263	lncRNA:CR43763	FBtr0331275	NA	NA	NA	NA		9.55947	9.13383	3.45855	3.82296	2.56723	1.36021	8.25439e-05	0.00144479	up	yes
chr2L	21380000	21393319	+	FBgn0032946	nrv3	FBtr0081520;FBtr0333355;FBtr0081518;FBtr0081519	GO:0001671(ATPase activator activity);GO:0005391(sodium:potassium-exchanging ATPase activity);GO:0005890(sodium:potassium-exchanging ATPase complex);GO:0006813(potassium ion transport);GO:0006814(sodium ion transport);GO:0006883(cellular sodium ion homeostasis);GO:0007605(sensory perception of sound);GO:0010248(establishment or maintenance of transmembrane electrochemical gradient);GO:0010996(res…	NA	K01540	NA	nervana 3, isoform A [Drosophila melanogaster]	67.2055	75.4755	131.609	106.614	0.598939	-0.739519	8.40436e-05	0.00146911	down	no
X	11096273	11108148	+	FBgn0259101	CG42249	FBtr0299513;FBtr0299514	GO:0000166(nucleotide binding);GO:0009166(nucleotide catabolic process);GO:0016311(dephosphorylation);GO:0016787(hydrolase activity);GO:0016788(hydrolase activity, acting on ester bonds);GO:0017110(nucleoside-diphosphatase activity);GO:0017111(nucleoside-triphosphatase activity);GO:0045134(uridine-diphosphatase activity);GO:0046872(metal ion binding);GO:0046872(metal ion binding)	00230(Purine metabolism - Drosophila melanogaster (fruit fly));00240(Pyrimidine metabolism - Drosophila melanogaster (fruit fly));00760(Nicotinate and nicotinamide metabolism - Drosophila melanogaster (fruit fly));01100(Metabolic pathways - Drosophila melanogaster (fruit fly));01100(Metabolic pathways - Drosophila melanogaster (fruit fly))	K01081	EC:3.1.3.5	IP06506p, partial [Drosophila melanogaster]	3.82846	3.65222	6.46032	7.42237	0.53885	-0.892044	8.47542e-05	0.00147959	down	no
chr2R	16574579	16576586	-	FBgn0034140	Lst	FBtr0306006;FBtr0087122;FBtr0306005	GO:0009267(cellular response to starvation);GO:0042593(glucose homeostasis);GO:0050848(regulation of calcium-mediated signaling);GO:0070328(triglyceride homeostasis);GO:0071322(cellular response to carbohydrate stimulus);GO:0090278(negative regulation of peptide hormone secretion);GO:0090278(negative regulation of peptide hormone secretion)	NA	NA	NA	limostatin, isoform A [Drosophila melanogaster]	24.4225	24.8561	14.4212	13.8674	1.742	0.800741	8.50337e-05	0.00148252	up	no
chr3L	7240203	7241351	-	FBgn0035753	RpL18	FBtr0076892;FBtr0333370;FBtr0345036	GO:0002181(cytoplasmic translation);GO:0003723(RNA binding);GO:0003735(structural constituent of ribosome);GO:0005622(intracellular);GO:0005737(cytoplasm);GO:0005840(ribosome);GO:0006412(translation);GO:0022625(cytosolic large ribosomal subunit);GO:0022626(cytosolic ribosome);GO:0022626(cytosolic ribosome)	03010(Ribosome - Drosophila melanogaster (fruit fly));03010(Ribosome - Drosophila melanogaster (fruit fly))	K02883	NA	ribosomal protein L18, isoform A [Drosophila melanogaster]	202.188	194.925	289.463	405.831	0.571144	-0.808073	8.53957e-05	0.00148689	down	no
chr3L	15629293	15629693	+	FBgn0267639	lncRNA:CR45977	FBtr0347094	NA	NA	NA	NA		6.51937	8.15098	2.96131	2.31276	2.7816	1.47591	8.58422e-05	0.00149271	up	yes
chr2R	21498903	21501732	-	FBgn0034631	TAF1C-like	FBtr0071701	GO:0003674(molecular_function);GO:0005515(protein binding);GO:0005668(RNA polymerase transcription factor SL1 complex);GO:0005730(nucleolus);GO:1901838(positive regulation of transcription of nucleolar large rRNA by RNA polymerase I)	NA	NA	NA	TATA box-binding protein-associated factor RNA polymerase I subunit C-like [Drosophila melanogaster]	4.49986	4.55612	8.64381	7.59291	0.557746	-0.842319	8.6006e-05	0.00149361	down	no
chr3R	14521049	14523064	+	FBgn0038236	Cyp313a1	FBtr0082954	GO:0004497(monooxygenase activity);GO:0005506(iron ion binding);GO:0005783(endoplasmic reticulum);GO:0005789(endoplasmic reticulum membrane);GO:0016020(membrane);GO:0016491(oxidoreductase activity);GO:0016705(oxidoreductase activity, acting on paired donors, with incorporation or reduction of molecular oxygen);GO:0020037(heme binding);GO:0031090(organelle membrane);GO:0043231(intracellular membra…	NA	K15007	EC:1.14.-.-	MIP05930p, partial [Drosophila melanogaster]	219.908	224.211	138.691	120.515	1.71338	0.776846	8.75602e-05	0.00151862	up	no
chr3R	5465630	5467101	-	FBgn0037328	RpL35A	FBtr0078769	GO:0002181(cytoplasmic translation);GO:0003735(structural constituent of ribosome);GO:0005622(intracellular);GO:0005840(ribosome);GO:0006412(translation);GO:0022625(cytosolic large ribosomal subunit);GO:0022626(cytosolic ribosome);GO:0042273(ribosomal large subunit biogenesis)	03010(Ribosome - Drosophila melanogaster (fruit fly))	K02917	NA	ribosomal protein L35A [Drosophila melanogaster]	184.513	177.901	256.631	435.055	0.523959	-0.932475	8.77357e-05	0.00151969	down	no
chr2R	5503437	5507866	-	FBgn0033027	TpnC4	FBtr0302019;FBtr0086075	GO:0005509(calcium ion binding);GO:0019722(calcium-mediated signaling);GO:0060361(flight);GO:0060361(flight)	NA	NA	NA	troponin C isoform 4, isoform A [Drosophila melanogaster]	812.216	827.706	1260.93	1458.54	0.603029	-0.7297	8.81423e-05	0.00152475	down	no
chr3L	7250718	7263920	-	FBgn0035755	CG14830	FBtr0076888;FBtr0309299;FBtr0309298	GO:0016020(membrane);GO:0016021(integral component of membrane);GO:0016021(integral component of membrane)	NA	NA	NA	uncharacterized protein Dmel_CG14830, isoform A [Drosophila melanogaster]	45.4118	48.0295	30.6986	20.8167	1.81385	0.859057	8.83399e-05	0.00152618	up	no
X	8838323	8872774	+	FBgn0030065	CG12075	FBtr0307271;FBtr0071253;FBtr0335035;FBtr0335034;FBtr0071254	NA	NA	NA	NA	uncharacterized protein Dmel_CG12075, isoform A [Drosophila melanogaster]	8.02345	8.5106	4.63734	4.66591	1.77723	0.829634	8.87407e-05	0.00152917	up	no
chr3L	11107008	11107582	-	FBgn0052073	CG32073	FBtr0345348;FBtr0076230	GO:0003674(molecular_function);GO:0005575(cellular_component);GO:0008150(biological_process);GO:0008150(biological_process)	NA	NA	NA	IP21626p, partial [Drosophila melanogaster]	10.4313	11.2496	4.93783	4.47483	2.30338	1.20375	8.87424e-05	0.00152917	up	yes
chr2L	12571160	12571606	-	FBgn0265808	lncRNA:CR44597	FBtr0342629	NA	NA	NA	NA		2.48157	2.68556	6.71572	6.30325	0.396892	-1.33318	8.9664e-05	0.00154305	down	yes
chr3R	24107391	24108358	+	FBgn0039147	CG10694	FBtr0084542	GO:0000502(proteasome complex);GO:0003684(damaged DNA binding);GO:0005515(protein binding);GO:0005634(nucleus);GO:0005654(nucleoplasm);GO:0005829(cytosol);GO:0006289(nucleotide-excision repair);GO:0031593(polyubiquitin modification-dependent protein binding);GO:0043130(ubiquitin binding);GO:0043161(proteasome-mediated ubiquitin-dependent protein catabolic process);GO:0070628(proteasome binding)	03420(Nucleotide excision repair - Drosophila melanogaster (fruit fly));04141(Protein processing in endoplasmic reticulum - Drosophila melanogaster (fruit fly))	K10839	NA	uncharacterized protein Dmel_CG10694 [Drosophila melanogaster]	7.96052	8.58814	15.0211	15.8357	0.536304	-0.898876	9.04597e-05	0.00155474	down	no
chr3R	30690642	30692768	+	FBgn0039795	Spn100A	FBtr0085698	GO:0004867(serine-type endopeptidase inhibitor activity);GO:0005615(extracellular space);GO:0010951(negative regulation of endopeptidase activity);GO:0032504(multicellular organism reproduction)	NA	NA	NA	LP03106p, partial [Drosophila melanogaster]	1.98746	1.9874	0.350541	0.833704	3.35645	1.74694	9.08382e-05	0.00155923	up	yes
chr2L	15201613	15202092	-	FBgn0259965	Sfp35C	FBtr0346715;FBtr0300311	GO:0003674(molecular_function);GO:0005615(extracellular space);GO:0032504(multicellular organism reproduction);GO:0032504(multicellular organism reproduction)	NA	NA	NA	seminal fluid protein 35C, isoform A [Drosophila melanogaster]	174.889	172.933	113.447	72.9426	1.8661	0.900025	9.24678e-05	0.00158516	up	no
X	6530897	6533348	-	FBgn0014026	RpL7A	FBtr0070915;FBtr0070916;FBtr0343328;FBtr0345293;FBtr0343329	GO:0000470(maturation of LSU-rRNA);GO:0002181(cytoplasmic translation);GO:0003723(RNA binding);GO:0003735(structural constituent of ribosome);GO:0005840(ribosome);GO:0022625(cytosolic large ribosomal subunit);GO:0022626(cytosolic ribosome);GO:0042254(ribosome biogenesis);GO:1990904(ribonucleoprotein complex);GO:1990904(ribonucleoprotein complex)	03010(Ribosome - Drosophila melanogaster (fruit fly));03010(Ribosome - Drosophila melanogaster (fruit fly))	K02936	NA	ribosomal protein L7A, isoform D [Drosophila melanogaster]	303.527	283.987	434.58	561.293	0.589948	-0.76134	9.28822e-05	0.00159022	down	no
chr2R	15694092	15695232	+	FBgn0053460	CG33460	FBtr0100642	GO:0004252(serine-type endopeptidase activity);GO:0006508(proteolysis);GO:0016787(hydrolase activity)	NA	NA	NA	uncharacterized protein Dmel_CG33460 [Drosophila melanogaster]	3.66065	3.60915	1.59421	1.0909	2.70745	1.43693	9.42744e-05	0.00161198	up	yes
chr2R	6532595	6533595	-	FBgn0264506	lncRNA:CR43905	FBtr0332951	NA	NA	NA	NA		23.5019	22.1617	11.1992	12.8332	1.90008	0.926062	9.58053e-05	0.00163606	up	no
X	15779146	15780214	+	FBgn0263748	CG43673	FBtr0310395	GO:0005576(extracellular region);GO:0006030(chitin metabolic process);GO:0008061(chitin binding)	NA	NA	NA	uncharacterized protein Dmel_CG43673 [Drosophila melanogaster]	11.3065	9.77412	5.31581	4.39511	2.17082	1.11824	9.68916e-05	0.00165249	up	yes
chr3L	19989551	19991220	-	FBgn0005633	fln	FBtr0074910;FBtr0332723	GO:0005863(striated muscle myosin thick filament);GO:0007527(adult somatic muscle development);GO:0008307(structural constituent of muscle);GO:0014703(oscillatory muscle contraction);GO:0030241(skeletal muscle myosin thick filament assembly);GO:0031672(A band);GO:0045214(sarcomere organization);GO:0071688(striated muscle myosin thick filament assembly);GO:0097493(structural molecule activity conf…	NA	NA	NA	fln, isoform A [Drosophila yakuba]	764.658	754.054	1065.41	2068.81	0.484557	-1.04526	9.74245e-05	0.00165946	down	yes
chr3R	11781131	11787014	-	FBgn0037949	CG17360	FBtr0333819;FBtr0082531	GO:0005794(Golgi apparatus);GO:0008150(biological_process);GO:0017137(Rab GTPase binding);GO:0017137(Rab GTPase binding)	NA	NA	NA	uncharacterized protein Dmel_CG17360, isoform B [Drosophila melanogaster]	8.44993	7.71644	13.6181	12.4473	0.620224	-0.689139	9.7801e-05	0.00166374	down	no
chr3R	24034362	24038847	-	FBgn0039140	Miro	FBtr0084595;FBtr0084596;FBtr0321262;FBtr0303849	GO:0000166(nucleotide binding);GO:0000226(microtubule cytoskeleton organization);GO:0000287(magnesium ion binding);GO:0003924(GTPase activity);GO:0005509(calcium ion binding);GO:0005515(protein binding);GO:0005525(GTP binding);GO:0005739(mitochondrion);GO:0005741(mitochondrial outer membrane);GO:0007005(mitochondrion organization);GO:0007266(Rho protein signal transduction);GO:0010821(regulation …	04137(Mitophagy - animal - Drosophila melanogaster (fruit fly));04214(Apoptosis - fly - Drosophila melanogaster (fruit fly));04214(Apoptosis - fly - Drosophila melanogaster (fruit fly))	K07870	EC:3.6.5.-	mitochondrial Rho, isoform E [Drosophila melanogaster]	20.4471	19.8902	35.2286	30.886	0.610112	-0.712853	9.81751e-05	0.00166797	down	no
chr2R	4014111	4049342	+	FBgn0046706	Haspin	FBtr0113784	GO:0000166(nucleotide binding);GO:0000278(mitotic cell cycle);GO:0004672(protein kinase activity);GO:0004674(protein serine/threonine kinase activity);GO:0005524(ATP binding);GO:0005634(nucleus);GO:0005737(cytoplasm);GO:0006468(protein phosphorylation);GO:0016301(kinase activity);GO:0016310(phosphorylation);GO:0016740(transferase activity);GO:0035556(intracellular signal transduction);GO:0072354(…	NA	K16315	EC:2.7.11.1	haspin [Drosophila melanogaster]	14.8677	16.5579	9.12282	8.25434	1.80844	0.854749	9.87769e-05	0.00167606	up	no
X	16276270	16277587	+	FBgn0004066	Prosalpha4	FBtr0074210	GO:0000502(proteasome complex);GO:0004175(endopeptidase activity);GO:0004298(threonine-type endopeptidase activity);GO:0005634(nucleus);GO:0005654(nucleoplasm);GO:0005737(cytoplasm);GO:0005829(cytosol);GO:0005839(proteasome core complex);GO:0006508(proteolysis);GO:0006511(ubiquitin-dependent protein catabolic process);GO:0007623(circadian rhythm);GO:0008063(Toll signaling pathway);GO:0008233(pept…	03050(Proteasome - Drosophila melanogaster (fruit fly))	NA	NA	proteasome alpha4 subunit [Drosophila melanogaster]	67.4393	65.5747	101.193	119.907	0.601601	-0.733121	9.98186e-05	0.00169158	down	no
chr3R	25773334	25775369	-	FBgn0039366	CG17198	FBtr0084924;FBtr0344619	GO:0005783(endoplasmic reticulum);GO:0005794(Golgi apparatus);GO:0006612(protein targeting to membrane);GO:0016020(membrane);GO:0016021(integral component of membrane);GO:0016740(transferase activity);GO:0016746(transferase activity, transferring acyl groups);GO:0018230(peptidyl-L-cysteine S-palmitoylation);GO:0018345(protein palmitoylation);GO:0019706(protein-cysteine S-palmitoyltransferase acti…	NA	K18932	EC:2.3.1.225	uncharacterized protein Dmel_CG17198, isoform A [Drosophila melanogaster]	16.1684	15.1204	9.0712	8.43045	1.78776	0.838154	0.000100216	0.00169616	up	no
chr3R	26235325	26252932	+	FBgn0267730	lncRNA:CR46061	FBtr0347308;FBtr0347496	NA	NA	NA	NA		1.55709	1.29953	0.289745	0.610441	3.17337	1.66601	0.000100369	0.00169659	up	yes
chr3L	18440730	18441871	+	FBgn0262969	lncRNA:CR43280	FBtr0345002;FBtr0306721	NA	NA	NA	NA		3.99363	3.1815	1.48202	1.27858	2.59913	1.37803	0.00010062	0.00169869	up	yes
X	10923972	10925631	+	FBgn0003965	v	FBtr0073386	GO:0004833(tryptophan 2,3-dioxygenase activity);GO:0005575(cellular_component);GO:0006569(tryptophan catabolic process);GO:0006727(ommochrome biosynthetic process);GO:0016491(oxidoreductase activity);GO:0019441(tryptophan catabolic process to kynurenine);GO:0019442(tryptophan catabolic process to acetyl-CoA);GO:0020037(heme binding);GO:0046872(metal ion binding);GO:0048072(compound eye pigmentati…	00380(Tryptophan metabolism - Drosophila melanogaster (fruit fly));01100(Metabolic pathways - Drosophila melanogaster (fruit fly))	K00453	EC:1.13.11.11	vermilion [Drosophila melanogaster]	1.8205	1.99119	3.70228	5.08966	0.433543	-1.20575	0.000102353	0.00172362	down	yes
chr3R	16198000	16203083	-	FBgn0038407	CG6126	FBtr0083278	GO:0005215(transporter activity);GO:0005887(integral component of plasma membrane);GO:0008514(organic anion transmembrane transporter activity);GO:0016020(membrane);GO:0016021(integral component of membrane);GO:0022857(transmembrane transporter activity);GO:0055085(transmembrane transport)	NA	NA	NA	uncharacterized protein Dmel_CG6126 [Drosophila melanogaster]	13.0858	13.73	20.1252	25.9494	0.582008	-0.780888	0.000102356	0.00172362	down	no
chr3L	12067511	12081830	-	FBgn0284221	Sema5c	FBtr0300339;FBtr0076052	GO:0001700(embryonic development via the syncytial blastoderm);GO:0001755(neural crest cell migration);GO:0005515(protein binding);GO:0005615(extracellular space);GO:0016020(membrane);GO:0016021(integral component of membrane);GO:0030215(semaphorin receptor binding);GO:0030335(positive regulation of cell migration);GO:0042048(olfactory behavior);GO:0045499(chemorepellent activity);GO:0048036(cent…	NA	NA	NA	semaphorin 5c, isoform B [Drosophila melanogaster]	14.8253	14.5737	5.47471	9.22702	1.9997	0.999782	0.000104066	0.0017502	up	no
chr3R	18982964	18983650	-	FBgn0261792	snRNP-U1-C	FBtr0083720	GO:0000243(commitment complex);GO:0000381(regulation of alternative mRNA splicing, via spliceosome);GO:0000387(spliceosomal snRNP assembly);GO:0000395(mRNA 5'-splice site recognition);GO:0000398(mRNA splicing, via spliceosome);GO:0003676(nucleic acid binding);GO:0003723(RNA binding);GO:0003729(mRNA binding);GO:0005634(nucleus);GO:0005685(U1 snRNP);GO:0008270(zinc ion binding);GO:0030532(small nuc…	03040(Spliceosome - Drosophila melanogaster (fruit fly))	K11095	NA	small ribonucleoprotein particle U1 subunit C [Drosophila melanogaster]	32.4032	31.0107	18.6219	12.5786	2.03247	1.02323	0.000104301	0.00175193	up	yes
chr3L	1600726	1602674	-	FBgn0035238	CG12104	FBtr0344803;FBtr0072825;FBtr0333360	GO:0003674(molecular_function);GO:0003677(DNA binding);GO:0005575(cellular_component);GO:0005634(nucleus);GO:0008150(biological_process);GO:0008150(biological_process)	NA	NA	NA	uncharacterized protein Dmel_CG12104, isoform C [Drosophila melanogaster]	30.07	29.5005	17.5336	16.3774	1.75667	0.812846	0.000104889	0.0017596	up	no
chr3R	26425290	26425781	-	FBgn0085320	CG34291	FBtr0112487	NA	NA	NA	NA	uncharacterized protein Dmel_CG34291 [Drosophila melanogaster]	168.332	168.7	100.227	45.3271	2.31551	1.21133	0.000105475	0.00176615	up	yes
X	21396727	21397316	-	FBgn0028583	lcs	FBtr0077220	GO:0003674(molecular_function);GO:0005575(cellular_component);GO:0008150(biological_process)	NA	NA	NA	IP09881p, partial [Drosophila melanogaster]	215.803	211.042	124.994	124.58	1.7103	0.774246	0.000105545	0.00176615	up	no
X	6661647	6668258	+	FBgn0062413	Ctr1A	FBtr0308592;FBtr0308594;FBtr0308593;FBtr0070951	GO:0002027(regulation of heart rate);GO:0005375(copper ion transmembrane transporter activity);GO:0005886(plasma membrane);GO:0006825(copper ion transport);GO:0006878(cellular copper ion homeostasis);GO:0015679(plasma membrane copper ion transport);GO:0016020(membrane);GO:0016021(integral component of membrane);GO:0035434(copper ion transmembrane transport);GO:0035434(copper ion transmembrane tra…	NA	K14686	NA	copper transporter 1A, isoform C [Drosophila melanogaster]	9.78639	9.24442	20.5608	13.8966	0.552299	-0.856478	0.000106052	0.00177242	down	no
chr3L	17243436	17244746	+	FBgn0036703	CG7707	FBtr0075212	GO:0004842(ubiquitin-protein transferase activity);GO:0016567(protein ubiquitination);GO:0019005(SCF ubiquitin ligase complex);GO:0031146(SCF-dependent proteasomal ubiquitin-dependent protein catabolic process)	NA	NA	NA	uncharacterized protein Dmel_CG7707 [Drosophila melanogaster]	49.0255	50.4224	29.462	29.0484	1.69966	0.765248	0.000106466	0.0017771	up	no
chr2R	13794777	13805231	+	FBgn0033869	Cpr50Cb	FBtr0087630	GO:0008010(structural constituent of chitin-based larval cuticle);GO:0031012(extracellular matrix);GO:0040003(chitin-based cuticle development);GO:0042302(structural constituent of cuticle)	NA	NA	NA	cuticular protein 50Cb [Drosophila melanogaster]	18.5485	16.1884	28.0607	32.4193	0.574354	-0.799988	0.000108095	0.00180204	down	no
chr2R	16142202	16142935	+	FBgn0050094	CG30094	FBtr0087233	GO:0008270(zinc ion binding);GO:0046872(metal ion binding)	NA	NA	NA	uncharacterized protein Dmel_CG30094 [Drosophila melanogaster]	21.7553	21.562	45.2466	32.4362	0.557617	-0.842654	0.000108256	0.00180246	down	no
X	18732813	18733673	+	FBgn0267069	lncRNA:CR45513	FBtr0346066	NA	NA	NA	NA		1.70652	1.3043	0.518836	0.462983	3.06658	1.61663	0.000108737	0.00180821	up	yes
chr2L	11738948	11744524	+	FBgn0032373	Vha100-5	FBtr0080255;FBtr0335471	GO:0000220(vacuolar proton-transporting V-type ATPase, V0 domain);GO:0005886(plasma membrane);GO:0006811(ion transport);GO:0007035(vacuolar acidification);GO:0015078(proton transmembrane transporter activity);GO:0015986(ATP synthesis coupled proton transport);GO:0015991(ATP hydrolysis coupled proton transport);GO:0016020(membrane);GO:0016021(integral component of membrane);GO:0016471(vacuolar pro…	00190(Oxidative phosphorylation - Drosophila melanogaster (fruit fly));01100(Metabolic pathways - Drosophila melanogaster (fruit fly));04142(Lysosome - Drosophila melanogaster (fruit fly));04145(Phagosome - Drosophila melanogaster (fruit fly));04145(Phagosome - Drosophila melanogaster (fruit fly))	K02154	NA	vacuolar H[+] ATPase 100kD subunit 5, isoform A [Drosophila melanogaster]	5.99165	5.32265	8.74243	11.5024	0.558872	-0.83941	0.000109049	0.00181114	down	no
X	18843663	18855858	+	FBgn0085451	htk	FBtr0310365;FBtr0310440	GO:0003677(DNA binding);GO:0005634(nucleus);GO:0006357(regulation of transcription by RNA polymerase II);GO:0044212(transcription regulatory region DNA binding);GO:0070822(Sin3-type complex);GO:1901215(negative regulation of neuron death);GO:1901215(negative regulation of neuron death)	04140(Autophagy - animal - Drosophila melanogaster (fruit fly));04140(Autophagy - animal - Drosophila melanogaster (fruit fly))	K07874	NA	hat-trick, isoform C [Drosophila melanogaster]	1.17859	1.16546	1.75185	3.67616	0.431843	-1.21142	0.00011067	0.00183577	down	yes
chr3R	10773339	10777374	-	FBgn0266448	CG45078	FBtr0344445	GO:0003674(molecular_function);GO:0005575(cellular_component);GO:0008150(biological_process)	NA	NA	NA	GH08754p, partial [Drosophila melanogaster]	43.0724	44.2717	61.8049	99.7219	0.54074	-0.886992	0.000112329	0.00186097	down	no
chr3L	16042395	16042968	+	FBgn0267549	asRNA:CR45889	FBtr0346930	NA	NA	NA	NA		5.28997	6.14403	1.4675	2.46892	2.90467	1.53838	0.000114399	0.00189291	up	yes
chr2L	15659041	15659474	-	FBgn0264990	CG44141	FBtr0335468	GO:0003674(molecular_function);GO:0005575(cellular_component);GO:0008150(biological_process)	NA	NA	NA	uncharacterized protein Dmel_CG44141 [Drosophila melanogaster]	16.3532	15.3226	29.8094	29.8834	0.530648	-0.914173	0.000116404	0.00192369	down	no
chr3R	12027736	12031757	-	FBgn0051358	CG31358	FBtr0082554;FBtr0339640	GO:0016020(membrane);GO:0016021(integral component of membrane);GO:0016021(integral component of membrane)	NA	K17286	NA	uncharacterized protein Dmel_CG31358, isoform A [Drosophila melanogaster]	1.7944	1.64654	0.835534	0.652959	2.3117	1.20895	0.000118217	0.00195125	up	yes
chr3R	14918628	14923083	+	FBgn0038279	Sdr	FBtr0083004;FBtr0346103	GO:0004714(transmembrane receptor protein tyrosine kinase activity);GO:0005515(protein binding);GO:0005520(insulin-like growth factor binding);GO:0005524(ATP binding);GO:0005615(extracellular space);GO:0006468(protein phosphorylation);GO:0007169(transmembrane receptor protein tyrosine kinase signaling pathway);GO:0016020(membrane);GO:0016740(transferase activity);GO:0018108(peptidyl-tyrosine phos…	NA	NA	NA	secreted decoy of InR, isoform A [Drosophila melanogaster]	1.96087	1.76399	3.38128	3.55394	0.537093	-0.896756	0.000118576	0.00195474	down	no
chr2R	17124764	17126369	+	FBgn0000078	Amy-d	FBtr0086983	GO:0003824(catalytic activity);GO:0004556(alpha-amylase activity);GO:0005975(carbohydrate metabolic process);GO:0043169(cation binding);GO:0103025(alpha-amylase activity (releasing maltohexaose))	00500(Starch and sucrose metabolism - Drosophila melanogaster (fruit fly));01100(Metabolic pathways - Drosophila melanogaster (fruit fly))	K01176	EC:3.2.1.1	amylase distal [Drosophila melanogaster]	30.6938	33.7236	18.6806	18.5889	1.72842	0.789451	0.00011924	0.00196326	up	no
chr2L	15613905	15614828	-	FBgn0028949	CG15254	FBtr0080783;FBtr0343718	GO:0004222(metalloendopeptidase activity);GO:0006508(proteolysis);GO:0008233(peptidase activity);GO:0008237(metallopeptidase activity);GO:0008270(zinc ion binding);GO:0016787(hydrolase activity);GO:0046872(metal ion binding);GO:0046872(metal ion binding)	NA	NA	NA	uncharacterized protein Dmel_CG15254, isoform A [Drosophila melanogaster]	2.28949	1.89155	0.801467	0.64475	2.89102	1.53158	0.00012	0.00197174	up	yes
chr3L	20730591	20744508	+	FBgn0037016	CG13252	FBtr0078245	GO:0005515(protein binding);GO:0016020(membrane);GO:0016021(integral component of membrane)	NA	NA	NA	uncharacterized protein Dmel_CG13252 [Drosophila melanogaster]	15.2907	14.844	9.53079	6.57759	1.87075	0.903617	0.000120051	0.00197174	up	no
chr3R	12505793	12508139	+	FBgn0013278	Hsp70Bb	FBtr0082637	GO:0000166(nucleotide binding);GO:0001666(response to hypoxia);GO:0005524(ATP binding);GO:0005737(cytoplasm);GO:0005829(cytosol);GO:0006986(response to unfolded protein);GO:0009408(response to heat);GO:0009636(response to toxic substance);GO:0016887(ATPase activity);GO:0031072(heat shock protein binding);GO:0034605(cellular response to heat);GO:0034620(cellular response to unfolded protein);GO:00…	03040(Spliceosome - Drosophila melanogaster (fruit fly));04141(Protein processing in endoplasmic reticulum - Drosophila melanogaster (fruit fly));04144(Endocytosis - Drosophila melanogaster (fruit fly));04213(Longevity regulating pathway - multiple species - Drosophila melanogaster (fruit fly))	K03283	NA	Heat-shock-protein-70Bb [Drosophila melanogaster]	2276.81	2254.22	614.83	1337.17	2.32123	1.21489	0.000121554	0.00199397	up	yes
chr2R	13215659	13219247	-	FBgn0033809	CG4630	FBtr0087765;FBtr0333151	GO:0005887(integral component of plasma membrane);GO:0008514(organic anion transmembrane transporter activity);GO:0016020(membrane);GO:0016021(integral component of membrane);GO:0022857(transmembrane transporter activity);GO:0055085(transmembrane transport);GO:0055085(transmembrane transport)	NA	NA	NA	uncharacterized protein Dmel_CG4630, isoform B [Drosophila melanogaster]	3.75278	3.85379	1.36843	1.92639	2.30864	1.20704	0.000122219	0.00200068	up	yes
X	17378376	17379004	-	FBgn0263502	lncRNA:CR43491	FBtr0309522	NA	NA	NA	NA		1.64991	1.49639	3.07619	6.66883	0.322863	-1.63101	0.000122325	0.00200068	down	yes
chr2R	16294400	16297232	+	FBgn0034110	Atg9	FBtr0329958;FBtr0087141	GO:0000045(autophagosome assembly);GO:0000407(phagophore assembly site);GO:0000422(autophagy of mitochondrion);GO:0003674(molecular_function);GO:0005737(cytoplasm);GO:0005776(autophagosome);GO:0005794(Golgi apparatus);GO:0006914(autophagy);GO:0009267(cellular response to starvation);GO:0015031(protein transport);GO:0016020(membrane);GO:0016021(integral component of membrane);GO:0030054(cell junct…	04136(Autophagy - other - Drosophila melanogaster (fruit fly));04137(Mitophagy - animal - Drosophila melanogaster (fruit fly));04140(Autophagy - animal - Drosophila melanogaster (fruit fly));04140(Autophagy - animal - Drosophila melanogaster (fruit fly))	K17907	NA	Autophagy-related 9, isoform B [Drosophila melanogaster]	6.78933	6.651	10.1208	13.4961	0.569097	-0.813254	0.000122414	0.00200068	down	no
chr3R	25381065	25382781	-	FBgn0039332	alrm	FBtr0084846	GO:0003674(molecular_function);GO:0005515(protein binding);GO:0005575(cellular_component);GO:0008150(biological_process)	NA	NA	NA	astrocytic leucine-rich repeat molecule [Drosophila melanogaster]	8.85719	8.20197	12.8415	18.2347	0.548947	-0.86526	0.000122683	0.00200262	down	no
chr2L	18952206	18954431	-	FBgn0032726	CG10621	FBtr0081191;FBtr0342926;FBtr0342927	GO:0008168(methyltransferase activity);GO:0008898(S-adenosylmethionine-homocysteine S-methyltransferase activity);GO:0009086(methionine biosynthetic process);GO:0016740(transferase activity);GO:0032259(methylation);GO:0033528(S-methylmethionine cycle);GO:0046872(metal ion binding);GO:0046872(metal ion binding)	00270(Cysteine and methionine metabolism - Drosophila melanogaster (fruit fly));01100(Metabolic pathways - Drosophila melanogaster (fruit fly));01100(Metabolic pathways - Drosophila melanogaster (fruit fly))	K00547	EC:2.1.1.10	uncharacterized protein Dmel_CG10621, isoform A [Drosophila melanogaster]	61.5723	61.738	40.9353	29.8567	1.74187	0.800635	0.000123051	0.00200617	up	no
chr3R	27260050	27261948	+	FBgn0264841	asRNA:CR44049	FBtr0334727	NA	NA	NA	NA		1.11417	0.869673	0.218219	0.397346	3.2228	1.68832	0.000125507	0.0020437	up	yes
chr3R	28283719	28284725	+	FBgn0085466	CG34437	FBtr0112738	GO:0004252(serine-type endopeptidase activity);GO:0006508(proteolysis);GO:0016787(hydrolase activity)	NA	NA	NA	uncharacterized protein Dmel_CG34437 [Drosophila melanogaster]	1.73868	1.89633	4.47734	4.15232	0.421223	-1.24734	0.000126828	0.00206269	down	yes
X	1329518	1341587	-	FBgn0024366	CG11409	FBtr0070238;FBtr0342730	NA	NA	NA	NA	uncharacterized protein Dmel_CG11409, isoform B [Drosophila melanogaster]	3.79531	3.78537	2.0769	1.92978	1.89201	0.919921	0.000127819	0.00207629	up	no
X	8248651	8251687	-	FBgn0017566	ND-75	FBtr0071181;FBtr0071180	GO:0003954(NADH dehydrogenase activity);GO:0005739(mitochondrion);GO:0005743(mitochondrial inner membrane);GO:0005747(mitochondrial respiratory chain complex I);GO:0008137(NADH dehydrogenase (ubiquinone) activity);GO:0008637(apoptotic mitochondrial changes);GO:0009055(electron transfer activity);GO:0016020(membrane);GO:0016491(oxidoreductase activity);GO:0016651(oxidoreductase activity, acting on…	00190(Oxidative phosphorylation - Drosophila melanogaster (fruit fly));01100(Metabolic pathways - Drosophila melanogaster (fruit fly));01100(Metabolic pathways - Drosophila melanogaster (fruit fly))	K03934	1.6.99.3;EC:7.1.1.2	RE66734p, partial [Drosophila melanogaster]	89.12	90.3443	125.96	194.185	0.560572	-0.835029	0.000128473	0.00208252	down	no
chr2R	24026172	24027518	+	FBgn0011695	EbpIII	FBtr0072164;FBtr0343340;FBtr0343341	GO:0005576(extracellular region);GO:0007552(metamorphosis);GO:0007610(behavior);GO:0009615(response to virus);GO:0045297(post-mating behavior);GO:0045297(post-mating behavior)	NA	NA	NA	ejaculatory bulb protein III, isoform A [Drosophila melanogaster]	337.741	348.01	515.149	601.781	0.613962	-0.703779	0.000128516	0.00208252	down	no
chr3R	17028693	17030701	+	FBgn0038468	CG5225	FBtr0083389	GO:0003674(molecular_function);GO:0005575(cellular_component);GO:0008150(biological_process)	NA	NA	NA	LP20233p, partial [Drosophila melanogaster]	1.15462	1.38246	0.544713	0.298379	3.00925	1.5894	0.000130192	0.00210712	up	yes
chr3L	3714027	3714717	+	FBgn0262535	CG43089	FBtr0340708;FBtr0308636	GO:0006511(ubiquitin-dependent protein catabolic process);GO:0006511(ubiquitin-dependent protein catabolic process)	04120(Ubiquitin mediated proteolysis - Drosophila melanogaster (fruit fly));04141(Protein processing in endoplasmic reticulum - Drosophila melanogaster (fruit fly));04310(Wnt signaling pathway - Drosophila melanogaster (fruit fly));04341(Hedgehog signaling pathway - fly - Drosophila melanogaster (fruit fly));04350(TGF-beta signaling pathway - Drosophila melanogaster (fruit fly));04350(TGF-beta si…	K03094	NA	MIP29336p, partial [Drosophila melanogaster]	50.4029	46.1026	29.116	24.7974	1.79001	0.839967	0.000130362	0.00210731	up	no
chr3R	24288553	24289818	-	FBgn0085319	CG34290	FBtr0299531	GO:0004252(serine-type endopeptidase activity);GO:0006508(proteolysis);GO:0008233(peptidase activity);GO:0008236(serine-type peptidase activity);GO:0016787(hydrolase activity)	NA	NA	NA	uncharacterized protein Dmel_CG34290 [Drosophila melanogaster]	1.25653	1.35895	0.470603	0.402554	2.99544	1.58277	0.000131123	0.00211703	up	yes
chr3L	9510017	9510889	+	FBgn0267534	asRNA:CR45874	FBtr0346921	NA	NA	NA	NA		4.9399	5.96273	7.6028	30.6086	0.285324	-1.80932	0.000131805	0.00212547	down	yes
X	5048273	5070929	+	FBgn0003028	ovo	FBtr0070738;FBtr0301914;FBtr0100408;FBtr0070740;FBtr0070739	GO:0000122(negative regulation of transcription by RNA polymerase II);GO:0000981(DNA-binding transcription factor activity, RNA polymerase II-specific);GO:0001227(DNA-binding transcription repressor activity, RNA polymerase II-specific);GO:0001228(DNA-binding transcription activator activity, RNA polymerase II-specific);GO:0003676(nucleic acid binding);GO:0003677(DNA binding);GO:0005634(nucleus);…	NA	K09216	NA	uncharacterized protein Dyak_GE16381, isoform B [Drosophila yakuba]	4.12076	4.58364	2.56067	2.35367	1.77122	0.824747	0.000132529	0.00213456	up	no
chr2R	21025078	21026086	+	FBgn0034576	ND-B14.7	FBtr0071530	GO:0003674(molecular_function);GO:0005747(mitochondrial respiratory chain complex I);GO:0032981(mitochondrial respiratory chain complex I assembly)	00190(Oxidative phosphorylation - Drosophila melanogaster (fruit fly));01100(Metabolic pathways - Drosophila melanogaster (fruit fly))	K03956	NA	NADH dehydrogenase (ubiquinone) B14.7 subunit [Drosophila melanogaster]	169.027	171.541	238.81	382.058	0.548534	-0.866347	0.000132862	0.00213735	down	no
chr3L	17166863	17167542	+	FBgn0263381	asRNA:CR43433	FBtr0309067	NA	NA	NA	NA		14.0947	12.6843	6.1943	6.14922	2.16947	1.11735	0.000134159	0.0021556	up	yes
X	22958076	22958827	-	FBgn0267058	lncRNA:CR45502	FBtr0346044	NA	NA	NA	NA		3.63792	3.39831	1.51666	1.09837	2.69069	1.42798	0.000134701	0.00216171	up	yes
X	23096771	23101431	+	FBgn0003559	su(f)	FBtr0306544;FBtr0113733;FBtr0306545	GO:0003729(mRNA binding);GO:0005515(protein binding);GO:0005634(nucleus);GO:0005848(mRNA cleavage stimulating factor complex);GO:0006379(mRNA cleavage);GO:0006396(RNA processing);GO:0006397(mRNA processing);GO:0031123(RNA 3'-end processing);GO:1903220(positive regulation of malate dehydrogenase (decarboxylating) (NADP+) activity);GO:1903220(positive regulation of malate dehydrogenase (decarboxyla…	03015(mRNA surveillance pathway - Drosophila melanogaster (fruit fly));03015(mRNA surveillance pathway - Drosophila melanogaster (fruit fly))	K14408	NA	suppressor of forked, isoform F [Drosophila melanogaster]	5.0627	5.48473	8.25089	9.99377	0.578111	-0.790583	0.000136023	0.0021803	down	no
chr2R	11265126	11266856	+	FBgn0033602	Cpr47Ee	FBtr0088114	GO:0008010(structural constituent of chitin-based larval cuticle);GO:0031012(extracellular matrix);GO:0040003(chitin-based cuticle development);GO:0042302(structural constituent of cuticle)	NA	NA	NA	cuticular protein 47Ee [Drosophila melanogaster]	7.76687	7.1285	13.1287	13.7327	0.554526	-0.850673	0.000136394	0.00218361	down	no
chr3R	15836048	15837117	-	FBgn0017567	ND-23	FBtr0083191	GO:0003954(NADH dehydrogenase activity);GO:0005739(mitochondrion);GO:0005747(mitochondrial respiratory chain complex I);GO:0006120(mitochondrial electron transport, NADH to ubiquinone);GO:0009060(aerobic respiration);GO:0016020(membrane);GO:0016491(oxidoreductase activity);GO:0016651(oxidoreductase activity, acting on NAD(P)H);GO:0032981(mitochondrial respiratory chain complex I assembly);GO:0051…	00190(Oxidative phosphorylation - Drosophila melanogaster (fruit fly));01100(Metabolic pathways - Drosophila melanogaster (fruit fly))	K03941	1.6.99.3;EC:7.1.1.2	RE02647p [Drosophila melanogaster]	114.1	111.239	159.474	239.301	0.565077	-0.823481	0.000137955	0.00220279	down	no
chr3R	18283660	18286624	+	FBgn0038597	CG8064	FBtr0083574	GO:0005515(protein binding);GO:0030490(maturation of SSU-rRNA);GO:0030515(snoRNA binding);GO:0032040(small-subunit processome);GO:0034388(Pwp2p-containing subcomplex of 90S preribosome)	03008(Ribosome biogenesis in eukaryotes - Drosophila melanogaster (fruit fly))	K14556	NA	uncharacterized protein Dmel_CG8064 [Drosophila melanogaster]	1.38041	1.35695	2.47621	3.25713	0.477445	-1.06659	0.000138237	0.00220279	down	yes
chr2L	16004325	16005461	+	FBgn0264364	CG43816	FBtr0332229;FBtr0332230	GO:0003674(molecular_function);GO:0005575(cellular_component);GO:0008150(biological_process);GO:0008150(biological_process)	NA	NA	NA	uncharacterized protein Dmel_CG13245, isoform A [Drosophila melanogaster]	0.5275	0.789972	1.98216	1.64139	0.363586	-1.45963	0.000138325	0.00220279	down	yes
chr2R	23511286	23512225	-	FBgn0034871	CG3906	FBtr0072121	NA	NA	NA	NA	uncharacterized protein Dmel_CG3906 [Drosophila melanogaster]	183.888	187.071	118.432	98.2715	1.71183	0.775537	0.000138375	0.00220279	up	no
chr3L	12491840	12493605	+	FBgn0267242	asRNA:CR45682	FBtr0346432	NA	NA	NA	NA		2.95242	2.76376	4.67182	7.66295	0.46342	-1.10961	0.000138418	0.00220279	down	yes
chr3R	14326947	14327735	+	FBgn0038224	ATPsynE	FBtr0082931;FBtr0082932;FBtr0303795	GO:0000276(mitochondrial proton-transporting ATP synthase complex, coupling factor F(o));GO:0015078(proton transmembrane transporter activity);GO:0015986(ATP synthesis coupled proton transport);GO:0016787(hydrolase activity);GO:0046933(proton-transporting ATP synthase activity, rotational mechanism);GO:0099132(ATP hydrolysis coupled cation transmembrane transport);GO:1902600(proton transmembrane …	00190(Oxidative phosphorylation - Drosophila melanogaster (fruit fly));01100(Metabolic pathways - Drosophila melanogaster (fruit fly));01100(Metabolic pathways - Drosophila melanogaster (fruit fly))	NA	NA	ATP synthase, subunit E, isoform A [Drosophila melanogaster]	366.293	358.428	545.246	622.927	0.620389	-0.688756	0.000139488	0.00221619	down	no
chr3R	10434789	10436704	+	FBgn0037817	Cyp12e1	FBtr0301283	GO:0004497(monooxygenase activity);GO:0005506(iron ion binding);GO:0005739(mitochondrion);GO:0016020(membrane);GO:0016491(oxidoreductase activity);GO:0016705(oxidoreductase activity, acting on paired donors, with incorporation or reduction of molecular oxygen);GO:0020037(heme binding);GO:0031966(mitochondrial membrane);GO:0046872(metal ion binding);GO:0055114(oxidation-reduction process)	NA	K15004	EC:1.14.-.-	Cyp12e1 [Drosophila melanogaster]	9.11571	9.33963	5.3674	3.63889	2.04916	1.03503	0.000139593	0.00221619	up	yes
chr2R	23684651	23685543	-	FBgn0011296	l(2)efl	FBtr0072100;FBtr0336685	GO:0007275(multicellular organism development);GO:0009408(response to heat);GO:0010998(regulation of translational initiation by eIF2 alpha phosphorylation);GO:0030018(Z disc);GO:0042026(protein refolding);GO:0045214(sarcomere organization);GO:0046872(metal ion binding);GO:0048471(perinuclear region of cytoplasm);GO:0051082(unfolded protein binding);GO:0061077(chaperone-mediated protein folding);…	04141(Protein processing in endoplasmic reticulum - Drosophila melanogaster (fruit fly));04213(Longevity regulating pathway - multiple species - Drosophila melanogaster (fruit fly));04213(Longevity regulating pathway - multiple species - Drosophila melanogaster (fruit fly))	K09542	NA	lethal (2) essential for life, isoform A [Drosophila melanogaster]	87.9346	91.9969	49.1183	57.0565	1.69467	0.761006	0.000141616	0.00224563	up	no
chr3L	11036358	11051371	-	FBgn0263776	CG43693	FBtr0310564;FBtr0310563;FBtr0310568;FBtr0310566;FBtr0310565;FBtr0310569;FBtr0310567	GO:0003333(amino acid transmembrane transport);GO:0005774(vacuolar membrane);GO:0015171(amino acid transmembrane transporter activity);GO:0016020(membrane);GO:0016021(integral component of membrane);GO:0016021(integral component of membrane)	NA	K14209	NA	uncharacterized protein Dmel_CG43693, isoform E [Drosophila melanogaster]	17.4077	17.753	26.4062	29.1068	0.633378	-0.658861	0.000141943	0.00224814	down	no
chr3R	30664778	30666142	+	FBgn0266701	lncRNA:CR45191	FBtr0345125	NA	NA	NA	NA		7.14954	7.90125	2.96987	3.15175	2.45863	1.29785	0.000142555	0.00225514	up	yes
chr2L	21179933	21182812	+	FBgn0032929	Mcm10	FBtr0081475	GO:0003674(molecular_function);GO:0003688(DNA replication origin binding);GO:0003690(double-stranded DNA binding);GO:0003697(single-stranded DNA binding);GO:0005515(protein binding);GO:0005634(nucleus);GO:0006260(DNA replication);GO:0006270(DNA replication initiation);GO:0016321(female meiosis chromosome segregation);GO:0030261(chromosome condensation);GO:0031298(replication fork protection compl…	NA	K10736	NA	LD09394p, partial [Drosophila melanogaster]	3.49836	3.34498	1.83811	1.45317	2.07923	1.05605	0.000143505	0.00226749	up	yes
chr2R	25138627	25139627	-	FBgn0262566	CG43106	FBtr0304889	GO:0003674(molecular_function);GO:0005575(cellular_component);GO:0008150(biological_process)	NA	NA	NA	uncharacterized protein Dmel_CG43106 [Drosophila melanogaster]	15.9347	14.6552	27.1813	26.446	0.570417	-0.809912	0.00014441	0.00227908	down	no
X	19479382	19480238	-	FBgn0044030	mRpS14	FBtr0074785;FBtr0346015	GO:0003735(structural constituent of ribosome);GO:0005622(intracellular);GO:0005763(mitochondrial small ribosomal subunit);GO:0005840(ribosome);GO:0006412(translation);GO:0032543(mitochondrial translation);GO:0032543(mitochondrial translation)	03010(Ribosome - Drosophila melanogaster (fruit fly));03010(Ribosome - Drosophila melanogaster (fruit fly))	K02954	NA	IP02459p, partial [Drosophila melanogaster]	9.86549	7.24793	13.5456	25.8047	0.434899	-1.20125	0.000146155	0.00230389	down	yes
chr2L	10837732	10842597	-	FBgn0032305	CG6700	FBtr0080187;FBtr0301710	GO:0005634(nucleus);GO:0005634(nucleus)	NA	NA	NA	LD18192p, partial [Drosophila melanogaster]	26.2104	25.2098	12.428	16.4999	1.77753	0.829873	0.000146432	0.00230468	up	no
chr3L	9908120	9967298	+	FBgn0085385	bma	FBtr0331578;FBtr0331577;FBtr0331579	GO:0003674(molecular_function);GO:0004672(protein kinase activity);GO:0005524(ATP binding);GO:0005575(cellular_component);GO:0006468(protein phosphorylation);GO:0006468(protein phosphorylation)	NA	K17541	NA	black match, isoform D [Drosophila melanogaster]	0.625254	0.637132	1.02146	2.01323	0.415985	-1.2654	0.000146552	0.00230468	down	yes
chr2R	22127808	22130184	+	FBgn0029147	NtR	FBtr0308350;FBtr0071762	GO:0004888(transmembrane signaling receptor activity);GO:0005216(ion channel activity);GO:0005230(extracellular ligand-gated ion channel activity);GO:0005887(integral component of plasma membrane);GO:0006811(ion transport);GO:0007165(signal transduction);GO:0007268(chemical synaptic transmission);GO:0016020(membrane);GO:0016021(integral component of membrane);GO:0034220(ion transmembrane transpor…	NA	NA	NA	FI19009p1, partial [Drosophila melanogaster]	8.99183	9.45981	13.5304	20.1045	0.548587	-0.866207	0.000147842	0.00232224	down	no
chr3R	27694318	27694541	+	FBgn0263024	CG43319	FBtr0306923	GO:0003674(molecular_function);GO:0005615(extracellular space);GO:0032504(multicellular organism reproduction)	NA	NA	NA	uncharacterized protein Dmel_CG43319 [Drosophila melanogaster]	175.032	165.216	97.5644	36.6747	2.53464	1.34178	0.000150641	0.00236341	up	yes
chr2L	13843915	13845325	-	FBgn0028920	CG8997	FBtr0080563;FBtr0343671	GO:0003674(molecular_function);GO:0005575(cellular_component);GO:0008150(biological_process);GO:0008150(biological_process)	NA	NA	NA	LP19506p, partial [Drosophila melanogaster]	38.5401	37.2034	56.1801	65.6812	0.621555	-0.686047	0.000153535	0.00240598	down	no
chr2L	8672698	8676804	+	FBgn0001114	Glt	FBtr0307091;FBtr0079727	GO:0005576(extracellular region);GO:0005604(basement membrane);GO:0005887(integral component of plasma membrane);GO:0007158(neuron cell-cell adhesion);GO:0008045(motor neuron axon guidance);GO:0009986(cell surface);GO:0016201(synaptic target inhibition);GO:0016787(hydrolase activity);GO:0042043(neurexin family protein binding);GO:0045202(synapse);GO:0048488(synaptic vesicle endocytosis);GO:005080…	NA	NA	NA	glutactin, isoform A [Drosophila melanogaster]	112.84	108.616	67.5119	65.5204	1.66467	0.735239	0.000153822	0.00240764	up	no
chr3L	4510698	4532145	-	FBgn0014073	Tie	FBtr0073323	GO:0004672(protein kinase activity);GO:0004713(protein tyrosine kinase activity);GO:0004714(transmembrane receptor protein tyrosine kinase activity);GO:0005524(ATP binding);GO:0005887(integral component of plasma membrane);GO:0006468(protein phosphorylation);GO:0007169(transmembrane receptor protein tyrosine kinase signaling pathway);GO:0007298(border follicle cell migration);GO:0008284(positive …	NA	K08252	EC:2.7.10.1	Tie-like receptor tyrosine kinase [Drosophila melanogaster]	15.9718	15.263	9.74602	8.98963	1.66713	0.73737	0.000155972	0.00243843	up	no
chr3R	7325597	7326459	+	FBgn0265423	CG44335	FBtr0339728	GO:0003674(molecular_function);GO:0005575(cellular_component);GO:0008150(biological_process)	NA	NA	NA	uncharacterized protein Dmel_CG44335 [Drosophila melanogaster]	3.21437	3.09228	1.27743	1.14664	2.60168	1.37944	0.000156451	0.00244098	up	yes
chr3R	9818914	9819877	-	FBgn0037765	CG9458	FBtr0082152	GO:0006629(lipid metabolic process);GO:0006631(fatty acid metabolic process);GO:0006633(fatty acid biosynthetic process);GO:0009922(fatty acid elongase activity);GO:0016020(membrane);GO:0016021(integral component of membrane);GO:0016740(transferase activity);GO:0019367(fatty acid elongation, saturated fatty acid);GO:0030148(sphingolipid biosynthetic process);GO:0030176(integral component of endop…	NA	NA	NA	uncharacterized protein Dmel_CG9458 [Drosophila melanogaster]	17.0633	17.5416	32.9231	26.3976	0.583353	-0.77756	0.000156501	0.00244098	down	no
chr3L	19063165	19066151	+	FBgn0036843	Sfxn2	FBtr0075025	GO:0005739(mitochondrion);GO:0006730(one-carbon metabolic process);GO:0006811(ion transport);GO:0006865(amino acid transport);GO:0015075(ion transmembrane transporter activity);GO:0016020(membrane);GO:0016021(integral component of membrane);GO:0022889(serine transmembrane transporter activity);GO:0031966(mitochondrial membrane);GO:0055085(transmembrane transport);GO:0140300(serine import into mit…	NA	NA	NA	sideroflexin 2 [Drosophila melanogaster]	7.71009	7.58959	14.0056	11.9228	0.590073	-0.761034	0.000157175	0.00244862	down	no
chr3L	15876091	15876472	-	FBgn0264843	lncRNA:CR44051	FBtr0334745	NA	NA	NA	NA		19.5305	20.7911	9.30962	9.02476	2.19924	1.137	0.000157468	0.00245033	up	yes
chr2L	116970	121754	-	FBgn0031220	CG4822	FBtr0100310;FBtr0078156;FBtr0078157;FBtr0078159;FBtr0100309;FBtr0078158;FBtr0330646;FBtr0100307;FBtr0100308	GO:0000166(nucleotide binding);GO:0005524(ATP binding);GO:0005886(plasma membrane);GO:0016020(membrane);GO:0016021(integral component of membrane);GO:0016787(hydrolase activity);GO:0016887(ATPase activity);GO:0017127(cholesterol transporter activity);GO:0034041(sterol-transporting ATPase activity);GO:0042626(ATPase activity, coupled to transmembrane movement of substances);GO:0055085(transmembran…	NA	NA	NA	uncharacterized protein Dmel_CG4822, isoform A [Drosophila melanogaster]	9.66893	9.37791	5.38907	5.53677	1.74329	0.801809	0.000159622	0.00248094	up	no
chr2L	16203110	16203476	+	FBgn0265949	lncRNA:CR44736	FBtr0342916	NA	NA	NA	NA		5.04772	4.99181	1.85055	1.83048	2.72737	1.44751	0.000160508	0.00248947	up	yes
chr2L	4008653	4009090	+	FBgn0264296	CG43774	FBtr0331499	GO:0003674(molecular_function);GO:0005575(cellular_component);GO:0008150(biological_process)	NA	NA	NA	uncharacterized protein Dmel_CG43774 [Drosophila melanogaster]	7.29893	6.91484	13.263	17.0697	0.468595	-1.09359	0.000160545	0.00248947	down	yes
chr3L	6093204	6094747	-	FBgn0035679	CG10467	FBtr0077063	GO:0003824(catalytic activity);GO:0004034(aldose 1-epimerase activity);GO:0005576(extracellular region);GO:0005975(carbohydrate metabolic process);GO:0006006(glucose metabolic process);GO:0016853(isomerase activity);GO:0019318(hexose metabolic process);GO:0030246(carbohydrate binding);GO:0033499(galactose catabolic process via UDP-galactose)	00010(Glycolysis / Gluconeogenesis - Drosophila melanogaster (fruit fly));00052(Galactose metabolism - Drosophila melanogaster (fruit fly));01100(Metabolic pathways - Drosophila melanogaster (fruit fly))	K01785	EC:5.1.3.3	MIP04215p, partial [Drosophila melanogaster]	34.7973	38.4601	22.3118	21.1038	1.68735	0.754761	0.000161212	0.00249691	up	no
chr2L	11496804	11498948	-	FBgn0032361	CG6488	FBtr0080248	GO:0000139(Golgi membrane);GO:0003674(molecular_function);GO:0005794(Golgi apparatus);GO:0006891(intra-Golgi vesicle-mediated transport);GO:0015031(protein transport);GO:0016020(membrane);GO:0017119(Golgi transport complex)	NA	K20295	NA	uncharacterized protein Dmel_CG6488 [Drosophila melanogaster]	2.96743	3.39573	5.41008	6.93456	0.515459	-0.956071	0.000161579	0.00249969	down	no
chr3R	13779624	13780795	+	FBgn0260464	CG9288	FBtr0082829	GO:0005575(cellular_component);GO:0008150(biological_process)	NA	NA	NA	uncharacterized protein Dmel_CG9288 [Drosophila melanogaster]	0.80112	0.716902	1.33949	4.34636	0.266983	-1.90518	0.000162476	0.0025082	down	yes
chr2R	24967877	24969547	-	FBgn0285950	RpL19	FBtr0072406;FBtr0072405	GO:0002181(cytoplasmic translation);GO:0003723(RNA binding);GO:0003735(structural constituent of ribosome);GO:0005622(intracellular);GO:0005840(ribosome);GO:0006412(translation);GO:0022625(cytosolic large ribosomal subunit);GO:0022626(cytosolic ribosome);GO:0022626(cytosolic ribosome)	03010(Ribosome - Drosophila melanogaster (fruit fly));03010(Ribosome - Drosophila melanogaster (fruit fly))	K02885	NA	LD16326p, partial [Drosophila melanogaster]	246.121	243.349	343.91	507.273	0.575047	-0.798247	0.000162505	0.0025082	down	no
chr3L	8810395	8811265	+	FBgn0035933	CG13309	FBtr0076582	GO:0003674(molecular_function);GO:0005576(extracellular region);GO:0005615(extracellular space);GO:0006030(chitin metabolic process);GO:0008061(chitin binding);GO:0032504(multicellular organism reproduction)	NA	NA	NA	MIP11882p, partial [Drosophila melanogaster]	27.194	25.931	57.9156	37.6882	0.555679	-0.847677	0.00016669	0.00256981	down	no
chr3R	7995985	7997435	-	FBgn0267818	lncRNA:CR46143	FBtr0347388;FBtr0347389	NA	NA	NA	NA		2.60229	2.67165	6.63145	4.62267	0.468623	-1.0935	0.000167547	0.00258003	down	yes
chr3L	1275956	1295699	+	FBgn0052333	CG32333	FBtr0331863;FBtr0100256;FBtr0072662	GO:0016787(hydrolase activity);GO:0044255(cellular lipid metabolic process);GO:0052689(carboxylic ester hydrolase activity);GO:0080030(methyl indole-3-acetate esterase activity);GO:0080030(methyl indole-3-acetate esterase activity)	NA	NA	NA	uncharacterized protein Dmel_CG32333, isoform C [Drosophila melanogaster]	2.0549	2.55886	3.78998	4.18526	0.578511	-0.789584	0.00016798	0.00258282	down	no
chr3R	24038215	24042982	+	FBgn0039141	spas	FBtr0084534;FBtr0445311;FBtr0084533;FBtr0445310;FBtr0321260;FBtr0346099	GO:0000022(mitotic spindle elongation);GO:0000070(mitotic sister chromatid segregation);GO:0000166(nucleotide binding);GO:0000226(microtubule cytoskeleton organization);GO:0005515(protein binding);GO:0005524(ATP binding);GO:0005634(nucleus);GO:0005694(chromosome);GO:0005737(cytoplasm);GO:0005811(lipid droplet);GO:0005813(centrosome);GO:0005815(microtubule organizing center);GO:0005819(spindle);GO…	NA	K13254	EC:5.6.1.1	spastin, isoform C [Drosophila melanogaster]	4.36035	4.27234	7.52311	6.90127	0.598478	-0.740629	0.000168116	0.00258282	down	no
chr2L	223519	224708	+	FBgn0265153	lncRNA:CR44222	FBtr0336985	NA	NA	NA	NA		2.22557	2.12132	0.958559	0.623157	2.74821	1.45849	0.000168563	0.0025867	up	yes
chr2L	16508078	16532877	-	FBgn0032587	CG5953	FBtr0080874;FBtr0080873;FBtr0337091;FBtr0301144	GO:0003677(DNA binding);GO:0005634(nucleus);GO:0006351(transcription, DNA-templated);GO:0006355(regulation of transcription, DNA-templated);GO:0006355(regulation of transcription, DNA-templated)	NA	NA	NA	IP17710p, partial [Drosophila melanogaster]	15.8263	16.2905	8.11223	10.3872	1.7361	0.79585	0.000168977	0.00259008	up	no
chr3R	25830720	25830914	-	FBgn0011669	Mst57Db	FBtr0084915	GO:0003674(molecular_function);GO:0005576(extracellular region);GO:0005615(extracellular space);GO:0007610(behavior);GO:0018991(oviposition);GO:0032504(multicellular organism reproduction);GO:0045297(post-mating behavior)	NA	NA	NA	Male-specific RNA 57Db [Drosophila melanogaster]	9750.2	9105.23	5149.41	1576.93	2.80322	1.48709	0.00017005	0.00260352	up	yes
chr2R	24970843	24973207	-	FBgn0035089	Phk-3	FBtr0072404;FBtr0343510;FBtr0343509	GO:0005576(extracellular region);GO:0005615(extracellular space);GO:0007552(metamorphosis);GO:0009617(response to bacterium);GO:0009617(response to bacterium)	NA	NA	NA	pherokine 3, isoform A [Drosophila melanogaster]	82.6527	81.5302	54.6204	40.005	1.73508	0.795004	0.000170768	0.00261151	up	no
chr3R	21044898	21045842	-	FBgn0051189	CG31189	FBtr0300817	GO:0003674(molecular_function);GO:0005615(extracellular space);GO:0007623(circadian rhythm);GO:0032504(multicellular organism reproduction)	NA	NA	NA	uncharacterized protein Dmel_CG31189 [Drosophila melanogaster]	18.1364	15.4736	32.1399	26.9433	0.568859	-0.813858	0.000171016	0.00261231	down	no
chr2R	18387895	18388734	+	FBgn0040736	IM3	FBtr0086665;FBtr0340328	GO:0002376(immune system process);GO:0003674(molecular_function);GO:0005576(extracellular region);GO:0008063(Toll signaling pathway);GO:0009617(response to bacterium);GO:0019731(antibacterial humoral response);GO:0045087(innate immune response);GO:0045087(innate immune response)	04624(Toll and Imd signaling pathway - Drosophila melanogaster (fruit fly));04624(Toll and Imd signaling pathway - Drosophila melanogaster (fruit fly))	K20695	NA	RH58911p, partial [Drosophila melanogaster]	738.019	738.286	476.559	397.365	1.68928	0.756411	0.000171748	0.00262049	up	no
chr3R	27440312	27440845	+	FBgn0263401	CG43447	FBtr0309178	GO:0003674(molecular_function);GO:0005575(cellular_component);GO:0008150(biological_process)	NA	NA	NA	uncharacterized protein Dmel_CG43447 [Drosophila melanogaster]	5.37333	5.97073	2.49054	1.85168	2.6125	1.38543	0.000172711	0.00263217	up	yes
chr3R	18226396	18228718	+	FBgn0262559	Mdh2	FBtr0083563	GO:0003824(catalytic activity);GO:0005739(mitochondrion);GO:0005759(mitochondrial matrix);GO:0005975(carbohydrate metabolic process);GO:0006099(tricarboxylic acid cycle);GO:0006919(activation of cysteine-type endopeptidase activity involved in apoptotic process);GO:0016491(oxidoreductase activity);GO:0016615(malate dehydrogenase activity);GO:0016616(oxidoreductase activity, acting on the CH-OH gr…	00020(Citrate cycle (TCA cycle) - Drosophila melanogaster (fruit fly));00270(Cysteine and methionine metabolism - Drosophila melanogaster (fruit fly));00620(Pyruvate metabolism - Drosophila melanogaster (fruit fly));00630(Glyoxylate and dicarboxylate metabolism - Drosophila melanogaster (fruit fly));01100(Metabolic pathways - Drosophila melanogaster (fruit fly));01200(Carbon metabolism - Drosophi…	K00026	EC:1.1.1.37	malate dehydrogenase 2 [Drosophila melanogaster]	347.097	359.067	503.562	691.996	0.590657	-0.759609	0.000176067	0.00268024	down	no
chr3R	23033284	23035563	-	FBgn0039040	CG13833	FBtr0084362	GO:0005811(lipid droplet);GO:0016020(membrane);GO:0016021(integral component of membrane)	NA	NA	NA	uncharacterized protein Dmel_CG13833 [Drosophila melanogaster]	5.26011	6.48041	2.16482	2.86541	2.33399	1.2228	0.000179654	0.00273173	up	yes
chr2R	17726914	17732987	+	FBgn0034267	CG4984	FBtr0301182;FBtr0086862	GO:0005886(plasma membrane);GO:0016020(membrane);GO:0016021(integral component of membrane);GO:0016021(integral component of membrane)	NA	NA	NA	uncharacterized protein Dmel_CG4984, isoform C [Drosophila melanogaster]	13.2536	12.9145	19.5186	21.8037	0.633269	-0.659109	0.000181646	0.00275886	down	no
X	5188171	5188797	-	FBgn0266097	lncRNA:CR44834	FBtr0343543	NA	NA	NA	NA		15.4515	15.0872	8.47419	5.81524	2.13715	1.09569	0.000182581	0.00276991	up	yes
chr3R	27017180	27018287	-	FBgn0039472	CG17192	FBtr0085153	GO:0005575(cellular_component);GO:0005576(extracellular region);GO:0006629(lipid metabolic process);GO:0008970(phospholipase A1 activity);GO:0016042(lipid catabolic process);GO:0016298(lipase activity);GO:0016787(hydrolase activity);GO:0052689(carboxylic ester hydrolase activity)	NA	NA	NA	uncharacterized protein Dmel_CG17192 [Drosophila melanogaster]	2.20631	1.90273	6.83737	3.56909	0.394855	-1.3406	0.000184333	0.00279331	down	yes
chr2R	15144968	15145519	-	FBgn0262954	Rpb12	FBtr0112379	GO:0001054(RNA polymerase I activity);GO:0001055(RNA polymerase II activity);GO:0001056(RNA polymerase III activity);GO:0003677(DNA binding);GO:0003899(DNA-directed 5'-3' RNA polymerase activity);GO:0005665(RNA polymerase II, core complex);GO:0005666(RNA polymerase III complex);GO:0005736(RNA polymerase I complex);GO:0006351(transcription, DNA-templated);GO:0006360(transcription by RNA polymerase…	03020(RNA polymerase - Drosophila melanogaster (fruit fly))	K03009	NA	Rpb12 [Drosophila melanogaster]	150.659	160.83	99.3748	50.4492	2.07903	1.05591	0.000186557	0.00282338	up	yes
chr2R	8439395	8442806	-	FBgn0033292	Cyp4ad1	FBtr0331956;FBtr0088760	GO:0004497(monooxygenase activity);GO:0005506(iron ion binding);GO:0005783(endoplasmic reticulum);GO:0005789(endoplasmic reticulum membrane);GO:0016020(membrane);GO:0016491(oxidoreductase activity);GO:0016705(oxidoreductase activity, acting on paired donors, with incorporation or reduction of molecular oxygen);GO:0020037(heme binding);GO:0031090(organelle membrane);GO:0043231(intracellular membra…	NA	K15001	EC:1.14.-.-	Cyp4ad1, isoform A [Drosophila melanogaster]	4.65825	5.12194	2.36974	2.4273	2.0388	1.02772	0.000186742	0.00282338	up	yes
chr3L	18252088	18252846	+	FBgn0036783	CheA75a	FBtr0075129	GO:0003674(molecular_function);GO:0005576(extracellular region);GO:0007606(sensory perception of chemical stimulus)	NA	NA	NA	chemosensory protein A 75a [Drosophila melanogaster]	12.5916	12.6765	18.9345	33.798	0.479175	-1.06137	0.000187608	0.00283327	down	yes
chr2R	13393705	13394667	+	FBgn0041579	AttC	FBtr0305795	GO:0005576(extracellular region);GO:0005615(extracellular space);GO:0019731(antibacterial humoral response);GO:0042742(defense response to bacterium)	NA	NA	NA	attacin C [Drosophila melanogaster]	3.27091	3.16451	5.57816	9.14181	0.43719	-1.19367	0.000188594	0.00284492	down	yes
chr3L	7811458	7867369	-	FBgn0016694	Pdp1	FBtr0076775;FBtr0076776;FBtr0332080;FBtr0300500;FBtr0332083;FBtr0346536;FBtr0332081;FBtr0300499;FBtr0332082;FBtr0076777;FBtr0076780;FBtr0076782;FBtr0306535	GO:0000977(RNA polymerase II regulatory region sequence-specific DNA binding);GO:0001077(GO_0001077);GO:0001228(DNA-binding transcription activator activity, RNA polymerase II-specific);GO:0003700(DNA-binding transcription factor activity);GO:0005634(nucleus);GO:0005654(nucleoplasm);GO:0006355(regulation of transcription, DNA-templated);GO:0006357(regulation of transcription by RNA polymerase II)…	04711(Circadian rhythm - fly - Drosophila melanogaster (fruit fly));04711(Circadian rhythm - fly - Drosophila melanogaster (fruit fly))	K09057	NA	PAR-domain protein 1, isoform L [Drosophila melanogaster]	35.2793	36.9898	19.686	22.9559	1.69479	0.761106	0.000189305	0.00285243	up	no
chr2L	3510328	3514656	-	FBgn0284253	LeuRS	FBtr0077562;FBtr0345640	GO:0000166(nucleotide binding);GO:0002161(aminoacyl-tRNA editing activity);GO:0004812(aminoacyl-tRNA ligase activity);GO:0004823(leucine-tRNA ligase activity);GO:0004832(valine-tRNA ligase activity);GO:0005524(ATP binding);GO:0005737(cytoplasm);GO:0006412(translation);GO:0006418(tRNA aminoacylation for protein translation);GO:0006429(leucyl-tRNA aminoacylation);GO:0006438(valyl-tRNA aminoacylatio…	00970(Aminoacyl-tRNA biosynthesis - Drosophila melanogaster (fruit fly));00970(Aminoacyl-tRNA biosynthesis - Drosophila melanogaster (fruit fly))	K01869	EC:6.1.1.4	Leucyl-tRNA synthetase, isoform A [Drosophila melanogaster]	5.25141	5.34754	7.93651	10.0832	0.588185	-0.765657	0.00018958	0.00285334	down	no
chr2R	10109740	10117457	+	FBgn0003071	Pfk	FBtr0088420;FBtr0333067;FBtr0304925;FBtr0088421;FBtr0088422	GO:0000166(nucleotide binding);GO:0003824(catalytic activity);GO:0003872(6-phosphofructokinase activity);GO:0005524(ATP binding);GO:0005737(cytoplasm);GO:0005945(6-phosphofructokinase complex);GO:0006002(fructose 6-phosphate metabolic process);GO:0006007(glucose catabolic process);GO:0006096(glycolytic process);GO:0007520(myoblast fusion);GO:0007525(somatic muscle development);GO:0008152(metaboli…	00010(Glycolysis / Gluconeogenesis - Drosophila melanogaster (fruit fly));00030(Pentose phosphate pathway - Drosophila melanogaster (fruit fly));00051(Fructose and mannose metabolism - Drosophila melanogaster (fruit fly));00052(Galactose metabolism - Drosophila melanogaster (fruit fly));01100(Metabolic pathways - Drosophila melanogaster (fruit fly));01200(Carbon metabolism - Drosophila melanogast…	K00850	EC:2.7.1.11	phosphofructokinase, isoform C [Drosophila melanogaster]	61.6875	61.9477	89.2196	113.348	0.610342	-0.712311	0.000190564	0.00286483	down	no
chr3R	25281548	25283237	+	FBgn0039313	CG11892	FBtr0089644;FBtr0089645	NA	NA	NA	NA	uncharacterized protein Dmel_CG11892, isoform B [Drosophila melanogaster]	52.1217	51.1255	32.8646	29.4498	1.65688	0.728467	0.000190773	0.00286483	up	no
chr3R	10779569	10780825	+	FBgn0037832	Desi	FBtr0082274	GO:0009269(response to desiccation);GO:0016021(integral component of membrane);GO:0030165(PDZ domain binding);GO:0042169(SH2 domain binding);GO:0045177(apical part of cell);GO:0050909(sensory perception of taste)	NA	NA	NA	desiccate [Drosophila melanogaster]	0.510462	0.44546	1.35477	1.2461	0.36754	-1.44403	0.000191601	0.00287401	down	yes
chr3L	16676406	16711677	-	FBgn0063485	Lasp	FBtr0075350;FBtr0100145;FBtr0306151;FBtr0306152	GO:0003779(actin binding);GO:0005515(protein binding);GO:0005829(cytosol);GO:0005925(focal adhesion);GO:0007279(pole cell formation);GO:0007283(spermatogenesis);GO:0007291(sperm individualization);GO:0014881(regulation of myofibril size);GO:0030018(Z disc);GO:0031672(A band);GO:0045214(sarcomere organization);GO:0045856(positive regulation of pole plasm oskar mRNA localization);GO:0046872(metal i…	NA	NA	NA	lasp, isoform D [Drosophila melanogaster]	44.0711	45.0193	70.9281	69.4453	0.634667	-0.655927	0.000192393	0.00288265	down	no
chr2L	1555129	1608404	+	FBgn0261509	haf	FBtr0310020;FBtr0310018;FBtr0344146;FBtr0310017;FBtr0310019	GO:0005515(protein binding);GO:0008045(motor neuron axon guidance);GO:0016020(membrane);GO:0016021(integral component of membrane);GO:0016021(integral component of membrane)	NA	NA	NA	GD23104 [Drosophila simulans]	12.0347	11.8394	7.91086	6.14773	1.69819	0.763995	0.000192837	0.00288606	up	no
chr2L	14741161	14741840	-	FBgn0260954	CG42586	FBtr0301741;FBtr0301740	GO:0003674(molecular_function);GO:0005575(cellular_component);GO:0008150(biological_process);GO:0008150(biological_process)	NA	NA	NA	FI15235p1, partial [Drosophila melanogaster]	16.8372	16.0666	6.5126	9.01497	2.11906	1.08342	0.000194098	0.00290167	up	yes
chr2R	5468319	5495861	-	FBgn0050440	CG30440	FBtr0086076	GO:0005085(guanyl-nucleotide exchange factor activity);GO:0005089(Rho guanyl-nucleotide exchange factor activity);GO:0005575(cellular_component);GO:0005622(intracellular);GO:0035023(regulation of Rho protein signal transduction);GO:0035025(positive regulation of Rho protein signal transduction);GO:0035556(intracellular signal transduction)	NA	K20685	NA	uncharacterized protein Dmel_CG30440 [Drosophila melanogaster]	9.5969	9.28047	5.48418	5.38649	1.73654	0.796218	0.000196021	0.00292713	up	no
chr3R	29148248	29149901	+	FBgn0014869	Pglym78	FBtr0100482;FBtr0085384;FBtr0100483	GO:0003824(catalytic activity);GO:0004082(bisphosphoglycerate mutase activity);GO:0004619(phosphoglycerate mutase activity);GO:0005829(cytosol);GO:0006094(gluconeogenesis);GO:0006096(glycolytic process);GO:0007520(myoblast fusion);GO:0007525(somatic muscle development);GO:0016853(isomerase activity);GO:0016868(intramolecular transferase activity, phosphotransferases);GO:0030018(Z disc);GO:0031430…	00010(Glycolysis / Gluconeogenesis - Drosophila melanogaster (fruit fly));00260(Glycine, serine and threonine metabolism - Drosophila melanogaster (fruit fly));01100(Metabolic pathways - Drosophila melanogaster (fruit fly));01200(Carbon metabolism - Drosophila melanogaster (fruit fly));01230(Biosynthesis of amino acids - Drosophila melanogaster (fruit fly));01230(Biosynthesis of amino acids - Dro…	NA	NA	phosphoglyceromutase, isoform A [Drosophila melanogaster]	244.866	252.505	359.625	448.759	0.615266	-0.700718	0.000199561	0.00297665	down	no
chr3L	13878994	13883056	+	FBgn0036382	CG13737	FBtr0075754;FBtr0075755	NA	NA	NA	NA	GM24575 [Drosophila sechellia]	3.74684	4.15226	1.8078	1.30485	2.53774	1.34354	0.000200179	0.00298254	up	yes
chr2R	8465158	8467595	+	FBgn0050360	Mal-A6	FBtr0273322;FBtr0346647	GO:0000023(maltose metabolic process);GO:0003824(catalytic activity);GO:0005975(carbohydrate metabolic process);GO:0032450(maltose alpha-glucosidase activity);GO:0032450(maltose alpha-glucosidase activity)	NA	NA	NA	maltase A6, isoform C [Drosophila melanogaster]	106.036	105.093	59.0772	66.1699	1.6857	0.753347	0.000201268	0.00299541	up	no
chr3R	19794073	19836817	-	FBgn0014135	bnl	FBtr0300123;FBtr0344549;FBtr0083795	GO:0000187(activation of MAPK activity);GO:0001745(compound eye morphogenesis);GO:0001763(morphogenesis of a branching structure);GO:0005104(fibroblast growth factor receptor binding);GO:0005576(extracellular region);GO:0005615(extracellular space);GO:0006935(chemotaxis);GO:0007424(open tracheal system development);GO:0007426(tracheal outgrowth, open tracheal system);GO:0007427(epithelial cell mi…	NA	NA	NA	branchless, isoform C [Drosophila melanogaster]	7.50696	7.90107	4.76226	4.09975	1.73866	0.797976	0.000202576	0.00301151	up	no
chr2R	6757601	6758903	-	FBgn0033101	CG9436	FBtr0086134	GO:0004032(alditol:NADP+ 1-oxidoreductase activity);GO:0005829(cytosol);GO:0008106(alcohol dehydrogenase (NADP+) activity);GO:0016491(oxidoreductase activity);GO:0055114(oxidation-reduction process)	00040(Pentose and glucuronate interconversions - Drosophila melanogaster (fruit fly));00051(Fructose and mannose metabolism - Drosophila melanogaster (fruit fly));00052(Galactose metabolism - Drosophila melanogaster (fruit fly));00561(Glycerolipid metabolism - Drosophila melanogaster (fruit fly));00790(Folate biosynthesis - Drosophila melanogaster (fruit fly));01100(Metabolic pathways - Drosophil…	K00011	EC:1.1.1.21	uncharacterized protein Dmel_CG9436 [Drosophila melanogaster]	15.4013	16.052	23.4211	30.0913	0.587775	-0.766663	0.000204012	0.00302948	down	no
chr3R	8347579	8349296	+	FBgn0037581	CG7352	FBtr0081842;FBtr0302314	GO:0031514(motile cilium);GO:0044782(cilium organization);GO:0044782(cilium organization)	NA	NA	NA	IP12565p, partial [Drosophila melanogaster]	8.69571	8.57559	14.6516	15.1936	0.578696	-0.789122	0.000204464	0.0030328	down	no
chr3R	21266255	21267794	+	FBgn0267448	asRNA:CR45798	FBtr0346800	NA	NA	NA	NA		2.72659	3.7503	4.95541	14.4375	0.333982	-1.58216	0.000206783	0.0030638	down	yes
chr2L	8244160	8257502	-	FBgn0032010	CG8086	FBtr0332363;FBtr0079620;FBtr0332362;FBtr0306392;FBtr0332366;FBtr0079621;FBtr0332364;FBtr0332360;FBtr0332365;FBtr0306391;FBtr0332361	GO:0007605(sensory perception of sound);GO:0007605(sensory perception of sound)	NA	NA	NA	GH21437p, partial [Drosophila melanogaster]	28.8161	27.9051	18.5997	14.5475	1.71119	0.775004	0.000207769	0.00307498	up	no
chr2R	6809044	6809766	-	FBgn0033104	CG15237	FBtr0086212	GO:0005680(anaphase-promoting complex);GO:0090266(regulation of mitotic cell cycle spindle assembly checkpoint)	NA	NA	NA	uncharacterized protein Dmel_CG15237 [Drosophila melanogaster]	28.2411	25.4239	15.7502	11.6545	1.95824	0.969555	0.000208131	0.00307692	up	no
chr2R	12623726	12625352	+	FBgn0050054	CG30054	FBtr0302389	GO:0000166(nucleotide binding);GO:0001664(G protein-coupled receptor binding);GO:0003924(GTPase activity);GO:0005525(GTP binding);GO:0005834(heterotrimeric G-protein complex);GO:0005886(plasma membrane);GO:0007165(signal transduction);GO:0007186(G protein-coupled receptor signaling pathway);GO:0007188(adenylate cyclase-modulating G protein-coupled receptor signaling pathway);GO:0019001(guanyl nuc…	04745(Phototransduction - fly - Drosophila melanogaster (fruit fly))	K04634	NA	uncharacterized protein Dmel_CG30054, isoform F [Drosophila melanogaster]	3.4324	3.28017	5.52948	9.6021	0.443613	-1.17263	0.00020914	0.00308841	down	yes
chr3L	16591207	16595014	-	FBgn0027500	spd-2	FBtr0075363	GO:0000242(pericentriolar material);GO:0005739(mitochondrion);GO:0005813(centrosome);GO:0005814(centriole);GO:0007098(centrosome cycle);GO:0016787(hydrolase activity);GO:0030953(astral microtubule organization);GO:0035044(sperm aster formation);GO:0043262(adenosine-diphosphatase activity);GO:0047631(ADP-ribose diphosphatase activity);GO:0102485(dATP phosphohydrolase activity);GO:0102486(dCTP phos…	NA	NA	NA	spindle defective 2 [Drosophila melanogaster]	1.68032	1.69794	3.07971	3.1281	0.544195	-0.877804	0.000209796	0.00309467	down	no
chr3R	25845678	25846318	+	FBgn0267214	lncRNA:CR45654	FBtr0346371	NA	NA	NA	NA		2.96863	2.8363	1.21695	0.900604	2.74134	1.45488	0.000211522	0.00311667	up	yes
chr2R	24760664	24762605	+	FBgn0035057	CG3880	FBtr0072371	GO:0003674(molecular_function);GO:0005575(cellular_component);GO:0008150(biological_process)	NA	NA	NA	uncharacterized protein Dmel_CG3880 [Drosophila melanogaster]	1.58197	1.59312	0.605121	0.616844	2.59834	1.37759	0.000211932	0.00311926	up	yes
chr3R	31594792	31596204	-	FBgn0039857	RpL6	FBtr0085804;FBtr0085805	GO:0000027(ribosomal large subunit assembly);GO:0002181(cytoplasmic translation);GO:0003723(RNA binding);GO:0003735(structural constituent of ribosome);GO:0005622(intracellular);GO:0005840(ribosome);GO:0006412(translation);GO:0022625(cytosolic large ribosomal subunit);GO:0022626(cytosolic ribosome);GO:0022626(cytosolic ribosome)	03010(Ribosome - Drosophila melanogaster (fruit fly));03010(Ribosome - Drosophila melanogaster (fruit fly))	K02934	NA	ribosomal protein L6, isoform B [Drosophila melanogaster]	373.343	384.309	562.429	646.647	0.626637	-0.674298	0.000213285	0.00313572	down	no
chr3L	3626352	3653442	+	FBgn0263239	dar1	FBtr0113134	GO:0000122(negative regulation of transcription by RNA polymerase II);GO:0000981(DNA-binding transcription factor activity, RNA polymerase II-specific);GO:0003676(nucleic acid binding);GO:0003700(DNA-binding transcription factor activity);GO:0005634(nucleus);GO:0006351(transcription, DNA-templated);GO:0006357(regulation of transcription by RNA polymerase II);GO:0007026(negative regulation of micr…	NA	NA	NA	dendritic arbor reduction 1 [Drosophila melanogaster]	5.31274	5.01808	3.01329	2.44295	1.89339	0.920975	0.000214445	0.00314929	up	no
chr2R	22218456	22220905	-	FBgn0050277	Oatp58Da	FBtr0071779	GO:0005215(transporter activity);GO:0005515(protein binding);GO:0005886(plasma membrane);GO:0005887(integral component of plasma membrane);GO:0006811(ion transport);GO:0015347(sodium-independent organic anion transmembrane transporter activity);GO:0016020(membrane);GO:0016021(integral component of membrane);GO:0022804(active transmembrane transporter activity);GO:0022857(transmembrane transporter…	NA	NA	NA	organic anion transporting polypeptide 58Da [Drosophila melanogaster]	2.99644	3.01159	5.48689	5.46516	0.548576	-0.866237	0.000215655	0.00316358	down	no
chr2L	8201557	8205298	+	FBgn0264950	asRNA:CR44119	FBtr0335191	NA	NA	NA	NA		3.11803	2.8243	1.53317	1.03812	2.31102	1.20853	0.000217333	0.00318468	up	yes
chr3R	15374635	15402543	+	FBgn0262483	Rbp	FBtr0433493;FBtr0304826;FBtr0433495;FBtr0304827;FBtr0433497;FBtr0433494;FBtr0333832;FBtr0333833;FBtr0433496	GO:0005515(protein binding);GO:0007274(neuromuscular synaptic transmission);GO:0031594(neuromuscular junction);GO:0048788(cytoskeleton of presynaptic active zone);GO:0048789(cytoskeletal matrix organization at active zone);GO:0098831(presynaptic active zone cytoplasmic component);GO:1990709(presynaptic active zone organization);GO:1990709(presynaptic active zone organization)	NA	K17591	NA	RIM-binding protein, isoform J [Drosophila melanogaster]	2.21891	0.940501	5.16201	2.79585	0.397018	-1.33272	0.000217995	0.00319087	down	yes
X	1322513	1329438	+	FBgn0004650	fs(1)N	FBtr0070207	GO:0005576(extracellular region);GO:0005737(cytoplasm);GO:0007304(chorion-containing eggshell formation);GO:0007305(vitelline membrane formation involved in chorion-containing eggshell formation);GO:0007306(eggshell chorion assembly);GO:0007362(terminal region determination);GO:0008201(heparin binding);GO:0008293(torso signaling pathway);GO:0008595(anterior/posterior axis specification, embryo);G…	04013(MAPK signaling pathway - fly - Drosophila melanogaster (fruit fly))	K20228	NA	female sterile (1) nasrat [Drosophila melanogaster]	1.15387	0.965479	1.92672	1.99541	0.540357	-0.888014	0.000219792	0.00321221	down	no
chr3R	19326816	19327560	-	FBgn0265064	lncRNA:CR44175	FBtr0336791;FBtr0336792;FBtr0345277	NA	NA	NA	NA		9.93691	9.46803	5.01684	2.81296	2.47834	1.30937	0.000219935	0.00321221	up	yes
chr3L	17530081	17546660	+	FBgn0259174	Nedd4	FBtr0300519;FBtr0300520;FBtr0299647;FBtr0299645;FBtr0331844;FBtr0299642;FBtr0299646;FBtr0331843;FBtr0299648	GO:0000209(protein polyubiquitination);GO:0002092(positive regulation of receptor internalization);GO:0004842(ubiquitin-protein transferase activity);GO:0005112(Notch binding);GO:0005515(protein binding);GO:0005737(cytoplasm);GO:0005886(plasma membrane);GO:0006511(ubiquitin-dependent protein catabolic process);GO:0007219(Notch signaling pathway);GO:0007275(multicellular organism development);GO:0…	04120(Ubiquitin mediated proteolysis - Drosophila melanogaster (fruit fly));04144(Endocytosis - Drosophila melanogaster (fruit fly));04144(Endocytosis - Drosophila melanogaster (fruit fly))	K10591	EC:2.3.2.26	Nedd4, isoform E [Drosophila melanogaster]	54.6464	56.543	33.4281	33.7234	1.6558	0.727529	0.000220326	0.0032144	up	no
chr3R	7493921	7505098	-	FBgn0015577	alpha-Est9	FBtr0302354;FBtr0302355	GO:0004104(cholinesterase activity);GO:0016787(hydrolase activity);GO:0016787(hydrolase activity)	NA	NA	NA	alpha-Esterase-9, isoform C [Drosophila melanogaster]	6.34034	6.28341	8.62699	17.1785	0.489189	-1.03154	0.000221221	0.00322255	down	yes
X	5913067	5916797	-	FBgn0029823	Shmt	FBtr0290235;FBtr0070827;FBtr0345317	GO:0000900(translation repressor activity, mRNA regulatory element binding);GO:0003824(catalytic activity);GO:0004372(glycine hydroxymethyltransferase activity);GO:0005634(nucleus);GO:0005737(cytoplasm);GO:0005739(mitochondrion);GO:0005829(cytosol);GO:0006544(glycine metabolic process);GO:0006564(L-serine biosynthetic process);GO:0006565(L-serine catabolic process);GO:0006730(one-carbon metabolic…	00260(Glycine, serine and threonine metabolism - Drosophila melanogaster (fruit fly));00630(Glyoxylate and dicarboxylate metabolism - Drosophila melanogaster (fruit fly));00670(One carbon pool by folate - Drosophila melanogaster (fruit fly));01100(Metabolic pathways - Drosophila melanogaster (fruit fly));01200(Carbon metabolism - Drosophila melanogaster (fruit fly));01230(Biosynthesis of amino ac…	NA	NA	serine hydroxymethyl transferase, isoform A [Drosophila melanogaster]	53.3437	52.1435	24.8173	34.2336	1.78638	0.837036	0.000221369	0.00322255	up	no
chr3L	16271282	16271918	+	FBgn0036589	CG13067	FBtr0075465	NA	NA	NA	NA	LP21183p, partial [Drosophila melanogaster]	233.384	210.566	323.206	403.899	0.610571	-0.711768	0.000224025	0.00325766	down	no
chr3L	4026769	4028600	+	FBgn0045479	Gr64a	FBtr0073194	GO:0001582(detection of chemical stimulus involved in sensory perception of sweet taste);GO:0005886(plasma membrane);GO:0007165(signal transduction);GO:0007637(proboscis extension reflex);GO:0008527(taste receptor activity);GO:0009731(detection of sucrose stimulus);GO:0016020(membrane);GO:0016021(integral component of membrane);GO:0033041(sweet taste receptor activity);GO:0034289(detection of mal…	NA	K08471	NA	gustatory receptor 64a [Drosophila melanogaster]	1.25532	1.72707	0.644106	0.341883	3.02476	1.59682	0.000228264	0.00331568	up	yes
chr3R	22087075	22088501	+	FBgn0040582	CG5791	FBtr0335196;FBtr0347257;FBtr0084180	GO:0005615(extracellular space);GO:0005615(extracellular space)	NA	NA	NA	uncharacterized protein Dmel_CG5791, isoform A [Drosophila melanogaster]	14.8684	14.4155	8.57922	6.98954	1.88094	0.911453	0.000228813	0.00332003	up	no
chr2L	5327227	5327969	+	FBgn0015031	cype	FBtr0079072;FBtr0307035;FBtr0307034	GO:0004129(cytochrome-c oxidase activity);GO:0005739(mitochondrion);GO:0005751(mitochondrial respiratory chain complex IV);GO:0006123(mitochondrial electron transport, cytochrome c to oxygen);GO:0016491(oxidoreductase activity);GO:0055114(oxidation-reduction process);GO:1902600(proton transmembrane transport);GO:1902600(proton transmembrane transport)	00190(Oxidative phosphorylation - Drosophila melanogaster (fruit fly));01100(Metabolic pathways - Drosophila melanogaster (fruit fly));01100(Metabolic pathways - Drosophila melanogaster (fruit fly))	K02268	NA	GH04604p, partial [Drosophila melanogaster]	292.175	264.1	398.747	526.574	0.60117	-0.734156	0.000233827	0.0033891	down	no
chr2L	476220	540560	+	FBgn0003963	ush	FBtr0310027;FBtr0078063;FBtr0329895;FBtr0333013;FBtr0333012	GO:0000122(negative regulation of transcription by RNA polymerase II);GO:0001078(GO_0001078);GO:0001085(RNA polymerase II transcription factor binding);GO:0001102(RNA polymerase II activating transcription factor binding);GO:0002805(regulation of antimicrobial peptide biosynthetic process);GO:0003676(nucleic acid binding);GO:0003677(DNA binding);GO:0005515(protein binding);GO:0005634(nucleus);GO:…	NA	K17441	NA	u-shaped, isoform C [Drosophila melanogaster]	4.3315	4.36327	2.27337	2.65194	1.76532	0.819934	0.000236728	0.00342582	up	no
chr3R	5253153	5255403	+	FBgn0037304	CG1113	FBtr0332428;FBtr0078779	NA	NA	NA	NA	uncharacterized protein Dmel_CG1113, isoform A [Drosophila melanogaster]	0.247199	0.250273	0.763027	0.580394	0.370302	-1.43322	0.000236875	0.00342582	down	yes
chr2R	6980395	6981195	-	FBgn0265060	lncRNA:CR44171	FBtr0344617	NA	NA	NA	NA		0.715578	1.08936	2.38881	2.36036	0.380053	-1.39573	0.000238724	0.00344882	down	yes
chr3L	16584124	16586111	+	FBgn0250814	UQCR-C2	FBtr0331557;FBtr0075309	GO:0003824(catalytic activity);GO:0004175(endopeptidase activity);GO:0004222(metalloendopeptidase activity);GO:0005739(mitochondrion);GO:0005743(mitochondrial inner membrane);GO:0005750(mitochondrial respiratory chain complex III);GO:0006122(mitochondrial electron transport, ubiquinol to cytochrome c);GO:0006627(protein processing involved in protein targeting to mitochondrion);GO:0008121(ubiquin…	00190(Oxidative phosphorylation - Drosophila melanogaster (fruit fly));01100(Metabolic pathways - Drosophila melanogaster (fruit fly));01100(Metabolic pathways - Drosophila melanogaster (fruit fly))	K00415	NA	Ubiquinol-cytochrome c reductase core protein 2, isoform A [Drosophila melanogaster]	155.627	156.254	209.705	363.898	0.543723	-0.879057	0.000240285	0.00346474	down	no
X	16752189	16783434	-	FBgn0001250	if	FBtr0301353;FBtr0074357;FBtr0301352;FBtr0301354	GO:0005886(plasma membrane);GO:0005887(integral component of plasma membrane);GO:0005925(focal adhesion);GO:0007155(cell adhesion);GO:0007157(heterophilic cell-cell adhesion via plasma membrane cell adhesion molecules);GO:0007160(cell-matrix adhesion);GO:0007229(integrin-mediated signaling pathway);GO:0007298(border follicle cell migration);GO:0007411(axon guidance);GO:0007414(axonal defasciculat…	NA	NA	NA	inflated, isoform C [Drosophila melanogaster]	7.73894	7.45658	10.1464	18.5202	0.530078	-0.915724	0.000240347	0.00346474	down	no
X	18846389	18848566	-	FBgn0030966	Suox	FBtr0074655	GO:0005739(mitochondrion);GO:0005758(mitochondrial intermembrane space);GO:0006790(sulfur compound metabolic process);GO:0008482(sulfite oxidase activity);GO:0016491(oxidoreductase activity);GO:0020037(heme binding);GO:0030151(molybdenum ion binding);GO:0042128(nitrate assimilation);GO:0043546(molybdopterin cofactor binding);GO:0046872(metal ion binding);GO:0055114(oxidation-reduction process)	00920(Sulfur metabolism - Drosophila melanogaster (fruit fly));01100(Metabolic pathways - Drosophila melanogaster (fruit fly))	K00387	EC:1.8.3.1	uncharacterized protein Dmel_CG7280 [Drosophila melanogaster]	10.7112	10.9591	5.70398	6.24524	1.81353	0.858804	0.00024104	0.00346796	up	no
chr3R	11208887	11209849	-	FBgn0037873	SdhC	FBtr0082372;FBtr0335221	GO:0000104(succinate dehydrogenase activity);GO:0005739(mitochondrion);GO:0005749(mitochondrial respiratory chain complex II, succinate dehydrogenase complex (ubiquinone));GO:0006099(tricarboxylic acid cycle);GO:0006121(mitochondrial electron transport, succinate to ubiquinone);GO:0006979(response to oxidative stress);GO:0008177(succinate dehydrogenase (ubiquinone) activity);GO:0008340(determinat…	00020(Citrate cycle (TCA cycle) - Drosophila melanogaster (fruit fly));00190(Oxidative phosphorylation - Drosophila melanogaster (fruit fly));01100(Metabolic pathways - Drosophila melanogaster (fruit fly));01200(Carbon metabolism - Drosophila melanogaster (fruit fly));01200(Carbon metabolism - Drosophila melanogaster (fruit fly))	K00236	NA	succinate dehydrogenase cytochrome b560 subunit, mitochondrial [Drosophila erecta]	155.793	62.0679	221.183	278.784	0.43575	-1.19843	0.000241091	0.00346796	down	yes
chr2L	19813704	19814532	-	FBgn0032824	CG13962	FBtr0081314;FBtr0332245	NA	NA	NA	NA	MIP32146p1 [Drosophila melanogaster]	3.92669	4.08364	1.76849	1.4431	2.49419	1.31857	0.000243378	0.00349708	up	yes
[truncated: 16,349 more rows]

## Sheet: Mettl14_VS_yw_input_diffGene
Chr	start	end	strand	gene_id	gene_name	transcript_id	GO	KEGG	KO_ENTRY	EC	Description	FPKM.Mettl14M1_input	FPKM.Mettl14M2_input	FPKM.ywM1_input	FPKM.ywM2_input	fc	log2(fc)	pval	qval	regulation	significant
[truncated: 17,276 more rows]

[truncated: 1 more sheets: Hakai_VS_yw_input_diffGene]
