# Supplementary material for: Role of Hakai in m6A modification pathway in Drosophila
Source: Nat Commun. 2021 Apr 12;12:2159. doi: 10.1038/s41467-021-22424-5 (PMC8041851; doi:10.1038/s41467-021-22424-5)
Supplement: Supplementary file 7 — Supplementary Data 5 [file 41467_2021_22424_MOESM7_ESM.xlsx]

## Sheet: Mettl3_VS_yw_diffPeak_diffGene
PEAK INFO													m6A regulation INFO					gene regulation INFO
seqnames	start	end	width	geneId	transcriptId	distanceToTSS	geneName	GO	KEGG	KO_ENTRY	EC	Description	peak_annotation	diff.lg.fdr	diff.p	diff.log2.fc	m6A_regulation	fc	log2(fc)	pval	qval	gene_regulation	significant	FPKM.Ime4M1_input	FPKM.Ime4M2_input	FPKM.ywM1_input	FPKM.ywM2_input
chr2L	55262	55767	506	FBgn0051973	FBtr0078163	3501	Cda5	GO:0003824(catalytic activity);GO:0004568(chitinase activity);GO:0005576(extracellular region);GO:0005975(carbohydrate metabolic process);GO:0006030(chitin metabolic process);GO:0006032(chitin catabolic process);GO:0008061(chitin binding);GO:0008152(metabolic process);GO:0016787(hydrolase activity);GO:0016798(hydrolase activity, acting on glycosyl bonds);GO:0016810(hydrolase activity, acting on c…	NA	NA	NA	chitin deacetylase-like 5, isoform A [Drosophila melanogaster]	Exon (FBtr0347585/FBgn0267987, exon 1 of 1)	-3.97	3.16228e-05	-0.61	down	1.27025	0.345107	0.108767	0.3398	up	no	48.494	48.9408	42.1412	34.5643
chr2L	66995	67484	490	FBgn0067779	FBtr0306536	0	dbr	GO:0005634(nucleus);GO:0005771(multivesicular body);GO:0007616(long-term memory);GO:0008270(zinc ion binding);GO:0008270(zinc ion binding)	NA	NA	NA	debra, isoform B [Drosophila melanogaster]	5' UTR	-68.3	3.16228e-70	-3.86	down	1.28056	0.356773	0.0979556	0.319713	up	no	13.7396	13.8821	12.0798	9.4903
chr2L	72596	72924	329	FBgn0031213	FBtr0306540	839	galectin	GO:0005829(cytosol);GO:0008039(synaptic target recognition);GO:0016936(galactoside binding);GO:0030246(carbohydrate binding);GO:0030246(carbohydrate binding)	NA	NA	NA	galectin, isoform B [Drosophila melanogaster]	5' UTR	-91.2	3.16228e-93	-2.13	down	1.16779	0.223785	0.310998	0.602425	up	no	23.6219	23.9778	21.8877	18.8727
chr2L	74238	74357	120	FBgn0031213	FBtr0306540	2481	galectin	GO:0005829(cytosol);GO:0008039(synaptic target recognition);GO:0016936(galactoside binding);GO:0030246(carbohydrate binding);GO:0030246(carbohydrate binding)	NA	NA	NA	galectin, isoform B [Drosophila melanogaster]	5' UTR	-21.9	1.58489e-23	-3.73	down	1.16779	0.223785	0.310998	0.602425	up	no	23.6219	23.9778	21.8877	18.8727
chr2L	159032	160327	1296	FBgn0016977	FBtr0078122	0	spen	GO:0000398(mRNA splicing, via spliceosome);GO:0003676(nucleic acid binding);GO:0003723(RNA binding);GO:0005634(nucleus);GO:0006351(transcription, DNA-templated);GO:0006355(regulation of transcription, DNA-templated);GO:0007173(epidermal growth factor receptor signaling pathway);GO:0007275(multicellular organism development);GO:0007379(segment specification);GO:0007400(neuroblast fate determinatio…	NA	NA	NA	split ends, isoform F [Drosophila melanogaster]	5' UTR	-60.6	1.58489e-62	-1.72	down	1.13672	0.184878	0.432813	0.706764	up	no	7.96817	8.22024	7.17689	7.06444
chr2L	162396	182831	20436	FBgn0016977	FBtr0332337	0	spen	GO:0000398(mRNA splicing, via spliceosome);GO:0003676(nucleic acid binding);GO:0003723(RNA binding);GO:0005634(nucleus);GO:0006351(transcription, DNA-templated);GO:0006355(regulation of transcription, DNA-templated);GO:0007173(epidermal growth factor receptor signaling pathway);GO:0007275(multicellular organism development);GO:0007379(segment specification);GO:0007400(neuroblast fate determinatio…	NA	NA	NA	split ends, isoform F [Drosophila melanogaster]	5' UTR	-6.01	2.34423e-07	-1.03	down	1.13672	0.184878	0.432813	0.706764	up	no	7.96817	8.22024	7.17689	7.06444
chr2L	189563	190553	991	FBgn0016977	FBtr0078122	30531	spen	GO:0000398(mRNA splicing, via spliceosome);GO:0003676(nucleic acid binding);GO:0003723(RNA binding);GO:0005634(nucleus);GO:0006351(transcription, DNA-templated);GO:0006355(regulation of transcription, DNA-templated);GO:0007173(epidermal growth factor receptor signaling pathway);GO:0007275(multicellular organism development);GO:0007379(segment specification);GO:0007400(neuroblast fate determinatio…	NA	NA	NA	split ends, isoform F [Drosophila melanogaster]	Exon (FBtr0078122/FBgn0016977, exon 6 of 12)	-3.04	0.000301995	0.262	up	1.13672	0.184878	0.432813	0.706764	up	no	7.96817	8.22024	7.17689	7.06444
chr2L	219680	220050	371	FBgn0265151	FBtr0336984	29	lncRNA:CR44220	NA	NA	NA	NA		Exon (FBtr0336984/FBgn0265151, exon 1 of 1)	-0.767	0.109144	-0.711	down	2.20872	1.14321	1	1	up	no	1.0788	0.904511	0.598256	0.299691
chr2L	262858	263003	146	FBgn0031238	FBtr0078140	8741	CG3645	GO:0002943(tRNA dihydrouridine synthesis);GO:0003824(catalytic activity);GO:0008033(tRNA processing);GO:0017150(tRNA dihydrouridine synthase activity);GO:0050660(flavin adenine dinucleotide binding);GO:0055114(oxidation-reduction process);GO:0055114(oxidation-reduction process)	NA	K05542	EC:1.3.1.88	uncharacterized protein Dmel_CG3645, isoform A [Drosophila melanogaster]	3' UTR	-1.3	0.025704	0.695	up	0.973578	-0.038632	0.757627	0.90386	down	no	4.39217	4.46362	4.50293	4.59319
chr2L	269633	270379	747	FBgn0031238	FBtr0078140	1365	CG3645	GO:0002943(tRNA dihydrouridine synthesis);GO:0003824(catalytic activity);GO:0008033(tRNA processing);GO:0017150(tRNA dihydrouridine synthase activity);GO:0050660(flavin adenine dinucleotide binding);GO:0055114(oxidation-reduction process);GO:0055114(oxidation-reduction process)	NA	K05542	EC:1.3.1.88	uncharacterized protein Dmel_CG3645, isoform A [Drosophila melanogaster]	Exon (FBtr0078127/FBgn0031240, exon 2 of 3)	-60.4	2.51189e-62	0.374	up	0.973578	-0.038632	0.757627	0.90386	down	no	4.39217	4.46362	4.50293	4.59319
chr2L	283807	283956	150	FBgn0267995	FBtr0347594	0	asRNA:CR46262	NA	NA	NA	NA		3' UTR	-4.28	1.47911e-05	0.493	up	0.640881	-0.641872	0.0749649	0.270605	down	no	2.87058	2.15128	3.33225	4.50362
chr2L	287427	287487	61	FBgn0025686	FBtr0078134	1445	Amnionless	GO:0005886(plasma membrane);GO:0015031(protein transport);GO:0016020(membrane);GO:0016021(integral component of membrane);GO:0097017(renal protein absorption);GO:0097206(nephrocyte filtration);GO:0097206(nephrocyte filtration)	NA	K18259	NA	amnionless, isoform A [Drosophila melanogaster]	Exon (FBtr0347595/FBgn0267996, exon 2 of 2)	-0.528	0.2208	0.644	up	1.15123	0.203172	0.681104	0.867324	up	no	0.897913	0.945807	0.640149	0.961377
chr2L	296689	296808	120	FBgn0024352	FBtr0078131	1567	Stip1	GO:0005515(protein binding);GO:0051879(Hsp90 protein binding)	NA	K09553	NA	stress induced phosphoprotein 1 [Drosophila melanogaster]	Exon (FBtr0078131/FBgn0024352, exon 3 of 4)	-5.33	1.1749e-06	-0.351	down	1.05168	0.072692	0.875298	0.953543	up	no	61.5574	57.9798	49.4557	64.2078
chr2L	297880	299287	1408	FBgn0020622	FBtr0331205	0	Pi3K21B	GO:0001784(phosphotyrosine residue binding);GO:0005942(phosphatidylinositol 3-kinase complex);GO:0005943(phosphatidylinositol 3-kinase complex, class IA);GO:0008286(insulin receptor signaling pathway);GO:0008361(regulation of cell size);GO:0019900(kinase binding);GO:0035014(phosphatidylinositol 3-kinase regulator activity);GO:0042127(regulation of cell population proliferation);GO:0043551(regulat…	04068(FoxO signaling pathway - Drosophila melanogaster (fruit fly));04070(Phosphatidylinositol signaling system - Drosophila melanogaster (fruit fly));04140(Autophagy - animal - Drosophila melanogaster (fruit fly));04150(mTOR signaling pathway - Drosophila melanogaster (fruit fly));04213(Longevity regulating pathway - multiple species - Drosophila melanogaster (fruit fly));04933(AGE-RAGE signalin…	K02649	NA	uncharacterized protein Dsimw501_GD23016, isoform B [Drosophila simulans]	5' UTR	-107	1e-108	-2.61	down	1.06732	0.0939957	0.861011	0.947966	up	no	11.0072	6.03663	6.15732	9.81146
chr2L	305935	306354	420	FBgn0004611	FBtr0078047	0	Plc21C	GO:0004435(phosphatidylinositol phospholipase C activity);GO:0005509(calcium ion binding);GO:0005622(intracellular);GO:0005623(cell);GO:0006629(lipid metabolic process);GO:0007165(signal transduction);GO:0007629(flight behavior);GO:0008081(phosphoric diester hydrolase activity);GO:0016042(lipid catabolic process);GO:0016787(hydrolase activity);GO:0032959(inositol trisphosphate biosynthetic proces…	00562(Inositol phosphate metabolism - Drosophila melanogaster (fruit fly));01100(Metabolic pathways - Drosophila melanogaster (fruit fly));04070(Phosphatidylinositol signaling system - Drosophila melanogaster (fruit fly));04310(Wnt signaling pathway - Drosophila melanogaster (fruit fly));04745(Phototransduction - fly - Drosophila melanogaster (fruit fly));04933(AGE-RAGE signaling pathway in diabe…	K05858	EC:3.1.4.11	phospholipase C at 21C, isoform D [Drosophila melanogaster]	5' UTR	-75.1	3.98107e-77	-3.99	down	1.07076	0.0986356	0.737198	0.892517	up	no	10.0831	10.5219	9.96168	9.28168
chr2L	310253	310522	270	FBgn0004611	FBtr0078047	4318	Plc21C	GO:0004435(phosphatidylinositol phospholipase C activity);GO:0005509(calcium ion binding);GO:0005622(intracellular);GO:0005623(cell);GO:0006629(lipid metabolic process);GO:0007165(signal transduction);GO:0007629(flight behavior);GO:0008081(phosphoric diester hydrolase activity);GO:0016042(lipid catabolic process);GO:0016787(hydrolase activity);GO:0032959(inositol trisphosphate biosynthetic proces…	00562(Inositol phosphate metabolism - Drosophila melanogaster (fruit fly));01100(Metabolic pathways - Drosophila melanogaster (fruit fly));04070(Phosphatidylinositol signaling system - Drosophila melanogaster (fruit fly));04310(Wnt signaling pathway - Drosophila melanogaster (fruit fly));04745(Phototransduction - fly - Drosophila melanogaster (fruit fly));04933(AGE-RAGE signaling pathway in diabe…	K05858	EC:3.1.4.11	phospholipase C at 21C, isoform D [Drosophila melanogaster]	5' UTR	-40.6	1.99526e-42	-2.86	down	1.07076	0.0986356	0.737198	0.892517	up	no	10.0831	10.5219	9.96168	9.28168
chr2L	344285	344858	574	FBgn0004611	FBtr0078047	38350	Plc21C	GO:0004435(phosphatidylinositol phospholipase C activity);GO:0005509(calcium ion binding);GO:0005622(intracellular);GO:0005623(cell);GO:0006629(lipid metabolic process);GO:0007165(signal transduction);GO:0007629(flight behavior);GO:0008081(phosphoric diester hydrolase activity);GO:0016042(lipid catabolic process);GO:0016787(hydrolase activity);GO:0032959(inositol trisphosphate biosynthetic proces…	00562(Inositol phosphate metabolism - Drosophila melanogaster (fruit fly));01100(Metabolic pathways - Drosophila melanogaster (fruit fly));04070(Phosphatidylinositol signaling system - Drosophila melanogaster (fruit fly));04310(Wnt signaling pathway - Drosophila melanogaster (fruit fly));04745(Phototransduction - fly - Drosophila melanogaster (fruit fly));04933(AGE-RAGE signaling pathway in diabe…	K05858	EC:3.1.4.11	phospholipase C at 21C, isoform D [Drosophila melanogaster]	Exon (FBtr0078047/FBgn0004611, exon 14 of 17)	-25.7	1.99526e-27	1.05	up	1.07076	0.0986356	0.737198	0.892517	up	no	10.0831	10.5219	9.96168	9.28168
chr2L	345996	346295	300	FBgn0004611	FBtr0078047	40061	Plc21C	GO:0004435(phosphatidylinositol phospholipase C activity);GO:0005509(calcium ion binding);GO:0005622(intracellular);GO:0005623(cell);GO:0006629(lipid metabolic process);GO:0007165(signal transduction);GO:0007629(flight behavior);GO:0008081(phosphoric diester hydrolase activity);GO:0016042(lipid catabolic process);GO:0016787(hydrolase activity);GO:0032959(inositol trisphosphate biosynthetic proces…	00562(Inositol phosphate metabolism - Drosophila melanogaster (fruit fly));01100(Metabolic pathways - Drosophila melanogaster (fruit fly));04070(Phosphatidylinositol signaling system - Drosophila melanogaster (fruit fly));04310(Wnt signaling pathway - Drosophila melanogaster (fruit fly));04745(Phototransduction - fly - Drosophila melanogaster (fruit fly));04933(AGE-RAGE signaling pathway in diabe…	K05858	EC:3.1.4.11	phospholipase C at 21C, isoform D [Drosophila melanogaster]	3' UTR	-13.3	7.94328e-15	0.662	up	1.07076	0.0986356	0.737198	0.892517	up	no	10.0831	10.5219	9.96168	9.28168
chr2L	356681	356741	61	FBgn0031250	FBtr0078094	1133	Ent1	GO:0005337(nucleoside transmembrane transporter activity);GO:0015858(nucleoside transport);GO:0016020(membrane);GO:0016021(integral component of membrane);GO:1901642(nucleoside transmembrane transport);GO:1901642(nucleoside transmembrane transport)	NA	K15014	NA	equilibrative nucleoside transporter 1, isoform A [Drosophila melanogaster]	Exon (FBtr0345774/FBgn0266907, exon 1 of 1)	-10.2	1.25893e-11	1.29	up	0.664548	-0.589555	0.00136857	0.0145254	down	no	14.7668	15.0654	22.8976	21.9934
chr2L	357970	358174	205	FBgn0266906	FBtr0345775	641	asRNA:CR45366	NA	NA	NA	NA		Exon (FBtr0345775/FBgn0266906, exon 1 of 1)	-1.41	0.0190546	0.933	up	1.12379	0.16837	0.767235	0.907495	up	no	2.92724	2.53244	3.66569	1.19259
chr2L	378112	384614	6503	FBgn0000061	FBtr0078053	0	al	GO:0000977(RNA polymerase II regulatory region sequence-specific DNA binding);GO:0000981(DNA-binding transcription factor activity, RNA polymerase II-specific);GO:0003677(DNA binding);GO:0005515(protein binding);GO:0005634(nucleus);GO:0006355(regulation of transcription, DNA-templated);GO:0006357(regulation of transcription by RNA polymerase II);GO:0007275(multicellular organism development);GO:0…	NA	K09452	NA	aristaless [Drosophila melanogaster]	5' UTR	-24.2	7.94328e-26	-2.49	down	1.02677	0.0381091	0.987112	0.99737	up	no	1.19671	1.35065	0.880753	1.6002
chr2L	431227	438506	7280	FBgn0004583	FBtr0078059	0	ex	GO:0001745(compound eye morphogenesis);GO:0001751(compound eye photoreceptor cell differentiation);GO:0005515(protein binding);GO:0005856(cytoskeleton);GO:0005886(plasma membrane);GO:0005911(cell-cell junction);GO:0005915(zonula adherens);GO:0006351(transcription, DNA-templated);GO:0006355(regulation of transcription, DNA-templated);GO:0007096(regulation of exit from mitosis);GO:0007275(multicell…	04391(Hippo signaling pathway - fly - Drosophila melanogaster (fruit fly));04392(Hippo signaling pathway - multiple species - Drosophila melanogaster (fruit fly))	K16683	NA	expanded, isoform A [Drosophila melanogaster]	5' UTR	-239	1e-241	-3.64	down	1.44596	0.53203	0.0214717	0.116546	up	no	11.9129	11.1263	9.57433	6.35915
chr2L	457059	457148	90	FBgn0031257	FBtr0078061	1528	CG4133	GO:0003676(nucleic acid binding);GO:0016020(membrane);GO:0016021(integral component of membrane);GO:0016021(integral component of membrane)	NA	NA	NA	uncharacterized protein Dmel_CG4133, isoform C [Drosophila melanogaster]	Exon (FBtr0078061/FBgn0031257, exon 5 of 7)	-0.478	0.257632	0.399	up	0.857869	-0.221171	0.378864	0.664097	down	no	1.76396	2.21845	2.30193	2.34029
chr2L	475806	476170	365	FBgn0027592	FBtr0078062	2793	MED15	GO:0003712(transcription coregulator activity);GO:0005634(nucleus);GO:0006355(regulation of transcription, DNA-templated);GO:0006357(regulation of transcription by RNA polymerase II);GO:0006366(transcription by RNA polymerase II);GO:0016592(mediator complex);GO:0030707(ovarian follicle cell development)	NA	K15157	NA	mediator complex subunit 15 [Drosophila melanogaster]	3' UTR	-0.8	0.1	-0.263	down	1.00771	0.0110799	0.899955	0.963895	up	no	10.3264	10.4081	11.0153	9.56062
chr2L	490333	490632	300	FBgn0003963	FBtr0333012	14113	ush	GO:0000122(negative regulation of transcription by RNA polymerase II);GO:0001078(GO_0001078);GO:0001085(RNA polymerase II transcription factor binding);GO:0001102(RNA polymerase II activating transcription factor binding);GO:0002805(regulation of antimicrobial peptide biosynthetic process);GO:0003676(nucleic acid binding);GO:0003677(DNA binding);GO:0005515(protein binding);GO:0005634(nucleus);GO:…	NA	K17441	NA	u-shaped, isoform C [Drosophila melanogaster]	5' UTR	-1.66	0.00977237	-1.79	down	1.76532	0.819934	0.000236728	0.00342582	up	no	4.3315	4.36327	2.27337	2.65194
chr2L	490812	523607	32796	FBgn0003963	FBtr0310027	0	ush	GO:0000122(negative regulation of transcription by RNA polymerase II);GO:0001078(GO_0001078);GO:0001085(RNA polymerase II transcription factor binding);GO:0001102(RNA polymerase II activating transcription factor binding);GO:0002805(regulation of antimicrobial peptide biosynthetic process);GO:0003676(nucleic acid binding);GO:0003677(DNA binding);GO:0005515(protein binding);GO:0005634(nucleus);GO:…	NA	K17441	NA	u-shaped, isoform C [Drosophila melanogaster]	5' UTR	-40.8	1.58489e-42	-2.9	down	1.76532	0.819934	0.000236728	0.00342582	up	no	4.3315	4.36327	2.27337	2.65194
chr2L	523787	536513	12727	FBgn0003963	FBtr0333012	47567	ush	GO:0000122(negative regulation of transcription by RNA polymerase II);GO:0001078(GO_0001078);GO:0001085(RNA polymerase II transcription factor binding);GO:0001102(RNA polymerase II activating transcription factor binding);GO:0002805(regulation of antimicrobial peptide biosynthetic process);GO:0003676(nucleic acid binding);GO:0003677(DNA binding);GO:0005515(protein binding);GO:0005634(nucleus);GO:…	NA	K17441	NA	u-shaped, isoform C [Drosophila melanogaster]	5' UTR	-2.35	0.00169824	-0.471	down	1.76532	0.819934	0.000236728	0.00342582	up	no	4.3315	4.36327	2.27337	2.65194
chr2L	490835	491519	685	FBgn0003963	FBtr0310027	0	ush	GO:0000122(negative regulation of transcription by RNA polymerase II);GO:0001078(GO_0001078);GO:0001085(RNA polymerase II transcription factor binding);GO:0001102(RNA polymerase II activating transcription factor binding);GO:0002805(regulation of antimicrobial peptide biosynthetic process);GO:0003676(nucleic acid binding);GO:0003677(DNA binding);GO:0005515(protein binding);GO:0005634(nucleus);GO:…	NA	K17441	NA	u-shaped, isoform C [Drosophila melanogaster]	5' UTR	-39.7	1.99526e-41	-2.87	down	1.76532	0.819934	0.000236728	0.00342582	up	no	4.3315	4.36327	2.27337	2.65194
chr2L	560170	560523	354	FBgn0260933	FBtr0303763	0	rempA	GO:0003674(molecular_function);GO:0005515(protein binding);GO:0005930(axoneme);GO:0007605(sensory perception of sound);GO:0030991(intraciliary transport particle A);GO:0035721(intraciliary retrograde transport);GO:0036064(ciliary basal body);GO:0060271(cilium assembly);GO:0097730(non-motile cilium);GO:1905515(non-motile cilium assembly);GO:1905515(non-motile cilium assembly)	NA	K19672	NA	reduced mechanoreceptor potential A, isoform B [Drosophila melanogaster]	5' UTR	-15	1.58489e-16	0.504	up	0.409143	-1.28932	0.00314772	0.0275658	down	yes	1.06552	1.30872	1.25873	4.54422
chr2L	566202	566472	271	FBgn0021874	FBtr0078075	1649	Nle	GO:0000027(ribosomal large subunit assembly);GO:0005112(Notch binding);GO:0005515(protein binding);GO:0005634(nucleus);GO:0005730(nucleolus);GO:0005840(ribosome);GO:0007219(Notch signaling pathway);GO:0045746(negative regulation of Notch signaling pathway);GO:0045747(positive regulation of Notch signaling pathway)	NA	K14855	NA	notchless [Drosophila melanogaster]	3' UTR	-1.05	0.0489779	-0.165	down	0.777621	-0.362861	0.202935	0.480387	down	no	2.63232	2.75649	2.71891	4.21095
chr2L	571379	571469	91	FBgn0031266	FBtr0078068	3039	Sf3b1	GO:0000245(spliceosomal complex assembly);GO:0000398(mRNA splicing, via spliceosome);GO:0003723(RNA binding);GO:0003729(mRNA binding);GO:0005686(U2 snRNP);GO:0005689(U12-type spliceosomal complex);GO:0071004(U2-type prespliceosome);GO:0071011(precatalytic spliceosome);GO:0071013(catalytic step 2 spliceosome);GO:0071013(catalytic step 2 spliceosome)	03040(Spliceosome - Drosophila melanogaster (fruit fly));03040(Spliceosome - Drosophila melanogaster (fruit fly))	K12828	NA	splicing factor 3b subunit 1, isoform A [Drosophila melanogaster]	Exon (FBtr0078068/FBgn0031266, exon 3 of 3)	-1.53	0.0138038	0.593	up	0.803997	-0.314738	0.0804987	0.283332	down	no	5.58292	5.26089	6.88336	6.60401
chr2L	572517	572787	271	FBgn0031266	FBtr0078068	4177	Sf3b1	GO:0000245(spliceosomal complex assembly);GO:0000398(mRNA splicing, via spliceosome);GO:0003723(RNA binding);GO:0003729(mRNA binding);GO:0005686(U2 snRNP);GO:0005689(U12-type spliceosomal complex);GO:0071004(U2-type prespliceosome);GO:0071011(precatalytic spliceosome);GO:0071013(catalytic step 2 spliceosome);GO:0071013(catalytic step 2 spliceosome)	03040(Spliceosome - Drosophila melanogaster (fruit fly));03040(Spliceosome - Drosophila melanogaster (fruit fly))	K12828	NA	splicing factor 3b subunit 1, isoform A [Drosophila melanogaster]	3' UTR	-1.16	0.0371535	0.421	up	0.803997	-0.314738	0.0804987	0.283332	down	no	5.58292	5.26089	6.88336	6.60401
chr2L	588048	588726	679	FBgn0267827	FBtr0347397	0	lncRNA:CR46148	NA	NA	NA	NA		Exon (FBtr0347397/FBgn0267827, exon 1 of 2)	-1.56	0.0125893	0.481	up	1.19075	0.251865	0.589233	0.814845	up	no	1.57746	1.69543	1.2629	1.48571
chr2L	626311	628200	1890	FBgn0031273	FBtr0077999	659	CG2839	GO:0004888(transmembrane signaling receptor activity)	NA	NA	NA	uncharacterized protein Dmel_CG2839 [Drosophila melanogaster]	3' UTR	-35.8	1.58489e-37	0.454	up	1.02347	0.0334686	0.989983	0.997866	up	no	9.06469	9.88382	10.0687	8.44528
chr2L	715047	715307	261	FBgn0266323	FBtr0344054	4479	lncRNA:CR44988	NA	NA	NA	NA		Exon (FBtr0344054/FBgn0266323, exon 2 of 2)	-2.08	0.00331131	1.05	up	1.72135	0.783541	0.0802773	0.282732	up	no	2.27885	1.97317	1.60948	0.860679
chr2L	750364	753217	2854	FBgn0031275	FBtr0308257	0	GABA-B-R3	GO:0004930(G protein-coupled receptor activity);GO:0004965(G protein-coupled GABA receptor activity);GO:0007165(signal transduction);GO:0007186(G protein-coupled receptor signaling pathway);GO:0007214(gamma-aminobutyric acid signaling pathway);GO:0016020(membrane);GO:0016021(integral component of membrane);GO:0030431(sleep);GO:0038039(G protein-coupled receptor heterodimeric complex);GO:0038039(G…	04080(Neuroactive ligand-receptor interaction - Drosophila melanogaster (fruit fly));04080(Neuroactive ligand-receptor interaction - Drosophila melanogaster (fruit fly))	NA	NA	metabotropic GABA-B receptor subtype 3, isoform A [Drosophila melanogaster]	5' UTR	-15.7	2.51189e-17	-2.19	down	1.18835	0.248958	0.329303	0.619449	up	no	2.92335	3.04038	2.60513	2.41337
chr2L	785919	786158	240	FBgn0000442	FBtr0078042	4640	Pkg21D	GO:0000166(nucleotide binding);GO:0004672(protein kinase activity);GO:0004674(protein serine/threonine kinase activity);GO:0004692(cGMP-dependent protein kinase activity);GO:0005524(ATP binding);GO:0005737(cytoplasm);GO:0006468(protein phosphorylation);GO:0007526(larval somatic muscle development);GO:0016301(kinase activity);GO:0016310(phosphorylation);GO:0016740(transferase activity);GO:0030553(…	NA	K07376	EC:2.7.11.12	protein kinase, cGMP-dependent at 21D [Drosophila melanogaster]	3' UTR	-2.75	0.000630957	-0.334	down	1.19154	0.25283	0.449776	0.719669	up	no	2.88049	3.06494	2.09749	2.8922
chr2L	833002	833241	240	FBgn0010583	FBtr0078013	7033	dock	GO:0005070(SH3/SH2 adaptor activity);GO:0005158(insulin receptor binding);GO:0005515(protein binding);GO:0005829(cytosol);GO:0007411(axon guidance);GO:0007520(myoblast fusion);GO:0009967(positive regulation of signal transduction);GO:0016604(nuclear body);GO:0019900(kinase binding);GO:0019901(protein kinase binding);GO:0030136(clathrin-coated vesicle);GO:0035323(male germline ring canal);GO:00466…	NA	NA	NA	dreadlocks, isoform B [Drosophila melanogaster]	3' UTR	-3.04	0.000301995	0.457	up	1.09378	0.129329	0.616274	0.829979	up	no	15.5595	16.2193	15.1263	13.9277
chr2L	850702	851163	462	FBgn0020304	FBtr0302120	0	drongo	GO:0005096(GTPase activator activity);GO:0005737(cytoplasm);GO:0005938(cell cortex);GO:0016020(membrane);GO:0043087(regulation of GTPase activity);GO:0043547(positive regulation of GTPase activity);GO:0046872(metal ion binding);GO:0046872(metal ion binding)	NA	NA	NA	AT07355p, partial [Drosophila melanogaster]	5' UTR	-434	0	-2.63	down	1.5206	0.604641	0.0181915	0.104355	up	no	57.7692	55.5652	28.4219	46.1108
chr2L	855514	856314	801	FBgn0031288	FBtr0078017	177	CG13949	NA	NA	NA	NA	uncharacterized protein LOC6543357 isoform X2 [Drosophila erecta]	5' UTR	-3.22	0.000194984	0.411	up	0.822779	-0.281423	0.343771	0.634352	down	no	2.67895	2.85506	2.61124	4.11475
chr2L	856521	856580	60	FBgn0031288	FBtr0334796	1050	CG13949	NA	NA	NA	NA	uncharacterized protein LOC6543357 isoform X2 [Drosophila erecta]	3' UTR	-0.49	0.248313	-1.36	down	0.822779	-0.281423	0.343771	0.634352	down	no	2.67895	2.85506	2.61124	4.11475
chr2L	861599	861806	208	FBgn0031289	FBtr0445832	1402	CG13950	GO:0030246(carbohydrate binding);GO:0030246(carbohydrate binding)	NA	NA	NA	uncharacterized protein Dmel_CG13950, isoform A [Drosophila melanogaster]	3' UTR	-0.824	0.0933254	-0.429	down	0.917164	-0.124748	0.625472	0.835684	down	no	2.05784	2.44667	2.17915	2.7322
chr2L	870585	871215	631	FBgn0053526	FBtr0091486	0	PNUTS	GO:0005634(nucleus);GO:0008157(protein phosphatase 1 binding);GO:0010467(gene expression);GO:0046872(metal ion binding);GO:0048589(developmental growth);GO:0048589(developmental growth)	NA	K17552	NA	PNUTS, isoform A [Drosophila melanogaster]	5' UTR	-165	1e-167	-2.19	down	0.946185	-0.0798065	0.54875	0.788403	down	no	19.8211	20.1085	22.9967	19.204
chr2L	873721	875659	1939	FBgn0053526	FBtr0091487	3256	PNUTS	GO:0005634(nucleus);GO:0008157(protein phosphatase 1 binding);GO:0010467(gene expression);GO:0046872(metal ion binding);GO:0048589(developmental growth);GO:0048589(developmental growth)	NA	K17552	NA	PNUTS, isoform A [Drosophila melanogaster]	3' UTR	-16.2	1e-17	0.47	up	0.946185	-0.0798065	0.54875	0.788403	down	no	19.8211	20.1085	22.9967	19.204
chr2L	922793	950574	27782	FBgn0028481	FBtr0077949	0	CG4341	GO:0003674(molecular_function);GO:0004169(dolichyl-phosphate-mannose-protein mannosyltransferase activity);GO:0005515(protein binding);GO:0005575(cellular_component);GO:0005783(endoplasmic reticulum);GO:0006486(protein glycosylation);GO:0008150(biological_process);GO:0016020(membrane);GO:0016021(integral component of membrane);GO:0016740(transferase activity);GO:0035269(protein O-linked mannosyla…	NA	NA	NA	uncharacterized protein Dmel_CG4341, isoform A [Drosophila melanogaster]	5' UTR	-106	1e-107	-2.98	down	0.717801	-0.478344	0.0535889	0.219497	down	no	2.38785	3.35163	3.41427	4.58164
chr2L	1082469	1083312	844	FBgn0031298	FBtr0077953	1558	Atg4a	GO:0000045(autophagosome assembly);GO:0000422(autophagy of mitochondrion);GO:0004197(cysteine-type endopeptidase activity);GO:0005737(cytoplasm);GO:0005829(cytosol);GO:0006501(C-terminal protein lipidation);GO:0006508(proteolysis);GO:0006612(protein targeting to membrane);GO:0006914(autophagy);GO:0008233(peptidase activity);GO:0008234(cysteine-type peptidase activity);GO:0010506(regulation of aut…	04136(Autophagy - other - Drosophila melanogaster (fruit fly));04140(Autophagy - animal - Drosophila melanogaster (fruit fly));04140(Autophagy - animal - Drosophila melanogaster (fruit fly))	NA	NA	Autophagy-related 4a, isoform A [Drosophila melanogaster]	3' UTR	-3.6	7.58578e-05	-0.186	down	1.04393	0.0620229	0.89594	0.962113	up	no	13.6196	13.5841	12.9386	13.1203
chr2L	1112154	1112694	541	FBgn0031301	FBtr0077954	3614	CG14339	GO:0005515(protein binding)	NA	NA	NA	uncharacterized protein Dmel_CG14339 [Drosophila melanogaster]	3' UTR	-3.14	0.000234423	0.491	up	0.625927	-0.675934	0.00334479	0.0287994	down	no	2.89761	2.99058	4.21471	5.19245
chr2L	1176810	1177589	780	FBgn0031318	FBtr0077966	3801	CG4887	GO:0000398(mRNA splicing, via spliceosome);GO:0003676(nucleic acid binding);GO:0003723(RNA binding);GO:0003729(mRNA binding);GO:0071011(precatalytic spliceosome);GO:0071011(precatalytic spliceosome)	NA	K13094	NA	uncharacterized protein Dmel_CG4887, isoform A [Drosophila melanogaster]	3' UTR	-27.2	6.30957e-29	-0.932	down	1.11935	0.162664	0.537423	0.781557	up	no	9.66252	9.64451	9.27999	7.9684
chr2L	1181100	1181579	480	FBgn0031319	FBtr0077968	3410	CG4896	GO:0000381(regulation of alternative mRNA splicing, via spliceosome);GO:0003676(nucleic acid binding);GO:0003723(RNA binding);GO:0003729(mRNA binding);GO:0005654(nucleoplasm);GO:0046872(metal ion binding);GO:0046872(metal ion binding)	NA	K13094	NA	uncharacterized protein Dmel_CG4896, isoform D [Drosophila melanogaster]	3' UTR	-21.9	1.58489e-23	0.647	up	0.962698	-0.0548444	0.626096	0.835883	down	no	10.4461	10.6153	10.5941	11.2833
chr2L	1181789	1182454	666	FBgn0031319	FBtr0077968	4099	CG4896	GO:0000381(regulation of alternative mRNA splicing, via spliceosome);GO:0003676(nucleic acid binding);GO:0003723(RNA binding);GO:0003729(mRNA binding);GO:0005654(nucleoplasm);GO:0046872(metal ion binding);GO:0046872(metal ion binding)	NA	K13094	NA	uncharacterized protein Dmel_CG4896, isoform D [Drosophila melanogaster]	3' UTR	-4.5	8.70964e-06	-0.292	down	0.962698	-0.0548444	0.626096	0.835883	down	no	10.4461	10.6153	10.5941	11.2833
chr2L	1185877	1186324	448	FBgn0031322	FBtr0335379	0	CG5001	GO:0005829(cytosol);GO:0006457(protein folding);GO:0051082(unfolded protein binding);GO:0051085(chaperone cofactor-dependent protein refolding);GO:0051087(chaperone binding);GO:0051087(chaperone binding)	NA	K09511	NA	uncharacterized protein Dmel_CG5001, isoform A [Drosophila melanogaster]	5' UTR	-10.9	1.99526e-12	-1.63	down	1.59275	0.67152	0.00111658	0.0123071	up	no	23.6763	23.2326	15.45	14.0015
chr2L	1200815	1201220	406	FBgn0040723	FBtr0335382	144	CG5011	NA	NA	NA	NA	GD22917 [Drosophila simulans]	5' UTR	-12.7	3.98107e-14	-0.429	down	1.57846	0.658517	0.0216596	0.117231	up	no	37.003	31.3137	26.7774	16.5033
chr2L	1256417	1273773	17357	FBgn0041097	FBtr0077921	0	robo3	GO:0005515(protein binding);GO:0005886(plasma membrane);GO:0007411(axon guidance);GO:0007419(ventral cord development);GO:0008038(neuron recognition);GO:0008406(gonad development);GO:0016020(membrane);GO:0016021(integral component of membrane);GO:0016201(synaptic target inhibition);GO:0016319(mushroom body development);GO:0030017(sarcomere);GO:0030424(axon);GO:0048036(central complex development)…	NA	NA	NA	roundabout 3, isoform A [Drosophila melanogaster]	5' UTR	-38.9	1e-40	-3.34	down	1.09673	0.133209	0.678354	0.865943	up	no	2.00414	2.0034	1.93447	1.71961
chr2L	1280683	1284707	4025	FBgn0041097	FBtr0077921	24266	robo3	GO:0005515(protein binding);GO:0005886(plasma membrane);GO:0007411(axon guidance);GO:0007419(ventral cord development);GO:0008038(neuron recognition);GO:0008406(gonad development);GO:0016020(membrane);GO:0016021(integral component of membrane);GO:0016201(synaptic target inhibition);GO:0016319(mushroom body development);GO:0030017(sarcomere);GO:0030424(axon);GO:0048036(central complex development)…	NA	NA	NA	roundabout 3, isoform A [Drosophila melanogaster]	Exon (FBtr0077921/FBgn0041097, exon 3 of 12)	-0.617	0.168267	-1.42	down	1.09673	0.133209	0.678354	0.865943	up	no	2.00414	2.0034	1.93447	1.71961
chr2L	1368812	1369050	239	FBgn0031337	FBtr0343838	816	CG14346	NA	NA	NA	NA	uncharacterized protein Dmel_CG14346, isoform A [Drosophila melanogaster]	3' UTR	-3.78	5.01187e-05	-0.366	down	2.71517	1.44104	2.57176e-11	1.66291e-09	up	yes	33.729	36.4917	13.4138	12.4486
chr2L	1382497	1382617	121	FBgn0002543	FBtr0077941	37836	robo2	GO:0001764(neuron migration);GO:0003151(outflow tract morphogenesis);GO:0005515(protein binding);GO:0007411(axon guidance);GO:0007419(ventral cord development);GO:0007426(tracheal outgrowth, open tracheal system);GO:0007432(salivary gland boundary specification);GO:0008039(synaptic target recognition);GO:0008406(gonad development);GO:0016020(membrane);GO:0016021(integral component of membrane);GO…	NA	NA	NA	roundabout 2, isoform B [Drosophila melanogaster]	Exon (FBtr0343840/FBgn0266202, exon 1 of 1)	-1.54	0.0134896	1.07	up	0.62525	-0.677494	0.0667721	0.251885	down	no	1.14436	3.42844	3.3533	3.96023
chr2L	1442726	1442873	148	FBgn0263321	FBtr0308745	0	CG43402	GO:0003674(molecular_function);GO:0005575(cellular_component);GO:0008150(biological_process);GO:0008150(biological_process)	NA	NA	NA	uncharacterized protein Dmel_CG43402, isoform A [Drosophila melanogaster]	5' UTR	-9.7	3.98107e-11	-1.05	down	4.84966	2.27788	7.14772e-25	1.51123e-22	up	yes	56.7468	55.9286	13.3405	9.89314
chr2L	1442991	1443316	326	FBgn0263321	FBtr0343842	364	CG43402	GO:0003674(molecular_function);GO:0005575(cellular_component);GO:0008150(biological_process);GO:0008150(biological_process)	NA	NA	NA	uncharacterized protein Dmel_CG43402, isoform A [Drosophila melanogaster]	3' UTR	-22.8	1.99526e-24	-0.545	down	4.84966	2.27788	7.14772e-25	1.51123e-22	up	yes	56.7468	55.9286	13.3405	9.89314
chr2L	1555129	1555518	390	FBgn0261509	FBtr0310017	0	haf	GO:0005515(protein binding);GO:0008045(motor neuron axon guidance);GO:0016020(membrane);GO:0016021(integral component of membrane);GO:0016021(integral component of membrane)	NA	NA	NA	GD23104 [Drosophila simulans]	5' UTR	-23.5	3.16228e-25	-1.52	down	1.69819	0.763995	0.000192837	0.00288606	up	no	12.0347	11.8394	7.91086	6.14773
chr2L	1555697	1600970	45274	FBgn0031347	FBtr0077917	0	CG10869	GO:0003674(molecular_function);GO:0005575(cellular_component);GO:0008150(biological_process)	NA	NA	NA	uncharacterized protein Dmel_CG10869 [Drosophila melanogaster]	5' UTR	-28.3	5.01187e-30	-0.903	down	0.885858	-0.174852	0.253739	0.540768	down	no	122.571	120.523	130.943	143.473
chr2L	1651258	1653099	1842	FBgn0086758	FBtr0077877	0	chinmo	GO:0001933(negative regulation of protein phosphorylation);GO:0003676(nucleic acid binding);GO:0005515(protein binding);GO:0005634(nucleus);GO:0006357(regulation of transcription by RNA polymerase II);GO:0007275(multicellular organism development);GO:0007399(nervous system development);GO:0007548(sex differentiation);GO:0016319(mushroom body development);GO:0019102(male somatic sex determination)…	NA	NA	NA	chronologically inappropriate morphogenesis, isoform E [Drosophila melanogaster]	5' UTR	-63.4	2.51189e-65	-3.1	down	1.12235	0.166527	0.50383	0.758729	up	no	5.21772	5.38671	5.32414	4.12424
chr2L	1653189	1667859	14671	FBgn0086758	FBtr0077878	0	chinmo	GO:0001933(negative regulation of protein phosphorylation);GO:0003676(nucleic acid binding);GO:0005515(protein binding);GO:0005634(nucleus);GO:0006357(regulation of transcription by RNA polymerase II);GO:0007275(multicellular organism development);GO:0007399(nervous system development);GO:0007548(sex differentiation);GO:0016319(mushroom body development);GO:0019102(male somatic sex determination)…	NA	NA	NA	chronologically inappropriate morphogenesis, isoform E [Drosophila melanogaster]	5' UTR	-27.2	6.30957e-29	-1.52	down	1.12235	0.166527	0.50383	0.758729	up	no	5.21772	5.38671	5.32414	4.12424
chr2L	1710611	1711465	855	FBgn0031357	FBtr0333542	149	mRpL48	GO:0003735(structural constituent of ribosome);GO:0005761(mitochondrial ribosome);GO:0005762(mitochondrial large ribosomal subunit);GO:0005840(ribosome);GO:0032543(mitochondrial translation);GO:0032543(mitochondrial translation)	NA	K17429	NA	mitochondrial ribosomal protein L48, isoform A [Drosophila melanogaster]	3' UTR	-4	2.88403e-05	0.332	up	0.781026	-0.356558	0.15584	0.416323	down	no	8.05973	7.23191	8.32139	11.2575
chr2L	1732643	1737992	5350	FBgn0264494	FBtr0077886	0	CG17646	GO:0000166(nucleotide binding);GO:0005524(ATP binding);GO:0005886(plasma membrane);GO:0006641(triglyceride metabolic process);GO:0016020(membrane);GO:0016021(integral component of membrane);GO:0016887(ATPase activity);GO:0017127(cholesterol transporter activity);GO:0034041(sterol-transporting ATPase activity);GO:0042626(ATPase activity, coupled to transmembrane movement of substances);GO:0055085(…	NA	NA	NA	uncharacterized protein Dmel_CG17646, isoform A [Drosophila melanogaster]	5' UTR	-280	1e-281	-2.2	down	1.23258	0.30168	0.156725	0.417557	up	no	18.0857	19.3562	14.4078	15.9692
chr2L	1741812	1741871	60	FBgn0264494	FBtr0077885	9288	CG17646	GO:0000166(nucleotide binding);GO:0005524(ATP binding);GO:0005886(plasma membrane);GO:0006641(triglyceride metabolic process);GO:0016020(membrane);GO:0016021(integral component of membrane);GO:0016887(ATPase activity);GO:0017127(cholesterol transporter activity);GO:0034041(sterol-transporting ATPase activity);GO:0042626(ATPase activity, coupled to transmembrane movement of substances);GO:0055085(…	NA	NA	NA	uncharacterized protein Dmel_CG17646, isoform A [Drosophila melanogaster]	Exon (FBtr0077885/FBgn0264494, exon 2 of 12)	-5.81	3.80189e-07	-2.31	down	1.23258	0.30168	0.156725	0.417557	up	no	18.0857	19.3562	14.4078	15.9692
chr2L	1752592	1752848	257	FBgn0031364	FBtr0077887	284	CG17648	NA	NA	NA	NA	uncharacterized protein Dmel_CG17648 [Drosophila melanogaster]	3' UTR	-3.33	0.000147911	0.551	up	0.87832	-0.187182	0.495987	0.752463	down	no	9.14639	9.4173	7.73386	13.4016
chr2L	1836538	1843090	6553	FBgn0051665	FBtr0089786	0	wry	GO:0003015(heart process);GO:0005112(Notch binding);GO:0005509(calcium ion binding);GO:0007219(Notch signaling pathway);GO:0009986(cell surface);GO:0010469(regulation of signaling receptor activity);GO:0016020(membrane);GO:0016021(integral component of membrane);GO:0048018(receptor ligand activity);GO:0048018(receptor ligand activity)	NA	NA	NA	weary, isoform B [Drosophila melanogaster]	5' UTR	-32.2	6.30957e-34	-1.46	down	0.88091	-0.182933	0.24626	0.533624	down	no	9.37298	10.2299	12.1519	10.101
chr2L	1884622	1909840	25219	FBgn0031374	FBtr0113012	0	Wdr62	GO:0000922(spindle pole);GO:0003723(RNA binding);GO:0005515(protein binding);GO:0005682(U5 snRNP);GO:0007052(mitotic spindle organization);GO:0007346(regulation of mitotic cell cycle);GO:0008380(RNA splicing);GO:0031021(interphase microtubule organizing center);GO:0071011(precatalytic spliceosome);GO:0071013(catalytic step 2 spliceosome);GO:0072686(mitotic spindle);GO:0072686(mitotic spindle)	NA	K21763	NA	WD repeat domain 62, isoform C [Drosophila melanogaster]	5' UTR	-107	1e-108	-1.64	down	0.874352	-0.193714	0.213266	0.493005	down	no	18.346	19.5381	21.9951	21.3331
chr2L	1911805	1928544	16740	FBgn0031374	FBtr0110882	0	Wdr62	GO:0000922(spindle pole);GO:0003723(RNA binding);GO:0005515(protein binding);GO:0005682(U5 snRNP);GO:0007052(mitotic spindle organization);GO:0007346(regulation of mitotic cell cycle);GO:0008380(RNA splicing);GO:0031021(interphase microtubule organizing center);GO:0071011(precatalytic spliceosome);GO:0071013(catalytic step 2 spliceosome);GO:0072686(mitotic spindle);GO:0072686(mitotic spindle)	NA	K21763	NA	WD repeat domain 62, isoform C [Drosophila melanogaster]	5' UTR	-210	1e-211	-1.9	down	0.874352	-0.193714	0.213266	0.493005	down	no	18.346	19.5381	21.9951	21.3331
chr2L	1940477	1941285	809	FBgn0031374	FBtr0113012	55855	Wdr62	GO:0000922(spindle pole);GO:0003723(RNA binding);GO:0005515(protein binding);GO:0005682(U5 snRNP);GO:0007052(mitotic spindle organization);GO:0007346(regulation of mitotic cell cycle);GO:0008380(RNA splicing);GO:0031021(interphase microtubule organizing center);GO:0071011(precatalytic spliceosome);GO:0071013(catalytic step 2 spliceosome);GO:0072686(mitotic spindle);GO:0072686(mitotic spindle)	NA	K21763	NA	WD repeat domain 62, isoform C [Drosophila melanogaster]	Exon (FBtr0333006/FBgn0031374, exon 13 of 20)	-3.21	0.000199526	0.335	up	0.874352	-0.193714	0.213266	0.493005	down	no	18.346	19.5381	21.9951	21.3331
chr2L	1975206	1975413	208	FBgn0267972	FBtr0334758	1249	Der-1	GO:0005783(endoplasmic reticulum);GO:0005785(signal recognition particle receptor complex);GO:0005789(endoplasmic reticulum membrane);GO:0006515(protein quality control for misfolded or incompletely synthesized proteins);GO:0008233(peptidase activity);GO:0016020(membrane);GO:0016021(integral component of membrane);GO:0016787(hydrolase activity);GO:0030433(ubiquitin-dependent ERAD pathway);GO:0034…	04141(Protein processing in endoplasmic reticulum - Drosophila melanogaster (fruit fly));04141(Protein processing in endoplasmic reticulum - Drosophila melanogaster (fruit fly))	K11519	NA	Derlin-1, isoform A [Drosophila melanogaster]	3' UTR	-4.64	6.16595e-06	-0.316	down	1.07493	0.104237	0.737145	0.892517	up	no	30.7151	30.0959	28.4195	28.1528
chr2L	1981756	1982099	344	FBgn0031378	FBtr0077814	580	CG15362	GO:0003824(catalytic activity)	NA	NA	NA	uncharacterized protein Dsimw501_GD23121 [Drosophila simulans]	3' UTR	-1.05	0.0501187	0.189	up	0.766708	-0.383251	0.106717	0.335885	down	no	13.6336	14.2422	14.6142	21.7435
chr2L	1990476	1990894	419	FBgn0262148	FBtr0304139	1026	lncRNA:CR42874	NA	NA	NA	NA		Exon (FBtr0304139/FBgn0262148, exon 2 of 2)	-1.02	0.0537032	0.464	up	0.45751	-1.12812	0.000823959	0.00962731	down	yes	1.09321	0.968997	2.0727	2.43476
chr2L	2003726	2003935	210	FBgn0053543	FBtr0309285	2378	CG33543	GO:0003674(molecular_function);GO:0005515(protein binding)	NA	NA	NA	uncharacterized protein Dmel_CG33543 [Drosophila melanogaster]	Exon (FBtr0309284/FBgn0263441, exon 5 of 5)	-0.618	0.168267	0.675	up	1.252	0.324237	0.188607	0.463258	up	no	8.92047	8.0261	7.64005	5.89552
chr2L	2009949	2010188	240	FBgn0031384	FBtr0301068	90	CG4238	GO:0000209(protein polyubiquitination);GO:0004842(ubiquitin-protein transferase activity);GO:0005737(cytoplasm);GO:0005829(cytosol);GO:0006511(ubiquitin-dependent protein catabolic process);GO:0016020(membrane);GO:0016021(integral component of membrane);GO:0016567(protein ubiquitination);GO:0016740(transferase activity);GO:0043066(negative regulation of apoptotic process);GO:0043161(proteasome-me…	NA	NA	NA	uncharacterized protein Dmel_CG4238, isoform D [Drosophila melanogaster]	5' UTR	-18.2	7.94328e-20	-2.87	down	0.834119	-0.261674	0.122494	0.362985	down	no	8.16389	8.27912	9.33463	10.3784
chr2L	2010248	2017747	7500	FBgn0031384	FBtr0330671	0	CG4238	GO:0000209(protein polyubiquitination);GO:0004842(ubiquitin-protein transferase activity);GO:0005737(cytoplasm);GO:0005829(cytosol);GO:0006511(ubiquitin-dependent protein catabolic process);GO:0016020(membrane);GO:0016021(integral component of membrane);GO:0016567(protein ubiquitination);GO:0016740(transferase activity);GO:0043066(negative regulation of apoptotic process);GO:0043161(proteasome-me…	NA	NA	NA	uncharacterized protein Dmel_CG4238, isoform D [Drosophila melanogaster]	5' UTR	-10.1	1.25893e-11	-1.98	down	0.834119	-0.261674	0.122494	0.362985	down	no	8.16389	8.27912	9.33463	10.3784
chr2L	2046143	2046561	419	FBgn0028952	FBtr0310547	649	Kebab	GO:0000775(chromosome, centromeric region);GO:0000776(kinetochore);GO:0000777(condensed chromosome kinetochore);GO:0005694(chromosome);GO:0005737(cytoplasm);GO:0005819(spindle);GO:0005856(cytoskeleton);GO:0005876(spindle microtubule);GO:0008017(microtubule binding);GO:0008150(biological_process);GO:0043515(kinetochore binding);GO:0048471(perinuclear region of cytoplasm);GO:0048471(perinuclear reg…	NA	NA	NA	kinetochore and EB1 associated basic protein, isoform A [Drosophila melanogaster]	Exon (FBtr0310547/FBgn0028952, exon 3 of 4)	-10.1	1.58489e-11	1.33	up	0.978795	-0.030921	0.780297	0.911677	down	no	4.76017	4.55503	5.09372	4.42328
chr2L	2047845	2047964	120	FBgn0028952	FBtr0310547	2351	Kebab	GO:0000775(chromosome, centromeric region);GO:0000776(kinetochore);GO:0000777(condensed chromosome kinetochore);GO:0005694(chromosome);GO:0005737(cytoplasm);GO:0005819(spindle);GO:0005856(cytoskeleton);GO:0005876(spindle microtubule);GO:0008017(microtubule binding);GO:0008150(biological_process);GO:0043515(kinetochore binding);GO:0048471(perinuclear region of cytoplasm);GO:0048471(perinuclear reg…	NA	NA	NA	kinetochore and EB1 associated basic protein, isoform A [Drosophila melanogaster]	3' UTR	-0.737	0.11885	-0.852	down	0.978795	-0.030921	0.780297	0.911677	down	no	4.76017	4.55503	5.09372	4.42328
chr2L	2080954	2081286	333	FBgn0031388	FBtr0077827	1035	CG12674	GO:0000993(RNA polymerase II complex binding);GO:0003674(molecular_function);GO:0003682(chromatin binding);GO:0005575(cellular_component);GO:0006368(transcription elongation from RNA polymerase II promoter);GO:0008150(biological_process);GO:0016570(histone modification);GO:0016593(Cdc73/Paf1 complex);GO:0035327(transcriptionally active chromatin);GO:0035327(transcriptionally active chromatin)	NA	K15174	NA	uncharacterized protein Dmel_CG12674, isoform B [Drosophila melanogaster]	3' UTR	-0.904	0.074131	0.263	up	1.31159	0.391322	0.129695	0.375715	up	no	11.5176	11.7954	9.20397	8.57057
chr2L	2156464	2156731	268	FBgn0000097	FBtr0077851	4796	aop	GO:0000122(negative regulation of transcription by RNA polymerase II);GO:0000165(MAPK cascade);GO:0000980(RNA polymerase II distal enhancer sequence-specific DNA binding);GO:0000981(DNA-binding transcription factor activity, RNA polymerase II-specific);GO:0001012(RNA polymerase II regulatory region DNA binding);GO:0001227(DNA-binding transcription repressor activity, RNA polymerase II-specific);G…	04013(MAPK signaling pathway - fly - Drosophila melanogaster (fruit fly));04320(Dorso-ventral axis formation - Drosophila melanogaster (fruit fly));04320(Dorso-ventral axis formation - Drosophila melanogaster (fruit fly))	NA	NA	anterior open, isoform A [Drosophila melanogaster]	3' UTR	-5.06	2.23872e-06	0.404	up	1.4524	0.538438	0.00782589	0.0560134	up	no	31.3423	31.4649	21.2988	21.945
chr2L	2190220	2190279	60	FBgn0031395	FBtr0077848	2107	CG10874	GO:0003674(molecular_function);GO:0005813(centrosome);GO:0060271(cilium assembly);GO:0060271(cilium assembly)	NA	NA	NA	uncharacterized protein Dmel_CG10874, isoform B [Drosophila melanogaster]	3' UTR	-0.607	0.17378	0.321	up	1.6284	0.703454	0.00319264	0.0279042	up	no	21.9922	22.868	16.3838	11.1649
chr2L	2191067	2191272	206	FBgn0031395	FBtr0077848	1114	CG10874	GO:0003674(molecular_function);GO:0005813(centrosome);GO:0060271(cilium assembly);GO:0060271(cilium assembly)	NA	NA	NA	uncharacterized protein Dmel_CG10874, isoform B [Drosophila melanogaster]	Exon (FBtr0334811/FBgn0264874, exon 1 of 1)	-2.94	0.000380189	-0.482	down	1.6284	0.703454	0.00319264	0.0279042	up	no	21.9922	22.868	16.3838	11.1649
chr2L	2220927	2222244	1318	FBgn0031401	FBtr0077837	0	papi	GO:0000932(P-body);GO:0003676(nucleic acid binding);GO:0003723(RNA binding);GO:0005515(protein binding);GO:0005634(nucleus);GO:0005737(cytoplasm);GO:0016021(integral component of membrane);GO:0032991(protein-containing complex);GO:0043186(P granule);GO:0047485(protein N-terminus binding);GO:0070895(negative regulation of transposon integration);GO:1903829(positive regulation of cellular protein l…	NA	K18406	NA	papi, isoform C [Drosophila melanogaster]	5' UTR	-79.5	1.99526e-81	-2.38	down	1.17446	0.231999	0.305058	0.596414	up	no	42.2403	41.0719	35.5138	35.4227
chr2L	2226401	2227144	744	FBgn0267378	FBtr0100674	0	sau	GO:0000139(Golgi membrane);GO:0000281(mitotic cytokinesis);GO:0000301(retrograde transport, vesicle recycling within Golgi);GO:0000915(actomyosin contractile ring assembly);GO:0005794(Golgi apparatus);GO:0005802(trans-Golgi network);GO:0005829(cytosol);GO:0006890(retrograde vesicle-mediated transport, Golgi to endoplasmic reticulum);GO:0007030(Golgi organization);GO:0007053(spindle assembly invol…	NA	K15620	NA	sauron, isoform A [Drosophila melanogaster]	5' UTR	-434	0	-1.29	down	1.1807	0.239639	0.330354	0.620158	up	no	88.9968	88.0581	88.3031	61.6548
chr2L	2236905	2237022	118	FBgn0264946	FBtr0335158	558	asRNA:CR44115	NA	NA	NA	NA		Exon (FBtr0335158/FBgn0264946, exon 1 of 1)	-0.855	0.0851138	-0.942	down	3.95617	1.9841	8.2727e-07	2.46515e-05	up	yes	5.0371	3.68022	1.32749	0.875986
chr2L	2311680	2323812	12133	FBgn0031414	FBtr0344662	0	eys	GO:0000902(cell morphogenesis);GO:0005201(extracellular matrix structural constituent);GO:0005509(calcium ion binding);GO:0005515(protein binding);GO:0005576(extracellular region);GO:0005615(extracellular space);GO:0009986(cell surface);GO:0010378(temperature compensation of the circadian clock);GO:0016020(membrane);GO:0016021(integral component of membrane);GO:0042052(rhabdomere development);GO:…	NA	K19601	NA	eyes shut, isoform E [Drosophila melanogaster]	5' UTR	-132	1e-134	-2.1	down	0.862245	-0.21383	0.195245	0.470708	down	no	9.12913	9.42854	11.9005	9.62198
chr2L	2365345	2365765	421	FBgn0261647	FBtr0077762	0	Axud1	GO:0005634(nucleus);GO:0008285(negative regulation of cell population proliferation);GO:0043565(sequence-specific DNA binding);GO:0045944(positive regulation of transcription by RNA polymerase II);GO:0045944(positive regulation of transcription by RNA polymerase II)	NA	NA	NA	AXIN1 up-regulated 1, isoform A [Drosophila melanogaster]	5' UTR	-14.7	2.51189e-16	-1.55	down	0.915233	-0.127789	0.428041	0.703022	down	no	6.92265	6.08047	7.64734	6.56011
chr2L	2369957	2370137	181	FBgn0261647	FBtr0077762	4612	Axud1	GO:0005634(nucleus);GO:0008285(negative regulation of cell population proliferation);GO:0043565(sequence-specific DNA binding);GO:0045944(positive regulation of transcription by RNA polymerase II);GO:0045944(positive regulation of transcription by RNA polymerase II)	NA	NA	NA	AXIN1 up-regulated 1, isoform A [Drosophila melanogaster]	3' UTR	-3.25	0.00018197	-0.46	down	0.915233	-0.127789	0.428041	0.703022	down	no	6.92265	6.08047	7.64734	6.56011
chr2L	2424797	2425041	245	FBgn0264988	FBtr0335463	0	CG44139	GO:0003674(molecular_function);GO:0005575(cellular_component);GO:0008150(biological_process)	NA	NA	NA	uncharacterized protein Dmel_CG44139 [Drosophila melanogaster]	5' UTR	-1.19	0.0338844	0.482	up	1.01327	0.0190156	0.968324	0.990445	up	no	4.08623	3.49939	3.30027	4.18602
chr2L	2428492	2455823	27332	FBgn0000490	FBtr0077772	0	dpp	GO:0001708(cell fate specification);GO:0001709(cell fate determination);GO:0001715(ectodermal cell fate specification);GO:0001745(compound eye morphogenesis);GO:0005125(cytokine activity);GO:0005160(transforming growth factor beta receptor binding);GO:0005515(protein binding);GO:0005518(collagen binding);GO:0005576(extracellular region);GO:0005615(extracellular space);GO:0005622(intracellular);GO…	04013(MAPK signaling pathway - fly - Drosophila melanogaster (fruit fly));04341(Hedgehog signaling pathway - fly - Drosophila melanogaster (fruit fly));04350(TGF-beta signaling pathway - Drosophila melanogaster (fruit fly));04350(TGF-beta signaling pathway - Drosophila melanogaster (fruit fly))	K04662	NA	decapentaplegic protein (1188 could be 1587) [Drosophila melanogaster]	5' UTR	-299	1e-301	-2.1	down	1.68119	0.749482	0.00197096	0.019173	up	no	11.7212	8.61284	7.05515	5.03989
chr2L	2496668	2496847	180	FBgn0011818	FBtr0077779	3713	oaf	GO:0007275(multicellular organism development);GO:0016321(female meiosis chromosome segregation);GO:0016321(female meiosis chromosome segregation)	NA	NA	NA	out at first, isoform D [Drosophila melanogaster]	3' UTR	-1.37	0.020893	-0.366	down	1.07014	0.0978013	0.76416	0.906153	up	no	10.6263	10.175	10.2452	9.19265
chr2L	2517721	2517899	179	FBgn0031430	FBtr0077781	138	CG3528	NA	NA	NA	NA	uncharacterized protein Dmel_CG3528 [Drosophila melanogaster]	Exon (FBtr0347298/FBgn0267738, exon 2 of 2)	-2.89	0.000436516	0.677	up	3.00948	1.58952	3.08637e-07	1.01257e-05	up	yes	11.381	10.2292	2.94467	4.23603
chr2L	2580292	2580681	390	FBgn0031437	FBtr0077694	0	Arpc5	GO:0000902(cell morphogenesis);GO:0003779(actin binding);GO:0005200(structural constituent of cytoskeleton);GO:0005515(protein binding);GO:0005737(cytoplasm);GO:0005856(cytoskeleton);GO:0005885(Arp2/3 protein complex);GO:0015629(actin cytoskeleton);GO:0016477(cell migration);GO:0030027(lamellipodium);GO:0030833(regulation of actin filament polymerization);GO:0034314(Arp2/3 complex-mediated actin …	04144(Endocytosis - Drosophila melanogaster (fruit fly));04144(Endocytosis - Drosophila melanogaster (fruit fly))	K05754	NA	Actin-related protein 2/3 complex, subunit 5, isoform A [Drosophila melanogaster]	5' UTR	-5.89	3.0903e-07	0.264	up	0.868312	-0.203714	0.237041	0.52292	down	no	26.7108	23.9808	28.1031	30.2763
chr2L	2592541	2592744	204	FBgn0250835	FBtr0335172	672	CG15394	NA	NA	NA	NA	IP04634p, partial [Drosophila melanogaster]	3' UTR	-2.36	0.00165959	0.411	up	0.842457	-0.247325	0.212079	0.492021	down	no	23.0704	22.979	31.1086	23.5523
chr2L	2656863	2657102	240	FBgn0031443	FBtr0332513	1469	Prosbeta4R2	GO:0000502(proteasome complex);GO:0003674(molecular_function);GO:0004175(endopeptidase activity);GO:0004298(threonine-type endopeptidase activity);GO:0005634(nucleus);GO:0005737(cytoplasm);GO:0005839(proteasome core complex);GO:0006508(proteolysis);GO:0008233(peptidase activity);GO:0010498(proteasomal protein catabolic process);GO:0010499(proteasomal ubiquitin-independent protein catabolic proces…	03050(Proteasome - Drosophila melanogaster (fruit fly));03050(Proteasome - Drosophila melanogaster (fruit fly))	K02734	EC:3.4.25.1	proteasome beta4 subunit-related 2, isoform A [Drosophila melanogaster]	3' UTR	-2.14	0.00288403	1.23	up	0.935806	-0.0957183	0.470737	0.734567	down	no	33.9344	34.3738	34.3766	38.6174
chr2L	2677734	2683901	6168	FBgn0051690	FBtr0301682	0	CG31690	GO:0000030(mannosyltransferase activity);GO:0003674(molecular_function);GO:0004169(dolichyl-phosphate-mannose-protein mannosyltransferase activity);GO:0005515(protein binding);GO:0005575(cellular_component);GO:0005783(endoplasmic reticulum);GO:0006486(protein glycosylation);GO:0008150(biological_process);GO:0016020(membrane);GO:0016021(integral component of membrane);GO:0016740(transferase activi…	NA	NA	NA	uncharacterized protein Dmel_CG31690 [Drosophila melanogaster]	5' UTR	-9.83	2.51189e-11	-2.43	down	0.606628	-0.721117	0.0167752	0.0985312	down	no	0.932938	1.04158	1.34758	1.90733
chr2L	2741412	2741938	527	FBgn0031450	FBtr0089751	1426	Hrs	GO:0001933(negative regulation of protein phosphorylation);GO:0005737(cytoplasm);GO:0005768(endosome);GO:0005829(cytosol);GO:0005938(cell cortex);GO:0006886(intracellular protein transport);GO:0006887(exocytosis);GO:0006897(endocytosis);GO:0007269(neurotransmitter secretion);GO:0007275(multicellular organism development);GO:0007298(border follicle cell migration);GO:0008021(synaptic vesicle);GO:0…	04144(Endocytosis - Drosophila melanogaster (fruit fly));04145(Phagosome - Drosophila melanogaster (fruit fly));04145(Phagosome - Drosophila melanogaster (fruit fly))	K12182	NA	hepatocyte growth factor regulated tyrosine kinase substrate, isoform A [Drosophila melanogaster]	Exon (FBtr0089751/FBgn0031450, exon 5 of 6)	-5.92	2.81838e-07	0.661	up	0.989842	-0.0147293	0.794149	0.91813	down	no	11.1248	10.7878	11.0776	11.0599
chr2L	2752654	2757049	4396	FBgn0031453	FBtr0077713	0	Bacc	GO:0005634(nucleus);GO:0005654(nucleoplasm);GO:0048149(behavioral response to ethanol);GO:0048149(behavioral response to ethanol)	NA	NA	NA	bacchus, isoform B [Drosophila melanogaster]	5' UTR	-142	1e-143	-0.291	down	1.8703	0.903269	4.62474e-06	0.000116891	up	no	147.891	156.662	87.1407	75.6957
chr2L	2757557	2757975	419	FBgn0031453	FBtr0335125	5112	Bacc	GO:0005634(nucleus);GO:0005654(nucleoplasm);GO:0048149(behavioral response to ethanol);GO:0048149(behavioral response to ethanol)	NA	NA	NA	bacchus, isoform B [Drosophila melanogaster]	3' UTR	-42.7	1.58489e-44	-0.682	down	1.8703	0.903269	4.62474e-06	0.000116891	up	no	147.891	156.662	87.1407	75.6957
chr2L	2767890	2768612	723	FBgn0028398	FBtr0077717	0	Taf10	GO:0000123(histone acetyltransferase complex);GO:0005634(nucleus);GO:0005669(transcription factor TFIID complex);GO:0005737(cytoplasm);GO:0006352(DNA-templated transcription, initiation);GO:0006355(regulation of transcription, DNA-templated);GO:0006367(transcription initiation from RNA polymerase II promoter);GO:0016251(RNA polymerase II general transcription initiation factor activity);GO:005112…	03022(Basal transcription factors - Drosophila melanogaster (fruit fly))	K03134	NA	TBP-associated factor 10 [Drosophila melanogaster]	5' UTR	-6.57	6.0256e-08	-0.3	down	0.986961	-0.0189354	0.803523	0.922985	down	no	25.0241	24.6898	25.8802	24.4906
chr2L	2805351	2805560	210	FBgn0031461	FBtr0077720	90	daw	GO:0001533(cornified envelope);GO:0005125(cytokine activity);GO:0005160(transforming growth factor beta receptor binding);GO:0005576(extracellular region);GO:0005615(extracellular space);GO:0007179(transforming growth factor beta receptor signaling pathway);GO:0007411(axon guidance);GO:0008083(growth factor activity);GO:0008340(determination of adult lifespan);GO:0010469(regulation of signaling r…	NA	K04669	NA	dawdle, isoform A [Drosophila melanogaster]	5' UTR	-15	1.58489e-16	-4.25	down	1.08155	0.113102	0.758029	0.903863	up	no	3.67694	3.97995	4.07104	3.00851
chr2L	2808993	2809173	181	FBgn0031461	FBtr0077720	3732	daw	GO:0001533(cornified envelope);GO:0005125(cytokine activity);GO:0005160(transforming growth factor beta receptor binding);GO:0005576(extracellular region);GO:0005615(extracellular space);GO:0007179(transforming growth factor beta receptor signaling pathway);GO:0007411(axon guidance);GO:0008083(growth factor activity);GO:0008340(determination of adult lifespan);GO:0010469(regulation of signaling r…	NA	K04669	NA	dawdle, isoform A [Drosophila melanogaster]	5' UTR	-13.4	6.30957e-15	-1.73	down	1.08155	0.113102	0.758029	0.903863	up	no	3.67694	3.97995	4.07104	3.00851
chr2L	2809772	2809831	60	FBgn0031461	FBtr0077720	4511	daw	GO:0001533(cornified envelope);GO:0005125(cytokine activity);GO:0005160(transforming growth factor beta receptor binding);GO:0005576(extracellular region);GO:0005615(extracellular space);GO:0007179(transforming growth factor beta receptor signaling pathway);GO:0007411(axon guidance);GO:0008083(growth factor activity);GO:0008340(determination of adult lifespan);GO:0010469(regulation of signaling r…	NA	K04669	NA	dawdle, isoform A [Drosophila melanogaster]	Exon (FBtr0077720/FBgn0031461, exon 2 of 5)	-0.61	0.172187	-0.652	down	1.08155	0.113102	0.758029	0.903863	up	no	3.67694	3.97995	4.07104	3.00851
chr2L	2811927	2812136	210	FBgn0031461	FBtr0077720	6666	daw	GO:0001533(cornified envelope);GO:0005125(cytokine activity);GO:0005160(transforming growth factor beta receptor binding);GO:0005576(extracellular region);GO:0005615(extracellular space);GO:0007179(transforming growth factor beta receptor signaling pathway);GO:0007411(axon guidance);GO:0008083(growth factor activity);GO:0008340(determination of adult lifespan);GO:0010469(regulation of signaling r…	NA	K04669	NA	dawdle, isoform A [Drosophila melanogaster]	3' UTR	-1.01	0.0549541	-0.664	down	1.08155	0.113102	0.758029	0.903863	up	no	3.67694	3.97995	4.07104	3.00851
chr2L	2857223	2859628	2406	FBgn0031474	FBtr0077625	59	CG2991	GO:0005575(cellular_component);GO:0008150(biological_process);GO:0008270(zinc ion binding);GO:0016020(membrane);GO:0016021(integral component of membrane);GO:0046872(metal ion binding);GO:0046872(metal ion binding)	NA	NA	NA	uncharacterized protein Dmel_CG2991, isoform B [Drosophila melanogaster]	5' UTR	-204	1e-205	-2.91	down	0.922129	-0.11696	0.414112	0.692961	down	no	23.7931	23.7432	27.7309	23.8197
chr2L	2885929	2924953	39025	FBgn0041111	FBtr0077632	0	lilli	GO:0000915(actomyosin contractile ring assembly);GO:0003677(DNA binding);GO:0003690(double-stranded DNA binding);GO:0003700(DNA-binding transcription factor activity);GO:0005634(nucleus);GO:0006351(transcription, DNA-templated);GO:0006355(regulation of transcription, DNA-templated);GO:0007275(multicellular organism development);GO:0007365(periodic partitioning);GO:0007366(periodic partitioning by…	NA	K15194	NA	lilliputian, isoform I [Drosophila melanogaster]	5' UTR	-217	1e-219	-1.75	down	1.22934	0.297888	0.16927	0.435316	up	no	10.0893	9.8595	8.47889	7.74828
chr2L	2930122	2945420	15299	FBgn0041111	FBtr0077632	44193	lilli	GO:0000915(actomyosin contractile ring assembly);GO:0003677(DNA binding);GO:0003690(double-stranded DNA binding);GO:0003700(DNA-binding transcription factor activity);GO:0005634(nucleus);GO:0006351(transcription, DNA-templated);GO:0006355(regulation of transcription, DNA-templated);GO:0007275(multicellular organism development);GO:0007365(periodic partitioning);GO:0007366(periodic partitioning by…	NA	K15194	NA	lilliputian, isoform I [Drosophila melanogaster]	5' UTR	-16.6	3.16228e-18	-1.14	down	1.22934	0.297888	0.16927	0.435316	up	no	10.0893	9.8595	8.47889	7.74828
chr2L	2945480	2945750	271	FBgn0041111	FBtr0077632	59551	lilli	GO:0000915(actomyosin contractile ring assembly);GO:0003677(DNA binding);GO:0003690(double-stranded DNA binding);GO:0003700(DNA-binding transcription factor activity);GO:0005634(nucleus);GO:0006351(transcription, DNA-templated);GO:0006355(regulation of transcription, DNA-templated);GO:0007275(multicellular organism development);GO:0007365(periodic partitioning);GO:0007366(periodic partitioning by…	NA	K15194	NA	lilliputian, isoform I [Drosophila melanogaster]	5' UTR	-2.06	0.00354813	-0.572	down	1.22934	0.297888	0.16927	0.435316	up	no	10.0893	9.8595	8.47889	7.74828
chr2L	2946929	2947109	181	FBgn0041111	FBtr0077632	61000	lilli	GO:0000915(actomyosin contractile ring assembly);GO:0003677(DNA binding);GO:0003690(double-stranded DNA binding);GO:0003700(DNA-binding transcription factor activity);GO:0005634(nucleus);GO:0006351(transcription, DNA-templated);GO:0006355(regulation of transcription, DNA-templated);GO:0007275(multicellular organism development);GO:0007365(periodic partitioning);GO:0007366(periodic partitioning by…	NA	K15194	NA	lilliputian, isoform I [Drosophila melanogaster]	Exon (FBtr0077632/FBgn0041111, exon 5 of 13)	-2.75	0.000616595	-1	down	1.22934	0.297888	0.16927	0.435316	up	no	10.0893	9.8595	8.47889	7.74828
chr2L	2974679	2974858	180	FBgn0260639	FBtr0077641	1788	gammaTub23C	GO:0000070(mitotic sister chromatid segregation);GO:0000166(nucleotide binding);GO:0000212(meiotic spindle organization);GO:0000226(microtubule cytoskeleton organization);GO:0000242(pericentriolar material);GO:0000278(mitotic cell cycle);GO:0000930(gamma-tubulin complex);GO:0000931(gamma-tubulin large complex);GO:0003924(GTPase activity);GO:0005200(structural constituent of cytoskeleton);GO:00055…	NA	K10389	NA	gamma-Tubulin at 23C [Drosophila melanogaster]	3' UTR	-0.694	0.134586	-0.321	down	0.834911	-0.260306	0.212528	0.492338	down	no	6.0149	5.83526	6.54941	7.64391
chr2L	2989296	2989625	330	FBgn0002989	FBtr0077673	3134	okr	GO:0000166(nucleotide binding);GO:0000711(meiotic DNA repair synthesis);GO:0000724(double-strand break repair via homologous recombination);GO:0003674(molecular_function);GO:0003677(DNA binding);GO:0004386(helicase activity);GO:0005524(ATP binding);GO:0005634(nucleus);GO:0006281(DNA repair);GO:0006302(double-strand break repair);GO:0006310(DNA recombination);GO:0006338(chromatin remodeling);GO:00…	03440(Homologous recombination - Drosophila melanogaster (fruit fly))	K10875	EC:3.6.4.-	LD35220p, partial [Drosophila melanogaster]	3' UTR	-17.2	7.94328e-19	1.17	up	0.964487	-0.0521659	0.775401	0.910854	down	no	1.18714	1.64676	1.3595	1.57874
chr2L	2992985	2993164	180	FBgn0025681	FBtr0331653	115	CG3558	GO:0003674(molecular_function);GO:0005575(cellular_component);GO:0008150(biological_process);GO:0008150(biological_process)	NA	NA	NA	uncharacterized protein Dmel_CG3558, isoform B [Drosophila melanogaster]	5' UTR	-25.1	7.94328e-27	-2.21	down	0.946039	-0.0800281	0.521808	0.771618	down	no	11.2146	11.7198	11.5797	12.6629
chr2L	2999286	3014018	14733	FBgn0031488	FBtr0077646	0	CG17265	GO:0016246(RNA interference)	NA	NA	NA	uncharacterized protein Dmel_CG17265 [Drosophila melanogaster]	5' UTR	-53.9	1e-55	-1.5	down	1.40473	0.49029	0.0596937	0.235043	up	no	3.94301	4.05895	2.77989	2.91656
chr2L	3015919	3016069	151	FBgn0031488	FBtr0077646	16633	CG17265	GO:0016246(RNA interference)	NA	NA	NA	uncharacterized protein Dmel_CG17265 [Drosophila melanogaster]	3' UTR	-0.703	0.130918	0.454	up	1.40473	0.49029	0.0596937	0.235043	up	no	3.94301	4.05895	2.77989	2.91656
chr2L	3023914	3024329	416	FBgn0031492	FBtr0077648	688	CG3542	GO:0000398(mRNA splicing, via spliceosome);GO:0003723(RNA binding);GO:0005515(protein binding);GO:0005685(U1 snRNP);GO:0045292(mRNA cis splicing, via spliceosome);GO:0071004(U2-type prespliceosome);GO:0071011(precatalytic spliceosome)	03040(Spliceosome - Drosophila melanogaster (fruit fly))	K12821	NA	uncharacterized protein Dmel_CG3542 [Drosophila melanogaster]	Exon (FBtr0077648/FBgn0031492, exon 2 of 6)	-3.54	8.91251e-05	0.756	up	1.08105	0.112434	0.742605	0.895158	up	no	5.92978	5.53393	5.58469	5.01953
chr2L	3041386	3041710	325	FBgn0031500	FBtr0077654	1410	CG17221	GO:0005739(mitochondrion);GO:0016319(mushroom body development);GO:0016491(oxidoreductase activity);GO:0055114(oxidation-reduction process);GO:0055114(oxidation-reduction process)	NA	K23164	NA	uncharacterized protein Dmel_CG17221, isoform A [Drosophila melanogaster]	3' UTR	-2.28	0.00204174	0.691	up	0.872116	-0.197408	0.423067	0.69951	down	no	3.92233	5.30841	4.23057	6.35372
chr2L	3043947	3045829	1883	FBgn0042627	FBtr0077657	0	FASN2	GO:0003824(catalytic activity);GO:0004312(fatty acid synthase activity);GO:0004313([acyl-carrier-protein] S-acetyltransferase activity);GO:0004314([acyl-carrier-protein] S-malonyltransferase activity);GO:0004315(3-oxoacyl-[acyl-carrier-protein] synthase activity);GO:0004316(3-oxoacyl-[acyl-carrier-protein] reductase (NADPH) activity);GO:0004319(enoyl-[acyl-carrier-protein] reductase (NADPH, B-spe…	00061(Fatty acid biosynthesis - Drosophila melanogaster (fruit fly));01100(Metabolic pathways - Drosophila melanogaster (fruit fly));01212(Fatty acid metabolism - Drosophila melanogaster (fruit fly));01212(Fatty acid metabolism - Drosophila melanogaster (fruit fly))	K00665	EC:2.3.1.85	fatty acid synthase 2, isoform A [Drosophila melanogaster]	5' UTR	-39.9	1e-41	-1.4	down	0.671847	-0.573794	0.00132828	0.0141647	down	no	11.7512	11.8736	17.0679	18.096
chr2L	3050100	3050310	211	FBgn0042627	FBtr0077657	6153	FASN2	GO:0003824(catalytic activity);GO:0004312(fatty acid synthase activity);GO:0004313([acyl-carrier-protein] S-acetyltransferase activity);GO:0004314([acyl-carrier-protein] S-malonyltransferase activity);GO:0004315(3-oxoacyl-[acyl-carrier-protein] synthase activity);GO:0004316(3-oxoacyl-[acyl-carrier-protein] reductase (NADPH) activity);GO:0004319(enoyl-[acyl-carrier-protein] reductase (NADPH, B-spe…	00061(Fatty acid biosynthesis - Drosophila melanogaster (fruit fly));01100(Metabolic pathways - Drosophila melanogaster (fruit fly));01212(Fatty acid metabolism - Drosophila melanogaster (fruit fly));01212(Fatty acid metabolism - Drosophila melanogaster (fruit fly))	K00665	EC:2.3.1.85	fatty acid synthase 2, isoform A [Drosophila melanogaster]	Exon (FBtr0077657/FBgn0042627, exon 4 of 7)	-19	1.25893e-20	1.27	up	0.671847	-0.573794	0.00132828	0.0141647	down	no	11.7512	11.8736	17.0679	18.096
chr2L	3304100	3313353	9254	FBgn0031517	FBtr0077580	0	CG15406	GO:0005215(transporter activity);GO:0005351(carbohydrate:proton symporter activity);GO:0005355(glucose transmembrane transporter activity);GO:0005887(integral component of plasma membrane);GO:0016020(membrane);GO:0016021(integral component of membrane);GO:0022857(transmembrane transporter activity);GO:0034219(carbohydrate transmembrane transport);GO:0046323(glucose import);GO:0055085(transmembran…	NA	K08145	NA	uncharacterized protein Dmel_CG15406 [Drosophila melanogaster]	5' UTR	-41.8	1.58489e-43	-3.01	down	0.811804	-0.300796	0.0641729	0.246189	down	no	27.2979	28.3916	33.7253	34.8744
chr2L	3311532	3311682	151	FBgn0031517	FBtr0077580	2310	CG15406	GO:0005215(transporter activity);GO:0005351(carbohydrate:proton symporter activity);GO:0005355(glucose transmembrane transporter activity);GO:0005887(integral component of plasma membrane);GO:0016020(membrane);GO:0016021(integral component of membrane);GO:0022857(transmembrane transporter activity);GO:0034219(carbohydrate transmembrane transport);GO:0046323(glucose import);GO:0055085(transmembran…	NA	K08145	NA	uncharacterized protein Dmel_CG15406 [Drosophila melanogaster]	3' UTR	-1.52	0.0141254	0.483	up	0.811804	-0.300796	0.0641729	0.246189	down	no	27.2979	28.3916	33.7253	34.8744
chr2L	3326334	3326637	304	FBgn0053281	FBtr0077584	2097	CG33281	GO:0005215(transporter activity);GO:0005351(carbohydrate:proton symporter activity);GO:0005355(glucose transmembrane transporter activity);GO:0005887(integral component of plasma membrane);GO:0016020(membrane);GO:0016021(integral component of membrane);GO:0022857(transmembrane transporter activity);GO:0034219(carbohydrate transmembrane transport);GO:0046323(glucose import);GO:0055085(transmembran…	NA	K08145	NA	uncharacterized protein Dmel_CG33281 [Drosophila melanogaster]	3' UTR	-2.03	0.00389045	0.243	up	0.476941	-1.06812	6.62082e-06	0.000162113	down	yes	16.6437	17.0846	26.8066	43.9114
chr2L	3410909	3411199	291	FBgn0031530	FBtr0077592	11758	Pgant2	GO:0000139(Golgi membrane);GO:0004653(polypeptide N-acetylgalactosaminyltransferase activity);GO:0005794(Golgi apparatus);GO:0005795(Golgi stack);GO:0006486(protein glycosylation);GO:0009312(oligosaccharide biosynthetic process);GO:0016020(membrane);GO:0016021(integral component of membrane);GO:0016740(transferase activity);GO:0016757(transferase activity, transferring glycosyl groups);GO:0030246…	00512(Mucin type O-glycan biosynthesis - Drosophila melanogaster (fruit fly));01100(Metabolic pathways - Drosophila melanogaster (fruit fly));01100(Metabolic pathways - Drosophila melanogaster (fruit fly))	K00710	EC:2.4.1.41	PREDICTED: polypeptide N-acetylgalactosaminyltransferase 2 [Drosophila eugracilis]	3' UTR	-17.6	3.16228e-19	0.481	up	1.02343	0.0334077	0.985081	0.996528	up	no	7.36363	7.76714	7.62713	7.1573
chr2L	3451957	3452106	150	FBgn0031534	FBtr0077517	2274	Snx1	GO:0005768(endosome);GO:0005829(cytosol);GO:0006886(intracellular protein transport);GO:0006897(endocytosis);GO:0008565(protein transporter activity);GO:0010008(endosome membrane);GO:0016050(vesicle organization);GO:0019898(extrinsic component of membrane);GO:0030904(retromer complex);GO:0030905(retromer, tubulation complex);GO:0032266(phosphatidylinositol-3-phosphate binding);GO:0035091(phosphat…	04144(Endocytosis - Drosophila melanogaster (fruit fly));04144(Endocytosis - Drosophila melanogaster (fruit fly))	K17917	NA	sorting nexin 1, isoform B [Drosophila melanogaster]	3' UTR	-0.691	0.135831	0.267	up	0.978077	-0.0319804	0.719461	0.884656	down	no	20.8257	21.2969	19.4068	23.6599
chr2L	3472067	3472364	298	FBgn0051776	FBtr0077522	1885	CG31776	GO:0000139(Golgi membrane);GO:0004653(polypeptide N-acetylgalactosaminyltransferase activity);GO:0005794(Golgi apparatus);GO:0006486(protein glycosylation);GO:0009312(oligosaccharide biosynthetic process);GO:0016020(membrane);GO:0016021(integral component of membrane);GO:0016740(transferase activity);GO:0016757(transferase activity, transferring glycosyl groups);GO:0030246(carbohydrate binding);G…	00512(Mucin type O-glycan biosynthesis - Drosophila melanogaster (fruit fly));01100(Metabolic pathways - Drosophila melanogaster (fruit fly))	K00710	EC:2.4.1.41	uncharacterized protein Dmel_CG31776 [Drosophila melanogaster]	3' UTR	-1.36	0.0213796	0.423	up	1.30116	0.379798	0.221895	0.504377	up	no	3.69734	3.27335	2.52841	2.82888
chr2L	3519677	3519917	241	FBgn0031546	FBtr0333251	0	CG8851	NA	NA	NA	NA	uncharacterized protein Dmel_CG8851, isoform C [Drosophila melanogaster]	5' UTR	-1.22	0.0316228	0.871	up	1.06352	0.0888532	0.786806	0.914312	up	no	52.6159	50.9609	53.6661	43.7241
chr2L	3527168	3527588	421	FBgn0031548	FBtr0089937	2037	CG8852	GO:0003674(molecular_function);GO:0005515(protein binding);GO:0005575(cellular_component);GO:0008150(biological_process);GO:0016020(membrane);GO:0016021(integral component of membrane)	NA	NA	NA	uncharacterized protein Dmel_CG8852 [Drosophila melanogaster]	3' UTR	-0.925	0.0691831	0.282	up	0.917921	-0.123558	0.488149	0.747741	down	no	6.86439	6.76921	6.5208	8.33189
chr2L	3539888	3539947	60	FBgn0024244	FBtr0077530	641	drm	GO:0000122(negative regulation of transcription by RNA polymerase II);GO:0000977(RNA polymerase II regulatory region sequence-specific DNA binding);GO:0003676(nucleic acid binding);GO:0003677(DNA binding);GO:0005515(protein binding);GO:0005634(nucleus);GO:0006351(transcription, DNA-templated);GO:0007275(multicellular organism development);GO:0007366(periodic partitioning by pair rule gene);GO:000…	NA	K22535	NA	drumstick, isoform A [Drosophila melanogaster]	5' UTR	-2.07	0.00346737	-0.584	down	1.3869	0.471867	0.0534313	0.219054	up	no	17.98	16.8382	15.2439	9.8611
chr2L	3545103	3545583	481	FBgn0024244	FBtr0077530	5856	drm	GO:0000122(negative regulation of transcription by RNA polymerase II);GO:0000977(RNA polymerase II regulatory region sequence-specific DNA binding);GO:0003676(nucleic acid binding);GO:0003677(DNA binding);GO:0005515(protein binding);GO:0005634(nucleus);GO:0006351(transcription, DNA-templated);GO:0007275(multicellular organism development);GO:0007366(periodic partitioning by pair rule gene);GO:000…	NA	K22535	NA	drumstick, isoform A [Drosophila melanogaster]	5' UTR	-6.77	3.80189e-08	-0.369	down	1.3869	0.471867	0.0534313	0.219054	up	no	17.98	16.8382	15.2439	9.8611
chr2L	3547644	3548123	480	FBgn0024244	FBtr0077530	8397	drm	GO:0000122(negative regulation of transcription by RNA polymerase II);GO:0000977(RNA polymerase II regulatory region sequence-specific DNA binding);GO:0003676(nucleic acid binding);GO:0003677(DNA binding);GO:0005515(protein binding);GO:0005634(nucleus);GO:0006351(transcription, DNA-templated);GO:0007275(multicellular organism development);GO:0007366(periodic partitioning by pair rule gene);GO:000…	NA	K22535	NA	drumstick, isoform A [Drosophila melanogaster]	3' UTR	-5.68	5.01187e-07	-0.547	down	1.3869	0.471867	0.0534313	0.219054	up	no	17.98	16.8382	15.2439	9.8611
chr2L	3548243	3548423	181	FBgn0024244	FBtr0077530	8996	drm	GO:0000122(negative regulation of transcription by RNA polymerase II);GO:0000977(RNA polymerase II regulatory region sequence-specific DNA binding);GO:0003676(nucleic acid binding);GO:0003677(DNA binding);GO:0005515(protein binding);GO:0005634(nucleus);GO:0006351(transcription, DNA-templated);GO:0007275(multicellular organism development);GO:0007366(periodic partitioning by pair rule gene);GO:000…	NA	K22535	NA	drumstick, isoform A [Drosophila melanogaster]	3' UTR	-0.491	0.247742	0.33	up	1.3869	0.471867	0.0534313	0.219054	up	no	17.98	16.8382	15.2439	9.8611
chr2L	3576505	3576623	119	FBgn0264363	FBtr0332222	295	CG43815	GO:0003674(molecular_function);GO:0005575(cellular_component);GO:0008150(biological_process)	NA	NA	NA	LOW QUALITY PROTEIN: uncharacterized protein Dyak_GE28123 [Drosophila yakuba]	3' UTR	-0.404	0.325837	0.482	up	0.499928	-1.00021	1	1	down	no	1.4297	0.3758	2.21659	1.39492
chr2L	3662745	3663283	539	FBgn0085369	FBtr0302391	0	Drgx	GO:0000977(RNA polymerase II regulatory region sequence-specific DNA binding);GO:0000981(DNA-binding transcription factor activity, RNA polymerase II-specific);GO:0003677(DNA binding);GO:0005634(nucleus);GO:0006355(regulation of transcription, DNA-templated);GO:0006357(regulation of transcription by RNA polymerase II);GO:0007275(multicellular organism development);GO:0043565(sequence-specific DNA…	NA	NA	NA	dorsal root ganglia homeobox, isoform E [Drosophila melanogaster]	5' UTR	-60.2	3.98107e-62	-4.77	down	1.17561	0.233404	0.50496	0.759263	up	no	2.18338	1.92323	1.94918	1.54401
chr2L	3701826	3702248	423	FBgn0262621	FBtr0305483	0	CG43145	GO:0004867(serine-type endopeptidase inhibitor activity);GO:0010951(negative regulation of endopeptidase activity)	NA	NA	NA	uncharacterized protein Dmel_CG43145 [Drosophila melanogaster]	5' UTR	-8.67	4.16869e-10	0.553	up	1.54994	0.632216	0.0409115	0.18256	up	no	22.3477	24.3292	18.4095	11.7058
chr2L	3702808	3702947	140	FBgn0265370	FBtr0339573	194	lncRNA:CR44311	NA	NA	NA	NA		Exon (FBtr0339573/FBgn0265370, exon 1 of 1)	-0.421	0.308319	0.168	up	1.74197	0.800719	0.0302172	0.14738	up	no	8.01297	8.37654	4.1646	5.24401
chr2L	3716571	3716810	240	FBgn0031566	FBtr0077537	3211	CG2818	GO:0005623(cell);GO:0006629(lipid metabolic process);GO:0008081(phosphoric diester hydrolase activity);GO:0008889(glycerophosphodiester phosphodiesterase activity);GO:0016787(hydrolase activity);GO:0030246(carbohydrate binding);GO:0030643(cellular phosphate ion homeostasis);GO:0046475(glycerophospholipid catabolic process);GO:0047389(glycerophosphocholine phosphodiesterase activity);GO:2001070(st…	00564(Glycerophospholipid metabolism - Drosophila melanogaster (fruit fly));00564(Glycerophospholipid metabolism - Drosophila melanogaster (fruit fly))	K18695	EC:3.1.4.2	glycerophosphocholine phosphodiesterase GPCPD1 isoform X2 [Drosophila erecta]	3' UTR	-4.28	1.44544e-05	-0.468	down	1.02917	0.0414746	0.982968	0.995978	up	no	11.909	11.7235	11.9666	10.9962
chr2L	3718185	3718335	151	FBgn0003386	FBtr0089274	0	Shaw	GO:0005216(ion channel activity);GO:0005244(voltage-gated ion channel activity);GO:0005249(voltage-gated potassium channel activity);GO:0005251(delayed rectifier potassium channel activity);GO:0005267(potassium channel activity);GO:0005515(protein binding);GO:0005886(plasma membrane);GO:0006811(ion transport);GO:0006813(potassium ion transport);GO:0008076(voltage-gated potassium channel complex);…	NA	K04887	NA	shaker cognate w, isoform C [Drosophila melanogaster]	5' UTR	-3.01	0.000331131	-1.06	down	1.35782	0.441292	0.117825	0.356444	up	no	6.66487	3.95284	3.80601	4.01366
chr2L	3729025	3729145	121	FBgn0003386	FBtr0332184	10840	Shaw	GO:0005216(ion channel activity);GO:0005244(voltage-gated ion channel activity);GO:0005249(voltage-gated potassium channel activity);GO:0005251(delayed rectifier potassium channel activity);GO:0005267(potassium channel activity);GO:0005515(protein binding);GO:0005886(plasma membrane);GO:0006811(ion transport);GO:0006813(potassium ion transport);GO:0008076(voltage-gated potassium channel complex);…	NA	K04887	NA	shaker cognate w, isoform C [Drosophila melanogaster]	3' UTR	-0.407	0.322107	-1.5	down	1.35782	0.441292	0.117825	0.356444	up	no	6.66487	3.95284	3.80601	4.01366
chr2L	3730466	3745396	14931	FBgn0031568	FBtr0321291	0	CG10019	GO:0005215(transporter activity);GO:0016020(membrane);GO:0016021(integral component of membrane);GO:0034220(ion transmembrane transport);GO:0055085(transmembrane transport);GO:0055085(transmembrane transport)	NA	NA	NA	uncharacterized protein Dmel_CG10019, isoform B [Drosophila melanogaster]	5' UTR	-12.4	6.30957e-14	-2.52	down	0.997062	-0.00424542	0.866386	0.94944	down	no	1.79275	2.18534	2.11922	1.87059
chr2L	3771700	3772469	770	FBgn0004893	FBtr0077490	0	bowl	GO:0000122(negative regulation of transcription by RNA polymerase II);GO:0000977(RNA polymerase II regulatory region sequence-specific DNA binding);GO:0000981(DNA-binding transcription factor activity, RNA polymerase II-specific);GO:0003676(nucleic acid binding);GO:0005634(nucleus);GO:0006351(transcription, DNA-templated);GO:0007275(multicellular organism development);GO:0007362(terminal region d…	NA	K09215	NA	brother of odd with entrails limited, isoform C [Drosophila melanogaster]	5' UTR	-72.2	3.16228e-74	-3.72	down	1.36433	0.448189	0.0287263	0.14327	up	no	12.2106	12.7385	9.11516	9.17162
chr2L	3772528	3779130	6603	FBgn0004893	FBtr0077493	0	bowl	GO:0000122(negative regulation of transcription by RNA polymerase II);GO:0000977(RNA polymerase II regulatory region sequence-specific DNA binding);GO:0000981(DNA-binding transcription factor activity, RNA polymerase II-specific);GO:0003676(nucleic acid binding);GO:0005634(nucleus);GO:0006351(transcription, DNA-templated);GO:0007275(multicellular organism development);GO:0007362(terminal region d…	NA	K09215	NA	brother of odd with entrails limited, isoform C [Drosophila melanogaster]	5' UTR	-56.2	3.98107e-58	-2.45	down	1.36433	0.448189	0.0287263	0.14327	up	no	12.2106	12.7385	9.11516	9.17162
chr2L	3779745	3780313	569	FBgn0004893	FBtr0077490	8045	bowl	GO:0000122(negative regulation of transcription by RNA polymerase II);GO:0000977(RNA polymerase II regulatory region sequence-specific DNA binding);GO:0000981(DNA-binding transcription factor activity, RNA polymerase II-specific);GO:0003676(nucleic acid binding);GO:0005634(nucleus);GO:0006351(transcription, DNA-templated);GO:0007275(multicellular organism development);GO:0007362(terminal region d…	NA	K09215	NA	brother of odd with entrails limited, isoform C [Drosophila melanogaster]	Exon (FBtr0077490/FBgn0004893, exon 3 of 4)	-17.9	1.99526e-19	-1.85	down	1.36433	0.448189	0.0287263	0.14327	up	no	12.2106	12.7385	9.11516	9.17162
chr2L	3786199	3786343	145	FBgn0051958	FBtr0445666	461	CR31958	NA	NA	NA	NA	PREDICTED: neo-calmodulin [Drosophila eugracilis]	Exon (FBtr0445666/FBgn0051958, exon 1 of 1)	-1.02	0.0549541	0.589	up	0.710395	-0.493306	0.045503	0.196396	down	no	9.74099	10.0014	12.5358	15.255
chr2L	3787167	3790773	3607	FBgn0031571	FBtr0077496	0	bark	GO:0005044(scavenger receptor activity);GO:0005886(plasma membrane);GO:0005912(adherens junction);GO:0005918(septate junction);GO:0005923(bicellular tight junction);GO:0006898(receptor-mediated endocytosis);GO:0016020(membrane);GO:0016021(integral component of membrane);GO:0030054(cell junction);GO:0030246(carbohydrate binding);GO:0034976(response to endoplasmic reticulum stress);GO:0035002(liqui…	NA	NA	NA	bark beetle, isoform B [Drosophila melanogaster]	5' UTR	-19.5	3.98107e-21	-2.68	down	1.09544	0.131509	0.619203	0.831677	up	no	5.97482	5.81645	5.11073	5.65324
chr2L	3805766	3806816	1051	FBgn0021800	FBtr0077497	2221	Reph	GO:0003674(molecular_function);GO:0005575(cellular_component);GO:0005737(cytoplasm);GO:0007422(peripheral nervous system development);GO:0048013(ephrin receptor signaling pathway);GO:0048013(ephrin receptor signaling pathway)	NA	NA	NA	regulator of eph expression, isoform B [Drosophila melanogaster]	5' UTR	-58.1	6.30957e-60	-1.71	down	0.973845	-0.0382367	0.68515	0.868066	down	no	15.1748	15.7352	17.0836	14.6566
chr2L	3808122	3808541	420	FBgn0021800	FBtr0077497	4577	Reph	GO:0003674(molecular_function);GO:0005575(cellular_component);GO:0005737(cytoplasm);GO:0007422(peripheral nervous system development);GO:0048013(ephrin receptor signaling pathway);GO:0048013(ephrin receptor signaling pathway)	NA	NA	NA	regulator of eph expression, isoform B [Drosophila melanogaster]	3' UTR	-12	1.58489e-13	-0.621	down	0.973845	-0.0382367	0.68515	0.868066	down	no	15.1748	15.7352	17.0836	14.6566
chr2L	3808751	3809411	661	FBgn0021800	FBtr0077497	5206	Reph	GO:0003674(molecular_function);GO:0005575(cellular_component);GO:0005737(cytoplasm);GO:0007422(peripheral nervous system development);GO:0048013(ephrin receptor signaling pathway);GO:0048013(ephrin receptor signaling pathway)	NA	NA	NA	regulator of eph expression, isoform B [Drosophila melanogaster]	3' UTR	-2.84	0.000489779	-0.187	down	0.973845	-0.0382367	0.68515	0.868066	down	no	15.1748	15.7352	17.0836	14.6566
chr2L	3836840	3837285	446	FBgn0004567	FBtr0077500	0	slp2	GO:0000981(DNA-binding transcription factor activity, RNA polymerase II-specific);GO:0003677(DNA binding);GO:0003700(DNA-binding transcription factor activity);GO:0005634(nucleus);GO:0006351(transcription, DNA-templated);GO:0006355(regulation of transcription, DNA-templated);GO:0007275(multicellular organism development);GO:0007367(segment polarity determination);GO:0009653(anatomical structure m…	04068(FoxO signaling pathway - Drosophila melanogaster (fruit fly))	K09385	NA	sloppy paired 2 [Drosophila melanogaster]	5' UTR	-10.5	6.30957e-12	-1.61	down	1.33161	0.413169	0.237988	0.524145	up	no	1.55467	1.96167	1.31556	1.32512
chr2L	3837463	3837671	209	FBgn0004567	FBtr0077500	623	slp2	GO:0000981(DNA-binding transcription factor activity, RNA polymerase II-specific);GO:0003677(DNA binding);GO:0003700(DNA-binding transcription factor activity);GO:0005634(nucleus);GO:0006351(transcription, DNA-templated);GO:0006355(regulation of transcription, DNA-templated);GO:0007275(multicellular organism development);GO:0007367(segment polarity determination);GO:0009653(anatomical structure m…	04068(FoxO signaling pathway - Drosophila melanogaster (fruit fly))	K09385	NA	sloppy paired 2 [Drosophila melanogaster]	Exon (FBtr0077500/FBgn0004567, exon 1 of 1)	-1.15	0.0380189	-0.729	down	1.33161	0.413169	0.237988	0.524145	up	no	1.55467	1.96167	1.31556	1.32512
chr2L	3837731	3837820	90	FBgn0004567	FBtr0077500	891	slp2	GO:0000981(DNA-binding transcription factor activity, RNA polymerase II-specific);GO:0003677(DNA binding);GO:0003700(DNA-binding transcription factor activity);GO:0005634(nucleus);GO:0006351(transcription, DNA-templated);GO:0006355(regulation of transcription, DNA-templated);GO:0007275(multicellular organism development);GO:0007367(segment polarity determination);GO:0009653(anatomical structure m…	04068(FoxO signaling pathway - Drosophila melanogaster (fruit fly))	K09385	NA	sloppy paired 2 [Drosophila melanogaster]	Exon (FBtr0077500/FBgn0004567, exon 1 of 1)	-0.562	0.199067	-0.595	down	1.33161	0.413169	0.237988	0.524145	up	no	1.55467	1.96167	1.31556	1.32512
chr2L	3839066	3839185	120	FBgn0004567	FBtr0077500	2226	slp2	GO:0000981(DNA-binding transcription factor activity, RNA polymerase II-specific);GO:0003677(DNA binding);GO:0003700(DNA-binding transcription factor activity);GO:0005634(nucleus);GO:0006351(transcription, DNA-templated);GO:0006355(regulation of transcription, DNA-templated);GO:0007275(multicellular organism development);GO:0007367(segment polarity determination);GO:0009653(anatomical structure m…	04068(FoxO signaling pathway - Drosophila melanogaster (fruit fly))	K09385	NA	sloppy paired 2 [Drosophila melanogaster]	3' UTR	-0.425	0.304789	-0.425	down	1.33161	0.413169	0.237988	0.524145	up	no	1.55467	1.96167	1.31556	1.32512
chr2L	3867697	3868534	838	FBgn0031575	FBtr0077504	0	Cep97	GO:0000242(pericentriolar material);GO:0005515(protein binding);GO:0007099(centriole replication);GO:1903723(negative regulation of centriole elongation);GO:1903723(negative regulation of centriole elongation)	NA	K16717	NA	centrosomal protein 97kDa, isoform B [Drosophila melanogaster]	5' UTR	-6.8	3.46737e-08	0.738	up	0.8514	-0.232091	0.13125	0.378245	down	no	22.2487	22.6756	26.2938	26.4715
chr2L	4005282	4005670	389	FBgn0031579	FBtr0077505	298	CG15422	NA	NA	NA	NA	uncharacterized protein Dmel_CG15422 [Drosophila melanogaster]	3' UTR	-9.75	3.16228e-11	-0.537	down	0.659322	-0.600944	0.0228879	0.122535	down	no	15.0956	14.579	16.8295	28.1783
chr2L	4008799	4009090	292	FBgn0264296	FBtr0331499	146	CG43774	GO:0003674(molecular_function);GO:0005575(cellular_component);GO:0008150(biological_process)	NA	NA	NA	uncharacterized protein Dmel_CG43774 [Drosophila melanogaster]	3' UTR	-8.39	8.12831e-10	-0.882	down	0.468595	-1.09359	0.000160545	0.00248947	down	yes	7.29893	6.91484	13.263	17.0697
chr2L	4031377	4032752	1376	FBgn0000547	FBtr0077465	0	ed	GO:0002009(morphogenesis of an epithelium);GO:0005154(epidermal growth factor receptor binding);GO:0005515(protein binding);GO:0005769(early endosome);GO:0005886(plasma membrane);GO:0005887(integral component of plasma membrane);GO:0005912(adherens junction);GO:0005913(cell-cell adherens junction);GO:0005915(zonula adherens);GO:0005938(cell cortex);GO:0007156(homophilic cell adhesion via plasma m…	04391(Hippo signaling pathway - fly - Drosophila melanogaster (fruit fly));04391(Hippo signaling pathway - fly - Drosophila melanogaster (fruit fly))	K16680	NA	echinoid, isoform A [Drosophila melanogaster]	5' UTR	-238	1e-239	-3.09	down	0.920515	-0.119486	0.410966	0.69037	down	no	20.2468	20.7523	23.7944	20.745
chr2L	4100894	4107500	6607	FBgn0000547	FBtr0077465	69517	ed	GO:0002009(morphogenesis of an epithelium);GO:0005154(epidermal growth factor receptor binding);GO:0005515(protein binding);GO:0005769(early endosome);GO:0005886(plasma membrane);GO:0005887(integral component of plasma membrane);GO:0005912(adherens junction);GO:0005913(cell-cell adherens junction);GO:0005915(zonula adherens);GO:0005938(cell cortex);GO:0007156(homophilic cell adhesion via plasma m…	04391(Hippo signaling pathway - fly - Drosophila melanogaster (fruit fly));04391(Hippo signaling pathway - fly - Drosophila melanogaster (fruit fly))	K16680	NA	echinoid, isoform A [Drosophila melanogaster]	Exon (FBtr0077465/FBgn0000547, exon 7 of 9)	-4.48	9.12011e-06	0.414	up	0.920515	-0.119486	0.410966	0.69037	down	no	20.2468	20.7523	23.7944	20.745
chr2L	4115301	4115749	449	FBgn0000547	FBtr0334265	83924	ed	GO:0002009(morphogenesis of an epithelium);GO:0005154(epidermal growth factor receptor binding);GO:0005515(protein binding);GO:0005769(early endosome);GO:0005886(plasma membrane);GO:0005887(integral component of plasma membrane);GO:0005912(adherens junction);GO:0005913(cell-cell adherens junction);GO:0005915(zonula adherens);GO:0005938(cell cortex);GO:0007156(homophilic cell adhesion via plasma m…	04391(Hippo signaling pathway - fly - Drosophila melanogaster (fruit fly));04391(Hippo signaling pathway - fly - Drosophila melanogaster (fruit fly))	K16680	NA	echinoid, isoform A [Drosophila melanogaster]	3' UTR	-20.4	5.01187e-22	-0.508	down	0.920515	-0.119486	0.410966	0.69037	down	no	20.2468	20.7523	23.7944	20.745
chr2L	4188570	4189284	715	FBgn0040102	FBtr0077469	447	lectin-24Db	GO:0005534(galactose binding);GO:0005537(mannose binding);GO:0030246(carbohydrate binding);GO:0042806(fucose binding)	NA	NA	NA	lectin-24Db [Drosophila melanogaster]	3' UTR	-1.65	0.0102329	-0.144	down	0.899086	-0.153469	0.432515	0.70645	down	no	13.0131	11.9053	11.9281	15.7871
chr2L	4283148	4295440	12293	FBgn0010473	FBtr0089268	0	tutl	GO:0005515(protein binding);GO:0016020(membrane);GO:0016021(integral component of membrane);GO:0016021(integral component of membrane)	NA	K22656	NA	turtle, isoform D [Drosophila melanogaster]	5' UTR	-59	6.30957e-61	-1.84	down	0.789786	-0.340465	0.0492338	0.207328	down	no	4.57508	4.51182	5.1982	6.30732
chr2L	4324554	4329142	4589	FBgn0028482	FBtr0077425	0	bdl	GO:0005515(protein binding);GO:0005886(plasma membrane);GO:0005887(integral component of plasma membrane);GO:0007155(cell adhesion);GO:0007156(homophilic cell adhesion via plasma membrane adhesion molecules);GO:0007158(neuron cell-cell adhesion);GO:0007399(nervous system development);GO:0007411(axon guidance);GO:0008366(axon ensheathment);GO:0016020(membrane);GO:0016021(integral component of memb…	NA	NA	NA	borderless [Drosophila melanogaster]	5' UTR	-434	0	-3.67	down	0.724646	-0.464652	0.0127824	0.080388	down	no	30.3613	30.5199	37.3338	46.6813
chr2L	4331470	4331830	361	FBgn0028482	FBtr0077425	6916	bdl	GO:0005515(protein binding);GO:0005886(plasma membrane);GO:0005887(integral component of plasma membrane);GO:0007155(cell adhesion);GO:0007156(homophilic cell adhesion via plasma membrane adhesion molecules);GO:0007158(neuron cell-cell adhesion);GO:0007399(nervous system development);GO:0007411(axon guidance);GO:0008366(axon ensheathment);GO:0016020(membrane);GO:0016021(integral component of memb…	NA	NA	NA	borderless [Drosophila melanogaster]	3' UTR	-4.96	2.81838e-06	0.204	up	0.724646	-0.464652	0.0127824	0.080388	down	no	30.3613	30.5199	37.3338	46.6813
chr2L	4333913	4334183	271	FBgn0020762	FBtr0077426	0	Atet	GO:0000166(nucleotide binding);GO:0005524(ATP binding);GO:0005886(plasma membrane);GO:0005887(integral component of plasma membrane);GO:0016020(membrane);GO:0016021(integral component of membrane);GO:0016787(hydrolase activity);GO:0016887(ATPase activity);GO:0017127(cholesterol transporter activity);GO:0034041(sterol-transporting ATPase activity);GO:0042626(ATPase activity, coupled to transmembra…	NA	NA	NA	ABC transporter expressed in trachea, isoform C [Drosophila melanogaster]	5' UTR	-22.1	7.94328e-24	-1.56	down	0.972759	-0.0398463	0.680288	0.867123	down	no	19.5571	19.113	19.5773	20.1757
chr2L	4345177	4345416	240	FBgn0020762	FBtr0077426	11264	Atet	GO:0000166(nucleotide binding);GO:0005524(ATP binding);GO:0005886(plasma membrane);GO:0005887(integral component of plasma membrane);GO:0016020(membrane);GO:0016021(integral component of membrane);GO:0016787(hydrolase activity);GO:0016887(ATPase activity);GO:0017127(cholesterol transporter activity);GO:0034041(sterol-transporting ATPase activity);GO:0042626(ATPase activity, coupled to transmembra…	NA	NA	NA	ABC transporter expressed in trachea, isoform C [Drosophila melanogaster]	3' UTR	-2.92	0.00040738	0.268	up	0.972759	-0.0398463	0.680288	0.867123	down	no	19.5571	19.113	19.5773	20.1757
chr2L	4349342	4349685	344	FBgn0265910	FBtr0342834	170	lncRNA:CR44699	NA	NA	NA	NA		Exon (FBtr0342834/FBgn0265910, exon 1 of 2)	-0.347	0.396278	0.252	up	2.10674	1.07501	1	1	up	no	1.10044	0.896286	0.542166	0.405613
chr2L	4363175	4372469	9295	FBgn0026319	FBtr0077429	0	Traf4	GO:0001654(eye development);GO:0003384(apical constriction involved in gastrulation);GO:0005164(tumor necrosis factor receptor binding);GO:0005515(protein binding);GO:0005737(cytoplasm);GO:0007165(signal transduction);GO:0007250(activation of NF-kappaB-inducing kinase activity);GO:0007370(ventral furrow formation);GO:0007391(dorsal closure);GO:0008270(zinc ion binding);GO:0031625(ubiquitin protei…	04214(Apoptosis - fly - Drosophila melanogaster (fruit fly));04214(Apoptosis - fly - Drosophila melanogaster (fruit fly))	K09848	NA	TNF-receptor-associated factor 4, isoform A [Drosophila melanogaster]	5' UTR	-434	0	-5.3	down	1.09843	0.135441	0.63813	0.842324	up	no	7.14435	6.8651	6.83194	5.92213
chr2L	4400367	4400487	121	FBgn0022153	FBtr0331447	6171	l(2)k05819	GO:0003674(molecular_function);GO:0005575(cellular_component);GO:0008150(biological_process);GO:0016020(membrane);GO:0016021(integral component of membrane);GO:0016021(integral component of membrane)	NA	NA	NA	lethal (2) k05819, isoform A [Drosophila melanogaster]	3' UTR	-0.791	0.102094	-2.45	down	1.0358	0.0507463	0.942909	0.981215	up	no	7.00424	6.60305	7.46534	5.67164
chr2L	4402873	4403142	270	FBgn0053003	FBtr0077434	1920	CG33003	GO:0003674(molecular_function);GO:0005575(cellular_component);GO:0008150(biological_process);GO:0016020(membrane);GO:0016021(integral component of membrane);GO:0016021(integral component of membrane)	NA	NA	NA	uncharacterized protein Dmel_CG33003, isoform A [Drosophila melanogaster]	3' UTR	-1.01	0.0549541	-2.87	down	2.25117	1.17067	1	1	up	no	0.118494	0.142308	0.023632	0.09222
chr2L	4434693	4435057	365	FBgn0031602	FBtr0331436	5089	CG15431	GO:0003674(molecular_function);GO:0005575(cellular_component);GO:0008150(biological_process);GO:0016020(membrane);GO:0016021(integral component of membrane);GO:0016021(integral component of membrane)	NA	NA	NA	uncharacterized protein Dmel_CG15431, isoform A [Drosophila melanogaster]	3' UTR	-15.7	2.51189e-17	0.4	up	0.854165	-0.227413	0.246695	0.533966	down	no	2.24343	2.20464	2.67236	2.53515
chr2L	4434693	4435057	365	FBgn0031602	FBtr0331436	5089	CG15431	GO:0003674(molecular_function);GO:0005575(cellular_component);GO:0008150(biological_process);GO:0016020(membrane);GO:0016021(integral component of membrane);GO:0016021(integral component of membrane)	NA	NA	NA	uncharacterized protein Dmel_CG15431, isoform A [Drosophila melanogaster]	3' UTR	-15.7	2.51189e-17	0.401	up	0.854165	-0.227413	0.246695	0.533966	down	no	2.24343	2.20464	2.67236	2.53515
chr2L	4446440	4446765	326	FBgn0025684	FBtr0077456	1870	MFS18	GO:0006820(anion transport);GO:0016020(membrane);GO:0016021(integral component of membrane);GO:0022857(transmembrane transporter activity);GO:0055085(transmembrane transport)	NA	K12303	NA	major facilitator superfamily transporter 18 [Drosophila melanogaster]	3' UTR	-1.12	0.0416869	0.271	up	0.864359	-0.210297	0.280953	0.570089	down	no	7.24094	7.32016	8.17943	8.66669
chr2L	4467662	4468022	361	FBgn0011603	FBtr0077447	5170	ine	GO:0005034(osmosensor activity);GO:0005215(transporter activity);GO:0005328(neurotransmitter:sodium symporter activity);GO:0005886(plasma membrane);GO:0005887(integral component of plasma membrane);GO:0006836(neurotransmitter transport);GO:0007275(multicellular organism development);GO:0007399(nervous system development);GO:0009414(response to water deprivation);GO:0015293(symporter activity);GO:…	NA	K05039	NA	inebriated, isoform B [Drosophila melanogaster]	3' UTR	-1.09	0.0446684	-0.478	down	0.948322	-0.0765509	0.561845	0.796076	down	no	10.5642	10.7297	10.0836	12.3707
chr2L	4620035	4620423	389	FBgn0265820	FBtr0342652	448	lncRNA:CR44609	NA	NA	NA	NA		Exon (FBtr0342652/FBgn0265820, exon 1 of 2)	-1.28	0.0269153	1.36	up	0.845935	-0.241381	1	1	down	no	0.301607	0.195868	0.225078	0.362999
chr2L	4652686	4652892	207	FBgn0031619	FBtr0100560	1283	CG3355	GO:0004252(serine-type endopeptidase activity);GO:0005615(extracellular space);GO:0006508(proteolysis);GO:0008233(peptidase activity);GO:0008236(serine-type peptidase activity);GO:0016787(hydrolase activity);GO:0016787(hydrolase activity)	NA	NA	NA	MIP25735p, partial [Drosophila melanogaster]	3' UTR	-0.646	0.154882	-2.66	down	-inf	-inf	1	1	down	no	0	0	0.0689715	0.0403237
chr2L	4687024	4687232	209	FBgn0031620	FBtr0077377	4347	CG11929	NA	NA	NA	NA	uncharacterized protein Dmel_CG11929, isoform B [Drosophila melanogaster]	3' UTR	-4.21	1.7378e-05	-0.614	down	1.1879	0.248413	0.264928	0.553197	up	no	36.835	37.4571	31.7261	30.8147
chr2L	4694721	4705804	11084	FBgn0031623	FBtr0077420	0	Taf12L	GO:0000124(SAGA complex);GO:0001102(RNA polymerase II activating transcription factor binding);GO:0001673(male germ cell nucleus);GO:0003677(DNA binding);GO:0004402(histone acetyltransferase activity);GO:0005669(transcription factor TFIID complex);GO:0006352(DNA-templated transcription, initiation);GO:0006367(transcription initiation from RNA polymerase II promoter);GO:0016573(histone acetylation…	03022(Basal transcription factors - Drosophila melanogaster (fruit fly))	K03126	NA	TBP-associated factor 30kD subunit alpha-2 [Drosophila melanogaster]	5' UTR	-60	6.30957e-62	-3.61	down	1.50634	0.591046	0.021302	0.115908	up	no	24.9424	24.6002	18.1504	14.739
chr2L	4720675	4721003	329	FBgn0085380	FBtr0112561	25954	CG34351	NA	NA	NA	NA	uncharacterized protein Dmel_CG34351, isoform D [Drosophila melanogaster]	3' UTR	-3.3	0.000158489	0.51	up	1.13571	0.183597	0.505206	0.759263	up	no	6.01949	5.94279	5.57195	4.96091
chr2L	4794579	4795238	660	FBgn0031628	FBtr0077381	0	CG3294	GO:0000398(mRNA splicing, via spliceosome);GO:0003676(nucleic acid binding);GO:0003723(RNA binding);GO:0003729(mRNA binding);GO:0005681(spliceosomal complex);GO:0030628(pre-mRNA 3'-splice site binding);GO:0042060(wound healing);GO:0046872(metal ion binding);GO:0089701(U2AF);GO:0089701(U2AF)	NA	NA	NA	uncharacterized protein Dmel_CG3294, isoform A [Drosophila melanogaster]	5' UTR	-1.57	0.0125893	0.314	up	1.42487	0.510828	0.089731	0.302587	up	no	4.72973	4.89426	3.78707	2.96723
chr2L	4813009	4813098	90	FBgn0031630	FBtr0077383	0	CG15629	GO:0004745(retinol dehydrogenase activity);GO:0005811(lipid droplet);GO:0055114(oxidation-reduction process)	00830(Retinol metabolism - Drosophila melanogaster (fruit fly))	K15734	EC:1.1.1.105	uncharacterized protein Dmel_CG15629 [Drosophila melanogaster]	5' UTR	-7.34	9.77237e-09	-1.55	down	0.78055	-0.357437	0.0850094	0.292364	down	no	11.5194	10.5996	12.6751	15.6626
chr2L	4821774	4823233	1460	FBgn0031632	FBtr0077384	0	CG15628	GO:0016740(transferase activity);GO:0016746(transferase activity, transferring acyl groups);GO:0016747(transferase activity, transferring acyl groups other than amino-acyl groups);GO:0016747(transferase activity, transferring acyl groups other than amino-acyl groups)	NA	NA	NA	uncharacterized protein Dmel_CG15628, isoform A [Drosophila melanogaster]	5' UTR	-182	1e-183	-0.834	down	0.854825	-0.2263	0.211665	0.491352	down	no	41.2144	39.7137	55.3337	39.3386
chr2L	4852192	4852640	449	FBgn0031640	FBtr0077387	1551	Mon1	GO:0005829(cytosol);GO:0007528(neuromuscular junction development);GO:0012505(endomembrane system);GO:0017112(Rab guanyl-nucleotide exchange factor activity);GO:0032510(endosome to lysosome transport via multivesicular body sorting pathway);GO:0035658(Mon1-Ccz1 complex);GO:0043083(synaptic cleft);GO:0043547(positive regulation of GTPase activity)	NA	K20195	NA	monensin sensitivity 1 [Drosophila melanogaster]	3' UTR	-1.65	0.01	-0.306	down	0.843658	-0.245269	0.227927	0.510928	down	no	7.55504	6.61959	7.95467	8.84671
chr2L	4852864	4865291	12428	FBgn0051660	FBtr0077388	0	smog	GO:0002805(regulation of antimicrobial peptide biosynthetic process);GO:0003380(establishment or maintenance of cytoskeleton polarity involved in gastrulation);GO:0003384(apical constriction involved in gastrulation);GO:0004930(G protein-coupled receptor activity);GO:0005886(plasma membrane);GO:0005887(integral component of plasma membrane);GO:0006963(positive regulation of antibacterial peptide …	NA	NA	NA	smog, isoform F [Drosophila melanogaster]	5' UTR	-30.4	3.98107e-32	-1.92	down	1.43677	0.522833	0.0204622	0.112534	up	no	3.8499	4.02478	2.63744	2.84337
chr2L	4938252	4938790	539	FBgn0003372	FBtr0077393	843	Sgs1	GO:0005201(extracellular matrix structural constituent);GO:0031012(extracellular matrix)	NA	NA	NA	uncharacterized protein Dsimw501_GD29283 [Drosophila simulans]	Exon (FBtr0077393/FBgn0003372, exon 2 of 2)	-2.36	0.00162181	-1.44	down	0.987077	-0.018765	1	1	down	no	0.156072	0.181848	0.261109	0.081235
chr2L	4965280	4965430	151	FBgn0264372	FBtr0332226	0	asRNA:CR43824	NA	NA	NA	NA		3' UTR	-0.937	0.0676083	0.43	up	1.1189	0.162085	0.718818	0.884168	up	no	1.59712	1.58573	1.477	1.36762
chr2L	4973480	4973687	208	FBgn0010607	FBtr0331229	234	l(2)05714	GO:0003674(molecular_function);GO:0005575(cellular_component);GO:0008150(biological_process);GO:0008150(biological_process)	NA	NA	NA	RE72348p, partial [Drosophila melanogaster]	3' UTR	-4.26	1.54882e-05	0.623	up	1.28057	0.356782	0.182961	0.454333	up	no	9.68683	10.1971	8.48521	7.04227
chr2L	4974844	4975316	473	FBgn0031660	FBtr0078996	868	mRpL28	GO:0003735(structural constituent of ribosome);GO:0005739(mitochondrion);GO:0005762(mitochondrial large ribosomal subunit);GO:0005840(ribosome);GO:0032543(mitochondrial translation);GO:0032543(mitochondrial translation)	03010(Ribosome - Drosophila melanogaster (fruit fly));03010(Ribosome - Drosophila melanogaster (fruit fly))	K02902	NA	mitochondrial ribosomal protein L28, isoform A [Drosophila melanogaster]	3' UTR	-13	1.58489e-14	0.452	up	0.61382	-0.704113	0.000290087	0.00405452	down	no	28.1503	28.5057	40.3228	51.9779
chr2L	5037769	5038216	448	FBgn0260451	FBtr0346510	0	CG14042	GO:0003674(molecular_function);GO:0005575(cellular_component);GO:0008150(biological_process);GO:0008150(biological_process)	NA	NA	NA	SP555, isoform A [Drosophila melanogaster]	5' UTR	-24.1	1e-25	-1.61	down	1.06449	0.090162	0.856652	0.946232	up	no	1.58478	1.71472	1.66844	1.43117
chr2L	5037798	5038217	420	FBgn0260451	FBtr0346510	0	CG14042	GO:0003674(molecular_function);GO:0005575(cellular_component);GO:0008150(biological_process);GO:0008150(biological_process)	NA	NA	NA	SP555, isoform A [Drosophila melanogaster]	5' UTR	-23.7	2.51189e-25	-1.64	down	1.06449	0.090162	0.856652	0.946232	up	no	1.58478	1.71472	1.66844	1.43117
chr2L	5044671	5046861	2191	FBgn0031673	FBtr0301907	0	CG31650	GO:0005509(calcium ion binding);GO:0005783(endoplasmic reticulum);GO:0007030(Golgi organization);GO:0007030(Golgi organization)	NA	NA	NA	uncharacterized protein Dmel_CG31650, isoform C [Drosophila melanogaster]	5' UTR	-286	1e-288	-1.19	down	1.75176	0.808808	0.00144348	0.0150891	up	no	28.1027	29.4942	12.509	20.3703
chr2L	5044671	5046862	2192	FBgn0031673	FBtr0301907	0	CG31650	GO:0005509(calcium ion binding);GO:0005783(endoplasmic reticulum);GO:0007030(Golgi organization);GO:0007030(Golgi organization)	NA	NA	NA	uncharacterized protein Dmel_CG31650, isoform C [Drosophila melanogaster]	5' UTR	-289	1e-291	-1.19	down	1.75176	0.808808	0.00144348	0.0150891	up	no	28.1027	29.4942	12.509	20.3703
chr2L	5044671	5046862	2192	FBgn0031673	FBtr0301907	0	CG31650	GO:0005509(calcium ion binding);GO:0005783(endoplasmic reticulum);GO:0007030(Golgi organization);GO:0007030(Golgi organization)	NA	NA	NA	uncharacterized protein Dmel_CG31650, isoform C [Drosophila melanogaster]	5' UTR	-289	1e-291	-1.19	down	1.75176	0.808808	0.00144348	0.0150891	up	no	28.1027	29.4942	12.509	20.3703
chr2L	5055678	5056149	472	FBgn0014857	FBtr0079010	620	His3.3A	GO:0000786(nucleosome);GO:0003677(DNA binding);GO:0005634(nucleus);GO:0005694(chromosome);GO:0005700(polytene chromosome);GO:0006334(nucleosome assembly);GO:0006336(DNA replication-independent nucleosome assembly);GO:0007140(male meiotic nuclear division);GO:0030527(structural constituent of chromatin);GO:0031492(nucleosomal DNA binding);GO:0046982(protein heterodimerization activity);GO:0046982(…	NA	K11253	NA	histone H3-like centromeric protein CSE4 [Labrus bergylta]	3' UTR	-2.7	0.000707946	-0.132	down	0.995823	-0.00603806	0.82591	0.933814	down	no	76.4879	74.2164	61.5705	89.7659
chr2L	5095261	5095439	179	FBgn0031682	FBtr0329981	1285	CG5828	GO:0004594(pantothenate kinase activity);GO:0005634(nucleus);GO:0005737(cytoplasm);GO:0015937(coenzyme A biosynthetic process);GO:0016310(phosphorylation);GO:0016740(transferase activity);GO:0016740(transferase activity)	00770(Pantothenate and CoA biosynthesis - Drosophila melanogaster (fruit fly));01100(Metabolic pathways - Drosophila melanogaster (fruit fly));01100(Metabolic pathways - Drosophila melanogaster (fruit fly))	K09680	EC:2.7.1.33	RE73673p, partial [Drosophila melanogaster]	3' UTR	-8.46	6.76083e-10	-0.981	down	1.13623	0.184253	0.557362	0.79336	up	no	6.31001	6.12323	4.96146	5.98108
chr2L	5132192	5132492	301	FBgn0261836	FBtr0303389	31315	Msp300	GO:0003779(actin binding);GO:0005515(protein binding);GO:0005635(nuclear envelope);GO:0005640(nuclear outer membrane);GO:0005737(cytoplasm);GO:0005829(cytosol);GO:0005884(actin filament);GO:0006997(nucleus organization);GO:0007015(actin filament organization);GO:0007097(nuclear migration);GO:0007303(cytoplasmic transport, nurse cell to oocyte);GO:0007498(mesoderm development);GO:0007519(skeletal …	NA	NA	NA	Muscle-specific protein 300 kDa, isoform E [Drosophila melanogaster]	Exon (FBtr0303389/FBgn0261836, exon 8 of 29)	-1.28	0.0269153	0.666	up	0.884148	-0.17764	0.247965	0.534534	down	no	6.82511	6.8335	7.53362	7.9147
chr2L	5142276	5142546	271	FBgn0261836	FBtr0303389	41399	Msp300	GO:0003779(actin binding);GO:0005515(protein binding);GO:0005635(nuclear envelope);GO:0005640(nuclear outer membrane);GO:0005737(cytoplasm);GO:0005829(cytosol);GO:0005884(actin filament);GO:0006997(nucleus organization);GO:0007015(actin filament organization);GO:0007097(nuclear migration);GO:0007303(cytoplasmic transport, nurse cell to oocyte);GO:0007498(mesoderm development);GO:0007519(skeletal …	NA	NA	NA	Muscle-specific protein 300 kDa, isoform E [Drosophila melanogaster]	Exon (FBtr0303389/FBgn0261836, exon 13 of 29)	-0.802	0.1	0.178	up	0.884148	-0.17764	0.247965	0.534534	down	no	6.82511	6.8335	7.53362	7.9147
chr2L	5143146	5143326	181	FBgn0261836	FBtr0303389	42269	Msp300	GO:0003779(actin binding);GO:0005515(protein binding);GO:0005635(nuclear envelope);GO:0005640(nuclear outer membrane);GO:0005737(cytoplasm);GO:0005829(cytosol);GO:0005884(actin filament);GO:0006997(nucleus organization);GO:0007015(actin filament organization);GO:0007097(nuclear migration);GO:0007303(cytoplasmic transport, nurse cell to oocyte);GO:0007498(mesoderm development);GO:0007519(skeletal …	NA	NA	NA	Muscle-specific protein 300 kDa, isoform E [Drosophila melanogaster]	Exon (FBtr0303389/FBgn0261836, exon 13 of 29)	-0.525	0.222844	0.0977	up	0.884148	-0.17764	0.247965	0.534534	down	no	6.82511	6.8335	7.53362	7.9147
chr2L	5144166	5144376	211	FBgn0261836	FBtr0303389	43289	Msp300	GO:0003779(actin binding);GO:0005515(protein binding);GO:0005635(nuclear envelope);GO:0005640(nuclear outer membrane);GO:0005737(cytoplasm);GO:0005829(cytosol);GO:0005884(actin filament);GO:0006997(nucleus organization);GO:0007015(actin filament organization);GO:0007097(nuclear migration);GO:0007303(cytoplasmic transport, nurse cell to oocyte);GO:0007498(mesoderm development);GO:0007519(skeletal …	NA	NA	NA	Muscle-specific protein 300 kDa, isoform E [Drosophila melanogaster]	Exon (FBtr0303389/FBgn0261836, exon 13 of 29)	-9.56	5.01187e-11	0.838	up	0.884148	-0.17764	0.247965	0.534534	down	no	6.82511	6.8335	7.53362	7.9147
chr2L	5146576	5146666	91	FBgn0261836	FBtr0303389	45699	Msp300	GO:0003779(actin binding);GO:0005515(protein binding);GO:0005635(nuclear envelope);GO:0005640(nuclear outer membrane);GO:0005737(cytoplasm);GO:0005829(cytosol);GO:0005884(actin filament);GO:0006997(nucleus organization);GO:0007015(actin filament organization);GO:0007097(nuclear migration);GO:0007303(cytoplasmic transport, nurse cell to oocyte);GO:0007498(mesoderm development);GO:0007519(skeletal …	NA	NA	NA	Muscle-specific protein 300 kDa, isoform E [Drosophila melanogaster]	5' UTR	-2.78	0.00057544	-1.77	down	0.884148	-0.17764	0.247965	0.534534	down	no	6.82511	6.8335	7.53362	7.9147
chr2L	5158152	5158493	342	FBgn0261836	FBtr0303389	57275	Msp300	GO:0003779(actin binding);GO:0005515(protein binding);GO:0005635(nuclear envelope);GO:0005640(nuclear outer membrane);GO:0005737(cytoplasm);GO:0005829(cytosol);GO:0005884(actin filament);GO:0006997(nucleus organization);GO:0007015(actin filament organization);GO:0007097(nuclear migration);GO:0007303(cytoplasmic transport, nurse cell to oocyte);GO:0007498(mesoderm development);GO:0007519(skeletal …	NA	NA	NA	Muscle-specific protein 300 kDa, isoform E [Drosophila melanogaster]	3' UTR	-3.02	0.000323594	-0.584	down	0.884148	-0.17764	0.247965	0.534534	down	no	6.82511	6.8335	7.53362	7.9147
chr2L	5186302	5186512	211	FBgn0261836	FBtr0303389	85425	Msp300	GO:0003779(actin binding);GO:0005515(protein binding);GO:0005635(nuclear envelope);GO:0005640(nuclear outer membrane);GO:0005737(cytoplasm);GO:0005829(cytosol);GO:0005884(actin filament);GO:0006997(nucleus organization);GO:0007015(actin filament organization);GO:0007097(nuclear migration);GO:0007303(cytoplasmic transport, nurse cell to oocyte);GO:0007498(mesoderm development);GO:0007519(skeletal …	NA	NA	NA	Muscle-specific protein 300 kDa, isoform E [Drosophila melanogaster]	3' UTR	-2.29	0.00199526	-0.584	down	0.884148	-0.17764	0.247965	0.534534	down	no	6.82511	6.8335	7.53362	7.9147
chr2L	5205262	5205742	481	FBgn0261836	FBtr0303389	104385	Msp300	GO:0003779(actin binding);GO:0005515(protein binding);GO:0005635(nuclear envelope);GO:0005640(nuclear outer membrane);GO:0005737(cytoplasm);GO:0005829(cytosol);GO:0005884(actin filament);GO:0006997(nucleus organization);GO:0007015(actin filament organization);GO:0007097(nuclear migration);GO:0007303(cytoplasmic transport, nurse cell to oocyte);GO:0007498(mesoderm development);GO:0007519(skeletal …	NA	NA	NA	Muscle-specific protein 300 kDa, isoform E [Drosophila melanogaster]	3' UTR	-65.9	7.94328e-68	-0.466	down	0.884148	-0.17764	0.247965	0.534534	down	no	6.82511	6.8335	7.53362	7.9147
chr2L	5212265	5212445	181	FBgn0031689	FBtr0079062	1805	Cyp28d1	GO:0004497(monooxygenase activity);GO:0005506(iron ion binding);GO:0005783(endoplasmic reticulum);GO:0005789(endoplasmic reticulum membrane);GO:0016020(membrane);GO:0016491(oxidoreductase activity);GO:0016705(oxidoreductase activity, acting on paired donors, with incorporation or reduction of molecular oxygen);GO:0020037(heme binding);GO:0031090(organelle membrane);GO:0043231(intracellular membra…	NA	K15005	EC:1.14.-.-	Cyp28d1 [Drosophila melanogaster]	3' UTR	-6.01	2.34423e-07	0.637	up	2.66645	1.41492	3.52085e-14	3.12652e-12	up	yes	63.9426	63.5722	24.093	23.729
chr2L	5268305	5268455	151	FBgn0003716	FBtr0079086	2929	tkv	GO:0000166(nucleotide binding);GO:0001745(compound eye morphogenesis);GO:0001763(morphogenesis of a branching structure);GO:0004672(protein kinase activity);GO:0004674(protein serine/threonine kinase activity);GO:0004675(transmembrane receptor protein serine/threonine kinase activity);GO:0005024(transforming growth factor beta-activated receptor activity);GO:0005025(transforming growth factor bet…	04013(MAPK signaling pathway - fly - Drosophila melanogaster (fruit fly));04350(TGF-beta signaling pathway - Drosophila melanogaster (fruit fly));04350(TGF-beta signaling pathway - Drosophila melanogaster (fruit fly))	K13578	EC:2.7.11.30	thickveins, isoform C [Drosophila melanogaster]	3' UTR	-1.26	0.0281838	-1.18	down	1.16613	0.221734	0.314105	0.60493	up	no	16.069	16.1014	14.1702	13.417
chr2L	5280002	5280062	61	FBgn0031696	FBtr0346455	1137	Bub1	GO:0000778(condensed nuclear chromosome kinetochore);GO:0004672(protein kinase activity);GO:0005524(ATP binding);GO:0005813(centrosome);GO:0006468(protein phosphorylation);GO:0007094(mitotic spindle assembly checkpoint);GO:0016301(kinase activity);GO:0016310(phosphorylation);GO:0051754(meiotic sister chromatid cohesion, centromeric);GO:0051754(meiotic sister chromatid cohesion, centromeric)	NA	K02178	EC:2.7.11.1	Bub1 kinase, isoform A [Drosophila melanogaster]	Exon (FBtr0346455/FBgn0031696, exon 1 of 3)	-0.589	0.183654	-0.481	down	0.722293	-0.469344	0.0125079	0.0790724	down	no	6.84733	6.47598	10.073	8.37284
chr2L	5288275	5288361	87	FBgn0265955	FBtr0342935	427	lncRNA:CR44742	NA	NA	NA	NA		Exon (FBtr0342935/FBgn0265955, exon 1 of 1)	-0.256	0.54325	1.26	up	-inf	-inf	1	1	down	no	0	0	0.159771	0
chr2L	5289184	5289274	91	FBgn0016076	FBtr0342936	240	vri	GO:0000122(negative regulation of transcription by RNA polymerase II);GO:0001078(GO_0001078);GO:0001227(DNA-binding transcription repressor activity, RNA polymerase II-specific);GO:0003700(DNA-binding transcription factor activity);GO:0005634(nucleus);GO:0005654(nucleoplasm);GO:0006351(transcription, DNA-templated);GO:0006355(regulation of transcription, DNA-templated);GO:0007275(multicellular or…	04711(Circadian rhythm - fly - Drosophila melanogaster (fruit fly));04711(Circadian rhythm - fly - Drosophila melanogaster (fruit fly))	K12114	NA	vrille, isoform A [Drosophila melanogaster]	5' UTR	-20.8	1.99526e-22	-4.19	down	1.14356	0.193531	0.442581	0.713641	up	no	11.062	13.0194	12.1566	8.90174
chr2L	5305669	5307876	2208	FBgn0016076	FBtr0342936	16725	vri	GO:0000122(negative regulation of transcription by RNA polymerase II);GO:0001078(GO_0001078);GO:0001227(DNA-binding transcription repressor activity, RNA polymerase II-specific);GO:0003700(DNA-binding transcription factor activity);GO:0005634(nucleus);GO:0005654(nucleoplasm);GO:0006351(transcription, DNA-templated);GO:0006355(regulation of transcription, DNA-templated);GO:0007275(multicellular or…	04711(Circadian rhythm - fly - Drosophila melanogaster (fruit fly));04711(Circadian rhythm - fly - Drosophila melanogaster (fruit fly))	K12114	NA	vrille, isoform A [Drosophila melanogaster]	5' UTR	-434	0	-3.13	down	1.14356	0.193531	0.442581	0.713641	up	no	11.062	13.0194	12.1566	8.90174
chr2L	5309184	5309904	721	FBgn0016076	FBtr0342936	20240	vri	GO:0000122(negative regulation of transcription by RNA polymerase II);GO:0001078(GO_0001078);GO:0001227(DNA-binding transcription repressor activity, RNA polymerase II-specific);GO:0003700(DNA-binding transcription factor activity);GO:0005634(nucleus);GO:0005654(nucleoplasm);GO:0006351(transcription, DNA-templated);GO:0006355(regulation of transcription, DNA-templated);GO:0007275(multicellular or…	04711(Circadian rhythm - fly - Drosophila melanogaster (fruit fly));04711(Circadian rhythm - fly - Drosophila melanogaster (fruit fly))	K12114	NA	vrille, isoform A [Drosophila melanogaster]	3' UTR	-6.95	2.51189e-08	0.451	up	1.14356	0.193531	0.442581	0.713641	up	no	11.062	13.0194	12.1566	8.90174
chr2L	5326534	5326832	299	FBgn0031698	FBtr0307041	0	Ncoa6	GO:0044666(MLL3/4 complex);GO:0051568(histone H3-K4 methylation);GO:0051568(histone H3-K4 methylation)	NA	NA	NA	nuclear receptor coactivator 6, isoform F [Drosophila melanogaster]	5' UTR	-8.31	1e-09	-2.29	down	1.19233	0.253778	0.319646	0.610771	up	no	6.83624	6.84802	7.0024	4.47454
chr2L	5327766	5327911	146	FBgn0015031	FBtr0079072	539	cype	GO:0004129(cytochrome-c oxidase activity);GO:0005739(mitochondrion);GO:0005751(mitochondrial respiratory chain complex IV);GO:0006123(mitochondrial electron transport, cytochrome c to oxygen);GO:0016491(oxidoreductase activity);GO:0055114(oxidation-reduction process);GO:1902600(proton transmembrane transport);GO:1902600(proton transmembrane transport)	00190(Oxidative phosphorylation - Drosophila melanogaster (fruit fly));01100(Metabolic pathways - Drosophila melanogaster (fruit fly));01100(Metabolic pathways - Drosophila melanogaster (fruit fly))	K02268	NA	GH04604p, partial [Drosophila melanogaster]	3' UTR	-12.8	2.51189e-14	-0.266	down	0.60117	-0.734156	0.000233827	0.0033891	down	no	292.175	264.1	398.747	526.574
chr2L	5346200	5346859	660	FBgn0016920	FBtr0304843	0	nompC	GO:0001964(startle response);GO:0005216(ion channel activity);GO:0005261(cation channel activity);GO:0005262(calcium channel activity);GO:0005515(protein binding);GO:0005929(cilium);GO:0006811(ion transport);GO:0006812(cation transport);GO:0006816(calcium ion transport);GO:0007605(sensory perception of sound);GO:0007638(mechanosensory behavior);GO:0008092(cytoskeletal protein binding);GO:0008381(…	NA	NA	NA	no mechanoreceptor potential C, isoform D [Drosophila melanogaster]	5' UTR	-11.3	1e-12	-2.61	down	0.879565	-0.185138	0.507387	0.760823	down	no	0.400764	0.594427	0.57863	0.552828
chr2L	5346948	5347068	121	FBgn0016920	FBtr0304843	748	nompC	GO:0001964(startle response);GO:0005216(ion channel activity);GO:0005261(cation channel activity);GO:0005262(calcium channel activity);GO:0005515(protein binding);GO:0005929(cilium);GO:0006811(ion transport);GO:0006812(cation transport);GO:0006816(calcium ion transport);GO:0007605(sensory perception of sound);GO:0007638(mechanosensory behavior);GO:0008092(cytoskeletal protein binding);GO:0008381(…	NA	NA	NA	no mechanoreceptor potential C, isoform D [Drosophila melanogaster]	Exon (FBtr0304843/FBgn0016920, exon 1 of 16)	-0.348	0.395367	-2.32	down	0.879565	-0.185138	0.507387	0.760823	down	no	0.400764	0.594427	0.57863	0.552828
chr2L	5404280	5404906	627	FBgn0016660	FBtr0079076	0	H15	GO:0003015(heart process);GO:0003677(DNA binding);GO:0003700(DNA-binding transcription factor activity);GO:0005634(nucleus);GO:0006351(transcription, DNA-templated);GO:0006355(regulation of transcription, DNA-templated);GO:0007507(heart development);GO:0030381(chorion-containing eggshell pattern formation);GO:0035050(embryonic heart tube development);GO:0035223(leg disc pattern formation);GO:0042…	NA	NA	NA	H15, isoform B [Drosophila melanogaster]	5' UTR	-17.9	1.58489e-19	-2.91	down	1.25391	0.326433	0.44693	0.716989	up	no	0.977693	0.581613	0.682538	0.561018
chr2L	5461639	5461848	210	FBgn0261963	FBtr0310358	0	mid	GO:0000122(negative regulation of transcription by RNA polymerase II);GO:0000977(RNA polymerase II regulatory region sequence-specific DNA binding);GO:0001226(RNA polymerase II transcription corepressor binding);GO:0001227(DNA-binding transcription repressor activity, RNA polymerase II-specific);GO:0003015(heart process);GO:0003677(DNA binding);GO:0003700(DNA-binding transcription factor activity…	NA	NA	NA	midline, isoform A [Drosophila melanogaster]	5' UTR	-54.7	1.58489e-56	-4.06	down	1.5265	0.610226	0.0446185	0.1937	up	no	2.59546	2.72607	2.03931	1.4468
chr2L	5467312	5467610	299	FBgn0261963	FBtr0079093	5673	mid	GO:0000122(negative regulation of transcription by RNA polymerase II);GO:0000977(RNA polymerase II regulatory region sequence-specific DNA binding);GO:0001226(RNA polymerase II transcription corepressor binding);GO:0001227(DNA-binding transcription repressor activity, RNA polymerase II-specific);GO:0003015(heart process);GO:0003677(DNA binding);GO:0003700(DNA-binding transcription factor activity…	NA	NA	NA	midline, isoform A [Drosophila melanogaster]	3' UTR	-1.97	0.00446684	0.718	up	1.5265	0.610226	0.0446185	0.1937	up	no	2.59546	2.72607	2.03931	1.4468
chr2L	5486934	5487191	258	FBgn0266825	FBtr0345552	29	lncRNA:CR45287	NA	NA	NA	NA		Exon (FBtr0345552/FBgn0266825, exon 1 of 1)	-0.477	0.258821	0.719	up	9.57016	3.25854	1	1	up	no	1.24536	1.64023	0.202042	0.099477
chr2L	5525570	5525809	240	FBgn0031711	FBtr0079096	1431	CG6907	GO:0000123(histone acetyltransferase complex);GO:0000993(RNA polymerase II complex binding);GO:0002098(tRNA wobble uridine modification);GO:0004402(histone acetyltransferase activity);GO:0004689(phosphorylase kinase activity);GO:0005634(nucleus);GO:0005737(cytoplasm);GO:0006357(regulation of transcription by RNA polymerase II);GO:0006368(transcription elongation from RNA polymerase II promoter);G…	NA	K11375	NA	uncharacterized protein Dmel_CG6907, isoform A [Drosophila melanogaster]	3' UTR	-2.52	0.00109648	-0.258	down	0.964578	-0.0520301	0.629833	0.83822	down	no	25.9462	26.7515	26.9886	27.6443
chr2L	5535748	5535958	211	FBgn0031715	FBtr0079127	800	tomb	GO:0000790(nuclear chromatin);GO:0000977(RNA polymerase II regulatory region sequence-specific DNA binding);GO:0005515(protein binding);GO:0005634(nucleus);GO:0006355(regulation of transcription, DNA-templated);GO:0007140(male meiotic nuclear division);GO:0051039(positive regulation of transcription involved in meiotic cell cycle)	NA	NA	NA	tombola [Drosophila melanogaster]	3' UTR	-0.564	0.197697	0.585	up	0.848506	-0.237003	0.45139	0.721073	down	no	1.60614	2.33356	2.31368	2.32942
chr2L	5546104	5546642	539	FBgn0002525	FBtr0346460	3624	Lam	GO:0000922(spindle pole);GO:0001745(compound eye morphogenesis);GO:0003682(chromatin binding);GO:0005102(signaling receptor binding);GO:0005198(structural molecule activity);GO:0005515(protein binding);GO:0005634(nucleus);GO:0005635(nuclear envelope);GO:0005637(nuclear inner membrane);GO:0005638(lamin filament);GO:0005641(nuclear envelope lumen);GO:0005652(nuclear lamina);GO:0005737(cytoplasm);GO…	04214(Apoptosis - fly - Drosophila melanogaster (fruit fly));04214(Apoptosis - fly - Drosophila melanogaster (fruit fly))	K07611	NA	lamin, isoform A [Drosophila melanogaster]	3' UTR	-17.2	1e-18	-0.474	down	1.05078	0.0714614	0.853549	0.945451	up	no	16.0303	15.8279	16.6604	13.6582
chr2L	5549205	5549324	120	FBgn0031717	FBtr0307060	2119	Oscillin	GO:0004342(glucosamine-6-phosphate deaminase activity);GO:0005737(cytoplasm);GO:0005975(carbohydrate metabolic process);GO:0006043(glucosamine catabolic process);GO:0006044(N-acetylglucosamine metabolic process);GO:0006046(N-acetylglucosamine catabolic process);GO:0006048(UDP-N-acetylglucosamine biosynthetic process);GO:0006091(generation of precursor metabolites and energy);GO:0016787(hydrolase …	00520(Amino sugar and nucleotide sugar metabolism - Drosophila melanogaster (fruit fly));01100(Metabolic pathways - Drosophila melanogaster (fruit fly));01100(Metabolic pathways - Drosophila melanogaster (fruit fly))	K02564	EC:3.5.99.6	oscillin, isoform A [Drosophila melanogaster]	3' UTR	-0.65	0.153462	1.26	up	0.945042	-0.0815498	0.547644	0.787585	down	no	11.7546	11.3433	12.2074	12.2337
chr2L	5615431	5615489	59	FBgn0031725	FBtr0302933	2457	DIP-eta	GO:0005515(protein binding);GO:0005887(integral component of plasma membrane);GO:0005918(septate junction);GO:0016020(membrane);GO:0016021(integral component of membrane);GO:0019991(septate junction assembly);GO:0050808(synapse organization);GO:0050808(synapse organization)	NA	NA	NA	Dpr-interacting protein eta, isoform B [Drosophila melanogaster]	Exon (FBtr0343242/FBgn0266030, exon 1 of 1)	-0.616	0.169044	1.31	up	0.766959	-0.382778	0.15695	0.417948	down	no	1.23303	1.1852	1.51845	1.63457
chr2L	5690588	5690647	60	FBgn0266066	FBtr0343386	59	lncRNA:CR44819	NA	NA	NA	NA		Exon (FBtr0343386/FBgn0266066, exon 1 of 2)	-0.288	0.490908	1.81	up	1.09489	0.13078	1	1	up	no	0.517361	0.419206	0.515212	0.34019
chr2L	5721200	5722208	1009	FBgn0024191	FBtr0079134	149	sip1	GO:0000390(spliceosomal complex disassembly);GO:0000398(mRNA splicing, via spliceosome);GO:0003676(nucleic acid binding);GO:0004004(ATP-dependent RNA helicase activity);GO:0005515(protein binding);GO:0005634(nucleus);GO:0005681(spliceosomal complex);GO:0005737(cytoplasm);GO:0006397(mRNA processing);GO:0008380(RNA splicing);GO:0016787(hydrolase activity);GO:0071008(U2-type post-mRNA release splice…	NA	K13103	NA	septin interacting protein 1, isoform A [Drosophila melanogaster]	Exon (FBtr0079134/FBgn0024191, exon 1 of 3)	-1.56	0.0128825	0.225	up	0.942109	-0.0860334	0.61411	0.828853	down	no	3.15187	3.15244	3.29988	3.39183
chr2L	5723552	5723944	393	FBgn0024191	FBtr0079134	2501	sip1	GO:0000390(spliceosomal complex disassembly);GO:0000398(mRNA splicing, via spliceosome);GO:0003676(nucleic acid binding);GO:0004004(ATP-dependent RNA helicase activity);GO:0005515(protein binding);GO:0005634(nucleus);GO:0005681(spliceosomal complex);GO:0005737(cytoplasm);GO:0006397(mRNA processing);GO:0008380(RNA splicing);GO:0016787(hydrolase activity);GO:0071008(U2-type post-mRNA release splice…	NA	K13103	NA	septin interacting protein 1, isoform A [Drosophila melanogaster]	3' UTR	-1.22	0.0316228	0.604	up	0.942109	-0.0860334	0.61411	0.828853	down	no	3.15187	3.15244	3.29988	3.39183
chr2L	5724656	5759947	35292	FBgn0031733	FBtr0332555	0	CG14006	GO:0003674(molecular_function);GO:0005635(nuclear envelope);GO:0008150(biological_process);GO:0016740(transferase activity);GO:0016740(transferase activity)	NA	NA	NA	uncharacterized protein Dmel_CG14006, isoform A [Drosophila melanogaster]	5' UTR	-88.2	3.16228e-90	-0.998	down	1.1772	0.235361	0.321596	0.612721	up	no	15.968	16.1849	14.7028	12.6102
chr2L	5760483	5760781	299	FBgn0031736	FBtr0332554	35827	CG11030	GO:0000462(maturation of SSU-rRNA from tricistronic rRNA transcript (SSU-rRNA, 5.8S rRNA, LSU-rRNA));GO:0005654(nucleoplasm);GO:0005730(nucleolus);GO:0032040(small-subunit processome);GO:0032040(small-subunit processome)	NA	K14765	NA	uncharacterized protein Dmel_CG11030, isoform A [Drosophila melanogaster]	3' UTR	-1.86	0.00588844	-0.587	down	1.02675	0.0380814	0.996696	0.999999	up	no	5.97806	6.30669	6.29944	5.66529
chr2L	5761675	5761943	269	FBgn0031736	FBtr0332554	37019	CG11030	GO:0000462(maturation of SSU-rRNA from tricistronic rRNA transcript (SSU-rRNA, 5.8S rRNA, LSU-rRNA));GO:0005654(nucleoplasm);GO:0005730(nucleolus);GO:0032040(small-subunit processome);GO:0032040(small-subunit processome)	NA	K14765	NA	uncharacterized protein Dmel_CG11030, isoform A [Drosophila melanogaster]	3' UTR	-1.94	0.0047863	-0.522	down	1.02675	0.0380814	0.996696	0.999999	up	no	5.97806	6.30669	6.29944	5.66529
chr2L	5762122	5762420	299	FBgn0031736	FBtr0332554	37466	CG11030	GO:0000462(maturation of SSU-rRNA from tricistronic rRNA transcript (SSU-rRNA, 5.8S rRNA, LSU-rRNA));GO:0005654(nucleoplasm);GO:0005730(nucleolus);GO:0032040(small-subunit processome);GO:0032040(small-subunit processome)	NA	K14765	NA	uncharacterized protein Dmel_CG11030, isoform A [Drosophila melanogaster]	3' UTR	-0.434	0.295801	-0.188	down	1.02675	0.0380814	0.996696	0.999999	up	no	5.97806	6.30669	6.29944	5.66529
chr2L	5802457	5802606	150	FBgn0031740	FBtr0079139	237	CG7239	GO:0016604(nuclear body);GO:0045893(positive regulation of transcription, DNA-templated)	NA	NA	NA	uncharacterized protein Dmel_CG7239 [Drosophila melanogaster]	Exon (FBtr0079139/FBgn0031740, exon 1 of 2)	-0.827	0.0912011	0.371	up	0.894179	-0.161365	0.466093	0.731324	down	no	3.23941	3.88072	3.80302	4.15974
chr2L	5824004	5825226	1223	FBgn0085410	FBtr0330222	0	TrissinR	GO:0004930(G protein-coupled receptor activity);GO:0005886(plasma membrane);GO:0005887(integral component of plasma membrane);GO:0007165(signal transduction);GO:0007186(G protein-coupled receptor signaling pathway);GO:0007218(neuropeptide signaling pathway);GO:0008188(neuropeptide receptor activity);GO:0008528(G protein-coupled peptide receptor activity);GO:0016020(membrane);GO:0016021(integral c…	NA	K22792	NA	trissin receptor, isoform C [Drosophila melanogaster]	5' UTR	-61.3	3.16228e-63	-3.62	down	0.875858	-0.191232	0.404531	0.685629	down	no	1.74113	1.75571	1.79901	2.19346
chr2L	5856588	5856767	180	FBgn0085410	FBtr0330222	32584	TrissinR	GO:0004930(G protein-coupled receptor activity);GO:0005886(plasma membrane);GO:0005887(integral component of plasma membrane);GO:0007165(signal transduction);GO:0007186(G protein-coupled receptor signaling pathway);GO:0007218(neuropeptide signaling pathway);GO:0008188(neuropeptide receptor activity);GO:0008528(G protein-coupled peptide receptor activity);GO:0016020(membrane);GO:0016021(integral c…	NA	K22792	NA	trissin receptor, isoform C [Drosophila melanogaster]	3' UTR	-0.741	0.11749	0.623	up	0.875858	-0.191232	0.404531	0.685629	down	no	1.74113	1.75571	1.79901	2.19346
chr2L	5884056	5884345	290	FBgn0265785	FBtr0342613	315	CG44574	GO:0003674(molecular_function);GO:0005575(cellular_component);GO:0008150(biological_process)	NA	NA	NA	uncharacterized protein Dmel_CG44574 [Drosophila melanogaster]	3' UTR	-3.16	0.000223872	-0.532	down	2.00993	1.00714	0.00510863	0.0399102	up	yes	7.96587	8.17671	4.83231	3.19911
chr2L	5907169	5908374	1206	FBgn0043362	FBtr0079144	0	bchs	GO:0001578(microtubule bundle formation);GO:0005515(protein binding);GO:0005737(cytoplasm);GO:0005764(lysosome);GO:0007420(brain development);GO:0022416(chaeta development);GO:0031396(regulation of protein ubiquitination);GO:0031594(neuromuscular junction);GO:0032418(lysosome localization);GO:0046622(positive regulation of organ growth);GO:0046872(metal ion binding);GO:0048666(neuron development)…	NA	K22262	NA	blue cheese [Drosophila melanogaster]	5' UTR	-0.504	0.238232	-0.647	down	0.843578	-0.245407	0.144889	0.400066	down	no	3.24303	3.21505	4.12172	3.53387
chr2L	5938542	5938602	61	FBgn0015381	FBtr0079145	12605	dsf	GO:0000122(negative regulation of transcription by RNA polymerase II);GO:0001078(GO_0001078);GO:0001227(DNA-binding transcription repressor activity, RNA polymerase II-specific);GO:0003677(DNA binding);GO:0003700(DNA-binding transcription factor activity);GO:0003707(steroid hormone receptor activity);GO:0004879(nuclear receptor activity);GO:0005634(nucleus);GO:0006351(transcription, DNA-templated…	NA	K07295	NA	dissatisfaction, isoform A [Drosophila melanogaster]	3' UTR	-0.779	0.105682	-2.81	down	1.06967	0.0971643	1	1	up	no	0.115763	0.188223	0.128769	0.155418
chr2L	5947482	5947660	179	FBgn0001128	FBtr0333228	3839	Gpdh1	GO:0004367(glycerol-3-phosphate dehydrogenase [NAD+] activity);GO:0005975(carbohydrate metabolic process);GO:0006072(glycerol-3-phosphate metabolic process);GO:0009331(glycerol-3-phosphate dehydrogenase complex);GO:0016491(oxidoreductase activity);GO:0016616(oxidoreductase activity, acting on the CH-OH group of donors, NAD or NADP as acceptor);GO:0042803(protein homodimerization activity);GO:0046…	00564(Glycerophospholipid metabolism - Drosophila melanogaster (fruit fly));00564(Glycerophospholipid metabolism - Drosophila melanogaster (fruit fly))	K00006	EC:1.1.1.8	glycerol 3 phosphate dehydrogenase, isoform B [Drosophila melanogaster]	3' UTR	-14.5	5.01187e-16	0.319	up	0.864946	-0.209318	0.193429	0.46794	down	no	598.736	585.263	700.499	668.371
chr2L	5955086	5955235	150	FBgn0031752	FBtr0273412	5636	CG9044	GO:0005515(protein binding);GO:0005737(cytoplasm);GO:0008104(protein localization);GO:0019901(protein kinase binding);GO:0019901(protein kinase binding)	NA	NA	NA	uncharacterized protein Dmel_CG9044, isoform C [Drosophila melanogaster]	3' UTR	-0.652	0.152055	0.319	up	0.907303	-0.140343	0.330502	0.620158	down	no	10.5039	10.7929	11.7895	11.6831
chr2L	6003468	6003738	271	FBgn0001089	FBtr0079230	3089	Gal	GO:0004553(hydrolase activity, hydrolyzing O-glycosyl compounds);GO:0004565(beta-galactosidase activity);GO:0005773(vacuole);GO:0005975(carbohydrate metabolic process);GO:0006012(galactose metabolic process);GO:0008152(metabolic process);GO:0016020(membrane);GO:0016021(integral component of membrane);GO:0016787(hydrolase activity);GO:0016798(hydrolase activity, acting on glycosyl bonds);GO:004280…	00052(Galactose metabolism - Drosophila melanogaster (fruit fly));00511(Other glycan degradation - Drosophila melanogaster (fruit fly));00531(Glycosaminoglycan degradation - Drosophila melanogaster (fruit fly));00600(Sphingolipid metabolism - Drosophila melanogaster (fruit fly));00604(Glycosphingolipid biosynthesis - ganglio series - Drosophila melanogaster (fruit fly));01100(Metabolic pathways -…	K12309	EC:3.2.1.23	beta galactosidase, isoform A [Drosophila melanogaster]	3' UTR	-4.75	4.67735e-06	0.557	up	1.2435	0.314409	0.138701	0.389849	up	no	32.6935	31.6786	24.3877	27.3791
chr2L	6041103	6041283	181	FBgn0000052	FBtr0079221	4313	Pfas	GO:0000166(nucleotide binding);GO:0004642(phosphoribosylformylglycinamidine synthase activity);GO:0005524(ATP binding);GO:0005737(cytoplasm);GO:0006164(purine nucleotide biosynthetic process);GO:0006189('de novo' IMP biosynthetic process);GO:0006541(glutamine metabolic process);GO:0016874(ligase activity);GO:0046872(metal ion binding);GO:0046872(metal ion binding)	00230(Purine metabolism - Drosophila melanogaster (fruit fly));01100(Metabolic pathways - Drosophila melanogaster (fruit fly));01100(Metabolic pathways - Drosophila melanogaster (fruit fly))	K01952	EC:6.3.5.3	GM01721p, partial [Drosophila melanogaster]	3' UTR	-3.21	0.000199526	1.24	up	1.20282	0.266421	0.311972	0.603335	up	no	13.8844	13.3905	9.04942	13.6264
chr2L	6049617	6050474	858	FBgn0031768	FBtr0079183	1615	CG12393	GO:0001881(receptor recycling);GO:0005769(early endosome);GO:0005802(trans-Golgi network);GO:0005829(cytosol);GO:0007032(endosome organization);GO:0042147(retrograde transport, endosome to Golgi);GO:0042803(protein homodimerization activity);GO:0055037(recycling endosome);GO:0055037(recycling endosome)	NA	NA	NA	uncharacterized protein Dmel_CG12393, isoform A [Drosophila melanogaster]	3' UTR	-2.08	0.00338844	-0.389	down	0.853337	-0.228812	0.245916	0.533224	down	no	7.1827	6.99712	8.24729	8.36961
chr2L	6059990	6060169	180	FBgn0031770	FBtr0079187	5688	CG13995	GO:0004930(G protein-coupled receptor activity);GO:0007186(G protein-coupled receptor signaling pathway);GO:0007218(neuropeptide signaling pathway);GO:0008188(neuropeptide receptor activity);GO:0016020(membrane);GO:0016021(integral component of membrane)	NA	NA	NA	uncharacterized protein Dmel_CG13995 [Drosophila melanogaster]	3' UTR	-0.597	0.179061	-0.358	down	0.666675	-0.584945	0.0111294	0.0728827	down	no	2.1626	2.16778	3.1368	3.35869
chr2L	6082603	6083682	1080	FBgn0266450	FBtr0344437	0	Kr-h1	GO:0003676(nucleic acid binding);GO:0003677(DNA binding);GO:0003700(DNA-binding transcription factor activity);GO:0005634(nucleus);GO:0006355(regulation of transcription, DNA-templated);GO:0007275(multicellular organism development);GO:0007552(metamorphosis);GO:0010977(negative regulation of neuron projection development);GO:0035075(response to ecdysone);GO:0045316(negative regulation of compound…	NA	NA	NA	kruppel homolog 1, isoform B [Drosophila melanogaster]	5' UTR	-434	0	-3.33	down	1.07021	0.097888	0.74689	0.89786	up	no	9.44974	9.78547	9.94837	8.02502
chr2L	6093182	6093332	151	FBgn0266445	FBtr0344439	1770	CG45075	GO:0003674(molecular_function);GO:0005575(cellular_component);GO:0008150(biological_process)	NA	NA	NA	kruppel homolog 1, isoform B [Drosophila melanogaster]	3' UTR	-5.64	5.49541e-07	-1.55	down	0.88599	-0.174638	0.52944	0.776477	down	no	0.597637	0.599369	0.582428	0.76861
chr2L	6093181	6093331	151	FBgn0266445	FBtr0344439	1769	CG45075	GO:0003674(molecular_function);GO:0005575(cellular_component);GO:0008150(biological_process)	NA	NA	NA	kruppel homolog 1, isoform B [Drosophila melanogaster]	3' UTR	-5.64	5.49541e-07	-1.55	down	0.88599	-0.174638	0.52944	0.776477	down	no	0.597637	0.599369	0.582428	0.76861
chr2L	6100377	6100526	150	FBgn0266521	FBtr0079196	0	stai	GO:0005737(cytoplasm);GO:0005829(cytosol);GO:0005875(microtubule associated complex);GO:0007017(microtubule-based process);GO:0007019(microtubule depolymerization);GO:0007298(border follicle cell migration);GO:0007399(nervous system development);GO:0008017(microtubule binding);GO:0008088(axo-dendritic transport);GO:0008354(germ cell migration);GO:0015631(tubulin binding);GO:0031110(regulation of …	NA	K04381	NA	stathmin, isoform D [Drosophila melanogaster]	5' UTR	-106	1e-107	-2.15	down	1.0291	0.0413842	0.980363	0.995004	up	no	58.4354	58.0825	60.8729	52.3501
chr2L	6109747	6120679	10933	FBgn0051642	FBtr0079199	0	CG31642	GO:0008270(zinc ion binding);GO:0016567(protein ubiquitination);GO:0046872(metal ion binding);GO:0061630(ubiquitin protein ligase activity)	NA	NA	NA	FI22112p1, partial [Drosophila melanogaster]	5' UTR	-110	1e-112	-1.33	down	0.895759	-0.158817	0.401999	0.683963	down	no	6.60192	7.44671	8.24166	7.44183
chr2L	6120918	6121008	91	FBgn0266521	FBtr0079196	20541	stai	GO:0005737(cytoplasm);GO:0005829(cytosol);GO:0005875(microtubule associated complex);GO:0007017(microtubule-based process);GO:0007019(microtubule depolymerization);GO:0007298(border follicle cell migration);GO:0007399(nervous system development);GO:0008017(microtubule binding);GO:0008088(axo-dendritic transport);GO:0008354(germ cell migration);GO:0015631(tubulin binding);GO:0031110(regulation of …	NA	K04381	NA	stathmin, isoform D [Drosophila melanogaster]	Exon (FBtr0304908/FBgn0266521, exon 1 of 6)	-0.512	0.231739	-0.149	down	1.0291	0.0413842	0.980363	0.995004	up	no	58.4354	58.0825	60.8729	52.3501
chr2L	6144321	6144381	61	FBgn0031785	FBtr0079202	4939	CG13991	NA	NA	NA	NA	FI23145p1, partial [Drosophila melanogaster]	Exon (FBtr0079202/FBgn0031785, exon 1 of 1)	-2.19	0.0025704	-0.602	down	0.95453	-0.0671382	0.557651	0.79336	down	no	12.7559	12.8026	13.0789	13.6971
chr2L	6179133	6190620	11488	FBgn0085409	FBtr0112617	0	smal	GO:0005518(collagen binding);GO:0005887(integral component of plasma membrane);GO:0005925(focal adhesion);GO:0016020(membrane);GO:0016021(integral component of membrane);GO:0018108(peptidyl-tyrosine phosphorylation);GO:0038062(protein tyrosine kinase collagen receptor activity);GO:0038063(collagen-activated tyrosine kinase receptor signaling pathway);GO:0070492(oligosaccharide binding);GO:0070492…	NA	NA	NA	smoke alarm, isoform D [Drosophila melanogaster]	5' UTR	-178	1e-180	-4.33	down	1.22988	0.298516	0.197684	0.473799	up	no	6.35152	6.90842	5.40602	5.37548
chr2L	6208637	6209319	683	FBgn0085409	FBtr0112617	29504	smal	GO:0005518(collagen binding);GO:0005887(integral component of plasma membrane);GO:0005925(focal adhesion);GO:0016020(membrane);GO:0016021(integral component of membrane);GO:0018108(peptidyl-tyrosine phosphorylation);GO:0038062(protein tyrosine kinase collagen receptor activity);GO:0038063(collagen-activated tyrosine kinase receptor signaling pathway);GO:0070492(oligosaccharide binding);GO:0070492…	NA	NA	NA	smoke alarm, isoform D [Drosophila melanogaster]	3' UTR	-1.17	0.0354813	-0.177	down	1.22988	0.298516	0.197684	0.473799	up	no	6.35152	6.90842	5.40602	5.37548
chr2L	6210785	6211114	330	FBgn0085409	FBtr0329979	31652	smal	GO:0005518(collagen binding);GO:0005887(integral component of plasma membrane);GO:0005925(focal adhesion);GO:0016020(membrane);GO:0016021(integral component of membrane);GO:0018108(peptidyl-tyrosine phosphorylation);GO:0038062(protein tyrosine kinase collagen receptor activity);GO:0038063(collagen-activated tyrosine kinase receptor signaling pathway);GO:0070492(oligosaccharide binding);GO:0070492…	NA	NA	NA	smoke alarm, isoform D [Drosophila melanogaster]	3' UTR	-0.968	0.0616595	0.24	up	1.22988	0.298516	0.197684	0.473799	up	no	6.35152	6.90842	5.40602	5.37548
chr2L	6253213	6272871	19659	FBgn0031791	FBtr0079243	0	AANATL2	GO:0004059(aralkylamine N-acetyltransferase activity);GO:0005737(cytoplasm);GO:0006807(nitrogen compound metabolic process);GO:0008080(N-acetyltransferase activity);GO:0016740(transferase activity);GO:0016746(transferase activity, transferring acyl groups);GO:0019186(acyl-CoA N-acyltransferase activity);GO:0019186(acyl-CoA N-acyltransferase activity)	NA	NA	NA	IP08576p, partial [Drosophila melanogaster]	5' UTR	-5.38	1.02329e-06	-2.72	down	1.06561	0.091679	0.859306	0.946942	up	no	13.8351	14.7465	10.1289	16.693
chr2L	6323257	6323466	210	FBgn0053531	FBtr0344770	70134	Ddr	GO:0001952(regulation of cell-matrix adhesion);GO:0004672(protein kinase activity);GO:0004713(protein tyrosine kinase activity);GO:0004714(transmembrane receptor protein tyrosine kinase activity);GO:0005518(collagen binding);GO:0005524(ATP binding);GO:0005887(integral component of plasma membrane);GO:0006468(protein phosphorylation);GO:0007160(cell-matrix adhesion);GO:0007169(transmembrane recept…	NA	K05125	EC:2.7.10.1	discoidin domain receptor, isoform F [Drosophila melanogaster]	3' UTR	-1.52	0.0141254	1.47	up	0.933027	-0.100009	0.63579	0.841227	down	no	0.956822	1.08217	1.06606	1.11929
chr2L	6256449	6256715	267	FBgn0031791	FBtr0079243	590	AANATL2	GO:0004059(aralkylamine N-acetyltransferase activity);GO:0005737(cytoplasm);GO:0006807(nitrogen compound metabolic process);GO:0008080(N-acetyltransferase activity);GO:0016740(transferase activity);GO:0016746(transferase activity, transferring acyl groups);GO:0019186(acyl-CoA N-acyltransferase activity);GO:0019186(acyl-CoA N-acyltransferase activity)	NA	NA	NA	IP08576p, partial [Drosophila melanogaster]	3' UTR	-3.18	0.000213796	-0.356	down	1.06561	0.091679	0.859306	0.946942	up	no	13.8351	14.7465	10.1289	16.693
chr2L	6325739	6326129	391	FBgn0265778	FBtr0079249	1972	PDZ-GEF	GO:0000165(MAPK cascade);GO:0005085(guanyl-nucleotide exchange factor activity);GO:0005515(protein binding);GO:0005622(intracellular);GO:0005912(adherens junction);GO:0006930(substrate-dependent cell migration, cell extension);GO:0007165(signal transduction);GO:0007264(small GTPase mediated signal transduction);GO:0007391(dorsal closure);GO:0007476(imaginal disc-derived wing morphogenesis);GO:000…	NA	NA	NA	PDZ domain-containing guanine nucleotide exchange factor, isoform B [Drosophila melanogaster]	Exon (FBtr0079249/FBgn0265778, exon 4 of 8)	-10.7	3.16228e-12	0.924	up	1.0036	0.00518556	0.857248	0.946654	up	no	9.79594	10.438	10.3392	9.8221
chr2L	6331500	6331560	61	FBgn0265778	FBtr0079249	7733	PDZ-GEF	GO:0000165(MAPK cascade);GO:0005085(guanyl-nucleotide exchange factor activity);GO:0005515(protein binding);GO:0005622(intracellular);GO:0005912(adherens junction);GO:0006930(substrate-dependent cell migration, cell extension);GO:0007165(signal transduction);GO:0007264(small GTPase mediated signal transduction);GO:0007391(dorsal closure);GO:0007476(imaginal disc-derived wing morphogenesis);GO:000…	NA	NA	NA	PDZ domain-containing guanine nucleotide exchange factor, isoform B [Drosophila melanogaster]	3' UTR	-1.45	0.017378	0.369	up	1.0036	0.00518556	0.857248	0.946654	up	no	9.79594	10.438	10.3392	9.8221
chr2L	6361236	6361325	90	FBgn0266004	FBtr0343150	833	lncRNA:CR44778	NA	NA	NA	NA		Exon (FBtr0343150/FBgn0266004, exon 2 of 2)	-0.79	0.102094	-0.803	down	0.994321	-0.00821652	0.886319	0.95865	down	no	3.07672	2.54859	2.5121	3.14534
chr2L	6367882	6368062	181	FBgn0031805	FBtr0079253	0	CG9505	GO:0004222(metalloendopeptidase activity);GO:0006508(proteolysis);GO:0008237(metallopeptidase activity);GO:0016787(hydrolase activity)	NA	NA	NA	uncharacterized protein Dmel_CG9505 [Drosophila melanogaster]	5' UTR	-2.59	0.000933254	-2.08	down	0.844685	-0.243514	0.451076	0.721073	down	no	0.668252	0.836526	0.704142	1.07732
chr2L	6425235	6425384	150	FBgn0263278	FBtr0079257	899	Fic	GO:0000166(nucleotide binding);GO:0005515(protein binding);GO:0005524(ATP binding);GO:0005886(plasma membrane);GO:0007632(visual behavior);GO:0016020(membrane);GO:0016021(integral component of membrane);GO:0016740(transferase activity);GO:0016779(nucleotidyltransferase activity);GO:0016787(hydrolase activity);GO:0018117(protein adenylylation);GO:0030544(Hsp70 protein binding);GO:0034976(response …	NA	NA	NA	Fic domain-containing protein [Drosophila melanogaster]	Exon (FBtr0079257/FBgn0263278, exon 1 of 3)	-0.955	0.0645654	0.251	up	0.863476	-0.211773	0.270599	0.558144	down	no	8.20747	7.75414	8.99333	9.49197
chr2L	6492150	6495026	2877	FBgn0031824	FBtr0079263	0	CG9547	GO:0004361(glutaryl-CoA dehydrogenase activity);GO:0005739(mitochondrion);GO:0005759(mitochondrial matrix);GO:0006554(lysine catabolic process);GO:0006568(tryptophan metabolic process);GO:0016491(oxidoreductase activity);GO:0016627(oxidoreductase activity, acting on the CH-CH group of donors);GO:0046948(hydroxylysine catabolic process);GO:0050660(flavin adenine dinucleotide binding);GO:0055114(ox…	00071(Fatty acid degradation - Drosophila melanogaster (fruit fly));00310(Lysine degradation - Drosophila melanogaster (fruit fly));00380(Tryptophan metabolism - Drosophila melanogaster (fruit fly));01100(Metabolic pathways - Drosophila melanogaster (fruit fly))	K00252	EC:1.3.8.6	uncharacterized protein Dmel_CG9547 [Drosophila melanogaster]	5' UTR	-0.798	0.1	0.173	up	0.768164	-0.380514	0.118179	0.357109	down	no	5.18923	5.37851	5.70497	8.05217
chr2L	6498766	6499033	268	FBgn0051637	FBtr0343155	119	CG31637	GO:0001517(N-acetylglucosamine 6-O-sulfotransferase activity);GO:0006044(N-acetylglucosamine metabolic process);GO:0006790(sulfur compound metabolic process);GO:0008146(sulfotransferase activity);GO:0016020(membrane);GO:0016021(integral component of membrane);GO:0016740(transferase activity);GO:0016740(transferase activity)	NA	NA	NA	uncharacterized protein Dmel_CG31637, isoform A [Drosophila melanogaster]	5' UTR	-2.76	0.000616595	-0.335	down	0.801818	-0.318653	0.0499196	0.209229	down	no	23.2392	24.4769	28.4507	31.0593
chr2L	6526759	6526996	238	FBgn0051637	FBtr0343155	28112	CG31637	GO:0001517(N-acetylglucosamine 6-O-sulfotransferase activity);GO:0006044(N-acetylglucosamine metabolic process);GO:0006790(sulfur compound metabolic process);GO:0008146(sulfotransferase activity);GO:0016020(membrane);GO:0016021(integral component of membrane);GO:0016740(transferase activity);GO:0016740(transferase activity)	NA	NA	NA	uncharacterized protein Dmel_CG31637, isoform A [Drosophila melanogaster]	3' UTR	-2.66	0.000776247	-0.36	down	0.801818	-0.318653	0.0499196	0.209229	down	no	23.2392	24.4769	28.4507	31.0593
chr2L	6624948	6625329	382	FBgn0051634	FBtr0079327	7078	Oatp26F	GO:0005215(transporter activity);GO:0005515(protein binding);GO:0005886(plasma membrane);GO:0005887(integral component of plasma membrane);GO:0006811(ion transport);GO:0015347(sodium-independent organic anion transmembrane transporter activity);GO:0016020(membrane);GO:0016021(integral component of membrane);GO:0022804(active transmembrane transporter activity);GO:0022857(transmembrane transporter…	NA	K14354	NA	organic anion transporting polypeptide 26F [Drosophila melanogaster]	3' UTR	-1.16	0.0363078	-0.881	down	1.05141	0.0723247	1	1	up	no	0.084615	0.122049	0.069773	0.126786
chr2L	6652627	6653764	1138	FBgn0031842	FBtr0303224	3239	Tango1	GO:0000137(Golgi cis cisterna);GO:0000139(Golgi membrane);GO:0003674(molecular_function);GO:0005515(protein binding);GO:0005789(endoplasmic reticulum membrane);GO:0005794(Golgi apparatus);GO:0006887(exocytosis);GO:0007030(Golgi organization);GO:0009306(protein secretion);GO:0012505(endomembrane system);GO:0015031(protein transport);GO:0016020(membrane);GO:0016021(integral component of membrane);G…	NA	NA	NA	transport and golgi organization 1, isoform A [Drosophila melanogaster]	Exon (FBtr0303224/FBgn0031842, exon 4 of 7)	-19.9	1.58489e-21	0.376	up	0.832937	-0.263721	0.110141	0.342367	down	no	19.1496	19.0044	23.0386	22.768
chr2L	6661706	6661974	269	FBgn0028467	FBtr0079297	3189	CG11070	GO:0000151(ubiquitin ligase complex);GO:0000209(protein polyubiquitination);GO:0004842(ubiquitin-protein transferase activity);GO:0005634(nucleus);GO:0005737(cytoplasm);GO:0006511(ubiquitin-dependent protein catabolic process);GO:0016567(protein ubiquitination);GO:0030433(ubiquitin-dependent ERAD pathway);GO:0034450(ubiquitin-ubiquitin ligase activity)	04120(Ubiquitin mediated proteolysis - Drosophila melanogaster (fruit fly))	K10596	EC:2.3.2.27	uncharacterized protein Dmel_CG11070 [Drosophila melanogaster]	3' UTR	-0.765	0.109901	0.204	up	0.83205	-0.265257	0.118763	0.35774	down	no	11.3156	11.6533	12.9063	14.699
chr2L	6717834	6718342	509	FBgn0031851	FBtr0079299	209	Aatf	GO:0003674(molecular_function);GO:0005634(nucleus);GO:0005730(nucleolus);GO:0006357(regulation of transcription by RNA polymerase II);GO:0043069(negative regulation of programmed cell death);GO:0048477(oogenesis)	NA	K14782	NA	apoptosis antagonizing transcription factor [Drosophila melanogaster]	Exon (FBtr0079299/FBgn0031851, exon 1 of 2)	-1.56	0.0128825	0.231	up	0.783084	-0.352761	0.114616	0.350077	down	no	4.39234	5.22646	6.12029	6.16294
chr2L	6718431	6719389	959	FBgn0031851	FBtr0079299	806	Aatf	GO:0003674(molecular_function);GO:0005634(nucleus);GO:0005730(nucleolus);GO:0006357(regulation of transcription by RNA polymerase II);GO:0043069(negative regulation of programmed cell death);GO:0048477(oogenesis)	NA	K14782	NA	apoptosis antagonizing transcription factor [Drosophila melanogaster]	3' UTR	-6.11	1.8197e-07	-0.721	down	0.783084	-0.352761	0.114616	0.350077	down	no	4.39234	5.22646	6.12029	6.16294
chr2L	6725813	6726214	402	FBgn0046704	FBtr0079300	1910	Liprin-alpha	GO:0005515(protein binding);GO:0005925(focal adhesion);GO:0007411(axon guidance);GO:0007412(axon target recognition);GO:0007416(synapse assembly);GO:0008594(photoreceptor cell morphogenesis);GO:0031290(retinal ganglion cell axon guidance);GO:0031594(neuromuscular junction);GO:0032991(protein-containing complex);GO:0045202(synapse);GO:0045467(R7 cell development);GO:0048490(anterograde synaptic ve…	NA	NA	NA	Liprin-alpha, isoform E [Drosophila melanogaster]	Exon (FBtr0079300/FBgn0046704, exon 4 of 15)	-1.84	0.00630957	0.461	up	1.13921	0.188036	0.433292	0.706845	up	no	10.3398	10.4863	8.38473	9.8964
chr2L	6735560	6736149	590	FBgn0031853	FBtr0300056	2694	TTLL3B	GO:0000166(nucleotide binding);GO:0005524(ATP binding);GO:0005634(nucleus);GO:0005737(cytoplasm);GO:0005856(cytoskeleton);GO:0005874(microtubule);GO:0005930(axoneme);GO:0006464(cellular protein modification process);GO:0007283(spermatogenesis);GO:0007291(sperm individualization);GO:0015630(microtubule cytoskeleton);GO:0016874(ligase activity);GO:0018094(protein polyglycylation);GO:0030154(cell di…	NA	K16608	EC:6.3.2.-	tubulin tyrosine ligase-like 3B [Drosophila melanogaster]	3' UTR	-16.1	1.25893e-17	0.4	up	0.98873	-0.0163508	0.770243	0.908205	down	no	53.5186	53.2239	52.7819	55.1773
chr2L	6742502	6754160	11659	FBgn0031855	FBtr0079303	0	CG11221	GO:0000166(nucleotide binding);GO:0004672(protein kinase activity);GO:0004674(protein serine/threonine kinase activity);GO:0005524(ATP binding);GO:0005575(cellular_component);GO:0006468(protein phosphorylation);GO:0007614(short-term memory);GO:0007616(long-term memory);GO:0010628(positive regulation of gene expression);GO:0016301(kinase activity);GO:0016310(phosphorylation);GO:0016740(transferase…	NA	K08858	EC:2.7.11.1	uncharacterized protein Dmel_CG11221, isoform A [Drosophila melanogaster]	5' UTR	-92	5.01187e-94	-3.45	down	1.05903	0.0827442	0.87143	0.951244	up	no	2.47148	3.23422	2.63443	2.75323
chr2L	6774041	6774757	717	FBgn0031858	FBtr0079336	0	CG17378	GO:0003674(molecular_function);GO:0005575(cellular_component);GO:0008150(biological_process);GO:0008150(biological_process)	NA	NA	NA	uncharacterized protein Dmel_CG17378, isoform B [Drosophila melanogaster]	5' UTR	-185	1e-187	-2.89	down	1.08138	0.112869	0.694223	0.871918	up	no	17.1276	16.9913	14.7738	16.7775
chr2L	6804195	6804343	149	FBgn0031860	FBtr0079339	1184	CG11236	GO:0003884(D-amino-acid oxidase activity);GO:0005777(peroxisome);GO:0008445(D-aspartate oxidase activity);GO:0016491(oxidoreductase activity);GO:0046416(D-amino acid metabolic process);GO:0048037(cofactor binding);GO:0055114(oxidation-reduction process);GO:0071949(FAD binding)	00260(Glycine, serine and threonine metabolism - Drosophila melanogaster (fruit fly));00330(Arginine and proline metabolism - Drosophila melanogaster (fruit fly));00472(D-Arginine and D-ornithine metabolism - Drosophila melanogaster (fruit fly));01100(Metabolic pathways - Drosophila melanogaster (fruit fly));04146(Peroxisome - Drosophila melanogaster (fruit fly))	K00273	EC:1.4.3.3	uncharacterized protein Dmel_CG11236, isoform B [Drosophila melanogaster]	3' UTR	-0.598	0.178649	0.328	up	1.46651	0.552383	0.0300154	0.146771	up	no	16.2351	16.5176	12.5886	9.74525
chr2L	6822144	6823042	899	FBgn0051632	FBtr0079341	0	sens-2	GO:0003676(nucleic acid binding);GO:0005634(nucleus);GO:0006355(regulation of transcription, DNA-templated);GO:0030097(hemopoiesis);GO:0051569(regulation of histone H3-K4 methylation);GO:0051569(regulation of histone H3-K4 methylation)	NA	NA	NA	senseless-2, isoform A [Drosophila melanogaster]	5' UTR	-29.4	3.98107e-31	-2.83	down	0.654407	-0.611741	0.0748854	0.270575	down	no	0.619371	1.29236	1.50794	1.41338
chr2L	6860609	6860849	241	FBgn0086451	FBtr0079343	6467	l(2)k09022	GO:0000462(maturation of SSU-rRNA from tricistronic rRNA transcript (SSU-rRNA, 5.8S rRNA, LSU-rRNA));GO:0005634(nucleus);GO:0005730(nucleolus);GO:0006364(rRNA processing);GO:0030515(snoRNA binding);GO:0030686(90S preribosome);GO:0032040(small-subunit processome);GO:0034455(t-UTP complex);GO:0042254(ribosome biogenesis);GO:0045943(positive regulation of transcription by RNA polymerase I)	03008(Ribosome biogenesis in eukaryotes - Drosophila melanogaster (fruit fly))	K14550	NA	lethal (2) k09022 [Drosophila melanogaster]	3' UTR	-1.2	0.0331131	0.621	up	0.612189	-0.707951	0.00244971	0.0227071	down	no	1.28213	1.33167	1.95646	2.31313
chr2L	6874142	6874260	119	FBgn0266219	FBtr0343866	1428	lncRNA:CR44914	NA	NA	NA	NA		Exon (FBtr0343866/FBgn0266219, exon 2 of 2)	-0.664	0.146893	-1.15	down	2.7024	1.43424	1	1	up	no	0.613381	0.521332	0.310389	0.109502
chr2L	6874990	6896941	21952	FBgn0031866	FBtr0079344	0	Nlg2	GO:0002121(inter-male aggressive behavior);GO:0005515(protein binding);GO:0005887(integral component of plasma membrane);GO:0007158(neuron cell-cell adhesion);GO:0007274(neuromuscular synaptic transmission);GO:0007628(adult walking behavior);GO:0008345(larval locomotory behavior);GO:0009986(cell surface);GO:0016020(membrane);GO:0016021(integral component of membrane);GO:0016787(hydrolase activity…	NA	NA	NA	neuroligin 2, isoform A [Drosophila melanogaster]	5' UTR	-13.8	2.51189e-15	-1.15	down	0.679159	-0.558179	0.00928742	0.063932	down	no	2.23207	2.45554	3.64039	3.26169
chr2L	6908083	6908261	179	FBgn0031868	FBtr0332324	0	Rat1	GO:0000738(DNA catabolic process, exonucleolytic);GO:0003676(nucleic acid binding);GO:0004518(nuclease activity);GO:0004527(exonuclease activity);GO:0004534(5'-3' exoribonuclease activity);GO:0005634(nucleus);GO:0006139(nucleobase-containing compound metabolic process);GO:0006353(DNA-templated transcription, termination);GO:0006355(regulation of transcription, DNA-templated);GO:0006397(mRNA proce…	03008(Ribosome biogenesis in eukaryotes - Drosophila melanogaster (fruit fly));03018(RNA degradation - Drosophila melanogaster (fruit fly));03018(RNA degradation - Drosophila melanogaster (fruit fly))	K12619	EC:3.1.13.-	Rat1 5'-3' exoribonuclease, isoform A [Drosophila melanogaster]	5' UTR	-1.38	0.0204174	0.713	up	1.03479	0.0493399	0.957336	0.986762	up	no	4.86861	4.50601	4.88604	4.17338
chr2L	6925283	6925643	361	FBgn0004838	FBtr0301403	4579	Hrb27C	GO:0003676(nucleic acid binding);GO:0003697(single-stranded DNA binding);GO:0003723(RNA binding);GO:0003729(mRNA binding);GO:0003730(mRNA 3'-UTR binding);GO:0005515(protein binding);GO:0005634(nucleus);GO:0005654(nucleoplasm);GO:0005737(cytoplasm);GO:0007283(spermatogenesis);GO:0007298(border follicle cell migration);GO:0007319(negative regulation of oskar mRNA translation);GO:0007411(axon guidan…	03015(mRNA surveillance pathway - Drosophila melanogaster (fruit fly));03015(mRNA surveillance pathway - Drosophila melanogaster (fruit fly))	K14411	NA	heterogeneous nuclear ribonucleoprotein at 27C, isoform A [Drosophila melanogaster]	3' UTR	-10.8	2.51189e-12	0.278	up	1.03307	0.0469415	0.954551	0.986056	up	no	28.2112	26.4137	31.8136	21.0626
chr2L	6960407	6960733	327	FBgn0031877	FBtr0079351	30	CG10399	GO:0003824(catalytic activity);GO:0004419(hydroxymethylglutaryl-CoA lyase activity);GO:0005759(mitochondrial matrix);GO:0005777(peroxisome);GO:0005829(cytosol);GO:0006551(leucine metabolic process);GO:0006552(leucine catabolic process);GO:0006629(lipid metabolic process);GO:0016829(lyase activity);GO:0046951(ketone body biosynthetic process);GO:0046951(ketone body biosynthetic process)	00072(Synthesis and degradation of ketone bodies - Drosophila melanogaster (fruit fly));00280(Valine, leucine and isoleucine degradation - Drosophila melanogaster (fruit fly));00650(Butanoate metabolism - Drosophila melanogaster (fruit fly));01100(Metabolic pathways - Drosophila melanogaster (fruit fly));04146(Peroxisome - Drosophila melanogaster (fruit fly));04146(Peroxisome - Drosophila melanog…	K01640	EC:4.1.3.4	uncharacterized protein Dmel_CG10399, isoform A [Drosophila melanogaster]	5' UTR	-4.07	2.45471e-05	1.23	up	1.192	0.253383	0.510218	0.763176	up	no	2.67859	2.73646	2.42181	2.12103
chr2L	7037043	7037878	836	FBgn0262872	FBtr0306228	0	milt	GO:0003777(microtubule motor activity);GO:0005515(protein binding);GO:0005623(cell);GO:0005737(cytoplasm);GO:0005739(mitochondrion);GO:0006605(protein targeting);GO:0007287(Nebenkern assembly);GO:0007310(oocyte dorsal/ventral axis specification);GO:0008104(protein localization);GO:0017022(myosin binding);GO:0019896(axonal transport of mitochondrion);GO:0030382(sperm mitochondrion organization);GO…	NA	K15369	NA	milton, isoform B [Drosophila melanogaster]	5' UTR	-15	1.58489e-16	-0.474	down	0.847031	-0.239513	0.196522	0.472163	down	no	18.4178	18.8978	18.2578	25.7967
chr2L	7037973	7040528	2556	FBgn0262872	FBtr0306228	150	milt	GO:0003777(microtubule motor activity);GO:0005515(protein binding);GO:0005623(cell);GO:0005737(cytoplasm);GO:0005739(mitochondrion);GO:0006605(protein targeting);GO:0007287(Nebenkern assembly);GO:0007310(oocyte dorsal/ventral axis specification);GO:0008104(protein localization);GO:0017022(myosin binding);GO:0019896(axonal transport of mitochondrion);GO:0030382(sperm mitochondrion organization);GO…	NA	K15369	NA	milton, isoform B [Drosophila melanogaster]	5' UTR	-150	1e-151	-2.44	down	0.847031	-0.239513	0.196522	0.472163	down	no	18.4178	18.8978	18.2578	25.7967
chr2L	7042375	7046565	4191	FBgn0262872	FBtr0306228	4552	milt	GO:0003777(microtubule motor activity);GO:0005515(protein binding);GO:0005623(cell);GO:0005737(cytoplasm);GO:0005739(mitochondrion);GO:0006605(protein targeting);GO:0007287(Nebenkern assembly);GO:0007310(oocyte dorsal/ventral axis specification);GO:0008104(protein localization);GO:0017022(myosin binding);GO:0019896(axonal transport of mitochondrion);GO:0030382(sperm mitochondrion organization);GO…	NA	K15369	NA	milton, isoform B [Drosophila melanogaster]	5' UTR	-88.2	3.16228e-90	-2.28	down	0.847031	-0.239513	0.196522	0.472163	down	no	18.4178	18.8978	18.2578	25.7967
chr2L	7049311	7050791	1481	FBgn0262872	FBtr0306230	0	milt	GO:0003777(microtubule motor activity);GO:0005515(protein binding);GO:0005623(cell);GO:0005737(cytoplasm);GO:0005739(mitochondrion);GO:0006605(protein targeting);GO:0007287(Nebenkern assembly);GO:0007310(oocyte dorsal/ventral axis specification);GO:0008104(protein localization);GO:0017022(myosin binding);GO:0019896(axonal transport of mitochondrion);GO:0030382(sperm mitochondrion organization);GO…	NA	K15369	NA	milton, isoform B [Drosophila melanogaster]	5' UTR	-64.3	3.16228e-66	-1.77	down	0.847031	-0.239513	0.196522	0.472163	down	no	18.4178	18.8978	18.2578	25.7967
chr2L	7055740	7056010	271	FBgn0262872	FBtr0306229	17917	milt	GO:0003777(microtubule motor activity);GO:0005515(protein binding);GO:0005623(cell);GO:0005737(cytoplasm);GO:0005739(mitochondrion);GO:0006605(protein targeting);GO:0007287(Nebenkern assembly);GO:0007310(oocyte dorsal/ventral axis specification);GO:0008104(protein localization);GO:0017022(myosin binding);GO:0019896(axonal transport of mitochondrion);GO:0030382(sperm mitochondrion organization);GO…	NA	K15369	NA	milton, isoform B [Drosophila melanogaster]	3' UTR	-18.1	1.25893e-19	0.759	up	0.847031	-0.239513	0.196522	0.472163	down	no	18.4178	18.8978	18.2578	25.7967
chr2L	7056301	7057108	808	FBgn0031885	FBtr0079402	0	Mnn1	GO:0000403(Y-form DNA binding);GO:0000785(chromatin);GO:0001666(response to hypoxia);GO:0003682(chromatin binding);GO:0003690(double-stranded DNA binding);GO:0005634(nucleus);GO:0006289(nucleotide-excision repair);GO:0006357(regulation of transcription by RNA polymerase II);GO:0006974(cellular response to DNA damage stimulus);GO:0006979(response to oxidative stress);GO:0008168(methyltransferase a…	NA	K14970	NA	menin 1, isoform B [Drosophila melanogaster]	5' UTR	-5.51	7.58578e-07	-0.393	down	0.832417	-0.264622	0.106039	0.334542	down	no	11.0207	10.6517	13.9451	12.0905
chr2L	7307219	7307546	328	FBgn0284084	FBtr0079432	60	wg	GO:0001745(compound eye morphogenesis);GO:0005102(signaling receptor binding);GO:0005109(frizzled binding);GO:0005515(protein binding);GO:0005539(glycosaminoglycan binding);GO:0005576(extracellular region);GO:0005615(extracellular space);GO:0005769(early endosome);GO:0005770(late endosome);GO:0005771(multivesicular body);GO:0005783(endoplasmic reticulum);GO:0005886(plasma membrane);GO:0007275(mul…	04150(mTOR signaling pathway - Drosophila melanogaster (fruit fly));04310(Wnt signaling pathway - Drosophila melanogaster (fruit fly));04391(Hippo signaling pathway - fly - Drosophila melanogaster (fruit fly))	K03209	NA	wingless [Drosophila melanogaster]	5' UTR	-12.3	7.94328e-14	-3.93	down	2.01905	1.01368	0.00541544	0.0419382	up	yes	1.02206	1.03867	0.586599	0.434043
chr2L	7333833	7334487	655	FBgn0031902	FBtr0334800	119	Wnt6	GO:0005102(signaling receptor binding);GO:0005109(frizzled binding);GO:0005576(extracellular region);GO:0005615(extracellular space);GO:0007275(multicellular organism development);GO:0016055(Wnt signaling pathway);GO:0030182(neuron differentiation);GO:0044719(regulation of imaginal disc-derived wing size);GO:0045165(cell fate commitment);GO:0060070(canonical Wnt signaling pathway);GO:0060070(cano…	04150(mTOR signaling pathway - Drosophila melanogaster (fruit fly));04310(Wnt signaling pathway - Drosophila melanogaster (fruit fly));04310(Wnt signaling pathway - Drosophila melanogaster (fruit fly))	K00445	NA	Wnt oncogene analog 6, isoform B [Drosophila melanogaster]	5' UTR	-46.1	6.30957e-48	-2.09	down	0.633584	-0.658392	0.0283804	0.142383	down	no	3.78725	1.86585	4.51659	4.40583
chr2L	7388508	7388745	238	FBgn0031905	FBtr0079438	0	gudu	GO:0003674(molecular_function);GO:0005515(protein binding);GO:0005634(nucleus);GO:0005737(cytoplasm);GO:0007283(spermatogenesis);GO:0007291(sperm individualization);GO:0030154(cell differentiation)	NA	NA	NA	gudu [Drosophila melanogaster]	5' UTR	-18.5	3.98107e-20	0.817	up	0.835254	-0.259712	0.13902	0.390334	down	no	17.9983	18.3078	19.1149	24.3522
chr2L	7390695	7390902	208	FBgn0031905	FBtr0079438	2187	gudu	GO:0003674(molecular_function);GO:0005515(protein binding);GO:0005634(nucleus);GO:0005737(cytoplasm);GO:0007283(spermatogenesis);GO:0007291(sperm individualization);GO:0030154(cell differentiation)	NA	NA	NA	gudu [Drosophila melanogaster]	3' UTR	-2.2	0.00245471	0.594	up	0.835254	-0.259712	0.13902	0.390334	down	no	17.9983	18.3078	19.1149	24.3522
chr2L	7403767	7404369	603	FBgn0031907	FBtr0302587	2432	CG5171	GO:0003824(catalytic activity);GO:0004805(trehalose-phosphatase activity);GO:0005737(cytoplasm);GO:0005992(trehalose biosynthetic process);GO:0016311(dephosphorylation);GO:0016787(hydrolase activity);GO:0070413(trehalose metabolism in response to stress);GO:0070413(trehalose metabolism in response to stress)	00500(Starch and sucrose metabolism - Drosophila melanogaster (fruit fly));01100(Metabolic pathways - Drosophila melanogaster (fruit fly));01100(Metabolic pathways - Drosophila melanogaster (fruit fly))	K01087	EC:3.1.3.12	uncharacterized protein Dmel_CG5171, isoform D [Drosophila melanogaster]	3' UTR	-8.8	3.0903e-10	0.237	up	1.19316	0.254788	0.240645	0.527559	up	no	41.3982	41.8622	33.9095	35.872
chr2L	7422196	7422406	211	FBgn0028387	FBtr0079443	9779	chm	GO:0000123(histone acetyltransferase complex);GO:0000790(nuclear chromatin);GO:0003700(DNA-binding transcription factor activity);GO:0003713(transcription coactivator activity);GO:0004402(histone acetyltransferase activity);GO:0005634(nucleus);GO:0006355(regulation of transcription, DNA-templated);GO:0008134(transcription factor binding);GO:0008270(zinc ion binding);GO:0009996(negative regulation…	NA	K11307	EC:2.3.1.48	chameau, isoform A [Drosophila melanogaster]	3' UTR	-0.464	0.269774	0.363	up	0.961077	-0.0572767	0.68842	0.86917	down	no	3.30824	3.04901	3.38223	3.23249
chr2L	7567989	7568438	450	FBgn0264895	FBtr0334850	7575	RapGAP1	GO:0005096(GTPase activator activity);GO:0030695(GTPase regulator activity);GO:0043547(positive regulation of GTPase activity);GO:0050790(regulation of catalytic activity);GO:0051056(regulation of small GTPase mediated signal transduction);GO:0051058(negative regulation of small GTPase mediated signal transduction);GO:0060293(germ plasm);GO:0060293(germ plasm)	NA	NA	NA	Rap GTPase activating protein 1, isoform F [Drosophila melanogaster]	Exon (FBtr0347292/FBgn0267732, exon 1 of 1)	-0.389	0.342768	1.63	up	1.38214	0.466908	0.0256547	0.132965	up	no	15.7579	15.4821	12.1644	10.4381
chr2L	7636550	7636608	59	FBgn0266034	FBtr0343251	437	lncRNA:CR44799	NA	NA	NA	NA		Exon (FBtr0343251/FBgn0266034, exon 2 of 2)	-0.302	0.464515	2.32	up	1.78435	0.835399	1	1	up	no	0.257293	0.409003	0.124667	0.248744
chr2L	7693733	7693821	89	FBgn0041182	FBtr0335487	7780	Tep2	GO:0004866(endopeptidase inhibitor activity);GO:0005576(extracellular region);GO:0005615(extracellular space);GO:0010951(negative regulation of endopeptidase activity);GO:0045087(innate immune response);GO:0050829(defense response to Gram-negative bacterium);GO:0050829(defense response to Gram-negative bacterium)	NA	K06530	NA	Thioester-containing protein 2, isoform B [Drosophila melanogaster]	3' UTR	-0.665	0.146555	0.551	up	0.970982	-0.0424832	0.66852	0.860165	down	no	23.2042	24.2101	23.4654	25.3659
chr2L	7702805	7703104	300	FBgn0041181	FBtr0079477	0	Tep3	GO:0004866(endopeptidase inhibitor activity);GO:0005576(extracellular region);GO:0005615(extracellular space);GO:0010951(negative regulation of endopeptidase activity);GO:0045087(innate immune response);GO:0050830(defense response to Gram-positive bacterium);GO:0098542(defense response to other organism)	NA	K06530	NA	Thioester-containing protein 3 [Drosophila melanogaster]	5' UTR	-57.2	5.01187e-59	-2.63	down	1.38646	0.471407	0.0211399	0.115309	up	no	21.7828	21.214	16.2101	14.8019
chr2L	7754383	7756390	2008	FBgn0267689	FBtr0347190	0	CG46025	GO:0003674(molecular_function);GO:0005575(cellular_component);GO:0008150(biological_process);GO:0008150(biological_process)	NA	NA	NA	uncharacterized protein Dmel_CG46025, isoform A [Drosophila melanogaster]	5' UTR	-6.31	1.12202e-07	0.38	up	0.981369	-0.0271331	0.730192	0.890208	down	no	37.6869	36.7544	37.0209	38.8337
chr2L	7756897	7764328	7432	FBgn0267689	FBtr0347189	0	CG46025	GO:0003674(molecular_function);GO:0005575(cellular_component);GO:0008150(biological_process);GO:0008150(biological_process)	NA	NA	NA	uncharacterized protein Dmel_CG46025, isoform A [Drosophila melanogaster]	5' UTR	-3.85	4.16869e-05	0.169	up	0.981369	-0.0271331	0.730192	0.890208	down	no	37.6869	36.7544	37.0209	38.8337
chr2L	7764930	7765915	986	FBgn0267689	FBtr0347188	10756	CG46025	GO:0003674(molecular_function);GO:0005575(cellular_component);GO:0008150(biological_process);GO:0008150(biological_process)	NA	NA	NA	uncharacterized protein Dmel_CG46025, isoform A [Drosophila melanogaster]	3' UTR	-1.14	0.0389045	0.0631	up	0.981369	-0.0271331	0.730192	0.890208	down	no	37.6869	36.7544	37.0209	38.8337
chr2L	7785822	7786061	240	FBgn0031947	FBtr0079488	2957	CG7154	GO:0005515(protein binding)	NA	K11723	NA	uncharacterized protein Dmel_CG7154 [Drosophila melanogaster]	3' UTR	-0.58	0.188365	0.415	up	0.80719	-0.309019	0.121757	0.362321	down	no	5.87202	6.13259	7.98204	6.89004
chr2L	7811438	7814378	2941	FBgn0261800	FBtr0079490	0	LanB1	GO:0003143(embryonic heart tube morphogenesis);GO:0005576(extracellular region);GO:0005604(basement membrane);GO:0005605(GO_0005605);GO:0007155(cell adhesion);GO:0008406(gonad development);GO:0016477(cell migration);GO:0030198(extracellular matrix organization);GO:0033627(cell adhesion mediated by integrin);GO:0034446(substrate adhesion-dependent cell spreading);GO:0045089(positive regulation of …	04512(ECM-receptor interaction - Drosophila melanogaster (fruit fly));04512(ECM-receptor interaction - Drosophila melanogaster (fruit fly))	K05636	NA	LanB1, isoform A [Drosophila melanogaster]	5' UTR	-46	7.94328e-48	-2.25	down	0.97111	-0.0422939	0.670643	0.861091	down	no	16.0025	16.1264	16.2934	16.7913
chr2L	7814613	7814861	249	FBgn0261800	FBtr0079490	3175	LanB1	GO:0003143(embryonic heart tube morphogenesis);GO:0005576(extracellular region);GO:0005604(basement membrane);GO:0005605(GO_0005605);GO:0007155(cell adhesion);GO:0008406(gonad development);GO:0016477(cell migration);GO:0030198(extracellular matrix organization);GO:0033627(cell adhesion mediated by integrin);GO:0034446(substrate adhesion-dependent cell spreading);GO:0045089(positive regulation of …	04512(ECM-receptor interaction - Drosophila melanogaster (fruit fly));04512(ECM-receptor interaction - Drosophila melanogaster (fruit fly))	K05636	NA	LanB1, isoform A [Drosophila melanogaster]	5' UTR	-4.71	5.24807e-06	-1.13	down	0.97111	-0.0422939	0.670643	0.861091	down	no	16.0025	16.1264	16.2934	16.7913
chr2L	7821794	7822033	240	FBgn0027515	FBtr0331234	643	CG7115	GO:0003824(catalytic activity);GO:0004721(phosphoprotein phosphatase activity);GO:0004722(protein serine/threonine phosphatase activity);GO:0004724(magnesium-dependent protein serine/threonine phosphatase activity);GO:0005634(nucleus);GO:0005737(cytoplasm);GO:0006470(protein dephosphorylation);GO:0007178(transmembrane receptor protein serine/threonine kinase signaling pathway);GO:0016020(membrane…	NA	K17506	EC:3.1.3.16	uncharacterized protein Dyak_GE14637, isoform C [Drosophila yakuba]	5' UTR	-10.8	3.16228e-12	-0.58	down	0.921608	-0.117774	0.442215	0.713285	down	no	32.3664	32.4462	39.5507	30.7748
chr2L	7831787	7832920	1134	FBgn0004177	FBtr0343416	4137	mts	GO:0000159(protein phosphatase type 2A complex);GO:0000226(microtubule cytoskeleton organization);GO:0000278(mitotic cell cycle);GO:0001933(negative regulation of protein phosphorylation);GO:0004721(phosphoprotein phosphatase activity);GO:0004722(protein serine/threonine phosphatase activity);GO:0005654(nucleoplasm);GO:0005737(cytoplasm);GO:0005814(centriole);GO:0005829(cytosol);GO:0006470(protei…	03015(mRNA surveillance pathway - Drosophila melanogaster (fruit fly));04013(MAPK signaling pathway - fly - Drosophila melanogaster (fruit fly));04136(Autophagy - other - Drosophila melanogaster (fruit fly));04140(Autophagy - animal - Drosophila melanogaster (fruit fly));04350(TGF-beta signaling pathway - Drosophila melanogaster (fruit fly));04391(Hippo signaling pathway - fly - Drosophila melano…	K04382	EC:3.1.3.16	microtubule star, isoform A [Drosophila melanogaster]	3' UTR	-93.9	6.30957e-96	-0.276	down	1.00723	0.0103986	0.883463	0.957289	up	no	108.226	114.073	113.321	107.381
chr2L	7840973	7841262	290	FBgn0031954	FBtr0079526	521	CG14537	GO:0003674(molecular_function);GO:0005575(cellular_component);GO:0008150(biological_process);GO:0016020(membrane);GO:0016021(integral component of membrane)	NA	NA	NA	uncharacterized protein Dmel_CG14537 [Drosophila melanogaster]	3' UTR	-13.1	1.25893e-14	0.798	up	0.54429	-0.877553	0.00354421	0.0301847	down	no	9.62537	8.26956	11.3154	21.5622
chr2L	7885533	7885740	208	FBgn0031961	FBtr0343419	1773	CG7102	GO:0000387(spliceosomal snRNP assembly);GO:0005515(protein binding);GO:0005737(cytoplasm);GO:0019005(SCF ubiquitin ligase complex);GO:0030162(regulation of proteolysis);GO:0031625(ubiquitin protein ligase binding);GO:0043161(proteasome-mediated ubiquitin-dependent protein catabolic process);GO:0071013(catalytic step 2 spliceosome);GO:0071013(catalytic step 2 spliceosome)	NA	NA	NA	uncharacterized protein Dmel_CG7102, isoform A [Drosophila melanogaster]	5' UTR	-82.3	2.51189e-84	-1.8	down	1.74832	0.80597	0.0357894	0.165469	up	no	1.38821	1.08641	0.844942	0.570483
chr2L	7885800	7886109	310	FBgn0031961	FBtr0343419	1404	CG7102	GO:0000387(spliceosomal snRNP assembly);GO:0005515(protein binding);GO:0005737(cytoplasm);GO:0019005(SCF ubiquitin ligase complex);GO:0030162(regulation of proteolysis);GO:0031625(ubiquitin protein ligase binding);GO:0043161(proteasome-mediated ubiquitin-dependent protein catabolic process);GO:0071013(catalytic step 2 spliceosome);GO:0071013(catalytic step 2 spliceosome)	NA	NA	NA	uncharacterized protein Dmel_CG7102, isoform A [Drosophila melanogaster]	3' UTR	-41	1e-42	-1.1	down	1.74832	0.80597	0.0357894	0.165469	up	no	1.38821	1.08641	0.844942	0.570483
chr2L	7994858	7995155	298	FBgn0031970	FBtr0344063	2549	CG7227	GO:0016020(membrane);GO:0016021(integral component of membrane);GO:0016021(integral component of membrane)	NA	NA	NA	uncharacterized protein Dmel_CG7227, isoform A [Drosophila melanogaster]	3' UTR	-1.37	0.020893	0.296	up	1.33056	0.41203	0.122572	0.363057	up	no	6.06681	6.36001	4.16652	5.17305
chr2L	7998869	7999676	808	FBgn0031971	FBtr0343382	0	Sirup	GO:0003407(neural retina development);GO:0005739(mitochondrion);GO:0005749(mitochondrial respiratory chain complex II, succinate dehydrogenase complex (ubiquinone));GO:0005759(mitochondrial matrix);GO:0008177(succinate dehydrogenase (ubiquinone) activity);GO:0034553(mitochondrial respiratory chain complex II assembly);GO:0034614(cellular response to reactive oxygen species);GO:0045333(cellular re…	NA	NA	NA	Starvation-upregulated protein, isoform A [Drosophila melanogaster]	5' UTR	-74.7	1.25893e-76	-0.403	down	2.31672	1.21209	1.05372e-09	5.27803e-08	up	yes	179.86	186.187	83.0593	74.943
chr2L	8030721	8032582	1862	FBgn0044323	FBtr0306000	0	Cka	GO:0005515(protein binding);GO:0005634(nucleus);GO:0005654(nucleoplasm);GO:0005737(cytoplasm);GO:0005829(cytosol);GO:0007254(JNK cascade);GO:0007391(dorsal closure);GO:0016301(kinase activity);GO:0016310(phosphorylation);GO:0035331(negative regulation of hippo signaling);GO:0042332(gravitaxis);GO:0046330(positive regulation of JNK cascade);GO:0046579(positive regulation of Ras protein signal tran…	04013(MAPK signaling pathway - fly - Drosophila melanogaster (fruit fly));04013(MAPK signaling pathway - fly - Drosophila melanogaster (fruit fly))	K17608	NA	connector of kinase to AP-1, isoform A [Drosophila melanogaster]	5' UTR	-17.5	3.98107e-19	-0.32	down	2.10345	1.07276	6.38126e-08	2.35453e-06	up	yes	31.935	33.9842	15.2706	16.068
chr2L	8083420	8102428	19009	FBgn0261822	FBtr0079566	0	Bsg	GO:0005886(plasma membrane);GO:0007156(homophilic cell adhesion via plasma membrane adhesion molecules);GO:0007411(axon guidance);GO:0008594(photoreceptor cell morphogenesis);GO:0016020(membrane);GO:0016021(integral component of membrane);GO:0030424(axon);GO:0045214(sarcomere organization);GO:0048786(presynaptic active zone);GO:0048788(cytoskeleton of presynaptic active zone);GO:0051643(endoplasm…	NA	NA	NA	basigin, isoform A [Drosophila melanogaster]	5' UTR	-434	0	-0.754	down	1.09824	0.135189	0.617127	0.830518	up	no	64.085	64.5373	65.7962	51.321
chr2L	8114523	8114973	451	FBgn0261822	FBtr0079568	31103	Bsg	GO:0005886(plasma membrane);GO:0007156(homophilic cell adhesion via plasma membrane adhesion molecules);GO:0007411(axon guidance);GO:0008594(photoreceptor cell morphogenesis);GO:0016020(membrane);GO:0016021(integral component of membrane);GO:0030424(axon);GO:0045214(sarcomere organization);GO:0048786(presynaptic active zone);GO:0048788(cytoskeleton of presynaptic active zone);GO:0051643(endoplasm…	NA	NA	NA	basigin, isoform A [Drosophila melanogaster]	3' UTR	-11.3	7.94328e-13	-0.459	down	1.09824	0.135189	0.617127	0.830518	up	no	64.085	64.5373	65.7962	51.321
chr2L	8127299	8127715	417	FBgn0031988	FBtr0079576	298	CG8668	GO:0005783(endoplasmic reticulum);GO:0005794(Golgi apparatus);GO:0006486(protein glycosylation);GO:0006487(protein N-linked glycosylation);GO:0008039(synaptic target recognition);GO:0008376(acetylgalactosaminyltransferase activity);GO:0008378(galactosyltransferase activity);GO:0008499(UDP-galactose:beta-N-acetylglucosamine beta-1,3-galactosyltransferase activity);GO:0009312(oligosaccharide biosyn…	NA	NA	NA	uncharacterized protein Dmel_CG8668, isoform A [Drosophila melanogaster]	5' UTR	-68.1	5.01187e-70	-1.55	down	1.16266	0.217429	0.341822	0.632252	up	no	16.5287	15.8331	14.9056	12.9286
chr2L	8145968	8149422	3455	FBgn0051606	FBtr0079577	0	CG31606	GO:0003674(molecular_function);GO:0005575(cellular_component);GO:0008150(biological_process)	NA	NA	NA	FI15332p1, partial [Drosophila melanogaster]	5' UTR	-108	1e-109	-3.52	down	8.44886	3.07876	2.86008e-31	7.93671e-29	up	yes	28.0305	29.0511	3.59016	3.16597
chr2L	8158516	8158786	271	FBgn0031990	FBtr0079641	789	PAPLA1	GO:0004620(phospholipase activity);GO:0005654(nucleoplasm);GO:0005737(cytoplasm);GO:0006888(endoplasmic reticulum to Golgi vesicle-mediated transport);GO:0007283(spermatogenesis);GO:0016063(rhodopsin biosynthetic process);GO:0016787(hydrolase activity);GO:0030134(COPII-coated ER to Golgi transport vesicle);GO:0046872(metal ion binding);GO:0046872(metal ion binding)	NA	NA	NA	phosphatidic acid phospholipase A1, isoform A [Drosophila melanogaster]	3' UTR	-0.399	0.331131	0.159	up	0.945769	-0.0804401	0.536994	0.781295	down	no	23.967	25.4193	27.6257	24.5924
chr2L	8163073	8163433	361	FBgn0264953	FBtr0335175	0	Piezo	GO:0005261(cation channel activity);GO:0005886(plasma membrane);GO:0006811(ion transport);GO:0007638(mechanosensory behavior);GO:0008381(mechanosensitive ion channel activity);GO:0016020(membrane);GO:0016021(integral component of membrane);GO:0042391(regulation of membrane potential);GO:0050896(response to stimulus);GO:0050982(detection of mechanical stimulus);GO:0055085(transmembrane transport);…	NA	K22128	NA	piezo, isoform I [Drosophila melanogaster]	5' UTR	-18.4	5.01187e-20	-2.63	down	1.11295	0.15439	0.540479	0.782946	up	no	4.69184	4.97796	4.08833	4.60009
chr2L	8198482	8198813	332	FBgn0031996	FBtr0079586	1289	CG8460	GO:0004568(chitinase activity);GO:0005576(extracellular region);GO:0005615(extracellular space);GO:0005975(carbohydrate metabolic process);GO:0006032(chitin catabolic process);GO:0008061(chitin binding);GO:0008152(metabolic process);GO:0012505(endomembrane system);GO:0016787(hydrolase activity);GO:0016798(hydrolase activity, acting on glycosyl bonds)	NA	K17525	NA	LD15505p, partial [Drosophila melanogaster]	3' UTR	-7.69	4.2658e-09	0.823	up	1.12193	0.165984	0.611959	0.828227	up	no	7.30946	6.23359	6.55183	5.51937
chr2L	8204969	8205298	330	FBgn0031998	FBtr0079637	0	SLC5A11	GO:0008343(adult feeding behavior);GO:0016020(membrane);GO:0016021(integral component of membrane);GO:0022857(transmembrane transporter activity);GO:0051780(behavioral response to nutrient);GO:0055085(transmembrane transport)	NA	NA	NA	Sodium/solute co-transporter-like 5A11 [Drosophila melanogaster]	5' UTR	-32.5	3.16228e-34	-1.58	down	1.11302	0.154485	0.5221	0.771679	up	no	20.3084	21.1352	18.8663	18.3689
chr2L	8209187	8209337	151	FBgn0031999	FBtr0079589	3016	CG8419	GO:0004842(ubiquitin-protein transferase activity);GO:0005515(protein binding);GO:0005575(cellular_component);GO:0005622(intracellular);GO:0008270(zinc ion binding);GO:0046872(metal ion binding);GO:0051865(protein autoubiquitination)	NA	K12021	NA	uncharacterized protein Dmel_CG8419 [Drosophila melanogaster]	3' UTR	-0.887	0.0776247	0.819	up	0.726934	-0.460104	0.0984727	0.320385	down	no	0.976781	1.11757	1.47587	1.4052
chr2L	8216065	8216244	180	FBgn0032003	FBtr0079594	150	CG8349	GO:0003824(catalytic activity);GO:0004126(cytidine deaminase activity);GO:0005829(cytosol);GO:0008270(zinc ion binding);GO:0009972(cytidine deamination);GO:0016787(hydrolase activity)	00240(Pyrimidine metabolism - Drosophila melanogaster (fruit fly));00983(Drug metabolism - other enzymes - Drosophila melanogaster (fruit fly));01100(Metabolic pathways - Drosophila melanogaster (fruit fly))	K01489	EC:3.5.4.5	AT17318p, partial [Drosophila melanogaster]	Exon (FBtr0079594/FBgn0032003, exon 1 of 2)	-36.7	1.58489e-38	0.877	up	1.04668	0.0658249	0.898204	0.962981	up	no	42.3787	38.7397	35.4042	42.0963
chr2L	8332822	8332881	60	FBgn0032022	FBtr0079602	5366	CG14275	NA	NA	NA	NA	uncharacterized protein Dmel_CG14275, isoform A [Drosophila melanogaster]	3' UTR	-0.439	0.290402	0.347	up	0.814716	-0.295631	0.16906	0.435314	down	no	13.1989	12.469	13.8462	17.6592
chr2L	8343559	8344084	526	FBgn0032024	FBtr0079605	864	CG14273	NA	NA	NA	NA	uncharacterized protein Dmel_CG14273 [Drosophila melanogaster]	Exon (FBtr0079605/FBgn0032024, exon 2 of 3)	-0.686	0.137721	-0.518	down	2.15282	1.10623	1	1	up	no	0.897098	0.819219	0.391423	0.405818
chr2L	8344231	8344378	148	FBgn0032024	FBtr0079605	1536	CG14273	NA	NA	NA	NA	uncharacterized protein Dmel_CG14273 [Drosophila melanogaster]	3' UTR	-0.691	0.135519	-1.02	down	2.15282	1.10623	1	1	up	no	0.897098	0.819219	0.391423	0.405818
chr2L	8350036	8350276	241	FBgn0032025	FBtr0079606	3416	CG7778	NA	NA	NA	NA	uncharacterized protein Dmel_CG7778, isoform A [Drosophila melanogaster]	3' UTR	-3.83	4.36516e-05	-0.313	down	1.00974	0.013977	0.895884	0.962113	up	no	28.5593	31.0809	26.2947	32.7705
chr2L	8377879	8378206	328	FBgn0032032	FBtr0079651	844	CG17294	GO:0004427(inorganic diphosphatase activity);GO:0005634(nucleus);GO:0005737(cytoplasm);GO:0006796(phosphate-containing compound metabolic process);GO:0016311(dephosphorylation);GO:0016787(hydrolase activity);GO:0016791(phosphatase activity)	NA	NA	NA	uncharacterized protein Dsimw501_GD23533 [Drosophila simulans]	3' UTR	-1.62	0.0109648	-0.461	down	1.11833	0.16135	0.655403	0.852836	up	no	7.3268	8.23925	6.09854	7.82044
chr2L	8388596	8388804	209	FBgn0032036	FBtr0079653	4141	CG13384	GO:0003333(amino acid transmembrane transport);GO:0005774(vacuolar membrane);GO:0015171(amino acid transmembrane transporter activity);GO:0016020(membrane);GO:0016021(integral component of membrane);GO:0016021(integral component of membrane)	NA	K14209	NA	uncharacterized protein Dmel_CG13384, isoform C [Drosophila melanogaster]	3' UTR	-7.4	8.51138e-09	0.667	up	1.1038	0.14248	0.571775	0.801984	up	no	18.1465	18.8267	16.4605	17.0357
chr2L	8395070	8395332	263	FBgn0266882	FBtr0345737	641	asRNA:CR45343	NA	NA	NA	NA		Exon (FBtr0345737/FBgn0266882, exon 1 of 1)	-1.44	0.017378	-0.748	down	1.08507	0.117794	0.83501	0.938292	up	no	4.67973	5.32401	3.28563	5.93377
chr2L	8415690	8420003	4314	FBgn0027932	FBtr0079667	0	Akap200	GO:0005112(Notch binding);GO:0005515(protein binding);GO:0005737(cytoplasm);GO:0005829(cytosol);GO:0005856(cytoskeleton);GO:0005886(plasma membrane);GO:0007281(germ cell development);GO:0007623(circadian rhythm);GO:0016020(membrane);GO:0016301(kinase activity);GO:0016310(phosphorylation);GO:0032956(regulation of actin cytoskeleton organization);GO:0034237(protein kinase A regulatory subunit bindi…	NA	NA	NA	A kinase anchor protein 200, isoform B [Drosophila melanogaster]	5' UTR	-12	1.58489e-13	-0.232	down	1.43805	0.524118	0.0157338	0.0939843	up	no	116.822	115.471	92.9087	68.6241
chr2L	8428837	8429076	240	FBgn0027932	FBtr0079667	13147	Akap200	GO:0005112(Notch binding);GO:0005515(protein binding);GO:0005737(cytoplasm);GO:0005829(cytosol);GO:0005856(cytoskeleton);GO:0005886(plasma membrane);GO:0007281(germ cell development);GO:0007623(circadian rhythm);GO:0016020(membrane);GO:0016301(kinase activity);GO:0016310(phosphorylation);GO:0032956(regulation of actin cytoskeleton organization);GO:0034237(protein kinase A regulatory subunit bindi…	NA	NA	NA	A kinase anchor protein 200, isoform B [Drosophila melanogaster]	Exon (FBtr0079667/FBgn0027932, exon 4 of 5)	-4.18	1.90546e-05	-0.261	down	1.43805	0.524118	0.0157338	0.0939843	up	no	116.822	115.471	92.9087	68.6241
chr2L	8429225	8430998	1774	FBgn0027932	FBtr0079667	13535	Akap200	GO:0005112(Notch binding);GO:0005515(protein binding);GO:0005737(cytoplasm);GO:0005829(cytosol);GO:0005856(cytoskeleton);GO:0005886(plasma membrane);GO:0007281(germ cell development);GO:0007623(circadian rhythm);GO:0016020(membrane);GO:0016301(kinase activity);GO:0016310(phosphorylation);GO:0032956(regulation of actin cytoskeleton organization);GO:0034237(protein kinase A regulatory subunit bindi…	NA	NA	NA	A kinase anchor protein 200, isoform B [Drosophila melanogaster]	3' UTR	-232	1e-234	-0.469	down	1.43805	0.524118	0.0157338	0.0939843	up	no	116.822	115.471	92.9087	68.6241
chr2L	8439408	8440305	898	FBgn0002887	FBtr0346117	1239	mus201	GO:0000724(double-strand break repair via homologous recombination);GO:0003677(DNA binding);GO:0003697(single-stranded DNA binding);GO:0003824(catalytic activity);GO:0004518(nuclease activity);GO:0004519(endonuclease activity);GO:0005634(nucleus);GO:0006281(DNA repair);GO:0006289(nucleotide-excision repair);GO:0008821(crossover junction endodeoxyribonuclease activity);GO:0016788(hydrolase activit…	03420(Nucleotide excision repair - Drosophila melanogaster (fruit fly));03420(Nucleotide excision repair - Drosophila melanogaster (fruit fly))	K10846	NA	mutagen-sensitive 201, isoform C [Drosophila melanogaster]	Exon (FBtr0346117/FBgn0002887, exon 3 of 4)	-1.27	0.0275423	0.252	up	0.939448	-0.0901148	0.592435	0.815962	down	no	2.71131	2.61626	2.94896	2.72199
chr2L	8440664	8440724	61	FBgn0002887	FBtr0346117	2495	mus201	GO:0000724(double-strand break repair via homologous recombination);GO:0003677(DNA binding);GO:0003697(single-stranded DNA binding);GO:0003824(catalytic activity);GO:0004518(nuclease activity);GO:0004519(endonuclease activity);GO:0005634(nucleus);GO:0006281(DNA repair);GO:0006289(nucleotide-excision repair);GO:0008821(crossover junction endodeoxyribonuclease activity);GO:0016788(hydrolase activit…	03420(Nucleotide excision repair - Drosophila melanogaster (fruit fly));03420(Nucleotide excision repair - Drosophila melanogaster (fruit fly))	K10846	NA	mutagen-sensitive 201, isoform C [Drosophila melanogaster]	Exon (FBtr0346117/FBgn0002887, exon 3 of 4)	-0.988	0.0588844	0.687	up	0.939448	-0.0901148	0.592435	0.815962	down	no	2.71131	2.61626	2.94896	2.72199
chr2L	8445279	8445428	150	FBgn0051897	FBtr0079673	2832	CG31897	GO:0003674(molecular_function);GO:0005575(cellular_component);GO:0008150(biological_process)	NA	NA	NA	uncharacterized protein Dmel_CG31897 [Drosophila melanogaster]	Exon (FBtr0079673/FBgn0051897, exon 1 of 1)	-0.916	0.0724436	0.545	up	1.12801	0.173775	0.576697	0.804796	up	no	2.89701	2.97524	2.802	2.40387
chr2L	8445636	8445815	180	FBgn0051897	FBtr0079673	3189	CG31897	GO:0003674(molecular_function);GO:0005575(cellular_component);GO:0008150(biological_process)	NA	NA	NA	uncharacterized protein Dmel_CG31897 [Drosophila melanogaster]	3' UTR	-0.799	0.1	0.589	up	1.12801	0.173775	0.576697	0.804796	up	no	2.89701	2.97524	2.802	2.40387
chr2L	8466937	8476265	9329	FBgn0262029	FBtr0303924	120	d	GO:0000166(nucleotide binding);GO:0001736(establishment of planar polarity);GO:0003774(motor activity);GO:0003777(microtubule motor activity);GO:0003779(actin binding);GO:0005515(protein binding);GO:0005524(ATP binding);GO:0005829(cytosol);GO:0007018(microtubule-based movement);GO:0008017(microtubule binding);GO:0008586(imaginal disc-derived wing vein morphogenesis);GO:0016327(apicolateral plasma…	04391(Hippo signaling pathway - fly - Drosophila melanogaster (fruit fly));04391(Hippo signaling pathway - fly - Drosophila melanogaster (fruit fly))	K16677	NA	dachs, isoform D [Drosophila melanogaster]	5' UTR	-1.24	0.0295121	-2.15	down	1.31739	0.397683	0.110692	0.343127	up	no	3.38557	3.63464	2.53409	2.79479
chr2L	8477020	8478970	1951	FBgn0053194	FBtr0079676	0	CheA29a	GO:0003674(molecular_function);GO:0005576(extracellular region);GO:0007606(sensory perception of chemical stimulus);GO:0043695(detection of pheromone)	NA	NA	NA	chemosensory protein A 29a [Drosophila melanogaster]	5' UTR	-10.7	3.16228e-12	-2.36	down	0.602738	-0.730396	1	1	down	no	0.067592	0.223624	0.365857	0.117298
chr2L	8479030	8479330	301	FBgn0262029	FBtr0303924	12213	d	GO:0000166(nucleotide binding);GO:0001736(establishment of planar polarity);GO:0003774(motor activity);GO:0003777(microtubule motor activity);GO:0003779(actin binding);GO:0005515(protein binding);GO:0005524(ATP binding);GO:0005829(cytosol);GO:0007018(microtubule-based movement);GO:0008017(microtubule binding);GO:0008586(imaginal disc-derived wing vein morphogenesis);GO:0016327(apicolateral plasma…	04391(Hippo signaling pathway - fly - Drosophila melanogaster (fruit fly));04391(Hippo signaling pathway - fly - Drosophila melanogaster (fruit fly))	K16677	NA	dachs, isoform D [Drosophila melanogaster]	5' UTR	-13.3	7.94328e-15	-1.6	down	1.31739	0.397683	0.110692	0.343127	up	no	3.38557	3.63464	2.53409	2.79479
chr2L	8488581	8488671	91	FBgn0262029	FBtr0303924	21764	d	GO:0000166(nucleotide binding);GO:0001736(establishment of planar polarity);GO:0003774(motor activity);GO:0003777(microtubule motor activity);GO:0003779(actin binding);GO:0005515(protein binding);GO:0005524(ATP binding);GO:0005829(cytosol);GO:0007018(microtubule-based movement);GO:0008017(microtubule binding);GO:0008586(imaginal disc-derived wing vein morphogenesis);GO:0016327(apicolateral plasma…	04391(Hippo signaling pathway - fly - Drosophila melanogaster (fruit fly));04391(Hippo signaling pathway - fly - Drosophila melanogaster (fruit fly))	K16677	NA	dachs, isoform D [Drosophila melanogaster]	3' UTR	-0.671	0.144212	0.517	up	1.31739	0.397683	0.110692	0.343127	up	no	3.38557	3.63464	2.53409	2.79479
chr2L	8524517	8525023	507	FBgn0016122	FBtr0079685	2584	Acer	GO:0002027(regulation of heart rate);GO:0003007(heart morphogenesis);GO:0004180(carboxypeptidase activity);GO:0004222(metalloendopeptidase activity);GO:0005576(extracellular region);GO:0005615(extracellular space);GO:0005886(plasma membrane);GO:0006508(proteolysis);GO:0007507(heart development);GO:0008233(peptidase activity);GO:0008237(metallopeptidase activity);GO:0008238(exopeptidase activity);…	NA	K01283	EC:3.4.15.1	Angiotensin-converting enzyme-related, isoform A [Drosophila melanogaster]	3' UTR	-5.32	1.20226e-06	0.178	up	0.952988	-0.0694701	0.573079	0.802647	down	no	38.6987	39.2924	38.1672	43.6713
chr2L	8529141	8536929	7789	FBgn0028394	FBtr0333418	0	CG17834	NA	NA	NA	NA	uncharacterized protein Dmel_CG17834, isoform B [Drosophila melanogaster]	5' UTR	-69.2	3.16228e-71	-1.28	down	1.40725	0.492875	0.0272878	0.138572	up	no	11.0636	11.6161	7.71386	8.40254
chr2L	8537717	8537896	180	FBgn0028394	FBtr0333418	8576	CG17834	NA	NA	NA	NA	uncharacterized protein Dmel_CG17834, isoform B [Drosophila melanogaster]	3' UTR	-1.6	0.0114815	-0.577	down	1.40725	0.492875	0.0272878	0.138572	up	no	11.0636	11.6161	7.71386	8.40254
chr2L	8541200	8541439	240	FBgn0028394	FBtr0079686	12059	CG17834	NA	NA	NA	NA	uncharacterized protein Dmel_CG17834, isoform B [Drosophila melanogaster]	3' UTR	-1.98	0.00436516	0.616	up	1.40725	0.492875	0.0272878	0.138572	up	no	11.0636	11.6161	7.71386	8.40254
chr2L	8543267	8564248	20982	FBgn0011259	FBtr0079691	0	Sema1a	GO:0001755(neural crest cell migration);GO:0005515(protein binding);GO:0005615(extracellular space);GO:0005886(plasma membrane);GO:0005887(integral component of plasma membrane);GO:0007275(multicellular organism development);GO:0007399(nervous system development);GO:0007411(axon guidance);GO:0007416(synapse assembly);GO:0008039(synaptic target recognition);GO:0008045(motor neuron axon guidance);G…	NA	NA	NA	semaphorin 1a, isoform G [Drosophila melanogaster]	5' UTR	-82	6.30957e-84	-2.52	down	1.01213	0.0173901	0.934241	0.978155	up	no	1.50015	1.94526	1.76841	1.63572
chr2L	8671621	8672041	421	FBgn0011259	FBtr0303877	129474	Sema1a	GO:0001755(neural crest cell migration);GO:0005515(protein binding);GO:0005615(extracellular space);GO:0005886(plasma membrane);GO:0005887(integral component of plasma membrane);GO:0007275(multicellular organism development);GO:0007399(nervous system development);GO:0007411(axon guidance);GO:0007416(synapse assembly);GO:0008039(synaptic target recognition);GO:0008045(motor neuron axon guidance);G…	NA	NA	NA	semaphorin 1a, isoform G [Drosophila melanogaster]	3' UTR	-9.34	7.94328e-11	-0.667	down	1.01213	0.0173901	0.934241	0.978155	up	no	1.50015	1.94526	1.76841	1.63572
chr2L	8686817	8686934	118	FBgn0260861	FBtr0079730	586	Trs23	GO:0005737(cytoplasm);GO:0006888(endoplasmic reticulum to Golgi vesicle-mediated transport);GO:0016192(vesicle-mediated transport);GO:0017112(Rab guanyl-nucleotide exchange factor activity);GO:0030008(TRAPP complex)	NA	K20303	NA	TRAPP subunit 23 [Drosophila melanogaster]	Exon (FBtr0079730/FBgn0260861, exon 2 of 2)	-1.08	0.0457088	-0.439	down	1.01496	0.0214218	0.958516	0.987198	up	no	14.843	13.6013	16.215	11.81
chr2L	8704431	8704700	270	FBgn0004914	FBtr0079747	4342	Hnf4	GO:0003677(DNA binding);GO:0003700(DNA-binding transcription factor activity);GO:0003707(steroid hormone receptor activity);GO:0004879(nuclear receptor activity);GO:0005634(nucleus);GO:0006351(transcription, DNA-templated);GO:0006355(regulation of transcription, DNA-templated);GO:0006357(regulation of transcription by RNA polymerase II);GO:0006629(lipid metabolic process);GO:0008270(zinc ion bind…	NA	K08704	NA	hepatocyte nuclear factor 4, isoform D [Drosophila melanogaster]	5' UTR	-5.64	5.49541e-07	-1.05	down	0.936553	-0.0945671	0.488978	0.748418	down	no	11.6566	14.3135	14.6122	13.1171
chr2L	8825794	8827732	1939	FBgn0029123	FBtr0079733	149	SoxN	GO:0000981(DNA-binding transcription factor activity, RNA polymerase II-specific);GO:0003677(DNA binding);GO:0003705(GO_0003705);GO:0005515(protein binding);GO:0005634(nucleus);GO:0006355(regulation of transcription, DNA-templated);GO:0007367(segment polarity determination);GO:0007399(nervous system development);GO:0007411(axon guidance);GO:0007417(central nervous system development);GO:0030154(c…	NA	K09267	NA	SoxNeuro, isoform B [Drosophila melanogaster]	5' UTR	-58.9	7.94328e-61	-1.71	down	0.956706	-0.0638532	0.684789	0.868066	down	no	3.33399	3.34058	3.97502	3.0016
chr2L	8862923	8863040	118	FBgn0052986	FBtr0079734	147	CG32986	GO:0016020(membrane);GO:0016021(integral component of membrane)	NA	NA	NA	uncharacterized protein Dmel_CG32986 [Drosophila melanogaster]	Exon (FBtr0079734/FBgn0052986, exon 1 of 1)	-6.82	3.31131e-08	-1.56	down	2.38076	1.25142	0.000265645	0.00378033	up	yes	4.10045	4.45618	1.95743	1.63665
chr2L	8863538	8863743	206	FBgn0052986	FBtr0079734	762	CG32986	GO:0016020(membrane);GO:0016021(integral component of membrane)	NA	NA	NA	uncharacterized protein Dmel_CG32986 [Drosophila melanogaster]	3' UTR	-1.01	0.0549541	0.64	up	2.38076	1.25142	0.000265645	0.00378033	up	yes	4.10045	4.45618	1.95743	1.63665
chr2L	8898786	8923146	24361	FBgn0085427	FBtr0112648	0	CG34398	NA	NA	NA	NA	uncharacterized protein Dmel_CG34398, isoform K [Drosophila melanogaster]	5' UTR	-121	1e-123	-1.38	down	1.38888	0.473921	0.0259319	0.133799	up	no	16.21	17.0352	13.2756	10.6612
chr2L	8926926	8926986	61	FBgn0085427	FBtr0112648	28140	CG34398	NA	NA	NA	NA	uncharacterized protein Dmel_CG34398, isoform K [Drosophila melanogaster]	Exon (FBtr0112648/FBgn0085427, exon 5 of 11)	-0.985	0.0588844	-0.538	down	1.38888	0.473921	0.0259319	0.133799	up	no	16.21	17.0352	13.2756	10.6612
chr2L	8931807	8931867	61	FBgn0085427	FBtr0112648	33021	CG34398	NA	NA	NA	NA	uncharacterized protein Dmel_CG34398, isoform K [Drosophila melanogaster]	Exon (FBtr0112648/FBgn0085427, exon 11 of 11)	-1.01	0.0549541	-0.848	down	1.38888	0.473921	0.0259319	0.133799	up	no	16.21	17.0352	13.2756	10.6612
chr2L	8932675	8933145	471	FBgn0085427	FBtr0112648	33889	CG34398	NA	NA	NA	NA	uncharacterized protein Dmel_CG34398, isoform K [Drosophila melanogaster]	3' UTR	-7.9	2.5704e-09	-0.5	down	1.38888	0.473921	0.0259319	0.133799	up	no	16.21	17.0352	13.2756	10.6612
chr2L	8962533	8963187	655	FBgn0052985	FBtr0079757	0	CG32985	GO:0003674(molecular_function);GO:0003824(catalytic activity);GO:0005615(extracellular space);GO:0008152(metabolic process);GO:0032504(multicellular organism reproduction)	NA	NA	NA	uncharacterized protein Dmel_CG32985 [Drosophila melanogaster]	5' UTR	-172	1e-173	-3.37	down	0.927069	-0.109251	0.530496	0.776581	down	no	7.40183	7.2044	8.48482	7.27047
chr2L	8964234	8964620	387	FBgn0052985	FBtr0079757	1701	CG32985	GO:0003674(molecular_function);GO:0003824(catalytic activity);GO:0005615(extracellular space);GO:0008152(metabolic process);GO:0032504(multicellular organism reproduction)	NA	NA	NA	uncharacterized protein Dmel_CG32985 [Drosophila melanogaster]	3' UTR	-0.865	0.0831764	-0.266	down	0.927069	-0.109251	0.530496	0.776581	down	no	7.40183	7.2044	8.48482	7.27047
chr2L	8964982	8965250	269	FBgn0052984	FBtr0079758	0	CG32984	GO:0003824(catalytic activity);GO:0005615(extracellular space);GO:0008152(metabolic process);GO:0032504(multicellular organism reproduction)	NA	NA	NA	uncharacterized protein Dmel_CG32984 [Drosophila melanogaster]	5' UTR	-14.3	7.94328e-16	-3.65	down	1.31593	0.396082	0.209901	0.489793	up	no	3.36324	3.51294	2.89558	2.32976
chr2L	8998278	8998544	267	FBgn0015316	FBtr0301665	0	Try29F	GO:0004252(serine-type endopeptidase activity);GO:0005737(cytoplasm);GO:0006508(proteolysis);GO:0008233(peptidase activity);GO:0008236(serine-type peptidase activity);GO:0016787(hydrolase activity);GO:0016787(hydrolase activity)	04080(Neuroactive ligand-receptor interaction - Drosophila melanogaster (fruit fly));04080(Neuroactive ligand-receptor interaction - Drosophila melanogaster (fruit fly))	K01312	EC:3.4.21.4	trypsin 29F, isoform C [Drosophila melanogaster]	5' UTR	-2.77	0.000588844	0.838	up	1.49674	0.581825	1	1	up	no	0.562086	0.567127	0.313875	0.440572
chr2L	9012936	9013114	179	FBgn0032088	FBtr0309842	748	CG13102	NA	NA	NA	NA	uncharacterized protein Dmel_CG13102, isoform A [Drosophila melanogaster]	3' UTR	-0.6	0.177419	-0.347	down	0.881047	-0.182709	0.374855	0.661247	down	no	4.48902	4.70843	4.86565	5.57358
chr2L	9014090	9014149	60	FBgn0032088	FBtr0309842	1902	CG13102	NA	NA	NA	NA	uncharacterized protein Dmel_CG13102, isoform A [Drosophila melanogaster]	3' UTR	-1.13	0.040738	1.7	up	0.881047	-0.182709	0.374855	0.661247	down	no	4.48902	4.70843	4.86565	5.57358
chr2L	9071435	9071578	144	FBgn0265676	FBtr0340591	403	lncRNA:CR44483	NA	NA	NA	NA		Exon (FBtr0340591/FBgn0265676, exon 1 of 1)	-1.39	0.0199526	-1.26	down	0.877531	-0.188478	0.560981	0.79565	down	no	1.64279	1.74169	1.90319	1.95363
chr2L	9099598	9099655	58	FBgn0265675	FBtr0340593	201	lncRNA:CR44482	NA	NA	NA	NA		Exon (FBtr0340593/FBgn0265675, exon 1 of 1)	-0.321	0.435512	-0.637	down	1.30517	0.384241	1	1	up	no	0.367842	0.348522	0.393772	0.155093
chr2L	9119611	9120011	401	FBgn0265828	FBtr0342661	29	lncRNA:CR44617	NA	NA	NA	NA		Exon (FBtr0342661/FBgn0265828, exon 1 of 1)	-1.7	0.00891251	0.488	up	1.57385	0.654302	0.0747934	0.270386	up	no	6.09066	5.18407	3.77753	3.38624
chr2L	9125737	9135254	9518	FBgn0052982	FBtr0079771	0	CG32982	GO:0005886(plasma membrane);GO:0031532(actin cytoskeleton reorganization);GO:0031532(actin cytoskeleton reorganization)	NA	NA	NA	uncharacterized protein Dmel_CG32982, isoform B [Drosophila melanogaster]	5' UTR	-138	1e-139	-1.25	down	1.20415	0.26802	0.317307	0.608572	up	no	18.2123	13.541	10.9736	15.3962
chr2L	9164789	9165426	638	FBgn0032100	FBtr0079773	554	CG13108	GO:0003674(molecular_function);GO:0005575(cellular_component);GO:0008150(biological_process)	NA	NA	NA	uncharacterized protein Dmel_CG13108 [Drosophila melanogaster]	3' UTR	-3.88	3.89045e-05	-0.698	down	1.01417	0.0202927	0.964849	0.989367	up	no	3.0496	2.82195	3.1737	2.61584
chr2L	9166808	9167018	211	FBgn0041092	FBtr0303871	30	tai	GO:0005634(nucleus);GO:0006351(transcription, DNA-templated);GO:0006355(regulation of transcription, DNA-templated);GO:0007298(border follicle cell migration);GO:0016922(nuclear receptor binding);GO:0030374(nuclear receptor transcription coactivator activity);GO:0030522(intracellular receptor signaling pathway);GO:0032870(cellular response to hormone stimulus);GO:0035257(nuclear hormone receptor …	NA	NA	NA	taiman, isoform E [Drosophila melanogaster]	5' UTR	-3.91	3.63078e-05	-2.2	down	1.13826	0.186826	0.428324	0.703227	up	no	5.77933	5.73197	4.80829	5.3048
chr2L	9167258	9234516	67259	FBgn0041092	FBtr0303870	0	tai	GO:0005634(nucleus);GO:0006351(transcription, DNA-templated);GO:0006355(regulation of transcription, DNA-templated);GO:0007298(border follicle cell migration);GO:0016922(nuclear receptor binding);GO:0030374(nuclear receptor transcription coactivator activity);GO:0030522(intracellular receptor signaling pathway);GO:0032870(cellular response to hormone stimulus);GO:0035257(nuclear hormone receptor …	NA	NA	NA	taiman, isoform E [Drosophila melanogaster]	5' UTR	-231	1e-232	-3.31	down	1.13826	0.186826	0.428324	0.703227	up	no	5.77933	5.73197	4.80829	5.3048
chr2L	9299800	9300039	240	FBgn0267252	FBtr0079797	43237	Ggamma30A	GO:0003924(GTPase activity);GO:0005515(protein binding);GO:0005737(cytoplasm);GO:0005834(heterotrimeric G-protein complex);GO:0005886(plasma membrane);GO:0007165(signal transduction);GO:0007186(G protein-coupled receptor signaling pathway);GO:0007200(phospholipase C-activating G protein-coupled receptor signaling pathway);GO:0007601(visual perception);GO:0007602(phototransduction);GO:0016020(memb…	04745(Phototransduction - fly - Drosophila melanogaster (fruit fly));04745(Phototransduction - fly - Drosophila melanogaster (fruit fly))	K04547	NA	G protein subunit gamma at 30A, isoform J [Drosophila melanogaster]	3' UTR	-1.24	0.0295121	-0.95	down	1.09898	0.136162	0.641762	0.844857	up	no	56.4905	56.2602	61.7047	40.8913
chr2L	9331511	9331687	177	FBgn0010314	FBtr0079799	748	Cks30A	GO:0000079(regulation of cyclin-dependent protein serine/threonine kinase activity);GO:0000307(cyclin-dependent protein kinase holoenzyme complex);GO:0005515(protein binding);GO:0006468(protein phosphorylation);GO:0007049(cell cycle);GO:0007057(spindle assembly involved in female meiosis I);GO:0007143(female meiotic nuclear division);GO:0007144(female meiosis I);GO:0007346(regulation of mitotic c…	NA	NA	NA	Cyclin-dependent kinase subunit 30A [Drosophila melanogaster]	3' UTR	-2.2	0.00245471	-0.594	down	1.49683	0.581912	0.0430917	0.189362	up	no	7.17075	7.52099	5.52036	4.29487
chr2L	9349903	9349963	61	FBgn0263082	FBtr0307098	357	CG43350	GO:0004867(serine-type endopeptidase inhibitor activity);GO:0010951(negative regulation of endopeptidase activity);GO:0010951(negative regulation of endopeptidase activity)	NA	NA	NA	MIP06370p, partial [Drosophila melanogaster]	3' UTR	-2.21	0.00245471	-0.626	down	1.51573	0.600016	0.0305266	0.148291	up	no	45.0773	52.4497	38.7339	25.6092
chr2L	9364841	9364991	151	FBgn0263323	FBtr0342858	544	lncRNA:CR43404	NA	NA	NA	NA		Exon (FBtr0342858/FBgn0263323, exon 2 of 2)	-0.399	0.331894	0.14	up	1.69505	0.761329	0.0308488	0.149293	up	no	5.35457	5.71239	3.52539	3.00359
chr2L	9373856	9374004	149	FBgn0085395	FBtr0332598	41152	Shawl	GO:0005216(ion channel activity);GO:0005244(voltage-gated ion channel activity);GO:0005249(voltage-gated potassium channel activity);GO:0005251(delayed rectifier potassium channel activity);GO:0005267(potassium channel activity);GO:0005515(protein binding);GO:0006811(ion transport);GO:0006813(potassium ion transport);GO:0008076(voltage-gated potassium channel complex);GO:0016020(membrane);GO:0016…	NA	NA	NA	Shaw-like, isoform C [Drosophila melanogaster]	Exon (FBtr0332596/FBgn0264447, exon 3 of 3)	-0.543	0.210863	0.793	up	0.645289	-0.631982	0.00696702	0.0510736	down	no	1.20197	1.10498	1.66279	1.91227
chr2L	9391387	9391567	181	FBgn0012036	FBtr0079806	3998	Aldh	GO:0004029(aldehyde dehydrogenase (NAD) activity);GO:0005737(cytoplasm);GO:0005739(mitochondrion);GO:0005759(mitochondrial matrix);GO:0006090(pyruvate metabolic process);GO:0006117(acetaldehyde metabolic process);GO:0008774(acetaldehyde dehydrogenase (acetylating) activity);GO:0016491(oxidoreductase activity);GO:0016620(oxidoreductase activity, acting on the aldehyde or oxo group of donors, NAD o…	00010(Glycolysis / Gluconeogenesis - Drosophila melanogaster (fruit fly));00053(Ascorbate and aldarate metabolism - Drosophila melanogaster (fruit fly));00071(Fatty acid degradation - Drosophila melanogaster (fruit fly));00280(Valine, leucine and isoleucine degradation - Drosophila melanogaster (fruit fly));00310(Lysine degradation - Drosophila melanogaster (fruit fly));00330(Arginine and proline…	K00128	EC:1.2.1.3	GH22814p, partial [Drosophila melanogaster]	3' UTR	-95	3.98107e-97	-0.515	down	1.42067	0.506569	0.0154697	0.0928179	up	no	446.013	447.436	294.767	334.126
chr2L	9437469	9437799	331	FBgn0002973	FBtr0079821	0	numb	GO:0000166(nucleotide binding);GO:0001709(cell fate determination);GO:0001920(negative regulation of receptor recycling);GO:0005112(Notch binding);GO:0005515(protein binding);GO:0005524(ATP binding);GO:0005634(nucleus);GO:0005737(cytoplasm);GO:0005938(cell cortex);GO:0007219(Notch signaling pathway);GO:0007275(multicellular organism development);GO:0007400(neuroblast fate determination);GO:000740…	04330(Notch signaling pathway - Drosophila melanogaster (fruit fly));04330(Notch signaling pathway - Drosophila melanogaster (fruit fly))	K06057	NA	numb, isoform A [Drosophila melanogaster]	5' UTR	-49.7	1.58489e-51	-3.51	down	1.0136	0.0194842	0.935305	0.978577	up	no	20.5841	19.4301	22.1864	17.2911
chr2L	9449878	9450058	181	FBgn0002973	FBtr0079821	12409	numb	GO:0000166(nucleotide binding);GO:0001709(cell fate determination);GO:0001920(negative regulation of receptor recycling);GO:0005112(Notch binding);GO:0005515(protein binding);GO:0005524(ATP binding);GO:0005634(nucleus);GO:0005737(cytoplasm);GO:0005938(cell cortex);GO:0007219(Notch signaling pathway);GO:0007275(multicellular organism development);GO:0007400(neuroblast fate determination);GO:000740…	04330(Notch signaling pathway - Drosophila melanogaster (fruit fly));04330(Notch signaling pathway - Drosophila melanogaster (fruit fly))	K06057	NA	numb, isoform A [Drosophila melanogaster]	5' UTR	-66.7	1.25893e-68	-3.34	down	1.0136	0.0194842	0.935305	0.978577	up	no	20.5841	19.4301	22.1864	17.2911
chr2L	9450148	9460118	9971	FBgn0002973	FBtr0079821	12679	numb	GO:0000166(nucleotide binding);GO:0001709(cell fate determination);GO:0001920(negative regulation of receptor recycling);GO:0005112(Notch binding);GO:0005515(protein binding);GO:0005524(ATP binding);GO:0005634(nucleus);GO:0005737(cytoplasm);GO:0005938(cell cortex);GO:0007219(Notch signaling pathway);GO:0007275(multicellular organism development);GO:0007400(neuroblast fate determination);GO:000740…	04330(Notch signaling pathway - Drosophila melanogaster (fruit fly));04330(Notch signaling pathway - Drosophila melanogaster (fruit fly))	K06057	NA	numb, isoform A [Drosophila melanogaster]	5' UTR	-434	0	-3.04	down	1.0136	0.0194842	0.935305	0.978577	up	no	20.5841	19.4301	22.1864	17.2911
chr2L	9460238	9460358	121	FBgn0002973	FBtr0079821	22769	numb	GO:0000166(nucleotide binding);GO:0001709(cell fate determination);GO:0001920(negative regulation of receptor recycling);GO:0005112(Notch binding);GO:0005515(protein binding);GO:0005524(ATP binding);GO:0005634(nucleus);GO:0005737(cytoplasm);GO:0005938(cell cortex);GO:0007219(Notch signaling pathway);GO:0007275(multicellular organism development);GO:0007400(neuroblast fate determination);GO:000740…	04330(Notch signaling pathway - Drosophila melanogaster (fruit fly));04330(Notch signaling pathway - Drosophila melanogaster (fruit fly))	K06057	NA	numb, isoform A [Drosophila melanogaster]	5' UTR	-35.6	1.99526e-37	-2.05	down	1.0136	0.0194842	0.935305	0.978577	up	no	20.5841	19.4301	22.1864	17.2911
chr2L	9495474	9496252	779	FBgn0032120	FBtr0089853	0	CG33298	GO:0000166(nucleotide binding);GO:0000287(magnesium ion binding);GO:0004012(phospholipid-translocating ATPase activity);GO:0005524(ATP binding);GO:0005622(intracellular);GO:0005886(plasma membrane);GO:0006886(intracellular protein transport);GO:0007030(Golgi organization);GO:0015914(phospholipid transport);GO:0016020(membrane);GO:0016021(integral component of membrane);GO:0016787(hydrolase activi…	NA	K01530	EC:7.6.2.1	uncharacterized protein Dmel_CG33298, isoform A [Drosophila melanogaster]	5' UTR	-273	1e-275	-3.88	down	1.13128	0.177955	0.433447	0.706845	up	no	11.5477	11.956	10.4307	10.3455
chr2L	9521210	9534759	13550	FBgn0032122	FBtr0079829	0	CG31883	GO:0003674(molecular_function);GO:0005615(extracellular space);GO:0032504(multicellular organism reproduction)	NA	NA	NA	FI19902p1, partial [Drosophila melanogaster]	5' UTR	-224	1e-226	-2.62	down	0.804968	-0.312996	0.0747931	0.270386	down	no	80.4393	75.9902	106.422	87.9083
chr2L	9573274	9573572	299	FBgn0028479	FBtr0079857	3197	Mtpalpha	GO:0003824(catalytic activity);GO:0003857(3-hydroxyacyl-CoA dehydrogenase activity);GO:0004300(enoyl-CoA hydratase activity);GO:0005739(mitochondrion);GO:0005777(peroxisome);GO:0006631(fatty acid metabolic process);GO:0006635(fatty acid beta-oxidation);GO:0008340(determination of adult lifespan);GO:0016491(oxidoreductase activity);GO:0016507(mitochondrial fatty acid beta-oxidation multienzyme com…	00062(Fatty acid elongation - Drosophila melanogaster (fruit fly));00071(Fatty acid degradation - Drosophila melanogaster (fruit fly));00280(Valine, leucine and isoleucine degradation - Drosophila melanogaster (fruit fly));00310(Lysine degradation - Drosophila melanogaster (fruit fly));00380(Tryptophan metabolism - Drosophila melanogaster (fruit fly));00410(beta-Alanine metabolism - Drosophila me…	NA	NA	mitochondrial trifunctional protein alpha subunit, isoform A [Drosophila melanogaster]	3' UTR	-4.78	4.36516e-06	-0.592	down	0.83837	-0.254342	0.137378	0.387773	down	no	35.3464	35.7555	38.6655	46.1442
chr2L	9612438	9612557	120	FBgn0019809	FBtr0079837	3876	gcm2	GO:0001228(DNA-binding transcription activator activity, RNA polymerase II-specific);GO:0003677(DNA binding);GO:0003700(DNA-binding transcription factor activity);GO:0005634(nucleus);GO:0006351(transcription, DNA-templated);GO:0006355(regulation of transcription, DNA-templated);GO:0007275(multicellular organism development);GO:0010001(glial cell differentiation);GO:0021782(glial cell development)…	NA	K21598	NA	gcm2 [Drosophila melanogaster]	3' UTR	-0.336	0.413048	-0.933	down	1.056	0.0786038	1	1	up	no	0.182291	0.198482	0.213597	0.146985
chr2L	9616499	9617059	561	FBgn0032135	FBtr0302199	0	GlcAT-S	GO:0000139(Golgi membrane);GO:0005794(Golgi apparatus);GO:0005975(carbohydrate metabolic process);GO:0006486(protein glycosylation);GO:0006688(glycosphingolipid biosynthetic process);GO:0009101(glycoprotein biosynthetic process);GO:0015018(galactosylgalactosylxylosylprotein 3-beta-glucuronosyltransferase activity);GO:0016020(membrane);GO:0016021(integral component of membrane);GO:0016740(transfer…	NA	K10812	2.4.1.-;EC:2.4.1.135	GlcAT-S, isoform C [Drosophila melanogaster]	5' UTR	-25.3	6.30957e-27	-1.82	down	0.825578	-0.276524	0.0873883	0.297473	down	no	17.5025	18.6395	21.2076	22.5702
chr2L	9622248	9622573	326	FBgn0032135	FBtr0079841	5779	GlcAT-S	GO:0000139(Golgi membrane);GO:0005794(Golgi apparatus);GO:0005975(carbohydrate metabolic process);GO:0006486(protein glycosylation);GO:0006688(glycosphingolipid biosynthetic process);GO:0009101(glycoprotein biosynthetic process);GO:0015018(galactosylgalactosylxylosylprotein 3-beta-glucuronosyltransferase activity);GO:0016020(membrane);GO:0016021(integral component of membrane);GO:0016740(transfer…	NA	K10812	2.4.1.-;EC:2.4.1.135	GlcAT-S, isoform C [Drosophila melanogaster]	3' UTR	-13.9	1.99526e-15	0.601	up	0.825578	-0.276524	0.0873883	0.297473	down	no	17.5025	18.6395	21.2076	22.5702
chr2L	9622900	9623109	210	FBgn0032135	FBtr0079841	6431	GlcAT-S	GO:0000139(Golgi membrane);GO:0005794(Golgi apparatus);GO:0005975(carbohydrate metabolic process);GO:0006486(protein glycosylation);GO:0006688(glycosphingolipid biosynthetic process);GO:0009101(glycoprotein biosynthetic process);GO:0015018(galactosylgalactosylxylosylprotein 3-beta-glucuronosyltransferase activity);GO:0016020(membrane);GO:0016021(integral component of membrane);GO:0016740(transfer…	NA	K10812	2.4.1.-;EC:2.4.1.135	GlcAT-S, isoform C [Drosophila melanogaster]	3' UTR	-1.9	0.00524807	0.377	up	0.825578	-0.276524	0.0873883	0.297473	down	no	17.5025	18.6395	21.2076	22.5702
chr2L	9700372	9700430	59	FBgn0015393	FBtr0335494	581	hoip	GO:0000398(mRNA splicing, via spliceosome);GO:0000470(maturation of LSU-rRNA);GO:0003723(RNA binding);GO:0005634(nucleus);GO:0005681(spliceosomal complex);GO:0005730(nucleolus);GO:0006397(mRNA processing);GO:0008380(RNA splicing);GO:0010608(posttranscriptional regulation of gene expression);GO:0030490(maturation of SSU-rRNA);GO:0030532(small nuclear ribonucleoprotein complex);GO:0031428(box C/D s…	03008(Ribosome biogenesis in eukaryotes - Drosophila melanogaster (fruit fly));03040(Spliceosome - Drosophila melanogaster (fruit fly));03040(Spliceosome - Drosophila melanogaster (fruit fly))	K12845	NA	hoi-polloi, isoform A [Drosophila melanogaster]	3' UTR	-0.565	0.196789	-0.345	down	0.505853	-0.983209	7.53461e-05	0.00133637	down	no	9.36252	9.46346	17.3877	19.8286
chr2L	9730792	9730910	119	FBgn0028704	FBtr0335506	15585	Nckx30C	GO:0005262(calcium channel activity);GO:0005509(calcium ion binding);GO:0005887(integral component of plasma membrane);GO:0006811(ion transport);GO:0006813(potassium ion transport);GO:0006814(sodium ion transport);GO:0006816(calcium ion transport);GO:0006874(cellular calcium ion homeostasis);GO:0008273(calcium, potassium:sodium antiporter activity);GO:0015293(symporter activity);GO:0015297(antipo…	NA	K13750	NA	Nckx30C, isoform E [Drosophila melanogaster]	3' UTR	-1.98	0.0042658	-0.555	down	0.931592	-0.102229	0.525677	0.774217	down	no	18.7744	18.042	23.5251	15.9948
chr2L	9758521	9758699	179	FBgn0270924	FBtr0079865	179	zf30C	GO:0003676(nucleic acid binding);GO:0005634(nucleus)	NA	NA	NA	zinc finger protein 30C [Drosophila melanogaster]	5' UTR	-7.01	2.13796e-08	-0.909	down	1.0623	0.0871955	0.808192	0.925306	up	no	8.73204	9.13879	8.54613	8.27659
chr2L	9762167	9762375	209	FBgn0270924	FBtr0079865	3825	zf30C	GO:0003676(nucleic acid binding);GO:0005634(nucleus)	NA	NA	NA	zinc finger protein 30C [Drosophila melanogaster]	3' UTR	-2.89	0.000446684	-0.594	down	1.0623	0.0871955	0.808192	0.925306	up	no	8.73204	9.13879	8.54613	8.27659
chr2L	9782384	9786255	3872	FBgn0032147	FBtr0079869	0	IP3K1	GO:0005737(cytoplasm);GO:0006979(response to oxidative stress);GO:0016301(kinase activity);GO:0016310(phosphorylation);GO:0016740(transferase activity);GO:0032958(inositol phosphate biosynthetic process);GO:0032958(inositol phosphate biosynthetic process)	00562(Inositol phosphate metabolism - Drosophila melanogaster (fruit fly));01100(Metabolic pathways - Drosophila melanogaster (fruit fly));04070(Phosphatidylinositol signaling system - Drosophila melanogaster (fruit fly));04070(Phosphatidylinositol signaling system - Drosophila melanogaster (fruit fly))	NA	NA	MIP20568p, partial [Drosophila melanogaster]	5' UTR	-313	0	-3.04	down	1.33298	0.414652	0.0660557	0.24997	up	no	12.6784	13.1198	10.2523	9.10159
chr2L	9791689	9791958	270	FBgn0032149	FBtr0303447	807	CG4036	GO:0016491(oxidoreductase activity);GO:0016706(2-oxoglutarate-dependent dioxygenase activity);GO:0032451(demethylase activity);GO:0035167(larval lymph gland hemopoiesis);GO:0055114(oxidation-reduction process);GO:0070988(demethylation);GO:0070989(oxidative demethylation);GO:0070989(oxidative demethylation)	NA	K10766	EC:1.14.11.-	LD42289p, partial [Drosophila melanogaster]	3' UTR	-3.32	0.000151356	-0.867	down	1.08674	0.120001	0.777732	0.91156	up	no	5.6967	6.19357	5.35069	5.59058
chr2L	9848289	9848794	506	FBgn0264266	FBtr0331283	0	lncRNA:CR43766	NA	NA	NA	NA		Exon (FBtr0331283/FBgn0264266, exon 1 of 2)	-1.77	0.0074131	-0.31	down	1.28365	0.360249	0.289962	0.580622	up	no	9.4984	9.84602	8.29434	6.77555
chr2L	9890885	9891336	452	FBgn0032153	FBtr0113031	0	CG4537	GO:0030165(PDZ domain binding);GO:0030425(dendrite);GO:0031122(cytoplasmic microtubule organization)	NA	NA	NA	IP06141p, partial [Drosophila melanogaster]	5' UTR	-0.885	0.0776247	-0.226	down	1.43298	0.519014	0.169125	0.435316	up	no	6.72817	7.32379	4.28136	5.52479
chr2L	9895988	9896104	117	FBgn0010520	FBtr0079874	701	Bka	GO:0000462(maturation of SSU-rRNA from tricistronic rRNA transcript (SSU-rRNA, 5.8S rRNA, LSU-rRNA));GO:0005730(nucleolus);GO:0032040(small-subunit processome)	03008(Ribosome biogenesis in eukaryotes - Drosophila melanogaster (fruit fly))	K14566	NA	bekka [Drosophila melanogaster]	3' UTR	-1.14	0.0398107	-0.832	down	1.17018	0.226731	0.537489	0.781557	up	no	6.90745	7.65586	5.34713	7.09823
chr2L	9920031	9920090	60	FBgn0032160	FBtr0332505	1413	CG4598	GO:0003824(catalytic activity);GO:0004165(dodecenoyl-CoA delta-isomerase activity);GO:0004300(enoyl-CoA hydratase activity);GO:0005739(mitochondrion);GO:0006635(fatty acid beta-oxidation);GO:0016829(lyase activity);GO:0016829(lyase activity)	00071(Fatty acid degradation - Drosophila melanogaster (fruit fly));00071(Fatty acid degradation - Drosophila melanogaster (fruit fly))	NA	NA	uncharacterized protein Dmel_CG4598, isoform A [Drosophila melanogaster]	3' UTR	-0.722	0.124165	-2.58	down	1.08806	0.121754	0.686952	0.868698	up	no	26.6857	28.7076	24.1	26.8103
chr2L	9938181	9938596	416	FBgn0051713	FBtr0079895	194	Apf	GO:0004081(bis(5'-nucleosyl)-tetraphosphatase (asymmetrical) activity);GO:0005575(cellular_component);GO:0008796(bis(5'-nucleosyl)-tetraphosphatase activity);GO:0016787(hydrolase activity)	00230(Purine metabolism - Drosophila melanogaster (fruit fly));00240(Pyrimidine metabolism - Drosophila melanogaster (fruit fly));01100(Metabolic pathways - Drosophila melanogaster (fruit fly))	K01518	EC:3.6.1.17	IP04485p, partial [Drosophila melanogaster]	3' UTR	-8.43	7.4131e-10	0.578	up	1.3854	0.470298	0.486419	0.746581	up	no	5.93732	2.67757	5.26811	0.950244
chr2L	9940631	9941080	450	FBgn0032166	FBtr0300550	1768	CG4619	NA	NA	NA	NA	uncharacterized protein Dmel_CG4619, isoform A [Drosophila melanogaster]	3' UTR	-5	2.5704e-06	0.273	up	0.626174	-0.675365	0.00677364	0.0499861	down	no	5.0394	5.55202	6.16192	10.7526
chr2L	9995359	9995538	180	FBgn0000180	FBtr0079929	10714	bib	GO:0005261(cation channel activity);GO:0005886(plasma membrane);GO:0005887(integral component of plasma membrane);GO:0005912(adherens junction);GO:0006811(ion transport);GO:0006833(water transport);GO:0007219(Notch signaling pathway);GO:0007275(multicellular organism development);GO:0007398(ectoderm development);GO:0007399(nervous system development);GO:0007498(mesoderm development);GO:0015267(ch…	NA	NA	NA	big brain, isoform B [Drosophila melanogaster]	3' UTR	-0.467	0.267301	0.394	up	1.09901	0.136201	0.769763	0.908205	up	no	0.93416	0.960487	0.824172	0.89979
chr2L	10005693	10006143	451	FBgn0043456	FBtr0343740	1861	CG4747	GO:0003674(molecular_function);GO:0004616(phosphogluconate dehydrogenase (decarboxylating) activity);GO:0005705(polytene chromosome interband);GO:0008150(biological_process);GO:0016491(oxidoreductase activity);GO:0050661(NADP binding);GO:0051287(NAD binding);GO:0055114(oxidation-reduction process);GO:0055114(oxidation-reduction process)	00280(Valine, leucine and isoleucine degradation - Drosophila melanogaster (fruit fly));01100(Metabolic pathways - Drosophila melanogaster (fruit fly));01100(Metabolic pathways - Drosophila melanogaster (fruit fly))	K00020	EC:1.1.1.31	uncharacterized protein Dmel_CG4747, isoform A [Drosophila melanogaster]	Exon (FBtr0343740/FBgn0043456, exon 4 of 9)	-5.08	2.0893e-06	0.395	up	1.17458	0.232144	0.321998	0.613067	up	no	34.0584	33.4218	31.9749	25.4757
chr2L	10008679	10008889	211	FBgn0043456	FBtr0079930	4847	CG4747	GO:0003674(molecular_function);GO:0004616(phosphogluconate dehydrogenase (decarboxylating) activity);GO:0005705(polytene chromosome interband);GO:0008150(biological_process);GO:0016491(oxidoreductase activity);GO:0050661(NADP binding);GO:0051287(NAD binding);GO:0055114(oxidation-reduction process);GO:0055114(oxidation-reduction process)	00280(Valine, leucine and isoleucine degradation - Drosophila melanogaster (fruit fly));01100(Metabolic pathways - Drosophila melanogaster (fruit fly));01100(Metabolic pathways - Drosophila melanogaster (fruit fly))	K00020	EC:1.1.1.31	uncharacterized protein Dmel_CG4747, isoform A [Drosophila melanogaster]	3' UTR	-13.4	6.30957e-15	-0.602	down	1.17458	0.232144	0.321998	0.613067	up	no	34.0584	33.4218	31.9749	25.4757
chr2L	10010917	10011306	390	FBgn0011584	FBtr0343741	1536	Trp1	GO:0005783(endoplasmic reticulum);GO:0008565(protein transporter activity);GO:0012505(endomembrane system);GO:0015031(protein transport);GO:0016020(membrane);GO:0016021(integral component of membrane);GO:0030176(integral component of endoplasmic reticulum membrane);GO:0031204(posttranslational protein targeting to membrane, translocation);GO:0031204(posttranslational protein targeting to membrane…	03060(Protein export - Drosophila melanogaster (fruit fly));04141(Protein processing in endoplasmic reticulum - Drosophila melanogaster (fruit fly));04141(Protein processing in endoplasmic reticulum - Drosophila melanogaster (fruit fly))	K12275	NA	translocation protein 1, isoform C [Drosophila melanogaster]	Exon (FBtr0343741/FBgn0011584, exon 2 of 3)	-24.5	3.98107e-26	0.281	up	1.05073	0.0713917	0.855281	0.94558	up	no	87.6535	87.3569	91.1417	75.4191
chr2L	10029030	10029298	269	FBgn0032176	FBtr0079933	2354	CG13127	GO:0003674(molecular_function);GO:0005575(cellular_component);GO:0008150(biological_process)	NA	NA	NA	uncharacterized protein Dmel_CG13127 [Drosophila melanogaster]	3' UTR	-3.66	6.60693e-05	-0.869	down	1.12674	0.172154	0.562934	0.796672	up	no	5.28045	5.26151	4.6469	4.70926
chr2L	10038376	10038954	579	FBgn0027600	FBtr0079934	5686	obst-B	GO:0005576(extracellular region);GO:0005615(extracellular space);GO:0006030(chitin metabolic process);GO:0008061(chitin binding)	NA	NA	NA	obstructor-B [Drosophila melanogaster]	3' UTR	-8.83	2.88403e-10	0.183	up	0.920788	-0.119059	0.416805	0.694849	down	no	70.7187	66.277	67.3216	81.4594
chr2L	10060846	10062619	1774	FBgn0032178	FBtr0079938	30	Spn31A	GO:0004867(serine-type endopeptidase inhibitor activity);GO:0005615(extracellular space);GO:0010951(negative regulation of endopeptidase activity)	NA	NA	NA	serpin 31A [Drosophila melanogaster]	5' UTR	-30.2	6.30957e-32	-3.28	down	0.653262	-0.614266	0.0327484	0.155234	down	no	2.85563	2.68031	3.55639	4.91791
chr2L	10144776	10145881	1106	FBgn0032187	FBtr0079943	0	CG4839	GO:0000166(nucleotide binding);GO:0004672(protein kinase activity);GO:0004674(protein serine/threonine kinase activity);GO:0004692(cGMP-dependent protein kinase activity);GO:0005524(ATP binding);GO:0005737(cytoplasm);GO:0005886(plasma membrane);GO:0006468(protein phosphorylation);GO:0016301(kinase activity);GO:0016310(phosphorylation);GO:0016740(transferase activity);GO:0016740(transferase activi…	NA	K07376	EC:2.7.11.12	uncharacterized protein Dmel_CG4839, isoform A [Drosophila melanogaster]	5' UTR	-73.5	1.99526e-75	-2.94	down	0.847137	-0.239333	0.181561	0.452205	down	no	3.65367	3.18624	4.18067	3.89348
chr2L	10146538	10147046	509	FBgn0032187	FBtr0079943	1762	CG4839	GO:0000166(nucleotide binding);GO:0004672(protein kinase activity);GO:0004674(protein serine/threonine kinase activity);GO:0004692(cGMP-dependent protein kinase activity);GO:0005524(ATP binding);GO:0005737(cytoplasm);GO:0005886(plasma membrane);GO:0006468(protein phosphorylation);GO:0016301(kinase activity);GO:0016310(phosphorylation);GO:0016740(transferase activity);GO:0016740(transferase activi…	NA	K07376	EC:2.7.11.12	uncharacterized protein Dmel_CG4839, isoform A [Drosophila melanogaster]	5' UTR	-71.1	3.98107e-73	-2.72	down	0.847137	-0.239333	0.181561	0.452205	down	no	3.65367	3.18624	4.18067	3.89348
chr2L	10209270	10209329	60	FBgn0032192	FBtr0079959	415	CG5731	GO:0003824(catalytic activity);GO:0004553(hydrolase activity, hydrolyzing O-glycosyl compounds);GO:0004557(alpha-galactosidase activity);GO:0005737(cytoplasm);GO:0005975(carbohydrate metabolic process);GO:0008152(metabolic process);GO:0009311(oligosaccharide metabolic process);GO:0016139(glycoside catabolic process);GO:0016787(hydrolase activity);GO:0016798(hydrolase activity, acting on glycosyl …	00603(Glycosphingolipid biosynthesis - globo and isoglobo series - Drosophila melanogaster (fruit fly));01100(Metabolic pathways - Drosophila melanogaster (fruit fly));04142(Lysosome - Drosophila melanogaster (fruit fly))	K01204	EC:3.2.1.49	uncharacterized protein Dmel_CG5731 [Drosophila melanogaster]	Exon (FBtr0343655/FBgn0266139, exon 1 of 1)	-4.39	1.14815e-05	-2.11	down	0.812175	-0.300137	0.157322	0.418405	down	no	7.03116	7.30564	9.80632	7.84602
chr2L	10209610	10209786	177	FBgn0032192	FBtr0079959	0	CG5731	GO:0003824(catalytic activity);GO:0004553(hydrolase activity, hydrolyzing O-glycosyl compounds);GO:0004557(alpha-galactosidase activity);GO:0005737(cytoplasm);GO:0005975(carbohydrate metabolic process);GO:0008152(metabolic process);GO:0009311(oligosaccharide metabolic process);GO:0016139(glycoside catabolic process);GO:0016787(hydrolase activity);GO:0016798(hydrolase activity, acting on glycosyl …	00603(Glycosphingolipid biosynthesis - globo and isoglobo series - Drosophila melanogaster (fruit fly));01100(Metabolic pathways - Drosophila melanogaster (fruit fly));04142(Lysosome - Drosophila melanogaster (fruit fly))	K01204	EC:3.2.1.49	uncharacterized protein Dmel_CG5731 [Drosophila melanogaster]	5' UTR	-12.5	5.01187e-14	-2.57	down	0.812175	-0.300137	0.157322	0.418405	down	no	7.03116	7.30564	9.80632	7.84602
chr2L	10213452	10213721	270	FBgn0032194	FBtr0445415	2309	CG4901	GO:0000166(nucleotide binding);GO:0003676(nucleic acid binding);GO:0003723(RNA binding);GO:0004004(ATP-dependent RNA helicase activity);GO:0004386(helicase activity);GO:0005524(ATP binding);GO:0005730(nucleolus);GO:0005737(cytoplasm);GO:0006396(RNA processing);GO:0016787(hydrolase activity);GO:0034459(ATP-dependent 3'-5' RNA helicase activity);GO:0045943(positive regulation of transcription by RN…	NA	K17820	EC:3.6.4.13	uncharacterized protein Dmel_CG4901, isoform A [Drosophila melanogaster]	3' UTR	-1.63	0.0107152	0.413	up	0.926373	-0.110335	0.528242	0.776023	down	no	4.78257	5.1242	5.36345	5.3307
chr2L	10224267	10224447	181	FBgn0032195	FBtr0079949	1610	CG4908	GO:0000166(nucleotide binding);GO:0005524(ATP binding);GO:0005739(mitochondrion);GO:0034551(mitochondrial respiratory chain complex III assembly);GO:0034551(mitochondrial respiratory chain complex III assembly)	NA	K08900	NA	RE04126p, partial [Drosophila melanogaster]	3' UTR	-1.53	0.0138038	-0.463	down	0.950239	-0.0736374	0.650347	0.849776	down	no	5.14863	5.09511	5.11219	5.66797
chr2L	10239341	10239400	60	FBgn0004419	FBtr0079975	0	me31B	GO:0000166(nucleotide binding);GO:0000932(P-body);GO:0003676(nucleic acid binding);GO:0003723(RNA binding);GO:0004004(ATP-dependent RNA helicase activity);GO:0004386(helicase activity);GO:0005515(protein binding);GO:0005524(ATP binding);GO:0005730(nucleolus);GO:0005737(cytoplasm);GO:0007279(pole cell formation);GO:0010494(cytoplasmic stress granule);GO:0010501(RNA secondary structure unwinding);G…	03018(RNA degradation - Drosophila melanogaster (fruit fly));03018(RNA degradation - Drosophila melanogaster (fruit fly))	K12614	EC:3.6.4.13	maternal expression at 31B, isoform A [Drosophila melanogaster]	5' UTR	-14	1.58489e-15	-1.06	down	1.07892	0.109582	0.705071	0.877312	up	no	63.1319	62.4255	63.1036	53.2701
chr2L	10264125	10265229	1105	FBgn0032202	FBtr0089738	0	REPTOR-BP	GO:0003677(DNA binding);GO:0003682(chromatin binding);GO:0003700(DNA-binding transcription factor activity);GO:0005634(nucleus);GO:0005694(chromosome);GO:0006355(regulation of transcription, DNA-templated);GO:0019222(regulation of metabolic process);GO:0038202(TORC1 signaling);GO:0042594(response to starvation);GO:0042803(protein homodimerization activity);GO:0045893(positive regulation of transc…	NA	NA	NA	REPTOR-binding partner, isoform D [Drosophila melanogaster]	5' UTR	-34.7	1.99526e-36	-0.419	down	1.25049	0.322492	0.255189	0.541779	up	no	73.2149	67.6652	72.5094	40.1507
chr2L	10271081	10271465	385	FBgn0003751	FBtr0080078	859	trk	NA	04013(MAPK signaling pathway - fly - Drosophila melanogaster (fruit fly))	K20226	NA	trunk [Drosophila melanogaster]	3' UTR	-9.96	1.99526e-11	0.617	up	0.775011	-0.367711	1	1	down	no	0.445749	0.443357	0.553093	0.594124
chr2L	10334302	10334780	479	FBgn0032223	FBtr0333097	568	GATAd	GO:0000977(RNA polymerase II regulatory region sequence-specific DNA binding);GO:0000978(RNA polymerase II proximal promoter sequence-specific DNA binding);GO:0000981(DNA-binding transcription factor activity, RNA polymerase II-specific);GO:0001085(RNA polymerase II transcription factor binding);GO:0001228(DNA-binding transcription activator activity, RNA polymerase II-specific);GO:0003682(chroma…	NA	NA	NA	GATAd, isoform A [Drosophila melanogaster]	Exon (FBtr0333097/FBgn0032223, exon 1 of 8)	-15.5	5.01187e-17	-0.657	down	1.14218	0.191795	0.423218	0.699587	up	no	16.4316	16.389	16.2095	12.5255
chr2L	10339065	10339125	61	FBgn0032223	FBtr0333098	5151	GATAd	GO:0000977(RNA polymerase II regulatory region sequence-specific DNA binding);GO:0000978(RNA polymerase II proximal promoter sequence-specific DNA binding);GO:0000981(DNA-binding transcription factor activity, RNA polymerase II-specific);GO:0001085(RNA polymerase II transcription factor binding);GO:0001228(DNA-binding transcription activator activity, RNA polymerase II-specific);GO:0003682(chroma…	NA	NA	NA	GATAd, isoform A [Drosophila melanogaster]	3' UTR	-0.97	0.0616595	2.79	up	1.14218	0.191795	0.423218	0.699587	up	no	16.4316	16.389	16.2095	12.5255
chr2L	10376705	10376883	179	FBgn0032233	FBtr0332191	537	dpr19	GO:0003674(molecular_function);GO:0005515(protein binding);GO:0005887(integral component of plasma membrane);GO:0007606(sensory perception of chemical stimulus);GO:0016020(membrane);GO:0016021(integral component of membrane);GO:0032589(neuron projection membrane);GO:0050808(synapse organization);GO:0050808(synapse organization)	NA	NA	NA	uncharacterized protein Dsimw501_GD23687, isoform C [Drosophila simulans]	5' UTR	-39.7	1.58489e-41	-3.7	down	0.984921	-0.0219196	0.798003	0.919896	down	no	4.79012	4.4371	4.62073	4.74776
chr2L	10388105	10388432	328	FBgn0267821	FBtr0332196	0	da	GO:0000977(RNA polymerase II regulatory region sequence-specific DNA binding);GO:0000978(RNA polymerase II proximal promoter sequence-specific DNA binding);GO:0000981(DNA-binding transcription factor activity, RNA polymerase II-specific);GO:0001012(RNA polymerase II regulatory region DNA binding);GO:0001077(GO_0001077);GO:0001228(DNA-binding transcription activator activity, RNA polymerase II-spe…	NA	K15603	NA	daughterless, isoform A [Drosophila melanogaster]	5' UTR	-73.4	1.99526e-75	-2.19	down	1.23624	0.305953	0.160451	0.423628	up	no	17.5251	18.5877	16.3228	12.8891
chr2L	10390102	10390281	180	FBgn0267821	FBtr0332196	1997	da	GO:0000977(RNA polymerase II regulatory region sequence-specific DNA binding);GO:0000978(RNA polymerase II proximal promoter sequence-specific DNA binding);GO:0000981(DNA-binding transcription factor activity, RNA polymerase II-specific);GO:0001012(RNA polymerase II regulatory region DNA binding);GO:0001077(GO_0001077);GO:0001228(DNA-binding transcription activator activity, RNA polymerase II-spe…	NA	K15603	NA	daughterless, isoform A [Drosophila melanogaster]	Exon (FBtr0332196/FBgn0267821, exon 2 of 2)	-4.07	2.45471e-05	-0.601	down	1.23624	0.305953	0.160451	0.423628	up	no	17.5251	18.5877	16.3228	12.8891
chr2L	10391323	10392752	1430	FBgn0267821	FBtr0332196	3218	da	GO:0000977(RNA polymerase II regulatory region sequence-specific DNA binding);GO:0000978(RNA polymerase II proximal promoter sequence-specific DNA binding);GO:0000981(DNA-binding transcription factor activity, RNA polymerase II-specific);GO:0001012(RNA polymerase II regulatory region DNA binding);GO:0001077(GO_0001077);GO:0001228(DNA-binding transcription activator activity, RNA polymerase II-spe…	NA	K15603	NA	daughterless, isoform A [Drosophila melanogaster]	3' UTR	-18.4	5.01187e-20	-0.325	down	1.23624	0.305953	0.160451	0.423628	up	no	17.5251	18.5877	16.3228	12.8891
chr2L	10399786	10400532	747	FBgn0051716	FBtr0080009	3070	Cnot4	GO:0000288(nuclear-transcribed mRNA catabolic process, deadenylation-dependent decay);GO:0003676(nucleic acid binding);GO:0003723(RNA binding);GO:0004842(ubiquitin-protein transferase activity);GO:0005737(cytoplasm);GO:0008270(zinc ion binding);GO:0016567(protein ubiquitination);GO:0030014(CCR4-NOT complex);GO:0046427(positive regulation of receptor signaling pathway via JAK-STAT);GO:0046872(meta…	03018(RNA degradation - Drosophila melanogaster (fruit fly));03018(RNA degradation - Drosophila melanogaster (fruit fly))	K10643	EC:2.3.2.27	CCR4-NOT transcription complex subunit 4, isoform G [Drosophila melanogaster]	Exon (FBtr0080009/FBgn0051716, exon 8 of 17)	-33.1	7.94328e-35	-0.362	down	1.06627	0.0925791	0.770638	0.908205	up	no	44.617	43.9312	45.3928	37.6517
chr2L	10417069	10417519	451	FBgn0032243	FBtr0080018	3052	Klp31E	GO:0000166(nucleotide binding);GO:0003774(motor activity);GO:0003777(microtubule motor activity);GO:0005524(ATP binding);GO:0005871(kinesin complex);GO:0005874(microtubule);GO:0007018(microtubule-based movement);GO:0008017(microtubule binding);GO:0016787(hydrolase activity);GO:0016887(ATPase activity);GO:0016887(ATPase activity)	NA	K10395	NA	Kinesin-like protein at 31E, isoform A [Drosophila melanogaster]	Exon (FBtr0080018/FBgn0032243, exon 9 of 12)	-2.03	0.00380189	0.278	up	0.976248	-0.0346801	0.719892	0.884672	down	no	6.66961	7.23801	7.23751	7.00848
chr2L	10420197	10420612	416	FBgn0032244	FBtr0080019	1007	RfC3	GO:0003677(DNA binding);GO:0003689(DNA clamp loader activity);GO:0005515(protein binding);GO:0005524(ATP binding);GO:0005634(nucleus);GO:0005663(DNA replication factor C complex);GO:0006260(DNA replication);GO:0006261(DNA-dependent DNA replication);GO:0006272(leading strand elongation);GO:0006281(DNA repair);GO:0007062(sister chromatid cohesion);GO:0031391(Elg1 RFC-like complex)	03030(DNA replication - Drosophila melanogaster (fruit fly));03420(Nucleotide excision repair - Drosophila melanogaster (fruit fly));03430(Mismatch repair - Drosophila melanogaster (fruit fly))	K10756	NA	replication factor C subunit 3 [Drosophila melanogaster]	3' UTR	-1.4	0.0194984	0.627	up	0.881769	-0.181528	0.507178	0.760811	down	no	2.18782	2.24195	2.6838	2.33994
chr2L	10449752	10450080	329	FBgn0032252	FBtr0337001	7218	loh	GO:0006508(proteolysis);GO:0007508(larval heart development);GO:0008233(peptidase activity);GO:0016787(hydrolase activity);GO:0062023(collagen-containing extracellular matrix);GO:1901203(positive regulation of extracellular matrix assembly);GO:1901203(positive regulation of extracellular matrix assembly)	NA	NA	NA	lonely heart, isoform C [Drosophila melanogaster]	3' UTR	-1.65	0.0102329	0.484	up	1.72811	0.789192	0.00226396	0.0213267	up	no	3.97366	3.57339	2.28378	2.08346
chr2L	10477132	10477251	120	FBgn0032256	FBtr0080032	59	RluA-2	GO:0000455(enzyme-directed rRNA pseudouridine synthesis);GO:0001522(pseudouridine synthesis);GO:0003723(RNA binding);GO:0009451(RNA modification);GO:0009982(pseudouridine synthase activity);GO:0016853(isomerase activity);GO:0045089(positive regulation of innate immune response);GO:0050829(defense response to Gram-negative bacterium);GO:0106029(tRNA pseudouridine synthase activity);GO:0106029(tRNA…	NA	NA	NA	RluA-2, isoform A [Drosophila melanogaster]	5' UTR	-4.09	2.34423e-05	-4.09	down	1.18221	0.241486	0.468646	0.733395	up	no	3.46489	3.58893	3.48502	2.48161
chr2L	10477310	10477369	60	FBgn0032256	FBtr0080032	237	RluA-2	GO:0000455(enzyme-directed rRNA pseudouridine synthesis);GO:0001522(pseudouridine synthesis);GO:0003723(RNA binding);GO:0009451(RNA modification);GO:0009982(pseudouridine synthase activity);GO:0016853(isomerase activity);GO:0045089(positive regulation of innate immune response);GO:0050829(defense response to Gram-negative bacterium);GO:0106029(tRNA pseudouridine synthase activity);GO:0106029(tRNA…	NA	NA	NA	RluA-2, isoform A [Drosophila melanogaster]	5' UTR	-6.07	1.99526e-07	-4.17	down	1.18221	0.241486	0.468646	0.733395	up	no	3.46489	3.58893	3.48502	2.48161
chr2L	10482651	10482975	325	FBgn0032256	FBtr0080032	5578	RluA-2	GO:0000455(enzyme-directed rRNA pseudouridine synthesis);GO:0001522(pseudouridine synthesis);GO:0003723(RNA binding);GO:0009451(RNA modification);GO:0009982(pseudouridine synthase activity);GO:0016853(isomerase activity);GO:0045089(positive regulation of innate immune response);GO:0050829(defense response to Gram-negative bacterium);GO:0106029(tRNA pseudouridine synthase activity);GO:0106029(tRNA…	NA	NA	NA	RluA-2, isoform A [Drosophila melanogaster]	3' UTR	-2.86	0.000467735	0.841	up	1.18221	0.241486	0.468646	0.733395	up	no	3.46489	3.58893	3.48502	2.48161
chr2L	10489893	10490132	240	FBgn0032259	FBtr0100565	1199	CG6144	GO:0008198(ferrous iron binding);GO:0016491(oxidoreductase activity);GO:0051213(dioxygenase activity);GO:0055114(oxidation-reduction process);GO:0055114(oxidation-reduction process)	NA	K10768	EC:1.14.11.-	uncharacterized protein Dmel_CG6144, isoform B [Drosophila melanogaster]	3' UTR	-7.38	8.91251e-09	0.639	up	1.24131	0.311863	0.307192	0.598391	up	no	11.4501	10.1586	10.9354	6.47258
chr2L	10506628	10506777	150	FBgn0086347	FBtr0080035	2	Myo31DF	GO:0000146(microfilament motor activity);GO:0000166(nucleotide binding);GO:0003774(motor activity);GO:0003777(microtubule motor activity);GO:0003779(actin binding);GO:0005515(protein binding);GO:0005516(calmodulin binding);GO:0005524(ATP binding);GO:0005546(phosphatidylinositol-4,5-bisphosphate binding);GO:0005737(cytoplasm);GO:0005856(cytoskeleton);GO:0005886(plasma membrane);GO:0005912(adherens…	NA	K10356	NA	myosin 31DF, isoform A [Drosophila melanogaster]	5' UTR	-21.5	3.16228e-23	-3.18	down	1.04011	0.0567403	0.918454	0.971329	up	no	15.0199	15.5561	14.7158	14.6811
chr2L	10533170	10533647	478	FBgn0032265	FBtr0080094	1349	CG18301	GO:0016042(lipid catabolic process);GO:0016298(lipase activity);GO:0016787(hydrolase activity);GO:0016788(hydrolase activity, acting on ester bonds);GO:0044255(cellular lipid metabolic process)	00100(Steroid biosynthesis - Drosophila melanogaster (fruit fly));04142(Lysosome - Drosophila melanogaster (fruit fly))	K01052	EC:3.1.1.13	uncharacterized protein Dmel_CG18301 [Drosophila melanogaster]	3' UTR	-0.805	0.0977237	-0.208	down	0.460238	-1.11955	2.14756e-06	5.81414e-05	down	yes	4.7146	4.5974	9.77407	10.4589
chr2L	10534322	10534858	537	FBgn0032266	FBtr0080095	0	CG18302	GO:0006629(lipid metabolic process);GO:0016042(lipid catabolic process);GO:0016298(lipase activity);GO:0016787(hydrolase activity);GO:0016788(hydrolase activity, acting on ester bonds);GO:0044255(cellular lipid metabolic process)	NA	NA	NA	uncharacterized protein Dmel_CG18302 [Drosophila melanogaster]	5' UTR	-162	1e-163	-2.88	down	0.878961	-0.186129	0.355473	0.644731	down	no	11.1572	11.4128	15.6884	9.98972
chr2L	10544883	10545688	806	FBgn0051721	FBtr0080096	0	Trim9	GO:0004842(ubiquitin-protein transferase activity);GO:0005515(protein binding);GO:0005622(intracellular);GO:0007399(nervous system development);GO:0007409(axonogenesis);GO:0007411(axon guidance);GO:0008270(zinc ion binding);GO:0016199(axon midline choice point recognition);GO:0016567(protein ubiquitination);GO:0016740(transferase activity);GO:0030424(axon);GO:0038007(netrin-activated signaling pa…	NA	K10649	NA	tripartite motif containing 9, isoform B [Drosophila melanogaster]	5' UTR	-64.3	3.16228e-66	-3.4	down	0.787547	-0.344563	0.136748	0.38722	down	no	1.92831	2.00652	2.32928	2.66704
chr2L	10627905	10628054	150	FBgn0051721	FBtr0304114	83022	Trim9	GO:0004842(ubiquitin-protein transferase activity);GO:0005515(protein binding);GO:0005622(intracellular);GO:0007399(nervous system development);GO:0007409(axonogenesis);GO:0007411(axon guidance);GO:0008270(zinc ion binding);GO:0016199(axon midline choice point recognition);GO:0016567(protein ubiquitination);GO:0016740(transferase activity);GO:0030424(axon);GO:0038007(netrin-activated signaling pa…	NA	K10649	NA	tripartite motif containing 9, isoform B [Drosophila melanogaster]	3' UTR	-0.531	0.218776	0.346	up	0.787547	-0.344563	0.136748	0.38722	down	no	1.92831	2.00652	2.32928	2.66704
chr2L	10567634	10568012	379	FBgn0032268	FBtr0080098	379	CG6138	NA	NA	NA	NA	MIP04089p, partial [Drosophila melanogaster]	3' UTR	-22.1	1e-23	-0.39	down	1.11394	0.155674	0.528541	0.77619	up	no	66.4791	68.4872	60.6887	60.4723
chr2L	10657829	10658002	174	FBgn0267256	FBtr0346469	202	lncRNA:CR45692	NA	NA	NA	NA		Exon (FBtr0346469/FBgn0267256, exon 1 of 1)	-0.383	0.349945	2.58	up	inf	inf	1	1	up	no	0.107557	0.139437	0	0
chr2L	10662081	10662410	330	FBgn0051871	FBtr0080104	0	CG31871	GO:0016298(lipase activity);GO:0044255(cellular lipid metabolic process)	NA	NA	NA	uncharacterized protein Dmel_CG31871 [Drosophila melanogaster]	5' UTR	-9.69	3.98107e-11	-2.82	down	1.14109	0.190407	0.651432	0.850432	up	no	1.16294	1.36003	1.26788	0.943143
chr2L	10681232	10681348	117	FBgn0032280	FBtr0080106	202	CG17105	NA	NA	NA	NA		Exon (FBtr0080106/FBgn0032280, exon 1 of 1)	-0.411	0.31842	0.675	up	0.473494	-1.07858	1	1	down	no	0.243148	0.202489	0.632355	0.308812
chr2L	10681959	10682383	425	FBgn0032281	FBtr0080107	0	CG17107	NA	NA	NA	NA	RH43429p, partial [Drosophila melanogaster]	5' UTR	-26.4	5.01187e-28	1.5	up	0.733658	-0.44682	0.32086	0.611688	down	no	3.61064	2.95876	2.09453	6.85977
chr2L	10695327	10695566	240	FBgn0032286	FBtr0345617	2477	CG7300	NA	NA	NA	NA	uncharacterized protein Dmel_CG7300, isoform B [Drosophila melanogaster]	3' UTR	-2.25	0.00218776	0.686	up	0.392676	-1.34859	0.00152793	0.015755	down	yes	0.53655	1.66278	2.8783	2.72258
chr2L	10732921	10733307	387	FBgn0027868	FBtr0080121	2764	Nup107	GO:0000724(double-strand break repair via homologous recombination);GO:0000973(posttranscriptional tethering of RNA polymerase II gene DNA at nuclear periphery);GO:0005634(nucleus);GO:0005635(nuclear envelope);GO:0005643(nuclear pore);GO:0005694(chromosome);GO:0005737(cytoplasm);GO:0005819(spindle);GO:0005856(cytoskeleton);GO:0006281(DNA repair);GO:0006355(regulation of transcription, DNA-templat…	03013(RNA transport - Drosophila melanogaster (fruit fly))	K14301	NA	nucleoporin 107kD [Drosophila melanogaster]	3' UTR	-4.96	2.81838e-06	-0.392	down	0.766982	-0.382736	0.163299	0.426656	down	no	2.08195	1.99962	2.07552	3.24608
chr2L	10739689	10739987	299	FBgn0032295	FBtr0080113	2344	CG12299	GO:0000122(negative regulation of transcription by RNA polymerase II);GO:0000978(RNA polymerase II proximal promoter sequence-specific DNA binding);GO:0001078(GO_0001078);GO:0001227(DNA-binding transcription repressor activity, RNA polymerase II-specific);GO:0003676(nucleic acid binding);GO:0005634(nucleus)	NA	NA	NA	uncharacterized protein Dmel_CG12299 [Drosophila melanogaster]	Exon (FBtr0080113/FBgn0032295, exon 2 of 2)	-0.634	0.160325	-0.229	down	1.15023	0.201918	0.50648	0.760576	up	no	3.73106	3.55533	3.60968	2.72506
chr2L	10859741	10860068	328	FBgn0027363	FBtr0080143	1205	Stam	GO:0005515(protein binding);GO:0006886(intracellular protein transport);GO:0007269(neurotransmitter secretion);GO:0007427(epithelial cell migration, open tracheal system);GO:0016197(endosomal transport);GO:0016322(neuron remodeling);GO:0033565(ESCRT-0 complex);GO:0042058(regulation of epidermal growth factor receptor signaling pathway);GO:0042059(negative regulation of epidermal growth factor rec…	04144(Endocytosis - Drosophila melanogaster (fruit fly))	K04705	NA	signal transducing adaptor molecule [Drosophila melanogaster]	Exon (FBtr0080143/FBgn0027363, exon 3 of 4)	-32.2	6.30957e-34	1.11	up	1.03359	0.0476603	0.958397	0.987198	up	no	22.6716	22.4262	21.7555	21.8768
chr2L	10860365	10860573	209	FBgn0027363	FBtr0080143	1829	Stam	GO:0005515(protein binding);GO:0006886(intracellular protein transport);GO:0007269(neurotransmitter secretion);GO:0007427(epithelial cell migration, open tracheal system);GO:0016197(endosomal transport);GO:0016322(neuron remodeling);GO:0033565(ESCRT-0 complex);GO:0042058(regulation of epidermal growth factor receptor signaling pathway);GO:0042059(negative regulation of epidermal growth factor rec…	04144(Endocytosis - Drosophila melanogaster (fruit fly))	K04705	NA	signal transducing adaptor molecule [Drosophila melanogaster]	Exon (FBtr0080143/FBgn0027363, exon 3 of 4)	-9.09	1.54882e-10	1.24	up	1.03359	0.0476603	0.958397	0.987198	up	no	22.6716	22.4262	21.7555	21.8768
chr2L	10971648	10971915	268	FBgn0032321	FBtr0080146	1205	YL-1	GO:0003677(DNA binding);GO:0004402(histone acetyltransferase activity);GO:0005634(nucleus);GO:0006325(chromatin organization);GO:0006338(chromatin remodeling);GO:0006351(transcription, DNA-templated);GO:0006355(regulation of transcription, DNA-templated);GO:0010629(negative regulation of gene expression);GO:0016573(histone acetylation);GO:0016740(transferase activity);GO:0016746(transferase activ…	NA	K11664	NA	YL-1, isoform A [Drosophila melanogaster]	3' UTR	-0.968	0.0616595	-0.279	down	1.04493	0.0634019	0.907504	0.967527	up	no	12.338	12.317	11.9177	11.6772
chr2L	11002593	11002651	59	FBgn0040096	FBtr0113317	521	lectin-33A	GO:0005534(galactose binding);GO:0030246(carbohydrate binding)	NA	NA	NA	lectin-33A [Drosophila melanogaster]	Exon (FBtr0113317/FBgn0040096, exon 2 of 2)	-0.488	0.250035	-0.941	down	1.61894	0.695052	1	1	up	no	0.808946	0.749714	0.462519	0.500245
chr2L	11018630	11018778	149	FBgn0032330	FBtr0331197	38686	Samuel	GO:0005515(protein binding);GO:0031935(regulation of chromatin silencing);GO:0040008(regulation of growth);GO:0040008(regulation of growth)	NA	NA	NA	SAM-motif ubiquitously expressed punctatedly localized protein, isoform D [Drosophila melanogaster]	3' UTR	-1.2	0.0331131	1.36	up	0.915851	-0.126815	0.420304	0.697978	down	no	6.56957	7.03131	6.58777	8.26276
chr2L	11034994	11035308	315	FBgn0032330	FBtr0331197	22156	Samuel	GO:0005515(protein binding);GO:0031935(regulation of chromatin silencing);GO:0040008(regulation of growth);GO:0040008(regulation of growth)	NA	NA	NA	SAM-motif ubiquitously expressed punctatedly localized protein, isoform D [Drosophila melanogaster]	3' UTR	-2.3	0.00194984	-0.505	down	0.915851	-0.126815	0.420304	0.697978	down	no	6.56957	7.03131	6.58777	8.26276
chr2L	11086721	11087109	389	FBgn0032338	FBtr0304586	0	CG16854	GO:0003824(catalytic activity);GO:0005615(extracellular space);GO:0008152(metabolic process);GO:0016020(membrane);GO:0016021(integral component of membrane);GO:0032504(multicellular organism reproduction);GO:0032504(multicellular organism reproduction)	NA	NA	NA	uncharacterized protein Dmel_CG16854, isoform B [Drosophila melanogaster]	5' UTR	-6.21	1.44544e-07	-1.27	down	0.869374	-0.201951	0.303137	0.595017	down	no	3.93635	3.84356	4.60087	4.34799
chr2L	11115676	11115823	148	FBgn0027582	FBtr0080228	4496	CG6230	GO:0000166(nucleotide binding);GO:0005388(calcium-transporting ATPase activity);GO:0005524(ATP binding);GO:0005789(endoplasmic reticulum membrane);GO:0005887(integral component of plasma membrane);GO:0006812(cation transport);GO:0006874(cellular calcium ion homeostasis);GO:0012505(endomembrane system);GO:0015662(ATPase activity, coupled to transmembrane movement of ions, phosphorylative mechanism…	NA	K14950	EC:7.2.2.-	uncharacterized protein Dmel_CG6230 [Drosophila melanogaster]	3' UTR	-4.38	1.14815e-05	1.67	up	0.876336	-0.190445	0.219506	0.501244	down	no	48.2592	47.5137	56.0872	53.2006
chr2L	11130767	11131186	420	FBgn0032348	FBtr0080200	30	CG4751	GO:0003674(molecular_function);GO:0005515(protein binding);GO:0005575(cellular_component);GO:0006508(proteolysis);GO:0008150(biological_process);GO:0008233(peptidase activity);GO:0008237(metallopeptidase activity);GO:0016787(hydrolase activity);GO:0046872(metal ion binding)	NA	NA	NA	uncharacterized protein Dmel_CG4751 [Drosophila melanogaster]	5' UTR	-1.12	0.0416869	-0.363	down	1.15183	0.203929	0.466553	0.73146	up	no	4.00359	4.16602	3.97994	3.11278
chr2L	11210678	11225761	15084	FBgn0264442	FBtr0332557	0	ab	GO:0000122(negative regulation of transcription by RNA polymerase II);GO:0003676(nucleic acid binding);GO:0003677(DNA binding);GO:0003700(DNA-binding transcription factor activity);GO:0005515(protein binding);GO:0005634(nucleus);GO:0006351(transcription, DNA-templated);GO:0006355(regulation of transcription, DNA-templated);GO:0007275(multicellular organism development);GO:0007298(border follicle …	NA	NA	NA	abrupt, isoform D [Drosophila melanogaster]	5' UTR	-8.23	1.1749e-09	-1.59	down	0.992018	-0.0115624	0.814753	0.927961	down	no	3.87735	4.44479	4.46069	3.92842
chr2L	11359172	11365298	6127	FBgn0000287	FBtr0080235	0	salr	GO:0000122(negative regulation of transcription by RNA polymerase II);GO:0000977(RNA polymerase II regulatory region sequence-specific DNA binding);GO:0003676(nucleic acid binding);GO:0003700(DNA-binding transcription factor activity);GO:0005634(nucleus);GO:0006355(regulation of transcription, DNA-templated);GO:0006366(transcription by RNA polymerase II);GO:0007165(signal transduction);GO:0007423…	NA	K19871	NA	spalt-related, isoform A [Drosophila melanogaster]	5' UTR	-3.1	0.000263027	-0.804	down	1.35734	0.440778	0.0608118	0.23761	up	no	4.14066	4.8869	3.17972	3.47122
chr2L	11365597	11367292	1696	FBgn0000287	FBtr0307093	6724	salr	GO:0000122(negative regulation of transcription by RNA polymerase II);GO:0000977(RNA polymerase II regulatory region sequence-specific DNA binding);GO:0003676(nucleic acid binding);GO:0003700(DNA-binding transcription factor activity);GO:0005634(nucleus);GO:0006355(regulation of transcription, DNA-templated);GO:0006366(transcription by RNA polymerase II);GO:0007165(signal transduction);GO:0007423…	NA	K19871	NA	spalt-related, isoform A [Drosophila melanogaster]	5' UTR	-4.19	1.8197e-05	0.413	up	1.35734	0.440778	0.0608118	0.23761	up	no	4.14066	4.8869	3.17972	3.47122
chr2L	11486860	11486949	90	FBgn0003313	FBtr0308136	2153	sala	GO:0005576(extracellular region);GO:0007275(multicellular organism development);GO:0007369(gastrulation);GO:0007369(gastrulation)	NA	NA	NA	GD22174 [Drosophila simulans]	3' UTR	-0.309	0.454988	2	up	4.33553	2.11621	1	1	up	no	0.450801	0.252229	0.114593	0.0475625
chr2L	11486860	11486949	90	FBgn0003313	FBtr0308136	2153	sala	GO:0005576(extracellular region);GO:0007275(multicellular organism development);GO:0007369(gastrulation);GO:0007369(gastrulation)	NA	NA	NA	GD22174 [Drosophila simulans]	3' UTR	-0.309	0.454988	2	up	4.33553	2.11621	1	1	up	no	0.450801	0.252229	0.114593	0.0475625
chr2L	11533547	11533756	210	FBgn0085191	FBtr0302420	1727	CG34162	GO:0003674(molecular_function);GO:0005575(cellular_component);GO:0008150(biological_process);GO:0016020(membrane);GO:0016021(integral component of membrane)	NA	NA	NA	uncharacterized protein Dmel_CG34162 [Drosophila melanogaster]	3' UTR	-0.525	0.222844	-0.216	down	0.916396	-0.125957	0.681126	0.867324	down	no	1.05076	1.05945	1.46203	0.840695
chr2L	11561819	11561966	148	FBgn0265688	FBtr0340561	618	lncRNA:CR44495	NA	NA	NA	NA		Exon (FBtr0340561/FBgn0265688, exon 1 of 1)	-0.641	0.157036	-2.1	down	14.478	3.85579	1	1	up	no	0.818247	0.857077	0.056102	0.059613
chr2L	11581967	11621261	39295	FBgn0028412	FBtr0080271	0	Mst33A	GO:0003674(molecular_function);GO:0005575(cellular_component);GO:0008150(biological_process);GO:0008150(biological_process)	NA	NA	NA	Mst33A, isoform A [Drosophila melanogaster]	5' UTR	-33.6	2.51189e-35	-1.96	down	1.328	0.409257	0.0687618	0.256269	up	no	199.219	195.435	172.475	124.704
chr2L	11721837	11722098	262	FBgn0264992	FBtr0335469	551	lncRNA:CR44143	NA	NA	NA	NA		Exon (FBtr0335469/FBgn0264992, exon 1 of 1)	-1.35	0.0223872	-1.21	down	0.542464	-0.882401	0.0113151	0.0737364	down	no	1.24202	1.36175	2.5499	2.24999
chr2L	11788334	11788392	59	FBgn0032374	FBtr0335472	0	CG14931	GO:0003674(molecular_function);GO:0005575(cellular_component);GO:0008150(biological_process);GO:0008150(biological_process)	NA	NA	NA	uncharacterized protein Dmel_CG14931, isoform B [Drosophila melanogaster]	5' UTR	-4.45	9.77237e-06	1.05	up	1.08035	0.111504	0.731372	0.89032	up	no	19.5634	20.1882	19.3496	17.4454
chr2L	11790772	11791011	240	FBgn0032375	FBtr0300384	853	CG14932	NA	NA	NA	NA	FI16666p1 [Drosophila melanogaster]	3' UTR	-0.552	0.205116	0.159	up	1.00514	0.0073969	0.910624	0.968656	up	no	10.2177	11.2637	11.6629	9.7086
chr2L	11839912	11840329	418	FBgn0259964	FBtr0300310	0	Sfp33A3	GO:0004857(enzyme inhibitor activity);GO:0005515(protein binding);GO:0005615(extracellular space);GO:0032504(multicellular organism reproduction);GO:0043086(negative regulation of catalytic activity)	NA	NA	NA	IP03390p, partial [Drosophila melanogaster]	5' UTR	-434	0	-2.41	down	1.01999	0.028557	0.973691	0.991827	up	no	132.167	136.386	151.94	111.349
chr2L	11840691	11840998	308	FBgn0051704	FBtr0080273	0	CG31704	GO:0005515(protein binding);GO:0005615(extracellular space);GO:0032504(multicellular organism reproduction);GO:0032504(multicellular organism reproduction)	NA	NA	NA	uncharacterized protein Dmel_CG31704, isoform A [Drosophila melanogaster]	5' UTR	-49.2	3.98107e-51	-0.474	down	0.82156	-0.283562	0.0822767	0.286142	down	no	103.192	95.7312	117.494	124.635
chr2L	11843125	11843661	537	FBgn0040968	FBtr0080274	0	CG14933	GO:0005515(protein binding);GO:0005515(protein binding)	NA	NA	NA	RH55703p [Drosophila melanogaster]	5' UTR	-434	0	-2.05	down	1.39851	0.483889	0.0529792	0.218005	up	no	53.9688	56.3065	30.7802	48.0719
chr2L	11843137	11844012	876	FBgn0040968	FBtr0080274	0	CG14933	GO:0005515(protein binding);GO:0005515(protein binding)	NA	NA	NA	RH55703p [Drosophila melanogaster]	5' UTR	-434	0	-1.92	down	1.39851	0.483889	0.0529792	0.218005	up	no	53.9688	56.3065	30.7802	48.0719
chr2L	11990561	11990830	270	FBgn0032390	FBtr0080285	625	dgt2	GO:0000922(spindle pole);GO:0005515(protein binding);GO:0005737(cytoplasm);GO:0005819(spindle);GO:0005856(cytoskeleton);GO:0005874(microtubule);GO:0007049(cell cycle);GO:0008017(microtubule binding);GO:0032991(protein-containing complex);GO:0051301(cell division);GO:0072687(meiotic spindle);GO:0072687(meiotic spindle)	NA	NA	NA	dim gamma-tubulin 2, isoform A [Drosophila melanogaster]	3' UTR	-0.728	0.121899	0.339	up	0.955611	-0.0655039	0.726666	0.888488	down	no	5.11533	4.15646	4.86701	4.83547
chr2L	12009565	12009832	268	FBgn0014019	FBtr0342591	1412	Rh5	GO:0004930(G protein-coupled receptor activity);GO:0005887(integral component of plasma membrane);GO:0007165(signal transduction);GO:0007186(G protein-coupled receptor signaling pathway);GO:0007601(visual perception);GO:0007602(phototransduction);GO:0007605(sensory perception of sound);GO:0008020(G protein-coupled photoreceptor activity);GO:0009416(response to light stimulus);GO:0009584(detection…	NA	K04255	NA	rhodopsin 5, isoform A [Drosophila melanogaster]	3' UTR	-4.49	8.91251e-06	0.899	up	0.569989	-0.810993	0.000294866	0.00410839	down	no	6.86705	6.62901	11.2411	12.4366
chr2L	12027438	12027618	181	FBgn0010497	FBtr0080292	0	dmGlut	GO:0005314(high-affinity glutamate transmembrane transporter activity);GO:0005886(plasma membrane);GO:0006541(glutamine metabolic process);GO:0007005(mitochondrion organization);GO:0015321(sodium-dependent phosphate transmembrane transporter activity);GO:0015813(L-glutamate transmembrane transport);GO:0016020(membrane);GO:0016021(integral component of membrane);GO:0035725(sodium ion transmembrane…	NA	K08193	NA	dietary and metabolic glutamate transporter [Drosophila melanogaster]	5' UTR	-26.6	2.51189e-28	-2.98	down	0.727067	-0.45984	0.015066	0.0909695	down	no	9.16206	9.50498	12.1284	13.546
chr2L	12058042	12058251	210	FBgn0032404	FBtr0113037	1694	RpL7-like	GO:0000463(maturation of LSU-rRNA from tricistronic rRNA transcript (SSU-rRNA, 5.8S rRNA, LSU-rRNA));GO:0002181(cytoplasmic translation);GO:0003723(RNA binding);GO:0003735(structural constituent of ribosome);GO:0005840(ribosome);GO:0022625(cytosolic large ribosomal subunit);GO:0022625(cytosolic large ribosomal subunit)	03010(Ribosome - Drosophila melanogaster (fruit fly));03010(Ribosome - Drosophila melanogaster (fruit fly))	K02937	NA	ribosomal protein L7-like, isoform A [Drosophila melanogaster]	3' UTR	-0.463	0.269774	-0.545	down	1.26443	0.338483	0.135762	0.385646	up	no	22.3286	21.8706	19.0396	15.9164
chr2L	12058044	12058251	208	FBgn0032404	FBtr0113037	1696	RpL7-like	GO:0000463(maturation of LSU-rRNA from tricistronic rRNA transcript (SSU-rRNA, 5.8S rRNA, LSU-rRNA));GO:0002181(cytoplasmic translation);GO:0003723(RNA binding);GO:0003735(structural constituent of ribosome);GO:0005840(ribosome);GO:0022625(cytosolic large ribosomal subunit);GO:0022625(cytosolic large ribosomal subunit)	03010(Ribosome - Drosophila melanogaster (fruit fly));03010(Ribosome - Drosophila melanogaster (fruit fly))	K02937	NA	ribosomal protein L7-like, isoform A [Drosophila melanogaster]	3' UTR	-0.463	0.269774	-0.545	down	1.26443	0.338483	0.135762	0.385646	up	no	22.3286	21.8706	19.0396	15.9164
chr2L	12086740	12087039	300	FBgn0265804	FBtr0342601	119	lncRNA:CR44593	NA	NA	NA	NA		Exon (FBtr0342601/FBgn0265804, exon 1 of 1)	-12.4	6.30957e-14	-2.66	down	1.86485	0.899058	0.0175106	0.101763	up	no	1.44235	1.63754	0.912993	0.738554
chr2L	12097453	12097687	235	FBgn0028707	FBtr0110911	928	Mt2	GO:0000723(telomere maintenance);GO:0002230(positive regulation of defense response to virus by host);GO:0003886(DNA (cytosine-5-)-methyltransferase activity);GO:0005634(nucleus);GO:0006306(DNA methylation);GO:0006979(response to oxidative stress);GO:0008168(methyltransferase activity);GO:0008175(tRNA methyltransferase activity);GO:0008340(determination of adult lifespan);GO:0009408(response to h…	NA	K15336	EC:2.1.1.204	methyltransferase 2, isoform C [Drosophila melanogaster]	3' UTR	-0.803	0.0977237	0.591	up	0.904916	-0.144144	0.613753	0.828853	down	no	1.58679	1.42323	1.41342	1.91289
chr2L	12103751	12103990	240	FBgn0027081	FBtr0080331	0	ThrRS	GO:0000166(nucleotide binding);GO:0004812(aminoacyl-tRNA ligase activity);GO:0004829(threonine-tRNA ligase activity);GO:0005524(ATP binding);GO:0005737(cytoplasm);GO:0005739(mitochondrion);GO:0006418(tRNA aminoacylation for protein translation);GO:0006435(threonyl-tRNA aminoacylation);GO:0016874(ligase activity);GO:0043039(tRNA aminoacylation);GO:0043039(tRNA aminoacylation)	00970(Aminoacyl-tRNA biosynthesis - Drosophila melanogaster (fruit fly));00970(Aminoacyl-tRNA biosynthesis - Drosophila melanogaster (fruit fly))	K01868	EC:6.1.1.3	Threonyl-tRNA synthetase, isoform C [Drosophila melanogaster]	5' UTR	-31.1	7.94328e-33	-1.34	down	0.793416	-0.33385	0.058724	0.232868	down	no	13.9119	13.8675	15.8682	19.1442
chr2L	12114360	12114600	241	FBgn0032414	FBtr0080336	0	CG17211	GO:0005178(integrin binding);GO:0005515(protein binding);GO:0031012(extracellular matrix);GO:0060562(epithelial tube morphogenesis)	NA	NA	NA	uncharacterized protein Dmel_CG17211 [Drosophila melanogaster]	5' UTR	-6.71	4.36516e-08	-2.76	down	1.48003	0.565625	0.0251144	0.131289	up	no	3.85005	4.04141	3.05638	2.27558
chr2L	12142780	12153722	10943	FBgn0051760	FBtr0301019	0	CG31760	GO:0003674(molecular_function);GO:0004930(G protein-coupled receptor activity);GO:0005575(cellular_component);GO:0005886(plasma membrane);GO:0007165(signal transduction);GO:0007186(G protein-coupled receptor signaling pathway);GO:0008150(biological_process);GO:0016020(membrane);GO:0016021(integral component of membrane);GO:0016021(integral component of membrane)	NA	NA	NA	uncharacterized protein Dmel_CG31760, isoform C [Drosophila melanogaster]	5' UTR	-31.4	3.98107e-33	-1.95	down	0.888539	-0.170493	0.314476	0.605409	down	no	4.48069	5.01266	5.54039	5.14383
chr2L	12166436	12166704	269	FBgn0051760	FBtr0301019	23656	CG31760	GO:0003674(molecular_function);GO:0004930(G protein-coupled receptor activity);GO:0005575(cellular_component);GO:0005886(plasma membrane);GO:0007165(signal transduction);GO:0007186(G protein-coupled receptor signaling pathway);GO:0008150(biological_process);GO:0016020(membrane);GO:0016021(integral component of membrane);GO:0016021(integral component of membrane)	NA	NA	NA	uncharacterized protein Dmel_CG31760, isoform C [Drosophila melanogaster]	3' UTR	-5.46	8.70964e-07	0.737	up	0.888539	-0.170493	0.314476	0.605409	down	no	4.48069	5.01266	5.54039	5.14383
chr2L	12201328	12201718	391	FBgn0000114	FBtr0331998	26324	bru1	GO:0000381(regulation of alternative mRNA splicing, via spliceosome);GO:0003676(nucleic acid binding);GO:0003723(RNA binding);GO:0003729(mRNA binding);GO:0003730(mRNA 3'-UTR binding);GO:0005515(protein binding);GO:0005634(nucleus);GO:0005737(cytoplasm);GO:0006376(mRNA splice site selection);GO:0007281(germ cell development);GO:0007319(negative regulation of oskar mRNA translation);GO:0014881(regu…	04320(Dorso-ventral axis formation - Drosophila melanogaster (fruit fly));04320(Dorso-ventral axis formation - Drosophila melanogaster (fruit fly))	K02177	NA	uncharacterized protein Dere_GG23776, isoform F [Drosophila erecta]	5' UTR	-56.8	1.25893e-58	-3.81	down	1.06187	0.0866039	0.79024	0.915861	up	no	55.9003	58.3302	56.1651	51.41
chr2L	12222304	12270974	48671	FBgn0000114	FBtr0300567	0	bru1	GO:0000381(regulation of alternative mRNA splicing, via spliceosome);GO:0003676(nucleic acid binding);GO:0003723(RNA binding);GO:0003729(mRNA binding);GO:0003730(mRNA 3'-UTR binding);GO:0005515(protein binding);GO:0005634(nucleus);GO:0005737(cytoplasm);GO:0006376(mRNA splice site selection);GO:0007281(germ cell development);GO:0007319(negative regulation of oskar mRNA translation);GO:0014881(regu…	04320(Dorso-ventral axis formation - Drosophila melanogaster (fruit fly));04320(Dorso-ventral axis formation - Drosophila melanogaster (fruit fly))	K02177	NA	uncharacterized protein Dere_GG23776, isoform F [Drosophila erecta]	5' UTR	-20.6	3.16228e-22	-0.232	down	1.06187	0.0866039	0.79024	0.915861	up	no	55.9003	58.3302	56.1651	51.41
chr2L	12287422	12288907	1486	FBgn0000114	FBtr0331998	112418	bru1	GO:0000381(regulation of alternative mRNA splicing, via spliceosome);GO:0003676(nucleic acid binding);GO:0003723(RNA binding);GO:0003729(mRNA binding);GO:0003730(mRNA 3'-UTR binding);GO:0005515(protein binding);GO:0005634(nucleus);GO:0005737(cytoplasm);GO:0006376(mRNA splice site selection);GO:0007281(germ cell development);GO:0007319(negative regulation of oskar mRNA translation);GO:0014881(regu…	04320(Dorso-ventral axis formation - Drosophila melanogaster (fruit fly));04320(Dorso-ventral axis formation - Drosophila melanogaster (fruit fly))	K02177	NA	uncharacterized protein Dere_GG23776, isoform F [Drosophila erecta]	5' UTR	-63.8	1e-65	-3.41	down	1.06187	0.0866039	0.79024	0.915861	up	no	55.9003	58.3302	56.1651	51.41
chr2L	12344279	12344338	60	FBgn0262475	FBtr0304856	60	bru2	GO:0000381(regulation of alternative mRNA splicing, via spliceosome);GO:0003676(nucleic acid binding);GO:0003723(RNA binding);GO:0003729(mRNA binding);GO:0005575(cellular_component);GO:0005634(nucleus);GO:0005737(cytoplasm);GO:0006376(mRNA splice site selection);GO:0017148(negative regulation of translation);GO:1990904(ribonucleoprotein complex);GO:1990904(ribonucleoprotein complex)	NA	K13207	NA	bruno 2, isoform D [Drosophila melanogaster]	5' UTR	-0.36	0.378443	-1.17	down	1.14158	0.191038	0.419187	0.696987	up	no	13.6721	14.5814	11.7049	13.0445
chr2L	12348096	12352191	4096	FBgn0262475	FBtr0304858	0	bru2	GO:0000381(regulation of alternative mRNA splicing, via spliceosome);GO:0003676(nucleic acid binding);GO:0003723(RNA binding);GO:0003729(mRNA binding);GO:0005575(cellular_component);GO:0005634(nucleus);GO:0005737(cytoplasm);GO:0006376(mRNA splice site selection);GO:0017148(negative regulation of translation);GO:1990904(ribonucleoprotein complex);GO:1990904(ribonucleoprotein complex)	NA	K13207	NA	bruno 2, isoform D [Drosophila melanogaster]	5' UTR	-60.6	1.58489e-62	-1.98	down	1.14158	0.191038	0.419187	0.696987	up	no	13.6721	14.5814	11.7049	13.0445
chr2L	12366406	12373817	7412	FBgn0262475	FBtr0304863	0	bru2	GO:0000381(regulation of alternative mRNA splicing, via spliceosome);GO:0003676(nucleic acid binding);GO:0003723(RNA binding);GO:0003729(mRNA binding);GO:0005575(cellular_component);GO:0005634(nucleus);GO:0005737(cytoplasm);GO:0006376(mRNA splice site selection);GO:0017148(negative regulation of translation);GO:1990904(ribonucleoprotein complex);GO:1990904(ribonucleoprotein complex)	NA	K13207	NA	bruno 2, isoform D [Drosophila melanogaster]	5' UTR	-178	1e-179	-2.73	down	1.14158	0.191038	0.419187	0.696987	up	no	13.6721	14.5814	11.7049	13.0445
chr2L	12373907	12374026	120	FBgn0262475	FBtr0304856	29688	bru2	GO:0000381(regulation of alternative mRNA splicing, via spliceosome);GO:0003676(nucleic acid binding);GO:0003723(RNA binding);GO:0003729(mRNA binding);GO:0005575(cellular_component);GO:0005634(nucleus);GO:0005737(cytoplasm);GO:0006376(mRNA splice site selection);GO:0017148(negative regulation of translation);GO:1990904(ribonucleoprotein complex);GO:1990904(ribonucleoprotein complex)	NA	K13207	NA	bruno 2, isoform D [Drosophila melanogaster]	Exon (FBtr0304861/FBgn0262475, exon 2 of 7)	-25.9	1.58489e-27	-1.39	down	1.14158	0.191038	0.419187	0.696987	up	no	13.6721	14.5814	11.7049	13.0445
chr2L	12396512	12397528	1017	FBgn0262475	FBtr0304856	52293	bru2	GO:0000381(regulation of alternative mRNA splicing, via spliceosome);GO:0003676(nucleic acid binding);GO:0003723(RNA binding);GO:0003729(mRNA binding);GO:0005575(cellular_component);GO:0005634(nucleus);GO:0005737(cytoplasm);GO:0006376(mRNA splice site selection);GO:0017148(negative regulation of translation);GO:1990904(ribonucleoprotein complex);GO:1990904(ribonucleoprotein complex)	NA	K13207	NA	bruno 2, isoform D [Drosophila melanogaster]	3' UTR	-204	1e-205	-1.01	down	1.14158	0.191038	0.419187	0.696987	up	no	13.6721	14.5814	11.7049	13.0445
chr2L	12429577	12430021	445	FBgn0032430	FBtr0080367	1549	CG6388	GO:0000049(tRNA binding);GO:0002940(tRNA N2-guanine methylation);GO:0003723(RNA binding);GO:0004809(tRNA (guanine-N2-)-methyltransferase activity);GO:0005634(nucleus);GO:0005739(mitochondrion);GO:0008033(tRNA processing);GO:0008168(methyltransferase activity);GO:0016740(transferase activity);GO:0032259(methylation)	NA	K00555	2.1.1.216;EC:2.1.1.215	uncharacterized protein Dmel_CG6388 [Drosophila melanogaster]	3' UTR	-4.61	6.76083e-06	0.4	up	0.833905	-0.262044	0.273139	0.560702	down	no	3.15194	3.2303	3.51151	4.14192
chr2L	12440469	12440619	151	FBgn0020443	FBtr0080369	6017	eRF3	GO:0002184(cytoplasmic translational termination);GO:0003747(translation release factor activity);GO:0003924(GTPase activity);GO:0005525(GTP binding);GO:0005829(cytosol);GO:0006412(translation);GO:0006415(translational termination);GO:0008079(translation termination factor activity);GO:0018444(translation release factor complex);GO:0018444(translation release factor complex)	03015(mRNA surveillance pathway - Drosophila melanogaster (fruit fly));03015(mRNA surveillance pathway - Drosophila melanogaster (fruit fly))	K03267	NA	eukaryotic translation release factor 3, isoform C [Drosophila melanogaster]	3' UTR	-4.14	2.04174e-05	-0.51	down	1.02013	0.028752	0.968119	0.990445	up	no	37.9123	36.5345	39.6476	33.3302
chr2L	12441099	12441279	181	FBgn0020443	FBtr0333089	6647	eRF3	GO:0002184(cytoplasmic translational termination);GO:0003747(translation release factor activity);GO:0003924(GTPase activity);GO:0005525(GTP binding);GO:0005829(cytosol);GO:0006412(translation);GO:0006415(translational termination);GO:0008079(translation termination factor activity);GO:0018444(translation release factor complex);GO:0018444(translation release factor complex)	03015(mRNA surveillance pathway - Drosophila melanogaster (fruit fly));03015(mRNA surveillance pathway - Drosophila melanogaster (fruit fly))	K03267	NA	eukaryotic translation release factor 3, isoform C [Drosophila melanogaster]	3' UTR	-3.4	0.000125893	-1.07	down	1.02013	0.028752	0.968119	0.990445	up	no	37.9123	36.5345	39.6476	33.3302
chr2L	12454831	12454951	121	FBgn0032437	FBtr0329828	1167	CR17024	NA	NA	NA	NA	GD23841 [Drosophila simulans]	Exon (FBtr0329828/FBgn0032437, exon 1 of 1)	-0.386	0.346737	0.807	up	0.867879	-0.204434	1	1	down	no	0.346922	0.37589	0.25519	0.577659
chr2L	12508326	12508504	179	FBgn0259176	FBtr0300523	38107	bun	GO:0001751(compound eye photoreceptor cell differentiation);GO:0002052(positive regulation of neuroblast proliferation);GO:0003700(DNA-binding transcription factor activity);GO:0005634(nucleus);GO:0005737(cytoplasm);GO:0005829(cytosol);GO:0006351(transcription, DNA-templated);GO:0006355(regulation of transcription, DNA-templated);GO:0007275(multicellular organism development);GO:0007297(ovarian f…	NA	NA	NA	bunched, isoform P [Drosophila melanogaster]	Exon (FBtr0334410/FBgn0262353, exon 1 of 1)	-7.39	8.70964e-09	-0.541	down	1.31703	0.397291	0.0688774	0.256335	up	no	28.9516	29.6134	19.9851	24.4823
chr2L	12543559	12544343	785	FBgn0259176	FBtr0300523	2268	bun	GO:0001751(compound eye photoreceptor cell differentiation);GO:0002052(positive regulation of neuroblast proliferation);GO:0003700(DNA-binding transcription factor activity);GO:0005634(nucleus);GO:0005737(cytoplasm);GO:0005829(cytosol);GO:0006351(transcription, DNA-templated);GO:0006355(regulation of transcription, DNA-templated);GO:0007275(multicellular organism development);GO:0007297(ovarian f…	NA	NA	NA	bunched, isoform P [Drosophila melanogaster]	Exon (FBtr0303215/FBgn0261709, exon 1 of 2)	-0.81	0.0977237	0.572	up	1.31703	0.397291	0.0688774	0.256335	up	no	28.9516	29.6134	19.9851	24.4823
chr2L	12587685	12587805	121	FBgn0085424	FBtr0112642	60	nub	GO:0000976(transcription regulatory region sequence-specific DNA binding);GO:0001077(GO_0001077);GO:0001228(DNA-binding transcription activator activity, RNA polymerase II-specific);GO:0002809(negative regulation of antibacterial peptide biosynthetic process);GO:0003677(DNA binding);GO:0003700(DNA-binding transcription factor activity);GO:0005634(nucleus);GO:0006351(transcription, DNA-templated);…	NA	K09364	NA	nubbin, isoform D [Drosophila melanogaster]	5' UTR	-3.58	7.94328e-05	-5.64	down	1.08974	0.123985	0.745191	0.896863	up	no	1.42574	1.33343	1.23544	1.29651
chr2L	12618433	12625466	7034	FBgn0085424	FBtr0342628	0	nub	GO:0000976(transcription regulatory region sequence-specific DNA binding);GO:0001077(GO_0001077);GO:0001228(DNA-binding transcription activator activity, RNA polymerase II-specific);GO:0002809(negative regulation of antibacterial peptide biosynthetic process);GO:0003677(DNA binding);GO:0003700(DNA-binding transcription factor activity);GO:0005634(nucleus);GO:0006351(transcription, DNA-templated);…	NA	K09364	NA	nubbin, isoform D [Drosophila melanogaster]	5' UTR	-52.2	5.01187e-54	-2.37	down	1.08974	0.123985	0.745191	0.896863	up	no	1.42574	1.33343	1.23544	1.29651
chr2L	12678627	12678746	120	FBgn0004394	FBtr0340540	21462	pdm2	GO:0001077(GO_0001077);GO:0001228(DNA-binding transcription activator activity, RNA polymerase II-specific);GO:0003677(DNA binding);GO:0003700(DNA-binding transcription factor activity);GO:0005634(nucleus);GO:0006351(transcription, DNA-templated);GO:0006355(regulation of transcription, DNA-templated);GO:0007275(multicellular organism development);GO:0007398(ectoderm development);GO:0007417(centra…	NA	K09364	NA	POU domain protein 2, isoform A [Drosophila melanogaster]	5' UTR	-0.502	0.239332	-1.7	down	1.66399	0.73465	0.0408875	0.182514	up	no	0.681148	0.619252	0.432575	0.348918
chr2L	12695502	12696053	552	FBgn0032447	FBtr0080396	0	PICK1	GO:0002092(positive regulation of receptor internalization);GO:0005080(protein kinase C binding);GO:0005515(protein binding);GO:0005543(phospholipid binding);GO:0005737(cytoplasm);GO:0005886(plasma membrane);GO:0006886(intracellular protein transport);GO:0008021(synaptic vesicle);GO:0014069(postsynaptic density);GO:0016301(kinase activity);GO:0016310(phosphorylation);GO:0019904(protein domain spe…	NA	NA	NA	protein interacting with C kinase 1, isoform E [Drosophila melanogaster]	5' UTR	-0.743	0.116681	0.499	up	0.906367	-0.141833	0.469396	0.733871	down	no	4.06348	4.04604	4.19549	4.75179
chr2L	12706474	12706683	210	FBgn0032451	FBtr0080397	1749	spict	GO:0015095(magnesium ion transmembrane transporter activity);GO:0015693(magnesium ion transport);GO:0016020(membrane);GO:0016021(integral component of membrane);GO:0030514(negative regulation of BMP signaling pathway);GO:0045886(negative regulation of synaptic growth at neuromuscular junction);GO:0048691(positive regulation of axon extension involved in regeneration);GO:1903830(magnesium ion tran…	NA	K22733	NA	spichthyin, isoform B [Drosophila melanogaster]	3' UTR	-0.538	0.214289	0.128	up	0.718798	-0.476343	0.117161	0.355104	down	no	7.28809	6.37037	6.03961	12.9622
chr2L	12744552	12766306	21755	FBgn0032457	FBtr0080402	0	CG15483	GO:0005794(Golgi apparatus);GO:0015020(glucuronosyltransferase activity);GO:0035269(protein O-linked mannosylation)	NA	NA	NA	FI06150p, partial [Drosophila melanogaster]	5' UTR	-14.9	1.99526e-16	0.415	up	0.698796	-0.517056	0.00642114	0.0478889	down	no	15.8061	16.1959	21.8794	23.9166
chr2L	13004480	13004719	240	FBgn0021796	FBtr0080422	0	Tor	GO:0000166(nucleotide binding);GO:0001558(regulation of cell growth);GO:0001934(positive regulation of protein phosphorylation);GO:0004672(protein kinase activity);GO:0004674(protein serine/threonine kinase activity);GO:0005515(protein binding);GO:0005524(ATP binding);GO:0005634(nucleus);GO:0005737(cytoplasm);GO:0006281(DNA repair);GO:0006468(protein phosphorylation);GO:0006914(autophagy);GO:0007…	04136(Autophagy - other - Drosophila melanogaster (fruit fly));04140(Autophagy - animal - Drosophila melanogaster (fruit fly));04150(mTOR signaling pathway - Drosophila melanogaster (fruit fly));04213(Longevity regulating pathway - multiple species - Drosophila melanogaster (fruit fly));04213(Longevity regulating pathway - multiple species - Drosophila melanogaster (fruit fly))	K07203	EC:2.7.11.1	target of rapamycin, isoform A [Drosophila melanogaster]	5' UTR	-8.73	3.54813e-10	-2.33	down	0.88028	-0.183966	0.272843	0.560595	down	no	3.08311	3.22333	3.47588	3.68825
chr2L	13012958	13013197	240	FBgn0021796	FBtr0080422	8478	Tor	GO:0000166(nucleotide binding);GO:0001558(regulation of cell growth);GO:0001934(positive regulation of protein phosphorylation);GO:0004672(protein kinase activity);GO:0004674(protein serine/threonine kinase activity);GO:0005515(protein binding);GO:0005524(ATP binding);GO:0005634(nucleus);GO:0005737(cytoplasm);GO:0006281(DNA repair);GO:0006468(protein phosphorylation);GO:0006914(autophagy);GO:0007…	04136(Autophagy - other - Drosophila melanogaster (fruit fly));04140(Autophagy - animal - Drosophila melanogaster (fruit fly));04150(mTOR signaling pathway - Drosophila melanogaster (fruit fly));04213(Longevity regulating pathway - multiple species - Drosophila melanogaster (fruit fly));04213(Longevity regulating pathway - multiple species - Drosophila melanogaster (fruit fly))	K07203	EC:2.7.11.1	target of rapamycin, isoform A [Drosophila melanogaster]	3' UTR	-0.858	0.0851138	-0.316	down	0.88028	-0.183966	0.272843	0.560595	down	no	3.08311	3.22333	3.47588	3.68825
chr2L	13162884	13163153	270	FBgn0032473	FBtr0080433	2357	kmg	GO:0000979(RNA polymerase II core promoter sequence-specific DNA binding);GO:0003676(nucleic acid binding);GO:0003682(chromatin binding);GO:0005634(nucleus);GO:0007283(spermatogenesis);GO:0010468(regulation of gene expression);GO:0035097(histone methyltransferase complex)	NA	NA	NA	kumgang [Drosophila melanogaster]	3' UTR	-1.35	0.0223872	0.42	up	1.22996	0.298609	0.336511	0.62662	up	no	3.40932	2.88889	2.66687	2.45379
chr2L	13165984	13166464	481	FBgn0032474	FBtr0080493	0	DnaJ-H	GO:0005829(cytosol);GO:0006457(protein folding);GO:0016020(membrane);GO:0016021(integral component of membrane);GO:0031072(heat shock protein binding);GO:0046872(metal ion binding);GO:0051082(unfolded protein binding);GO:0051082(unfolded protein binding)	04141(Protein processing in endoplasmic reticulum - Drosophila melanogaster (fruit fly));04141(Protein processing in endoplasmic reticulum - Drosophila melanogaster (fruit fly))	K09503	NA	DnaJ homolog, isoform C [Drosophila melanogaster]	5' UTR	-3.59	7.94328e-05	0.219	up	0.960247	-0.0585229	0.607446	0.825762	down	no	81.8498	79.0617	81.9585	85.6145
chr2L	13177150	13177360	211	FBgn0032476	FBtr0080435	0	CG5439	GO:0003674(molecular_function);GO:0005575(cellular_component);GO:0008150(biological_process);GO:0035091(phosphatidylinositol binding)	NA	K17935	NA	uncharacterized protein Dmel_CG5439 [Drosophila melanogaster]	5' UTR	-2.87	0.000457088	0.698	up	0.698304	-0.518072	0.020882	0.114417	down	no	5.28551	5.68403	7.26099	8.44783
chr2L	13184494	13184875	382	FBgn0032478	FBtr0080437	1044	CG5458	GO:0003674(molecular_function);GO:0005634(nucleus);GO:0005829(cytosol);GO:0035082(axoneme assembly)	NA	K19755	NA	uncharacterized protein Dmel_CG5458 [Drosophila melanogaster]	3' UTR	-7.92	2.45471e-09	0.475	up	1.25021	0.322172	0.25208	0.538784	up	no	31.2814	28.7027	18.4342	29.545
chr2L	13203762	13203971	210	FBgn0032482	FBtr0080439	0	Pect	GO:0003824(catalytic activity);GO:0009058(biosynthetic process);GO:0016740(transferase activity);GO:0016779(nucleotidyltransferase activity);GO:0042439(ethanolamine-containing compound metabolic process);GO:0042439(ethanolamine-containing compound metabolic process)	00440(Phosphonate and phosphinate metabolism - Drosophila melanogaster (fruit fly));00564(Glycerophospholipid metabolism - Drosophila melanogaster (fruit fly));01100(Metabolic pathways - Drosophila melanogaster (fruit fly));01100(Metabolic pathways - Drosophila melanogaster (fruit fly))	K00967	EC:2.7.7.14	phosphoethanolamine cytidylyltransferase, isoform E [Drosophila melanogaster]	5' UTR	-11	1.99526e-12	-0.924	down	0.733206	-0.44771	0.00924068	0.0637974	down	no	94.3107	92.4742	124.705	130.047
chr2L	13221073	13221398	326	FBgn0032486	FBtr0080444	1094	mRF1	GO:0003747(translation release factor activity);GO:0005739(mitochondrion);GO:0006415(translational termination);GO:0016149(translation release factor activity, codon specific);GO:0043022(ribosome binding);GO:0070126(mitochondrial translational termination)	NA	K02835	NA	mitochondrial translation release factor 1 [Drosophila melanogaster]	3' UTR	-1.12	0.0416869	0.362	up	0.527441	-0.922918	0.00292182	0.0259978	down	no	2.33662	2.49534	3.55992	5.60122
chr2L	13246321	13246618	298	FBgn0032495	FBtr0080452	89	CG16820	GO:0005615(extracellular space);GO:0007623(circadian rhythm);GO:0032504(multicellular organism reproduction)	NA	NA	NA	uncharacterized protein Dmel_CG16820 [Drosophila melanogaster]	5' UTR	-38.4	3.16228e-40	-0.788	down	1.06656	0.0929673	0.764175	0.906153	up	no	33.096	36.2888	35.0556	29.9991
chr2L	13251539	13251806	268	FBgn0284244	FBtr0305556	30	l(2)k05911	GO:0004252(serine-type endopeptidase activity);GO:0005615(extracellular space);GO:0006508(proteolysis);GO:0008233(peptidase activity);GO:0008236(serine-type peptidase activity);GO:0016787(hydrolase activity)	NA	NA	NA	lethal (2) k05911 [Drosophila melanogaster]	5' UTR	-1.05	0.0489779	-2.55	down	1.16302	0.217878	0.600892	0.821501	up	no	0.961502	1.07322	0.793727	0.955784
chr2L	13258218	13258336	119	FBgn0051851	FBtr0080454	741	Naa20B	GO:0004596(peptide alpha-N-acetyltransferase activity);GO:0016020(membrane);GO:0016021(integral component of membrane);GO:0016740(transferase activity);GO:0016746(transferase activity, transferring acyl groups);GO:0017196(N-terminal peptidyl-methionine acetylation);GO:0031416(NatB complex);GO:0031416(NatB complex)	NA	K17972	EC:2.3.1.254	N(alpha)-acetyltransferase 20 B, isoform A [Drosophila melanogaster]	3' UTR	-0.568	0.194984	0.247	up	0.747484	-0.419885	0.0545927	0.222242	down	no	8.11726	8.05357	10.5041	11.1296
chr2L	13261008	13261158	151	FBgn0264894	FBtr0334851	0	CG44085	GO:0005078(MAP-kinase scaffold activity);GO:0043410(positive regulation of MAPK cascade);GO:0043410(positive regulation of MAPK cascade)	NA	NA	NA	uncharacterized protein Dmel_CG44085, isoform M [Drosophila melanogaster]	5' UTR	-30.4	3.98107e-32	-1.52	down	1.34888	0.43176	0.0423314	0.186954	up	no	35.5181	35.8218	29.5784	23.31
chr2L	13261338	13261428	91	FBgn0264894	FBtr0334851	330	CG44085	GO:0005078(MAP-kinase scaffold activity);GO:0043410(positive regulation of MAPK cascade);GO:0043410(positive regulation of MAPK cascade)	NA	NA	NA	uncharacterized protein Dmel_CG44085, isoform M [Drosophila melanogaster]	5' UTR	-11.5	5.01187e-13	-3.55	down	1.34888	0.43176	0.0423314	0.186954	up	no	35.5181	35.8218	29.5784	23.31
chr2L	13261638	13267836	6199	FBgn0051848	FBtr0303784	0	CG31848	GO:0003674(molecular_function);GO:0005575(cellular_component);GO:0008150(biological_process)	NA	NA	NA	uncharacterized protein Dmel_CG31848 [Drosophila melanogaster]	5' UTR	-176	1e-177	-1.58	down	0.598109	-0.741519	0.0195506	0.109326	down	no	2.86735	3.08271	4.24504	5.70308
chr2L	13271309	13271549	241	FBgn0264894	FBtr0334851	10301	CG44085	GO:0005078(MAP-kinase scaffold activity);GO:0043410(positive regulation of MAPK cascade);GO:0043410(positive regulation of MAPK cascade)	NA	NA	NA	uncharacterized protein Dmel_CG44085, isoform M [Drosophila melanogaster]	5' UTR	-13.3	7.94328e-15	-0.63	down	1.34888	0.43176	0.0423314	0.186954	up	no	35.5181	35.8218	29.5784	23.31
chr2L	13278041	13278431	391	FBgn0264894	FBtr0334851	17033	CG44085	GO:0005078(MAP-kinase scaffold activity);GO:0043410(positive regulation of MAPK cascade);GO:0043410(positive regulation of MAPK cascade)	NA	NA	NA	uncharacterized protein Dmel_CG44085, isoform M [Drosophila melanogaster]	Exon (FBtr0334863/FBgn0264894, exon 8 of 9)	-15.1	1.25893e-16	0.985	up	1.34888	0.43176	0.0423314	0.186954	up	no	35.5181	35.8218	29.5784	23.31
chr2L	13287587	13288369	783	FBgn0032499	FBtr0080460	810	Uvrag	GO:0000149(SNARE binding);GO:0000323(lytic vacuole);GO:0005768(endosome);GO:0007219(Notch signaling pathway);GO:0008285(negative regulation of cell population proliferation);GO:0016322(neuron remodeling);GO:0035493(SNARE complex assembly);GO:0040008(regulation of growth);GO:0045746(negative regulation of Notch signaling pathway);GO:0048260(positive regulation of receptor-mediated endocytosis);GO:…	04140(Autophagy - animal - Drosophila melanogaster (fruit fly));04140(Autophagy - animal - Drosophila melanogaster (fruit fly))	K21249	NA	UV-resistance associated gene, isoform B [Drosophila melanogaster]	Exon (FBtr0080460/FBgn0032499, exon 2 of 5)	-13.1	1.25893e-14	0.757	up	0.870222	-0.200545	0.299805	0.591002	down	no	4.98201	4.976	5.47182	5.97125
chr2L	13290117	13291134	1018	FBgn0051729	FBtr0344851	0	CG31729	GO:0000166(nucleotide binding);GO:0000287(magnesium ion binding);GO:0004012(phospholipid-translocating ATPase activity);GO:0005524(ATP binding);GO:0005768(endosome);GO:0005802(trans-Golgi network);GO:0005886(plasma membrane);GO:0006890(retrograde vesicle-mediated transport, Golgi to endoplasmic reticulum);GO:0006897(endocytosis);GO:0015914(phospholipid transport);GO:0016020(membrane);GO:0016021(i…	NA	K01530	EC:7.6.2.1	uncharacterized protein Dmel_CG31729, isoform A [Drosophila melanogaster]	5' UTR	-30.6	2.51189e-32	-1.6	down	0.822423	-0.282048	0.0872105	0.297096	down	no	20.2162	20.3217	24.7458	24.545
chr2L	13296355	13296714	360	FBgn0051729	FBtr0080461	6358	CG31729	GO:0000166(nucleotide binding);GO:0000287(magnesium ion binding);GO:0004012(phospholipid-translocating ATPase activity);GO:0005524(ATP binding);GO:0005768(endosome);GO:0005802(trans-Golgi network);GO:0005886(plasma membrane);GO:0006890(retrograde vesicle-mediated transport, Golgi to endoplasmic reticulum);GO:0006897(endocytosis);GO:0015914(phospholipid transport);GO:0016020(membrane);GO:0016021(i…	NA	K01530	EC:7.6.2.1	uncharacterized protein Dmel_CG31729, isoform A [Drosophila melanogaster]	5' UTR	-71.3	3.16228e-73	-2.89	down	0.822423	-0.282048	0.0872105	0.297096	down	no	20.2162	20.3217	24.7458	24.545
chr2L	13304818	13305027	210	FBgn0032503	FBtr0329824	30	CG16825	GO:0003674(molecular_function);GO:0005575(cellular_component);GO:0008150(biological_process);GO:0016020(membrane);GO:0016021(integral component of membrane);GO:0016021(integral component of membrane)	NA	NA	NA	uncharacterized protein Dmel_CG16825, isoform A [Drosophila melanogaster]	5' UTR	-3.98	3.01995e-05	1.18	up	0.847788	-0.238224	0.190128	0.464752	down	no	7.34028	7.67779	8.00896	9.70544
chr2L	13307598	13307807	210	FBgn0032503	FBtr0329824	2810	CG16825	GO:0003674(molecular_function);GO:0005575(cellular_component);GO:0008150(biological_process);GO:0016020(membrane);GO:0016021(integral component of membrane);GO:0016021(integral component of membrane)	NA	NA	NA	uncharacterized protein Dmel_CG16825, isoform A [Drosophila melanogaster]	3' UTR	-1.49	0.0154882	-0.285	down	0.847788	-0.238224	0.190128	0.464752	down	no	7.34028	7.67779	8.00896	9.70544
chr2L	13369204	13369352	149	FBgn0051855	FBtr0080467	0	CG31855	GO:0032434(regulation of proteasomal ubiquitin-dependent protein catabolic process);GO:0032434(regulation of proteasomal ubiquitin-dependent protein catabolic process)	NA	K11792	NA	similar to Drosophila melanogaster CG6537, partial [Drosophila yakuba]	5' UTR	-14.8	1.99526e-16	-0.935	down	1.21179	0.277135	0.289295	0.580249	up	no	16.7539	17.5176	15.6743	12.6075
chr2L	13369589	13369855	267	FBgn0051855	FBtr0080467	385	CG31855	GO:0032434(regulation of proteasomal ubiquitin-dependent protein catabolic process);GO:0032434(regulation of proteasomal ubiquitin-dependent protein catabolic process)	NA	K11792	NA	similar to Drosophila melanogaster CG6537, partial [Drosophila yakuba]	3' UTR	-4.9	3.23594e-06	-0.446	down	1.21179	0.277135	0.289295	0.580249	up	no	16.7539	17.5176	15.6743	12.6075
chr2L	13370151	13370329	179	FBgn0032511	FBtr0080472	697	ND-B22	GO:0003954(NADH dehydrogenase activity);GO:0005747(mitochondrial respiratory chain complex I);GO:0006120(mitochondrial electron transport, NADH to ubiquinone);GO:0016491(oxidoreductase activity);GO:0055114(oxidation-reduction process);GO:0055114(oxidation-reduction process)	00190(Oxidative phosphorylation - Drosophila melanogaster (fruit fly));01100(Metabolic pathways - Drosophila melanogaster (fruit fly));01100(Metabolic pathways - Drosophila melanogaster (fruit fly))	K03965	NA	NADH dehydrogenase (ubiquinone) B22 subunit, isoform A [Drosophila melanogaster]	3' UTR	-0.99	0.0588844	0.301	up	0.527986	-0.921429	3.76767e-05	0.0007467	down	no	74.9232	79.1872	114.7	177.184
chr2L	13385255	13385671	417	FBgn0265810	FBtr0342638	0	asRNA:CR44599	NA	NA	NA	NA		3' UTR	-3.04	0.000301995	0.263	up	1.89447	0.921793	0.0426644	0.188175	up	no	1.6612	2.9314	1.03109	1.39312
chr2L	13393210	13393360	151	FBgn0032517	FBtr0080499	5639	CG7099	GO:0000127(transcription factor TFIIIC complex);GO:0000995(RNA polymerase III general transcription initiation factor activity);GO:0001002(RNA polymerase III type 1 promoter sequence-specific DNA binding);GO:0001003(RNA polymerase III type 2 promoter sequence-specific DNA binding);GO:0006359(regulation of transcription by RNA polymerase III);GO:0006384(transcription initiation from RNA polymerase…	NA	K15199	NA	uncharacterized protein Dmel_CG7099 [Drosophila melanogaster]	Exon (FBtr0080499/FBgn0032517, exon 7 of 7)	-0.333	0.415911	0.186	up	0.720371	-0.473189	0.0437763	0.190999	down	no	1.20472	1.13482	1.66254	1.58514
chr2L	13393629	13393959	331	FBgn0032517	FBtr0080499	6058	CG7099	GO:0000127(transcription factor TFIIIC complex);GO:0000995(RNA polymerase III general transcription initiation factor activity);GO:0001002(RNA polymerase III type 1 promoter sequence-specific DNA binding);GO:0001003(RNA polymerase III type 2 promoter sequence-specific DNA binding);GO:0006359(regulation of transcription by RNA polymerase III);GO:0006384(transcription initiation from RNA polymerase…	NA	K15199	NA	uncharacterized protein Dmel_CG7099 [Drosophila melanogaster]	3' UTR	-12.7	3.16228e-14	-1.33	down	0.720371	-0.473189	0.0437763	0.190999	down	no	1.20472	1.13482	1.66254	1.58514
chr2L	13403355	13404455	1101	FBgn0032521	FBtr0345438	4364	CG7110	NA	NA	NA	NA	uncharacterized protein Dmel_CG7110, isoform B [Drosophila melanogaster]	Exon (FBtr0345438/FBgn0032521, exon 3 of 7)	-0.633	0.161065	0.224	up	0.99767	-0.00336533	0.883452	0.957289	down	no	1.90559	1.96998	1.85919	2.02544
chr2L	13415431	13419344	3914	FBgn0263354	FBtr0308949	0	CG42784	GO:0003674(molecular_function);GO:0005575(cellular_component);GO:0008150(biological_process);GO:0016020(membrane);GO:0016021(integral component of membrane);GO:0016021(integral component of membrane)	NA	NA	NA	uncharacterized protein Dmel_CG42784, isoform C [Drosophila melanogaster]	5' UTR	-13.5	5.01187e-15	-2.31	down	1.20517	0.269242	0.217034	0.497474	up	no	8.15549	8.30947	7.61492	6.04697
chr2L	13419521	13420645	1125	FBgn0263354	FBtr0308949	4090	CG42784	GO:0003674(molecular_function);GO:0005575(cellular_component);GO:0008150(biological_process);GO:0016020(membrane);GO:0016021(integral component of membrane);GO:0016021(integral component of membrane)	NA	NA	NA	uncharacterized protein Dmel_CG42784, isoform C [Drosophila melanogaster]	5' UTR	-23.3	6.30957e-25	-1.77	down	1.20517	0.269242	0.217034	0.497474	up	no	8.15549	8.30947	7.61492	6.04697
chr2L	13415431	13423245	7815	FBgn0263354	FBtr0308949	0	CG42784	GO:0003674(molecular_function);GO:0005575(cellular_component);GO:0008150(biological_process);GO:0016020(membrane);GO:0016021(integral component of membrane);GO:0016021(integral component of membrane)	NA	NA	NA	uncharacterized protein Dmel_CG42784, isoform C [Drosophila melanogaster]	5' UTR	-17.2	1e-18	-2.4	down	1.20517	0.269242	0.217034	0.497474	up	no	8.15549	8.30947	7.61492	6.04697
chr2L	13461776	13473920	12145	FBgn0263354	FBtr0308949	46345	CG42784	GO:0003674(molecular_function);GO:0005575(cellular_component);GO:0008150(biological_process);GO:0016020(membrane);GO:0016021(integral component of membrane);GO:0016021(integral component of membrane)	NA	NA	NA	uncharacterized protein Dmel_CG42784, isoform C [Drosophila melanogaster]	5' UTR	-8.13	1.51356e-09	-2.08	down	1.20517	0.269242	0.217034	0.497474	up	no	8.15549	8.30947	7.61492	6.04697
chr2L	13483449	13484227	779	FBgn0263354	FBtr0308949	68018	CG42784	GO:0003674(molecular_function);GO:0005575(cellular_component);GO:0008150(biological_process);GO:0016020(membrane);GO:0016021(integral component of membrane);GO:0016021(integral component of membrane)	NA	NA	NA	uncharacterized protein Dmel_CG42784, isoform C [Drosophila melanogaster]	5' UTR	-52	7.94328e-54	-2.08	down	1.20517	0.269242	0.217034	0.497474	up	no	8.15549	8.30947	7.61492	6.04697
chr2L	13484317	13484677	361	FBgn0263354	FBtr0308949	68886	CG42784	GO:0003674(molecular_function);GO:0005575(cellular_component);GO:0008150(biological_process);GO:0016020(membrane);GO:0016021(integral component of membrane);GO:0016021(integral component of membrane)	NA	NA	NA	uncharacterized protein Dmel_CG42784, isoform C [Drosophila melanogaster]	5' UTR	-16	1.58489e-17	-1.27	down	1.20517	0.269242	0.217034	0.497474	up	no	8.15549	8.30947	7.61492	6.04697
chr2L	13435622	13436662	1041	FBgn0026760	FBtr0080502	0	Tehao	GO:0002224(toll-like receptor signaling pathway);GO:0002807(positive regulation of antimicrobial peptide biosynthetic process);GO:0005121(Toll binding);GO:0005515(protein binding);GO:0005886(plasma membrane);GO:0005887(integral component of plasma membrane);GO:0006954(inflammatory response);GO:0006967(positive regulation of antifungal peptide biosynthetic process);GO:0007165(signal transduction);…	NA	NA	NA	tehao, isoform A [Drosophila melanogaster]	5' UTR	-39.9	1e-41	-4.04	down	0.846133	-0.241044	0.574744	0.803568	down	no	0.155983	0.37454	0.192313	0.434684
chr2L	13459858	13460183	326	FBgn0261992	FBtr0303821	177	CG42810	GO:0003674(molecular_function);GO:0005575(cellular_component);GO:0008150(biological_process)	NA	NA	NA	IP04652p, partial [Drosophila melanogaster]	3' UTR	-2.47	0.00125893	0.182	up	1.0957	0.131857	0.688301	0.86917	up	no	32.9263	38.9503	30.6415	34.9571
chr2L	13461774	13484244	22471	FBgn0263354	FBtr0347400	0	CG42784	GO:0003674(molecular_function);GO:0005575(cellular_component);GO:0008150(biological_process);GO:0016020(membrane);GO:0016021(integral component of membrane);GO:0016021(integral component of membrane)	NA	NA	NA	uncharacterized protein Dmel_CG42784, isoform C [Drosophila melanogaster]	5' UTR	-63.4	2.51189e-65	-2.14	down	1.20517	0.269242	0.217034	0.497474	up	no	8.15549	8.30947	7.61492	6.04697
chr2L	13484334	13484662	329	FBgn0263354	FBtr0308949	68903	CG42784	GO:0003674(molecular_function);GO:0005575(cellular_component);GO:0008150(biological_process);GO:0016020(membrane);GO:0016021(integral component of membrane);GO:0016021(integral component of membrane)	NA	NA	NA	uncharacterized protein Dmel_CG42784, isoform C [Drosophila melanogaster]	5' UTR	-14.8	2.51189e-16	-1.25	down	1.20517	0.269242	0.217034	0.497474	up	no	8.15549	8.30947	7.61492	6.04697
chr2L	13542620	13542797	178	FBgn0023407	FBtr0332509	6531	B4	GO:0005886(plasma membrane);GO:0007444(imaginal disc development);GO:0007623(circadian rhythm);GO:0007623(circadian rhythm)	NA	NA	NA	B4, isoform A [Drosophila melanogaster]	5' UTR	-15.4	6.30957e-17	0.658	up	1.00858	0.0123226	0.8925	0.961336	up	no	10.6012	11.0486	9.03972	12.426
chr2L	13550139	13609939	59801	FBgn0028513	FBtr0080512	0	CG9254	GO:0006820(anion transport);GO:0016020(membrane);GO:0016021(integral component of membrane);GO:0022857(transmembrane transporter activity);GO:0055085(transmembrane transport)	NA	K08193	NA	uncharacterized protein Dmel_CG9254 [Drosophila melanogaster]	5' UTR	-149	1e-150	-2.54	down	0.813117	-0.298465	0.0882861	0.299687	down	no	130.911	127.959	142.07	176.298
chr2L	13637314	13638303	990	FBgn0259984	FBtr0080509	87175	kuz	GO:0003007(heart morphogenesis);GO:0004222(metalloendopeptidase activity);GO:0006508(proteolysis);GO:0006509(membrane protein ectodomain proteolysis);GO:0007219(Notch signaling pathway);GO:0007220(Notch receptor processing);GO:0007298(border follicle cell migration);GO:0007400(neuroblast fate determination);GO:0007411(axon guidance);GO:0007417(central nervous system development);GO:0007419(ventra…	NA	K06704	EC:3.4.24.81	kuzbanian, isoform A [Drosophila melanogaster]	3' UTR	-12.7	3.16228e-14	-0.432	down	0.916769	-0.12537	0.374549	0.660949	down	no	7.16326	7.75084	8.151	8.11712
chr2L	13669635	13670497	863	FBgn0028527	FBtr0080527	4110	CG18507	GO:0016020(membrane);GO:0016021(integral component of membrane);GO:0016021(integral component of membrane)	NA	NA	NA	uncharacterized protein Dmel_CG18507, isoform D [Drosophila melanogaster]	3' UTR	-17.4	5.01187e-19	1.92	up	1.19261	0.254124	0.281967	0.571397	up	no	9.3007	9.46048	8.20584	7.52534
chr2L	13736583	13736790	208	FBgn0051813	FBtr0080531	445	CG31813	GO:0005615(extracellular space);GO:0019730(antimicrobial humoral response);GO:0030431(sleep)	NA	NA	NA	RE62259p, partial [Drosophila melanogaster]	3' UTR	-0.507	0.236048	-0.859	down	1.62737	0.702543	1	1	up	no	0.696924	0.495776	0.218973	0.513927
chr2L	13753566	13753755	190	FBgn0028541	FBtr0343657	6614	TM9SF4	GO:0005737(cytoplasm);GO:0005769(early endosome);GO:0005886(plasma membrane);GO:0006909(phagocytosis);GO:0012505(endomembrane system);GO:0016020(membrane);GO:0016021(integral component of membrane);GO:0035010(encapsulation of foreign target);GO:0050829(defense response to Gram-negative bacterium);GO:0061060(negative regulation of peptidoglycan recognition protein signaling pathway);GO:0072657(pro…	NA	K17086	NA	transmembrane 9 superfamily protein member 4, isoform A [Drosophila melanogaster]	Exon (FBtr0343658/FBgn0266140, exon 2 of 3)	-2.01	0.0040738	-1.65	down	1.02046	0.0292239	0.963343	0.988882	up	no	18.608	17.6468	17.8846	17.6432
chr2L	13756253	13756402	150	FBgn0028541	FBtr0343657	9301	TM9SF4	GO:0005737(cytoplasm);GO:0005769(early endosome);GO:0005886(plasma membrane);GO:0006909(phagocytosis);GO:0012505(endomembrane system);GO:0016020(membrane);GO:0016021(integral component of membrane);GO:0035010(encapsulation of foreign target);GO:0050829(defense response to Gram-negative bacterium);GO:0061060(negative regulation of peptidoglycan recognition protein signaling pathway);GO:0072657(pro…	NA	K17086	NA	transmembrane 9 superfamily protein member 4, isoform A [Drosophila melanogaster]	Exon (FBtr0343659/FBgn0266140, exon 2 of 2)	-0.733	0.120504	-0.702	down	1.02046	0.0292239	0.963343	0.988882	up	no	18.608	17.6468	17.8846	17.6432
chr2L	13773695	13773905	211	FBgn0028541	FBtr0343657	26743	TM9SF4	GO:0005737(cytoplasm);GO:0005769(early endosome);GO:0005886(plasma membrane);GO:0006909(phagocytosis);GO:0012505(endomembrane system);GO:0016020(membrane);GO:0016021(integral component of membrane);GO:0035010(encapsulation of foreign target);GO:0050829(defense response to Gram-negative bacterium);GO:0061060(negative regulation of peptidoglycan recognition protein signaling pathway);GO:0072657(pro…	NA	K17086	NA	transmembrane 9 superfamily protein member 4, isoform A [Drosophila melanogaster]	3' UTR	-14.3	6.30957e-16	0.743	up	1.02046	0.0292239	0.963343	0.988882	up	no	18.608	17.6468	17.8846	17.6432
chr2L	13793641	13793881	241	FBgn0028538	FBtr0080537	120	Sec71	GO:0005085(guanyl-nucleotide exchange factor activity);GO:0005086(ARF guanyl-nucleotide exchange factor activity);GO:0005794(Golgi apparatus);GO:0005802(trans-Golgi network);GO:0016192(vesicle-mediated transport);GO:0031267(small GTPase binding);GO:0032012(regulation of ARF protein signal transduction);GO:0043001(Golgi to plasma membrane protein transport);GO:0045807(positive regulation of endocy…	04144(Endocytosis - Drosophila melanogaster (fruit fly))	K18442	NA	secretory 71 [Drosophila melanogaster]	5' UTR	-11	1.58489e-12	0.849	up	0.768666	-0.379571	0.0210334	0.114953	down	no	10.4868	11.1535	13.6983	14.4548
chr2L	13821574	13821752	179	FBgn0000153	FBtr0080542	326	b	GO:0003824(catalytic activity);GO:0004068(aspartate 1-decarboxylase activity);GO:0006212(uracil catabolic process);GO:0007632(visual behavior);GO:0016829(lyase activity);GO:0016831(carboxy-lyase activity);GO:0019483(beta-alanine biosynthetic process);GO:0019752(carboxylic acid metabolic process);GO:0030170(pyridoxal phosphate binding);GO:0048066(developmental pigmentation);GO:0048066(developmenta…	00250(Alanine, aspartate and glutamate metabolism - Drosophila melanogaster (fruit fly));00410(beta-Alanine metabolism - Drosophila melanogaster (fruit fly));00430(Taurine and hypotaurine metabolism - Drosophila melanogaster (fruit fly));00650(Butanoate metabolism - Drosophila melanogaster (fruit fly));01100(Metabolic pathways - Drosophila melanogaster (fruit fly));01100(Metabolic pathways - Dros…	K01580	EC:4.1.1.15	black, isoform A [Drosophila melanogaster]	Exon (FBtr0080542/FBgn0000153, exon 1 of 3)	-64	7.94328e-66	1.38	up	0.565296	-0.822921	0.000370667	0.00496959	down	no	28.4682	27.0831	36.8493	61.42
chr2L	13835564	13891300	55737	FBgn0028509	FBtr0080546	0	CenG1A	GO:0000166(nucleotide binding);GO:0003924(GTPase activity);GO:0005096(GTPase activator activity);GO:0005515(protein binding);GO:0005525(GTP binding);GO:0005634(nucleus);GO:0016020(membrane);GO:0043087(regulation of GTPase activity);GO:0043547(positive regulation of GTPase activity);GO:0046872(metal ion binding);GO:0072375(medium-term memory);GO:0072375(medium-term memory)	04144(Endocytosis - Drosophila melanogaster (fruit fly));04144(Endocytosis - Drosophila melanogaster (fruit fly))	K12491	NA	centaurin gamma 1A, isoform B [Drosophila melanogaster]	5' UTR	-434	0	-2.41	down	1.10143	0.13938	0.663725	0.857759	up	no	11.5111	11.0138	8.08799	12.3625
chr2L	13895763	13895823	61	FBgn0028509	FBtr0080546	60199	CenG1A	GO:0000166(nucleotide binding);GO:0003924(GTPase activity);GO:0005096(GTPase activator activity);GO:0005515(protein binding);GO:0005525(GTP binding);GO:0005634(nucleus);GO:0016020(membrane);GO:0043087(regulation of GTPase activity);GO:0043547(positive regulation of GTPase activity);GO:0046872(metal ion binding);GO:0072375(medium-term memory);GO:0072375(medium-term memory)	04144(Endocytosis - Drosophila melanogaster (fruit fly));04144(Endocytosis - Drosophila melanogaster (fruit fly))	K12491	NA	centaurin gamma 1A, isoform B [Drosophila melanogaster]	Exon (FBtr0080546/FBgn0028509, exon 5 of 8)	-4.07	2.45471e-05	0.974	up	1.10143	0.13938	0.663725	0.857759	up	no	11.5111	11.0138	8.08799	12.3625
chr2L	13848720	13849193	474	FBgn0028509	FBtr0080546	13156	CenG1A	GO:0000166(nucleotide binding);GO:0003924(GTPase activity);GO:0005096(GTPase activator activity);GO:0005515(protein binding);GO:0005525(GTP binding);GO:0005634(nucleus);GO:0016020(membrane);GO:0043087(regulation of GTPase activity);GO:0043547(positive regulation of GTPase activity);GO:0046872(metal ion binding);GO:0072375(medium-term memory);GO:0072375(medium-term memory)	04144(Endocytosis - Drosophila melanogaster (fruit fly));04144(Endocytosis - Drosophila melanogaster (fruit fly))	K12491	NA	centaurin gamma 1A, isoform B [Drosophila melanogaster]	3' UTR	-8.28	1.04713e-09	0.383	up	1.10143	0.13938	0.663725	0.857759	up	no	11.5111	11.0138	8.08799	12.3625
chr2L	13908752	13909182	431	FBgn0012037	FBtr0080552	3107	Ance	GO:0004180(carboxypeptidase activity);GO:0005515(protein binding);GO:0005576(extracellular region);GO:0005615(extracellular space);GO:0005886(plasma membrane);GO:0006508(proteolysis);GO:0007289(spermatid nucleus differentiation);GO:0007291(sperm individualization);GO:0007552(metamorphosis);GO:0008233(peptidase activity);GO:0008237(metallopeptidase activity);GO:0008238(exopeptidase activity);GO:00…	NA	K01283	EC:3.4.15.1	angiotensin converting enzyme, isoform A [Drosophila melanogaster]	3' UTR	-8.31	9.77237e-10	0.5	up	0.952977	-0.0694865	0.570418	0.800967	down	no	45.1764	47.4201	48.4288	48.7367
chr2L	13914725	13914904	180	FBgn0032536	FBtr0100327	0	Ance-3	GO:0004180(carboxypeptidase activity);GO:0005615(extracellular space);GO:0005886(plasma membrane);GO:0006508(proteolysis);GO:0008233(peptidase activity);GO:0008237(metallopeptidase activity);GO:0008238(exopeptidase activity);GO:0008239(dipeptidyl-peptidase activity);GO:0008241(peptidyl-dipeptidase activity);GO:0016020(membrane);GO:0016021(integral component of membrane);GO:0016787(hydrolase activ…	NA	K01283	EC:3.4.15.1	Ance-3, isoform B [Drosophila melanogaster]	5' UTR	-4.19	1.8197e-05	-1.8	down	1.29244	0.370097	0.140636	0.393048	up	no	5.3724	5.54759	4.30129	4.14783
chr2L	13957809	13958138	330	FBgn0261514	FBtr0304719	270	NimA	GO:0003674(molecular_function);GO:0005515(protein binding);GO:0006909(phagocytosis);GO:0016020(membrane);GO:0016021(integral component of membrane);GO:0045746(negative regulation of Notch signaling pathway);GO:0045746(negative regulation of Notch signaling pathway)	NA	NA	NA	nimrod A, isoform E [Drosophila melanogaster]	5' UTR	-3.72	5.7544e-05	-1.13	down	1.34964	0.432576	0.149331	0.4071	up	no	3.40645	3.09328	2.06533	2.75057
chr2L	13963231	13963351	121	FBgn0261514	FBtr0304719	5692	NimA	GO:0003674(molecular_function);GO:0005515(protein binding);GO:0006909(phagocytosis);GO:0016020(membrane);GO:0016021(integral component of membrane);GO:0045746(negative regulation of Notch signaling pathway);GO:0045746(negative regulation of Notch signaling pathway)	NA	NA	NA	nimrod A, isoform E [Drosophila melanogaster]	3' UTR	-0.415	0.314051	-2.81	down	1.34964	0.432576	0.149331	0.4071	up	no	3.40645	3.09328	2.06533	2.75057
chr2L	13979449	13979569	121	FBgn0028940	FBtr0080587	2147	Cyp28a5	GO:0004497(monooxygenase activity);GO:0005506(iron ion binding);GO:0005783(endoplasmic reticulum);GO:0005789(endoplasmic reticulum membrane);GO:0016020(membrane);GO:0016491(oxidoreductase activity);GO:0016705(oxidoreductase activity, acting on paired donors, with incorporation or reduction of molecular oxygen);GO:0020037(heme binding);GO:0031090(organelle membrane);GO:0043231(intracellular membra…	NA	K15005	EC:1.14.-.-	Cyp28a5 [Drosophila melanogaster]	3' UTR	-1.77	0.0074131	-0.515	down	1.16167	0.216199	0.331263	0.620856	up	no	30.9018	29.1158	26.1301	25.5348
chr2L	14029070	14029368	299	FBgn0028519	FBtr0080591	2069	hll	GO:0000166(nucleotide binding);GO:0001676(long-chain fatty acid metabolic process);GO:0003824(catalytic activity);GO:0004467(long-chain fatty acid-CoA ligase activity);GO:0005524(ATP binding);GO:0005623(cell);GO:0006629(lipid metabolic process);GO:0006631(fatty acid metabolic process);GO:0006633(fatty acid biosynthetic process);GO:0007498(mesoderm development);GO:0015645(fatty acid ligase activit…	00061(Fatty acid biosynthesis - Drosophila melanogaster (fruit fly));00071(Fatty acid degradation - Drosophila melanogaster (fruit fly));01100(Metabolic pathways - Drosophila melanogaster (fruit fly));01212(Fatty acid metabolism - Drosophila melanogaster (fruit fly))	K15013	EC:6.2.1.3	heimdall [Drosophila melanogaster]	3' UTR	-3.38	0.000131826	1.27	up	2.196	1.13488	0.00430731	0.0349624	up	yes	0.87078	1.15595	0.391252	0.531664
chr2L	14040170	14062268	22099	FBgn0028875	FBtr0080594	0	nAChRalpha5	GO:0004888(transmembrane signaling receptor activity);GO:0005216(ion channel activity);GO:0005230(extracellular ligand-gated ion channel activity);GO:0005886(plasma membrane);GO:0005887(integral component of plasma membrane);GO:0005892(acetylcholine-gated channel complex);GO:0006811(ion transport);GO:0006812(cation transport);GO:0007165(signal transduction);GO:0007268(chemical synaptic transmissi…	NA	K05312	NA	nicotinic acetylcholine receptor alpha5, isoform B [Drosophila melanogaster]	5' UTR	-16.2	7.94328e-18	-1.04	down	0.916951	-0.125083	0.498377	0.754018	down	no	2.77139	3.50688	4.07726	2.76964
chr2L	14048684	14048863	180	FBgn0028875	FBtr0080594	8514	nAChRalpha5	GO:0004888(transmembrane signaling receptor activity);GO:0005216(ion channel activity);GO:0005230(extracellular ligand-gated ion channel activity);GO:0005886(plasma membrane);GO:0005887(integral component of plasma membrane);GO:0005892(acetylcholine-gated channel complex);GO:0006811(ion transport);GO:0006812(cation transport);GO:0007165(signal transduction);GO:0007268(chemical synaptic transmissi…	NA	K05312	NA	nicotinic acetylcholine receptor alpha5, isoform B [Drosophila melanogaster]	3' UTR	-1.77	0.0074131	0.278	up	0.916951	-0.125083	0.498377	0.754018	down	no	2.77139	3.50688	4.07726	2.76964
chr2L	14107440	14157074	49635	FBgn0028526	FBtr0080603	0	CG15293	GO:0005576(extracellular region);GO:0005576(extracellular region)	NA	NA	NA	FI20725p1, partial [Drosophila melanogaster]	5' UTR	-21.1	1e-22	-3.08	down	1.64142	0.714948	0.000289186	0.00405452	up	no	220.549	208.072	130.607	130.52
chr2L	14301385	14301565	181	FBgn0261563	FBtr0305063	38358	wb	GO:0005604(basement membrane);GO:0007502(digestive tract mesoderm development);GO:0008406(gonad development);GO:0008406(gonad development)	04512(ECM-receptor interaction - Drosophila melanogaster (fruit fly));04512(ECM-receptor interaction - Drosophila melanogaster (fruit fly))	K05637	NA	wing blister, isoform C [Drosophila melanogaster]	5' UTR	-3.61	7.4131e-05	-4.2	down	1.11702	0.159658	0.573941	0.803035	up	no	1.96845	2.07477	1.62113	1.9985
chr2L	14301625	14307965	6341	FBgn0261563	FBtr0305063	38598	wb	GO:0005604(basement membrane);GO:0007502(digestive tract mesoderm development);GO:0008406(gonad development);GO:0008406(gonad development)	04512(ECM-receptor interaction - Drosophila melanogaster (fruit fly));04512(ECM-receptor interaction - Drosophila melanogaster (fruit fly))	K05637	NA	wing blister, isoform C [Drosophila melanogaster]	5' UTR	-4	2.95121e-05	-3.36	down	1.11702	0.159658	0.573941	0.803035	up	no	1.96845	2.07477	1.62113	1.9985
chr2L	14355145	14355295	151	FBgn0015791	FBtr0080626	0	Rab14	GO:0001845(phagolysosome assembly);GO:0003924(GTPase activity);GO:0005525(GTP binding);GO:0005769(early endosome);GO:0005770(late endosome);GO:0005802(trans-Golgi network);GO:0005829(cytosol);GO:0006886(intracellular protein transport);GO:0006895(Golgi to endosome transport);GO:0016192(vesicle-mediated transport);GO:0030100(regulation of endocytosis);GO:0031982(vesicle);GO:0032456(endocytic recyc…	NA	K07881	NA	RH10422p [Drosophila melanogaster]	5' UTR	-62.6	1.58489e-64	-1.58	down	0.986467	-0.0196573	0.760509	0.904846	down	no	51.5337	51.1074	52.9054	51.1437
chr2L	14361111	14361411	301	FBgn0266428	FBtr0309282	0	asRNA:CR43463	NA	NA	NA	NA		3' UTR	-5.29	1.28825e-06	1.12	up	inf	inf	1	1	up	no	0	0.170851	0	0
chr2L	14457226	14457310	85	FBgn0265943	FBtr0342911	113	lncRNA:CR44730	NA	NA	NA	NA		Exon (FBtr0342911/FBgn0265943, exon 1 of 1)	-0.323	0.432514	1.31	up	30.7005	4.94019	1	1	up	no	3.17465	3.76317	0.107666	0.118318
chr2L	14490859	14491038	180	FBgn0005771	FBtr0342913	0	noc	GO:0001752(compound eye photoreceptor fate commitment);GO:0003676(nucleic acid binding);GO:0003677(DNA binding);GO:0005515(protein binding);GO:0005575(cellular_component);GO:0007219(Notch signaling pathway);GO:0007275(multicellular organism development);GO:0007420(brain development);GO:0007424(open tracheal system development);GO:0007430(terminal branching, open tracheal system);GO:0008056(ocellu…	NA	NA	NA	no ocelli, isoform A [Drosophila melanogaster]	5' UTR	-82.8	1e-84	-2.64	down	1.32891	0.410241	0.0569346	0.228696	up	no	24.185	25.3561	21.1262	16.1534
chr2L	14493721	14494019	299	FBgn0005771	FBtr0342913	2862	noc	GO:0001752(compound eye photoreceptor fate commitment);GO:0003676(nucleic acid binding);GO:0003677(DNA binding);GO:0005515(protein binding);GO:0005575(cellular_component);GO:0007219(Notch signaling pathway);GO:0007275(multicellular organism development);GO:0007420(brain development);GO:0007424(open tracheal system development);GO:0007430(terminal branching, open tracheal system);GO:0008056(ocellu…	NA	NA	NA	no ocelli, isoform A [Drosophila melanogaster]	3' UTR	-17.5	3.98107e-19	-0.686	down	1.32891	0.410241	0.0569346	0.228696	up	no	24.185	25.3561	21.1262	16.1534
chr2L	14576859	14577097	239	FBgn0266150	FBtr0343698	386	lncRNA:CR44856	NA	NA	NA	NA		Exon (FBtr0343698/FBgn0266150, exon 1 of 1)	-1.14	0.0389045	2.57	up	0.654498	-0.611538	1	1	down	no	0.234546	0.06627	0.239244	0.220369
chr2L	14613426	14613593	168	FBgn0003016	FBtr0301496	75747	osp	GO:0003674(molecular_function);GO:0005575(cellular_component);GO:0008150(biological_process);GO:0008150(biological_process)	NA	NA	NA	outspread, isoform C [Drosophila melanogaster]	Exon (FBtr0308753/FBgn0263330, exon 1 of 1)	-1.07	0.0467735	0.345	up	1.42925	0.515256	0.0138398	0.0853057	up	no	20.0507	20.294	15.4205	12.8074
chr2L	14714109	14714437	329	FBgn0085194	FBtr0112356	359	CG34165	GO:0003674(molecular_function);GO:0005575(cellular_component);GO:0008150(biological_process);GO:0008150(biological_process)	NA	NA	NA	uncharacterized protein Dmel_CG34165, isoform A [Drosophila melanogaster]	3' UTR	-0.862	0.0831764	0.417	up	0.44231	-1.17687	0.00126404	0.0136222	down	yes	1.14832	1.45983	2.74522	3.15145
chr2L	14762212	14762661	450	FBgn0266152	FBtr0343709	240	lncRNA:CR44858	NA	NA	NA	NA		Exon (FBtr0343709/FBgn0266152, exon 1 of 1)	-5.34	1.14815e-06	-0.965	down	1.67855	0.747215	0.0434731	0.190287	up	no	3.78165	3.14556	2.19386	1.93304
chr2L	14763829	14764065	237	FBgn0028838	FBtr0080671	1064	CSN1a	GO:0000338(protein deneddylation);GO:0008180(COP9 signalosome)	NA	NA	NA	COP9 signalosome subunit 1a [Drosophila melanogaster]	3' UTR	-15.9	1.99526e-17	0.63	up	0.849607	-0.235133	0.176188	0.445401	down	no	25.3853	24.8977	27.4682	31.7156
chr2L	14928327	14928506	180	FBgn0028887	FBtr0080675	3737	CG3491	GO:0005634(nucleus);GO:0006355(regulation of transcription, DNA-templated)	NA	NA	NA	uncharacterized protein Dmel_CG3491 [Drosophila melanogaster]	Exon (FBtr0080675/FBgn0028887, exon 1 of 3)	-2.42	0.00141254	1.02	up	0.911982	-0.132922	0.463221	0.729699	down	no	2.38226	2.13447	2.50851	2.44414
chr2L	15006374	15006607	234	FBgn0040228	FBtr0080693	641	DCTN5-p25	GO:0005869(dynactin complex);GO:0007018(microtubule-based movement);GO:0007283(spermatogenesis);GO:0008090(retrograde axonal transport);GO:1904115(axon cytoplasm)	NA	K10427	NA	dynactin 5, p25 subunit [Drosophila melanogaster]	3' UTR	-2.85	0.00047863	0.381	up	1.12447	0.16925	0.591144	0.81594	up	no	17.9223	17.7264	14.5303	17.1723
chr2L	15016331	15021190	4860	FBgn0260446	FBtr0304731	0	GABA-B-R1	GO:0004930(G protein-coupled receptor activity);GO:0004965(G protein-coupled GABA receptor activity);GO:0005887(integral component of plasma membrane);GO:0007186(G protein-coupled receptor signaling pathway);GO:0007193(adenylate cyclase-inhibiting G protein-coupled receptor signaling pathway);GO:0007214(gamma-aminobutyric acid signaling pathway);GO:0016020(membrane);GO:0016021(integral component …	04080(Neuroactive ligand-receptor interaction - Drosophila melanogaster (fruit fly));04080(Neuroactive ligand-receptor interaction - Drosophila melanogaster (fruit fly))	K04615	NA	metabotropic GABA-B receptor subtype 1, isoform B [Drosophila melanogaster]	5' UTR	-29.6	2.51189e-31	-1.24	down	1.06866	0.095808	0.773744	0.909885	up	no	4.63588	4.52503	4.45446	4.11784
chr2L	15039488	15040292	805	FBgn0004837	FBtr0346621	0	Su(H)	GO:0000122(negative regulation of transcription by RNA polymerase II);GO:0000977(RNA polymerase II regulatory region sequence-specific DNA binding);GO:0000978(RNA polymerase II proximal promoter sequence-specific DNA binding);GO:0000980(RNA polymerase II distal enhancer sequence-specific DNA binding);GO:0000981(DNA-binding transcription factor activity, RNA polymerase II-specific);GO:0000982(GO_0…	04330(Notch signaling pathway - Drosophila melanogaster (fruit fly));04330(Notch signaling pathway - Drosophila melanogaster (fruit fly))	K06053	NA	suppressor of hairless, isoform A [Drosophila melanogaster]	5' UTR	-31.6	2.51189e-33	-0.96	down	1.32627	0.407376	0.104854	0.332298	up	no	6.72398	7.17372	5.87981	4.59897
chr2L	15059004	15059120	117	FBgn0010422	FBtr0332475	1637	TfIIS	GO:0003676(nucleic acid binding);GO:0003677(DNA binding);GO:0003746(translation elongation factor activity);GO:0005634(nucleus);GO:0006351(transcription, DNA-templated);GO:0006355(regulation of transcription, DNA-templated);GO:0006368(transcription elongation from RNA polymerase II promoter);GO:0006414(translational elongation);GO:0008270(zinc ion binding);GO:0046872(metal ion binding);GO:0046872…	NA	K03145	NA	RNA polymerase II elongation factor, isoform A [Drosophila melanogaster]	3' UTR	-0.59	0.183231	-0.661	down	1.315	0.395068	0.111425	0.344516	up	no	23.5632	23.5365	21.487	14.3301
chr2L	15068404	15069126	723	FBgn0024183	FBtr0080718	1190	vig	GO:0003723(RNA binding);GO:0003729(mRNA binding);GO:0005515(protein binding);GO:0005634(nucleus);GO:0005700(polytene chromosome);GO:0005703(polytene chromosome puff);GO:0005737(cytoplasm);GO:0005829(cytosol);GO:0016246(RNA interference);GO:0016442(RISC complex);GO:0070828(heterochromatin organization);GO:0070828(heterochromatin organization)	NA	K13199	NA	vasa intronic gene, isoform A [Drosophila melanogaster]	5' UTR	-0.875	0.0812831	0.351	up	0.932013	-0.101578	0.471105	0.734658	down	no	77.3183	75.3503	89.7054	74.0999
chr2L	15068403	15072428	4026	FBgn0024183	FBtr0080718	0	vig	GO:0003723(RNA binding);GO:0003729(mRNA binding);GO:0005515(protein binding);GO:0005634(nucleus);GO:0005700(polytene chromosome);GO:0005703(polytene chromosome puff);GO:0005737(cytoplasm);GO:0005829(cytosol);GO:0016246(RNA interference);GO:0016442(RISC complex);GO:0070828(heterochromatin organization);GO:0070828(heterochromatin organization)	NA	K13199	NA	vasa intronic gene, isoform A [Drosophila melanogaster]	5' UTR	-1.03	0.0524807	0.396	up	0.932013	-0.101578	0.471105	0.734658	down	no	77.3183	75.3503	89.7054	74.0999
chr2L	15073884	15074252	369	FBgn0283442	FBtr0445185	12228	vas	GO:0000166(nucleotide binding);GO:0003676(nucleic acid binding);GO:0003723(RNA binding);GO:0003724(RNA helicase activity);GO:0003730(mRNA 3'-UTR binding);GO:0004004(ATP-dependent RNA helicase activity);GO:0004386(helicase activity);GO:0005515(protein binding);GO:0005524(ATP binding);GO:0005737(cytoplasm);GO:0006417(regulation of translation);GO:0007076(mitotic chromosome condensation);GO:0007275(…	NA	K13982	EC:3.6.4.13	vasa, isoform A [Drosophila melanogaster]	3' UTR	-1.48	0.0158489	0.759	up	1.03605	0.0510883	0.961296	0.988125	up	no	1.65088	1.84036	1.76504	1.60473
chr2L	15074776	15075015	240	FBgn0028879	FBtr0080702	0	CG15270	GO:0005227(calcium activated cation channel activity);GO:0005229(intracellular calcium activated chloride channel activity);GO:0005886(plasma membrane);GO:0006812(cation transport);GO:0006821(chloride transport);GO:0016020(membrane);GO:0016021(integral component of membrane);GO:0034220(ion transmembrane transport);GO:0034220(ion transmembrane transport)	NA	K19502	NA	uncharacterized protein Dmel_CG15270, isoform F [Drosophila melanogaster]	5' UTR	-10.2	1.25893e-11	-3	down	0.909691	-0.136551	0.541854	0.783779	down	no	3.55484	1.9142	2.92731	3.08466
chr2L	15075225	15075375	151	FBgn0028879	FBtr0080702	449	CG15270	GO:0005227(calcium activated cation channel activity);GO:0005229(intracellular calcium activated chloride channel activity);GO:0005886(plasma membrane);GO:0006812(cation transport);GO:0006821(chloride transport);GO:0016020(membrane);GO:0016021(integral component of membrane);GO:0034220(ion transmembrane transport);GO:0034220(ion transmembrane transport)	NA	K19502	NA	uncharacterized protein Dmel_CG15270, isoform F [Drosophila melanogaster]	5' UTR	-1.21	0.0323594	-1.67	down	0.909691	-0.136551	0.541854	0.783779	down	no	3.55484	1.9142	2.92731	3.08466
chr2L	15075465	15075794	330	FBgn0028879	FBtr0080702	689	CG15270	GO:0005227(calcium activated cation channel activity);GO:0005229(intracellular calcium activated chloride channel activity);GO:0005886(plasma membrane);GO:0006812(cation transport);GO:0006821(chloride transport);GO:0016020(membrane);GO:0016021(integral component of membrane);GO:0034220(ion transmembrane transport);GO:0034220(ion transmembrane transport)	NA	K19502	NA	uncharacterized protein Dmel_CG15270, isoform F [Drosophila melanogaster]	5' UTR	-29.8	1.58489e-31	-3.55	down	0.909691	-0.136551	0.541854	0.783779	down	no	3.55484	1.9142	2.92731	3.08466
chr2L	15094851	15095508	658	FBgn0028879	FBtr0080702	20075	CG15270	GO:0005227(calcium activated cation channel activity);GO:0005229(intracellular calcium activated chloride channel activity);GO:0005886(plasma membrane);GO:0006812(cation transport);GO:0006821(chloride transport);GO:0016020(membrane);GO:0016021(integral component of membrane);GO:0034220(ion transmembrane transport);GO:0034220(ion transmembrane transport)	NA	K19502	NA	uncharacterized protein Dmel_CG15270, isoform F [Drosophila melanogaster]	Exon (FBtr0080702/FBgn0028879, exon 15 of 17)	-5.87	3.23594e-07	0.588	up	0.909691	-0.136551	0.541854	0.783779	down	no	3.55484	1.9142	2.92731	3.08466
chr2L	15114469	15114916	448	FBgn0001978	FBtr0080705	989	stc	GO:0000122(negative regulation of transcription by RNA polymerase II);GO:0000977(RNA polymerase II regulatory region sequence-specific DNA binding);GO:0001078(GO_0001078);GO:0003676(nucleic acid binding);GO:0003677(DNA binding);GO:0003700(DNA-binding transcription factor activity);GO:0003723(RNA binding);GO:0005634(nucleus);GO:0006355(regulation of transcription, DNA-templated);GO:0006366(transcr…	NA	K12236	NA	shuttle craft, isoform B [Drosophila melanogaster]	Exon (FBtr0080705/FBgn0001978, exon 2 of 5)	-14.8	2.51189e-16	0.658	up	0.813605	-0.297599	0.0749231	0.270575	down	no	10.1029	10.1834	12.1502	12.7837
chr2L	15120102	15120819	718	FBgn0264435	FBtr0332515	319	lncRNA:CR43853	NA	NA	NA	NA		Exon (FBtr0332515/FBgn0264435, exon 2 of 2)	-2.74	0.000630957	-0.535	down	0.848638	-0.236778	0.410223	0.689834	down	no	2.81718	2.31059	3.04614	2.99621
chr2L	15129731	15130175	445	FBgn0264436	FBtr0332516	30	lncRNA:CR43854	NA	NA	NA	NA		Exon (FBtr0332516/FBgn0264436, exon 1 of 1)	-0.526	0.22182	-0.195	down	6.68198	2.74028	7.36835e-14	6.24264e-12	up	yes	10.5576	10.8483	1.35418	1.84934
chr2L	15208146	15208768	623	FBgn0265085	FBtr0336858	296	lncRNA:CR44196	NA	NA	NA	NA		Exon (FBtr0336858/FBgn0265085, exon 1 of 1)	-3.45	0.000109648	-0.487	down	1.46517	0.551073	0.0914283	0.306448	up	no	5.9946	5.27917	4.34247	3.35202
chr2L	15279319	15279497	179	FBgn0263765	FBtr0310479	1522	lncRNA:CR43682	NA	NA	NA	NA		Exon (FBtr0310479/FBgn0263765, exon 2 of 2)	-0.708	0.12942	0.692	up	5.39539	2.43173	1.13071e-08	4.81185e-07	up	yes	2.53613	2.08488	0.432305	0.42417
chr2L	15333866	15334225	360	FBgn0001981	FBtr0080734	0	esg	GO:0000122(negative regulation of transcription by RNA polymerase II);GO:0000977(RNA polymerase II regulatory region sequence-specific DNA binding);GO:0001078(GO_0001078);GO:0001227(DNA-binding transcription repressor activity, RNA polymerase II-specific);GO:0001708(cell fate specification);GO:0001709(cell fate determination);GO:0003676(nucleic acid binding);GO:0003677(DNA binding);GO:0005634(nuc…	NA	K05706	NA	escargot [Drosophila melanogaster]	5' UTR	-64.2	3.98107e-66	-3.28	down	2.39024	1.25715	0.000450311	0.00584614	up	yes	5.11683	5.56845	3.11404	1.35635
chr2L	15523544	15523693	150	FBgn0264261	FBtr0331272	1542	lncRNA:CR43761	NA	NA	NA	NA		Exon (FBtr0331272/FBgn0264261, exon 3 of 3)	-1.66	0.00977237	-1.1	down	0.484821	-1.04448	0.000947365	0.0107212	down	yes	1.08713	1.06295	2.40544	2.02935
chr2L	15547519	15547778	260	FBgn0259922	FBtr0300217	0	Skadu	GO:0000785(chromatin);GO:0003682(chromatin binding);GO:0005634(nucleus);GO:0051276(chromosome organization)	NA	NA	NA	skadu [Drosophila melanogaster]	5' UTR	-17.6	3.16228e-19	0.522	up	1.25038	0.322364	0.200828	0.478077	up	no	51.6007	53.6142	49.7982	34.3483
chr2L	15552723	15554838	2116	FBgn0028370	FBtr0080752	0	kek3	GO:0005515(protein binding);GO:0005887(integral component of plasma membrane);GO:0005887(integral component of plasma membrane)	NA	NA	NA	kekkon-3, isoform A [Drosophila melanogaster]	5' UTR	-36.6	1.99526e-38	-3.04	down	0.978994	-0.0306282	0.801476	0.922065	down	no	1.81806	1.46827	1.83612	1.52072
chr2L	15631234	15631354	121	FBgn0028518	FBtr0343716	1232	CG18480	GO:0005515(protein binding);GO:0016020(membrane);GO:0016021(integral component of membrane);GO:0016021(integral component of membrane)	NA	NA	NA	uncharacterized protein Dmel_CG18480, isoform A [Drosophila melanogaster]	Exon (FBtr0343716/FBgn0028518, exon 3 of 4)	-1.06	0.0489779	0.655	up	0.856638	-0.223242	0.294059	0.585912	down	no	1.83933	1.7607	1.91293	2.28959
chr2L	15632529	15632649	121	FBgn0028518	FBtr0343716	2527	CG18480	GO:0005515(protein binding);GO:0016020(membrane);GO:0016021(integral component of membrane);GO:0016021(integral component of membrane)	NA	NA	NA	uncharacterized protein Dmel_CG18480, isoform A [Drosophila melanogaster]	3' UTR	-0.485	0.251768	-0.47	down	0.856638	-0.223242	0.294059	0.585912	down	no	1.83933	1.7607	1.91293	2.28959
chr2L	15632709	15633069	361	FBgn0028518	FBtr0343716	2707	CG18480	GO:0005515(protein binding);GO:0016020(membrane);GO:0016021(integral component of membrane);GO:0016021(integral component of membrane)	NA	NA	NA	uncharacterized protein Dmel_CG18480, isoform A [Drosophila melanogaster]	3' UTR	-1.24	0.0295121	0.684	up	0.856638	-0.223242	0.294059	0.585912	down	no	1.83933	1.7607	1.91293	2.28959
chr2L	15847210	15847381	172	FBgn0264263	FBtr0331275	256	lncRNA:CR43763	NA	NA	NA	NA		Exon (FBtr0331275/FBgn0264263, exon 1 of 1)	-7.01	2.13796e-08	-1.24	down	2.56723	1.36021	8.25439e-05	0.00144479	up	yes	9.55947	9.13383	3.45855	3.82296
chr2L	15912935	15913109	175	FBgn0028645	FBtr0080808	49326	beat-Ib	GO:0003674(molecular_function);GO:0005887(integral component of plasma membrane);GO:0007157(heterophilic cell-cell adhesion via plasma membrane cell adhesion molecules);GO:0008045(motor neuron axon guidance);GO:0008045(motor neuron axon guidance)	NA	NA	NA	beaten path Ib, isoform A [Drosophila melanogaster]	Exon (FBtr0343724/FBgn0266162, exon 1 of 1)	-0.492	0.246604	1.19	up	0.66447	-0.589724	0.0320259	0.152953	down	no	1.59323	2.24252	3.03796	2.73469
chr2L	15989756	15989957	202	FBgn0263331	FBtr0308754	0	lncRNA:CR43412	NA	NA	NA	NA		Exon (FBtr0308754/FBgn0263331, exon 1 of 1)	-3.46	0.000107152	-0.85	down	0.890886	-0.166687	0.729961	0.890208	down	no	6.33081	4.07329	9.07078	2.60759
chr2L	16000500	16013974	13475	FBgn0028644	FBtr0080801	0	beat-Ic	GO:0003674(molecular_function);GO:0005887(integral component of plasma membrane);GO:0007157(heterophilic cell-cell adhesion via plasma membrane cell adhesion molecules);GO:0007411(axon guidance);GO:0007415(defasciculation of motor neuron axon);GO:0008045(motor neuron axon guidance);GO:0016020(membrane);GO:0016021(integral component of membrane);GO:0016021(integral component of membrane)	NA	NA	NA	beaten path Ic, isoform A [Drosophila melanogaster]	5' UTR	-37.3	3.98107e-39	-2.56	down	0.807704	-0.308101	0.167642	0.433253	down	no	1.62047	1.62525	2.18993	1.82852
chr2L	16002076	16002401	326	FBgn0028644	FBtr0343726	1785	beat-Ic	GO:0003674(molecular_function);GO:0005887(integral component of plasma membrane);GO:0007157(heterophilic cell-cell adhesion via plasma membrane cell adhesion molecules);GO:0007411(axon guidance);GO:0007415(defasciculation of motor neuron axon);GO:0008045(motor neuron axon guidance);GO:0016020(membrane);GO:0016021(integral component of membrane);GO:0016021(integral component of membrane)	NA	NA	NA	beaten path Ic, isoform A [Drosophila melanogaster]	Exon (FBtr0332227/FBgn0264373, exon 2 of 3)	-1.23	0.0301995	-0.54	down	0.807704	-0.308101	0.167642	0.433253	down	no	1.62047	1.62525	2.18993	1.82852
chr2L	16049965	16075251	25287	FBgn0013433	FBtr0080806	0	beat-Ia	GO:0001746(Bolwig's organ morphogenesis);GO:0003674(molecular_function);GO:0005515(protein binding);GO:0005576(extracellular region);GO:0007157(heterophilic cell-cell adhesion via plasma membrane cell adhesion molecules);GO:0007411(axon guidance);GO:0007415(defasciculation of motor neuron axon);GO:0008045(motor neuron axon guidance);GO:0016198(axon choice point recognition);GO:0016198(axon choice…	NA	NA	NA	beaten path Ia, isoform A [Drosophila melanogaster]	5' UTR	-28	1e-29	-2.16	down	0.898917	-0.153741	0.491611	0.750345	down	no	2.01759	1.91294	2.16906	2.20346
chr2L	16081445	16081684	240	FBgn0013433	FBtr0080806	31480	beat-Ia	GO:0001746(Bolwig's organ morphogenesis);GO:0003674(molecular_function);GO:0005515(protein binding);GO:0005576(extracellular region);GO:0007157(heterophilic cell-cell adhesion via plasma membrane cell adhesion molecules);GO:0007411(axon guidance);GO:0007415(defasciculation of motor neuron axon);GO:0008045(motor neuron axon guidance);GO:0016198(axon choice point recognition);GO:0016198(axon choice…	NA	NA	NA	beaten path Ia, isoform A [Drosophila melanogaster]	3' UTR	-0.782	0.104713	0.482	up	0.898917	-0.153741	0.491611	0.750345	down	no	2.01759	1.91294	2.16906	2.20346
chr2L	16166442	16169774	3333	FBgn0001991	FBtr0090004	0	Ca-alpha1D	GO:0005216(ion channel activity);GO:0005244(voltage-gated ion channel activity);GO:0005245(voltage-gated calcium channel activity);GO:0005262(calcium channel activity);GO:0005622(intracellular);GO:0005891(voltage-gated calcium channel complex);GO:0006811(ion transport);GO:0006816(calcium ion transport);GO:0006936(muscle contraction);GO:0008331(high voltage-gated calcium channel activity);GO:00160…	NA	K04851	NA	uncharacterized protein Dsimw501_GD24041, isoform D [Drosophila simulans]	5' UTR	-26.8	1.58489e-28	-1.83	down	1.06027	0.0844346	0.805187	0.92394	up	no	16.9514	17.3313	15.9784	16.3555
chr2L	16172031	16172361	331	FBgn0001991	FBtr0332021	6200	Ca-alpha1D	GO:0005216(ion channel activity);GO:0005244(voltage-gated ion channel activity);GO:0005245(voltage-gated calcium channel activity);GO:0005262(calcium channel activity);GO:0005622(intracellular);GO:0005891(voltage-gated calcium channel complex);GO:0006811(ion transport);GO:0006816(calcium ion transport);GO:0006936(muscle contraction);GO:0008331(high voltage-gated calcium channel activity);GO:00160…	NA	K04851	NA	uncharacterized protein Dsimw501_GD24041, isoform D [Drosophila simulans]	5' UTR	-0.654	0.151356	-0.253	down	1.06027	0.0844346	0.805187	0.92394	up	no	16.9514	17.3313	15.9784	16.3555
chr2L	16190271	16190540	270	FBgn0001991	FBtr0332025	24440	Ca-alpha1D	GO:0005216(ion channel activity);GO:0005244(voltage-gated ion channel activity);GO:0005245(voltage-gated calcium channel activity);GO:0005262(calcium channel activity);GO:0005622(intracellular);GO:0005891(voltage-gated calcium channel complex);GO:0006811(ion transport);GO:0006816(calcium ion transport);GO:0006936(muscle contraction);GO:0008331(high voltage-gated calcium channel activity);GO:00160…	NA	K04851	NA	uncharacterized protein Dsimw501_GD24041, isoform D [Drosophila simulans]	3' UTR	-19.5	3.98107e-21	-0.552	down	1.06027	0.0844346	0.805187	0.92394	up	no	16.9514	17.3313	15.9784	16.3555
chr2L	16231475	16232161	687	FBgn0261999	FBtr0303797	0	CG42817	GO:0005245(voltage-gated calcium channel activity);GO:0005891(voltage-gated calcium channel complex);GO:0016020(membrane);GO:0016021(integral component of membrane);GO:0016529(sarcoplasmic reticulum);GO:0030315(T-tubule);GO:0070588(calcium ion transmembrane transport);GO:0070588(calcium ion transmembrane transport)	NA	K04861	NA	uncharacterized protein Dmel_CG42817, isoform A [Drosophila melanogaster]	5' UTR	-44.9	1e-46	-2.82	down	0.720795	-0.472339	0.00582819	0.0443862	down	no	8.62687	9.07934	11.8866	12.6782
chr2L	16288290	16289283	994	FBgn0040079	FBtr0080826	0	pkaap	GO:0005739(mitochondrion);GO:0005886(plasma membrane);GO:0008104(protein localization);GO:0051018(protein kinase A binding)	NA	K16526	NA	pkaap [Drosophila melanogaster]	5' UTR	-6.93	2.63027e-08	0.477	up	0.857766	-0.221344	0.203183	0.48071	down	no	9.52006	9.71429	11.6739	10.7499
chr2L	16308920	16309274	355	FBgn0011708	FBtr0080831	1574	Syx5	GO:0000139(Golgi membrane);GO:0000149(SNARE binding);GO:0000281(mitotic cytokinesis);GO:0000902(cell morphogenesis);GO:0005484(SNAP receptor activity);GO:0005622(intracellular);GO:0005623(cell);GO:0005783(endoplasmic reticulum);GO:0005794(Golgi apparatus);GO:0005801(cis-Golgi network);GO:0005886(plasma membrane);GO:0006878(cellular copper ion homeostasis);GO:0006886(intracellular protein transpor…	04130(SNARE interactions in vesicular transport - Drosophila melanogaster (fruit fly));04130(SNARE interactions in vesicular transport - Drosophila melanogaster (fruit fly))	K08490	NA	syntaxin 5, isoform A [Drosophila melanogaster]	3' UTR	-11	1.58489e-12	-0.405	down	1.01807	0.0258301	0.954236	0.986056	up	no	47.1894	44.7042	48.3879	41.8751
chr2L	16354449	16354509	61	FBgn0028506	FBtr0080836	1515	CG4455	GO:0016020(membrane);GO:0016021(integral component of membrane)	NA	NA	NA	uncharacterized protein Dmel_CG4455 [Drosophila melanogaster]	3' UTR	-0.966	0.0630957	0.889	up	0.92217	-0.116896	0.498057	0.753792	down	no	10.2742	9.73219	10.4665	11.2285
chr2L	16450239	16450508	270	FBgn0020415	FBtr0080861	2909	Idgf2	GO:0004568(chitinase activity);GO:0005576(extracellular region);GO:0005615(extracellular space);GO:0005975(carbohydrate metabolic process);GO:0006032(chitin catabolic process);GO:0007275(multicellular organism development);GO:0007444(imaginal disc development);GO:0008061(chitin binding);GO:0008084(imaginal disc growth factor receptor binding);GO:0008152(metabolic process);GO:0008284(positive regu…	NA	NA	NA	imaginal disc growth factor 2, isoform A [Drosophila melanogaster]	3' UTR	-7.56	5.7544e-09	0.335	up	0.531384	-0.912175	1.73774e-05	0.000381959	down	no	21.4443	20.7456	31.9297	47.4667
chr2L	16454505	16454625	121	FBgn0020414	FBtr0080863	3445	Idgf3	GO:0004568(chitinase activity);GO:0005975(carbohydrate metabolic process);GO:0008061(chitin binding);GO:0008152(metabolic process);GO:0016787(hydrolase activity);GO:0016798(hydrolase activity, acting on glycosyl bonds);GO:0016798(hydrolase activity, acting on glycosyl bonds)	NA	NA	NA	imaginal disc growth factor 3, isoform A [Drosophila melanogaster]	3' UTR	-0.397	0.333426	-0.907	down	1.04967	0.0699368	0.860286	0.947532	up	no	23.431	22.934	23.2155	20.9555
chr2L	16455074	16455134	61	FBgn0020414	FBtr0342945	4014	Idgf3	GO:0004568(chitinase activity);GO:0005975(carbohydrate metabolic process);GO:0008061(chitin binding);GO:0008152(metabolic process);GO:0016787(hydrolase activity);GO:0016798(hydrolase activity, acting on glycosyl bonds);GO:0016798(hydrolase activity, acting on glycosyl bonds)	NA	NA	NA	imaginal disc growth factor 3, isoform A [Drosophila melanogaster]	3' UTR	-0.276	0.510505	1	up	1.04967	0.0699368	0.860286	0.947532	up	no	23.431	22.934	23.2155	20.9555
chr2L	16491540	16502037	10498	FBgn0032586	FBtr0080866	0	Tpr2	GO:0005515(protein binding);GO:0005575(cellular_component);GO:0006457(protein folding);GO:0051082(unfolded protein binding);GO:0051082(unfolded protein binding)	NA	NA	NA	tetratricopeptide repeat protein 2, isoform C [Drosophila melanogaster]	5' UTR	-434	0	-2.3	down	0.887112	-0.172812	0.254027	0.540856	down	no	103.489	104.203	120.659	113.463
chr2L	16542755	16543263	509	FBgn0051816	FBtr0080868	209	CG31816	GO:0003674(molecular_function);GO:0005575(cellular_component);GO:0008150(biological_process)	NA	NA	NA	uncharacterized protein Dmel_CG31816 [Drosophila melanogaster]	3' UTR	-28.1	7.94328e-30	0.506	up	1.35959	0.443173	0.0282147	0.141659	up	no	146.498	143.161	112.216	100.833
chr2L	16545016	16558026	13011	FBgn0032588	FBtr0335499	0	CG5968	GO:0003674(molecular_function);GO:0005575(cellular_component);GO:0008150(biological_process);GO:0008150(biological_process)	NA	NA	NA	uncharacterized protein Dmel_CG5968, isoform A [Drosophila melanogaster]	5' UTR	-10.2	1e-11	-2.21	down	1.37957	0.464216	0.0255514	0.132688	up	no	205.966	206.25	161.275	137.526
chr2L	16601888	16622055	20168	FBgn0032590	FBtr0080871	0	CG4631	GO:0003674(molecular_function);GO:0005575(cellular_component);GO:0008150(biological_process)	NA	NA	NA	uncharacterized protein Dmel_CG4631 [Drosophila melanogaster]	5' UTR	-261	1e-262	-2.93	down	1.08196	0.113654	0.681653	0.867324	up	no	102.039	105.971	101.62	90.6322
chr2L	16622265	16622355	91	FBgn0259735	FBtr0300003	77249	CG42389	GO:0003674(molecular_function);GO:0005515(protein binding);GO:0005886(plasma membrane);GO:0008150(biological_process);GO:0016020(membrane);GO:0016021(integral component of membrane);GO:0016021(integral component of membrane)	NA	NA	NA	uncharacterized protein Dmel_CG42389, isoform G [Drosophila melanogaster]	Exon (FBtr0335497/FBgn0259735, exon 3 of 7)	-2.98	0.000354813	-3.09	down	0.985712	-0.020762	0.751442	0.900132	down	no	8.2213	8.147	7.93199	8.67357
chr2L	16661868	16662168	301	FBgn0259735	FBtr0300003	116852	CG42389	GO:0003674(molecular_function);GO:0005515(protein binding);GO:0005886(plasma membrane);GO:0008150(biological_process);GO:0016020(membrane);GO:0016021(integral component of membrane);GO:0016021(integral component of membrane)	NA	NA	NA	uncharacterized protein Dmel_CG42389, isoform G [Drosophila melanogaster]	3' UTR	-5.17	1.7378e-06	-0.329	down	0.985712	-0.020762	0.751442	0.900132	down	no	8.2213	8.147	7.93199	8.67357
chr2L	16678136	16679453	1318	FBgn0262191	FBtr0304212	0	mir-2497	NA	NA	NA	NA		3' UTR	-5.01	2.5704e-06	0.383	up	5.67866	2.50555	1	1	up	no	0.077982	0.146149	0.015977	0.023492
chr2L	16685535	16685774	240	FBgn0261278	FBtr0080884	5481	grp	GO:0000077(DNA damage checkpoint);GO:0000166(nucleotide binding);GO:0001700(embryonic development via the syncytial blastoderm);GO:0004672(protein kinase activity);GO:0004674(protein serine/threonine kinase activity);GO:0005524(ATP binding);GO:0005634(nucleus);GO:0005737(cytoplasm);GO:0005829(cytosol);GO:0006468(protein phosphorylation);GO:0006974(cellular response to DNA damage stimulus);GO:0007…	NA	K02216	EC:2.7.11.1	grapes, isoform A [Drosophila melanogaster]	5' UTR	-1.91	0.00512861	-0.418	down	1.03476	0.0492955	0.950989	0.985036	up	no	7.80391	7.72141	8.20779	6.796
chr2L	16805094	16807356	2263	FBgn0086673	FBtr0080914	0	CG13272	GO:0003674(molecular_function);GO:0005575(cellular_component);GO:0008150(biological_process);GO:0008150(biological_process)	NA	NA	NA	uncharacterized protein Dmel_CG13272, isoform A [Drosophila melanogaster]	5' UTR	-1.07	0.0467735	-0.957	down	2.84214	1.50698	1	1	up	no	0.230544	0.160284	0.0912485	0.0462637
chr2L	16816660	16817415	756	FBgn0004797	FBtr0080915	0	mdy	GO:0004144(diacylglycerol O-acyltransferase activity);GO:0005783(endoplasmic reticulum);GO:0005789(endoplasmic reticulum membrane);GO:0008374(O-acyltransferase activity);GO:0010888(negative regulation of lipid storage);GO:0016020(membrane);GO:0016021(integral component of membrane);GO:0016740(transferase activity);GO:0016746(transferase activity, transferring acyl groups);GO:0019432(triglyceride …	00561(Glycerolipid metabolism - Drosophila melanogaster (fruit fly));00830(Retinol metabolism - Drosophila melanogaster (fruit fly));01100(Metabolic pathways - Drosophila melanogaster (fruit fly));01100(Metabolic pathways - Drosophila melanogaster (fruit fly))	K11155	2.3.1.75;2.3.1.76;EC:2.3.1.20	GM17212 [Drosophila sechellia]	5' UTR	-68.6	1.58489e-70	-1.87	down	1.35536	0.438676	0.0474051	0.201995	up	no	15.9279	15.4567	10.9298	12.2261
chr2L	16829103	16829312	210	FBgn0051739	FBtr0080919	2025	AspRS-m	GO:0000166(nucleotide binding);GO:0003676(nucleic acid binding);GO:0004812(aminoacyl-tRNA ligase activity);GO:0004815(aspartate-tRNA ligase activity);GO:0005524(ATP binding);GO:0005737(cytoplasm);GO:0005739(mitochondrion);GO:0006418(tRNA aminoacylation for protein translation);GO:0006422(aspartyl-tRNA aminoacylation);GO:0016874(ligase activity);GO:0016874(ligase activity)	00970(Aminoacyl-tRNA biosynthesis - Drosophila melanogaster (fruit fly));00970(Aminoacyl-tRNA biosynthesis - Drosophila melanogaster (fruit fly))	K01876	EC:6.1.1.12	aspartate--tRNA ligase, mitochondrial isoform X1 [Drosophila erecta]	Exon (FBtr0080919/FBgn0051739, exon 7 of 8)	-3.93	3.46737e-05	0.673	up	1.09758	0.134331	0.619263	0.831677	up	no	9.02888	9.23992	8.88273	7.76183
chr2L	16869376	16876191	6816	FBgn0051781	FBtr0308925	0	lncRNA:CR31781	NA	NA	NA	NA		Exon (FBtr0346590/FBgn0051781, exon 1 of 3)	-434	0	-1.34	down	0.452163	-1.14508	3.18965e-10	1.76291e-08	down	yes	102.099	102.25	221.137	230.8
chr2L	16877526	16877705	180	FBgn0051781	FBtr0346590	8180	lncRNA:CR31781	NA	NA	NA	NA		Exon (FBtr0346590/FBgn0051781, exon 3 of 3)	-32	7.94328e-34	-0.599	down	0.452163	-1.14508	3.18965e-10	1.76291e-08	down	yes	102.099	102.25	221.137	230.8
chr2L	16888610	16888850	241	FBgn0261671	FBtr0304927	120	tweek	GO:0003674(molecular_function);GO:0005623(cell);GO:0016020(membrane);GO:0016021(integral component of membrane);GO:0031594(neuromuscular junction);GO:0045202(synapse);GO:0048488(synaptic vesicle endocytosis);GO:0098793(presynapse);GO:1900242(regulation of synaptic vesicle endocytosis);GO:1900242(regulation of synaptic vesicle endocytosis)	NA	NA	NA	tweek, isoform G [Drosophila melanogaster]	5' UTR	-5.43	9.12011e-07	-1.87	down	0.860524	-0.216712	0.158035	0.419745	down	no	4.2865	4.18433	4.88873	4.95508
chr2L	16888594	16888827	234	FBgn0261671	FBtr0304927	104	tweek	GO:0003674(molecular_function);GO:0005623(cell);GO:0016020(membrane);GO:0016021(integral component of membrane);GO:0031594(neuromuscular junction);GO:0045202(synapse);GO:0048488(synaptic vesicle endocytosis);GO:0098793(presynapse);GO:1900242(regulation of synaptic vesicle endocytosis);GO:1900242(regulation of synaptic vesicle endocytosis)	NA	NA	NA	tweek, isoform G [Drosophila melanogaster]	5' UTR	-5.55	7.07946e-07	-1.97	down	0.860524	-0.216712	0.158035	0.419745	down	no	4.2865	4.18433	4.88873	4.95508
chr2L	16973151	16976926	3776	FBgn0053179	FBtr0273450	60	beat-IIIb	GO:0003674(molecular_function);GO:0007157(heterophilic cell-cell adhesion via plasma membrane cell adhesion molecules);GO:0007157(heterophilic cell-cell adhesion via plasma membrane cell adhesion molecules)	NA	NA	NA	beat-IIIb, isoform D [Drosophila melanogaster]	5' UTR	-75.9	7.94328e-78	-2.16	down	0.946012	-0.0800699	0.63049	0.83822	down	no	3.05973	2.85232	3.20439	3.04505
chr2L	16998355	16998551	197	FBgn0266896	FBtr0345763	28	lncRNA:CR45356	NA	NA	NA	NA		Exon (FBtr0345763/FBgn0266896, exon 1 of 1)	-0.404	0.326588	-0.589	down	11.3337	3.50254	1	1	up	no	2.29902	1.62852	0.123843	0.222695
chr2L	16998683	16998941	259	FBgn0266897	FBtr0345764	0	lncRNA:CR45357	NA	NA	NA	NA		Exon (FBtr0345764/FBgn0266897, exon 1 of 1)	-0.512	0.231739	0.427	up	0.443656	-1.17249	1	1	down	no	0.850134	1.01561	2.33241	1.87298
chr2L	17087641	17087966	326	FBgn0032626	FBtr0080953	0	CG12620	GO:0004864(protein phosphatase inhibitor activity);GO:0009966(regulation of signal transduction);GO:0032515(negative regulation of phosphoprotein phosphatase activity);GO:0043666(regulation of phosphoprotein phosphatase activity);GO:0043666(regulation of phosphoprotein phosphatase activity)	NA	NA	NA	uncharacterized protein Dmel_CG12620, isoform A [Drosophila melanogaster]	5' UTR	-21.8	1.99526e-23	0.552	up	1.05218	0.0733861	0.840103	0.940192	up	no	45.9848	45.1537	45.8312	40.7873
chr2L	17088587	17088706	120	FBgn0032626	FBtr0080953	946	CG12620	GO:0004864(protein phosphatase inhibitor activity);GO:0009966(regulation of signal transduction);GO:0032515(negative regulation of phosphoprotein phosphatase activity);GO:0043666(regulation of phosphoprotein phosphatase activity);GO:0043666(regulation of phosphoprotein phosphatase activity)	NA	NA	NA	uncharacterized protein Dmel_CG12620, isoform A [Drosophila melanogaster]	3' UTR	-1.16	0.0371535	0.186	up	1.05218	0.0733861	0.840103	0.940192	up	no	45.9848	45.1537	45.8312	40.7873
chr2L	17131024	17131622	599	FBgn0083942	FBtr0343134	0	CG34106	GO:0003674(molecular_function);GO:0005575(cellular_component);GO:0008150(biological_process);GO:0008150(biological_process)	NA	NA	NA	uncharacterized protein Dmel_CG34106, isoform A [Drosophila melanogaster]	5' UTR	-23	1.25893e-24	-3.44	down	1.05317	0.0747369	0.870045	0.95079	up	no	3.74382	3.91583	3.85	3.42296
chr2L	17133600	17133779	180	FBgn0083942	FBtr0343134	2576	CG34106	GO:0003674(molecular_function);GO:0005575(cellular_component);GO:0008150(biological_process);GO:0008150(biological_process)	NA	NA	NA	uncharacterized protein Dmel_CG34106, isoform A [Drosophila melanogaster]	5' UTR	-0.873	0.0812831	-0.794	down	1.05317	0.0747369	0.870045	0.95079	up	no	3.74382	3.91583	3.85	3.42296
chr2L	17131024	17131622	599	FBgn0083942	FBtr0343134	0	CG34106	GO:0003674(molecular_function);GO:0005575(cellular_component);GO:0008150(biological_process);GO:0008150(biological_process)	NA	NA	NA	uncharacterized protein Dmel_CG34106, isoform A [Drosophila melanogaster]	5' UTR	-23	1.25893e-24	-3.44	down	1.05317	0.0747369	0.870045	0.95079	up	no	3.74382	3.91583	3.85	3.42296
chr2L	17133600	17133779	180	FBgn0083942	FBtr0343134	2576	CG34106	GO:0003674(molecular_function);GO:0005575(cellular_component);GO:0008150(biological_process);GO:0008150(biological_process)	NA	NA	NA	uncharacterized protein Dmel_CG34106, isoform A [Drosophila melanogaster]	5' UTR	-0.873	0.0812831	-0.794	down	1.05317	0.0747369	0.870045	0.95079	up	no	3.74382	3.91583	3.85	3.42296
chr2L	17247161	17247452	292	FBgn0265545	FBtr0340180	0	lncRNA:CR44395	NA	NA	NA	NA		Exon (FBtr0340180/FBgn0265545, exon 1 of 1)	-1.16	0.0371535	0.526	up	0.91374	-0.130145	0.651999	0.850517	down	no	2.26128	2.0815	2.28513	2.46763
chr2L	17384700	17385449	750	FBgn0020503	FBtr0301442	0	CLIP-190	GO:0000776(kinetochore);GO:0003779(actin binding);GO:0005515(protein binding);GO:0005737(cytoplasm);GO:0005794(Golgi apparatus);GO:0005856(cytoskeleton);GO:0005874(microtubule);GO:0005875(microtubule associated complex);GO:0005876(spindle microtubule);GO:0007017(microtubule-based process);GO:0007349(cellularization);GO:0008017(microtubule binding);GO:0030424(axon);GO:0035371(microtubule plus-end)…	04150(mTOR signaling pathway - Drosophila melanogaster (fruit fly));04150(mTOR signaling pathway - Drosophila melanogaster (fruit fly))	K10421	NA	uncharacterized protein Dsimw501_GD24107, isoform O [Drosophila simulans]	5' UTR	-204	1e-205	-3.24	down	1.14088	0.190147	0.416777	0.694849	up	no	51.7411	51.9995	49.5661	41.3643
chr2L	17429875	17430157	283	FBgn0011274	FBtr0301578	3004	Dif	GO:0000122(negative regulation of transcription by RNA polymerase II);GO:0000977(RNA polymerase II regulatory region sequence-specific DNA binding);GO:0000981(DNA-binding transcription factor activity, RNA polymerase II-specific);GO:0001077(GO_0001077);GO:0001228(DNA-binding transcription activator activity, RNA polymerase II-specific);GO:0002225(positive regulation of antimicrobial peptide produ…	04624(Toll and Imd signaling pathway - Drosophila melanogaster (fruit fly));04624(Toll and Imd signaling pathway - Drosophila melanogaster (fruit fly))	K09254	NA	Dorsal-related immunity factor, isoform C [Drosophila melanogaster]	Exon (FBtr0340249/FBgn0265582, exon 1 of 1)	-0.801	0.1	-0.679	down	1.3089	0.388351	0.0902193	0.303695	up	no	25.3901	25.2258	22.5711	16.0996
chr2L	17434876	17435174	299	FBgn0032636	FBtr0080980	1014	CG5043	GO:0003674(molecular_function);GO:0005575(cellular_component);GO:0008150(biological_process)	NA	NA	NA	uncharacterized protein Dmel_CG5043 [Drosophila melanogaster]	Exon (FBtr0080980/FBgn0032636, exon 3 of 4)	-12.5	5.01187e-14	0.614	up	0.917166	-0.124744	0.382344	0.666932	down	no	27.0885	26.0473	27.5653	30.3694
chr2L	17497041	17497160	120	FBgn0003187	FBtr0080996	48	qua	GO:0003779(actin binding);GO:0005509(calcium ion binding);GO:0005737(cytoplasm);GO:0005884(actin filament);GO:0007010(cytoskeleton organization);GO:0007015(actin filament organization);GO:0007275(multicellular organism development);GO:0007300(ovarian nurse cell to oocyte transport);GO:0030154(cell differentiation);GO:0035317(imaginal disc-derived wing hair organization);GO:0048477(oogenesis);GO:0…	NA	NA	NA	quail, isoform A [Drosophila melanogaster]	5' UTR	-0.327	0.42658	-2	down	1.00084	0.00121575	0.848585	0.943305	up	no	23.2569	24.0251	24.9888	22.2533
chr2L	17512353	17512503	151	FBgn0013810	FBtr0304742	10952	Dhc36C	GO:0003341(cilium movement);GO:0003777(microtubule motor activity);GO:0004368(glycerol-3-phosphate dehydrogenase (quinone) activity);GO:0005524(ATP binding);GO:0005875(microtubule associated complex);GO:0005929(cilium);GO:0006072(glycerol-3-phosphate metabolic process);GO:0007018(microtubule-based movement);GO:0007605(sensory perception of sound);GO:0008569(ATP-dependent microtubule motor activit…	NA	K10408	NA	dynein heavy chain at 36C [Drosophila melanogaster]	Exon (FBtr0304742/FBgn0013810, exon 15 of 23)	-1.52	0.0141254	0.69	up	0.714533	-0.484927	0.00477394	0.037828	down	no	4.4213	4.25555	5.88235	6.26103
chr2L	17525425	17525515	91	FBgn0013810	FBtr0304742	24024	Dhc36C	GO:0003341(cilium movement);GO:0003777(microtubule motor activity);GO:0004368(glycerol-3-phosphate dehydrogenase (quinone) activity);GO:0005524(ATP binding);GO:0005875(microtubule associated complex);GO:0005929(cilium);GO:0006072(glycerol-3-phosphate metabolic process);GO:0007018(microtubule-based movement);GO:0007605(sensory perception of sound);GO:0008569(ATP-dependent microtubule motor activit…	NA	K10408	NA	dynein heavy chain at 36C [Drosophila melanogaster]	3' UTR	-0.626	0.164059	0.427	up	0.714533	-0.484927	0.00477394	0.037828	down	no	4.4213	4.25555	5.88235	6.26103
chr2L	17628095	17628183	89	FBgn0262356	FBtr0304636	236	CG43054	GO:0003674(molecular_function);GO:0005575(cellular_component);GO:0008150(biological_process);GO:0016020(membrane);GO:0016021(integral component of membrane)	NA	NA	NA	uncharacterized protein Dmel_CG43054 [Drosophila melanogaster]	Exon (FBtr0304636/FBgn0262356, exon 1 of 1)	-2.39	0.00151356	0.905	up	3.40441	1.76741	4.91736e-08	1.83471e-06	up	yes	13.2183	13.8993	4.75257	3.21287
chr2L	17704887	17705185	299	FBgn0015609	FBtr0081016	47161	CadN	GO:0005509(calcium ion binding);GO:0005515(protein binding);GO:0005886(plasma membrane);GO:0005887(integral component of plasma membrane);GO:0005911(cell-cell junction);GO:0007155(cell adhesion);GO:0007156(homophilic cell adhesion via plasma membrane adhesion molecules);GO:0007411(axon guidance);GO:0007412(axon target recognition);GO:0007413(axonal fasciculation);GO:0008013(beta-catenin binding);…	NA	NA	NA	Cadherin-N, isoform J [Drosophila melanogaster]	3' UTR	-3.91	3.63078e-05	0.629	up	0.951712	-0.0714023	0.566874	0.799176	down	no	3.56255	3.71536	4.17326	3.47392
chr2L	17894347	17894734	388	FBgn0263339	FBtr0308769	535	lncRNA:CR43420	NA	NA	NA	NA		Exon (FBtr0308769/FBgn0263339, exon 1 of 1)	-2.57	0.000977237	1.05	up	3.82515	1.93552	3.66708e-07	1.18845e-05	up	yes	3.206	2.82108	0.711785	0.863857
chr2L	18007614	18007842	229	FBgn0261531	FBtr0303712	254	CG42659	GO:0003674(molecular_function);GO:0005575(cellular_component);GO:0008150(biological_process)	NA	NA	NA	IP15980p, partial [Drosophila melanogaster]	3' UTR	-129	1e-131	-0.685	down	1.14386	0.193906	0.401654	0.683797	up	no	226.506	221.184	194.473	196.913
chr2L	18008757	18008962	206	FBgn0051740	FBtr0081028	0	CG31740	GO:0003674(molecular_function);GO:0005575(cellular_component);GO:0008150(biological_process)	NA	NA	NA	uncharacterized protein Dmel_CG31740 [Drosophila melanogaster]	5' UTR	-1.59	0.011749	0.217	up	1.14138	0.190776	0.464987	0.730836	up	no	1357.66	1623.24	1508.53	1103.13
chr2L	18008757	18008962	206	FBgn0051740	FBtr0081028	0	CG31740	GO:0003674(molecular_function);GO:0005575(cellular_component);GO:0008150(biological_process)	NA	NA	NA	uncharacterized protein Dmel_CG31740 [Drosophila melanogaster]	5' UTR	-1.59	0.011749	0.217	up	1.14138	0.190776	0.464987	0.730836	up	no	1357.66	1623.24	1508.53	1103.13
chr2L	18009435	18009694	260	FBgn0032660	FBtr0302030	1781	elfless	GO:0005634(nucleus);GO:0008270(zinc ion binding);GO:0016567(protein ubiquitination);GO:0033234(negative regulation of protein sumoylation);GO:0033768(SUMO-targeted ubiquitin ligase complex);GO:0043161(proteasome-mediated ubiquitin-dependent protein catabolic process);GO:0061630(ubiquitin protein ligase activity);GO:0061630(ubiquitin protein ligase activity)	NA	NA	NA	elfless, isoform B [Drosophila melanogaster]	3' UTR	-130	1e-132	0.573	up	1.22715	0.295307	0.23936	0.526032	up	no	17.2518	16.3041	15.8893	11.4554
chr2L	18012380	18033780	21401	FBgn0243486	FBtr0081029	0	rdo	GO:0005515(protein binding);GO:0008056(ocellus development);GO:0016020(membrane);GO:0016021(integral component of membrane);GO:1990399(epithelium regeneration);GO:2000035(regulation of stem cell division);GO:2000035(regulation of stem cell division)	NA	NA	NA	reduced ocelli, isoform A [Drosophila melanogaster]	5' UTR	-160	1e-161	-4.72	down	0.774283	-0.369067	0.0670632	0.252554	down	no	4.30717	4.37423	5.91454	5.29765
chr2L	18081158	18081307	150	FBgn0000120	FBtr0307350	2889	Arr1	GO:0002032(desensitization of G protein-coupled receptor signaling pathway by arrestin);GO:0002046(opsin binding);GO:0005737(cytoplasm);GO:0006897(endocytosis);GO:0007165(signal transduction);GO:0007601(visual perception);GO:0007608(sensory perception of smell);GO:0016028(rhabdomere);GO:0016059(deactivation of rhodopsin mediated signaling);GO:0016060(metarhodopsin inactivation);GO:0045494(photore…	NA	K13808	NA	arrestin 1, isoform C [Drosophila melanogaster]	3' UTR	-0.899	0.0758578	-1.38	down	0.808332	-0.30698	0.0611172	0.238175	down	no	112.216	115.567	141.61	140.183
chr2L	18114635	18115220	586	FBgn0032665	FBtr0340574	0	CG15152	GO:0016020(membrane);GO:0016021(integral component of membrane);GO:0016021(integral component of membrane)	NA	NA	NA	IP05733p, partial [Drosophila melanogaster]	5' UTR	-175	1e-176	-2.19	down	1.07366	0.102541	0.822204	0.931985	up	no	11.2172	11.0975	8.97621	11.8075
chr2L	18119995	18122767	2773	FBgn0032666	FBtr0081035	0	CG5758	GO:0005615(extracellular space);GO:0007155(cell adhesion);GO:0008039(synaptic target recognition);GO:0030198(extracellular matrix organization);GO:0031012(extracellular matrix);GO:0050839(cell adhesion molecule binding);GO:0050839(cell adhesion molecule binding)	NA	NA	NA	uncharacterized protein Dmel_CG5758, isoform A [Drosophila melanogaster]	5' UTR	-98.4	1.58489e-100	-1.62	down	1.12249	0.166706	0.49553	0.752132	up	no	36.9794	37.961	35.8597	30.9028
chr2L	18122887	18123884	998	FBgn0032666	FBtr0081035	2892	CG5758	GO:0005615(extracellular space);GO:0007155(cell adhesion);GO:0008039(synaptic target recognition);GO:0030198(extracellular matrix organization);GO:0031012(extracellular matrix);GO:0050839(cell adhesion molecule binding);GO:0050839(cell adhesion molecule binding)	NA	NA	NA	uncharacterized protein Dmel_CG5758, isoform A [Drosophila melanogaster]	5' UTR	-250	1e-252	-1.67	down	1.12249	0.166706	0.49553	0.752132	up	no	36.9794	37.961	35.8597	30.9028
chr2L	18200809	18200928	120	FBgn0261804	FBtr0343817	74842	CG42750	GO:0006508(proteolysis);GO:0008233(peptidase activity);GO:0008235(metalloexopeptidase activity);GO:0008237(metallopeptidase activity);GO:0008239(dipeptidyl-peptidase activity);GO:0016020(membrane);GO:0016787(hydrolase activity);GO:0016805(dipeptidase activity);GO:0031225(anchored component of membrane);GO:0046872(metal ion binding);GO:0046872(metal ion binding)	NA	K01273	EC:3.4.13.19	uncharacterized protein Dmel_CG42750, isoform B [Drosophila melanogaster]	Exon (FBtr0343815/FBgn0263332, exon 2 of 2)	-0.761	0.111173	0.692	up	0.694041	-0.526908	0.0163628	0.0969541	down	no	1.64407	1.47581	2.38651	2.10873
chr2L	18256969	18257174	206	FBgn0261804	FBtr0343817	18596	CG42750	GO:0006508(proteolysis);GO:0008233(peptidase activity);GO:0008235(metalloexopeptidase activity);GO:0008237(metallopeptidase activity);GO:0008239(dipeptidyl-peptidase activity);GO:0016020(membrane);GO:0016787(hydrolase activity);GO:0016805(dipeptidase activity);GO:0031225(anchored component of membrane);GO:0046872(metal ion binding);GO:0046872(metal ion binding)	NA	K01273	EC:3.4.13.19	uncharacterized protein Dmel_CG42750, isoform B [Drosophila melanogaster]	Exon (FBtr0452164/FBgn0263327, exon 1 of 1)	-1.92	0.00512861	-0.837	down	0.694041	-0.526908	0.0163628	0.0969541	down	no	1.64407	1.47581	2.38651	2.10873
chr2L	18292522	18292833	312	FBgn0261057	FBtr0301937	0	Sfp36F	GO:0003674(molecular_function);GO:0005615(extracellular space);GO:0032504(multicellular organism reproduction);GO:0032504(multicellular organism reproduction)	NA	NA	NA	seminal fluid protein 36F, isoform A [Drosophila melanogaster]	5' UTR	-2.61	0.000870964	-0.281	down	2.47138	1.30531	1.48618e-06	4.19404e-05	up	yes	43.6466	52.2502	20.6679	18.1351
chr2L	18320102	18383939	63838	FBgn0000636	FBtr0112804	0	Fas3	GO:0005102(signaling receptor binding);GO:0005737(cytoplasm);GO:0005829(cytosol);GO:0005886(plasma membrane);GO:0005887(integral component of plasma membrane);GO:0005913(cell-cell adherens junction);GO:0005918(septate junction);GO:0005920(smooth septate junction);GO:0007155(cell adhesion);GO:0007156(homophilic cell adhesion via plasma membrane adhesion molecules);GO:0007157(heterophilic cell-cell…	NA	NA	NA	fasciclin 3, isoform D [Drosophila melanogaster]	5' UTR	-434	0	-2.18	down	1.15049	0.202252	0.392155	0.675486	up	no	16.0862	16.176	15.2035	12.8386
chr2L	18391256	18391316	61	FBgn0000636	FBtr0340580	71154	Fas3	GO:0005102(signaling receptor binding);GO:0005737(cytoplasm);GO:0005829(cytosol);GO:0005886(plasma membrane);GO:0005887(integral component of plasma membrane);GO:0005913(cell-cell adherens junction);GO:0005918(septate junction);GO:0005920(smooth septate junction);GO:0007155(cell adhesion);GO:0007156(homophilic cell adhesion via plasma membrane adhesion molecules);GO:0007157(heterophilic cell-cell…	NA	NA	NA	fasciclin 3, isoform D [Drosophila melanogaster]	Exon (FBtr0081051/FBgn0000636, exon 6 of 8)	-3.66	6.60693e-05	-0.852	down	1.15049	0.202252	0.392155	0.675486	up	no	16.0862	16.176	15.2035	12.8386
chr2L	18392076	18392962	887	FBgn0000636	FBtr0340580	71974	Fas3	GO:0005102(signaling receptor binding);GO:0005737(cytoplasm);GO:0005829(cytosol);GO:0005886(plasma membrane);GO:0005887(integral component of plasma membrane);GO:0005913(cell-cell adherens junction);GO:0005918(septate junction);GO:0005920(smooth septate junction);GO:0007155(cell adhesion);GO:0007156(homophilic cell adhesion via plasma membrane adhesion molecules);GO:0007157(heterophilic cell-cell…	NA	NA	NA	fasciclin 3, isoform D [Drosophila melanogaster]	3' UTR	-2.08	0.00338844	-0.155	down	1.15049	0.202252	0.392155	0.675486	up	no	16.0862	16.176	15.2035	12.8386
chr2L	18400994	18401232	239	FBgn0265679	FBtr0340583	532	lncRNA:CR44486	NA	NA	NA	NA		Exon (FBtr0340583/FBgn0265679, exon 2 of 2)	-0.921	0.0707946	0.552	up	1.46052	0.546483	0.137172	0.387682	up	no	3.7916	3.5011	2.69638	2.29684
chr2L	18433749	18433922	174	FBgn0265681	FBtr0340585	290	lncRNA:CR44488	NA	NA	NA	NA		Exon (FBtr0340585/FBgn0265681, exon 1 of 1)	-0.367	0.368129	-2.32	down	-inf	-inf	1	1	down	no	0	0	0.081199	0.166487
chr2L	18485417	18485987	571	FBgn0032682	FBtr0300674	0	grnd	GO:0005031(tumor necrosis factor-activated receptor activity);GO:0005515(protein binding);GO:0005886(plasma membrane);GO:0016020(membrane);GO:0016021(integral component of membrane);GO:0016324(apical plasma membrane);GO:0033209(tumor necrosis factor-mediated signaling pathway);GO:0046330(positive regulation of JNK cascade);GO:2001235(positive regulation of apoptotic signaling pathway);GO:2001235(…	NA	NA	NA	protein grindelwald [Drosophila erecta]	5' UTR	-297	1e-298	-3.27	down	1.31244	0.392252	0.112922	0.347293	up	no	13.264	14.2111	12.3227	8.61161
chr2L	18590981	18591280	300	FBgn0032688	FBtr0081070	90	CG15160	GO:0000790(nuclear chromatin);GO:0000993(RNA polymerase II complex binding);GO:0003674(molecular_function);GO:0016591(RNA polymerase II, holoenzyme);GO:0031124(mRNA 3'-end processing);GO:0031124(mRNA 3'-end processing)	NA	NA	NA	uncharacterized protein Dmel_CG15160, isoform A [Drosophila melanogaster]	5' UTR	-7.78	3.46737e-09	-0.995	down	1.22936	0.297906	0.25595	0.542533	up	no	4.89201	4.95932	4.56618	3.4472
chr2L	18609371	18609520	150	FBgn0032690	FBtr0081072	2539	CG10333	GO:0000375(RNA splicing, via transesterification reactions);GO:0000398(mRNA splicing, via spliceosome);GO:0003676(nucleic acid binding);GO:0004004(ATP-dependent RNA helicase activity);GO:0005524(ATP binding);GO:0005682(U5 snRNP);GO:0005730(nucleolus);GO:0005737(cytoplasm);GO:0010501(RNA secondary structure unwinding);GO:0016787(hydrolase activity);GO:0050688(regulation of defense response to viru…	03040(Spliceosome - Drosophila melanogaster (fruit fly))	K12858	EC:3.6.4.13	GM01081p [Drosophila melanogaster]	3' UTR	-1.93	0.00501187	0.811	up	0.902584	-0.147867	0.387389	0.672229	down	no	7.27102	7.7338	9.14316	7.48113
chr2L	18617256	18660427	43172	FBgn0032693	FBtr0081077	0	Cyp310a1	GO:0004497(monooxygenase activity);GO:0005506(iron ion binding);GO:0005783(endoplasmic reticulum);GO:0005789(endoplasmic reticulum membrane);GO:0016020(membrane);GO:0016491(oxidoreductase activity);GO:0016705(oxidoreductase activity, acting on paired donors, with incorporation or reduction of molecular oxygen);GO:0020037(heme binding);GO:0031090(organelle membrane);GO:0043231(intracellular membra…	NA	NA	NA	Cyp310a1 [Drosophila melanogaster]	5' UTR	-434	0	-4.24	down	2.01959	1.01406	0.000416084	0.00547111	up	yes	5.58833	5.06319	2.90386	2.37025
chr2L	18666770	18667039	270	FBgn0086200	FBtr0343809	1638	CR42490	NA	NA	NA	NA	SD02507p [Drosophila melanogaster]	3' UTR	-1.35	0.0218776	-0.548	down	0.449721	-1.1529	0.000728519	0.00866417	down	yes	0.900347	0.80146	2.19356	1.59058
chr2L	18698392	18698571	180	FBgn0032700	FBtr0343108	2728	CG10338	NA	NA	NA	NA	uncharacterized protein Dmel_CG10338, isoform A [Drosophila melanogaster]	3' UTR	-4.35	1.23027e-05	-0.826	down	0.952105	-0.0708069	0.636649	0.84137	down	no	5.92401	6.02621	6.07733	6.47404
chr2L	18700407	18700645	239	FBgn0032701	FBtr0081097	1693	CG10341	GO:0000493(box H/ACA snoRNP assembly);GO:0001522(pseudouridine synthesis);GO:0003723(RNA binding);GO:0005634(nucleus);GO:0005732(small nucleolar ribonucleoprotein complex);GO:0006364(rRNA processing);GO:0042254(ribosome biogenesis);GO:0042254(ribosome biogenesis)	NA	K14763	NA	uncharacterized protein Dmel_CG10341, isoform A [Drosophila melanogaster]	3' UTR	-1.64	0.0104713	-0.544	down	1.12073	0.164438	0.634055	0.839858	up	no	4.31186	4.14959	4.38291	3.16704
chr2L	18740538	18740807	270	FBgn0032709	FBtr0081101	180	CG15167	NA	NA	NA	NA	FI01136p, partial [Drosophila melanogaster]	3' UTR	-0.784	0.103992	-0.193	down	3.77481	1.9164	1.98335e-11	1.30783e-09	up	yes	21.7237	23.6593	5.9848	6.0378
chr2L	18845184	18853289	8106	FBgn0032719	FBtr0081110	0	CG17321	GO:0016020(membrane);GO:0016021(integral component of membrane);GO:0016021(integral component of membrane)	NA	NA	NA	uncharacterized protein Dmel_CG17321, isoform A [Drosophila melanogaster]	5' UTR	-18.9	1.58489e-20	-0.736	down	1.07661	0.1065	0.766723	0.907236	up	no	6.69425	6.80103	7.31155	5.22339
chr2L	18971766	18972004	239	FBgn0032728	FBtr0081133	2738	Tango6	GO:0005737(cytoplasm);GO:0005794(Golgi apparatus);GO:0005829(cytosol);GO:0007030(Golgi organization);GO:0009306(protein secretion)	NA	NA	NA	transport and golgi organization 6 [Drosophila melanogaster]	3' UTR	-2.16	0.00275423	-0.562	down	0.859127	-0.219056	0.29908	0.59001	down	no	3.15203	2.78798	3.61213	3.30187
chr2L	18988187	18988331	145	FBgn0032732	FBtr0081135	480	CG15168	GO:0005769(early endosome);GO:0005794(Golgi apparatus);GO:0005886(plasma membrane);GO:0016020(membrane);GO:0016021(integral component of membrane);GO:0022890(inorganic cation transmembrane transporter activity);GO:0072546(ER membrane protein complex);GO:0098655(cation transmembrane transport)	NA	NA	NA	uncharacterized protein Dmel_CG15168 [Drosophila melanogaster]	3' UTR	-8.31	9.77237e-10	0.661	up	1.04974	0.0700355	0.889661	0.960393	up	no	33.8768	34.6643	31.9526	33.3407
chr2L	19002236	19002504	269	FBgn0051792	FBtr0321311	4788	CG31792	GO:0000166(nucleotide binding);GO:0005524(ATP binding);GO:0005887(integral component of plasma membrane);GO:0016020(membrane);GO:0016021(integral component of membrane);GO:0016787(hydrolase activity);GO:0016887(ATPase activity);GO:0042626(ATPase activity, coupled to transmembrane movement of substances);GO:0055085(transmembrane transport);GO:0055085(transmembrane transport)	02010(ABC transporters - Drosophila melanogaster (fruit fly));02010(ABC transporters - Drosophila melanogaster (fruit fly))	K05673	NA	uncharacterized protein Dmel_CG31792, isoform B [Drosophila melanogaster]	3' UTR	-0.672	0.14388	0.498	up	0.931915	-0.101729	0.664081	0.85796	down	no	0.636457	0.757714	0.757921	0.738106
chr2L	19005337	19005427	91	FBgn0051793	FBtr0081138	1970	CG31793	GO:0000166(nucleotide binding);GO:0005524(ATP binding);GO:0005887(integral component of plasma membrane);GO:0016020(membrane);GO:0016021(integral component of membrane);GO:0016787(hydrolase activity);GO:0016887(ATPase activity);GO:0042626(ATPase activity, coupled to transmembrane movement of substances);GO:0055085(transmembrane transport);GO:0055085(transmembrane transport)	00230(Purine metabolism - Drosophila melanogaster (fruit fly));01100(Metabolic pathways - Drosophila melanogaster (fruit fly));01100(Metabolic pathways - Drosophila melanogaster (fruit fly))	K01509	EC:3.6.1.3	uncharacterized protein Dmel_CG31793, isoform A [Drosophila melanogaster]	Exon (FBtr0081138/FBgn0051793, exon 4 of 6)	-1	0.0562341	0.674	up	0.956091	-0.0647799	0.659027	0.855162	down	no	4.21664	4.69491	3.77595	5.54488
chr2L	19007042	19007191	150	FBgn0051793	FBtr0081138	3675	CG31793	GO:0000166(nucleotide binding);GO:0005524(ATP binding);GO:0005887(integral component of plasma membrane);GO:0016020(membrane);GO:0016021(integral component of membrane);GO:0016787(hydrolase activity);GO:0016887(ATPase activity);GO:0042626(ATPase activity, coupled to transmembrane movement of substances);GO:0055085(transmembrane transport);GO:0055085(transmembrane transport)	00230(Purine metabolism - Drosophila melanogaster (fruit fly));01100(Metabolic pathways - Drosophila melanogaster (fruit fly));01100(Metabolic pathways - Drosophila melanogaster (fruit fly))	K01509	EC:3.6.1.3	uncharacterized protein Dmel_CG31793, isoform A [Drosophila melanogaster]	Exon (FBtr0081138/FBgn0051793, exon 5 of 6)	-4.47	9.33254e-06	1.09	up	0.956091	-0.0647799	0.659027	0.855162	down	no	4.21664	4.69491	3.77595	5.54488
chr2L	19011329	19011532	204	FBgn0028569	FBtr0081139	463	robl37BC	GO:0005868(cytoplasmic dynein complex);GO:0007018(microtubule-based movement);GO:0016787(hydrolase activity);GO:0016887(ATPase activity);GO:0030286(dynein complex);GO:0036157(outer dynein arm);GO:0042623(ATPase activity, coupled);GO:0045505(dynein intermediate chain binding)	NA	K10419	NA	IP01983p, partial [Drosophila melanogaster]	3' UTR	-2.33	0.0018197	-0.345	down	0.563942	-0.826382	0.00176337	0.0176818	down	no	16.8983	15.6989	22.0254	35.7771
chr2L	19034773	19034892	120	FBgn0086442	FBtr0081142	329	mib2	GO:0000209(protein polyubiquitination);GO:0004842(ubiquitin-protein transferase activity);GO:0005515(protein binding);GO:0005737(cytoplasm);GO:0007520(myoblast fusion);GO:0008270(zinc ion binding);GO:0016567(protein ubiquitination);GO:0030018(Z disc);GO:0031430(M band);GO:0032033(myosin II light chain binding);GO:0032038(myosin II heavy chain binding);GO:0046716(muscle cell cellular homeostasis);…	NA	K10645	EC:2.3.2.27	mind bomb 2, isoform A [Drosophila melanogaster]	5' UTR	-39.5	3.16228e-41	-1.19	down	0.899963	-0.152063	0.31123	0.602644	down	no	40.6481	42.2354	47.1501	44.9465
chr2L	19053474	19053681	208	FBgn0261396	FBtr0302289	1684	Rpn3	GO:0000502(proteasome complex);GO:0005654(nucleoplasm);GO:0005829(cytosol);GO:0005838(proteasome regulatory particle);GO:0006511(ubiquitin-dependent protein catabolic process);GO:0007623(circadian rhythm);GO:0008063(Toll signaling pathway);GO:0008270(zinc ion binding);GO:0008541(proteasome regulatory particle, lid subcomplex);GO:0030234(enzyme regulator activity);GO:0042176(regulation of protein …	03050(Proteasome - Drosophila melanogaster (fruit fly));03050(Proteasome - Drosophila melanogaster (fruit fly))	K03033	NA	regulatory particle non-ATPase 3, isoform A [Drosophila melanogaster]	3' UTR	-5.46	8.51138e-07	0.333	up	0.732709	-0.448687	0.0103778	0.0693243	down	no	70.6541	71.4426	94.0418	99.8914
chr2L	19065242	19069673	4432	FBgn0032751	FBtr0081151	313	CG17343	NA	NA	NA	NA	uncharacterized protein LOC6549379 [Drosophila erecta]	5' UTR	-1.3	0.025704	-0.373	down	0.591335	-0.757953	0.0763838	0.273539	down	no	2.24873	1.35697	2.03085	4.06671
chr2L	19145842	19165948	20107	FBgn0010300	FBtr0081159	0	brat	GO:0000209(protein polyubiquitination);GO:0003730(mRNA 3'-UTR binding);GO:0005515(protein binding);GO:0005622(intracellular);GO:0005737(cytoplasm);GO:0005829(cytosol);GO:0005938(cell cortex);GO:0006417(regulation of translation);GO:0007400(neuroblast fate determination);GO:0007402(ganglion mother cell fate determination);GO:0007405(neuroblast proliferation);GO:0007406(negative regulation of neuro…	NA	K11997	NA	LD16270p, partial [Drosophila melanogaster]	5' UTR	-49.9	1e-51	-2.78	down	1.14633	0.19702	0.38644	0.671456	up	no	5.38849	5.38281	4.67345	4.7229
chr2L	19190342	19205974	15633	FBgn0015380	FBtr0081195	0	drl	GO:0000166(nucleotide binding);GO:0004672(protein kinase activity);GO:0005524(ATP binding);GO:0005886(plasma membrane);GO:0005887(integral component of plasma membrane);GO:0006468(protein phosphorylation);GO:0007165(signal transduction);GO:0007169(transmembrane receptor protein tyrosine kinase signaling pathway);GO:0007275(multicellular organism development);GO:0007399(nervous system development)…	04310(Wnt signaling pathway - Drosophila melanogaster (fruit fly));04310(Wnt signaling pathway - Drosophila melanogaster (fruit fly))	K05128	EC:2.7.10.1	derailed, isoform B [Drosophila melanogaster]	5' UTR	-48.2	5.01187e-50	-2.34	down	1.15571	0.208782	0.464359	0.730384	up	no	4.53676	5.16251	4.34873	4.04373
chr2L	19426342	19426581	240	FBgn0032779	FBtr0081204	0	CG16771	GO:0003824(catalytic activity);GO:0004035(alkaline phosphatase activity);GO:0009986(cell surface);GO:0016020(membrane);GO:0016021(integral component of membrane);GO:0016311(dephosphorylation);GO:0016787(hydrolase activity);GO:0016791(phosphatase activity);GO:0016791(phosphatase activity)	00730(Thiamine metabolism - Drosophila melanogaster (fruit fly));00790(Folate biosynthesis - Drosophila melanogaster (fruit fly));01100(Metabolic pathways - Drosophila melanogaster (fruit fly));01100(Metabolic pathways - Drosophila melanogaster (fruit fly))	K01077	EC:3.1.3.1	uncharacterized protein Dmel_CG16771, isoform A [Drosophila melanogaster]	5' UTR	-4.92	3.16228e-06	-1.28	down	0.689547	-0.536278	0.0106122	0.0705204	down	no	4.08772	4.1477	5.7361	6.20713
chr2L	19426463	19426582	120	FBgn0032779	FBtr0302938	2413	CG16771	GO:0003824(catalytic activity);GO:0004035(alkaline phosphatase activity);GO:0009986(cell surface);GO:0016020(membrane);GO:0016021(integral component of membrane);GO:0016311(dephosphorylation);GO:0016787(hydrolase activity);GO:0016791(phosphatase activity);GO:0016791(phosphatase activity)	00730(Thiamine metabolism - Drosophila melanogaster (fruit fly));00790(Folate biosynthesis - Drosophila melanogaster (fruit fly));01100(Metabolic pathways - Drosophila melanogaster (fruit fly));01100(Metabolic pathways - Drosophila melanogaster (fruit fly))	K01077	EC:3.1.3.1	uncharacterized protein Dmel_CG16771, isoform A [Drosophila melanogaster]	5' UTR	-2.67	0.000758578	-1.13	down	0.689547	-0.536278	0.0106122	0.0705204	down	no	4.08772	4.1477	5.7361	6.20713
chr2L	19441959	19442226	268	FBgn0003346	FBtr0081234	0	RanGAP	GO:0003723(RNA binding);GO:0005096(GTPase activator activity);GO:0005515(protein binding);GO:0005737(cytoplasm);GO:0006611(protein export from nucleus);GO:0006913(nucleocytoplasmic transport);GO:0007165(signal transduction);GO:0043547(positive regulation of GTPase activity);GO:0045132(meiotic chromosome segregation);GO:0048471(perinuclear region of cytoplasm);GO:0048471(perinuclear region of cyto…	03013(RNA transport - Drosophila melanogaster (fruit fly));03013(RNA transport - Drosophila melanogaster (fruit fly))	K14319	NA	Ran GTPase activating protein, isoform A [Drosophila melanogaster]	5' UTR	-51.5	2.51189e-53	-4.35	down	1.40299	0.488509	0.0276694	0.139923	up	no	12.9257	12.2473	8.80716	9.13518
chr2L	19464386	19464655	270	FBgn0000964	FBtr0301669	119	tj	GO:0000978(RNA polymerase II proximal promoter sequence-specific DNA binding);GO:0000981(DNA-binding transcription factor activity, RNA polymerase II-specific);GO:0001708(cell fate specification);GO:0003677(DNA binding);GO:0003700(DNA-binding transcription factor activity);GO:0005634(nucleus);GO:0006351(transcription, DNA-templated);GO:0006355(regulation of transcription, DNA-templated);GO:000728…	NA	NA	NA	traffic jam, isoform B [Drosophila melanogaster]	5' UTR	-5.21	1.54882e-06	-2.35	down	1.41456	0.500351	0.190996	0.466031	up	no	0.840314	0.823344	0.711586	0.464512
chr2L	19491502	19491650	149	FBgn0032791	FBtr0331324	1240	CG18094	GO:0016787(hydrolase activity);GO:0016787(hydrolase activity)	04146(Peroxisome - Drosophila melanogaster (fruit fly));04146(Peroxisome - Drosophila melanogaster (fruit fly))	K13355	EC:3.6.1.-	uncharacterized protein Dmel_CG18094, isoform A [Drosophila melanogaster]	3' UTR	-1.22	0.0316228	0.719	up	1.10401	0.142751	0.72097	0.885015	up	no	3.98806	4.18411	3.875	3.52728
chr2L	19496202	19496590	389	FBgn0002044	FBtr0081244	2951	swm	GO:0003676(nucleic acid binding);GO:0003723(RNA binding);GO:0003729(mRNA binding);GO:0005515(protein binding);GO:0005634(nucleus);GO:0006397(mRNA processing);GO:0007275(multicellular organism development);GO:0010628(positive regulation of gene expression);GO:0045879(negative regulation of smoothened signaling pathway);GO:0046833(positive regulation of RNA export from nucleus);GO:0046872(metal ion…	NA	K13192	NA	second mitotic wave missing, isoform A [Drosophila melanogaster]	Exon (FBtr0081244/FBgn0002044, exon 4 of 6)	-14.5	5.01187e-16	0.64	up	0.914525	-0.128905	0.350758	0.640365	down	no	15.9673	15.7814	17.5631	17.1529
chr2L	19497350	19497499	150	FBgn0002044	FBtr0081244	4099	swm	GO:0003676(nucleic acid binding);GO:0003723(RNA binding);GO:0003729(mRNA binding);GO:0005515(protein binding);GO:0005634(nucleus);GO:0006397(mRNA processing);GO:0007275(multicellular organism development);GO:0010628(positive regulation of gene expression);GO:0045879(negative regulation of smoothened signaling pathway);GO:0046833(positive regulation of RNA export from nucleus);GO:0046872(metal ion…	NA	K13192	NA	second mitotic wave missing, isoform A [Drosophila melanogaster]	3' UTR	-4.13	2.13796e-05	0.533	up	0.914525	-0.128905	0.350758	0.640365	down	no	15.9673	15.7814	17.5631	17.1529
chr2L	19497709	19497978	270	FBgn0002044	FBtr0081244	4458	swm	GO:0003676(nucleic acid binding);GO:0003723(RNA binding);GO:0003729(mRNA binding);GO:0005515(protein binding);GO:0005634(nucleus);GO:0006397(mRNA processing);GO:0007275(multicellular organism development);GO:0010628(positive regulation of gene expression);GO:0045879(negative regulation of smoothened signaling pathway);GO:0046833(positive regulation of RNA export from nucleus);GO:0046872(metal ion…	NA	K13192	NA	second mitotic wave missing, isoform A [Drosophila melanogaster]	3' UTR	-15.3	7.94328e-17	0.682	up	0.914525	-0.128905	0.350758	0.640365	down	no	15.9673	15.7814	17.5631	17.1529
chr2L	19500650	19501070	421	FBgn0040268	FBtr0081246	2482	Top3alpha	GO:0000002(mitochondrial genome maintenance);GO:0000724(double-strand break repair via homologous recombination);GO:0003677(DNA binding);GO:0003916(DNA topoisomerase activity);GO:0003917(DNA topoisomerase type I activity);GO:0005634(nucleus);GO:0005694(chromosome);GO:0005739(mitochondrion);GO:0006265(DNA topological change);GO:0008270(zinc ion binding);GO:0016853(isomerase activity);GO:0042246(ti…	03440(Homologous recombination - Drosophila melanogaster (fruit fly));03460(Fanconi anemia pathway - Drosophila melanogaster (fruit fly))	K03165	EC:5.6.2.1	topoisomerase 3alpha [Drosophila melanogaster]	Exon (FBtr0081246/FBgn0040268, exon 4 of 4)	-2.99	0.000338844	0.793	up	0.966066	-0.0498065	0.731966	0.890554	down	no	1.86294	1.95858	1.9153	2.04045
chr2L	19518824	19521271	2448	FBgn0032798	FBtr0081247	0	CG10132	GO:0005515(protein binding)	NA	NA	NA	uncharacterized protein Dmel_CG10132, isoform A [Drosophila melanogaster]	5' UTR	-5.05	2.29087e-06	-0.61	down	0.76439	-0.38762	0.0697128	0.258009	down	no	3.76979	4.0027	4.15954	6.00869
chr2L	19532746	19532985	240	FBgn0032800	FBtr0081248	6060	CG10137	NA	NA	K16458	NA	uncharacterized protein Dmel_CG10137 [Drosophila melanogaster]	3' UTR	-18.4	5.01187e-20	-2.4	down	0.981567	-0.0268414	0.792773	0.917041	down	no	2.78286	2.76301	2.63639	3.01363
chr2L	19536257	19536466	210	FBgn0053116	FBtr0081249	2778	CG33116	GO:0004307(ethanolaminephosphotransferase activity);GO:0005789(endoplasmic reticulum membrane);GO:0005794(Golgi apparatus);GO:0006646(phosphatidylethanolamine biosynthetic process);GO:0008654(phospholipid biosynthetic process);GO:0016020(membrane);GO:0016021(integral component of membrane);GO:0016740(transferase activity);GO:0016780(phosphotransferase activity, for other substituted phosphate gro…	00440(Phosphonate and phosphinate metabolism - Drosophila melanogaster (fruit fly));00564(Glycerophospholipid metabolism - Drosophila melanogaster (fruit fly));00565(Ether lipid metabolism - Drosophila melanogaster (fruit fly));01100(Metabolic pathways - Drosophila melanogaster (fruit fly))	K00993	EC:2.7.8.1	uncharacterized protein Dmel_CG33116 [Drosophila melanogaster]	3' UTR	-2.94	0.000389045	0.773	up	1.17817	0.236544	0.393776	0.676699	up	no	6.32616	6.40364	5.20625	5.59851
chr2L	19537124	19537363	240	FBgn0053116	FBtr0081249	3645	CG33116	GO:0004307(ethanolaminephosphotransferase activity);GO:0005789(endoplasmic reticulum membrane);GO:0005794(Golgi apparatus);GO:0006646(phosphatidylethanolamine biosynthetic process);GO:0008654(phospholipid biosynthetic process);GO:0016020(membrane);GO:0016021(integral component of membrane);GO:0016740(transferase activity);GO:0016780(phosphotransferase activity, for other substituted phosphate gro…	00440(Phosphonate and phosphinate metabolism - Drosophila melanogaster (fruit fly));00564(Glycerophospholipid metabolism - Drosophila melanogaster (fruit fly));00565(Ether lipid metabolism - Drosophila melanogaster (fruit fly));01100(Metabolic pathways - Drosophila melanogaster (fruit fly))	K00993	EC:2.7.8.1	uncharacterized protein Dmel_CG33116 [Drosophila melanogaster]	3' UTR	-4.81	4.16869e-06	-0.689	down	1.17817	0.236544	0.393776	0.676699	up	no	6.32616	6.40364	5.20625	5.59851
chr2L	19564982	19565158	177	FBgn0032809	FBtr0081256	1052	CG13078	GO:0016020(membrane);GO:0016021(integral component of membrane);GO:0055114(oxidation-reduction process)	NA	NA	NA	uncharacterized protein Dmel_CG13078 [Drosophila melanogaster]	3' UTR	-0.481	0.255859	-1.04	down	0.405189	-1.30333	1	1	down	no	0.161638	0.112484	0.404751	0.271777
chr2L	19585895	19586440	546	FBgn0032814	FBtr0081259	1660	CG10366	GO:0000979(RNA polymerase II core promoter sequence-specific DNA binding);GO:0003676(nucleic acid binding);GO:0003677(DNA binding);GO:0005575(cellular_component);GO:0005634(nucleus);GO:0008150(biological_process);GO:0008270(zinc ion binding);GO:0010468(regulation of gene expression);GO:0035097(histone methyltransferase complex)	NA	NA	NA	GH04589p, partial [Drosophila melanogaster]	3' UTR	-5.4	1e-06	-0.532	down	1.09072	0.12528	0.704354	0.876757	up	no	7.46059	7.46755	7.26317	6.42334
chr2L	19586623	19587391	769	FBgn0000464	FBtr0331242	0	Lar	GO:0004721(phosphoprotein phosphatase activity);GO:0004725(protein tyrosine phosphatase activity);GO:0005001(transmembrane receptor protein tyrosine phosphatase activity);GO:0005515(protein binding);GO:0005925(focal adhesion);GO:0006470(protein dephosphorylation);GO:0007155(cell adhesion);GO:0007283(spermatogenesis);GO:0007399(nervous system development);GO:0007411(axon guidance);GO:0007412(axon …	NA	K05695	EC:3.1.3.48	Leukocyte-antigen-related-like, isoform A [Drosophila melanogaster]	5' UTR	-17.7	2.51189e-19	-1.71	down	1.03139	0.0445923	0.997305	1	up	no	6.00825	6.14724	4.04055	7.74497
chr2L	19587451	19610815	23365	FBgn0000464	FBtr0331239	0	Lar	GO:0004721(phosphoprotein phosphatase activity);GO:0004725(protein tyrosine phosphatase activity);GO:0005001(transmembrane receptor protein tyrosine phosphatase activity);GO:0005515(protein binding);GO:0005925(focal adhesion);GO:0006470(protein dephosphorylation);GO:0007155(cell adhesion);GO:0007283(spermatogenesis);GO:0007399(nervous system development);GO:0007411(axon guidance);GO:0007412(axon …	NA	K05695	EC:3.1.3.48	Leukocyte-antigen-related-like, isoform A [Drosophila melanogaster]	5' UTR	-20.8	1.99526e-22	-2.34	down	1.03139	0.0445923	0.997305	1	up	no	6.00825	6.14724	4.04055	7.74497
chr2L	19610935	19611294	360	FBgn0000464	FBtr0331242	24312	Lar	GO:0004721(phosphoprotein phosphatase activity);GO:0004725(protein tyrosine phosphatase activity);GO:0005001(transmembrane receptor protein tyrosine phosphatase activity);GO:0005515(protein binding);GO:0005925(focal adhesion);GO:0006470(protein dephosphorylation);GO:0007155(cell adhesion);GO:0007283(spermatogenesis);GO:0007399(nervous system development);GO:0007411(axon guidance);GO:0007412(axon …	NA	K05695	EC:3.1.3.48	Leukocyte-antigen-related-like, isoform A [Drosophila melanogaster]	5' UTR	-8.38	8.31764e-10	-2.04	down	1.03139	0.0445923	0.997305	1	up	no	6.00825	6.14724	4.04055	7.74497
chr2L	19606569	19610787	4219	FBgn0000464	FBtr0331239	0	Lar	GO:0004721(phosphoprotein phosphatase activity);GO:0004725(protein tyrosine phosphatase activity);GO:0005001(transmembrane receptor protein tyrosine phosphatase activity);GO:0005515(protein binding);GO:0005925(focal adhesion);GO:0006470(protein dephosphorylation);GO:0007155(cell adhesion);GO:0007283(spermatogenesis);GO:0007399(nervous system development);GO:0007411(axon guidance);GO:0007412(axon …	NA	K05695	EC:3.1.3.48	Leukocyte-antigen-related-like, isoform A [Drosophila melanogaster]	5' UTR	-15.1	1.25893e-16	-2.67	down	1.03139	0.0445923	0.997305	1	up	no	6.00825	6.14724	4.04055	7.74497
chr2L	19610937	19611296	360	FBgn0000464	FBtr0331242	24314	Lar	GO:0004721(phosphoprotein phosphatase activity);GO:0004725(protein tyrosine phosphatase activity);GO:0005001(transmembrane receptor protein tyrosine phosphatase activity);GO:0005515(protein binding);GO:0005925(focal adhesion);GO:0006470(protein dephosphorylation);GO:0007155(cell adhesion);GO:0007283(spermatogenesis);GO:0007399(nervous system development);GO:0007411(axon guidance);GO:0007412(axon …	NA	K05695	EC:3.1.3.48	Leukocyte-antigen-related-like, isoform A [Drosophila melanogaster]	5' UTR	-8.31	9.77237e-10	-2.04	down	1.03139	0.0445923	0.997305	1	up	no	6.00825	6.14724	4.04055	7.74497
chr2L	19850047	19850167	121	FBgn0263873	FBtr0329838	53682	sick	GO:0002376(immune system process);GO:0003674(molecular_function);GO:0005515(protein binding);GO:0005524(ATP binding);GO:0005575(cellular_component);GO:0007015(actin filament organization);GO:0007399(nervous system development);GO:0007409(axonogenesis);GO:0022008(neurogenesis);GO:0045087(innate immune response);GO:0050829(defense response to Gram-negative bacterium);GO:0050829(defense response to …	NA	K19483	EC:3.6.4.12	sickie, isoform E [Drosophila melanogaster]	5' UTR	-0.383	0.349945	-2.58	down	1.40631	0.491911	0.0143713	0.0878909	up	no	7.14933	7.09295	5.21218	4.91526
chr2L	19850257	19850346	90	FBgn0263873	FBtr0329838	53892	sick	GO:0002376(immune system process);GO:0003674(molecular_function);GO:0005515(protein binding);GO:0005524(ATP binding);GO:0005575(cellular_component);GO:0007015(actin filament organization);GO:0007399(nervous system development);GO:0007409(axonogenesis);GO:0022008(neurogenesis);GO:0045087(innate immune response);GO:0050829(defense response to Gram-negative bacterium);GO:0050829(defense response to …	NA	K19483	EC:3.6.4.12	sickie, isoform E [Drosophila melanogaster]	5' UTR	-0.649	0.153815	-3.32	down	1.40631	0.491911	0.0143713	0.0878909	up	no	7.14933	7.09295	5.21218	4.91526
chr2L	19856191	19856251	61	FBgn0263873	FBtr0329838	59826	sick	GO:0002376(immune system process);GO:0003674(molecular_function);GO:0005515(protein binding);GO:0005524(ATP binding);GO:0005575(cellular_component);GO:0007015(actin filament organization);GO:0007399(nervous system development);GO:0007409(axonogenesis);GO:0022008(neurogenesis);GO:0045087(innate immune response);GO:0050829(defense response to Gram-negative bacterium);GO:0050829(defense response to …	NA	K19483	EC:3.6.4.12	sickie, isoform E [Drosophila melanogaster]	Exon (FBtr0329842/FBgn0263873, exon 2 of 16)	-0.419	0.310456	-2	down	1.40631	0.491911	0.0143713	0.0878909	up	no	7.14933	7.09295	5.21218	4.91526
chr2L	19866482	19886976	20495	FBgn0263873	FBtr0329838	70117	sick	GO:0002376(immune system process);GO:0003674(molecular_function);GO:0005515(protein binding);GO:0005524(ATP binding);GO:0005575(cellular_component);GO:0007015(actin filament organization);GO:0007399(nervous system development);GO:0007409(axonogenesis);GO:0022008(neurogenesis);GO:0045087(innate immune response);GO:0050829(defense response to Gram-negative bacterium);GO:0050829(defense response to …	NA	K19483	EC:3.6.4.12	sickie, isoform E [Drosophila melanogaster]	5' UTR	-2.06	0.00354813	-2.85	down	1.40631	0.491911	0.0143713	0.0878909	up	no	7.14933	7.09295	5.21218	4.91526
chr2L	19896060	19908772	12713	FBgn0263873	FBtr0329838	99695	sick	GO:0002376(immune system process);GO:0003674(molecular_function);GO:0005515(protein binding);GO:0005524(ATP binding);GO:0005575(cellular_component);GO:0007015(actin filament organization);GO:0007399(nervous system development);GO:0007409(axonogenesis);GO:0022008(neurogenesis);GO:0045087(innate immune response);GO:0050829(defense response to Gram-negative bacterium);GO:0050829(defense response to …	NA	K19483	EC:3.6.4.12	sickie, isoform E [Drosophila melanogaster]	5' UTR	-33.6	2.51189e-35	-2.32	down	1.40631	0.491911	0.0143713	0.0878909	up	no	7.14933	7.09295	5.21218	4.91526
chr2L	19909563	19909743	181	FBgn0263873	FBtr0329838	113198	sick	GO:0002376(immune system process);GO:0003674(molecular_function);GO:0005515(protein binding);GO:0005524(ATP binding);GO:0005575(cellular_component);GO:0007015(actin filament organization);GO:0007399(nervous system development);GO:0007409(axonogenesis);GO:0022008(neurogenesis);GO:0045087(innate immune response);GO:0050829(defense response to Gram-negative bacterium);GO:0050829(defense response to …	NA	K19483	EC:3.6.4.12	sickie, isoform E [Drosophila melanogaster]	Exon (FBtr0329838/FBgn0263873, exon 7 of 16)	-0.333	0.415911	-0.096	down	1.40631	0.491911	0.0143713	0.0878909	up	no	7.14933	7.09295	5.21218	4.91526
chr2L	19918341	19918491	151	FBgn0263873	FBtr0329838	121976	sick	GO:0002376(immune system process);GO:0003674(molecular_function);GO:0005515(protein binding);GO:0005524(ATP binding);GO:0005575(cellular_component);GO:0007015(actin filament organization);GO:0007399(nervous system development);GO:0007409(axonogenesis);GO:0022008(neurogenesis);GO:0045087(innate immune response);GO:0050829(defense response to Gram-negative bacterium);GO:0050829(defense response to …	NA	K19483	EC:3.6.4.12	sickie, isoform E [Drosophila melanogaster]	5' UTR	-2.99	0.000346737	-3.1	down	1.40631	0.491911	0.0143713	0.0878909	up	no	7.14933	7.09295	5.21218	4.91526
chr2L	19935307	19945638	10332	FBgn0263873	FBtr0329838	138942	sick	GO:0002376(immune system process);GO:0003674(molecular_function);GO:0005515(protein binding);GO:0005524(ATP binding);GO:0005575(cellular_component);GO:0007015(actin filament organization);GO:0007399(nervous system development);GO:0007409(axonogenesis);GO:0022008(neurogenesis);GO:0045087(innate immune response);GO:0050829(defense response to Gram-negative bacterium);GO:0050829(defense response to …	NA	K19483	EC:3.6.4.12	sickie, isoform E [Drosophila melanogaster]	5' UTR	-72.8	1e-74	-2.77	down	1.40631	0.491911	0.0143713	0.0878909	up	no	7.14933	7.09295	5.21218	4.91526
chr2L	19963578	19963844	267	FBgn0032835	FBtr0346480	899	CG16772	NA	NA	NA	NA	uncharacterized protein Dmel_CG16772, isoform A [Drosophila melanogaster]	3' UTR	-37	7.94328e-39	0.717	up	1.01931	0.0275952	0.958933	0.987382	up	no	123.619	128.189	127.924	119.114
chr2L	19979574	19979723	150	FBgn0263611	FBtr0309973	745	lncRNA:CR43620	NA	NA	NA	NA		Exon (FBtr0309973/FBgn0263611, exon 2 of 2)	-0.419	0.311172	0.637	up	0.85897	-0.21932	0.49917	0.754876	down	no	1.57134	2.38739	2.5887	2.02
chr2L	20027915	20054169	26255	FBgn0032840	FBtr0081327	0	sNPF	GO:0005184(neuropeptide hormone activity);GO:0005576(extracellular region);GO:0005615(extracellular space);GO:0007218(neuropeptide signaling pathway);GO:0007623(circadian rhythm);GO:0008340(determination of adult lifespan);GO:0008343(adult feeding behavior);GO:0010469(regulation of signaling receptor activity);GO:0010906(regulation of glucose metabolic process);GO:0030424(axon);GO:0030536(larval …	NA	NA	NA	short neuropeptide F precursor [Drosophila melanogaster]	5' UTR	-170	1e-171	-4.57	down	1.07832	0.108791	0.729111	0.889937	up	no	9.59005	9.81232	9.57201	8.42107
chr2L	20054316	20054375	60	FBgn0032840	FBtr0081327	26401	sNPF	GO:0005184(neuropeptide hormone activity);GO:0005576(extracellular region);GO:0005615(extracellular space);GO:0007218(neuropeptide signaling pathway);GO:0007623(circadian rhythm);GO:0008340(determination of adult lifespan);GO:0008343(adult feeding behavior);GO:0010469(regulation of signaling receptor activity);GO:0010906(regulation of glucose metabolic process);GO:0030424(axon);GO:0030536(larval …	NA	NA	NA	short neuropeptide F precursor [Drosophila melanogaster]	Exon (FBtr0081327/FBgn0032840, exon 3 of 5)	-2.51	0.00114815	-2.26	down	1.07832	0.108791	0.729111	0.889937	up	no	9.59005	9.81232	9.57201	8.42107
chr2L	20054465	20054524	60	FBgn0032840	FBtr0081327	26550	sNPF	GO:0005184(neuropeptide hormone activity);GO:0005576(extracellular region);GO:0005615(extracellular space);GO:0007218(neuropeptide signaling pathway);GO:0007623(circadian rhythm);GO:0008340(determination of adult lifespan);GO:0008343(adult feeding behavior);GO:0010469(regulation of signaling receptor activity);GO:0010906(regulation of glucose metabolic process);GO:0030424(axon);GO:0030536(larval …	NA	NA	NA	short neuropeptide F precursor [Drosophila melanogaster]	Exon (FBtr0081327/FBgn0032840, exon 3 of 5)	-1.28	0.0269153	-1.59	down	1.07832	0.108791	0.729111	0.889937	up	no	9.59005	9.81232	9.57201	8.42107
chr2L	20093003	20093152	150	FBgn0032846	FBtr0331615	1568	CG10721	GO:0016491(oxidoreductase activity);GO:0055114(oxidation-reduction process);GO:0055114(oxidation-reduction process)	NA	NA	NA	uncharacterized protein Dmel_CG10721, isoform A [Drosophila melanogaster]	3' UTR	-2.23	0.00234423	-0.62	down	0.467598	-1.09666	3.70053e-06	9.53405e-05	down	yes	4.14333	4.37354	8.5735	9.64057
chr2L	20097994	20098203	210	FBgn0032850	FBtr0331617	413	Kua	GO:0005737(cytoplasm);GO:0008150(biological_process);GO:0016020(membrane);GO:0016021(integral component of membrane);GO:0031625(ubiquitin protein ligase binding);GO:0061630(ubiquitin protein ligase activity);GO:0080132(fatty acid alpha-hydroxylase activity);GO:0080132(fatty acid alpha-hydroxylase activity)	NA	K20656	NA	Kua, isoform A [Drosophila melanogaster]	5' UTR	-18.8	1.99526e-20	-3.52	down	1.13874	0.187436	0.518384	0.769345	up	no	5.36296	5.59852	4.83773	4.78826
chr2L	20248155	20248300	146	FBgn0259996	FBtr0344577	116	lncRNA:CR40341	NA	NA	NA	NA		Exon (FBtr0344577/FBgn0259996, exon 1 of 2)	-1.04	0.0512861	2.81	up	-inf	-inf	1	1	down	no	0	0	0.169034	0.061544
chr2L	20295046	20295454	409	FBgn0040996	FBtr0081351	353	CG12617	GO:0016020(membrane);GO:0016021(integral component of membrane);GO:0016021(integral component of membrane)	NA	NA	NA	GH28333p, partial [Drosophila melanogaster]	3' UTR	-20.8	1.99526e-22	0.413	up	1.01277	0.0183126	0.916957	0.971218	up	no	38.4452	38.9399	36.4627	39.9463
chr2L	20295629	20295804	176	FBgn0040996	FBtr0346419	936	CG12617	GO:0016020(membrane);GO:0016021(integral component of membrane);GO:0016021(integral component of membrane)	NA	NA	NA	GH28333p, partial [Drosophila melanogaster]	3' UTR	-0.772	0.107895	0.868	up	1.01277	0.0183126	0.916957	0.971218	up	no	38.4452	38.9399	36.4627	39.9463
chr2L	20311219	20334103	22885	FBgn0003475	FBtr0307894	0	spir	GO:0003779(actin binding);GO:0005515(protein binding);GO:0005737(cytoplasm);GO:0005856(cytoskeleton);GO:0005886(plasma membrane);GO:0005938(cell cortex);GO:0007015(actin filament organization);GO:0007275(multicellular organism development);GO:0007304(chorion-containing eggshell formation);GO:0007315(pole plasm assembly);GO:0007316(pole plasm RNA localization);GO:0008017(microtubule binding);GO:00…	04320(Dorso-ventral axis formation - Drosophila melanogaster (fruit fly));04320(Dorso-ventral axis formation - Drosophila melanogaster (fruit fly))	K02098	NA	spire, isoform C [Drosophila melanogaster]	5' UTR	-36.1	7.94328e-38	-0.325	down	1.35324	0.436414	0.0551327	0.223416	up	no	36.9716	28.067	22.9366	25.1248
chr2L	20336291	20336470	180	FBgn0003475	FBtr0307894	25072	spir	GO:0003779(actin binding);GO:0005515(protein binding);GO:0005737(cytoplasm);GO:0005856(cytoskeleton);GO:0005886(plasma membrane);GO:0005938(cell cortex);GO:0007015(actin filament organization);GO:0007275(multicellular organism development);GO:0007304(chorion-containing eggshell formation);GO:0007315(pole plasm assembly);GO:0007316(pole plasm RNA localization);GO:0008017(microtubule binding);GO:00…	04320(Dorso-ventral axis formation - Drosophila melanogaster (fruit fly));04320(Dorso-ventral axis formation - Drosophila melanogaster (fruit fly))	K02098	NA	spire, isoform C [Drosophila melanogaster]	Exon (FBtr0307894/FBgn0003475, exon 5 of 8)	-58	6.30957e-60	-0.919	down	1.35324	0.436414	0.0551327	0.223416	up	no	36.9716	28.067	22.9366	25.1248
chr2L	20350644	20350764	121	FBgn0015803	FBtr0336749	210	RtGEF	GO:0005085(guanyl-nucleotide exchange factor activity);GO:0005089(Rho guanyl-nucleotide exchange factor activity);GO:0005515(protein binding);GO:0032947(protein-containing complex scaffold activity);GO:0035023(regulation of Rho protein signal transduction);GO:0035332(positive regulation of hippo signaling);GO:0043547(positive regulation of GTPase activity);GO:0046620(regulation of organ growth);G…	NA	NA	NA	Rho-type guanine nucleotide exchange factor, isoform G [Drosophila melanogaster]	5' UTR	-23	1e-24	-2.22	down	0.928713	-0.106695	0.443109	0.713776	down	no	4.81709	5.18219	5.52642	5.2404
chr2L	20422579	20423027	449	FBgn0032859	FBtr0346418	5522	Arpc2	GO:0000902(cell morphogenesis);GO:0003779(actin binding);GO:0005200(structural constituent of cytoskeleton);GO:0005737(cytoplasm);GO:0005856(cytoskeleton);GO:0005885(Arp2/3 protein complex);GO:0008360(regulation of cell shape);GO:0015629(actin cytoskeleton);GO:0030031(cell projection assembly);GO:0030041(actin filament polymerization);GO:0030833(regulation of actin filament polymerization);GO:003…	04144(Endocytosis - Drosophila melanogaster (fruit fly));04144(Endocytosis - Drosophila melanogaster (fruit fly))	K05758	NA	Actin-related protein 2/3 complex, subunit 2, isoform A [Drosophila melanogaster]	3' UTR	-36.3	3.98107e-38	-0.769	down	1.1021	0.140257	0.575745	0.804208	up	no	34.4167	34.7037	32.7469	29.97
chr2L	20426199	20427216	1018	FBgn0263355	FBtr0308895	0	CG31688	GO:0003674(molecular_function);GO:0005575(cellular_component);GO:0008150(biological_process);GO:0008150(biological_process)	NA	NA	NA	uncharacterized protein Dmel_CG31688, isoform F [Drosophila melanogaster]	5' UTR	-57.8	1e-59	-3.37	down	1.24283	0.313633	0.169161	0.435316	up	no	4.76577	4.95964	3.72199	4.1032
chr2L	20429067	20432667	3601	FBgn0263355	FBtr0308895	2868	CG31688	GO:0003674(molecular_function);GO:0005575(cellular_component);GO:0008150(biological_process);GO:0008150(biological_process)	NA	NA	NA	uncharacterized protein Dmel_CG31688, isoform F [Drosophila melanogaster]	5' UTR	-76.2	3.16228e-78	-1.78	down	1.24283	0.313633	0.169161	0.435316	up	no	4.76577	4.95964	3.72199	4.1032
chr2L	20460952	20461610	659	FBgn0032863	FBtr0332969	1610	Cdc23	GO:0005515(protein binding);GO:0005680(anaphase-promoting complex);GO:0007113(endomitotic cell cycle);GO:0016567(protein ubiquitination);GO:0030071(regulation of mitotic metaphase/anaphase transition);GO:0045842(positive regulation of mitotic metaphase/anaphase transition);GO:0051301(cell division);GO:0061630(ubiquitin protein ligase activity);GO:0061630(ubiquitin protein ligase activity)	04120(Ubiquitin mediated proteolysis - Drosophila melanogaster (fruit fly));04120(Ubiquitin mediated proteolysis - Drosophila melanogaster (fruit fly))	K03355	NA	RE62467p, partial [Drosophila melanogaster]	3' UTR	-0.807	0.0977237	0.122	up	1.11292	0.15435	0.61401	0.828853	up	no	6.53285	6.84097	5.96292	6.05395
chr2L	20562336	20562483	148	FBgn0263533	FBtr0309623	38	mir-4973	NA	NA	NA	NA		Exon (FBtr0345743/FBgn0266886, exon 1 of 2)	-0.961	0.0630957	-4.7	down	1	0	1	1	no	no	0	0	0	0
chr2L	20642040	20642216	177	FBgn0261058	FBtr0336822	1123	Sfp38D	GO:0003674(molecular_function);GO:0005615(extracellular space);GO:0032504(multicellular organism reproduction);GO:0032504(multicellular organism reproduction)	NA	NA	NA	MIP06863p, partial [Drosophila melanogaster]	3' UTR	-0.363	0.374973	0.485	up	1.68598	0.753587	0.00679392	0.050108	up	no	7.07232	8.66537	4.82799	4.50646
chr2L	20645822	20646791	970	FBgn0032870	FBtr0081384	0	CG2608	GO:0003676(nucleic acid binding)	NA	NA	NA	uncharacterized protein Dmel_CG2608 [Drosophila melanogaster]	5' UTR	-4.74	4.7863e-06	0.299	up	1.17883	0.237351	0.389825	0.673821	up	no	11.4912	10.4779	9.90317	8.73326
chr2L	20647533	20647652	120	FBgn0259936	FBtr0081385	0	Uhg3	NA	NA	NA	NA		Exon (FBtr0081385/FBgn0259936, exon 1 of 4)	-3.46	0.000107152	-0.988	down	0.877444	-0.188621	0.464211	0.730384	down	no	4.1257	4.60713	5.50083	4.45175
chr2L	20647950	20648394	445	FBgn0082936	FBtr0113558	0	snoRNA:Me28S-C2645c	NA	NA	NA	NA		Exon (FBtr0081385/FBgn0259936, exon 2 of 4)	-4.99	2.63027e-06	-0.786	down	1.07975	0.110691	1	1	up	no	1.96632	1.16225	2.54212	0.35539
chr2L	20659008	20659128	121	FBgn0032873	FBtr0081388	2582	CG2614	GO:0003674(molecular_function);GO:0003824(catalytic activity);GO:0005575(cellular_component);GO:0008150(biological_process);GO:0008152(metabolic process);GO:0008168(methyltransferase activity);GO:0016740(transferase activity);GO:0032259(methylation);GO:0032259(methylation)	NA	NA	NA	uncharacterized protein Dmel_CG2614, isoform A [Drosophila melanogaster]	3' UTR	-2.23	0.00229087	1.12	up	0.945968	-0.080136	0.643895	0.845826	down	no	3.30721	3.52903	3.5203	3.70641
chr2L	20722289	20722347	59	FBgn0266844	FBtr0345572	375	lncRNA:CR45306	NA	NA	NA	NA		Exon (FBtr0345572/FBgn0266844, exon 1 of 1)	-0.302	0.464515	-2.32	down	0.519577	-0.944591	1	1	down	no	0.028825	0.124261	0.06684	0.227796
chr2L	20740096	20740186	91	FBgn0262743	FBtr0305585	5185	Fs(2)Ket	GO:0000060(obsolete protein import into nucleus, translocation);GO:0000278(mitotic cell cycle);GO:0005515(protein binding);GO:0005622(intracellular);GO:0005623(cell);GO:0005635(nuclear envelope);GO:0005643(nuclear pore);GO:0005654(nucleoplasm);GO:0005737(cytoplasm);GO:0006606(protein import into nucleus);GO:0006607(NLS-bearing protein import into nucleus);GO:0006610(ribosomal protein import into …	03013(RNA transport - Drosophila melanogaster (fruit fly));03013(RNA transport - Drosophila melanogaster (fruit fly))	K14293	NA	female sterile (2) ketel, isoform A [Drosophila melanogaster]	3' UTR	-2.38	0.00154882	-0.434	down	0.984088	-0.0231411	0.770815	0.908205	down	no	18.3455	18.2563	21.1436	16.05
chr2L	20752476	20752922	447	FBgn0032882	FBtr0081409	0	Ns4	GO:0003924(GTPase activity);GO:0005525(GTP binding);GO:0042254(ribosome biogenesis)	NA	NA	NA	nucleostemin 4 [Drosophila melanogaster]	5' UTR	-4.7	5.24807e-06	0.396	up	1.41547	0.501286	0.0214351	0.116394	up	no	16.7591	16.7135	12.4638	11.1839
chr2L	20758144	20758624	481	FBgn0011202	FBtr0081410	0	dia	GO:0000281(mitotic cytokinesis);GO:0000915(actomyosin contractile ring assembly);GO:0003383(apical constriction);GO:0003779(actin binding);GO:0005515(protein binding);GO:0005546(phosphatidylinositol-4,5-bisphosphate binding);GO:0005737(cytoplasm);GO:0005856(cytoskeleton);GO:0005884(actin filament);GO:0005912(adherens junction);GO:0005938(cell cortex);GO:0007015(actin filament organization);GO:000…	04391(Hippo signaling pathway - fly - Drosophila melanogaster (fruit fly));04391(Hippo signaling pathway - fly - Drosophila melanogaster (fruit fly))	K16688	NA	diaphanous, isoform C [Drosophila melanogaster]	5' UTR	-65.8	1e-67	-2.57	down	0.971082	-0.0423354	0.686733	0.868698	down	no	5.07327	5.30915	5.47251	5.21909
chr2L	20770731	20771089	359	FBgn0000251	FBtr0081412	0	cad	GO:0000977(RNA polymerase II regulatory region sequence-specific DNA binding);GO:0002807(positive regulation of antimicrobial peptide biosynthetic process);GO:0003677(DNA binding);GO:0003700(DNA-binding transcription factor activity);GO:0005634(nucleus);GO:0005737(cytoplasm);GO:0006351(transcription, DNA-templated);GO:0006355(regulation of transcription, DNA-templated);GO:0006357(regulation of tr…	NA	K09312	NA	caudal, isoform A [Drosophila melanogaster]	5' UTR	-255	1e-257	-2.8	down	1.37577	0.460236	0.0690334	0.256636	up	no	20.9538	20.4051	18.7813	11.2811
[truncated: 8,574 more rows]

## Sheet: Mettl14_VS_yw_diffPeak_diffGene
PEAK INFO													m6A regulation INFO					gene regulation INFO
[truncated: 7,941 more rows]

## Sheet: Hakai_VS_yw_diffPeak_diffGene
PEAK INFO													m6A regulation INFO					gene regulation INFO
[truncated: 7,459 more rows]
