# Supplementary material for: Role of Hakai in m6A modification pathway in Drosophila
Source: Nat Commun. 2021 Apr 12;12:2159. doi: 10.1038/s41467-021-22424-5 (PMC8041851; doi:10.1038/s41467-021-22424-5)
Supplement: Supplementary file 8 — Supplementary Data 6 [file 41467_2021_22424_MOESM8_ESM.xlsx]

## Sheet: Mettl3_VS_yw A3SS
ID	GeneID	geneSymbol	chr	strand	longExonStart_0base	longExonEnd	shortES	shortEE	flankingES	flankingEE	ID	IJC_SAMPLE_1	SJC_SAMPLE_1	IJC_SAMPLE_2	SJC_SAMPLE_2	IncFormLen	SkipFormLen	PValue	FDR	IncLevel1	IncLevel2	IncLevelDifference
1	"FBgn0000405"	"CycB"	chr2R	-	22804659	22805564	22804659	22805558	22805666	22805875	1	116,107	2,11	149,203	12,20	154	149	0.146253	0.399316	0.982,0.904	0.923,0.908	0.028
4	"FBgn0263219"	"Dscam4"	chr3L	+	8275986	8276502	8276004	8276502	8275504	8275667	4	14,0	9,13	2,3	19,15	166	149	0.363019	0.709049	0.583,0.0	0.086,0.152	0.172
5	"FBgn0263219"	"Dscam4"	chr3L	+	8280259	8280409	8280328	8280409	8279893	8279966	5	35,33	17,13	14,22	15,21	217	149	0.0116941	0.0703365	0.586,0.635	0.391,0.418	0.206
6	"FBgn0263219"	"Dscam4"	chr3L	+	8280743	8281147	8280759	8281147	8280519	8280688	6	14,38	38,53	22,18	61,44	164	149	0.233496	0.551384	0.251,0.394	0.247,0.271	0.064
7	"FBgn0029147"	"NtR"	chr2R	+	22128693	22128881	22128714	22128881	22128472	22128625	7	74,61	2,2	124,224	5,10	169	149	0.239538	0.557287	0.97,0.964	0.956,0.952	0.013
10	"FBgn0036678"	"CG11905"	chr3L	-	16929021	16929710	16929021	16929707	16933292	16933360	10	0,0	0,3	0,2	0,0	151	149	1	1	NA,0.0	NA,1.0	-1
11	"FBgn0030164"	"CG1889"	chrX	+	9965818	9966397	9965836	9966397	9965585	9965770	11	46,20	81,63	22,26	41,67	166	149	0.923458	1	0.338,0.222	0.325,0.258	-0.011
13	"FBgn0020381"	"Dredd"	chrX	-	634545	635308	634545	635289	635393	635545	13	39,7	88,98	12,32	85,127	167	149	0.904563	1	0.283,0.06	0.112,0.184	0.023
16	"FBgn0262527"	"nsl1"	chr3R	+	15798720	15799036	15798723	15799036	15798086	15798410	16	0,0	1,0	6,3	0,2	151	149	1	1	0.0,NA	1.0,0.597	-0.798
17	"FBgn0262527"	"nsl1"	chr3R	+	15798720	15799036	15798723	15799036	15798086	15798467	17	5,2	7,8	9,6	0,2	151	149	3.07141e-05	0.000581578	0.413,0.198	1.0,0.747	-0.568
18	"FBgn0262527"	"nsl1"	chr3R	+	15798720	15799036	15798723	15799036	15798086	15798477	18	37,29	8,9	18,25	9,12	151	149	0.0975614	0.303211	0.82,0.761	0.664,0.673	0.122
19	"FBgn0010602"	"lwr"	chr2L	-	541392	542350	541392	542346	542429	542580	19	848,844	28,17	652,802	16,26	152	149	0.761997	1	0.967,0.98	0.976,0.968	0.002
20	"FBgn0040859"	"lncRNA:CR32658"	chrX	+	12091569	12091742	12091579	12091742	12091263	12091518	20	5708,5516	525,499	4034,3662	384,360	158	149	0.612626	0.941454	0.911,0.912	0.908,0.906	0.004
22	"FBgn0262519"	"Mi-2"	chr3L	-	19888231	19888478	19888231	19888475	19888537	19888614	22	18,41	133,125	24,23	113,123	151	149	0.658625	0.980982	0.118,0.245	0.173,0.156	0.017
23	"FBgn0011290"	"Taf12"	chr3R	-	11678943	11679398	11678943	11679184	11679566	11679690	23	80,43	869,807	35,48	672,457	298	149	0.953132	1	0.044,0.026	0.025,0.05	-0.003
24	"FBgn0000404"	"CycA"	chr3L	-	11832052	11832246	11832052	11832243	11832873	11833578	24	96,121	31,33	110,123	23,30	151	149	0.25015	0.572356	0.753,0.783	0.825,0.802	-0.045
26	"FBgn0003742"	"tra2"	chr2R	-	14603983	14604128	14603983	14604123	14604196	14604337	26	80,61	96,110	54,68	60,61	153	149	0.0662692	0.236099	0.448,0.351	0.467,0.521	-0.095
27	"FBgn0003742"	"tra2"	chr2R	-	14603983	14604138	14603983	14604123	14604196	14604337	27	4,1	96,110	0,0	60,61	163	149	0.801235	1	0.037,0.008	0.0,0.0	0.022
28	"FBgn0003742"	"tra2"	chr2R	-	14603983	14604138	14603983	14604128	14604196	14604337	28	0,1	76,61	0,0	54,68	158	149	1	1	0.0,0.015	0.0,0.0	0.007
29	"FBgn0001089"	"Gal"	chr2L	-	6005903	6006067	6005903	6006061	6006566	6006827	29	92,119	0,0	77,216	0,1	154	149	1	1	1.0,1.0	1.0,0.995	0.002
30	"FBgn0003654"	"sw"	chrX	-	20230440	20230596	20230440	20230593	20232116	20232164	30	114,115	110,119	93,93	85,63	151	149	0.196333	0.486079	0.506,0.488	0.519,0.593	-0.059
31	"FBgn0003654"	"sw"	chrX	-	20230440	20230617	20230440	20230593	20232116	20232164	31	17,10	110,119	2,2	85,63	172	149	0.0003727	0.00463	0.118,0.068	0.02,0.027	0.07
32	"FBgn0003654"	"sw"	chrX	-	20230440	20230617	20230440	20230596	20232116	20232164	32	17,10	114,115	2,2	93,93	169	149	4.76333e-05	0.000839743	0.116,0.071	0.019,0.019	0.074
35	"FBgn0003654"	"sw"	chrX	-	20230440	20230617	20230440	20230596	20233422	20233443	35	122,31	4,0	84,90	7,3	169	149	0.0936772	0.293369	0.964,1.0	0.914,0.964	0.043
36	"FBgn0003654"	"sw"	chrX	-	20234327	20234390	20234327	20234360	20234774	20234902	36	1,2	4,0	1,0	2,4	178	149	0.0162464	0.0905285	0.173,1.0	0.295,0.0	0.439
37	"FBgn0250846"	"glob2"	chr3R	-	6608333	6608541	6608333	6608502	6608593	6608914	37	331,353	5,0	410,401	3,2	187	149	1	1	0.981,1.0	0.991,0.994	-0.002
39	"FBgn0001139"	"gro"	chr3R	+	26045468	26045663	26045474	26045663	26044443	26044626	39	73,44	16,3	43,72	9,8	154	149	0.898283	1	0.815,0.934	0.822,0.897	0.015
41	"FBgn0041210"	"HDAC4"	chrX	-	13270390	13270642	13270390	13270612	13271481	13271589	41	48,56	12,4	52,51	7,11	178	149	0.726354	1	0.77,0.921	0.861,0.795	0.017
42	"FBgn0041210"	"HDAC4"	chrX	-	13270390	13270693	13270390	13270612	13271481	13271589	42	0,0	12,4	0,2	7,11	229	149	0.509439	0.856746	0.0,0.0	0.0,0.106	-0.053
43	"FBgn0041210"	"HDAC4"	chrX	-	13270390	13270693	13270390	13270642	13271481	13271589	43	0,0	48,56	0,2	52,51	199	149	1	1	0.0,0.0	0.0,0.029	-0.015
46	"FBgn0038716"	"CG7342"	chr3R	+	19603778	19604256	19603833	19604256	19603374	19603412	46	0,0	1,1	0,2	2,3	203	149	0.629142	0.954447	0.0,0.0	0.0,0.329	-0.165
47	"FBgn0040601"	"CG13643"	chr3R	-	24897684	24899799	24897684	24899796	24899860	24900157	47	403,392	0,18	227,183	0,3	151	149	0.041552	0.17063	1.0,0.956	1.0,0.984	-0.014
48	"FBgn0040601"	"CG13643"	chr3R	-	24900281	24900522	24900281	24900486	24903209	24903424	48	19,13	21,33	19,50	23,58	184	149	0.285204	0.616625	0.423,0.242	0.401,0.411	-0.074
49	"FBgn0028969"	"deltaCOP"	chrX	-	1860426	1860624	1860426	1860621	1860685	1861098	49	22,16	32,35	10,89	39,145	151	149	0.547436	0.891487	0.404,0.311	0.202,0.377	0.068
50	"FBgn0259985"	"Mppe"	chr2R	-	12026091	12026599	12026091	12026572	12026722	12026985	50	4,0	53,70	0,6	104,173	175	149	0.875049	1	0.06,0.0	0.0,0.029	0.015
51	"FBgn0259985"	"Mppe"	chr2R	-	12027041	12027157	12027041	12027151	12027222	12027707	51	18,22	127,94	28,31	95,99	154	149	0.0340115	0.147383	0.121,0.185	0.222,0.233	-0.075
52	"FBgn0019662"	"qm"	chr3L	+	7351268	7351413	7351304	7351413	7348862	7349017	52	62,45	0,7	68,179	10,43	184	149	0.00206558	0.0185268	1.0,0.839	0.846,0.771	0.111
53	"FBgn0019662"	"qm"	chr3L	+	7352234	7353622	7353342	7353622	7351970	7352098	53	84,92	0,0	106,192	2,8	298	149	0.00187916	0.0171702	1.0,1.0	0.964,0.923	0.056
55	"FBgn0263289"	"scrib"	chr3R	+	26601246	26604051	26603559	26604051	26598576	26598712	55	118,128	109,110	121,113	65,66	298	149	0.00756497	0.0495845	0.351,0.368	0.482,0.461	-0.112
56	"FBgn0040281"	"Aplip1"	chr3L	+	1197508	1198230	1197529	1198230	1196936	1197313	56	16,23	13,2	15,25	10,11	169	149	0.398953	0.749234	0.52,0.91	0.569,0.667	0.097
57	"FBgn0004876"	"cdi"	chr3R	-	19049816	19050072	19049816	19050069	19050145	19050231	57	90,80	71,48	107,141	55,116	151	149	0.8427	1	0.556,0.622	0.657,0.545	-0.012
59	"FBgn0037970"	"GC2"	chr3R	+	11972083	11972896	11972099	11972896	11971893	11972028	59	73,61	372,397	60,125	304,490	164	149	0.0816748	0.268098	0.151,0.122	0.152,0.188	-0.033
60	"FBgn0262656"	"Myc"	chrX	+	3374939	3376233	3374943	3376233	3373158	3373723	60	15,26	5,2	13,30	1,0	152	149	1	1	0.746,0.927	0.927,1.0	-0.127
61	"FBgn0016081"	"fry"	chr3L	-	9631833	9632173	9631833	9632170	9632232	9632599	61	77,100	163,191	52,56	208,236	151	149	2.68007e-05	0.00053211	0.318,0.341	0.198,0.19	0.136
62	"FBgn0000723"	"FER"	chr3R	-	9372376	9372580	9372376	9372577	9372755	9372933	62	23,17	37,89	24,34	101,69	151	149	0.96068	1	0.38,0.159	0.19,0.327	0.011
63	"FBgn0035772"	"Sh3beta"	chr3L	-	7364583	7364964	7364583	7364961	7366441	7366516	63	65,71	25,17	80,82	26,17	151	149	0.587452	0.921979	0.72,0.805	0.752,0.826	-0.026
64	"FBgn0035772"	"Sh3beta"	chr3L	-	7364583	7364964	7364583	7364961	7367558	7367984	64	7,7	0,4	8,7	0,1	151	149	0.0269517	0.124801	1.0,0.633	1.0,0.874	-0.121
65	"FBgn0031758"	"Ucp4B"	chr2L	+	5970628	5971025	5970638	5971025	5969858	5970559	65	51,63	6,6	48,88	18,18	158	149	0.00631163	0.0431682	0.889,0.908	0.715,0.822	0.13
66	"FBgn0025456"	"CREG"	chr3R	-	17393815	17394266	17393815	17394261	17394535	17394640	66	1090,943	59,47	620,484	6,8	153	149	3.49562e-08	1.13469e-06	0.947,0.951	0.99,0.983	-0.037
68	"FBgn0001978"	"stc"	chr2L	+	15114299	15115753	15114311	15115753	15113479	15114213	68	43,45	3,0	70,98	0,1	160	149	0.500891	0.845848	0.93,1.0	1.0,0.989	-0.029
69	"FBgn0001978"	"stc"	chr2L	+	15114299	15115753	15114311	15115753	15113479	15114234	69	7,7	0,0	11,16	3,0	160	149	0.225675	0.540001	1.0,1.0	0.773,1.0	0.113
70	"FBgn0010531"	"Ccs"	chr2R	-	10121814	10122458	10121814	10122440	10122509	10122574	70	400,374	0,8	232,173	10,0	166	149	0.101623	0.311572	1.0,0.977	0.954,1.0	0.011
71	"FBgn0264273"	"Sema2b"	chr2R	+	16423013	16423124	16423016	16423124	16422679	16422748	71	47,55	4,0	37,38	0,6	151	149	0.300055	0.639775	0.921,1.0	1.0,0.862	0.029
72	"FBgn0037638"	"CG8379"	chr3R	+	8824951	8825408	8824954	8825408	8824687	8824889	72	62,68	67,66	80,84	48,55	151	149	0.0147048	0.0828412	0.477,0.504	0.622,0.601	-0.121
74	"FBgn0259174"	"Nedd4"	chr3L	+	17540687	17540838	17540690	17540838	17539566	17539736	74	1,13	215,219	4,1	115,196	151	149	0.103027	0.314462	0.005,0.055	0.033,0.005	0.011
75	"FBgn0259174"	"Nedd4"	chr3L	+	17541300	17541403	17541309	17541403	17540901	17541026	75	509,505	8,0	215,337	0,2	157	149	0.913889	1	0.984,1.0	1.0,0.994	-0.005
76	"FBgn0259174"	"Nedd4"	chr3L	+	17542550	17542812	17542589	17542812	17542199	17542384	76	24,18	25,16	4,11	13,14	187	149	0.116014	0.338925	0.433,0.473	0.197,0.385	0.162
77	"FBgn0028407"	"Drep3"	chr2R	+	12055968	12056386	12055973	12056386	12055088	12055218	77	11,11	49,53	6,17	34,63	153	149	0.851794	1	0.179,0.168	0.147,0.208	-0.004
78	"FBgn0260468"	"CG7950"	chr3R	+	30057115	30058131	30057139	30058131	30056858	30057034	78	50,41	151,163	75,74	211,244	172	149	0.476058	0.822245	0.223,0.179	0.235,0.208	-0.02
79	"FBgn0011828"	"Pxn"	chr3L	-	2629140	2629584	2629140	2629526	2629913	2630064	79	0,0	61,78	1,1	77,98	206	149	1	1	0.0,0.0	0.009,0.007	-0.008
80	"FBgn0011828"	"Pxn"	chr3L	-	2629140	2629596	2629140	2629526	2629913	2630064	80	0,0	61,78	1,0	77,98	218	149	1	1	0.0,0.0	0.009,0.0	-0.004
82	"FBgn0038388"	"CG4287"	chr3R	-	15962166	15963545	15962166	15963541	15963598	15963867	82	189,199	14,13	237,330	17,25	152	149	0.765458	1	0.93,0.938	0.932,0.928	0.004
83	"FBgn0000339"	"cni"	chr2L	-	16310440	16310640	16310440	16310623	16310690	16310726	83	25,1	100,115	0,0	74,152	165	149	4.32974e-07	1.19653e-05	0.184,0.008	0.0,0.0	0.096
84	"FBgn0029672"	"CG2875"	chrX	-	3572594	3573303	3572594	3573300	3573367	3573622	84	23,16	3,0	25,15	0,0	151	149	0.410129	0.757928	0.883,1.0	1.0,1.0	-0.058
85	"FBgn0035267"	"CG13921"	chr3L	+	1749717	1752390	1749720	1752390	1749470	1749654	85	3,2	2,0	15,15	2,3	151	149	0.417286	0.764179	0.597,1.0	0.881,0.831	-0.057
88	"FBgn0031496"	"CG17258"	chr2L	-	3033631	3034977	3033631	3034971	3035020	3035348	88	121,84	0,5	93,83	0,0	154	149	0.688212	1	1.0,0.942	1.0,1.0	-0.029
89	"FBgn0030974"	"xio"	chrX	-	18890066	18890481	18890066	18890448	18890740	18891860	89	26,30	0,0	12,49	0,2	181	149	0.30402	0.640829	1.0,1.0	1.0,0.953	0.024
90	"FBgn0024806"	"DIP2"	chr3L	-	252111	252481	252111	252463	252538	252643	90	231,209	0,2	180,184	0,2	166	149	1	1	1.0,0.989	1.0,0.988	0
91	"FBgn0024806"	"DIP2"	chr3L	-	252834	252995	252834	252944	253313	254636	91	81,88	62,61	72,117	26,67	199	149	0.0560095	0.209014	0.494,0.519	0.675,0.567	-0.115
92	"FBgn0024806"	"DIP2"	chr3L	-	256213	256593	256213	256590	256648	257056	92	80,70	2,4	52,50	2,5	151	149	0.378339	0.725121	0.975,0.945	0.962,0.908	0.025
93	"FBgn0013765"	"cnn"	chr2R	-	13442933	13443158	13442933	13443128	13444427	13444694	93	1,2	146,116	0,0	112,179	178	149	1	1	0.006,0.014	0.0,0.0	0.01
94	"FBgn0035165"	"CG13887"	chr3L	+	839102	839747	839249	839747	838048	838624	94	59,57	752,747	52,38	774,1149	295	149	0.00546374	0.0389519	0.038,0.037	0.033,0.016	0.013
95	"FBgn0036715"	"Cad74A"	chr3L	-	17378285	17378863	17378285	17378592	17379345	17379530	95	0,4	1,11	4,0	2,5	298	149	0.779908	1	0.0,0.154	0.5,0.0	-0.173
96	"FBgn0061197"	"CG13164"	chr2R	-	12302543	12303336	12302543	12303313	12303561	12303764	96	1098,1083	410,424	1481,1021	529,308	171	149	0.20227	0.496569	0.7,0.69	0.709,0.743	-0.031
99	"FBgn0030778"	"CG4678"	chrX	+	16709239	16709281	16709251	16709281	16708550	16708738	99	59,22	14,1	16,40	0,15	160	149	0.81772	1	0.797,0.953	1.0,0.713	0.018
100	"FBgn0030778"	"CG4678"	chrX	+	16709358	16709669	16709373	16709669	16708550	16708738	100	15,13	0,0	30,14	3,0	163	149	0.427098	0.775798	1.0,1.0	0.901,1.0	0.049
101	"FBgn0085447"	"sif"	chr3L	+	5668690	5668884	5668699	5668884	5668005	5668141	101	11,9	0,0	13,17	0,2	157	149	0.542775	0.89083	1.0,1.0	1.0,0.89	0.055
102	"FBgn0085447"	"sif"	chr3L	+	5672054	5673265	5673066	5673265	5668963	5669082	102	47,52	2,17	43,21	5,9	298	149	0.547762	0.891487	0.922,0.605	0.811,0.538	0.089
103	"FBgn0085447"	"sif"	chr3L	+	5672054	5673265	5673093	5673265	5668963	5669082	103	47,52	13,6	43,21	2,4	298	149	0.134355	0.377413	0.644,0.813	0.915,0.724	-0.091
104	"FBgn0085447"	"sif"	chr3L	+	5673066	5673265	5673093	5673265	5668963	5669082	104	2,17	13,6	5,9	2,4	175	149	0.123178	0.352305	0.116,0.707	0.68,0.657	-0.257
105	"FBgn0085447"	"sif"	chr3L	+	5734438	5734609	5734465	5734609	5731439	5731636	105	25,26	24,24	30,38	24,34	175	149	0.724116	1	0.47,0.48	0.516,0.488	-0.027
106	"FBgn0085447"	"sif"	chr3L	+	5739443	5739726	5739464	5739726	5739105	5739334	106	67,64	1,8	63,137	7,15	169	149	0.183685	0.464897	0.983,0.876	0.888,0.89	0.04
107	"FBgn0016975"	"stnB"	chrX	-	22994483	22995914	22994483	22995788	23004611	23004648	107	43,38	4,0	43,140	18,32	274	149	6.09986e-05	0.00103093	0.854,1.0	0.565,0.704	0.293
109	"FBgn0034049"	"bdg"	chr2R	-	15925263	15925431	15925263	15925428	15925494	15926681	109	16,12	25,21	34,53	23,35	151	149	0.00259389	0.0221945	0.387,0.361	0.593,0.599	-0.222
110	"FBgn0035497"	"CG14995"	chr3L	-	4094342	4095146	4094342	4095122	4095199	4095293	110	1137,1213	2057,2147	1145,1760	1822,2275	172	149	0.0357475	0.152937	0.324,0.329	0.352,0.401	-0.05
111	"FBgn0033615"	"CG7741"	chr2R	+	11303595	11303762	11303600	11303762	11303494	11303532	111	9,6	0,6	7,25	2,5	153	149	0.698413	1	1.0,0.493	0.773,0.83	-0.055
112	"FBgn0033494"	"KCNQ"	chr2R	-	10148081	10148209	10148081	10148152	10150855	10151052	112	19,6	27,19	15,28	21,68	205	149	0.975336	1	0.338,0.187	0.342,0.23	-0.024
113	"FBgn0264815"	"Pde1c"	chr2L	-	11925541	11925728	11925541	11925715	11928542	11928572	113	11,0	0,1	13,6	3,5	161	149	0.05189	0.197976	1.0,0.0	0.8,0.526	-0.163
115	"FBgn0046247"	"CG5938"	chr3R	+	27275176	27275785	27275390	27275785	27274793	27275011	115	14,25	1129,1133	24,11	1014,837	298	149	0.989249	1	0.006,0.011	0.012,0.007	-0.001
116	"FBgn0029783"	"Sirt4"	chrX	-	5664627	5665627	5664627	5665486	5665687	5665940	116	0,0	50,57	0,2	71,150	289	149	1	1	0.0,0.0	0.0,0.007	-0.004
118	"FBgn0039637"	"Ctl2"	chr3R	+	29125404	29125737	29125407	29125737	29123800	29124104	118	474,467	19,13	390,437	7,8	151	149	0.0398978	0.165499	0.961,0.973	0.982,0.982	-0.015
119	"FBgn0267795"	"Frl"	chr3L	+	14065588	14067268	14065615	14067268	14065071	14065158	119	31,70	66,98	37,63	90,107	175	149	0.417776	0.764179	0.286,0.378	0.259,0.334	0.035
120	"FBgn0267795"	"Frl"	chr3L	+	14069891	14070369	14069921	14070369	14068807	14068927	120	260,165	129,154	199,306	124,132	178	149	0.219761	0.528783	0.628,0.473	0.573,0.66	-0.066
121	"FBgn0260436"	"CG42531"	chr2R	+	11864518	11864657	11864556	11864657	11864371	11864454	121	6,19	7,11	6,42	27,28	186	149	0.218215	0.526238	0.407,0.58	0.151,0.546	0.145
122	"FBgn0003256"	"rl"	chr2R	+	1072250	1072439	1072267	1072439	1071974	1072045	122	113,110	57,67	94,86	48,29	165	149	0.198867	0.490431	0.642,0.597	0.639,0.728	-0.064
124	"FBgn0053061"	"CG33061"	chr3L	+	16330229	16330522	16330249	16330522	16329794	16330144	124	27,22	20,21	20,51	32,66	168	149	0.068655	0.238488	0.545,0.482	0.357,0.407	0.132
126	"FBgn0263048"	"Gpdh3"	chr3R	+	22383411	22383504	22383450	22383504	22383204	22383358	126	2479,2599	21,45	1999,2015	29,24	187	149	0.936377	1	0.989,0.979	0.982,0.985	0
127	"FBgn0263048"	"Gpdh3"	chr3R	+	22383558	22386548	22383561	22386548	22383411	22383504	127	2052,2028	309,331	1694,1575	204,183	151	149	0.0197357	0.103486	0.868,0.858	0.891,0.895	-0.03
128	"FBgn0003660"	"Syb"	chr2R	-	10250878	10251213	10250878	10251144	10251927	10251984	128	1014,992	1853,1750	616,597	1312,1016	217	149	0.585397	0.921086	0.273,0.28	0.244,0.287	0.011
132	"FBgn0262870"	"axo"	chr3L	-	4629603	4630343	4629603	4630232	4642676	4642807	132	92,140	30,31	42,23	5,7	259	149	0.301709	0.640701	0.638,0.722	0.829,0.654	-0.062
133	"FBgn0262870"	"axo"	chr3L	-	4636608	4637757	4636608	4637754	4642676	4642807	133	18,11	8,0	10,5	0,12	151	149	0.638772	0.96192	0.689,1.0	1.0,0.291	0.199
134	"FBgn0038422"	"CG14880"	chr3R	-	16365516	16365674	16365516	16365666	16367859	16368306	134	158,123	36,23	136,63	26,4	156	149	0.152873	0.41027	0.807,0.836	0.833,0.938	-0.064
136	"FBgn0026666"	"MagR"	chrX	+	15735243	15735321	15735246	15735321	15735098	15735174	136	28,31	205,204	44,90	216,577	151	149	0.330164	0.672448	0.119,0.13	0.167,0.133	-0.026
137	"FBgn0283728"	"CG31600"	chr2L	-	21914801	21914966	21914801	21914951	21915015	21915198	137	49,40	4,15	48,93	10,27	163	149	0.486992	0.831301	0.918,0.709	0.814,0.759	0.027
138	"FBgn0260026"	"CG42494"	chr3L	+	3185228	3185422	3185360	3185422	3184403	3184644	138	5,15	14,10	4,12	5,16	280	149	0.960531	1	0.16,0.444	0.299,0.285	0.01
139	"FBgn0264357"	"SNF4Agamma"	chr3R	+	21157437	21157657	21157496	21157657	21156361	21156411	139	9,0	15,0	13,38	7,12	207	149	1	1	0.302,NA	0.572,0.695	-0.331
140	"FBgn0264357"	"SNF4Agamma"	chr3R	+	21157437	21157657	21157614	21157657	21156361	21156411	140	135,116	2,1	104,108	0,1	298	149	0.451582	0.798172	0.971,0.983	1.0,0.982	-0.014
141	"FBgn0264357"	"SNF4Agamma"	chr3R	+	21157496	21157657	21157614	21157657	21156361	21156411	141	141,116	2,1	98,82	0,1	266	149	0.494835	0.841324	0.975,0.985	1.0,0.979	-0.01
142	"FBgn0260944"	"Rbp1"	chr3R	+	10785402	10786465	10786157	10786465	10784556	10784923	142	98,80	43,36	68,86	47,171	298	149	0.00105622	0.0106609	0.533,0.526	0.42,0.201	0.219
143	"FBgn0031728"	"Hsp60C"	chr2L	+	5668748	5668881	5668817	5668881	5662848	5662981	143	709,705	14,17	653,709	0,0	217	149	1.16051e-05	0.000237325	0.972,0.966	1.0,1.0	-0.031
144	"FBgn0025741"	"PlexA"	chr4	-	1014965	1015352	1014965	1015301	1015424	1015620	144	390,351	23,18	318,373	20,18	199	149	0.976573	1	0.927,0.936	0.923,0.939	0
145	"FBgn0029504"	"CHES-1-like"	chrX	-	7686582	7686801	7686582	7686798	7686868	7687747	145	18,19	0,0	43,49	6,5	151	149	0.000381547	0.00466587	1.0,1.0	0.876,0.906	0.109
146	"FBgn0023388"	"Dap160"	chr2L	-	21138112	21138361	21138112	21138358	21138711	21139602	146	138,134	1,2	87,180	1,0	151	149	1	1	0.993,0.985	0.988,1.0	-0.005
148	"FBgn0004666"	"sim"	chr3R	+	13074812	13075004	13074836	13075004	13074570	13074672	148	16,4	1,2	2,2	3,6	172	149	0.000316415	0.00404418	0.933,0.634	0.366,0.224	0.489
150	"FBgn0037577"	"CG7443"	chr3R	+	8324626	8325036	8324650	8325036	8324485	8324573	150	26,20	0,3	83,124	0,5	172	149	0.684035	0.997657	1.0,0.852	1.0,0.956	-0.052
151	"FBgn0035110"	"thoc7"	chr3L	-	212444	212559	212444	212556	212617	212687	151	186,158	10,10	162,200	13,8	151	149	0.96064	1	0.948,0.94	0.925,0.961	0.001
152	"FBgn0041004"	"CG17715"	chr2L	+	22848969	22849255	22849213	22849255	22844219	22844847	152	6,5	2,5	5,43	1,159	298	149	0.457334	0.802488	0.6,0.333	0.714,0.119	0.05
153	"FBgn0041004"	"CG17715"	chr2L	+	22849305	22849373	22849323	22849373	22849213	22849255	153	5,3	10,5	3,105	14,19	166	149	0.323859	0.666289	0.31,0.35	0.161,0.832	-0.167
155	"FBgn0085430"	"CG34401"	chrX	+	18871630	18871873	18871633	18871873	18863949	18865719	155	3,3	0,2	0,10	4,0	151	149	0.234925	0.552446	1.0,0.597	0.0,1.0	0.298
156	"FBgn0030400"	"Pits"	chrX	-	12573724	12573859	12573724	12573814	12581571	12583193	156	6,0	8,8	2,11	10,29	193	149	0.712066	1	0.367,0.0	0.134,0.227	0.003
157	"FBgn0052447"	"CG32447"	chr3L	-	21694315	21694567	21694315	21694504	21704547	21706365	157	12,5	0,0	0,1	0,3	211	149	1	1	1.0,1.0	NA,0.191	0.809
159	"FBgn0264598"	"PsGEF"	chrX	-	2372766	2374524	2372766	2374106	2374704	2375250	159	0,0	9,3	6,6	4,10	298	149	9.29299e-06	0.000195919	0.0,0.0	0.429,0.231	-0.33
160	"FBgn0035227"	"Iml1"	chr3L	-	1525641	1525703	1525641	1525700	1527189	1527381	160	36,17	27,24	6,13	0,12	151	149	0.146058	0.399316	0.568,0.411	1.0,0.517	-0.269
162	"FBgn0265980"	"lncRNA:CR44759"	chr2R	-	22373694	22374073	22373694	22374062	22374403	22374966	162	2,2	0,0	2,10	0,1	159	149	1	1	1.0,1.0	1.0,0.904	0.048
163	"FBgn0054041"	"CG34041"	chr3R	+	30509422	30509815	30509630	30509815	30509220	30509372	163	54,63	0,0	61,75	0,1	298	149	1	1	1.0,1.0	1.0,0.974	0.013
164	"FBgn0025631"	"moody"	chrX	-	2044291	2045949	2044291	2045947	2046015	2046983	164	52,38	92,50	45,42	44,47	150	149	0.075073	0.252602	0.36,0.43	0.504,0.47	-0.092
165	"FBgn0051708"	"DIP-zeta"	chr2L	-	9051630	9053140	9051630	9053080	9053297	9053429	165	0,1	11,0	0,0	10,10	208	149	1	1	0.0,1.0	0.0,0.0	0.5
166	"FBgn0030742"	"CG9919"	chrX	-	16329514	16329830	16329514	16329827	16329894	16330239	166	22,46	2,0	30,100	1,4	151	149	0.237763	0.554419	0.916,1.0	0.967,0.961	-0.006
167	"FBgn0025709"	"CNT2"	chr2R	+	9080227	9080423	9080230	9080423	9080115	9080169	167	5,12	30,11	25,23	13,28	151	149	0.0733418	0.248546	0.141,0.518	0.655,0.448	-0.222
168	"FBgn0003507"	"srp"	chr3R	+	16002406	16004081	16002870	16004081	16002169	16002323	168	135,132	6,11	77,48	14,26	298	149	6.66711e-05	0.00111756	0.918,0.857	0.733,0.48	0.281
169	"FBgn0038735"	"CG4662"	chr3R	+	19852019	19852425	19852022	19852425	19851064	19851130	169	0,3	1,4	1,0	0,4	151	149	0.19905	0.490431	0.0,0.425	1.0,0.0	-0.287
170	"FBgn0038735"	"CG4662"	chr3R	+	19852019	19852425	19852022	19852425	19851341	19851419	170	0,16	21,17	6,11	28,18	151	149	0.53335	0.883158	0.0,0.482	0.175,0.376	-0.034
171	"FBgn0038735"	"CG4662"	chr3R	+	19852019	19852425	19852022	19852425	19851831	19851918	171	17,13	118,75	21,36	84,93	151	149	0.00610559	0.0420402	0.124,0.146	0.198,0.276	-0.102
172	"FBgn0036482"	"CG13457"	chr3L	-	15128355	15131217	15128355	15131210	15131267	15131378	172	54,48	62,27	52,62	57,34	155	149	0.870739	1	0.456,0.631	0.467,0.637	-0.009
173	"FBgn0000318"	"cl"	chr2L	+	5520286	5520545	5520301	5520545	5520134	5520235	173	83,77	42,31	105,95	45,84	163	149	0.237139	0.553595	0.644,0.694	0.681,0.508	0.075
174	"FBgn0010051"	"Itp-r83A"	chr3R	+	5527533	5527919	5527578	5527919	5517116	5517888	174	16,14	24,14	14,7	11,9	193	149	0.54245	0.89083	0.34,0.436	0.496,0.375	-0.047
176	"FBgn0003346"	"RanGAP"	chr2L	+	19444951	19445285	19445208	19445285	19441958	19442255	176	72,92	8,11	22,69	2,1	298	149	0.00570061	0.0404783	0.818,0.807	0.846,0.972	-0.097
177	"FBgn0051036"	"CG31036"	chr3R	+	29910443	29910604	29910446	29910604	29909659	29910301	177	13,16	14,23	16,16	10,6	151	149	0.0176882	0.0964594	0.478,0.407	0.612,0.725	-0.226
179	"FBgn0031220"	"CG4822"	chr2L	-	119133	119375	119133	119235	119430	119554	179	46,36	0,0	14,53	2,1	288	149	0.341713	0.681758	1.0,1.0	0.784,0.965	0.125
180	"FBgn0004913"	"Gnf1"	chr3R	+	4908181	4909090	4908247	4909090	4906788	4908119	180	13,18	178,178	13,16	177,165	214	149	0.926624	1	0.048,0.066	0.049,0.063	0.001
181	"FBgn0085443"	"spri"	chrX	-	10522802	10523564	10522802	10523561	10544385	10544592	181	33,26	10,7	15,47	11,10	151	149	0.573431	0.912581	0.765,0.786	0.574,0.823	0.077
183	"FBgn0033265"	"coil"	chr2R	-	8125266	8125473	8125266	8125470	8125532	8126869	183	288,306	33,62	193,162	69,29	151	149	0.0176139	0.0963112	0.896,0.83	0.734,0.846	0.073
186	"FBgn0031388"	"CG12674"	chr2L	+	2081131	2081286	2081134	2081286	2080207	2081066	186	39,41	2,12	35,37	0,4	151	149	0.0227442	0.112893	0.951,0.771	1.0,0.901	-0.09
187	"FBgn0031495"	"GABPI"	chr2L	+	3030669	3030947	3030775	3030947	3030538	3030575	187	8,13	13,16	4,11	6,53	254	149	0.0322131	0.142396	0.265,0.323	0.281,0.109	0.099
188	"FBgn0263593"	"Lpin"	chr2R	-	8140513	8140616	8140513	8140613	8140680	8141820	188	275,244	272,249	195,282	213,273	151	149	0.887284	1	0.499,0.492	0.475,0.505	0.006
189	"FBgn0034570"	"CG10543"	chr2R	+	21004323	21007740	21004326	21007740	21004152	21004261	189	5,4	51,52	4,15	38,54	151	149	0.0444742	0.180099	0.088,0.071	0.094,0.215	-0.075
190	"FBgn0020910"	"RpL3"	chr3R	+	11223087	11223530	11223394	11223530	11222560	11222729	190	27,32	1438,1181	30,113	1832,5682	298	149	0.682461	0.996322	0.009,0.013	0.008,0.01	0.002
192	"FBgn0020238"	"14-3-3epsilon"	chr3R	+	18248214	18248579	18248232	18248579	18247970	18248151	192	2566,2359	895,806	1877,1259	664,500	166	149	0.467108	0.810246	0.72,0.724	0.717,0.693	0.017
193	"FBgn0003371"	"sgg"	chrX	+	2641589	2642093	2641797	2642093	2633951	2634025	193	70,55	3,0	50,219	8,7	298	149	0.0274099	0.125963	0.921,1.0	0.758,0.94	0.112
196	"FBgn0265998"	"Doa"	chr3R	+	28905638	28907337	28905762	28907337	28903477	28903575	196	4,6	2,4	16,16	0,2	272	149	0.000769436	0.00855162	0.523,0.451	1.0,0.814	-0.42
197	"FBgn0265998"	"Doa"	chr3R	+	28921340	28921549	28921358	28921549	28921155	28921269	197	178,194	356,402	238,446	470,866	166	149	0.748818	1	0.31,0.302	0.312,0.316	-0.008
198	"FBgn0032415"	"rho-6"	chr2L	-	12130885	12131065	12130885	12131055	12131291	12131435	198	6,12	2,2	12,30	2,7	158	149	0.692382	1	0.739,0.85	0.85,0.802	-0.032
199	"FBgn0037027"	"HIPP1"	chr3L	+	20811523	20812197	20811529	20812197	20810980	20811450	199	99,61	4,2	109,102	11,8	154	149	0.0298392	0.13467	0.96,0.967	0.906,0.925	0.048
200	"FBgn0032109"	"CG17005"	chr2L	+	9328012	9328354	9328079	9328354	9327743	9327960	200	128,115	18,23	83,101	14,16	215	149	0.883375	1	0.831,0.776	0.804,0.814	-0.005
201	"FBgn0037750"	"Whamy"	chr3R	-	9773200	9773978	9773200	9773635	9774319	9774419	201	4,11	22,25	8,30	15,49	298	149	0.0683612	0.238488	0.083,0.18	0.211,0.234	-0.091
202	"FBgn0039704"	"neo"	chr3R	+	29822329	29822754	29822357	29822754	29819130	29819279	202	0,4	28,44	0,0	14,15	176	149	0.30907	0.646928	0.0,0.071	0.0,0.0	0.035
203	"FBgn0032656"	"CG5674"	chr2L	+	17971871	17974868	17972262	17974868	17969371	17969518	203	63,41	8,3	69,82	8,5	298	149	0.698623	1	0.797,0.872	0.812,0.891	-0.017
204	"FBgn0031250"	"Ent1"	chr2L	-	357422	357766	357422	357748	357815	357874	204	19,19	61,48	20,13	36,23	166	149	0.126177	0.357386	0.218,0.262	0.333,0.337	-0.095
206	"FBgn0028847"	"CG9014"	chr2L	-	13723068	13723484	13723068	13723475	13723531	13723642	206	101,104	974,992	75,106	890,1102	157	149	0.335514	0.677594	0.09,0.09	0.074,0.084	0.011
207	"FBgn0035888"	"CG7120"	chr3L	+	8400081	8400689	8400126	8400689	8399658	8399943	207	79,61	28,19	89,107	13,16	193	149	0.00261404	0.022221	0.685,0.713	0.841,0.838	-0.14
208	"FBgn0040207"	"kat80"	chrX	-	16268071	16268205	16268071	16268202	16268273	16269341	208	20,9	47,53	114,96	2,0	151	149	0	0	0.296,0.144	0.983,1.0	-0.772
209	"FBgn0003187"	"qua"	chr2L	-	17488456	17489381	17488456	17489369	17489430	17489633	209	8,7	261,288	9,5	212,271	160	149	0.909762	1	0.028,0.022	0.038,0.017	-0.002
210	"FBgn0050381"	"PIG-X"	chr2R	-	7930659	7930810	7930659	7930792	7930853	7931016	210	0,1	49,40	0,0	27,27	166	149	1	1	0.0,0.022	0.0,0.0	0.011
211	"FBgn0266098"	"rg"	chrX	+	5233411	5233664	5233441	5233664	5229190	5229404	211	9,6	4,5	12,18	16,8	178	149	0.607092	0.939151	0.653,0.501	0.386,0.653	0.057
212	"FBgn0032036"	"CG13384"	chr2L	+	8386474	8387378	8386486	8387378	8386138	8386385	212	136,89	107,97	97,71	62,52	160	149	0.120111	0.345466	0.542,0.461	0.593,0.56	-0.075
213	"FBgn0032036"	"CG13384"	chr2L	+	8386474	8387378	8386483	8387378	8386216	8386385	213	136,89	141,111	97,71	58,97	157	149	0.437894	0.78552	0.478,0.432	0.613,0.41	-0.056
214	"FBgn0032036"	"CG13384"	chr2L	+	8386483	8387378	8386486	8387378	8386216	8386385	214	141,111	107,97	58,97	62,52	151	149	0.758229	1	0.565,0.53	0.48,0.648	-0.017
215	"FBgn0010401"	"Os-C"	chr3R	+	7979348	7979614	7979360	7979614	7979116	7979294	215	114,82	9,4	72,158	5,13	160	149	0.615838	0.943154	0.922,0.95	0.931,0.919	0.011
217	"FBgn0027518"	"Wdr24"	chr3R	-	29743650	29743735	29743650	29743732	29743788	29744121	217	38,21	0,2	16,27	12,3	151	149	0.000192824	0.00266435	1.0,0.912	0.568,0.899	0.222
221	"FBgn0032889"	"CG9331"	chr2L	+	20825470	20826087	20825658	20826087	20824433	20824493	221	0,0	560,458	0,4	480,514	298	149	1	1	0.0,0.0	0.0,0.004	-0.002
222	"FBgn0032889"	"CG9331"	chr2L	+	20825470	20826087	20825667	20826087	20824433	20824493	222	0,0	569,547	0,4	660,733	298	149	1	1	0.0,0.0	0.0,0.003	-0.002
223	"FBgn0032889"	"CG9331"	chr2L	+	20825658	20826087	20825667	20826087	20824433	20824493	223	560,458	569,547	480,514	660,733	157	149	0.0385227	0.162431	0.483,0.443	0.408,0.4	0.059
224	"FBgn0000564"	"Eh"	chr3R	-	17447350	17447530	17447350	17447526	17448766	17448858	224	69,65	35,41	55,23	21,12	152	149	0.269006	0.592799	0.659,0.608	0.72,0.653	-0.053
225	"FBgn0030040"	"CG15347"	chrX	-	8459223	8459382	8459223	8459337	8460765	8460898	225	11,38	310,393	15,68	377,1048	193	149	0.428778	0.776845	0.027,0.069	0.03,0.048	0.009
226	"FBgn0031208"	"CG11023"	chr2L	+	8192	9484	8228	9484	7528	8116	226	421,412	14,7	220,135	11,9	184	149	0.0233525	0.114522	0.961,0.979	0.942,0.924	0.037
227	"FBgn0030613"	"Rab3-GEF"	chrX	+	15094069	15094613	15094093	15094613	15093555	15093968	227	1,4	8,10	4,4	4,15	172	149	0.397834	0.748456	0.098,0.257	0.464,0.188	-0.149
228	"FBgn0030613"	"Rab3-GEF"	chrX	+	15094069	15094613	15094102	15094613	15093555	15093968	228	1,4	2,5	4,4	2,3	181	149	0.236925	0.553595	0.292,0.397	0.622,0.523	-0.228
229	"FBgn0030613"	"Rab3-GEF"	chrX	+	15094093	15094613	15094102	15094613	15093555	15093968	229	8,10	2,5	4,15	2,3	157	149	0.521386	0.867059	0.792,0.655	0.655,0.826	-0.017
230	"FBgn0021847"	"l(2)k14710"	chr2R	-	6210727	6210855	6210727	6210825	6211595	6212144	230	60,67	16,14	119,124	12,12	178	149	0.0049943	0.0364762	0.758,0.8	0.892,0.896	-0.115
231	"FBgn0030812"	"wcy"	chrX	-	17070500	17070628	17070500	17070622	17070745	17070915	231	57,70	4,9	40,80	11,11	154	149	0.0985706	0.30542	0.932,0.883	0.779,0.876	0.08
232	"FBgn0030812"	"wcy"	chrX	-	17076924	17077467	17076924	17077440	17077680	17077837	232	0,0	234,251	7,9	137,142	175	149	4.00483e-05	0.000724768	0.0,0.0	0.042,0.051	-0.046
233	"FBgn0038744"	"CG4733"	chr3R	+	19892516	19894015	19892532	19894015	19890847	19891254	233	37,19	10,8	9,7	18,6	164	149	0.00136005	0.012817	0.771,0.683	0.312,0.515	0.314
234	"FBgn0038744"	"CG4733"	chr3R	+	19892516	19894015	19892599	19894015	19890847	19891254	234	37,19	0,0	9,7	0,3	231	149	0.082988	0.270771	1.0,1.0	1.0,0.601	0.2
235	"FBgn0038744"	"CG4733"	chr3R	+	19892532	19894015	19892599	19894015	19890847	19891254	235	10,8	0,0	18,6	0,3	215	149	0.106837	0.320825	1.0,1.0	1.0,0.581	0.21
237	"FBgn0037120"	"CG11247"	chr3L	-	21726162	21726937	21726162	21726727	21728286	21728673	237	212,188	0,2	162,148	0,3	298	149	0.539889	0.889964	1.0,0.979	1.0,0.961	0.009
238	"FBgn0083977"	"CG34141"	chr2R	-	9262656	9263130	9262656	9263034	9263780	9263971	238	2,1	0,0	0,0	0,1	244	149	1	1	1.0,1.0	NA,0.0	1
239	"FBgn0030624"	"CG9106"	chrX	-	15271035	15271914	15271035	15271856	15271986	15272405	239	6,0	399,430	0,0	0,5	206	149	1	1	0.011,0.0	NA,0.0	0.005
240	"FBgn0023169"	"AMPKalpha"	chrX	+	1375861	1376187	1375869	1376187	1375535	1375755	240	517,522	2,3	435,401	4,0	156	149	1	1	0.996,0.994	0.99,1.0	0
241	"FBgn0039712"	"CG15514"	chr3R	-	29860054	29860635	29860054	29860614	29860706	29861494	241	32,12	28,32	23,35	30,52	169	149	0.91217	1	0.502,0.248	0.403,0.372	-0.013
242	"FBgn0260718"	"CR42545"	chr2L	-	21577204	21577549	21577204	21577545	21577605	21577676	242	317,294	41,31	205,207	25,16	152	149	0.417343	0.764179	0.883,0.903	0.889,0.927	-0.015
243	"FBgn0051720"	"mthl15"	chr2L	-	10236030	10236291	10236030	10236286	10236374	10236547	243	2,0	1,4	8,4	4,9	153	149	0.104084	0.316743	0.661,0.0	0.661,0.302	-0.151
244	"FBgn0025595"	"AkhR"	chr2L	-	6711285	6712675	6711285	6711742	6712739	6713228	244	301,245	0,1	244,261	0,0	298	149	1	1	1.0,0.992	1.0,1.0	-0.004
245	"FBgn0025595"	"AkhR"	chr2L	-	6714554	6715323	6714554	6714767	6716025	6716186	245	23,19	40,46	0,2	30,65	298	149	1.91303e-11	1.11775e-09	0.223,0.171	0.0,0.015	0.19
246	"FBgn0028734"	"Fmr1"	chr3R	-	10104878	10105010	10104878	10104989	10105059	10105369	246	79,73	1,0	122,116	0,0	169	149	1	1	0.986,1.0	1.0,1.0	-0.007
247	"FBgn0028734"	"Fmr1"	chr3R	-	10104878	10105010	10104878	10104989	10105068	10105369	247	137,146	2,0	187,242	4,0	169	149	1	1	0.984,1.0	0.976,1.0	0.004
248	"FBgn0037137"	"Nopp140"	chr3L	+	21835070	21835229	21835073	21835229	21833179	21834829	248	23,18	0,0	36,27	2,0	151	149	0.370019	0.716376	1.0,1.0	0.947,1.0	0.026
249	"FBgn0037137"	"Nopp140"	chr3L	+	21835466	21836685	21835982	21836685	21835070	21835229	249	8,0	12,5	1,0	3,40	298	149	0.000825344	0.0088368	0.25,0.0	0.143,0.0	0.054
250	"FBgn0037773"	"CG5359"	chr3R	-	9999770	10000368	9999770	10000365	10000572	10000881	250	6,2	21,21	5,3	22,40	151	149	0.557751	0.902342	0.22,0.086	0.183,0.069	0.027
252	"FBgn0261793"	"Trf2"	chrX	+	8410276	8410689	8410281	8410689	8409271	8409364	252	76,56	1,17	6,4	8,1	153	149	0.0220551	0.110817	0.987,0.762	0.422,0.796	0.266
253	"FBgn0262622"	"lncRNA:CR43146"	chr3L	+	13282912	13283410	13282915	13283410	13282392	13282854	253	15,8	14,18	9,2	5,3	151	149	0.318675	0.659605	0.514,0.305	0.64,0.397	-0.109
254	"FBgn0035086"	"CG12851"	chr2R	+	24951580	24952003	24951583	24952003	24950954	24951510	254	19,27	8,7	17,19	12,8	151	149	0.213673	0.51834	0.701,0.792	0.583,0.701	0.105
255	"FBgn0030038"	"CG1440"	chrX	+	8438919	8439758	8439108	8439758	8437056	8437294	255	355,325	1515,1424	190,283	1054,1191	298	149	0.387287	0.736061	0.105,0.102	0.083,0.106	0.009
256	"FBgn0030976"	"CG7378"	chrX	+	18908249	18908374	18908276	18908374	18907730	18907859	256	103,108	272,231	89,142	280,401	175	149	0.147073	0.400484	0.244,0.285	0.213,0.232	0.042
257	"FBgn0000289"	"cg"	chr2R	+	14177824	14178021	14177839	14178021	14176611	14176691	257	0,0	4,0	0,1	0,1	163	149	1	1	0.0,NA	NA,0.478	-0.478
258	"FBgn0000289"	"cg"	chr2R	+	14177824	14178021	14177860	14178021	14176611	14176691	258	0,0	48,65	0,1	59,70	184	149	1	1	0.0,0.0	0.0,0.011	-0.005
259	"FBgn0000289"	"cg"	chr2R	+	14177824	14178021	14177884	14178021	14176611	14176691	259	11,4	79,101	6,10	78,62	208	149	0.438779	0.785608	0.091,0.028	0.052,0.104	-0.019
260	"FBgn0000289"	"cg"	chr2R	+	14177839	14178021	14177860	14178021	14176611	14176691	260	4,0	48,65	0,1	59,70	169	149	0.956049	1	0.068,0.0	0.0,0.012	0.028
261	"FBgn0000289"	"cg"	chr2R	+	14177839	14178021	14177884	14178021	14176611	14176691	261	15,4	79,101	6,10	78,62	193	149	0.912341	1	0.128,0.03	0.056,0.111	-0.005
262	"FBgn0000289"	"cg"	chr2R	+	14177860	14178021	14177884	14178021	14176611	14176691	262	59,69	79,101	65,79	78,62	172	149	0.0842355	0.272799	0.393,0.372	0.419,0.525	-0.089
263	"FBgn0000289"	"cg"	chr2R	+	14177824	14178021	14177839	14178021	14177174	14177477	263	7,4	31,18	7,4	26,23	163	149	0.963178	1	0.171,0.169	0.198,0.137	0.003
264	"FBgn0000289"	"cg"	chr2R	+	14177824	14178021	14177860	14178021	14177174	14177477	264	7,4	16,3	7,4	13,8	184	149	0.799638	1	0.262,0.519	0.304,0.288	0.095
265	"FBgn0000289"	"cg"	chr2R	+	14177824	14178021	14177884	14178021	14177174	14177477	265	18,8	0,11	13,13	13,3	208	149	0.35549	0.699689	1.0,0.343	0.417,0.756	0.085
266	"FBgn0000289"	"cg"	chr2R	+	14177839	14178021	14177860	14178021	14177174	14177477	266	31,18	16,3	26,23	13,8	169	149	0.655406	0.979755	0.631,0.841	0.638,0.717	0.058
267	"FBgn0000289"	"cg"	chr2R	+	14177839	14178021	14177884	14178021	14177174	14177477	267	42,22	0,11	32,32	13,3	193	149	0.406699	0.75705	1.0,0.607	0.655,0.892	0.03
268	"FBgn0000289"	"cg"	chr2R	+	14177860	14178021	14177884	14178021	14177174	14177477	268	27,7	0,11	19,17	13,3	172	149	0.476531	0.822368	1.0,0.355	0.559,0.831	-0.018
269	"FBgn0000289"	"cg"	chr2R	+	14179108	14179254	14179111	14179254	14178893	14179041	269	113,105	70,59	95,104	53,57	151	149	0.720917	1	0.614,0.637	0.639,0.643	-0.016
270	"FBgn0037475"	"Fer1"	chr3R	+	7137405	7137586	7137420	7137586	7136978	7137356	270	0,1	5,15	0,0	45,110	163	149	1	1	0.0,0.057	0.0,0.0	0.029
271	"FBgn0001128"	"Gpdh1"	chr2L	+	5947856	5948843	5948406	5948843	5947239	5947332	271	2938,2758	21472,20805	1164,850	22117,16872	298	149	0	0	0.064,0.062	0.026,0.025	0.037
272	"FBgn0033929"	"Tfb1"	chr2R	+	14363244	14363513	14363251	14363513	14363047	14363078	272	10,18	0,0	29,29	0,10	155	149	0.000595819	0.0068839	1.0,1.0	1.0,0.736	0.132
273	"FBgn0025681"	"CG3558"	chr2L	+	2995411	2996435	2995435	2996435	2994673	2995070	273	15,23	33,25	22,30	31,104	172	149	0.267416	0.591294	0.283,0.444	0.381,0.2	0.073
274	"FBgn0027561"	"CG18659"	chr2R	-	9123303	9124145	9123303	9124139	9124743	9125220	274	13,20	0,0	29,85	0,5	154	149	0.0991122	0.30617	1.0,1.0	1.0,0.943	0.028
275	"FBgn0027561"	"CG18659"	chr2R	-	9123303	9124145	9123303	9124139	9125550	9126066	275	45,25	0,0	62,165	0,4	154	149	0.56145	0.905493	1.0,1.0	1.0,0.976	0.012
276	"FBgn0025865"	"Cortactin"	chr3R	-	21063897	21064111	21063897	21064108	21064294	21064363	276	20,25	211,206	34,36	222,262	151	149	0.176123	0.452477	0.086,0.107	0.131,0.119	-0.028
277	"FBgn0039955"	"CG41099"	chr3R	+	3849498	3850235	3849502	3850235	3846728	3846894	277	38,26	23,21	62,59	22,19	152	149	0.0122583	0.0722427	0.618,0.548	0.734,0.753	-0.161
278	"FBgn0039955"	"CG41099"	chr3R	+	3849498	3850235	3849502	3850235	3846728	3846911	278	94,104	9,4	66,109	12,0	152	149	0.835721	1	0.911,0.962	0.844,1.0	0.015
279	"FBgn0030530"	"jub"	chrX	-	13827042	13827120	13827042	13827105	13827339	13827509	279	9,9	14,26	0,0	23,30	163	149	1.80185e-08	6.35309e-07	0.37,0.24	0.0,0.0	0.305
280	"FBgn0031041"	"CG12788"	chrX	-	19618249	19618345	19618249	19618295	19618404	19618537	280	340,352	9,34	259,399	13,40	198	149	0.27576	0.601376	0.966,0.886	0.937,0.882	0.016
281	"FBgn0051004"	"mesh"	chr3R	-	31195057	31195509	31195057	31195506	31195716	31195762	281	33,34	2,18	15,54	7,10	151	149	0.946535	1	0.942,0.651	0.679,0.842	0.036
282	"FBgn0036365"	"cmb"	chr3L	+	13445735	13445898	13445738	13445898	13444367	13445639	282	76,81	70,63	50,50	60,31	151	149	0.884132	1	0.517,0.559	0.451,0.614	0.006
283	"FBgn0016038"	"Vsp37A"	chrX	+	621841	622146	621852	622146	621529	621797	283	196,231	126,122	170,191	105,92	159	149	0.679468	0.99464	0.593,0.64	0.603,0.661	-0.015
284	"FBgn0016038"	"Vsp37A"	chrX	+	621841	622146	621890	622146	621529	621797	284	196,231	4,0	170,191	1,0	197	149	0.936479	1	0.974,1.0	0.992,1.0	-0.009
285	"FBgn0016038"	"Vsp37A"	chrX	+	621852	622146	621890	622146	621529	621797	285	126,122	4,0	105,92	1,0	186	149	0.544623	0.891487	0.962,1.0	0.988,1.0	-0.013
286	"FBgn0016038"	"Vsp37A"	chrX	+	622433	623051	622445	623051	622206	622358	286	107,105	98,102	90,173	102,131	160	149	0.849291	1	0.504,0.489	0.451,0.552	-0.005
287	"FBgn0015925"	"csul"	chr2R	+	16265166	16265626	16265181	16265626	16264651	16265122	287	6,10	7,8	3,6	4,6	163	149	0.716711	1	0.439,0.533	0.407,0.478	0.043
288	"FBgn0260005"	"wtrw"	chr3R	+	7894261	7894630	7894368	7894630	7891330	7891484	288	5,5	23,13	5,13	18,27	255	149	0.382289	0.73061	0.113,0.183	0.14,0.22	-0.032
289	"FBgn0034903"	"sona"	chr2R	-	23755494	23757166	23755494	23756551	23757414	23757494	289	14,24	44,23	7,3	27,19	298	149	0.0168111	0.0926649	0.137,0.343	0.115,0.073	0.146
291	"FBgn0031489"	"CG17224"	chr2L	-	3017958	3018081	3017958	3018024	3018163	3018308	291	437,453	40,27	335,359	21,24	205	149	0.478713	0.824046	0.888,0.924	0.921,0.916	-0.013
292	"FBgn0037616"	"CG8136"	chr3R	+	8721622	8723051	8721625	8723051	8721370	8721556	292	22,6	0,2	1,23	0,0	151	149	0.732001	1	1.0,0.747	1.0,1.0	-0.127
293	"FBgn0037616"	"CG8136"	chr3R	+	8721622	8723051	8721625	8723051	8721370	8721561	293	1241,1491	248,308	988,2277	237,431	151	149	0.76287	1	0.832,0.827	0.804,0.839	0.008
294	"FBgn0030376"	"CG2750"	chrX	+	12107480	12107656	12107483	12107656	12107360	12107414	294	165,116	5,5	115,159	7,3	151	149	0.954695	1	0.97,0.958	0.942,0.981	0.002
295	"FBgn0029830"	"Grip"	chrX	+	5982399	5982593	5982402	5982593	5982098	5982311	295	20,14	13,21	12,16	23,30	151	149	0.105538	0.318797	0.603,0.397	0.34,0.345	0.157
296	"FBgn0010825"	"Gug"	chr3L	+	8468543	8468704	8468546	8468704	8468338	8468483	296	51,44	11,13	49,71	25,26	151	149	0.0643851	0.23304	0.821,0.77	0.659,0.729	0.102
297	"FBgn0010825"	"Gug"	chr3L	+	8470087	8470187	8470153	8470187	8469564	8469682	297	53,31	21,26	61,67	30,36	214	149	0.748003	1	0.637,0.454	0.586,0.564	-0.029
298	"FBgn0010825"	"Gug"	chr3L	+	8470087	8470187	8470153	8470187	8469564	8469691	298	58,48	14,20	70,65	17,35	214	149	0.636297	0.960315	0.743,0.626	0.741,0.564	0.032
299	"FBgn0010825"	"Gug"	chr3L	+	8470430	8470483	8470439	8470483	8470284	8470379	299	50,65	66,56	50,83	53,87	157	149	0.966207	1	0.418,0.524	0.472,0.475	-0.003
300	"FBgn0052192"	"CG32192"	chr3L	+	18040762	18040844	18040771	18040844	18040316	18040689	300	1784,1825	3,9	1905,5143	1,8	157	149	1	1	0.998,0.995	0.999,0.998	-0.002
301	"FBgn0041702"	"CG15107"	chr2R	-	18971308	18971775	18971308	18971763	18971828	18972186	301	54,53	42,43	53,55	20,29	160	149	0.0211314	0.108227	0.545,0.534	0.712,0.638	-0.135
302	"FBgn0033347"	"CG8248"	chr2R	-	8918939	8919466	8918939	8919463	8919523	8920368	302	34,24	21,5	38,27	6,6	151	149	0.0653241	0.234364	0.615,0.826	0.862,0.816	-0.119
303	"FBgn0260012"	"pds5"	chr2R	+	12028294	12028655	12028552	12028655	12027984	12028232	303	0,3	46,35	0,4	26,50	298	149	0.60923	0.939574	0.0,0.041	0.0,0.038	0.002
305	"FBgn0033582"	"CG9084"	chr2R	-	11217753	11218163	11217753	11218145	11218205	11218382	305	4,0	23,24	0,0	19,39	166	149	0.124999	0.355525	0.135,0.0	0.0,0.0	0.068
306	"FBgn0051465"	"CG31465"	chr3R	+	21882940	21883171	21882944	21883171	21880809	21882882	306	45,35	7,0	75,83	4,26	152	149	0.0883959	0.282012	0.863,1.0	0.948,0.758	0.079
307	"FBgn0051465"	"CG31465"	chr3R	+	21883215	21883990	21883228	21883990	21882940	21883171	307	31,33	104,114	22,20	103,77	161	149	0.328354	0.670813	0.216,0.211	0.165,0.194	0.034
308	"FBgn0028848"	"Gpo3"	chr2L	+	13708948	13710583	13708970	13710583	13708214	13708895	308	225,255	0,0	274,489	9,32	170	149	2.82304e-08	9.62185e-07	1.0,1.0	0.964,0.931	0.052
309	"FBgn0027575"	"GABA-B-R2"	chr3R	-	21771733	21771839	21771733	21771836	21771901	21772247	309	7,17	31,34	10,12	20,39	151	149	0.936877	1	0.182,0.33	0.33,0.233	-0.026
311	"FBgn0011259"	"Sema1a"	chr2L	+	8662438	8662646	8662456	8662646	8661358	8661487	311	26,22	14,9	26,9	13,9	166	149	0.447457	0.792251	0.625,0.687	0.642,0.473	0.099
312	"FBgn0027079"	"ValRS"	chr2R	+	13198960	13199184	13198973	13199184	13198849	13198919	312	4,2	35,51	0,14	48,59	161	149	0.236226	0.553359	0.096,0.035	0.0,0.18	-0.024
314	"FBgn0264492"	"CkIIalpha"	chr3L	+	23100219	23100357	23100244	23100357	23099639	23099723	314	131,137	313,286	106,105	334,326	173	149	0.0215787	0.108959	0.265,0.292	0.215,0.217	0.062
315	"FBgn0004656"	"fs(1)h"	chrX	-	8044332	8044415	8044332	8044391	8050151	8050283	315	0,1	77,58	0,0	99,97	172	149	1	1	0.0,0.015	0.0,0.0	0.007
316	"FBgn0004656"	"fs(1)h"	chrX	-	8051694	8053294	8051694	8053279	8054107	8055893	316	0,0	32,24	4,0	39,46	163	149	0.389943	0.740422	0.0,0.0	0.086,0.0	-0.043
317	"FBgn0004656"	"fs(1)h"	chrX	-	8054122	8055918	8054122	8055893	8055966	8056137	317	6,11	208,194	6,5	191,100	173	149	0.709309	1	0.024,0.047	0.026,0.041	0.002
318	"FBgn0033897"	"Rcd1"	chr2R	-	14149233	14149953	14149233	14149818	14150225	14150454	318	24,31	41,47	20,20	36,48	283	149	0.315744	0.656195	0.236,0.258	0.226,0.18	0.044
319	"FBgn0036624"	"RAF2"	chr3L	+	16386625	16386956	16386631	16386956	16386326	16386570	319	7,16	7,5	20,7	14,14	154	149	0.200795	0.494134	0.492,0.756	0.58,0.326	0.171
320	"FBgn0263077"	"CG43340"	chr2R	+	7638052	7638372	7638119	7638372	7636894	7637193	320	123,72	28,39	99,89	25,22	215	149	0.25857	0.580435	0.753,0.561	0.733,0.737	-0.078
321	"FBgn0263077"	"CG43340"	chr2R	+	7640831	7647677	7647305	7647677	7640116	7640617	321	4,0	18,20	14,13	8,25	298	149	7.04978e-05	0.00116264	0.1,0.0	0.467,0.206	-0.287
322	"FBgn0261014"	"TER94"	chr2R	+	9992762	9992917	9992765	9992917	9990659	9992696	322	793,830	347,330	861,1628	390,641	151	149	0.944516	1	0.693,0.713	0.685,0.715	0.003
324	"FBgn0010434"	"cora"	chr2R	+	19238788	19241785	19241215	19241785	19238381	19238434	324	166,181	12,17	168,212	14,17	298	149	0.949872	1	0.874,0.842	0.857,0.862	-0.001
325	"FBgn0010434"	"cora"	chr2R	+	19242483	19242585	19242489	19242585	19242173	19242395	325	156,142	0,6	77,199	0,0	154	149	0.695662	1	1.0,0.958	1.0,1.0	-0.021
328	"FBgn0033372"	"CG13742"	chr2R	-	9085720	9085892	9085720	9085853	9085944	9086092	328	0,0	1,0	0,3	0,0	187	149	1	1	0.0,NA	NA,1.0	-1
329	"FBgn0261243"	"Psa"	chr3L	+	1518176	1518796	1518213	1518796	1517850	1517956	329	592,584	229,175	408,316	181,105	185	149	0.338219	0.679864	0.676,0.729	0.645,0.708	0.026
330	"FBgn0261243"	"Psa"	chr3L	+	1518176	1518796	1518389	1518796	1517850	1517956	330	592,584	79,63	408,316	73,135	298	149	0.00120208	0.0116505	0.789,0.823	0.736,0.539	0.169
331	"FBgn0261243"	"Psa"	chr3L	+	1518213	1518796	1518389	1518796	1517850	1517956	331	229,175	79,63	181,105	73,135	298	149	0.0340698	0.147383	0.592,0.581	0.554,0.28	0.169
335	"FBgn0032940"	"Mondo"	chr2L	-	21308287	21309091	21308287	21308810	21309579	21310050	335	13,12	2,0	2,6	0,0	298	149	0.808925	1	0.765,1.0	1.0,1.0	-0.117
337	"FBgn0032940"	"Mondo"	chr2L	-	21308287	21309091	21308287	21308995	21310000	21310050	337	2,0	0,0	0,0	4,9	244	149	1	1	1.0,NA	0.0,0.0	1
338	"FBgn0053517"	"Dop2R"	chrX	-	20008829	20009129	20008829	20009126	20010324	20010623	338	0,4	0,9	1,4	0,0	151	149	1	1	NA,0.305	1.0,1.0	-0.695
339	"FBgn0261722"	"fwe"	chr3L	-	15811219	15812897	15811219	15812241	15813245	15813353	339	114,124	0,4	130,283	0,0	298	149	0.693898	1	1.0,0.939	1.0,1.0	-0.03
342	"FBgn0023215"	"Mnt"	chrX	+	3698117	3699027	3698339	3699027	3692952	3693932	342	176,188	0,2	153,37	2,2	298	149	0.362938	0.709049	1.0,0.979	0.975,0.902	0.051
343	"FBgn0023215"	"Mnt"	chrX	+	3698117	3699027	3698741	3699027	3692952	3693932	343	176,188	0,0	153,37	0,1	298	149	1	1	1.0,1.0	1.0,0.949	0.026
344	"FBgn0023215"	"Mnt"	chrX	+	3698117	3699027	3698744	3699027	3692952	3693932	344	176,188	0,3	153,37	19,3	298	149	1.39031e-08	4.98804e-07	1.0,0.969	0.801,0.86	0.154
345	"FBgn0023215"	"Mnt"	chrX	+	3698339	3699027	3698741	3699027	3692952	3693932	345	0,2	0,0	2,2	0,1	298	149	1	1	NA,1.0	1.0,0.5	0.25
346	"FBgn0023215"	"Mnt"	chrX	+	3698339	3699027	3698744	3699027	3692952	3693932	346	0,2	0,3	2,2	19,3	298	149	1	1	NA,0.25	0.05,0.25	0.1
347	"FBgn0023215"	"Mnt"	chrX	+	3698741	3699027	3698744	3699027	3692952	3693932	347	0,0	0,3	0,1	19,3	151	149	1	1	NA,0.0	0.0,0.248	-0.124
348	"FBgn0023215"	"Mnt"	chrX	+	3699683	3699787	3699686	3699787	3699338	3699486	348	108,92	95,100	121,56	93,52	151	149	0.356647	0.701229	0.529,0.476	0.562,0.515	-0.036
349	"FBgn0023215"	"Mnt"	chrX	+	3699929	3700464	3699932	3700464	3699683	3699787	349	28,19	173,157	22,17	126,108	151	149	0.559395	0.903604	0.138,0.107	0.147,0.134	-0.018
350	"FBgn0037755"	"CG12945"	chr3R	-	9790525	9790771	9790525	9790744	9790838	9791221	350	38,52	3,1	45,108	0,5	175	149	0.740886	1	0.915,0.978	1.0,0.948	-0.027
351	"FBgn0262480"	"CG43070"	chr2R	+	18864142	18864288	18864165	18864288	18863895	18864094	351	61,89	11,18	21,28	5,11	171	149	0.217141	0.525506	0.829,0.812	0.785,0.689	0.084
353	"FBgn0029761"	"SK"	chrX	+	5399531	5401123	5399659	5401123	5398589	5398762	353	23,23	13,25	30,20	0,16	276	149	0.0393431	0.163863	0.489,0.332	1.0,0.403	-0.291
354	"FBgn0029761"	"SK"	chrX	+	5399531	5401123	5399693	5401123	5398589	5398762	354	23,23	5,6	30,20	10,11	298	149	0.164053	0.431219	0.697,0.657	0.6,0.476	0.139
355	"FBgn0029761"	"SK"	chrX	+	5399659	5401123	5399693	5401123	5398589	5398762	355	13,25	5,6	0,16	10,11	182	149	0.00386678	0.0295058	0.68,0.773	0.0,0.544	0.455
356	"FBgn0029761"	"SK"	chrX	+	5399693	5405138	5403339	5405138	5398589	5398762	356	5,6	4,4	10,11	8,13	298	149	0.57868	0.917689	0.385,0.429	0.385,0.297	0.066
357	"FBgn0025820"	"JTBR"	chr3L	-	1802007	1802753	1802007	1802743	1802803	1802856	357	20,21	59,54	31,23	58,84	158	149	0.844603	1	0.242,0.268	0.335,0.205	-0.015
358	"FBgn0037339"	"Pi4KIIalpha"	chr3R	-	5562964	5563372	5562964	5563345	5563541	5563652	358	18,39	70,65	32,30	64,97	175	149	0.871506	1	0.18,0.338	0.299,0.208	0.006
359	"FBgn0039581"	"Moca-cyp"	chr3R	+	28341626	28342214	28342184	28342214	28341371	28341459	359	41,43	27,49	27,68	38,60	298	149	0.532432	0.882353	0.432,0.305	0.262,0.362	0.056
360	"FBgn0036030"	"CG6767"	chr3L	-	9686364	9686475	9686364	9686463	9689264	9689448	360	2,11	204,217	6,7	171,202	160	149	0.821067	1	0.009,0.045	0.032,0.031	-0.005
361	"FBgn0030060"	"CG2004"	chrX	-	8713598	8714135	8713598	8714116	8714475	8714663	361	264,248	34,21	195,137	21,11	167	149	0.608037	0.939151	0.874,0.913	0.892,0.917	-0.011
362	"FBgn0063485"	"Lasp"	chr3L	-	16678807	16679869	16678807	16679473	16680811	16680947	362	159,160	804,787	173,74	715,771	298	149	0.119754	0.34541	0.09,0.092	0.108,0.046	0.014
363	"FBgn0063485"	"Lasp"	chr3L	-	16678807	16679932	16678807	16679473	16680811	16680947	363	161,92	804,787	82,49	715,771	298	149	0.000105261	0.00160641	0.091,0.055	0.054,0.031	0.03
364	"FBgn0063485"	"Lasp"	chr3L	-	16678807	16679932	16678807	16679869	16680811	16680947	364	161,92	159,160	82,49	173,74	211	149	0.089405	0.283268	0.417,0.289	0.251,0.319	0.068
365	"FBgn0250842"	"CG17575"	chr2R	-	12845543	12845913	12845543	12845892	12845955	12846410	365	258,265	1221,1114	163,128	877,722	169	149	0.098248	0.304882	0.157,0.173	0.141,0.135	0.027
366	"FBgn0083975"	"Nlg4"	chr3R	+	20206178	20206715	20206197	20206715	20204808	20204978	366	3,1	11,26	2,0	4,14	167	149	0.366799	0.71235	0.196,0.033	0.308,0.0	-0.039
367	"FBgn0083975"	"Nlg4"	chr3R	+	20237887	20238377	20237890	20238377	20227519	20228101	367	9,9	0,2	11,8	0,0	151	149	0.974739	1	1.0,0.816	1.0,1.0	-0.092
370	"FBgn0004395"	"unk"	chr3R	-	23154844	23154970	23154844	23154967	23155808	23156011	370	0,0	17,10	2,0	9,34	151	149	0.811521	1	0.0,0.0	0.18,0.0	-0.09
371	"FBgn0051665"	"wry"	chr2L	+	1851106	1851273	1851109	1851273	1848064	1848213	371	0,9	43,22	2,0	30,59	151	149	0.00439097	0.032892	0.0,0.288	0.062,0.0	0.113
372	"FBgn0051665"	"wry"	chr2L	+	1855363	1855475	1855372	1855475	1854185	1854308	372	16,6	6,14	6,30	26,24	157	149	0.400954	0.751559	0.717,0.289	0.18,0.543	0.141
373	"FBgn0036710"	"CG6479"	chr3L	-	17338128	17338736	17338128	17338718	17338795	17339100	373	265,245	8,7	155,147	0,4	166	149	0.0547744	0.205627	0.967,0.969	1.0,0.971	-0.018
374	"FBgn0026873"	"MED18"	chrX	+	1866185	1866495	1866208	1866495	1865908	1866138	374	6,0	214,132	6,0	163,190	171	149	0.932765	1	0.024,0.0	0.031,0.0	-0.003
375	"FBgn0004198"	"ct"	chrX	+	7660959	7661138	7660962	7661138	7660405	7660890	375	27,18	0,4	9,30	1,1	151	149	0.724592	1	1.0,0.816	0.899,0.967	-0.025
376	"FBgn0004198"	"ct"	chrX	+	7662111	7663554	7662645	7663554	7660959	7661138	376	0,0	36,23	0,4	19,17	298	149	0.242681	0.561405	0.0,0.0	0.0,0.105	-0.052
377	"FBgn0000228"	"Bsg25D"	chr2L	-	5273160	5273590	5273160	5273554	5274018	5275780	377	61,67	1,0	52,32	6,10	184	149	5.83152e-07	1.59006e-05	0.98,1.0	0.875,0.722	0.192
378	"FBgn0014396"	"tim"	chr2L	-	3501617	3502126	3501617	3502123	3502415	3502557	378	217,226	16,35	211,354	14,17	151	149	0.00365664	0.0285413	0.93,0.864	0.937,0.954	-0.048
379	"FBgn0264822"	"asRNA:CR44030"	chr4	+	962400	962692	962403	962692	959674	960038	379	85,89	0,11	73,155	0,0	151	149	0.000449033	0.0054016	1.0,0.889	1.0,1.0	-0.055
380	"FBgn0264822"	"asRNA:CR44030"	chr4	+	962400	962692	962403	962692	962250	962347	380	34,41	2,5	33,46	2,11	151	149	0.224116	0.537931	0.944,0.89	0.942,0.805	0.044
381	"FBgn0031945"	"CG7191"	chr2L	+	7774200	7775033	7774224	7775033	7773464	7773658	381	8,9	0,2	4,11	5,10	172	149	0.000213616	0.0028552	1.0,0.796	0.409,0.488	0.45
382	"FBgn0260794"	"ctrip"	chr3R	-	4795736	4795823	4795736	4795820	4796488	4797067	382	4,9	2,5	19,13	7,19	151	149	0.459892	0.804516	0.664,0.64	0.728,0.403	0.087
383	"FBgn0260794"	"ctrip"	chr3R	-	4795736	4795823	4795736	4795820	4799691	4800678	383	0,6	7,6	10,6	5,0	151	149	0.00363499	0.0284811	0.0,0.497	0.664,1.0	-0.584
384	"FBgn0260794"	"ctrip"	chr3R	-	4796488	4797697	4796488	4797067	4799691	4800678	384	32,45	22,0	62,21	10,0	298	149	0.732043	1	0.421,1.0	0.756,1.0	-0.167
385	"FBgn0011589"	"Elk"	chr2R	+	17907646	17907906	17907661	17907906	17903541	17903679	385	2,0	3,1	0,3	0,2	163	149	1	1	0.379,0.0	NA,0.578	-0.388
386	"FBgn0011589"	"Elk"	chr2R	+	17914088	17914280	17914100	17914280	17912677	17912879	386	0,7	0,0	0,1	2,1	160	149	1	1	NA,1.0	0.0,0.482	0.759
387	"FBgn0002872"	"mu2"	chr3L	-	1945436	1945573	1945436	1945528	1945647	1946484	387	9,13	0,0	7,5	2,2	193	149	0.00114507	0.0113124	1.0,1.0	0.73,0.659	0.305
388	"FBgn0002872"	"mu2"	chr3L	-	1945436	1945591	1945436	1945528	1945647	1946484	388	11,14	0,0	16,19	2,2	211	149	0.0113382	0.0683974	1.0,1.0	0.85,0.87	0.14
389	"FBgn0002872"	"mu2"	chr3L	-	1945436	1945591	1945436	1945573	1945647	1946484	389	2,4	0,3	9,16	0,2	166	149	0.253675	0.576538	1.0,0.545	1.0,0.878	-0.167
390	"FBgn0031857"	"LUBEL"	chr2L	-	6768845	6769127	6768845	6768968	6769397	6769736	390	12,4	12,12	10,6	10,40	298	149	0.336488	0.677949	0.333,0.143	0.333,0.07	0.036
392	"FBgn0266579"	"tau"	chr3R	-	27641841	27642938	27641841	27642057	27643814	27643973	392	13,26	78,48	16,13	8,2	298	149	6.8387e-06	0.000150378	0.077,0.213	0.5,0.765	-0.488
394	"FBgn0259246"	"brp"	chr2R	+	9527436	9527682	9527445	9527682	9527287	9527377	394	17,31	5,1	56,53	7,9	157	149	0.554377	0.900477	0.763,0.967	0.884,0.848	-0.001
398	"FBgn0262714"	"Sap130"	chr3L	+	12811647	12811886	12811674	12811886	12810727	12811588	398	58,44	0,0	70,48	0,4	175	149	0.429563	0.776845	1.0,1.0	1.0,0.911	0.044
399	"FBgn0262714"	"Sap130"	chr3L	+	12811647	12811886	12811677	12811886	12810727	12811588	399	58,44	3,14	70,48	5,27	178	149	0.45629	0.802251	0.942,0.725	0.921,0.598	0.074
400	"FBgn0262714"	"Sap130"	chr3L	+	12811674	12811886	12811677	12811886	12810727	12811588	400	0,0	3,14	0,4	5,27	151	149	0.0567905	0.211542	0.0,0.0	0.0,0.128	-0.064
401	"FBgn0051145"	"CG31145"	chr3R	-	23668218	23668467	23668218	23668340	23669586	23669659	401	22,19	229,299	52,84	199,119	275	149	2.54914e-11	1.44805e-09	0.049,0.033	0.124,0.277	-0.16
402	"FBgn0263979"	"Caf1-55"	chr3R	+	15225965	15226526	15225968	15226526	15225575	15225914	402	79,89	11,2	78,153	0,15	151	149	0.682566	0.996322	0.876,0.978	1.0,0.91	-0.028
403	"FBgn0037413"	"Osi5"	chr3R	+	6228449	6228828	6228452	6228828	6227511	6228024	403	4,16	2,0	0,11	0,3	151	149	1	1	0.664,1.0	NA,0.783	0.049
404	"FBgn0036900"	"CG8765"	chr3L	-	19685957	19686646	19685957	19686640	19686794	19686936	404	45,37	0,5	33,71	0,0	154	149	0.0627022	0.22816	1.0,0.877	1.0,1.0	-0.061
405	"FBgn0032797"	"Hasp"	chr2L	-	19511976	19512983	19511976	19512980	19513043	19513251	405	214,192	30,18	182,111	27,11	151	149	0.768825	1	0.876,0.913	0.869,0.909	0.006
406	"FBgn0038098"	"CG7381"	chr3R	-	12969630	12970248	12969630	12970245	12970322	12970440	406	19,36	0,5	25,30	0,0	151	149	0.0266309	0.124704	1.0,0.877	1.0,1.0	-0.061
407	"FBgn0260486"	"Ziz"	chr2L	-	7477181	7478792	7477181	7478783	7478850	7480323	407	81,101	3,15	90,77	8,6	157	149	0.74323	1	0.962,0.865	0.914,0.924	-0.006
408	"FBgn0260486"	"Ziz"	chr2L	-	7478850	7480326	7478850	7480323	7480560	7480896	408	20,24	29,40	27,28	19,28	151	149	0.0382256	0.161771	0.405,0.372	0.584,0.497	-0.152
409	"FBgn0040524"	"CG11052"	chr3R	-	8008846	8009154	8008846	8009088	8009223	8009297	409	7,0	28,26	7,4	37,27	214	149	0.485221	0.829663	0.148,0.0	0.116,0.094	-0.031
410	"FBgn0024244"	"drm"	chr2L	+	3546730	3548081	3547261	3548081	3545073	3545807	410	224,214	67,43	153,84	44,48	298	149	0.0723933	0.247153	0.626,0.713	0.635,0.467	0.118
411	"FBgn0033463"	"CG1513"	chr2R	-	9883896	9884206	9883896	9884002	9884621	9884708	411	445,392	4,2	375,377	0,2	298	149	0.668873	0.988328	0.982,0.99	1.0,0.99	-0.009
412	"FBgn0035854"	"CG8005"	chr3L	+	8198541	8199491	8198552	8199491	8198206	8198483	412	20,18	5,4	47,31	11,9	159	149	0.722839	1	0.789,0.808	0.8,0.763	0.017
413	"FBgn0029971"	"ND-MNLL"	chrX	-	7893052	7893490	7893052	7893416	7893587	7893798	413	171,174	145,148	141,284	122,170	222	149	0.274094	0.599364	0.442,0.441	0.437,0.529	-0.041
414	"FBgn0029971"	"ND-MNLL"	chrX	-	7893052	7893490	7893052	7893416	7893749	7893798	414	1087,1074	1081,1024	1098,2527	1058,1159	222	149	0.0830189	0.270771	0.403,0.413	0.411,0.594	-0.094
415	"FBgn0036654"	"CG9692"	chr3L	+	16705109	16706428	16705113	16706428	16704972	16705046	415	297,236	229,172	267,181	154,121	152	149	0.167048	0.436612	0.56,0.574	0.63,0.595	-0.046
417	"FBgn0040022"	"Set1"	chr3L	+	25109300	25109604	25109323	25109604	25108996	25109069	417	0,0	3,0	0,1	0,0	171	149	1	1	0.0,NA	NA,1.0	-1
418	"FBgn0040022"	"Set1"	chr3L	+	25109309	25109604	25109323	25109604	25108996	25109069	418	0,0	3,0	0,1	0,0	162	149	1	1	0.0,NA	NA,1.0	-1
419	"FBgn0040022"	"Set1"	chr3L	+	25109300	25109604	25109309	25109604	25108996	25109238	419	23,21	6,4	3,16	0,0	157	149	0.000107937	0.00163505	0.784,0.833	1.0,1.0	-0.192
420	"FBgn0086253"	"rumi"	chr3R	-	22749013	22750338	22749013	22750334	22750388	22750597	420	82,29	1,0	43,28	0,1	152	149	1	1	0.988,1.0	1.0,0.965	0.012
421	"FBgn0031589"	"CG3714"	chr2L	-	4196474	4196814	4196474	4196779	4197146	4197380	421	0,0	79,120	2,4	135,135	183	149	0.762253	1	0.0,0.0	0.012,0.024	-0.018
422	"FBgn0031589"	"CG3714"	chr2L	-	4196474	4196814	4196474	4196779	4197964	4198071	422	0,2	121,106	0,6	81,69	183	149	0.171716	0.443383	0.0,0.015	0.0,0.066	-0.026
424	"FBgn0034420"	"CG10737"	chr2R	+	19170617	19171161	19170685	19171161	19165163	19165528	424	0,0	235,259	1,1	165,142	216	149	1	1	0.0,0.0	0.004,0.005	-0.005
425	"FBgn0034420"	"CG10737"	chr2R	+	19176187	19176347	19176247	19176347	19174881	19175086	425	272,276	11,20	298,564	31,66	208	149	0.00188074	0.0171702	0.947,0.908	0.873,0.86	0.061
426	"FBgn0034420"	"CG10737"	chr2R	+	19176187	19176347	19176247	19176347	19174881	19175248	426	263,227	32,37	251,293	47,49	208	149	0.241807	0.560652	0.855,0.815	0.793,0.811	0.033
427	"FBgn0034420"	"CG10737"	chr2R	+	19176187	19176347	19176265	19176347	19174881	19175248	427	318,292	0,1	334,372	5,1	226	149	0.800824	1	1.0,0.995	0.978,0.996	0.011
428	"FBgn0034420"	"CG10737"	chr2R	+	19176247	19176347	19176265	19176347	19174881	19175248	428	87,102	0,1	130,128	5,1	166	149	0.339075	0.679864	1.0,0.989	0.959,0.991	0.019
429	"FBgn0042132"	"CG18809"	chrX	-	19741223	19742905	19741223	19742892	19743443	19743706	429	13,12	118,75	22,14	69,69	161	149	0.0192839	0.101901	0.093,0.129	0.228,0.158	-0.082
430	"FBgn0042132"	"CG18809"	chrX	-	19741223	19743706	19741223	19742892	19744261	19744335	430	244,210	4,0	254,297	0,2	298	149	0.568094	0.91071	0.968,1.0	1.0,0.987	-0.01
431	"FBgn0014870"	"Psi"	chr2R	-	16864568	16865036	16864568	16865033	16865091	16865329	431	27,18	41,51	24,42	57,90	151	149	0.785139	1	0.394,0.258	0.294,0.315	0.022
432	"FBgn0259682"	"Jabba"	chr2R	-	18758450	18758583	18758450	18758574	18758640	18758880	432	659,692	72,102	462,318	58,24	157	149	0.197418	0.487585	0.897,0.866	0.883,0.926	-0.023
433	"FBgn0263391"	"hts"	chr2R	-	19397334	19398805	19397334	19398799	19399025	19399093	433	356,312	271,292	307,314	195,179	154	149	0.0106394	0.0651426	0.56,0.508	0.604,0.629	-0.083
434	"FBgn0000179"	"bi"	chrX	+	4482130	4482384	4482133	4482384	4478353	4478430	434	17,11	0,4	21,10	4,0	151	149	0.840325	1	1.0,0.731	0.838,1.0	-0.054
435	"FBgn0000179"	"bi"	chrX	+	4482130	4482384	4482139	4482384	4478353	4478430	435	17,11	4,0	21,10	0,6	157	149	0.650241	0.974171	0.801,1.0	1.0,0.613	0.094
436	"FBgn0000179"	"bi"	chrX	+	4482133	4482384	4482139	4482384	4478353	4478430	436	0,4	4,0	4,0	0,6	154	149	0.918021	1	0.0,1.0	1.0,0.0	0
437	"FBgn0052442"	"Arv1"	chr3L	-	21528769	21528908	21528769	21528896	21528957	21529085	437	4,7	23,52	0,3	21,29	160	149	0.046009	0.183752	0.139,0.111	0.0,0.088	0.081
438	"FBgn0030996"	"CG14194"	chrX	+	19194423	19194998	19194495	19194998	19193947	19194018	438	104,74	0,2	69,168	0,0	220	149	1	1	1.0,0.962	1.0,1.0	-0.019
439	"FBgn0010052"	"Jhe"	chr2R	+	16120398	16120653	16120410	16120653	16120133	16120208	439	3,0	9,15	11,8	1,8	160	149	5.11018e-05	0.00089319	0.237,0.0	0.911,0.482	-0.578
440	"FBgn0010415"	"Sdc"	chr2R	-	21398064	21398583	21398064	21398580	21398886	21399313	440	0,3	1,0	0,0	0,2	151	149	1	1	0.0,1.0	NA,0.0	0.5
441	"FBgn0010415"	"Sdc"	chr2R	-	21398064	21398583	21398064	21398580	21399174	21399313	441	85,66	199,159	30,32	94,50	151	149	0.871732	1	0.297,0.291	0.239,0.387	-0.019
442	"FBgn0010415"	"Sdc"	chr2R	-	21480090	21480378	21480090	21480356	21481013	21481176	442	5,8	219,232	0,8	203,234	170	149	0.27048	0.594127	0.02,0.029	0.0,0.029	0.01
443	"FBgn0034792"	"YME1L"	chr2R	-	22884347	22884664	22884347	22884661	22884719	22884802	443	152,135	226,175	166,206	175,459	151	149	0.653694	0.97791	0.399,0.432	0.483,0.307	0.02
444	"FBgn0034792"	"YME1L"	chr2R	-	22884719	22884802	22884719	22884793	22884907	22885000	444	113,131	298,223	100,153	252,457	157	149	0.105231	0.318777	0.265,0.358	0.274,0.241	0.054
445	"FBgn0039360"	"CLS"	chr3R	-	25686314	25687014	25686314	25686866	25687250	25687370	445	9,1	188,161	9,27	158,188	296	149	0.000109509	0.00164666	0.024,0.003	0.028,0.067	-0.034
447	"FBgn0032194"	"CG4901"	chr2L	+	10211339	10212263	10211397	10212263	10211169	10211282	447	7,3	23,40	7,4	31,66	206	149	0.569259	0.91071	0.18,0.051	0.14,0.042	0.024
448	"FBgn0267967"	"corolla"	chrX	-	17631526	17631817	17631526	17631811	17631881	17632047	448	214,278	6,2	307,397	0,5	154	149	0.748459	1	0.972,0.993	1.0,0.987	-0.011
449	"FBgn0039347"	"CG5071"	chr3R	+	25620045	25620679	25620048	25620679	25618413	25619981	449	163,154	72,46	149,235	48,73	151	149	0.400532	0.751456	0.691,0.768	0.754,0.761	-0.028
450	"FBgn0263241"	"Mocs1"	chr3L	+	11072469	11073348	11072561	11073348	11071558	11072410	450	134,140	8,16	89,102	12,13	240	149	0.210573	0.511427	0.912,0.845	0.822,0.83	0.053
451	"FBgn0024987"	"ssx"	chrX	+	1371873	1372022	1371914	1372022	1371450	1371774	451	0,0	70,110	0,6	97,151	189	149	0.882133	1	0.0,0.0	0.0,0.03	-0.015
453	"FBgn0001149"	"GstD1"	chr3R	-	12367816	12368593	12367816	12368575	12369202	12369268	453	33,26	5312,5019	26,6	4773,4838	166	149	1	1	0.006,0.005	0.005,0.001	0.002
456	"FBgn0262103"	"Sik3"	chr2R	+	18702518	18702683	18702527	18702683	18701318	18701485	456	0,0	7,3	2,1	18,12	157	149	0.439863	0.785608	0.0,0.0	0.095,0.073	-0.084
457	"FBgn0262103"	"Sik3"	chr2R	+	18702518	18702683	18702527	18702683	18701920	18702187	457	5,10	4,6	15,19	0,4	157	149	0.00347564	0.0276189	0.543,0.613	1.0,0.818	-0.331
458	"FBgn0032202"	"REPTOR-BP"	chr2L	+	10264548	10264633	10264551	10264633	10264124	10264264	458	386,380	2392,2084	358,155	1874,974	151	149	0.82443	1	0.137,0.152	0.159,0.136	-0.003
460	"FBgn0025777"	"homer"	chr2L	-	6722141	6722439	6722141	6722430	6723192	6723359	460	42,21	218,223	27,15	217,254	157	149	0.0438257	0.177824	0.155,0.082	0.106,0.053	0.039
461	"FBgn0027066"	"Eb1"	chr2R	+	6754701	6754844	6754704	6754844	6752842	6752988	461	13,13	0,0	7,22	1,3	151	149	0.0196835	0.103478	1.0,1.0	0.874,0.879	0.123
462	"FBgn0027066"	"Eb1"	chr2R	+	6754701	6754844	6754704	6754844	6754179	6754438	462	628,647	47,77	595,1105	34,90	151	149	0.0733739	0.248546	0.93,0.892	0.945,0.924	-0.023
463	"FBgn0010548"	"Aldh-III"	chr2R	-	7466878	7467316	7466878	7467050	7467482	7467633	463	134,113	312,305	102,158	286,721	298	149	0.00634843	0.0432751	0.177,0.156	0.151,0.099	0.041
464	"FBgn0010548"	"Aldh-III"	chr2R	-	7475341	7475380	7475341	7475377	7475439	7475559	464	207,188	246,216	145,71	139,74	151	149	0.288579	0.621859	0.454,0.462	0.507,0.486	-0.038
465	"FBgn0052703"	"Erk7"	chrX	-	9266918	9267111	9266918	9267030	9267179	9267698	465	204,159	25,32	19,53	43,19	229	149	0.000917598	0.00966908	0.842,0.764	0.223,0.645	0.369
466	"FBgn0046222"	"Wdr33"	chr3R	+	5660911	5661248	5660924	5661248	5660634	5660825	466	299,289	2,4	225,272	2,2	161	149	1	1	0.993,0.985	0.99,0.992	-0.002
467	"FBgn0031897"	"CG13784"	chr2L	-	7209348	7209462	7209348	7209438	7209522	7209653	467	251,254	0,0	226,342	0,1	172	149	1	1	1.0,1.0	1.0,0.997	0.002
468	"FBgn0264743"	"CG44001"	chr2L	+	5044306	5044689	5044582	5044689	5043269	5043383	468	34,31	5,16	59,59	4,9	298	149	0.0392975	0.163863	0.773,0.492	0.881,0.766	-0.191
469	"FBgn0027929"	"NimB1"	chr2L	+	13964793	13965088	13964796	13965088	13964534	13964738	469	0,0	4,9	2,3	4,13	151	149	0.00110868	0.011114	0.0,0.0	0.33,0.185	-0.258
470	"FBgn0243486"	"rdo"	chr2L	+	18065526	18065730	18065574	18065730	18065259	18065456	470	1,1	38,27	0,0	42,73	196	149	0.558172	0.902342	0.02,0.027	0.0,0.0	0.024
471	"FBgn0036765"	"CG7408"	chr3L	+	17879877	17880064	17879949	17880064	17879095	17879248	471	114,102	8,7	63,94	6,14	220	149	0.0993558	0.306459	0.906,0.908	0.877,0.82	0.058
472	"FBgn0036765"	"CG7408"	chr3L	+	17879877	17880064	17879976	17880064	17879095	17879248	472	137,153	0,25	97,108	3,7	247	149	0.328792	0.67103	1.0,0.787	0.951,0.903	-0.034
473	"FBgn0036765"	"CG7408"	chr3L	+	17879949	17880064	17879976	17880064	17879095	17879248	473	31,58	0,25	40,28	3,7	175	149	0.685432	0.997657	1.0,0.664	0.919,0.773	-0.014
474	"FBgn0052016"	"4E-T"	chr4	-	953512	953899	953512	953806	954019	954226	474	606,656	52,42	425,377	46,25	241	149	0.411583	0.758961	0.878,0.906	0.851,0.903	0.015
475	"FBgn0000454"	"Dip-B"	chr3R	+	13782694	13782841	13782707	13782841	13782287	13782451	475	22,24	102,104	25,45	141,183	161	149	0.949238	1	0.166,0.176	0.141,0.185	0.008
476	"FBgn0004577"	"Pxd"	chr3R	+	17025632	17025839	17025638	17025839	17025405	17025575	476	404,393	6,11	429,767	6,21	154	149	0.947433	1	0.985,0.972	0.986,0.972	-0.001
477	"FBgn0267376"	"SelR"	chr3R	-	10863354	10863858	10863354	10863825	10866528	10866693	477	588,657	214,212	536,657	206,314	181	149	0.0675519	0.238488	0.693,0.718	0.682,0.633	0.048
478	"FBgn0267376"	"SelR"	chr3R	-	10863886	10865647	10863886	10865626	10866528	10866693	478	16,13	26,32	10,33	30,72	169	149	0.613959	0.941454	0.352,0.264	0.227,0.288	0.05
480	"FBgn0001145"	"Gs2"	chrX	+	11424269	11424454	11424281	11424454	11422831	11423072	480	4,14	157,122	9,15	110,234	160	149	0.820835	1	0.023,0.097	0.071,0.056	-0.004
481	"FBgn0001145"	"Gs2"	chrX	+	11424264	11424454	11424269	11424454	11423956	11424103	481	29,34	2460,2577	30,41	2394,4741	153	149	0.497858	0.843512	0.011,0.013	0.012,0.008	0.002
482	"FBgn0001145"	"Gs2"	chrX	+	11424264	11424454	11424281	11424454	11423956	11424103	482	29,34	14,6	30,41	5,21	165	149	0.850221	1	0.652,0.837	0.844,0.638	0.003
483	"FBgn0001145"	"Gs2"	chrX	+	11424269	11424454	11424281	11424454	11423956	11424103	483	2460,2577	14,6	2394,4741	5,21	160	149	1	1	0.994,0.998	0.998,0.995	0
484	"FBgn0033963"	"CG12857"	chr2R	-	14757906	14758619	14757906	14758606	14758674	14759425	484	112,113	17,31	86,120	13,31	161	149	0.977007	1	0.859,0.771	0.86,0.782	-0.006
485	"FBgn0030323"	"Vlet"	chrX	-	11677343	11678349	11677343	11678270	11678402	11678551	485	168,183	0,7	112,181	5,6	227	149	0.166369	0.435627	1.0,0.945	0.936,0.952	0.028
487	"FBgn0030052"	"CG12065"	chrX	+	8575347	8575490	8575350	8575490	8574305	8574407	487	259,239	278,289	226,194	191,248	151	149	0.582428	0.919031	0.479,0.449	0.539,0.436	-0.024
488	"FBgn0030052"	"CG12065"	chrX	+	8575347	8575490	8575353	8575490	8574305	8574407	488	274,256	22,29	233,198	26,26	154	149	0.330898	0.67265	0.923,0.895	0.897,0.88	0.02
489	"FBgn0030052"	"CG12065"	chrX	+	8575350	8575490	8575353	8575490	8574305	8574407	489	293,306	22,29	198,252	26,26	151	149	0.185075	0.466105	0.929,0.912	0.883,0.905	0.027
490	"FBgn0021796"	"Tor"	chr2L	+	13006349	13007086	13006352	13007086	13005430	13005997	490	2,0	8,0	1,1	4,5	151	149	1	1	0.198,NA	0.198,0.165	0.017
491	"FBgn0030412"	"Tomosyn"	chrX	+	12633912	12633957	12633917	12633957	12631604	12631813	491	15,5	29,39	25,12	43,33	153	149	0.190301	0.47515	0.335,0.111	0.362,0.262	-0.089
492	"FBgn0264606"	"Fife"	chr3L	-	2689488	2689938	2689488	2689932	2697695	2697926	492	14,17	0,4	26,18	10,6	154	149	0.0284568	0.130188	1.0,0.804	0.716,0.744	0.172
493	"FBgn0264606"	"Fife"	chr3L	-	2689488	2689938	2689488	2689932	2711351	2711690	493	0,5	2,1	0,3	0,0	154	149	1	1	0.0,0.829	NA,1.0	-0.586
495	"FBgn0261698"	"SLO2"	chr2R	-	10329043	10329229	10329043	10329220	10329301	10329413	495	2,11	0,2	8,22	2,1	157	149	0.605986	0.939151	1.0,0.839	0.792,0.954	0.046
496	"FBgn0037680"	"pasi2"	chr3R	+	9335496	9335635	9335499	9335635	9335169	9335252	496	116,90	60,60	122,92	67,72	151	149	0.570905	0.91071	0.656,0.597	0.642,0.558	0.026
497	"FBgn0035402"	"Usp5"	chr3L	-	3147531	3148134	3147531	3148061	3148248	3148358	497	24,42	4,4	41,49	1,7	221	149	0.649548	0.973846	0.802,0.876	0.965,0.825	-0.056
498	"FBgn0015558"	"tty"	chrX	-	21334871	21335041	21334871	21335032	21335166	21335930	498	42,73	1,0	18,15	0,0	157	149	1	1	0.976,1.0	1.0,1.0	-0.012
499	"FBgn0015558"	"tty"	chrX	-	21336774	21337059	21336774	21337057	21338771	21339020	499	44,46	13,26	28,17	8,8	150	149	0.58691	0.921836	0.771,0.637	0.777,0.679	-0.024
501	"FBgn0038740"	"CG4562"	chr3R	-	19874344	19874527	19874344	19874510	19875168	19875224	501	34,30	68,82	51,13	99,41	165	149	0.900617	1	0.311,0.248	0.317,0.223	0.009
502	"FBgn0038740"	"CG4562"	chr3R	-	19874344	19874527	19874344	19874510	19875397	19875678	502	7,9	0,2	18,5	26,29	165	149	1.10239e-06	2.82561e-05	1.0,0.803	0.385,0.135	0.641
503	"FBgn0033806"	"FLASH"	chr2R	+	13207061	13207349	13207066	13207349	13206744	13206991	503	36,29	0,2	30,37	0,0	153	149	0.417116	0.764179	1.0,0.934	1.0,1.0	-0.033
505	"FBgn0003093"	"Pkc98E"	chr3R	+	29044496	29045718	29044499	29045718	29044366	29044437	505	27,25	7,1	56,67	27,19	151	149	0.0198807	0.103815	0.792,0.961	0.672,0.777	0.152
507	"FBgn0034389"	"Mctp"	chr2R	+	18769146	18769255	18769203	18769255	18768274	18768924	507	7,3	1,0	2,14	0,0	205	149	1	1	0.836,1.0	1.0,1.0	-0.082
508	"FBgn0266186"	"Vamp7"	chr2R	-	9841846	9842225	9841846	9842167	9842300	9842502	508	0,2	651,625	99,109	389,524	206	149	0	0	0.0,0.002	0.155,0.131	-0.142
509	"FBgn0052813"	"CG32813"	chrX	+	1390248	1392843	1390275	1392843	1389600	1390057	509	2,4	62,38	15,0	65,68	175	149	0.19107	0.475931	0.027,0.082	0.164,0.0	-0.028
510	"FBgn0050021"	"metro"	chr2R	-	11227662	11227956	11227662	11227839	11228115	11228437	510	4,7	115,122	7,2	118,230	265	149	0.239047	0.556778	0.019,0.031	0.032,0.005	0.007
511	"FBgn0034137"	"CG4945"	chr2R	+	16566604	16566992	16566768	16566992	16566022	16566262	511	2,0	3,0	0,0	0,2	298	149	1	1	0.25,NA	NA,0.0	0.25
513	"FBgn0034137"	"CG4945"	chr2R	+	16566768	16566992	16566852	16566992	16566022	16566262	513	3,0	7,7	0,2	0,0	232	149	1	1	0.216,0.0	NA,1.0	-0.892
514	"FBgn0034137"	"CG4945"	chr2R	+	16569855	16570120	16569909	16570120	16569158	16569528	514	8,15	15,32	3,8	27,18	202	149	0.0999639	0.307871	0.282,0.257	0.076,0.247	0.108
515	"FBgn0085478"	"CG34449"	chrX	-	9338290	9338448	9338290	9338433	9338512	9338631	515	23,19	16,10	33,47	8,18	163	149	0.0656334	0.235062	0.568,0.635	0.79,0.705	-0.146
516	"FBgn0035384"	"CG2113"	chr3L	+	2995322	2996155	2995334	2996155	2995171	2995264	516	2656,2610	1045,1016	2276,1964	534,475	160	149	5.20158e-06	0.000116893	0.703,0.705	0.799,0.794	-0.093
517	"FBgn0261552"	"ps"	chr3R	+	9419782	9420047	9419806	9420047	9417939	9418000	517	183,145	0,1	236,156	15,1	172	149	0.000507064	0.00602876	1.0,0.992	0.932,0.993	0.033
518	"FBgn0261552"	"ps"	chr3R	+	9432028	9432839	9432031	9432839	9428560	9428652	518	9,11	13,2	18,23	6,0	151	149	0.0404461	0.167434	0.406,0.844	0.747,1.0	-0.248
519	"FBgn0261552"	"ps"	chr3R	+	9440680	9441665	9441415	9441665	9432601	9432839	519	9,18	0,5	12,0	0,0	298	149	1	1	1.0,0.643	1.0,NA	-0.178
520	"FBgn0261552"	"ps"	chr3R	+	9440680	9441665	9441415	9441665	9439345	9439705	520	61,81	46,23	19,34	48,59	298	149	2.7267e-05	0.000536163	0.399,0.638	0.165,0.224	0.324
521	"FBgn0033122"	"CG17002"	chr2R	+	6988570	6988922	6988582	6988922	6987780	6988265	521	11,9	4,0	3,25	0,4	160	149	0.763022	1	0.719,1.0	1.0,0.853	-0.067
522	"FBgn0036684"	"CG3764"	chr3L	-	17001515	17001747	17001515	17001644	17002221	17002360	522	0,1	2,4	0,3	8,3	251	149	0.188639	0.472175	0.0,0.129	0.0,0.372	-0.121
524	"FBgn0013334"	"Sap47"	chr3R	+	15935830	15936340	15935952	15936340	15935118	15935584	524	35,10	355,390	0,0	389,429	270	149	6.98541e-08	2.10076e-06	0.052,0.014	0.0,0.0	0.033
525	"FBgn0013334"	"Sap47"	chr3R	+	15935830	15936340	15935976	15936340	15935118	15935584	525	35,10	17,27	0,0	44,33	294	149	3.13359e-10	1.39308e-08	0.511,0.158	0.0,0.0	0.335
526	"FBgn0013334"	"Sap47"	chr3R	+	15935952	15936340	15935976	15936340	15935118	15935584	526	355,390	17,27	389,429	44,33	172	149	0.0268735	0.124801	0.948,0.926	0.885,0.918	0.036
527	"FBgn0013334"	"Sap47"	chr3R	+	15956864	15957919	15957590	15957919	15955086	15955205	527	439,334	219,296	353,349	199,285	298	149	0.907611	1	0.501,0.361	0.47,0.38	0.006
528	"FBgn0034277"	"OstDelta"	chr2R	-	17764573	17765051	17764573	17765048	17765110	17766392	528	687,665	33,34	656,496	26,20	151	149	0.30676	0.644733	0.954,0.951	0.961,0.961	-0.009
529	"FBgn0037831"	"Cap-H2"	chr3R	+	10764110	10764373	10764113	10764373	10763028	10763951	529	11,9	20,21	10,6	16,7	151	149	0.423098	0.772532	0.352,0.297	0.381,0.458	-0.095
530	"FBgn0037831"	"Cap-H2"	chr3R	+	10764110	10764373	10764149	10764373	10763028	10763951	530	11,9	15,15	10,6	9,19	187	149	0.71583	1	0.369,0.323	0.47,0.201	0.01
531	"FBgn0037831"	"Cap-H2"	chr3R	+	10764113	10764373	10764149	10764373	10763028	10763951	531	20,21	15,15	16,7	9,19	184	149	0.313451	0.653423	0.519,0.531	0.59,0.23	0.115
532	"FBgn0051664"	"CG31664"	chr2L	-	1825185	1825904	1825185	1825901	1825986	1826274	532	0,0	12,7	0,2	3,8	151	149	0.772316	1	0.0,0.0	0.0,0.198	-0.099
533	"FBgn0259234"	"Camta"	chr2R	+	9473234	9474200	9473237	9474200	9471818	9473165	533	70,93	109,78	52,28	70,54	151	149	0.226299	0.540001	0.388,0.541	0.423,0.338	0.084
534	"FBgn0003435"	"sm"	chr2R	-	19538029	19538391	19538029	19538211	19546448	19547071	534	66,65	4293,4346	3,1	3264,2449	298	149	1	1	0.008,0.007	0.0,0.0	0.007
535	"FBgn0003435"	"sm"	chr2R	-	19538029	19538391	19538029	19538211	19564461	19564512	535	8,2	286,267	0,0	290,146	298	149	1	1	0.014,0.004	0.0,0.0	0.009
537	"FBgn0003435"	"sm"	chr2R	-	19538029	19538391	19538029	19538211	19574002	19574066	537	8,8	146,184	1,0	140,115	298	149	0.020696	0.106608	0.027,0.021	0.004,0.0	0.022
538	"FBgn0003435"	"sm"	chr2R	-	19600881	19601019	19600881	19601004	19628480	19629070	538	457,509	0,0	400,491	8,3	163	149	0.875472	1	1.0,1.0	0.979,0.993	0.014
539	"FBgn0052086"	"CG32086"	chr3L	-	11582400	11583216	11582400	11583168	11583267	11583444	539	534,565	37,45	386,322	23,27	196	149	0.762006	1	0.916,0.905	0.927,0.901	-0.003
540	"FBgn0036090"	"CG8009"	chr3L	+	10638553	10638700	10638565	10638700	10638422	10638494	540	30,19	79,110	17,44	70,148	160	149	0.80116	1	0.261,0.139	0.184,0.217	-0.001
541	"FBgn0031275"	"GABA-B-R3"	chr2L	+	755661	756080	755828	756080	755020	755296	541	2,0	0,0	5,0	0,7	298	149	1	1	1.0,NA	1.0,0.0	0.5
543	"FBgn0003071"	"Pfk"	chr2R	+	10109932	10110053	10109950	10110053	10109739	10109885	543	134,122	839,854	158,175	675,654	166	149	0.000178928	0.00250621	0.125,0.114	0.174,0.194	-0.065
544	"FBgn0035953"	"CG5087"	chr3L	+	9000602	9001783	9000605	9001783	9000338	9000457	544	119,149	1,4	96,65	5,4	151	149	0.0426558	0.174462	0.992,0.974	0.95,0.941	0.037
545	"FBgn0026181"	"Rok"	chrX	-	16627300	16627494	16627300	16627467	16627595	16627870	545	8,19	38,44	34,44	42,47	175	149	0.000731643	0.00822093	0.152,0.269	0.408,0.444	-0.215
546	"FBgn0085201"	"CG34172"	chr2L	-	2192777	2192848	2192777	2192845	2192974	2193010	546	1623,1565	217,234	2533,2387	397,347	151	149	0.577678	0.917689	0.881,0.868	0.863,0.872	0.007
547	"FBgn0004870"	"bab1"	chr3L	-	1036368	1039233	1036368	1039215	1039795	1040220	547	0,1	0,0	3,1	0,2	166	149	1	1	NA,1.0	1.0,0.31	0.345
548	"FBgn0004870"	"bab1"	chr3L	-	1039795	1040223	1039795	1040220	1040296	1040354	548	1,0	0,0	0,2	0,1	151	149	1	1	1.0,NA	NA,0.664	0.336
550	"FBgn0031238"	"CG3645"	chr2L	-	253955	254424	253955	254397	271628	271744	550	2,0	99,103	0,0	71,58	175	149	1	1	0.017,0.0	0.0,0.0	0.009
551	"FBgn0085411"	"CG34382"	chr3L	+	9882301	9882616	9882307	9882616	9880205	9880573	551	13,23	1,0	19,15	3,3	154	149	1	1	0.926,1.0	0.86,0.829	0.119
552	"FBgn0004611"	"Plc21C"	chr2L	+	344023	344489	344038	344489	342865	343729	552	24,26	0,3	37,45	1,0	163	149	0.482083	0.827724	1.0,0.888	0.971,1.0	-0.042
553	"FBgn0004611"	"Plc21C"	chr2L	+	344023	344489	344041	344489	342865	343729	553	24,26	7,12	37,45	15,25	166	149	0.430399	0.776845	0.755,0.66	0.689,0.618	0.054
554	"FBgn0004611"	"Plc21C"	chr2L	+	344038	344489	344041	344489	342865	343729	554	0,3	7,12	1,0	15,25	151	149	0.183076	0.464306	0.0,0.198	0.062,0.0	0.068
555	"FBgn0004611"	"Plc21C"	chr2L	+	344554	344947	344575	344947	344023	344489	555	29,32	70,89	39,32	67,111	169	149	0.826638	1	0.268,0.241	0.339,0.203	-0.017
556	"FBgn0045842"	"yuri"	chr2L	-	15261911	15262012	15261911	15262000	15262069	15262304	556	342,382	7,7	228,543	5,7	160	149	0.5934	0.926508	0.978,0.981	0.977,0.986	-0.002
557	"FBgn0051064"	"CG31064"	chr3R	-	27230768	27232199	27230768	27232108	27232472	27232875	557	81,44	0,5	121,64	0,0	239	149	0.0534165	0.201916	1.0,0.846	1.0,1.0	-0.077
558	"FBgn0262582"	"cic"	chr3R	+	20290358	20290583	20290370	20290583	20289485	20290195	558	5,3	43,57	4,6	48,70	160	149	0.877599	1	0.098,0.047	0.072,0.074	0
560	"FBgn0262582"	"cic"	chr3R	+	20299464	20299631	20299467	20299631	20299080	20299408	560	172,153	13,5	146,123	4,11	151	149	0.973671	1	0.929,0.968	0.973,0.917	0.003
561	"FBgn0262582"	"cic"	chr3R	+	20299952	20300152	20299967	20300152	20299700	20299793	561	112,142	37,25	88,152	30,40	163	149	0.443989	0.787474	0.735,0.839	0.728,0.776	0.035
562	"FBgn0262582"	"cic"	chr3R	+	20300607	20301377	20300634	20301377	20300216	20300412	562	83,106	50,52	67,116	51,51	175	149	0.821784	1	0.586,0.634	0.528,0.659	0.016
563	"FBgn0034474"	"Obp56g"	chr2R	-	19783483	19783898	19783483	19783895	19783963	19784043	563	1912,1750	3107,3214	3083,4853	4359,7071	151	149	0.0734093	0.248546	0.378,0.35	0.411,0.404	-0.043
564	"FBgn0031118"	"RhoGAP19D"	chrX	-	20476327	20476811	20476327	20476808	20477265	20477567	564	11,10	0,0	11,12	0,1	151	149	1	1	1.0,1.0	1.0,0.922	0.039
565	"FBgn0043070"	"MESK2"	chr2R	+	21507294	21507722	21507321	21507722	21502096	21502479	565	244,218	287,282	163,129	221,131	175	149	0.814094	1	0.42,0.397	0.386,0.456	-0.013
566	"FBgn0043070"	"MESK2"	chr2R	+	21510105	21510201	21510117	21510201	21502096	21502479	566	119,134	208,147	172,68	119,133	160	149	0.570093	0.91071	0.348,0.459	0.574,0.323	-0.045
567	"FBgn0033324"	"CG14744"	chr2R	-	8707416	8707651	8707416	8707625	8707720	8707860	567	22,20	3,3	3,26	0,12	174	149	0.290725	0.623199	0.863,0.851	1.0,0.65	0.032
568	"FBgn0262124"	"uex"	chr2R	-	3942933	3943141	3942933	3943138	3943195	3943335	568	126,118	98,83	99,90	60,34	151	149	0.0453082	0.182365	0.559,0.584	0.62,0.723	-0.1
569	"FBgn0028704"	"Nckx30C"	chr2L	-	9722760	9722954	9722760	9722942	9727027	9727256	569	6,6	24,8	5,27	32,32	160	149	0.854046	1	0.189,0.411	0.127,0.44	0.017
570	"FBgn0028704"	"Nckx30C"	chr2L	-	9742374	9744230	9742374	9744226	9746433	9746495	570	20,25	4,2	29,16	6,2	152	149	0.54797	0.891487	0.831,0.925	0.826,0.887	0.021
571	"FBgn0025454"	"Cyp6g1"	chr2R	+	12186391	12186902	12186404	12186902	12185666	12185825	571	32,23	584,846	25,21	630,625	161	149	0.784549	1	0.048,0.025	0.035,0.03	0.004
572	"FBgn0053969"	"CG33969"	chr3L	-	20392640	20393225	20392640	20393216	20393278	20393553	572	231,193	16,17	134,121	0,17	157	149	0.498755	0.844332	0.932,0.915	1.0,0.871	-0.012
573	"FBgn0266758"	"Esyt2"	chr3R	+	24555458	24555962	24555467	24555962	24554701	24555133	573	301,243	1,6	218,216	0,6	157	149	0.948533	1	0.997,0.975	1.0,0.972	0
574	"FBgn0264270"	"Sxl"	chrX	-	7085618	7085978	7085618	7085954	7087613	7087659	574	41,48	50,112	48,106	59,106	172	149	0.0540169	0.203809	0.415,0.271	0.413,0.464	-0.096
575	"FBgn0264270"	"Sxl"	chrX	-	7087613	7087683	7087613	7087659	7090133	7090504	575	7,17	5,15	13,17	7,22	172	149	0.761252	1	0.548,0.495	0.617,0.401	0.013
576	"FBgn0264270"	"Sxl"	chrX	-	7088577	7088767	7088577	7088749	7091673	7092170	576	129,146	77,39	135,137	41,61	166	149	0.733316	1	0.601,0.771	0.747,0.668	-0.022
577	"FBgn0264270"	"Sxl"	chrX	-	7091673	7092170	7091673	7092122	7096997	7097059	577	8,1	8,11	0,0	11,13	196	149	9.53098e-05	0.0014993	0.432,0.065	0.0,0.0	0.248
578	"FBgn0264270"	"Sxl"	chrX	-	7091673	7092170	7091673	7092122	7097944	7098053	578	8,14	18,6	5,1	3,5	196	149	0.546966	0.891487	0.253,0.639	0.559,0.132	0.1
579	"FBgn0264270"	"Sxl"	chrX	-	7091673	7092170	7091673	7092122	7098000	7098053	579	273,288	71,87	227,101	73,72	196	149	0.0435241	0.176952	0.745,0.716	0.703,0.516	0.121
580	"FBgn0031187"	"Usp2"	chrX	+	22462399	22463272	22462713	22463272	22457613	22458260	580	19,17	9,15	10,22	37,60	298	149	4.37399e-05	0.000784633	0.514,0.362	0.119,0.155	0.301
582	"FBgn0051719"	"RluA-1"	chr2L	-	10471475	10472485	10471475	10472215	10474281	10474349	582	21,29	27,0	75,106	22,41	298	149	0.441018	0.78575	0.28,1.0	0.63,0.564	0.043
584	"FBgn0010280"	"Taf4"	chr3L	+	16113884	16114141	16113895	16114141	16113211	16113365	584	18,15	19,23	26,34	35,50	159	149	0.75348	1	0.47,0.379	0.41,0.389	0.025
586	"FBgn0037215"	"beta-Man"	chr3R	+	4198220	4198772	4198258	4198772	4197736	4197871	586	18,17	62,78	14,11	58,112	186	149	0.0894822	0.283268	0.189,0.149	0.162,0.073	0.051
587	"FBgn0037215"	"beta-Man"	chr3R	+	4204212	4204572	4204218	4204572	4203781	4204162	587	212,135	0,0	216,179	8,7	154	149	0.000931446	0.00966908	1.0,1.0	0.963,0.961	0.038
588	"FBgn0054051"	"CG34051"	chr2L	-	19960404	19960593	19960404	19960590	19960658	19960781	588	382,415	1109,975	356,325	872,917	151	149	0.958585	1	0.254,0.296	0.287,0.259	0.002
589	"FBgn0039707"	"Prtl99C"	chr3R	+	29836888	29837262	29836912	29837262	29836567	29836832	589	642,633	70,48	674,1034	62,103	172	149	0.77937	1	0.888,0.92	0.904,0.897	0.003
591	"FBgn0265045"	"Strn-Mlck"	chr2R	-	15959788	15960079	15959788	15959876	15960244	15960417	591	13305,13081	140,135	15116,11374	184,148	298	149	0.155947	0.417424	0.979,0.98	0.976,0.975	0.004
592	"FBgn0261673"	"nemy"	chr2R	-	12659496	12660385	12659496	12660382	12660456	12660621	592	112,95	8,6	62,129	0,4	151	149	0.0113106	0.0683974	0.932,0.94	1.0,0.97	-0.049
593	"FBgn0005677"	"dac"	chr2L	-	16475274	16475411	16475274	16475405	16481524	16481551	593	7,6	3,1	4,13	4,1	154	149	0.826295	1	0.693,0.853	0.492,0.926	0.064
594	"FBgn0005677"	"dac"	chr2L	-	16475274	16475432	16475274	16475405	16481524	16481551	594	2,0	3,1	2,0	4,1	175	149	0.815339	1	0.362,0.0	0.299,0.0	0.032
595	"FBgn0005677"	"dac"	chr2L	-	16475274	16475432	16475274	16475411	16481524	16481551	595	2,0	7,6	0,0	2,13	169	149	0.933824	1	0.201,0.0	0.0,0.0	0.101
598	"FBgn0005677"	"dac"	chr2L	-	16475274	16475432	16475274	16475411	16483807	16484807	598	0,2	0,0	1,0	0,4	169	149	1	1	NA,1.0	1.0,0.0	0.5
600	"FBgn0037299"	"Vps37B"	chr3R	+	5227323	5227526	5227372	5227526	5226157	5226978	600	5,18	0,2	21,39	5,4	197	149	0.0689224	0.238488	1.0,0.872	0.761,0.881	0.115
601	"FBgn0040510"	"ACXA"	chr2L	+	12922691	12922792	12922753	12922792	12921773	12922549	601	122,70	21,23	89,140	16,29	210	149	0.523444	0.868866	0.805,0.683	0.798,0.774	-0.042
602	"FBgn0040510"	"ACXA"	chr2L	+	12924330	12924495	12924343	12924495	12924184	12924279	602	57,24	232,202	22,24	201,306	161	149	0.00199711	0.0181515	0.185,0.099	0.092,0.068	0.062
603	"FBgn0040510"	"ACXA"	chr2L	+	12924543	12924688	12924558	12924688	12924343	12924495	603	113,119	1,1	194,264	0,0	163	149	1	1	0.99,0.991	1.0,1.0	-0.01
604	"FBgn0037705"	"mura"	chr3R	-	9541678	9542924	9541678	9542009	9546797	9547370	604	61,58	97,86	53,30	118,91	298	149	0.0122028	0.0721233	0.239,0.252	0.183,0.142	0.083
605	"FBgn0042696"	"NfI"	chr4	-	271914	272172	271914	272160	272225	272408	605	227,227	57,44	309,198	37,29	160	149	0.00656797	0.0444752	0.788,0.828	0.886,0.864	-0.067
606	"FBgn0027088"	"GlyRS"	chr3L	+	15095254	15097686	15095273	15097686	15095141	15095185	606	1,0	114,126	2,0	165,92	167	149	1	1	0.008,0.0	0.011,0.0	-0.001
607	"FBgn0036958"	"CG17233"	chr3L	-	20238737	20239547	20238737	20239544	20239862	20240532	607	0,0	0,4	1,0	0,1	151	149	1	1	NA,0.0	1.0,0.0	-0.5
608	"FBgn0036958"	"CG17233"	chr3L	-	20238737	20239610	20238737	20239544	20239862	20240532	608	12,4	0,4	7,8	0,1	214	149	0.0272066	0.12531	1.0,0.41	1.0,0.848	-0.219
609	"FBgn0036958"	"CG17233"	chr3L	-	20238737	20239613	20238737	20239544	20239862	20240532	609	12,0	0,4	0,8	0,1	217	149	1	1	1.0,0.0	NA,0.846	-0.346
610	"FBgn0036958"	"CG17233"	chr3L	-	20238737	20239610	20238737	20239547	20239862	20240532	610	12,4	0,0	7,8	1,0	211	149	1	1	1.0,1.0	0.832,1.0	0.084
611	"FBgn0036958"	"CG17233"	chr3L	-	20238737	20239613	20238737	20239547	20239862	20240532	611	12,0	0,0	0,8	1,0	214	149	1	1	1.0,NA	0.0,1.0	0.5
612	"FBgn0036958"	"CG17233"	chr3L	-	20238737	20239613	20238737	20239610	20239862	20240532	612	12,0	12,4	0,8	7,8	151	149	0.788863	1	0.497,0.0	0.0,0.497	0
613	"FBgn0051159"	"mRRF2"	chr3R	+	22615801	22616015	22615806	22616015	22615228	22615740	613	24,14	4,9	26,37	7,15	153	149	0.91347	1	0.854,0.602	0.783,0.706	-0.016
614	"FBgn0020261"	"pcm"	chrX	-	19486260	19486341	19486260	19486338	19486404	19487067	614	99,100	153,125	78,93	152,100	151	149	0.851475	1	0.39,0.441	0.336,0.479	0.008
615	"FBgn0027504"	"CG8878"	chr2R	-	12149589	12150139	12149589	12150136	12150910	12151057	615	79,78	82,115	34,34	58,58	151	149	0.146001	0.399316	0.487,0.401	0.366,0.366	0.078
616	"FBgn0039759"	"CG9733"	chr3R	-	30245523	30246124	30245523	30246121	30246560	30246703	616	2,4	16,35	8,0	6,6	151	149	0.275839	0.601376	0.11,0.101	0.568,0.0	-0.178
617	"FBgn0033413"	"prel"	chr2R	+	9424328	9424460	9424331	9424460	9424086	9424266	617	234,210	211,210	221,281	164,209	151	149	0.07786	0.259745	0.523,0.497	0.571,0.57	-0.06
618	"FBgn0260660"	"Mp"	chr3L	+	6999634	6999835	6999639	6999835	6998842	6998978	618	2,1	5,4	9,11	0,12	153	149	0.00739845	0.0489639	0.28,0.196	1.0,0.472	-0.498
619	"FBgn0260660"	"Mp"	chr3L	+	6999634	6999835	6999639	6999835	6998842	6999003	619	61,41	31,18	79,89	39,36	153	149	0.794192	1	0.657,0.689	0.664,0.707	-0.012
620	"FBgn0034566"	"CG9313"	chr2R	+	20981307	20981741	20981310	20981741	20979320	20979553	620	16,6	152,116	49,39	655,605	151	149	0.748351	1	0.094,0.049	0.069,0.06	0.007
621	"FBgn0024804"	"Dbp80"	chr3L	+	27420900	27421014	27420951	27421014	27420678	27420841	621	335,377	19,13	290,279	7,5	199	149	0.0169531	0.0929464	0.93,0.956	0.969,0.977	-0.03
624	"FBgn0261563"	"wb"	chr2L	+	14308074	14309177	14308135	14309177	14300998	14301758	624	4,8	0,0	6,0	2,0	209	149	1	1	1.0,1.0	0.681,NA	0.319
626	"FBgn0039705"	"Atg16"	chr3R	-	29831914	29832372	29831914	29832348	29833192	29833281	626	164,138	326,296	149,147	189,256	172	149	0.0307119	0.137431	0.304,0.288	0.406,0.332	-0.073
627	"FBgn0036480"	"Cep135"	chr3L	+	15126702	15126827	15126720	15126827	15126493	15126647	627	38,18	62,55	34,29	64,100	166	149	0.543423	0.891092	0.355,0.227	0.323,0.207	0.026
628	"FBgn0010348"	"Arf79F"	chr3L	-	22869841	22870150	22869841	22870065	22871459	22871724	628	1626,1392	103,96	1078,973	68,46	233	149	0.246834	0.569724	0.91,0.903	0.91,0.931	-0.014
629	"FBgn0010348"	"Arf79F"	chr3L	-	22869841	22870150	22869841	22870065	22871923	22872052	629	4033,3349	404,387	3565,3187	286,205	233	149	0.00062043	0.00708815	0.865,0.847	0.889,0.909	-0.043
631	"FBgn0034181"	"CG8963"	chr2R	-	17019206	17019349	17019206	17019321	17019432	17019522	631	132,136	222,237	167,90	249,165	176	149	0.740609	1	0.335,0.327	0.362,0.316	-0.008
632	"FBgn0261444"	"CG3638"	chrX	-	1233802	1234279	1233802	1234276	1236444	1236684	632	33,47	4,7	38,36	1,0	151	149	0.000289523	0.00377118	0.891,0.869	0.974,1.0	-0.107
633	"FBgn0026238"	"gus"	chr2R	-	5120762	5121840	5120762	5121652	5121982	5122247	633	12,11	321,289	16,48	224,190	298	149	5.58117e-08	1.70351e-06	0.018,0.019	0.034,0.112	-0.055
634	"FBgn0036911"	"Fibp"	chr3L	-	19816592	19816674	19816592	19816661	19816719	19816820	634	1,1	174,150	0,0	158,176	161	149	1	1	0.005,0.006	0.0,0.0	0.005
635	"FBgn0036288"	"CG10660"	chr3L	-	12488554	12488774	12488554	12488753	12488827	12488960	635	198,187	44,32	198,244	31,58	169	149	0.954787	1	0.799,0.837	0.849,0.788	0
636	"FBgn0028325"	"Pdha"	chrX	+	4702691	4702892	4702823	4702892	4702324	4702591	636	263,291	3191,3269	79,56	4406,4585	280	149	0	0	0.042,0.045	0.009,0.006	0.036
637	"FBgn0035360"	"CG1246"	chr3L	+	2648221	2648594	2648412	2648594	2648047	2648145	637	7,10	152,85	0,0	85,120	298	149	0.000784489	0.0086182	0.023,0.056	0.0,0.0	0.04
638	"FBgn0034140"	"Lst"	chr2R	-	16574578	16575338	16574578	16575299	16576272	16576586	638	16,30	431,404	13,8	52,90	187	149	0.00405289	0.030811	0.029,0.056	0.166,0.066	-0.074
640	"FBgn0033313"	"Cirl"	chr2R	+	8618518	8618729	8618530	8618729	8618233	8618461	640	242,247	144,123	211,242	70,106	160	149	0.0237586	0.116007	0.61,0.652	0.737,0.68	-0.078
641	"FBgn0038608"	"WRNexo"	chr3R	-	18365407	18365613	18365407	18365610	18365671	18365776	641	26,36	17,12	13,47	15,3	151	149	0.482455	0.827724	0.601,0.747	0.461,0.939	-0.026
643	"FBgn0000451"	"ect"	chr3L	-	10195818	10195995	10195818	10195971	10196207	10196443	643	0,6	167,147	0,1	151,71	172	149	0.697691	1	0.0,0.034	0.0,0.012	0.011
644	"FBgn0053094"	"Synd"	chr3R	+	20838675	20838887	20838678	20838887	20838512	20838623	644	752,730	642,654	613,399	451,375	151	149	0.633105	0.958327	0.536,0.524	0.573,0.512	-0.012
645	"FBgn0264443"	"CG43861"	chr2L	-	19969483	19970461	19969483	19970240	19970519	19971317	645	0,6	52,51	0,7	21,77	298	149	0.705019	1	0.0,0.056	0.0,0.043	0.007
646	"FBgn0032554"	"CG15278"	chr2L	-	14875113	14875450	14875113	14875436	14875505	14875697	646	115,88	67,70	85,177	52,73	162	149	0.108174	0.323888	0.612,0.536	0.601,0.69	-0.071
648	"FBgn0082582"	"tmod"	chr3R	+	30533095	30533507	30533118	30533507	30532606	30532644	648	2,0	409,436	9,18	378,530	171	149	0.000692761	0.00782705	0.004,0.0	0.02,0.029	-0.022
649	"FBgn0082582"	"tmod"	chr3R	+	30533095	30533507	30533118	30533507	30532836	30532982	649	15,5	516,477	5,14	339,546	171	149	0.890204	1	0.025,0.009	0.013,0.022	0
650	"FBgn0082582"	"tmod"	chr3R	+	30548420	30548749	30548451	30548749	30546405	30546587	650	32,21	288,288	135,188	237,318	179	149	0	0	0.085,0.057	0.322,0.33	-0.255
651	"FBgn0052438"	"SMC5"	chr3L	+	21572975	21573133	21573002	21573133	21572685	21572910	651	46,48	4,0	64,69	4,8	175	149	0.0816325	0.268098	0.907,1.0	0.932,0.88	0.047
652	"FBgn0031030"	"Tao"	chrX	-	19576038	19576395	19576038	19576392	19576694	19577199	652	80,81	0,4	67,85	0,0	151	149	0.596149	0.928503	1.0,0.952	1.0,1.0	-0.024
653	"FBgn0085437"	"CG34408"	chrX	+	10227348	10227957	10227402	10227957	10226514	10226655	653	7,13	53,57	18,11	46,59	202	149	0.197001	0.487142	0.089,0.144	0.224,0.121	-0.056
654	"FBgn0085437"	"CG34408"	chrX	+	10227348	10227957	10227411	10227957	10226514	10226655	654	7,13	0,0	18,11	0,5	211	149	0.00350869	0.0277038	1.0,1.0	1.0,0.608	0.196
655	"FBgn0085437"	"CG34408"	chrX	+	10227402	10227957	10227411	10227957	10226514	10226655	655	53,57	0,0	46,59	0,5	157	149	0.114429	0.336702	1.0,1.0	1.0,0.918	0.041
656	"FBgn0261588"	"pdm3"	chr2R	+	8394562	8394619	8394565	8394619	8393556	8393737	656	1,5	21,18	3,17	16,73	151	149	0.267456	0.591294	0.045,0.215	0.156,0.187	-0.041
657	"FBgn0039235"	"CG10899"	chr3R	-	24856954	24857322	24856954	24857311	24857371	24857559	657	74,82	426,399	60,137	452,503	159	149	0.781103	1	0.14,0.161	0.111,0.203	-0.006
658	"FBgn0037127"	"CG14566"	chr3L	-	21739478	21739633	21739478	21739630	21739754	21740309	658	467,390	92,67	283,232	42,30	151	149	0.106183	0.319526	0.834,0.852	0.869,0.884	-0.034
659	"FBgn0261804"	"CG42750"	chr2L	-	18209768	18210148	18209768	18210145	18210556	18211298	659	4,3	0,2	1,11	5,0	151	149	0.257797	0.580262	1.0,0.597	0.165,1.0	0.216
660	"FBgn0021764"	"sdk"	chrX	+	741678	741876	741690	741876	740426	740858	660	0,0	4,0	3,1	1,8	160	149	1	1	0.0,NA	0.736,0.104	-0.42
661	"FBgn0039690"	"Gnpnat"	chr3R	+	29741697	29741904	29741767	29741904	29741149	29741369	661	57,80	41,35	52,36	35,29	218	149	0.312716	0.652556	0.487,0.61	0.504,0.459	0.067
662	"FBgn0010762"	"simj"	chr3L	+	10687051	10687162	10687075	10687162	10685963	10686261	662	40,24	66,70	30,46	50,86	172	149	0.464693	0.809146	0.344,0.229	0.342,0.317	-0.043
664	"FBgn0265991"	"Zasp52"	chr2R	-	15765122	15765447	15765122	15765252	15773040	15773253	664	1096,1172	635,599	1375,2426	639,785	298	149	0.00905754	0.0569928	0.463,0.495	0.518,0.607	-0.084
665	"FBgn0265991"	"Zasp52"	chr2R	-	15765122	15766713	15765122	15765252	15773040	15773253	665	1055,1147	635,599	1312,2321	639,785	298	149	0.0135255	0.0783558	0.454,0.489	0.507,0.597	-0.081
666	"FBgn0265991"	"Zasp52"	chr2R	-	15765122	15766713	15765122	15765447	15773040	15773253	666	28,28	69,53	58,54	121,159	298	149	0.597814	0.93033	0.169,0.209	0.193,0.145	0.02
667	"FBgn0265991"	"Zasp52"	chr2R	-	15765122	15765447	15765122	15765252	15773815	15773966	667	1052,1126	0,0	1270,2339	37,0	298	149	0.00118446	0.0115896	1.0,1.0	0.945,1.0	0.028
668	"FBgn0265991"	"Zasp52"	chr2R	-	15765122	15766713	15765122	15765252	15773815	15773966	668	1035,1128	0,0	1254,2292	37,0	298	149	0.000929846	0.00966908	1.0,1.0	0.944,1.0	0.028
669	"FBgn0265991"	"Zasp52"	chr2R	-	15765122	15767253	15765122	15765252	15773815	15773966	669	1051,1139	0,0	1287,2339	37,0	298	149	0.0012894	0.0123216	1.0,1.0	0.946,1.0	0.027
670	"FBgn0265991"	"Zasp52"	chr2R	-	15765122	15769551	15765122	15765252	15773815	15773966	670	1083,1155	0,0	1372,2526	37,0	298	149	0.00348443	0.0276189	1.0,1.0	0.949,1.0	0.026
671	"FBgn0265991"	"Zasp52"	chr2R	-	15765122	15766713	15765122	15765447	15773815	15773966	671	8,9	25,7	0,25	16,72	298	149	0.118419	0.342042	0.138,0.391	0.0,0.148	0.191
672	"FBgn0265991"	"Zasp52"	chr2R	-	15765122	15767253	15765122	15765447	15773815	15773966	672	24,20	25,7	33,72	16,72	298	149	0.773063	1	0.324,0.588	0.508,0.333	0.035
673	"FBgn0265991"	"Zasp52"	chr2R	-	15765122	15769551	15765122	15765447	15773815	15773966	673	56,36	25,7	118,259	16,72	298	149	0.261985	0.582675	0.528,0.72	0.787,0.643	-0.091
674	"FBgn0265991"	"Zasp52"	chr2R	-	15765122	15767253	15765122	15766713	15773815	15773966	674	24,20	8,9	33,72	0,25	298	149	0.0725702	0.247343	0.6,0.526	1.0,0.59	-0.232
675	"FBgn0265991"	"Zasp52"	chr2R	-	15765122	15769551	15765122	15766713	15773815	15773966	675	56,36	8,9	118,259	0,25	298	149	0.00545184	0.0389519	0.778,0.667	1.0,0.838	-0.197
676	"FBgn0265991"	"Zasp52"	chr2R	-	15765122	15769551	15765122	15767253	15773815	15773966	676	56,36	24,20	118,259	33,72	298	149	0.024237	0.117671	0.538,0.474	0.641,0.643	-0.136
677	"FBgn0265991"	"Zasp52"	chr2R	-	15774427	15775507	15774427	15774757	15777177	15777286	677	51,54	182,199	31,31	257,331	298	149	1.10537e-06	2.82561e-05	0.123,0.119	0.057,0.045	0.07
678	"FBgn0004379"	"Klp67A"	chr3L	-	9363094	9363318	9363094	9363226	9363372	9364192	678	17,7	28,9	28,13	15,43	240	149	0.823882	1	0.274,0.326	0.537,0.158	-0.047
679	"FBgn0050447"	"CG30447"	chr2R	+	19947327	19948080	19947330	19948080	19947195	19947250	679	17,14	0,0	31,31	6,24	151	149	8.55155e-07	2.24204e-05	1.0,1.0	0.836,0.56	0.302
681	"FBgn0011763"	"Dp"	chr2R	+	13225808	13225938	13225811	13225938	13225690	13225751	681	47,68	0,3	52,127	0,0	151	149	0.446321	0.790925	1.0,0.957	1.0,1.0	-0.022
683	"FBgn0034267"	"CG4984"	chr2R	+	17732323	17732579	17732344	17732579	17732197	17732275	683	14,19	301,219	30,58	301,446	169	149	0.0059413	0.0411863	0.039,0.071	0.081,0.103	-0.037
684	"FBgn0039349"	"Ssadh"	chr3R	-	25626343	25626648	25626343	25626645	25626731	25626924	684	47,31	138,89	28,42	133,233	151	149	0.00580282	0.0405117	0.252,0.256	0.172,0.151	0.093
685	"FBgn0039349"	"Ssadh"	chr3R	-	25626343	25626663	25626343	25626645	25626731	25626924	685	21,26	138,89	17,41	133,233	166	149	0.25922	0.58063	0.12,0.208	0.103,0.136	0.044
686	"FBgn0039349"	"Ssadh"	chr3R	-	25626343	25626663	25626343	25626648	25626731	25626924	686	21,26	47,31	17,41	28,42	163	149	0.376889	0.723268	0.29,0.434	0.357,0.472	-0.052
687	"FBgn0039349"	"Ssadh"	chr3R	-	25626343	25626663	25626343	25626645	25626742	25626924	687	16,4	6,6	4,3	1,4	166	149	0.919009	1	0.705,0.374	0.782,0.402	-0.053
688	"FBgn0037443"	"Dmtn"	chr3R	-	6391304	6392742	6391304	6391988	6392879	6392959	688	20,43	132,173	20,21	104,201	298	149	0.0794925	0.263472	0.07,0.111	0.088,0.05	0.021
689	"FBgn0037443"	"Dmtn"	chr3R	-	6391304	6392742	6391304	6391988	6393731	6393911	689	23,24	30,7	25,1	7,88	298	149	0.0585035	0.215567	0.277,0.632	0.641,0.006	0.131
690	"FBgn0039161"	"CG13606"	chr3R	+	24183861	24184144	24183864	24184144	24180586	24180685	690	8,17	6,2	20,67	5,2	151	149	0.0650869	0.234258	0.568,0.893	0.798,0.971	-0.154
691	"FBgn0035060"	"Eps-15"	chr2R	-	24769418	24770061	24769418	24769683	24771724	24771790	691	84,84	38,28	70,131	11,7	298	149	4.09046e-06	9.95833e-05	0.525,0.6	0.761,0.903	-0.27
692	"FBgn0031285"	"CG3662"	chr2L	+	824190	824337	824218	824337	823636	824137	692	289,355	207,287	251,183	290,186	176	149	0.00802387	0.0519058	0.542,0.512	0.423,0.454	0.089
694	"FBgn0082598"	"akirin"	chr3L	+	7371706	7372072	7371731	7372072	7369842	7370068	694	161,147	26,40	89,55	11,21	173	149	0.937681	1	0.842,0.76	0.875,0.693	0.017
696	"FBgn0015477"	"Rme-8"	chr2R	-	9175732	9175934	9175732	9175931	9176090	9176235	696	10,6	3,4	8,22	6,6	151	149	0.937548	1	0.767,0.597	0.568,0.783	0.006
697	"FBgn0261823"	"Asx"	chr2R	+	14507412	14507481	14507415	14507481	14507256	14507349	697	0,0	58,73	6,0	59,48	151	149	0.0333315	0.145647	0.0,0.0	0.091,0.0	-0.045
698	"FBgn0038056"	"CG5961"	chr3R	-	12459199	12459908	12459199	12459903	12459972	12460203	698	170,163	8,0	146,169	16,0	153	149	0.0698139	0.240353	0.954,1.0	0.899,1.0	0.027
700	"FBgn0029508"	"Tsp42Ea"	chr2R	+	6994372	6994484	6994378	6994484	6992680	6992777	700	1863,1557	14,15	1718,703	15,5	154	149	1	1	0.992,0.99	0.991,0.993	-0.001
701	"FBgn0265373"	"CG44314"	chr2R	+	12055968	12056547	12055973	12056547	12052943	12053343	701	93,124	98,119	44,61	59,76	153	149	0.182622	0.464306	0.48,0.504	0.421,0.439	0.062
702	"FBgn0037676"	"CG8861"	chr3R	-	9326687	9327331	9326687	9327312	9328441	9328511	702	2,0	183,139	4,0	132,89	167	149	0.621699	0.94808	0.01,0.0	0.026,0.0	-0.008
703	"FBgn0032773"	"fon"	chr2L	-	19383880	19385363	19383880	19385354	19385669	19385705	703	98,347	0,0	273,474	2,17	157	149	0.00572557	0.0405117	1.0,1.0	0.992,0.964	0.022
704	"FBgn0042138"	"CG18815"	chr3L	+	11630229	11630749	11630466	11630749	11629580	11629598	704	73,52	32,18	53,35	10,15	298	149	0.334448	0.677552	0.533,0.591	0.726,0.538	-0.07
705	"FBgn0041605"	"cpx"	chr3R	+	4295119	4295286	4295128	4295286	4284225	4284406	705	175,185	150,204	140,224	107,160	157	149	0.0554071	0.207143	0.525,0.463	0.554,0.571	-0.069
707	"FBgn0041605"	"cpx"	chr3R	+	4295119	4295286	4295128	4295286	4291737	4292072	707	62,68	648,382	49,0	447,766	157	149	2.67789e-08	9.28184e-07	0.083,0.145	0.094,0.0	0.067
708	"FBgn0041605"	"cpx"	chr3R	+	4297487	4301541	4299789	4301541	4295567	4295700	708	2889,2762	21,12	2279,2208	14,14	298	149	0.864624	1	0.986,0.991	0.988,0.987	0.001
709	"FBgn0041605"	"cpx"	chr3R	+	4297487	4304604	4302525	4304604	4295567	4295700	709	2889,2762	13,5	2279,2208	20,11	298	149	0.27425	0.599364	0.991,0.996	0.983,0.99	0.007
711	"FBgn0037176"	"CG14456"	chr3L	+	22687889	22688288	22687934	22688288	22687512	22687827	711	1,0	37,46	0,2	45,58	193	149	1	1	0.02,0.0	0.0,0.026	-0.003
714	"FBgn0040382"	"CG5273"	chrX	+	759754	760528	759775	760528	759593	759685	714	119,107	78,58	135,283	79,171	169	149	0.984308	1	0.574,0.619	0.601,0.593	0
715	"FBgn0002413"	"dco"	chr3R	-	31058539	31058642	31058539	31058627	31061076	31061210	715	16,16	97,112	1,2	90,53	163	149	4.54168e-06	0.000106756	0.131,0.116	0.01,0.033	0.102
716	"FBgn0261611"	"CG42700"	chr2R	+	12292982	12293600	12293113	12293600	12290788	12290879	716	0,0	8,0	0,1	0,15	279	149	1	1	0.0,NA	NA,0.034	-0.034
718	"FBgn0015218"	"eIF4E1"	chr3L	-	9401039	9401606	9401039	9401367	9402279	9402460	718	134,161	336,367	146,224	256,221	298	149	0.000629207	0.00714849	0.166,0.18	0.222,0.336	-0.106
719	"FBgn0036814"	"CG14073"	chr3L	-	18819310	18819910	18819310	18819899	18820399	18820675	719	14,14	82,87	8,8	41,40	159	149	0.738673	1	0.138,0.131	0.155,0.158	-0.022
720	"FBgn0039881"	"CG1971"	chr3R	+	31805792	31806769	31805798	31806769	31805678	31805735	720	6,11	16,23	9,0	0,0	154	149	1	1	0.266,0.316	1.0,NA	-0.709
721	"FBgn0027549"	"CG7927"	chr3L	+	8112781	8113320	8113011	8113320	8112493	8112714	721	20,19	246,236	17,57	182,259	298	149	0.00164937	0.0152623	0.039,0.039	0.045,0.099	-0.033
723	"FBgn0026259"	"eIF5B"	chr3L	-	3460171	3460628	3460171	3460603	3460706	3460977	723	123,90	0,2	35,27	0,0	173	149	1	1	1.0,0.975	1.0,1.0	-0.012
724	"FBgn0014189"	"Hel25E"	chr2L	-	5541722	5541976	5541722	5541969	5542182	5542314	724	541,535	15,0	363,385	0,6	155	149	0.556571	0.902215	0.972,1.0	1.0,0.984	-0.006
725	"FBgn0001105"	"Gbeta13F"	chrX	+	15860988	15861492	15861235	15861492	15860114	15860250	725	49,51	11,4	27,21	38,19	298	149	3.42865e-08	1.1309e-06	0.69,0.864	0.262,0.356	0.468
727	"FBgn0030391"	"Rab40"	chrX	-	12461455	12461679	12461455	12461649	12461735	12461872	727	52,78	25,33	47,49	33,41	178	149	0.0228852	0.113044	0.635,0.664	0.544,0.5	0.127
728	"FBgn0036240"	"CG6928"	chr3L	+	12007493	12008051	12007615	12008051	12007220	12007400	728	6,2	48,58	6,0	88,95	270	149	0.154988	0.4154	0.065,0.019	0.036,0.0	0.024
730	"FBgn0040375"	"CG13760"	chrX	-	2584462	2584602	2584462	2584548	2584666	2584935	730	21,22	14,28	8,19	19,28	202	149	0.0987734	0.305585	0.525,0.367	0.237,0.334	0.161
732	"FBgn0266557"	"kis"	chr2L	-	242243	242925	242243	242744	250756	250823	732	0,4	7,13	4,5	10,19	298	149	0.29596	0.631774	0.0,0.133	0.167,0.116	-0.075
733	"FBgn0035028"	"Start1"	chr2R	+	24577152	24577299	24577175	24577299	24576565	24577107	733	4,4	273,142	0,6	171,187	171	149	0.714152	1	0.013,0.024	0.0,0.027	0.005
734	"FBgn0263220"	"Hk"	chrX	-	10240680	10241021	10240680	10241018	10241113	10241241	734	91,74	16,6	78,131	8,20	151	149	0.96954	1	0.849,0.924	0.906,0.866	0.001
736	"FBgn0085192"	"CG34163"	chr2L	+	11988383	11988801	11988386	11988801	11988269	11988329	736	125,125	0,0	108,114	3,1	151	149	0.560409	0.904527	1.0,1.0	0.973,0.991	0.018
737	"FBgn0035719"	"tow"	chr3L	+	6946500	6946558	6946515	6946558	6946263	6946447	737	43,41	0,0	37,36	1,0	163	149	1	1	1.0,1.0	0.971,1.0	0.014
738	"FBgn0035719"	"tow"	chr3L	+	6947970	6948109	6947985	6948109	6947247	6947915	738	8,7	16,20	16,12	10,21	163	149	0.0826227	0.270771	0.314,0.242	0.594,0.343	-0.191
740	"FBgn0034230"	"CG4853"	chr2R	+	17515584	17516322	17515599	17516322	17514579	17515529	740	122,109	1,0	93,100	3,0	163	149	0.657893	0.980848	0.991,1.0	0.966,1.0	0.013
741	"FBgn0263271"	"CG43397"	chr2R	-	10354723	10355439	10354723	10355288	10355500	10355831	741	55,56	2126,1953	72,48	2208,2688	298	149	0.585606	0.921086	0.013,0.014	0.016,0.009	0.001
743	"FBgn0003053"	"peb"	chrX	+	4619969	4620860	4619974	4620860	4617563	4618063	743	15,21	17,13	6,14	9,17	153	149	0.262132	0.582675	0.462,0.611	0.394,0.445	0.117
744	"FBgn0052106"	"CG32106"	chr3L	-	12775587	12777972	12775587	12777924	12778024	12778223	744	58,53	41,32	71,71	39,56	196	149	0.950952	1	0.518,0.557	0.581,0.491	0.002
745	"FBgn0029092"	"ced-6"	chr2R	-	9434668	9435334	9434668	9435325	9435393	9435524	745	1262,1178	17,0	812,1211	0,0	157	149	0.845397	1	0.986,1.0	1.0,1.0	-0.007
746	"FBgn0051781"	"lncRNA:CR31781"	chr2L	+	16877496	16878300	16877499	16878300	16869461	16870997	746	1045,866	0,0	3632,2942	0,7	151	149	1	1	1.0,1.0	1.0,0.998	0.001
748	"FBgn0265194"	"Trpm"	chr2R	-	15306877	15307298	15306877	15307154	15309195	15309368	748	0,2	21,3	9,1	22,12	292	149	0.0228682	0.113044	0.0,0.254	0.173,0.041	0.02
749	"FBgn0020767"	"Spred"	chr2R	-	14762918	14763074	14762918	14763008	14763830	14763999	749	226,239	9,8	222,186	17,5	214	149	0.26965	0.593578	0.946,0.954	0.901,0.963	0.018
750	"FBgn0020620"	"RN-tre"	chr2R	-	13985989	13986095	13985989	13986044	13988372	13988437	750	39,47	24,0	38,81	0,21	199	149	0.840353	1	0.549,1.0	1.0,0.743	-0.097
751	"FBgn0035424"	"Larp4B"	chr3L	+	3232297	3236604	3232300	3236604	3231908	3232239	751	541,422	68,42	385,338	23,25	151	149	0.00651615	0.0442709	0.887,0.908	0.943,0.93	-0.039
752	"FBgn0026086"	"Adar"	chrX	+	1775649	1775738	1775698	1775738	1773724	1774222	752	4,0	97,87	5,1	114,67	197	149	0.459272	0.80412	0.03,0.0	0.032,0.011	-0.006
753	"FBgn0026086"	"Adar"	chrX	+	1778369	1778699	1778611	1778699	1775698	1775738	753	20,13	63,60	12,10	87,77	298	149	0.0250611	0.120588	0.137,0.098	0.065,0.061	0.055
754	"FBgn0040260"	"Ugt36Bc"	chr2L	+	16799660	16800520	16799680	16800520	16799024	16799133	754	62,29	154,159	42,76	176,406	168	149	0.159317	0.424224	0.263,0.139	0.175,0.142	0.043
756	"FBgn0036510"	"SCCRO"	chr3L	+	15564015	15565272	15564261	15565272	15563607	15563729	756	10,6	340,320	12,5	360,412	298	149	0.903826	1	0.014,0.009	0.016,0.006	0.001
757	"FBgn0040208"	"Kat60"	chr3R	-	5230992	5231313	5230992	5231214	5232056	5232209	757	0,0	171,149	0,2	137,209	247	149	1	1	0.0,0.0	0.0,0.006	-0.003
758	"FBgn0038524"	"sll"	chr3R	+	17606377	17606565	17606384	17606565	17606105	17606329	758	31,12	20,28	12,15	50,64	155	149	0.00494958	0.0362791	0.598,0.292	0.187,0.184	0.259
759	"FBgn0260970"	"Ubr3"	chrX	+	7950360	7950784	7950363	7950784	7947414	7950297	759	86,76	1,14	109,116	0,13	151	149	0.303078	0.640829	0.988,0.843	1.0,0.898	-0.034
760	"FBgn0002909"	"mus312"	chr3L	+	7331291	7331336	7331296	7331336	7330298	7331231	760	176,151	22,21	125,90	21,24	153	149	0.0659761	0.235465	0.886,0.875	0.853,0.785	0.062
762	"FBgn0039916"	"Ekar"	chr4	-	640106	640211	640106	640208	640272	640476	762	112,64	10,5	51,46	4,7	151	149	0.61172	0.941284	0.917,0.927	0.926,0.866	0.026
767	"FBgn0024963"	"GluClalpha"	chr3R	+	19765632	19765751	19765644	19765751	19764248	19764428	767	0,0	22,21	0,1	24,33	160	149	1	1	0.0,0.0	0.0,0.027	-0.013
769	"FBgn0033983"	"ADPS"	chr2R	-	14932854	14933325	14932854	14933003	14934800	14934861	769	0,17	5,4	4,21	0,5	298	149	0.0340891	0.147383	0.0,0.68	1.0,0.677	-0.498
770	"FBgn0266744"	"lncRNA:CR45217"	chr3R	-	24230542	24230612	24230542	24230609	24230668	24230958	770	18,28	7,9	18,12	10,8	151	149	0.190525	0.47515	0.717,0.754	0.64,0.597	0.117
772	"FBgn0266848"	"wap"	chrX	-	22454661	22455204	22454661	22455059	22455273	22455422	772	6,6	4,4	9,18	10,23	293	149	0.285072	0.616625	0.433,0.433	0.314,0.285	0.134
774	"FBgn0259143"	"CG42258"	chrX	+	12476318	12477497	12476336	12477497	12476152	12476268	774	2,0	234,279	1,0	248,611	166	149	1	1	0.008,0.0	0.004,0.0	0.002
775	"FBgn0030010"	"CG10959"	chrX	+	8149544	8150686	8149550	8150686	8148782	8149476	775	63,70	0,4	54,42	4,0	154	149	0.794278	1	1.0,0.944	0.929,1.0	0.007
776	"FBgn0263603"	"Zn72D"	chr3L	-	16110482	16111914	16110482	16111881	16111997	16112098	776	4,2	217,201	2,4	176,194	181	149	0.754076	1	0.015,0.008	0.009,0.017	-0.002
777	"FBgn0262790"	"CG43171"	chr2R	-	10352455	10352876	10352455	10352866	10352928	10353114	777	350,281	63,123	261,480	80,201	158	149	0.236521	0.553417	0.84,0.683	0.755,0.692	0.038
778	"FBgn0034390"	"CG15093"	chr2R	-	18775668	18776838	18775668	18776826	18776893	18776978	778	59,82	271,300	0,94	218,558	160	149	8.11642e-06	0.000176575	0.169,0.203	0.0,0.136	0.118
779	"FBgn0283451"	"br"	chrX	+	1642884	1645162	1643067	1645162	1637283	1637334	779	3,2	2,0	0,0	2,0	298	149	1	1	0.429,1.0	0.0,NA	0.715
781	"FBgn0084008"	"lncRNA:CR41443"	chr2R	+	5254520	5255295	5254528	5255295	5253944	5254465	781	23,0	6,1	30,53	10,10	156	149	0.538793	0.889291	0.785,0.0	0.741,0.835	-0.396
782	"FBgn0051139"	"CG31139"	chr3R	-	22747689	22748824	22747689	22748820	22748879	22749056	782	826,811	29,44	377,351	14,13	152	149	0.376636	0.723268	0.965,0.948	0.963,0.964	-0.007
784	"FBgn0037181"	"CG11370"	chr3L	+	22712737	22713660	22712752	22713660	22712501	22712672	784	0,0	0,2	0,8	0,8	163	149	1	1	NA,0.0	NA,0.478	-0.478
785	"FBgn0032363"	"Dlg5"	chr2L	-	11511608	11515673	11511608	11515670	11515725	11515817	785	41,60	0,2	37,35	0,1	151	149	0.836254	1	1.0,0.967	1.0,0.972	-0.002
786	"FBgn0032337"	"AstCC"	chr2L	-	11083458	11083945	11083458	11083924	11084019	11084105	786	5,13	3,5	4,12	12,12	169	149	0.0231745	0.114083	0.595,0.696	0.227,0.469	0.297
788	"FBgn0030846"	"CG12992"	chrX	+	17589957	17590468	17590011	17590468	17588987	17589095	788	49,42	139,122	12,22	88,74	202	149	0.033694	0.146917	0.206,0.203	0.091,0.18	0.069
789	"FBgn0030846"	"CG12992"	chrX	+	17589957	17590468	17590014	17590468	17588987	17589095	789	49,42	151,206	12,22	123,141	205	149	0.00212277	0.0189035	0.191,0.129	0.066,0.102	0.076
790	"FBgn0030846"	"CG12992"	chrX	+	17590011	17590468	17590014	17590468	17588987	17589095	790	139,122	151,206	88,74	123,141	151	149	0.340717	0.681387	0.476,0.369	0.414,0.341	0.045
791	"FBgn0264707"	"RhoGEF3"	chr3L	+	281120	281734	281123	281734	278400	281056	791	8,0	2,0	4,0	2,0	151	149	1	1	0.798,NA	0.664,NA	0.134
792	"FBgn0264707"	"RhoGEF3"	chr3L	+	300894	301108	300900	301108	300569	300848	792	10,20	0,9	0,15	4,1	154	149	0.278662	0.606239	1.0,0.683	0.0,0.936	0.373
793	"FBgn0039711"	"CG7824"	chr3R	-	29857651	29858718	29857651	29858650	29858774	29858936	793	45,48	4,0	42,68	2,2	216	149	0.62727	0.953022	0.886,1.0	0.935,0.959	-0.004
794	"FBgn0051635"	"CG31635"	chr2L	-	6639396	6640215	6639396	6640203	6640356	6640675	794	18,11	34,41	14,26	32,92	160	149	0.660965	0.981406	0.33,0.2	0.289,0.208	0.017
795	"FBgn0028952"	"Kebab"	chr2L	+	2046065	2046218	2046068	2046218	2045699	2046011	795	26,32	14,22	16,49	0,0	151	149	6.81344e-13	4.35421e-11	0.647,0.589	1.0,1.0	-0.382
796	"FBgn0260938"	"tay"	chrX	-	15883193	15883367	15883193	15883364	15883432	15884374	796	18,16	0,2	19,14	1,0	151	149	1	1	1.0,0.888	0.949,1.0	-0.03
797	"FBgn0030719"	"eIF5"	chrX	-	15988616	15989268	15988616	15989109	15989391	15989476	797	447,431	67,94	214,195	82,63	298	149	8.86488e-05	0.00142746	0.769,0.696	0.566,0.607	0.146
798	"FBgn0030719"	"eIF5"	chrX	-	15988616	15989476	15988616	15989109	15989853	15989950	798	783,837	0,2	710,661	0,0	298	149	1	1	1.0,0.995	1.0,1.0	-0.002
799	"FBgn0052626"	"AMPdeam"	chrX	-	13832903	13833031	13832903	13833022	13834170	13834206	799	500,519	145,159	505,375	125,123	157	149	0.718614	1	0.766,0.756	0.793,0.743	-0.007
800	"FBgn0052626"	"AMPdeam"	chrX	-	13832903	13833031	13832903	13833022	13834814	13835149	800	223,314	278,288	187,136	209,112	157	149	0.581154	0.91844	0.432,0.509	0.459,0.535	-0.026
801	"FBgn0031144"	"CG1529"	chrX	-	21028651	21031533	21028651	21031522	21031586	21031950	801	10,9	50,56	6,14	32,48	159	149	0.382633	0.73061	0.158,0.131	0.149,0.215	-0.037
802	"FBgn0261262"	"CG42613"	chr3R	+	18937522	18937640	18937527	18937640	18931143	18931387	802	73,40	3,0	79,87	5,2	153	149	0.260313	0.581792	0.96,1.0	0.939,0.977	0.022
803	"FBgn0039622"	"eIF4E6"	chr3R	-	29026438	29027028	29026438	29027018	29027078	29027174	803	17,8	28,38	5,22	13,27	158	149	0.234851	0.552446	0.364,0.166	0.266,0.435	-0.086
804	"FBgn0016983"	"smid"	chr3L	+	7382784	7382835	7382787	7382835	7382386	7382731	804	17,23	8,4	14,36	12,5	151	149	0.722526	1	0.677,0.85	0.535,0.877	0.058
807	"FBgn0034345"	"CG5174"	chr2R	+	18425339	18426221	18425963	18426221	18424871	18425034	807	552,541	37,55	477,547	44,53	298	149	0.51221	0.858582	0.882,0.831	0.844,0.838	0.016
808	"FBgn0001624"	"dlg1"	chrX	+	11373816	11374510	11374256	11374510	11369664	11369799	808	49,47	0,0	40,97	4,0	298	149	0.171606	0.443383	1.0,1.0	0.833,1.0	0.084
809	"FBgn0001624"	"dlg1"	chrX	+	11373816	11374510	11374268	11374510	11369664	11369799	809	49,47	0,2	40,97	0,9	298	149	0.0242335	0.117671	1.0,0.922	1.0,0.843	0.04
810	"FBgn0001624"	"dlg1"	chrX	+	11374256	11374510	11374268	11374510	11369664	11369799	810	0,0	0,2	4,0	0,9	160	149	1	1	NA,0.0	1.0,0.0	-0.5
814	"FBgn0001624"	"dlg1"	chrX	+	11390175	11390540	11390230	11390540	11389667	11389781	814	0,4	64,36	0,0	31,46	203	149	0.873729	1	0.0,0.075	0.0,0.0	0.037
815	"FBgn0037351"	"RpL13A"	chr3R	+	5625332	5625947	5625513	5625947	5624889	5625130	815	2,8	7632,7282	14,11	7922,11845	298	149	1	1	0.0,0.001	0.001,0.0	0
816	"FBgn0052062"	"Rbfox1"	chr3L	+	10590119	10590390	10590326	10590390	10587626	10587687	816	9,3	45,40	2,4	6,11	298	149	0.350005	0.692894	0.091,0.036	0.143,0.154	-0.085
817	"FBgn0000667"	"Actn"	chrX	-	2034954	2035198	2034954	2035195	2036406	2036466	817	251,354	36,42	315,388	29,25	151	149	0.0125292	0.0736272	0.873,0.893	0.915,0.939	-0.044
818	"FBgn0000667"	"Actn"	chrX	-	2034954	2035201	2034954	2035195	2036406	2036466	818	1933,1724	36,42	2268,2601	29,25	154	149	0.00133659	0.0126543	0.981,0.975	0.987,0.99	-0.01
819	"FBgn0000667"	"Actn"	chrX	-	2034954	2035411	2034954	2035195	2036406	2036466	819	0,0	36,42	21,13	29,25	298	149	5.58775e-13	3.68611e-11	0.0,0.0	0.266,0.206	-0.236
820	"FBgn0000667"	"Actn"	chrX	-	2034954	2035201	2034954	2035198	2036406	2036466	820	1933,1724	251,354	2268,2601	315,388	151	149	0.259225	0.58063	0.884,0.828	0.877,0.869	-0.017
821	"FBgn0000667"	"Actn"	chrX	-	2034954	2035411	2034954	2035198	2036406	2036466	821	0,0	251,354	21,13	315,388	298	149	0.00029465	0.00378968	0.0,0.0	0.032,0.016	-0.024
822	"FBgn0000667"	"Actn"	chrX	-	2034954	2035411	2034954	2035201	2036406	2036466	822	0,0	1933,1724	21,13	2268,2601	298	149	1	1	0.0,0.0	0.005,0.002	-0.004
823	"FBgn0000667"	"Actn"	chrX	-	2034954	2035201	2034954	2035198	2042046	2042311	823	104,119	6,17	99,61	6,11	151	149	0.889669	1	0.945,0.874	0.942,0.845	0.016
825	"FBgn0038488"	"m-cup"	chr3R	-	17145926	17146055	17145926	17146052	17146119	17146663	825	1089,974	14,1	866,766	0,3	151	149	0.926001	1	0.987,0.999	1.0,0.996	-0.005
826	"FBgn0022987"	"qkr54B"	chr2R	+	17470566	17470886	17470576	17470886	17469623	17469717	826	14,12	67,60	4,21	81,70	158	149	0.471879	0.81779	0.165,0.159	0.044,0.221	0.029
829	"FBgn0017429"	"CG5989"	chr3L	-	8603264	8603855	8603264	8603849	8603905	8604149	829	0,0	0,7	34,116	0,7	154	149	1	1	NA,0.0	1.0,0.941	-0.97
830	"FBgn0029895"	"CG14441"	chrX	+	6699910	6700353	6700052	6700353	6699507	6699574	830	5,5	23,11	9,5	10,13	290	149	0.164001	0.431219	0.1,0.189	0.316,0.165	-0.096
831	"FBgn0037010"	"CG4825"	chr3L	-	20523202	20523284	20523202	20523281	20523351	20523562	831	391,407	0,5	440,498	10,6	151	149	0.201142	0.494394	1.0,0.988	0.977,0.988	0.012
832	"FBgn0027950"	"MBD-like"	chr3R	+	9560271	9560613	9560274	9560613	9559759	9560031	832	2,4	5,0	0,7	1,3	151	149	0.511589	0.858582	0.283,1.0	0.0,0.697	0.293
833	"FBgn0030245"	"CG1637"	chrX	-	10875802	10875999	10875802	10875996	10877414	10877798	833	8,15	41,19	0,0	61,131	151	149	3.77872e-11	2.08851e-09	0.161,0.438	0.0,0.0	0.299
834	"FBgn0000212"	"brm"	chr3L	-	15982122	15982211	15982122	15982199	15982267	15982568	834	19,18	5,10	14,34	6,9	160	149	0.625406	0.952312	0.78,0.626	0.685,0.779	-0.029
835	"FBgn0000212"	"brm"	chr3L	-	15982267	15982568	15982267	15982563	15982802	15982869	835	98,73	22,18	59,41	8,7	153	149	0.13977	0.387828	0.813,0.798	0.878,0.851	-0.059
836	"FBgn0038787"	"CG4360"	chr3R	-	20324273	20326228	20324273	20326152	20326315	20326798	836	4,5	12,27	4,16	16,81	224	149	0.862603	1	0.181,0.11	0.143,0.116	0.016
837	"FBgn0030706"	"Lrp4"	chrX	+	15919740	15920570	15919743	15920570	15919528	15919686	837	24,13	140,135	21,15	156,122	151	149	0.922284	1	0.145,0.087	0.117,0.108	0.003
839	"FBgn0050011"	"gem"	chr2R	+	10128783	10129029	10128822	10129029	10128580	10128692	839	29,40	533,514	31,41	435,457	187	149	0.321497	0.664103	0.042,0.058	0.054,0.067	-0.01
840	"FBgn0020510"	"Abi"	chr3R	-	14120694	14120785	14120694	14120782	14120846	14121469	840	7,15	25,18	61,84	0,0	151	149	0	0	0.216,0.451	1.0,1.0	-0.666
841	"FBgn0005536"	"Mbs"	chr3L	+	16052754	16053560	16053004	16053560	16051958	16052150	841	44,56	162,119	48,54	135,131	298	149	0.727167	1	0.12,0.19	0.151,0.171	-0.006
842	"FBgn0005536"	"Mbs"	chr3L	+	16052754	16053560	16053011	16053560	16051958	16052150	842	44,56	25,28	48,54	33,25	298	149	0.796184	1	0.468,0.5	0.421,0.519	0.014
844	"FBgn0005536"	"Mbs"	chr3L	+	16053004	16053560	16053011	16053560	16051958	16052150	844	162,119	25,28	135,131	33,25	155	149	0.540804	0.889964	0.862,0.803	0.797,0.834	0.017
847	"FBgn0005536"	"Mbs"	chr3L	+	16052754	16053560	16053004	16053560	16051958	16052174	847	2,0	15,13	1,0	27,19	298	149	0.33554	0.677594	0.063,0.0	0.018,0.0	0.022
848	"FBgn0005536"	"Mbs"	chr3L	+	16063084	16063173	16063087	16063173	16062307	16062862	848	60,40	185,182	40,40	127,155	151	149	0.838915	1	0.242,0.178	0.237,0.203	-0.01
849	"FBgn0005536"	"Mbs"	chr3L	+	16063298	16063737	16063542	16063737	16063087	16063173	849	19,7	14,3	16,9	14,14	298	149	0.215631	0.522471	0.404,0.538	0.364,0.243	0.168
850	"FBgn0005536"	"Mbs"	chr3L	+	16064226	16064317	16064229	16064317	16063885	16063999	850	241,335	0,1	304,281	1,1	151	149	1	1	1.0,0.997	0.997,0.996	0.002
851	"FBgn0020279"	"lig"	chr2R	+	8075411	8075607	8075472	8075607	8073973	8074500	851	0,4	207,192	0,0	221,206	209	149	1	1	0.0,0.015	0.0,0.0	0.007
852	"FBgn0260986"	"mei-38"	chrX	+	1477372	1478482	1477375	1478482	1477062	1477288	852	0,0	0,6	3,0	19,30	151	149	1	1	NA,0.0	0.135,0.0	-0.068
853	"FBgn0000028"	"acj6"	chrX	-	15353224	15353388	15353224	15353382	15354226	15354458	853	0,3	1,0	1,0	2,8	154	149	0.00325696	0.026326	0.0,1.0	0.326,0.0	0.337
855	"FBgn0285892"	"tea"	chr2R	+	9894746	9895196	9894749	9895196	9893947	9894691	855	109,107	58,52	118,52	38,43	151	149	0.993122	1	0.65,0.67	0.754,0.544	0.011
856	"FBgn0031756"	"CG13992"	chr2L	-	5965390	5967565	5965390	5967562	5967614	5967752	856	0,2	0,0	0,2	8,1	151	149	1	1	NA,1.0	0.0,0.664	0.668
857	"FBgn0029728"	"CG2861"	chrX	-	4798570	4799881	4798570	4799878	4799939	4800647	857	82,108	73,92	67,38	50,58	151	149	0.47548	0.821942	0.526,0.537	0.569,0.393	0.051
859	"FBgn0004903"	"Rb97D"	chr3R	-	26872582	26873678	26872582	26873555	26873859	26873998	859	85,113	56,66	93,145	56,46	271	149	0.162809	0.431175	0.455,0.485	0.477,0.634	-0.086
860	"FBgn0004903"	"Rb97D"	chr3R	-	26872582	26874016	26872582	26873998	26874070	26874790	860	106,106	13,21	71,52	25,35	166	149	0.000139887	0.00202886	0.88,0.819	0.718,0.571	0.205
862	"FBgn0052549"	"CG32549"	chrX	-	18408517	18408942	18408517	18408859	18409049	18409178	862	0,0	20,20	0,1	4,5	231	149	1	1	0.0,0.0	0.0,0.114	-0.057
865	"FBgn0034693"	"CG11073"	chr2R	-	22092141	22092717	22092141	22092273	22094523	22094787	865	117,110	24,19	110,132	23,30	298	149	0.54493	0.891487	0.709,0.743	0.705,0.688	0.03
866	"FBgn0034693"	"CG11073"	chr2R	-	22092141	22094043	22092141	22092273	22094523	22094787	866	48,19	24,19	2,26	23,30	298	149	0.00482006	0.0355849	0.5,0.333	0.042,0.302	0.244
867	"FBgn0034693"	"CG11073"	chr2R	-	22092141	22094043	22092141	22092717	22094523	22094787	867	41,18	110,109	2,12	110,118	298	149	6.94196e-07	1.86793e-05	0.157,0.076	0.009,0.048	0.088
868	"FBgn0034693"	"CG11073"	chr2R	-	22092141	22094787	22092141	22094043	22098981	22099534	868	38,26	38,36	35,123	31,38	298	149	0.0237686	0.116007	0.333,0.265	0.361,0.618	-0.19
869	"FBgn0028916"	"CG33090"	chr2L	+	14342777	14343370	14342783	14343370	14341306	14341576	869	21,15	7,9	29,29	2,3	154	149	0.000927508	0.00966908	0.744,0.617	0.933,0.903	-0.238
870	"FBgn0028916"	"CG33090"	chr2L	+	14342777	14343370	14342852	14343370	14341306	14341576	870	21,15	8,10	29,29	8,24	223	149	0.969793	1	0.637,0.501	0.708,0.447	-0.009
871	"FBgn0028916"	"CG33090"	chr2L	+	14342783	14343370	14342852	14343370	14341306	14341576	871	7,9	8,10	2,3	8,24	217	149	0.00078807	0.0086182	0.375,0.382	0.147,0.079	0.266
872	"FBgn0263131"	"CG43373"	chr3L	-	16507333	16507845	16507333	16507467	16507904	16508065	872	0,0	2,6	0,2	3,8	298	149	0.495339	0.841336	0.0,0.0	0.0,0.111	-0.056
874	"FBgn0053234"	"CG33234"	chr3L	+	2663515	2663622	2663521	2663622	2663328	2663456	874	142,118	16,12	108,58	21,10	154	149	0.067216	0.238227	0.896,0.905	0.833,0.849	0.06
875	"FBgn0031099"	"CG17065"	chrX	-	20255131	20255714	20255131	20255672	20255763	20256032	875	0,0	87,64	0,1	94,119	190	149	1	1	0.0,0.0	0.0,0.007	-0.004
877	"FBgn0037486"	"CG14605"	chr3R	-	7217984	7218397	7217984	7218338	7218580	7218915	877	207,175	17,4	179,298	16,23	207	149	0.138625	0.385699	0.898,0.969	0.89,0.903	0.037
878	"FBgn0027378"	"MRG15"	chr3R	-	15276439	15277570	15276439	15277555	15277613	15277729	878	0,0	114,126	4,4	121,66	163	149	0.0298218	0.13467	0.0,0.0	0.029,0.052	-0.041
879	"FBgn0030854"	"CG8289"	chrX	-	17634573	17634977	17634573	17634974	17635341	17636044	879	123,109	0,0	122,93	2,0	151	149	1	1	1.0,1.0	0.984,1.0	0.008
880	"FBgn0261553"	"CG42671"	chr3L	+	11222614	11223565	11222617	11223565	11216585	11217282	880	44,35	47,50	49,67	48,79	151	149	0.589826	0.92441	0.48,0.409	0.502,0.456	-0.034
881	"FBgn0016041"	"Tom40"	chrX	+	7737321	7737683	7737449	7737683	7736892	7737166	881	166,196	2,5	177,241	6,13	276	149	0.0294869	0.134002	0.978,0.955	0.941,0.909	0.041
882	"FBgn0033809"	"CG4630"	chr2R	-	13217588	13218303	13217588	13218199	13219087	13219247	882	21,22	12,18	0,0	12,23	252	149	2.55351e-13	1.86498e-11	0.509,0.42	0.0,0.0	0.465
883	"FBgn0032105"	"borr"	chr2L	-	9251941	9252350	9251941	9252338	9252634	9253118	883	6,6	0,1	6,26	1,12	160	149	0.00119056	0.0115938	1.0,0.848	0.848,0.669	0.165
884	"FBgn0037829"	"CG14691"	chr3R	-	10753698	10753858	10753698	10753821	10754032	10754147	884	72,85	10,0	53,89	15,13	185	149	0.0031967	0.0259415	0.853,1.0	0.74,0.846	0.134
885	"FBgn0260874"	"Ir76a"	chr3L	+	19801977	19802114	19801990	19802114	19801665	19801928	885	2,0	0,18	0,0	0,3	161	149	1	1	1.0,0.0	NA,0.0	0.5
886	"FBgn0250907"	"Cht10"	chr2L	-	23016037	23016104	23016037	23016090	23025169	23025224	886	0,2	0,0	4,0	0,4	162	149	1	1	NA,1.0	1.0,0.0	0.5
887	"FBgn0010303"	"hep"	chrX	-	13080637	13081118	13080637	13081043	13081512	13082064	887	6,1	21,33	11,6	16,50	223	149	0.105042	0.318712	0.16,0.02	0.315,0.074	-0.105
890	"FBgn0035308"	"CG15822"	chr3L	-	2161630	2161929	2161630	2161882	2163739	2163863	890	0,7	4,0	15,21	0,0	195	149	0.0075582	0.0495845	0.0,1.0	1.0,1.0	-0.5
891	"FBgn0050122"	"CG30122"	chr2R	-	18632327	18632986	18632327	18632983	18633053	18633127	891	43,52	2,3	40,141	4,15	151	149	0.0801994	0.265086	0.955,0.945	0.908,0.903	0.044
892	"FBgn0050122"	"CG30122"	chr2R	-	18633053	18633127	18633053	18633124	18633191	18633363	892	242,209	28,30	207,193	25,63	151	149	0.0469168	0.184865	0.895,0.873	0.891,0.751	0.063
893	"FBgn0000448"	"Hr3"	chr2R	-	10209100	10209270	10209100	10209264	10209439	10209608	893	37,38	2,8	26,49	15,4	154	149	0.20426	0.499655	0.947,0.821	0.626,0.922	0.11
894	"FBgn0050295"	"Ipk1"	chr2R	+	20878967	20879145	20878970	20879145	20878671	20878898	894	2,7	5,1	6,5	18,6	151	149	0.17411	0.448998	0.283,0.874	0.248,0.451	0.229
895	"FBgn0085446"	"CG34417"	chrX	+	6555865	6561550	6560374	6561550	6552638	6554771	895	43,46	24,17	16,28	15,7	298	149	0.869292	1	0.473,0.575	0.348,0.667	0.016
896	"FBgn0085446"	"CG34417"	chrX	+	6555865	6561550	6560374	6561550	6554908	6555259	896	17,38	14,0	21,23	15,15	298	149	0.0476865	0.186304	0.378,1.0	0.412,0.434	0.266
897	"FBgn0085446"	"CG34417"	chrX	+	6561625	6562159	6561628	6562159	6560374	6561550	897	161,126	3,4	247,189	14,12	151	149	0.0137596	0.0792628	0.981,0.969	0.946,0.94	0.032
898	"FBgn0085446"	"CG34417"	chrX	+	6585692	6585785	6585695	6585785	6577036	6577112	898	170,166	230,242	116,144	166,158	151	149	0.434089	0.782126	0.422,0.404	0.408,0.473	-0.027
899	"FBgn0085446"	"CG34417"	chrX	+	6585692	6585785	6585695	6585785	6577943	6578291	899	28,18	41,31	40,59	59,74	151	149	0.516068	0.862927	0.403,0.364	0.401,0.44	-0.037
900	"FBgn0085446"	"CG34417"	chrX	+	6585692	6585785	6585695	6585785	6577943	6584022	900	75,94	166,149	291,240	427,310	151	149	0.051167	0.195949	0.308,0.384	0.402,0.433	-0.072
901	"FBgn0037332"	"Hcs"	chr3R	+	5478885	5479042	5478903	5479042	5477609	5477758	901	10,15	24,25	8,29	19,39	166	149	0.562663	0.90602	0.272,0.35	0.274,0.4	-0.026
903	"FBgn0031064"	"CG12531"	chrX	+	19726426	19730199	19726429	19730199	19726003	19726100	903	0,4	27,22	0,1	32,37	151	149	0.0867331	0.278008	0.0,0.152	0.0,0.026	0.063
905	"FBgn0010482"	"l(2)01289"	chr2R	-	6726836	6728373	6726836	6728320	6728590	6729073	905	268,255	147,170	409,451	187,380	201	149	0.876958	1	0.575,0.527	0.619,0.468	0.007
907	"FBgn0035270"	"CG13933"	chr3L	-	1773422	1773526	1773422	1773523	1773577	1773910	907	23,11	2,0	47,42	0,0	151	149	0.366137	0.711741	0.919,1.0	1.0,1.0	-0.04
908	"FBgn0264489"	"CG43897"	chr3L	+	9820073	9820559	9820279	9820559	9813846	9813922	908	12,0	0,4	40,10	50,0	298	149	0.679081	0.99464	1.0,0.0	0.286,1.0	-0.143
909	"FBgn0264489"	"CG43897"	chr3L	+	9824802	9827895	9824820	9827895	9824545	9824640	909	2,2	34,48	9,4	71,89	166	149	0.183225	0.464306	0.05,0.036	0.102,0.039	-0.027
910	"FBgn0264489"	"CG43897"	chr3L	+	9831920	9832679	9832195	9832679	9830633	9830785	910	800,739	24,19	762,1461	0,3	298	149	4.28635e-11	2.30673e-09	0.943,0.951	1.0,0.996	-0.051
911	"FBgn0264489"	"CG43897"	chr3L	+	9831920	9832679	9832198	9832679	9830633	9830785	911	800,739	44,31	762,1461	0,2	298	149	0	0	0.901,0.923	1.0,0.997	-0.086
913	"FBgn0264489"	"CG43897"	chr3L	+	9831920	9832679	9832477	9832679	9830633	9830785	913	800,739	565,631	762,1461	515,459	298	149	0.0225256	0.11208	0.415,0.369	0.425,0.614	-0.127
914	"FBgn0264489"	"CG43897"	chr3L	+	9832195	9832679	9832198	9832679	9830633	9830785	914	24,19	44,31	0,3	0,2	151	149	1	1	0.35,0.377	NA,0.597	-0.233
916	"FBgn0264489"	"CG43897"	chr3L	+	9832195	9832679	9832477	9832679	9830633	9830785	916	24,19	565,631	0,3	515,459	298	149	0.00790485	0.0513188	0.021,0.015	0.0,0.003	0.017
918	"FBgn0264489"	"CG43897"	chr3L	+	9832198	9832679	9832477	9832679	9830633	9830785	918	44,31	565,631	0,2	515,459	298	149	1.08656e-09	4.44401e-08	0.037,0.024	0.0,0.002	0.029
927	"FBgn0000479"	"dnc"	chrX	+	3258610	3258878	3258613	3258878	3256067	3256211	927	31,36	9,7	76,84	6,12	151	149	0.0666238	0.236949	0.773,0.835	0.926,0.874	-0.096
928	"FBgn0000479"	"dnc"	chrX	+	3334144	3334331	3334150	3334331	3332441	3332546	928	142,121	206,175	149,100	97,76	154	149	5.63207e-06	0.000125191	0.4,0.401	0.598,0.56	-0.178
929	"FBgn0036890"	"CG9368"	chr3L	+	19602655	19604120	19602670	19604120	19602041	19602060	929	10,6	9,4	2,13	2,7	163	149	0.569737	0.91071	0.504,0.578	0.478,0.629	-0.013
930	"FBgn0000533"	"ea"	chr3R	+	15329082	15329566	15329179	15329566	15328728	15328993	930	3,0	39,23	0,4	39,66	245	149	0.855692	1	0.045,0.0	0.0,0.036	0.005
931	"FBgn0051163"	"SKIP"	chr3R	+	22293437	22296126	22293458	22296126	22292949	22293071	931	15,10	31,20	18,14	11,23	169	149	0.109372	0.326519	0.299,0.306	0.591,0.349	-0.167
932	"FBgn0261053"	"Cad86C"	chr3R	+	10844214	10844363	10844232	10844363	10842851	10844169	932	9,13	19,25	0,17	12,22	166	149	0.364928	0.711221	0.298,0.318	0.0,0.41	0.103
933	"FBgn0039936"	"Gyf"	chr4	-	865701	865872	865701	865851	865930	866294	933	134,137	43,8	96,191	20,20	169	149	0.686604	0.998652	0.733,0.938	0.809,0.894	-0.016
934	"FBgn0039479"	"CG14257"	chr3R	+	27081432	27082818	27082563	27082818	27079878	27080082	934	0,0	21,27	0,1	2,7	298	149	1	1	0.0,0.0	0.0,0.067	-0.034
935	"FBgn0027930"	"MP1"	chr3R	+	4308589	4308833	4308619	4308833	4308263	4308427	935	16,10	772,847	7,10	477,373	178	149	0.632603	0.958327	0.017,0.01	0.012,0.022	-0.003
936	"FBgn0034534"	"maf-S"	chr2R	+	20641165	20641668	20641180	20641668	20640975	20641118	936	5,8	417,466	16,23	409,921	163	149	0.0184311	0.0991886	0.011,0.015	0.035,0.022	-0.016
938	"FBgn0041164"	"armi"	chr3L	+	3462103	3462784	3462120	3462784	3461540	3461670	938	2,2	39,36	0,0	43,44	165	149	0.386302	0.735557	0.044,0.048	0.0,0.0	0.046
939	"FBgn0052582"	"lncRNA:CR32582"	chrX	+	15836456	15836674	15836524	15836674	15836281	15836397	939	13,11	24,19	6,22	23,30	216	149	0.773088	1	0.272,0.285	0.153,0.336	0.034
941	"FBgn0052521"	"CG32521"	chrX	-	21205309	21206584	21205309	21206110	21211079	21211274	941	353,387	0,0	294,682	0,4	298	149	1	1	1.0,1.0	1.0,0.988	0.006
942	"FBgn0052521"	"CG32521"	chrX	-	21207674	21209878	21207674	21209533	21211079	21211274	942	6,0	16,28	0,10	9,59	298	149	0.766416	1	0.158,0.0	0.0,0.078	0.04
943	"FBgn0083984"	"CG34148"	chr3R	-	21878232	21878424	21878232	21878419	21878486	21878686	943	20,11	100,60	19,42	147,216	153	149	0.656335	0.980427	0.163,0.151	0.112,0.159	0.021
944	"FBgn0085390"	"Dgk"	chr2R	-	7845033	7845223	7845033	7845199	7845738	7845870	944	12,2	57,39	11,15	83,170	172	149	0.556771	0.902215	0.154,0.043	0.103,0.071	0.012
945	"FBgn0083956"	"CG34120"	chrX	+	21136020	21136676	21136023	21136676	21135625	21135963	945	30,15	90,101	34,18	82,138	151	149	0.922446	1	0.248,0.128	0.29,0.114	-0.014
946	"FBgn0027948"	"msps"	chr3R	+	16059460	16059684	16059484	16059684	16059242	16059375	946	201,204	171,156	0,0	2,0	172	149	1	1	0.505,0.531	0.0,NA	0.518
947	"FBgn0259216"	"RhoGAP102A"	chr4	+	264485	264670	264527	264670	264351	264429	947	113,114	16,8	90,109	9,18	190	149	0.425475	0.774681	0.847,0.918	0.887,0.826	0.026
948	"FBgn0250788"	"beta-Spec"	chrX	+	17667932	17668157	17668106	17668157	17667569	17667738	948	149,101	94,69	97,81	103,149	298	149	9.71344e-05	0.00150942	0.442,0.423	0.32,0.214	0.165
949	"FBgn0002121"	"l(2)gl"	chr2L	-	19879	20020	19879	20015	21065	21376	949	60,54	8,2	51,31	2,3	153	149	0.428808	0.776845	0.88,0.963	0.961,0.91	-0.014
950	"FBgn0262111"	"f"	chrX	+	17279732	17279941	17279744	17279941	17279418	17279667	950	20,7	17,9	9,13	3,9	160	149	0.194396	0.482957	0.523,0.42	0.736,0.574	-0.183
952	"FBgn0004242"	"Syt1"	chr2L	-	2779266	2782940	2779266	2782839	2783040	2783274	952	47,20	1233,1275	27,30	904,747	249	149	0.235149	0.552446	0.022,0.009	0.018,0.023	-0.005
953	"FBgn0004242"	"Syt1"	chr2L	-	2787053	2787165	2787053	2787162	2792194	2792371	953	14,9	42,17	11,20	25,32	151	149	0.357528	0.701675	0.248,0.343	0.303,0.381	-0.046
954	"FBgn0004242"	"Syt1"	chr2L	-	2787053	2787168	2787053	2787162	2792194	2792371	954	164,141	42,17	153,229	25,32	154	149	0.334634	0.677552	0.791,0.889	0.856,0.874	-0.025
955	"FBgn0004242"	"Syt1"	chr2L	-	2787053	2787168	2787053	2787165	2792194	2792371	955	164,141	14,9	151,229	9,20	151	149	0.932468	1	0.92,0.939	0.943,0.919	-0.002
956	"FBgn0004242"	"Syt1"	chr2L	-	2793174	2793270	2793174	2793264	2793327	2793587	956	248,245	295,300	223,231	426,261	154	149	0.261894	0.582675	0.449,0.441	0.336,0.461	0.046
961	"FBgn0037652"	"CG11980"	chr3R	+	9004138	9004451	9004141	9004451	9004016	9004075	961	8,7	68,48	12,25	111,164	151	149	0.829664	1	0.104,0.126	0.096,0.131	0.001
962	"FBgn0052082"	"IRSp53"	chr3L	+	11161471	11163984	11163383	11163984	11160780	11160932	962	154,165	46,33	132,163	30,28	298	149	0.303652	0.640829	0.626,0.714	0.688,0.744	-0.046
963	"FBgn0052082"	"IRSp53"	chr3L	+	11161471	11163984	11163554	11163984	11160780	11160932	963	154,164	12,9	131,162	4,5	298	149	0.0396459	0.164788	0.865,0.901	0.942,0.942	-0.059
964	"FBgn0052082"	"IRSp53"	chr3L	+	11163383	11163984	11163554	11163984	11160780	11160932	964	46,33	12,9	30,28	4,5	298	149	0.177262	0.45483	0.657,0.647	0.789,0.737	-0.111
965	"FBgn0000370"	"crc"	chr2L	+	21312097	21312208	21312124	21312208	21311752	21312043	965	1523,1622	32,35	1579,3448	38,47	175	149	0.323697	0.666289	0.976,0.975	0.973,0.984	-0.003
971	"FBgn0022764"	"Sin3A"	chr2R	-	12577453	12578551	12577453	12578285	12579128	12579356	971	4,6	1,0	4,12	0,0	298	149	1	1	0.667,1.0	1.0,1.0	-0.166
972	"FBgn0022764"	"Sin3A"	chr2R	-	12580115	12580630	12580115	12580612	12581201	12581577	972	42,47	149,147	23,52	134,103	166	149	0.973269	1	0.202,0.223	0.133,0.312	-0.01
973	"FBgn0022764"	"Sin3A"	chr2R	-	12581638	12581951	12581638	12581939	12582288	12583829	973	37,57	78,90	49,60	71,143	160	149	0.799301	1	0.306,0.371	0.391,0.281	0.003
974	"FBgn0029854"	"CG3566"	chrX	-	6274971	6275390	6274971	6275170	6276227	6276296	974	32,59	724,705	14,16	452,375	298	149	0.0109292	0.0663214	0.022,0.04	0.015,0.021	0.013
975	"FBgn0050461"	"CG30461"	chr2R	-	16996355	16996751	16996355	16996728	16996991	16998400	975	248,230	628,560	259,355	531,805	171	149	0.262896	0.583737	0.256,0.264	0.298,0.278	-0.028
976	"FBgn0000535"	"eag"	chrX	+	14993424	14993558	14993445	14993558	14992719	14992851	976	0,0	3,7	0,1	8,8	169	149	1	1	0.0,0.0	0.0,0.099	-0.05
977	"FBgn0000535"	"eag"	chrX	+	14993424	14993558	14993451	14993558	14992719	14992851	977	0,1	0,0	1,1	3,0	175	149	1	1	NA,1.0	0.221,1.0	0.389
978	"FBgn0000535"	"eag"	chrX	+	14993445	14993558	14993451	14993558	14992719	14992851	978	3,8	0,0	9,8	3,0	154	149	0.149359	0.403485	1.0,1.0	0.744,1.0	0.128
979	"FBgn0000535"	"eag"	chrX	+	15002111	15002402	15002114	15002402	15000412	15000828	979	3,7	5,3	3,5	8,10	151	149	0.11292	0.333453	0.372,0.697	0.27,0.33	0.234
980	"FBgn0003495"	"spz"	chr3R	-	27066098	27066480	27066098	27066453	27066607	27066665	980	62,56	94,75	28,27	98,92	175	149	3.34434e-05	0.000621743	0.36,0.389	0.196,0.2	0.176
981	"FBgn0003495"	"spz"	chr3R	-	27066607	27066884	27066607	27066665	27067121	27067199	981	31,31	89,87	12,11	62,54	298	149	0.0298975	0.13467	0.148,0.151	0.088,0.092	0.059
982	"FBgn0003495"	"spz"	chr3R	-	27066607	27066884	27066607	27066665	27069143	27070070	982	12,29	28,0	21,7	17,25	298	149	0.0591076	0.217401	0.176,1.0	0.382,0.123	0.335
983	"FBgn0034381"	"List"	chr2R	-	18728503	18728786	18728503	18728746	18728842	18729032	983	5,9	2,9	5,19	3,16	188	149	0.877065	1	0.665,0.442	0.569,0.485	0.027
984	"FBgn0051550"	"CG31550"	chr3R	+	5487050	5487177	5487059	5487177	5486234	5486884	984	30,15	0,0	27,33	0,1	157	149	1	1	1.0,1.0	1.0,0.969	0.016
985	"FBgn0051550"	"CG31550"	chr3R	+	5487050	5488307	5487834	5488307	5486234	5486884	985	29,15	42,30	26,30	34,48	298	149	0.660858	0.981406	0.257,0.2	0.277,0.238	-0.029
986	"FBgn0085404"	"CG34375"	chr3R	-	23006594	23006684	23006594	23006681	23008001	23008321	986	20,25	0,0	15,69	0,5	151	149	0.0608244	0.222914	1.0,1.0	1.0,0.932	0.034
987	"FBgn0028703"	"Nhe3"	chr2L	-	6677834	6678756	6677834	6678224	6679985	6680114	987	15,25	32,57	45,98	24,27	298	149	5.27424e-09	1.99737e-07	0.19,0.18	0.484,0.645	-0.38
988	"FBgn0028703"	"Nhe3"	chr2L	-	6678911	6679262	6678911	6679082	6679985	6680114	988	9,9	65,42	9,16	49,39	298	149	0.141063	0.38983	0.065,0.097	0.084,0.17	-0.046
989	"FBgn0028703"	"Nhe3"	chr2L	-	6680345	6680542	6680345	6680524	6680946	6680998	989	167,164	18,10	198,280	4,1	166	149	1.91249e-07	5.50851e-06	0.893,0.936	0.978,0.996	-0.072
991	"FBgn0030571"	"CG14414"	chrX	+	14580894	14581039	14580964	14581039	14580739	14580846	991	59,54	27,27	67,106	17,68	218	149	0.743629	1	0.599,0.578	0.729,0.516	-0.034
992	"FBgn0030571"	"CG14414"	chrX	+	14580918	14581039	14580964	14581039	14580739	14580846	992	55,52	27,27	64,96	17,68	194	149	0.789759	1	0.61,0.597	0.743,0.52	-0.028
993	"FBgn0035533"	"Cip4"	chr3L	-	4324283	4324450	4324283	4324447	4324861	4324996	993	60,91	30,23	59,54	38,55	151	149	0.00315803	0.0257297	0.664,0.796	0.605,0.492	0.181
994	"FBgn0035533"	"Cip4"	chr3L	-	4324283	4324450	4324283	4324447	4324921	4324996	994	27,22	80,100	49,61	78,159	151	149	0.0180748	0.0977854	0.25,0.178	0.383,0.275	-0.115
995	"FBgn0035533"	"Cip4"	chr3L	-	4325060	4325410	4325060	4325383	4326983	4327170	995	371,405	127,115	292,267	120,95	175	149	0.163381	0.431219	0.713,0.75	0.674,0.705	0.042
996	"FBgn0038073"	"CG14395"	chr3R	+	12671863	12672161	12671905	12672161	12670946	12671759	996	0,0	4,4	1,9	3,3	190	149	1.14429e-05	0.000236372	0.0,0.0	0.207,0.702	-0.454
998	"FBgn0038073"	"CG14395"	chr3R	+	12671905	12672161	12671923	12672161	12670946	12671759	998	4,4	0,0	3,3	2,2	166	149	0.000372636	0.00463	1.0,1.0	0.574,0.574	0.426
1002	"FBgn0262636"	"dati"	chr4	-	378395	378561	378395	378531	378715	378900	1002	15,14	8,3	10,32	0,4	178	149	0.0156169	0.0874975	0.611,0.796	1.0,0.87	-0.232
1004	"FBgn0002783"	"mor"	chr3R	-	15968574	15969594	15968574	15969402	15969881	15970092	1004	138,89	210,174	91,31	145,106	298	149	0.205247	0.501471	0.247,0.204	0.239,0.128	0.042
1005	"FBgn0035793"	"CG7546"	chr3L	+	7511969	7512728	7511972	7512728	7511704	7511916	1005	30,20	45,33	31,30	56,96	151	149	0.110136	0.327843	0.397,0.374	0.353,0.236	0.091
1006	"FBgn0035793"	"CG7546"	chr3L	+	7514648	7515581	7515047	7515581	7513817	7514354	1006	6,11	161,156	13,27	137,180	298	149	0.00376372	0.0290367	0.018,0.034	0.045,0.07	-0.032
1007	"FBgn0035793"	"CG7546"	chr3L	+	7515825	7516050	7515867	7516050	7515640	7515777	1007	32,38	51,47	21,62	34,143	190	149	0.0899616	0.283566	0.33,0.388	0.326,0.254	0.069
1008	"FBgn0035793"	"CG7546"	chr3L	+	7515825	7516050	7515870	7516050	7515640	7515777	1008	32,38	21,12	21,62	15,53	193	149	0.0883637	0.282012	0.541,0.71	0.519,0.475	0.128
1009	"FBgn0035793"	"CG7546"	chr3L	+	7515867	7516050	7515870	7516050	7515640	7515777	1009	51,47	21,12	34,143	15,53	151	149	0.556583	0.902215	0.706,0.794	0.691,0.727	0.041
1010	"FBgn0035793"	"CG7546"	chr3L	+	7516115	7517316	7516118	7517316	7515825	7516050	1010	164,165	0,0	150,266	10,4	151	149	0.00328639	0.0264593	1.0,1.0	0.937,0.985	0.039
1011	"FBgn0038747"	"RhoGAP92B"	chr3R	+	19912311	19913730	19912314	19913730	19910892	19911859	1011	286,329	20,3	258,143	6,0	151	149	0.014275	0.0810897	0.934,0.991	0.977,1.0	-0.026
1012	"FBgn0028986"	"Spn38F"	chr2L	-	20836620	20836819	20836620	20836813	20836873	20837012	1012	1672,1615	94,102	1261,1361	49,35	154	149	0.00012687	0.00188007	0.945,0.939	0.961,0.974	-0.026
1013	"FBgn0000557"	"eEF1alpha2"	chr3R	+	31740316	31741169	31740319	31741169	31739776	31739864	1013	172,146	229,215	307,602	343,604	151	149	0.0325785	0.143584	0.426,0.401	0.469,0.496	-0.069
1014	"FBgn0261564"	"ReepA"	chr2R	+	22929087	22930073	22929798	22930073	22927515	22927629	1014	282,247	305,261	200,430	254,427	298	149	0.801587	1	0.316,0.321	0.282,0.335	0.01
1015	"FBgn0261564"	"ReepA"	chr2R	+	22930385	22931280	22930388	22931280	22930192	22930319	1015	81,53	166,209	106,148	192,356	151	149	0.157204	0.420238	0.325,0.2	0.353,0.291	-0.059
1016	"FBgn0262737"	"mub"	chr3L	+	21915101	21915195	21915113	21915195	21914892	21915009	1016	251,257	177,166	338,449	226,233	160	149	0.303743	0.640829	0.569,0.59	0.582,0.642	-0.033
1017	"FBgn0262737"	"mub"	chr3L	+	21921041	21921327	21921053	21921327	21920902	21920987	1017	72,66	12,15	98,223	33,55	160	149	0.136688	0.38239	0.848,0.804	0.734,0.791	0.064
1018	"FBgn0262737"	"mub"	chr3L	+	21921041	21921327	21921056	21921327	21920902	21920987	1018	72,66	25,31	98,223	39,87	163	149	0.91917	1	0.725,0.661	0.697,0.701	-0.006
1019	"FBgn0262737"	"mub"	chr3L	+	21921041	21921327	21921092	21921327	21920902	21920987	1019	72,66	32,22	98,223	28,49	199	149	0.0406477	0.16759	0.628,0.692	0.724,0.773	-0.089
1020	"FBgn0262737"	"mub"	chr3L	+	21921053	21921327	21921056	21921327	21920902	21920987	1020	12,15	25,31	33,55	39,87	151	149	0.16202	0.429742	0.321,0.323	0.455,0.384	-0.097
1021	"FBgn0262737"	"mub"	chr3L	+	21921053	21921327	21921092	21921327	21920902	21920987	1021	12,15	32,22	33,55	28,49	187	149	0.00737278	0.0489639	0.23,0.352	0.484,0.472	-0.187
1022	"FBgn0262737"	"mub"	chr3L	+	21921056	21921327	21921092	21921327	21920902	21920987	1022	25,31	32,22	39,87	28,49	184	149	0.131197	0.369555	0.387,0.533	0.53,0.59	-0.1
1023	"FBgn0262737"	"mub"	chr3L	+	21922578	21932702	21925179	21932702	21921053	21921327	1023	18,7	721,818	14,80	644,619	298	149	2.44716e-10	1.13737e-08	0.012,0.004	0.011,0.061	-0.028
1025	"FBgn0267555"	"asRNA:CR45895"	chr3L	-	16587110	16587471	16587110	16587467	16587530	16587805	1025	3,11	13,15	1,11	19,18	152	149	0.379174	0.72604	0.184,0.418	0.049,0.375	0.089
1026	"FBgn0250823"	"gish"	chr3R	+	16301804	16302372	16301822	16302372	16301244	16301351	1026	239,248	311,348	137,285	221,314	166	149	0.848974	1	0.408,0.39	0.358,0.449	-0.004
1027	"FBgn0067864"	"Patj"	chr3L	+	1798981	1800699	1799009	1800699	1798802	1798923	1027	78,61	0,9	37,28	19,7	176	149	3.98888e-05	0.000724768	1.0,0.852	0.622,0.772	0.229
1028	"FBgn0034645"	"ND-B12"	chr2R	+	21658345	21658480	21658350	21658480	21658077	21658109	1028	668,629	408,375	646,1948	444,1091	153	149	0.876145	1	0.615,0.62	0.586,0.635	0.007
1029	"FBgn0034645"	"ND-B12"	chr2R	+	21658345	21658480	21658350	21658480	21658123	21658275	1029	364,279	88,94	318,374	142,135	153	149	0.0199	0.103815	0.801,0.743	0.686,0.73	0.064
1030	"FBgn0031398"	"CG10880"	chr2L	-	2214971	2215459	2214971	2215456	2215514	2216311	1030	28,18	0,2	14,18	0,0	151	149	0.696668	1	1.0,0.899	1.0,1.0	-0.05
1032	"FBgn0035287"	"CG13937"	chr3L	-	1881128	1881548	1881128	1881476	1882999	1883041	1032	20,20	36,18	20,8	27,5	220	149	0.657028	0.980746	0.273,0.429	0.334,0.52	-0.076
1033	"FBgn0035287"	"CG13937"	chr3L	-	1881128	1881557	1881128	1881476	1882999	1883041	1033	31,38	36,18	53,38	27,5	229	149	0.0466965	0.184537	0.359,0.579	0.561,0.832	-0.228
1034	"FBgn0035287"	"CG13937"	chr3L	-	1881128	1881557	1881128	1881548	1882999	1883041	1034	31,38	20,20	53,38	20,8	157	149	0.0388525	0.163149	0.595,0.643	0.716,0.818	-0.148
1035	"FBgn0040376"	"AANATL7"	chrX	+	2582988	2583823	2583008	2583823	2582703	2582826	1035	147,171	54,51	183,198	36,34	168	149	0.00273315	0.0229069	0.707,0.748	0.818,0.838	-0.1
1036	"FBgn0027621"	"Pfrx"	chrX	+	19506482	19509350	19506485	19509350	19496674	19496787	1036	0,0	21,0	31,21	16,11	151	149	1	1	0.0,NA	0.657,0.653	-0.655
1037	"FBgn0027621"	"Pfrx"	chrX	+	19506482	19509350	19506485	19509350	19498372	19498880	1037	56,39	33,39	36,39	35,50	151	149	0.148714	0.403344	0.626,0.497	0.504,0.435	0.092
1038	"FBgn0027621"	"Pfrx"	chrX	+	19506482	19509350	19506485	19509350	19504422	19504537	1038	188,111	68,97	101,108	82,77	151	149	0.272461	0.597836	0.732,0.53	0.549,0.581	0.066
1039	"FBgn0027621"	"Pfrx"	chrX	+	19506292	19509350	19506482	19509350	19505912	19506237	1039	13,11	0,4	11,13	8,5	298	149	0.0479235	0.186673	1.0,0.579	0.407,0.565	0.303
1040	"FBgn0038163"	"CG10841"	chr3R	+	13632174	13632301	13632177	13632301	13631941	13632097	1040	3053,2549	0,2	2124,1764	2,1	151	149	1	1	1.0,0.999	0.999,0.999	0.001
1041	"FBgn0000108"	"Appl"	chrX	+	571130	571352	571133	571352	570861	571000	1041	81,95	31,37	129,120	32,36	151	149	0.118389	0.342042	0.721,0.717	0.799,0.767	-0.064
1042	"FBgn0000108"	"Appl"	chrX	+	572136	572289	572148	572289	571426	572058	1042	30,40	4,0	68,51	0,5	160	149	0.892084	1	0.875,1.0	1.0,0.905	-0.015
1043	"FBgn0000108"	"Appl"	chrX	+	572136	572289	572148	572289	571426	572070	1043	9,18	16,23	20,20	25,49	160	149	0.57092	0.91071	0.344,0.422	0.427,0.275	0.032
1044	"FBgn0000108"	"Appl"	chrX	+	573852	574002	573864	574002	572136	572289	1044	57,40	15,49	51,91	41,52	160	149	0.782123	1	0.78,0.432	0.537,0.62	0.027
1045	"FBgn0000108"	"Appl"	chrX	+	574941	575089	574944	575089	574195	574878	1045	59,51	5,0	56,84	1,8	151	149	0.408731	0.75705	0.921,1.0	0.982,0.912	0.013
1046	"FBgn0033075"	"Pld"	chr2R	+	6251075	6251852	6251129	6251852	6250338	6250852	1046	27,21	0,0	16,46	2,2	202	149	0.0754837	0.253472	1.0,1.0	0.855,0.944	0.101
1047	"FBgn0026620"	"tacc"	chr3R	-	4737313	4737378	4737313	4737375	4737472	4737780	1047	1081,1079	15,15	1129,1256	14,14	151	149	0.572742	0.912194	0.986,0.986	0.988,0.989	-0.002
1048	"FBgn0026620"	"tacc"	chr3R	-	4737472	4737780	4737472	4737738	4739510	4739547	1048	158,75	24,18	162,192	20,52	190	149	0.77322	1	0.838,0.766	0.864,0.743	-0.001
1049	"FBgn0026620"	"tacc"	chr3R	-	4737472	4737780	4737472	4737738	4739571	4739615	1049	9,8	6,6	12,35	10,27	190	149	0.790661	1	0.541,0.511	0.485,0.504	0.032
1050	"FBgn0026620"	"tacc"	chr3R	-	4737472	4737780	4737472	4737738	4741851	4744182	1050	114,124	46,69	130,209	97,171	190	149	0.00518964	0.0375011	0.66,0.585	0.512,0.489	0.122
1052	"FBgn0039889"	"Arl4"	chr4	-	178777	178880	178777	178836	178936	179034	1052	311,326	54,53	300,449	71,92	192	149	0.111721	0.331158	0.817,0.827	0.766,0.791	0.043
1053	"FBgn0019660"	"lncRNA:roX2"	chrX	+	11579348	11579399	11579385	11579399	11579064	11579124	1053	24,11	0,6	38,42	13,5	185	149	0.454351	0.79995	1.0,0.596	0.702,0.871	0.012
1054	"FBgn0019660"	"lncRNA:roX2"	chrX	+	11579351	11579528	11579511	11579528	11579064	11579124	1054	10,25	0,0	23,50	1,0	298	149	1	1	1.0,1.0	0.92,1.0	0.04
1055	"FBgn0037368"	"CG1239"	chr3R	+	5733679	5734432	5733685	5734432	5733512	5733616	1055	7,2	0,7	0,5	0,5	154	149	1	1	1.0,0.217	NA,0.492	0.117
1058	"FBgn0051281"	"Tpl94D"	chr3R	+	22966628	22967842	22966631	22967842	22966283	22966560	1058	2356,2405	71,72	1650,1720	25,27	151	149	0.000281967	0.0036963	0.97,0.971	0.985,0.984	-0.014
1059	"FBgn0028984"	"Spn88Ea"	chr3R	-	15203549	15204550	15203549	15204547	15206348	15206447	1059	78,60	20,13	87,125	17,29	151	149	0.752954	1	0.794,0.82	0.835,0.81	-0.016
1060	"FBgn0262743"	"Fs(2)Ket"	chr2L	+	20749270	20750941	20749527	20750941	20738503	20738975	1060	50,53	2,2	76,75	4,2	298	149	0.838013	1	0.926,0.93	0.905,0.949	0.001
1061	"FBgn0266757"	"mfr"	chr3L	-	8905917	8906191	8905917	8906142	8906258	8906359	1061	5,1	1,1	5,1	0,1	197	149	0.723469	1	0.791,0.431	1.0,0.431	-0.105
1062	"FBgn0266757"	"mfr"	chr3L	-	8905917	8906194	8905917	8906142	8906258	8906359	1062	20,22	1,1	11,27	0,1	200	149	1	1	0.937,0.942	1.0,0.953	-0.037
1063	"FBgn0266757"	"mfr"	chr3L	-	8905917	8906194	8905917	8906191	8906258	8906359	1063	20,22	5,1	11,27	5,1	151	149	0.837365	1	0.798,0.956	0.685,0.964	0.052
1064	"FBgn0266757"	"mfr"	chr3L	-	8907721	8908934	8907721	8908924	8908987	8909159	1064	0,2	2,0	2,20	0,0	158	149	0.102268	0.312613	0.0,1.0	1.0,1.0	-0.5
1065	"FBgn0266757"	"mfr"	chr3L	-	8909212	8910471	8909212	8910464	8910523	8910972	1065	13,23	2,10	5,19	0,6	155	149	0.442229	0.78575	0.862,0.689	1.0,0.753	-0.101
1066	"FBgn0266757"	"mfr"	chr3L	-	8910523	8910972	8910523	8910859	8911021	8911388	1066	16,16	8,0	6,6	0,2	261	149	0.206724	0.503485	0.533,1.0	1.0,0.631	-0.049
1071	"FBgn0031228"	"ND-15"	chr2L	+	155545	155784	155566	155784	155334	155429	1071	2782,2691	4236,3585	4,4	11601,10514	169	149	0	0	0.367,0.398	0.0,0.0	0.383
1072	"FBgn0031228"	"ND-15"	chr2L	+	155545	155784	155637	155784	155334	155429	1072	2782,2691	215,161	4,4	35,76	240	149	0	0	0.889,0.912	0.066,0.032	0.852
1073	"FBgn0031228"	"ND-15"	chr2L	+	155566	155784	155637	155784	155334	155429	1073	4236,3585	215,161	11601,10514	35,76	219	149	0	0	0.931,0.938	0.996,0.989	-0.058
1074	"FBgn0264695"	"Mhc"	chr2L	+	16787078	16787580	16787516	16787580	16785908	16786814	1074	44894,43129	1225,1345	52181,49709	1952,3012	298	149	1.94032e-06	4.8987e-05	0.948,0.941	0.93,0.892	0.033
1075	"FBgn0052654"	"Sec16"	chrX	+	12604860	12605388	12604863	12605388	12604647	12604797	1075	91,79	46,30	92,143	40,48	151	149	0.433568	0.781875	0.661,0.722	0.694,0.746	-0.028
1076	"FBgn0052654"	"Sec16"	chrX	+	12607977	12608528	12607998	12608528	12607697	12607879	1076	1,0	101,120	0,0	155,182	169	149	1	1	0.009,0.0	0.0,0.0	0.004
1077	"FBgn0052654"	"Sec16"	chrX	+	12608934	12609910	12608940	12609910	12608623	12608865	1077	794,705	3,0	16,19	0,0	154	149	1	1	0.996,1.0	1.0,1.0	-0.002
1078	"FBgn0051352"	"Unc-115a"	chr3R	-	9695586	9695653	9695586	9695637	9696599	9696739	1078	3,4	5,2	1,21	0,15	164	149	0.474977	0.821942	0.353,0.645	1.0,0.56	-0.281
1082	"FBgn0039186"	"CG5746"	chr3R	-	24347404	24348080	24347404	24348062	24348146	24348791	1082	20,31	4,0	23,53	0,9	166	149	0.363575	0.709457	0.818,1.0	1.0,0.841	-0.011
1083	"FBgn0039186"	"CG5746"	chr3R	-	24348146	24348563	24348146	24348560	24348661	24348791	1083	36,28	64,58	23,39	27,36	151	149	0.013424	0.0781102	0.357,0.323	0.457,0.517	-0.147
1084	"FBgn0085233"	"CG34204"	chr2R	+	21796726	21796941	21796733	21796941	21796394	21796665	1084	133,134	12,8	111,176	5,21	155	149	0.567869	0.91071	0.914,0.942	0.955,0.89	0.005
1085	"FBgn0042185"	"MCU"	chr3L	+	6551681	6551949	6551763	6551949	6550738	6550836	1085	13,13	12,4	10,13	8,16	230	149	0.258209	0.580262	0.412,0.678	0.447,0.345	0.149
1087	"FBgn0034067"	"CG8399"	chr2R	+	16024058	16024214	16024085	16024214	16023746	16023859	1087	13,9	130,152	12,14	125,179	175	149	0.760186	1	0.078,0.048	0.076,0.062	-0.006
1088	"FBgn0010772"	"Xe7"	chr3R	-	5666067	5666145	5666067	5666127	5666197	5666257	1088	311,308	10,8	281,231	11,10	166	149	0.315099	0.655521	0.965,0.972	0.958,0.954	0.012
1089	"FBgn0010772"	"Xe7"	chr3R	-	5667097	5667388	5667097	5667305	5667692	5667950	1089	145,142	185,128	128,74	172,196	231	149	0.0086202	0.0549169	0.336,0.417	0.324,0.196	0.116
1090	"FBgn0037781"	"Fancl"	chr3R	-	10051507	10051585	10051507	10051582	10051642	10052638	1090	7,2	0,1	16,5	3,0	151	149	0.241311	0.560138	1.0,0.664	0.84,1.0	-0.088
1091	"FBgn0026056"	"Rlip"	chr3R	+	21018129	21019014	21018132	21019014	21017941	21018074	1091	87,88	4,5	71,120	2,8	151	149	0.883703	1	0.955,0.946	0.972,0.937	-0.004
1092	"FBgn0040964"	"CG18661"	chr2L	+	8997722	8998544	8997761	8998544	8997604	8997668	1092	5,1	13,21	8,14	30,24	187	149	0.068609	0.238488	0.235,0.037	0.175,0.317	-0.11
1093	"FBgn0027356"	"Amph"	chr2R	+	12610987	12612068	12611008	12612068	12610578	12610721	1093	13,2	1419,1622	17,16	1192,1676	169	149	0.922148	1	0.008,0.001	0.012,0.008	-0.005
1095	"FBgn0027567"	"CG8108"	chr3L	+	9865057	9865398	9865079	9865398	9864638	9864802	1095	214,203	77,98	207,249	48,48	170	149	7.13048e-05	0.00116655	0.709,0.645	0.791,0.82	-0.128
1096	"FBgn0259878"	"Fs"	chr2R	-	15233689	15233813	15233689	15233810	15233917	15234792	1096	50,76	19,23	50,53	14,11	151	149	0.262041	0.582675	0.722,0.765	0.779,0.826	-0.059
1097	"FBgn0052694"	"CG32694"	chrX	+	9999543	10000676	10000351	10000676	9999192	9999300	1097	18,30	73,33	24,36	66,85	298	149	0.613501	0.941454	0.11,0.313	0.154,0.175	0.047
1098	"FBgn0052694"	"CG32694"	chrX	+	10000351	10003006	10001100	10003006	9999192	9999300	1098	73,33	0,8	66,85	10,0	298	149	0.860211	1	1.0,0.673	0.767,1.0	-0.047
1099	"FBgn0052694"	"CG32694"	chrX	+	10005153	10005289	10005168	10005289	10004391	10004759	1099	26,30	2,7	44,100	10,26	163	149	0.175772	0.452143	0.922,0.797	0.801,0.779	0.07
1100	"FBgn0032369"	"CG6614"	chr2L	-	11645919	11646450	11645919	11646445	11646557	11646889	1100	9,4	36,43	0,11	29,51	153	149	0.547894	0.891487	0.196,0.083	0.0,0.174	0.053
1101	"FBgn0050334"	"CG30334"	chr2R	-	12440632	12441137	12440632	12441120	12441187	12441320	1101	425,468	542,499	464,613	516,649	165	149	0.538683	0.889291	0.415,0.459	0.448,0.46	-0.017
1102	"FBgn0058191"	"CG40191"	chr2R	+	1265342	1266349	1266191	1266349	1265170	1265293	1102	144,156	27,0	138,212	18,4	298	149	0.935578	1	0.727,1.0	0.793,0.964	-0.015
1103	"FBgn0261509"	"haf"	chr2L	+	1556539	1556915	1556832	1556915	1555128	1555205	1103	270,274	53,40	40,29	18,7	298	149	0.0297958	0.13467	0.718,0.774	0.526,0.674	0.146
1104	"FBgn0261509"	"haf"	chr2L	+	1605095	1605485	1605098	1605485	1604760	1604885	1104	93,47	9,19	48,44	17,18	151	149	0.0954633	0.29805	0.911,0.709	0.736,0.707	0.089
1105	"FBgn0052677"	"X11Lbeta"	chrX	+	10703563	10704095	10703572	10704095	10702898	10703462	1105	35,19	4,4	47,31	0,2	157	149	0.00417148	0.0314785	0.893,0.818	1.0,0.936	-0.113
1106	"FBgn0265067"	"lncRNA:CR44178"	chr3R	+	21094948	21095744	21094953	21095744	21094761	21094888	1106	89,60	47,31	165,376	98,266	153	149	0.192029	0.477737	0.648,0.653	0.621,0.579	0.051
1108	"FBgn0031952"	"cdc14"	chr2L	-	7804570	7804918	7804570	7804915	7805059	7805788	1108	208,226	356,336	271,310	414,524	151	149	0.947789	1	0.366,0.399	0.392,0.369	0.002
1109	"FBgn0037992"	"CG4702"	chr3R	-	12123462	12123864	12123462	12123861	12127870	12128201	1109	21,41	10,13	27,65	4,14	151	149	0.0766887	0.256675	0.674,0.757	0.869,0.821	-0.129
1111	"FBgn0039944"	"CG17162"	chrX	-	23085730	23087233	23085730	23087230	23087303	23087506	1111	62,24	75,79	38,24	68,64	151	149	0.741695	1	0.449,0.231	0.355,0.27	0.028
1114	"FBgn0039668"	"Trc8"	chr3R	-	29500316	29500513	29500316	29500498	29500718	29500893	1114	43,39	28,21	41,152	47,152	163	149	0.0142606	0.0810897	0.584,0.629	0.444,0.478	0.146
1115	"FBgn0027505"	"Rab3-GAP"	chr2L	-	12058303	12058766	12058303	12058763	12058829	12059027	1115	1989,1824	15,17	1939,2762	27,38	151	149	0.0887406	0.282671	0.992,0.991	0.986,0.986	0.006
1117	"FBgn0036239"	"Pop2"	chr3L	-	12001726	12001931	12001726	12001865	12002585	12002915	1117	25,9	32,29	10,15	32,46	214	149	0.167677	0.436905	0.352,0.178	0.179,0.185	0.083
1118	"FBgn0036044"	"Zasp67"	chr3L	-	9793164	9793414	9793164	9793399	9793526	9794003	1118	13,15	70,51	34,96	293,533	163	149	0.167712	0.436905	0.145,0.212	0.096,0.141	0.06
1119	"FBgn0037347"	"CG1427"	chr3R	+	5601732	5601862	5601738	5601862	5601432	5601669	1119	162,170	18,24	102,155	4,11	154	149	0.00820991	0.052631	0.897,0.873	0.961,0.932	-0.061
1120	"FBgn0037347"	"CG1427"	chr3R	+	5601913	5602930	5601959	5602930	5601732	5601862	1120	79,113	7,5	96,129	3,4	194	149	0.123542	0.352855	0.897,0.946	0.961,0.961	-0.039
1121	"FBgn0016694"	"Pdp1"	chr3L	-	7816483	7816725	7816483	7816611	7817436	7817662	1121	186,177	27,30	271,604	51,64	262	149	0.570917	0.91071	0.797,0.77	0.751,0.843	-0.013
1122	"FBgn0016694"	"Pdp1"	chr3L	-	7816483	7816740	7816483	7816611	7817436	7817662	1122	76,48	27,30	81,100	51,64	277	149	0.235947	0.553339	0.602,0.463	0.461,0.457	0.073
1123	"FBgn0016694"	"Pdp1"	chr3L	-	7816483	7816740	7816483	7816725	7817436	7817662	1123	4,0	114,129	5,22	195,526	163	149	0.0263026	0.124511	0.031,0.0	0.023,0.037	-0.014
1124	"FBgn0016694"	"Pdp1"	chr3L	-	7825583	7827287	7825583	7826705	7827675	7828018	1124	6,0	0,2	0,0	2,0	298	149	1	1	1.0,0.0	0.0,NA	0.5
1125	"FBgn0016694"	"Pdp1"	chr3L	-	7830386	7831827	7830386	7831810	7832553	7833073	1125	30,39	9,16	35,13	36,5	165	149	0.0855473	0.275069	0.751,0.688	0.468,0.701	0.135
1126	"FBgn0261403"	"sxc"	chr2R	+	5307413	5307652	5307472	5307652	5307287	5307352	1126	117,142	26,47	92,217	47,50	207	149	0.484258	0.828709	0.764,0.685	0.585,0.758	0.053
1127	"FBgn0041585"	"olf186-F"	chr2R	+	17855139	17857797	17857641	17857797	17850861	17851460	1127	2,1	39,35	0,3	51,160	298	149	0.508301	0.855536	0.025,0.014	0.0,0.009	0.015
1128	"FBgn0261671"	"tweek"	chr2L	+	16905490	16905594	16905550	16905594	16905298	16905389	1128	14,15	4,3	23,42	0,3	208	149	0.00895452	0.0566935	0.715,0.782	1.0,0.909	-0.206
1129	"FBgn0261671"	"tweek"	chr2L	+	16915671	16915820	16915689	16915820	16915420	16915621	1129	0,1	104,90	5,2	130,197	166	149	0.626351	0.952791	0.0,0.01	0.033,0.009	-0.016
1130	"FBgn0261570"	"CG42684"	chrX	+	17751008	17751685	17751029	17751685	17750553	17750848	1130	12,4	84,60	6,13	71,139	169	149	0.659883	0.981406	0.112,0.056	0.069,0.076	0.011
1131	"FBgn0034638"	"CG10433"	chr2R	-	21605675	21606360	21605675	21606193	21606467	21606617	1131	255,271	307,277	186,121	162,251	298	149	0.394002	0.746049	0.293,0.328	0.365,0.194	0.031
1134	"FBgn0037169"	"CG11404"	chr3L	+	22548591	22548752	22548600	22548752	22548436	22548544	1134	1159,1100	35,19	858,583	29,24	157	149	0.05326	0.201916	0.969,0.982	0.966,0.958	0.014
1135	"FBgn0037313"	"CG1161"	chr3R	+	5356002	5356748	5356424	5356748	5355833	5355942	1135	231,187	0,0	301,387	9,7	298	149	0.000575384	0.00672377	1.0,1.0	0.944,0.965	0.046
1136	"FBgn0264001"	"bru3"	chr3L	-	13538942	13539119	13538942	13539101	13541488	13541587	1136	5,6	0,0	0,1	1,0	166	149	1	1	1.0,1.0	0.0,1.0	0.5
1140	"FBgn0001991"	"Ca-alpha1D"	chr2L	+	16177677	16177804	16177692	16177804	16177335	16177394	1140	24,23	2,5	13,29	11,7	163	149	0.0329915	0.144884	0.916,0.808	0.519,0.791	0.207
1141	"FBgn0260745"	"mfas"	chr3R	-	11989209	11989328	11989209	11989325	11992071	11992143	1141	97,140	7,27	108,188	19,34	151	149	0.329116	0.67103	0.932,0.837	0.849,0.845	0.038
1142	"FBgn0260745"	"mfas"	chr3R	-	11989209	11989523	11989209	11989325	11992071	11992143	1142	6,5	7,27	18,29	19,34	298	149	0.026474	0.124704	0.3,0.085	0.321,0.299	-0.117
1143	"FBgn0260745"	"mfas"	chr3R	-	11989209	11989523	11989209	11989328	11992071	11992143	1143	6,5	97,140	15,29	105,188	298	149	0.000209222	0.00281486	0.03,0.018	0.067,0.072	-0.046
1144	"FBgn0260745"	"mfas"	chr3R	-	11989209	11989328	11989209	11989325	11992741	11992852	1144	71,104	0,15	55,203	22,0	151	149	0.870438	1	1.0,0.872	0.712,1.0	0.08
1145	"FBgn0260745"	"mfas"	chr3R	-	11989209	11989523	11989209	11989325	11992741	11992852	1145	159,158	0,15	171,186	22,0	298	149	0.668574	0.988328	1.0,0.84	0.795,1.0	0.022
1146	"FBgn0260745"	"mfas"	chr3R	-	11989209	11989523	11989209	11989328	11992741	11992852	1146	159,158	71,104	168,186	52,203	298	149	0.839346	1	0.528,0.432	0.618,0.314	0.014
1147	"FBgn0260745"	"mfas"	chr3R	-	11989209	11989523	11989209	11989328	11993248	11993315	1147	5,5	0,0	15,29	1,0	298	149	1	1	1.0,1.0	0.882,1.0	0.059
1148	"FBgn0260745"	"mfas"	chr3R	-	11992741	11992874	11992741	11992852	11993248	11993315	1148	143,134	118,111	193,276	158,316	170	149	0.284607	0.616625	0.515,0.514	0.517,0.434	0.039
1149	"FBgn0039129"	"RpS19b"	chr3R	-	23933089	23933410	23933089	23933403	23933476	23933530	1149	192,237	7,15	174,254	0,8	155	149	0.00747331	0.0492997	0.963,0.938	1.0,0.968	-0.034
1150	"FBgn0016034"	"mael"	chr3L	+	22724730	22724929	22724739	22724929	22724232	22724685	1150	0,0	34,38	0,1	24,77	157	149	1	1	0.0,0.0	0.0,0.012	-0.006
1151	"FBgn0040571"	"CG17193"	chr3R	-	20049648	20049881	20049648	20049878	20055727	20056097	1151	0,7	0,0	0,1	2,4	151	149	1	1	NA,1.0	0.0,0.198	0.901
1152	"FBgn0039240"	"CG3744"	chr3R	-	24874992	24875999	24874992	24875525	24876246	24876654	1152	86,74	2,9	65,32	0,0	298	149	0.000164325	0.00233365	0.956,0.804	1.0,1.0	-0.12
1153	"FBgn0052843"	"Dh31-R"	chr2R	-	13267797	13269108	13267797	13269093	13269391	13269520	1153	39,26	143,135	21,36	113,85	163	149	0.430398	0.776845	0.2,0.15	0.145,0.279	-0.037
1154	"FBgn0261085"	"Syt12"	chrX	+	13363240	13363480	13363243	13363480	13359247	13359437	1154	1,2	0,0	6,11	0,6	151	149	0.000795042	0.00864819	1.0,1.0	1.0,0.644	0.178
1155	"FBgn0032336"	"AstC"	chr2L	-	11076164	11076864	11076164	11076861	11076926	11077066	1155	65,34	31,32	11,103	22,71	151	149	0.250415	0.572356	0.674,0.512	0.33,0.589	0.133
1156	"FBgn0037986"	"CG14736"	chr3R	+	12041003	12041366	12041008	12041366	12040793	12040944	1156	148,135	0,4	225,234	10,4	153	149	0.0676596	0.238488	1.0,0.97	0.956,0.983	0.015
1157	"FBgn0033244"	"CG8726"	chr2R	-	7971243	7971564	7971243	7971529	7971636	7972003	1157	0,8	34,35	9,9	55,97	183	149	0.706569	1	0.0,0.157	0.118,0.07	-0.015
1160	"FBgn0037555"	"Ada2b"	chr3R	-	8238102	8238252	8238102	8238182	8238730	8239606	1160	92,128	55,54	79,45	37,25	218	149	0.971959	1	0.533,0.618	0.593,0.552	0.003
1161	"FBgn0039003"	"wfs1"	chr3R	-	22688452	22690017	22688452	22690014	22690074	22690173	1161	65,77	30,10	48,45	11,20	151	149	0.59069	0.924932	0.681,0.884	0.812,0.689	0.032
1164	"FBgn0001215"	"Hrb98DE"	chr3R	+	28600705	28601195	28600717	28601195	28599833	28599999	1164	112,114	1187,1029	103,114	874,951	160	149	0.290525	0.623199	0.081,0.094	0.099,0.1	-0.012
1165	"FBgn0001215"	"Hrb98DE"	chr3R	+	28600705	28601195	28600717	28601195	28600406	28600568	1165	101,67	185,225	114,234	222,571	160	149	0.592105	0.92573	0.337,0.217	0.324,0.276	-0.023
1166	"FBgn0037218"	"aux"	chr3R	+	4221755	4221986	4221779	4221986	4220985	4221317	1166	80,70	0,0	70,85	7,1	172	149	0.00584734	0.0406729	1.0,1.0	0.897,0.987	0.058
1167	"FBgn0037218"	"aux"	chr3R	+	4225497	4226459	4225533	4226459	4225065	4225439	1167	172,143	1,1	140,160	2,7	184	149	0.0271292	0.125235	0.993,0.991	0.983,0.949	0.026
1168	"FBgn0023524"	"CG3078"	chrX	-	2256159	2257498	2256159	2257495	2257879	2258266	1168	0,0	8,2	0,8	2,4	151	149	0.00100868	0.0103656	0.0,0.0	0.0,0.664	-0.332
1169	"FBgn0034368"	"zda"	chr2R	-	18631132	18631635	18631132	18631630	18631749	18631902	1169	9,6	442,440	10,11	355,456	153	149	0.219787	0.528783	0.019,0.013	0.027,0.023	-0.009
1170	"FBgn0261928"	"CG42795"	chr3R	+	10248343	10248430	10248346	10248430	10241796	10248274	1170	5,10	55,37	12,10	47,82	151	149	0.836372	1	0.082,0.211	0.201,0.107	-0.008
1171	"FBgn0000256"	"capu"	chr2L	-	3886983	3887799	3886983	3887556	3893261	3893604	1171	0,0	64,61	9,0	72,55	298	149	0.0268146	0.124801	0.0,0.0	0.059,0.0	-0.029
1172	"FBgn0035677"	"CG13293"	chr3L	+	6087216	6087366	6087219	6087366	6082882	6083353	1172	18,7	1,2	5,13	0,1	151	149	0.226231	0.540001	0.947,0.775	1.0,0.928	-0.103
1173	"FBgn0035677"	"CG13293"	chr3L	+	6088690	6089151	6088705	6089151	6087954	6088077	1173	0,1	0,4	0,2	2,6	163	149	1	1	NA,0.186	0.0,0.234	0.069
1174	"FBgn0263251"	"vnc"	chr3L	+	9972880	9973001	9972921	9973001	9972311	9972397	1174	41,47	0,0	38,90	0,4	189	149	0.40769	0.75705	1.0,1.0	1.0,0.947	0.026
1175	"FBgn0031626"	"CG15631"	chr2L	-	4732412	4734254	4732412	4734244	4734305	4734458	1175	612,527	81,44	308,206	37,20	158	149	0.971366	1	0.877,0.919	0.887,0.907	0.001
1176	"FBgn0040606"	"CG6503"	chr3R	-	26424697	26425024	26424697	26425019	26425076	26425102	1176	54,0	759,807	54,1	715,1312	153	149	0.439679	0.785608	0.065,0.0	0.069,0.001	-0.003
1177	"FBgn0000541"	"E(bx)"	chr3L	-	241117	241501	241117	241498	241563	245475	1177	495,430	19,7	418,268	12,4	151	149	0.497397	0.843512	0.963,0.984	0.972,0.985	-0.005
1178	"FBgn0037182"	"ArfGAP3"	chr3L	-	22716055	22716205	22716055	22716202	22716297	22716414	1178	23,25	164,156	37,21	175,193	151	149	0.845806	1	0.122,0.137	0.173,0.097	-0.006
1179	"FBgn0037182"	"ArfGAP3"	chr3L	-	22716055	22716205	22716055	22716202	22716568	22716892	1179	1,2	11,4	1,0	7,4	151	149	0.127209	0.359811	0.082,0.33	0.124,0.0	0.144
1180	"FBgn0037182"	"ArfGAP3"	chr3L	-	22716970	22717080	22716970	22717066	22717193	22717276	1180	58,73	5,0	89,68	1,3	162	149	0.616163	0.943154	0.914,1.0	0.988,0.954	-0.014
1181	"FBgn0037182"	"ArfGAP3"	chr3L	-	22716970	22717363	22716970	22717349	22717490	22717577	1181	3,2	10,21	6,4	19,25	162	149	0.408494	0.75705	0.216,0.081	0.225,0.128	-0.028
1182	"FBgn0263398"	"Uck"	chr3R	+	24292596	24292730	24292599	24292730	24291511	24292541	1182	23,21	22,16	9,9	14,12	151	149	0.159181	0.424224	0.508,0.564	0.388,0.425	0.13
1183	"FBgn0022361"	"Pur-alpha"	chr4	+	560094	560300	560097	560300	558015	558168	1183	372,300	60,52	363,1239	31,181	151	149	0.0891629	0.283134	0.86,0.851	0.92,0.871	-0.04
1184	"FBgn0022361"	"Pur-alpha"	chr4	+	560094	560300	560097	560300	558222	558300	1184	81,146	26,27	133,285	25,38	151	149	0.0685757	0.238488	0.755,0.842	0.84,0.881	-0.062
1185	"FBgn0022361"	"Pur-alpha"	chr4	+	560348	560411	560371	560411	560094	560300	1185	936,840	10,10	1043,1297	4,37	171	149	0.1178	0.341705	0.988,0.987	0.996,0.968	0.006
1186	"FBgn0022361"	"Pur-alpha"	chr4	+	565406	565515	565409	565515	564540	564662	1186	469,340	837,803	421,354	994,726	151	149	0.520906	0.867059	0.356,0.295	0.295,0.325	0.016
1187	"FBgn0026439"	"Eaat1"	chr2L	+	9338006	9338339	9338034	9338339	9333566	9333827	1187	212,240	8,6	303,586	2,5	176	149	0.00446571	0.0333298	0.957,0.971	0.992,0.99	-0.027
1188	"FBgn0031449"	"CG31689"	chr2L	+	2736173	2736430	2736310	2736430	2730103	2730372	1188	186,134	12,18	98,171	15,11	285	149	0.910648	1	0.89,0.796	0.774,0.89	0.011
1191	"FBgn0030657"	"cerv"	chrX	-	15576985	15577765	15576985	15577749	15577810	15577998	1191	34,46	40,43	42,55	25,38	164	149	0.0516724	0.197514	0.436,0.493	0.604,0.568	-0.121
1192	"FBgn0003139"	"PpV"	chrX	-	6372651	6372851	6372651	6372828	6372904	6372915	1192	2,0	0,0	7,0	0,7	171	149	1	1	1.0,NA	1.0,0.0	0.5
1193	"FBgn0037060"	"CG10508"	chr3L	+	21212226	21212388	21212229	21212388	21212049	21212158	1193	48,38	0,0	33,33	5,6	151	149	1.30106e-05	0.000263432	1.0,1.0	0.867,0.844	0.145
1194	"FBgn0038401"	"CG5916"	chr3R	+	16147443	16147670	16147446	16147670	16147028	16147363	1194	18,16	0,0	4,36	2,1	151	149	0.360124	0.706092	1.0,1.0	0.664,0.973	0.181
1195	"FBgn0027338"	"Kap-alpha3"	chr3R	-	9577207	9577366	9577207	9577334	9577607	9577733	1195	1466,1489	38,48	1157,1687	58,59	180	149	0.0411715	0.169408	0.97,0.963	0.943,0.959	0.015
1196	"FBgn0051992"	"gw"	chr4	-	652304	652584	652304	652578	652645	652842	1196	1124,1203	62,136	862,693	115,50	154	149	0.150978	0.406785	0.946,0.895	0.879,0.931	0.015
1197	"FBgn0051992"	"gw"	chr4	-	652645	652842	652645	652833	652900	653051	1197	433,486	256,237	372,517	269,219	157	149	0.863634	1	0.616,0.661	0.568,0.691	0.009
1198	"FBgn0262872"	"milt"	chr2L	+	7046253	7047214	7046319	7047214	7042358	7042512	1198	33,28	19,22	31,70	16,19	214	149	0.0571431	0.212164	0.547,0.47	0.574,0.72	-0.139
1199	"FBgn0264087"	"Slob"	chr2L	-	7642004	7644786	7642004	7644774	7644923	7646010	1199	8,3	34,54	6,5	41,42	160	149	0.81713	1	0.18,0.049	0.12,0.1	0.004
1200	"FBgn0053098"	"CG33098"	chr3R	+	12387530	12387637	12387543	12387637	12387187	12387286	1200	102,83	239,200	77,115	186,203	161	149	0.348068	0.691068	0.283,0.277	0.277,0.344	-0.03
1201	"FBgn0039214"	"puf"	chr3R	-	24635269	24637224	24635269	24637197	24637297	24637635	1201	64,60	95,59	54,61	75,66	175	149	0.989277	1	0.365,0.464	0.38,0.44	0.004
1202	"FBgn0261953"	"TfAP-2"	chr3L	+	21609700	21609886	21609718	21609886	21609418	21609649	1202	0,0	5,4	1,2	13,8	166	149	0.256646	0.579935	0.0,0.0	0.065,0.183	-0.124
1203	"FBgn0283658"	"muc"	chr2L	+	7428877	7429104	7428925	7429104	7428280	7428610	1203	0,0	3,3	0,31	15,132	196	149	0.00104503	0.0106323	0.0,0.0	0.0,0.151	-0.075
1204	"FBgn0283658"	"muc"	chr2L	+	7428877	7429104	7428925	7429104	7428280	7428679	1204	131,99	36,19	150,664	49,261	196	149	0.0166048	0.0917751	0.734,0.798	0.699,0.659	0.087
1206	"FBgn0013272"	"Gp150"	chr2R	+	22325782	22326337	22325803	22326337	22325174	22325727	1206	3299,3069	0,18	2345,1935	4,2	169	149	1	1	1.0,0.993	0.998,0.999	-0.002
1207	"FBgn0032515"	"loqs"	chr2L	+	13384526	13384794	13384656	13384794	13383736	13384022	1207	0,0	50,91	0,1	52,104	278	149	1	1	0.0,0.0	0.0,0.005	-0.003
1208	"FBgn0032515"	"loqs"	chr2L	+	13384983	13385671	13384986	13385671	13383736	13384022	1208	175,168	25,12	166,276	12,21	151	149	0.179651	0.4583	0.874,0.932	0.932,0.928	-0.027
1209	"FBgn0032515"	"loqs"	chr2L	+	13384983	13385671	13384986	13385671	13384656	13384794	1209	57,63	18,8	72,49	12,10	151	149	0.671155	0.989554	0.758,0.886	0.856,0.829	-0.02
1211	"FBgn0051481"	"pb"	chr3R	-	6711792	6711950	6711792	6711935	6739549	6740174	1211	0,0	1,0	0,1	0,0	163	149	1	1	0.0,NA	NA,1.0	-1
1212	"FBgn0032512"	"Bdp1"	chr2L	-	13371426	13372253	13371426	13372238	13372307	13372636	1212	144,135	0,8	144,123	0,2	163	149	0.0742301	0.25091	1.0,0.939	1.0,0.983	-0.022
1213	"FBgn0050460"	"CG30460"	chr2R	-	17067525	17069757	17067525	17068215	17069898	17070676	1213	0,0	956,921	1,0	691,629	298	149	1	1	0.0,0.0	0.001,0.0	-0.001
1215	"FBgn0034314"	"nopo"	chr2R	+	18181873	18182077	18181876	18182077	18181697	18181817	1215	39,45	2,0	36,60	0,2	151	149	0.595647	0.928428	0.951,1.0	1.0,0.967	-0.008
1216	"FBgn0005427"	"ewg"	chrX	-	273182	273392	273182	273387	273469	274528	1216	73,67	4,0	65,121	0,6	153	149	0.875056	1	0.947,1.0	1.0,0.952	-0.002
1217	"FBgn0034286"	"dpr13"	chr2R	-	17977616	17977793	17977616	17977790	17978787	17978896	1217	9,13	1,0	19,32	0,0	151	149	1	1	0.899,1.0	1.0,1.0	-0.05
1218	"FBgn0004855"	"RpII15"	chr3R	+	14309177	14309844	14309184	14309844	14309088	14309122	1218	79,85	7,15	73,146	14,79	155	149	0.00315515	0.0257297	0.916,0.845	0.834,0.64	0.144
1219	"FBgn0030581"	"CG14408"	chrX	-	14830432	14830507	14830432	14830500	14831091	14831510	1219	14,24	9,5	25,31	0,4	155	149	0.00237635	0.0207677	0.599,0.822	1.0,0.882	-0.231
1222	"FBgn0035166"	"JMJD5"	chr3L	-	839979	840990	839979	840969	841041	841360	1222	12,19	0,0	30,32	0,3	169	149	0.765177	1	1.0,1.0	1.0,0.904	0.048
1223	"FBgn0038665"	"euc"	chr3R	-	18978272	18978583	18978272	18978568	18978643	18978809	1223	188,216	119,98	177,207	76,68	163	149	0.0343344	0.148033	0.591,0.668	0.68,0.736	-0.079
1224	"FBgn0039027"	"CG7031"	chr3R	+	22804776	22807290	22804779	22807290	22804290	22804373	1224	6,12	6,0	0,2	0,0	151	149	1	1	0.497,1.0	NA,1.0	-0.252
1225	"FBgn0041150"	"hoe1"	chr2L	-	4911580	4911671	4911580	4911641	4911722	4911867	1225	13,10	176,188	21,28	169,213	178	149	0.00771243	0.0502291	0.058,0.043	0.094,0.099	-0.046
1229	"FBgn0034229"	"CG4847"	chr2R	+	17512451	17512715	17512456	17512715	17512229	17512263	1229	213,218	11,11	269,234	0,27	153	149	0.893418	1	0.95,0.951	1.0,0.894	0.003
1230	"FBgn0037720"	"CG8312"	chr3R	+	9622469	9622774	9622472	9622774	9621518	9622417	1230	31,16	50,63	48,53	46,149	151	149	0.334518	0.677552	0.38,0.2	0.507,0.26	-0.093
1231	"FBgn0036134"	"FoxK"	chr3L	-	11114269	11115418	11114269	11115415	11115483	11115580	1231	47,43	0,6	77,183	0,0	151	149	0.0206289	0.106531	1.0,0.876	1.0,1.0	-0.062
1232	"FBgn0036134"	"FoxK"	chr3L	-	11116140	11116361	11116140	11116358	11116427	11116525	1232	342,336	30,26	254,160	15,11	151	149	0.251479	0.573328	0.918,0.927	0.944,0.935	-0.017
1234	"FBgn0083981"	"RunxA"	chrX	-	20597075	20597192	20597075	20597177	20598646	20598760	1234	0,1	0,1	4,2	2,4	163	149	1	1	NA,0.478	0.646,0.314	-0.002
1235	"FBgn0000414"	"Dab"	chr3L	+	16718021	16721016	16718246	16721016	16716230	16716837	1235	0,3	27,13	0,0	23,22	298	149	0.733517	1	0.0,0.103	0.0,0.0	0.051
1236	"FBgn0000414"	"Dab"	chr3L	+	16718021	16721016	16718246	16721016	16717606	16717840	1236	22,19	2,0	9,16	1,2	298	149	0.163711	0.431219	0.846,1.0	0.818,0.8	0.114
1237	"FBgn0000055"	"Adh"	chr2L	+	14616128	14616437	14616302	14616437	14615551	14615643	1237	134,105	31050,28487	146,300	28211,34175	298	149	1	1	0.002,0.002	0.003,0.004	-0.002
1238	"FBgn0004698"	"Xpc"	chr2R	+	15312032	15312817	15312035	15312817	15311509	15311967	1238	30,23	33,47	30,30	60,93	151	149	0.0844061	0.272799	0.473,0.326	0.33,0.241	0.114
1239	"FBgn0045064"	"bwa"	chr2L	+	20072353	20073719	20073377	20073719	20069376	20069514	1239	73,109	4,2	233,489	0,0	298	149	0.0201513	0.104592	0.901,0.965	1.0,1.0	-0.067
1240	"FBgn0053530"	"Acp53C14c"	chr2R	-	16751192	16751350	16751192	16751297	16751449	16751495	1240	256,205	34,10	26,1	0,0	201	149	0.000349365	0.00443289	0.848,0.938	1.0,1.0	-0.107
1241	"FBgn0002917"	"na"	chrX	+	14271347	14271713	14271374	14271713	14271145	14271277	1241	0,7	8,6	5,20	11,5	175	149	0.106248	0.319526	0.0,0.498	0.279,0.773	-0.277
1242	"FBgn0050187"	"CG30187"	chr2R	-	22917533	22917582	22917533	22917549	22917633	22918197	1242	15,19	0,0	9,30	0,1	181	149	1	1	1.0,1.0	1.0,0.961	0.02
1243	"FBgn0027515"	"CG7115"	chr2L	+	7822922	7823100	7822928	7823100	7821150	7821308	1243	15,24	14,8	12,45	10,35	154	149	0.398981	0.749234	0.509,0.744	0.537,0.554	0.081
1244	"FBgn0027515"	"CG7115"	chr2L	+	7822641	7823100	7822675	7823100	7821534	7822056	1244	192,169	6,5	289,246	24,8	182	149	0.035443	0.151952	0.963,0.965	0.908,0.962	0.029
1245	"FBgn0085190"	"CG34161"	chr2L	-	10581260	10581370	10581260	10581355	10581423	10581440	1245	674,612	0,3	509,769	3,1	163	149	1	1	1.0,0.995	0.994,0.999	0.001
1246	"FBgn0034793"	"asrij"	chr2R	+	22887306	22887578	22887309	22887578	22886758	22887248	1246	76,97	76,60	55,81	35,70	151	149	0.902835	1	0.497,0.615	0.608,0.533	-0.014
1247	"FBgn0030503"	"Tango2"	chrX	+	13618101	13618402	13618272	13618402	13617813	13617936	1247	21,26	28,39	6,14	22,137	298	149	4.12484e-08	1.31802e-06	0.273,0.25	0.12,0.049	0.177
1249	"FBgn0037560"	"CR18228"	chr3R	-	8260705	8261599	8260705	8261550	8261800	8261898	1249	172,166	419,382	160,176	218,269	197	149	0.000374069	0.00463	0.237,0.247	0.357,0.331	-0.102
1250	"FBgn0259173"	"corn"	chr3L	-	7142990	7144006	7142990	7143988	7144059	7144281	1250	20,13	2,0	10,28	0,1	166	149	0.614132	0.941454	0.9,1.0	1.0,0.962	-0.031
1253	"FBgn0039688"	"Kul"	chr3R	+	29726814	29727130	29726860	29727130	29725829	29725931	1253	11,2	80,78	8,0	96,35	194	149	0.454544	0.79995	0.096,0.019	0.06,0.0	0.028
1254	"FBgn0036368"	"CG10738"	chr3L	+	13462864	13463083	13462903	13463083	13462357	13462545	1254	7,3	11,22	2,0	17,3	187	149	0.0216508	0.109054	0.336,0.098	0.086,0.0	0.174
1255	"FBgn0032706"	"Irk3"	chr2L	-	18712951	18713162	18712951	18713150	18713305	18713748	1255	0,0	182,170	5,3	328,337	160	149	1	1	0.0,0.0	0.014,0.008	-0.011
1257	"FBgn0038295"	"Gyc88E"	chr3R	+	15189344	15189578	15189365	15189578	15188230	15189293	1257	3,4	0,1	4,14	0,6	169	149	0.00993812	0.0615862	1.0,0.779	1.0,0.673	0.053
1260	"FBgn0035975"	"PGRP-LA"	chr3L	+	9336985	9337221	9336997	9337221	9336711	9336933	1260	195,194	231,271	122,159	132,149	160	149	0.0890512	0.283134	0.44,0.4	0.463,0.498	-0.06
1262	"FBgn0024807"	"DIP1"	chrX	-	21628360	21628754	21628360	21628709	21629973	21630148	1262	83,82	40,38	62,170	32,90	193	149	0.598687	0.93033	0.616,0.625	0.599,0.593	0.025
1263	"FBgn0264305"	"CG43783"	chr3L	-	8934230	8934311	8934230	8934308	8934404	8934596	1263	278,313	6,0	411,484	22,9	151	149	0.00111977	0.0111704	0.979,1.0	0.949,0.982	0.024
1264	"FBgn0035207"	"Herc4"	chr3L	+	1316734	1317333	1316737	1317333	1316384	1316675	1264	12,21	22,15	10,66	33,108	151	149	0.161329	0.428466	0.35,0.58	0.23,0.376	0.162
1266	"FBgn0087008"	"e(y)3"	chrX	-	19632969	19634086	19632969	19634071	19634133	19636469	1266	4,1	123,65	0,0	83,64	163	149	0.802156	1	0.029,0.014	0.0,0.0	0.022
1267	"FBgn0037082"	"CG5664"	chr3L	-	21438627	21439740	21438627	21439731	21439788	21440454	1267	3,0	58,44	6,0	43,37	157	149	0.185623	0.466755	0.047,0.0	0.117,0.0	-0.035
1268	"FBgn0285926"	"Imp"	chrX	-	10797835	10798565	10797835	10798544	10798618	10798993	1268	126,84	495,449	62,85	442,360	169	149	0.227418	0.541584	0.183,0.142	0.11,0.172	0.021
1269	"FBgn0085419"	"Rgk2"	chr2R	+	18545890	18546181	18545896	18546181	18545322	18545724	1269	0,0	4,7	0,2	1,5	154	149	0.791099	1	0.0,0.0	0.0,0.279	-0.14
1271	"FBgn0039858"	"CycG"	chr3R	-	31601415	31603073	31601415	31602230	31610880	31610978	1271	33,36	914,814	37,29	1038,983	298	149	0.33047	0.672448	0.018,0.022	0.018,0.015	0.003
1272	"FBgn0035770"	"pst"	chr3L	-	7359467	7359850	7359467	7359602	7359920	7360116	1272	1634,1739	0,4	358,775	0,0	298	149	1	1	1.0,0.995	1.0,1.0	-0.002
1273	"FBgn0261549"	"rdgA"	chrX	+	9014825	9014967	9014828	9014967	9000681	9002117	1273	0,0	13,7	2,0	9,25	151	149	0.805881	1	0.0,0.0	0.18,0.0	-0.09
1274	"FBgn0261549"	"rdgA"	chrX	+	9017843	9017988	9017861	9017988	9016124	9016328	1274	2,3	57,66	7,29	118,142	166	149	0.00205982	0.0185268	0.031,0.039	0.051,0.155	-0.068
1275	"FBgn0261549"	"rdgA"	chrX	+	9020866	9021291	9020881	9021291	9019850	9020031	1275	3,10	24,29	11,22	76,169	163	149	0.251276	0.573328	0.103,0.24	0.117,0.106	0.06
1276	"FBgn0029941"	"CG1677"	chrX	-	7281088	7281749	7281088	7281746	7281822	7281960	1276	155,123	36,29	142,195	23,42	151	149	0.367584	0.713197	0.809,0.807	0.859,0.821	-0.032
1277	"FBgn0026418"	"Hsc70Cb"	chr3L	+	14037477	14037750	14037480	14037750	14037018	14037111	1277	113,92	9,12	275,172	21,10	151	149	0.264479	0.586616	0.925,0.883	0.928,0.944	-0.032
1278	"FBgn0026418"	"Hsc70Cb"	chr3L	+	14037477	14037750	14037480	14037750	14037018	14037136	1278	337,315	0,0	442,389	4,0	151	149	1	1	1.0,1.0	0.991,1.0	0.004
1279	"FBgn0034914"	"CG5554"	chr2R	+	23846106	23847024	23846127	23847024	23845765	23845940	1279	2,3	377,355	1,3	326,685	169	149	1	1	0.005,0.007	0.003,0.004	0.003
1280	"FBgn0051279"	"CG31279"	chr3R	+	16432114	16432540	16432117	16432540	16431281	16431707	1280	8,9	10,9	17,11	12,17	151	149	0.858176	1	0.441,0.497	0.583,0.39	-0.018
1281	"FBgn0051279"	"CG31279"	chr3R	+	16432622	16432897	16432653	16432897	16432117	16432570	1281	17,35	5,0	28,22	2,4	179	149	0.836326	1	0.739,1.0	0.921,0.821	-0.002
1282	"FBgn0032549"	"CG4650"	chr2L	-	14774463	14774624	14774463	14774619	14774681	14774727	1282	20,18	0,3	5,0	0,0	153	149	1	1	1.0,0.854	1.0,NA	-0.073
1283	"FBgn0038108"	"CG7518"	chr3R	+	12999582	12999773	12999594	12999773	12999440	12999524	1283	2,13	6,7	6,9	4,3	160	149	0.223543	0.537187	0.237,0.634	0.583,0.736	-0.224
1284	"FBgn0038108"	"CG7518"	chr3R	+	13007391	13007714	13007524	13007714	13006345	13007214	1284	3,2	58,40	6,6	54,78	281	149	0.17021	0.441725	0.027,0.026	0.056,0.039	-0.021
1285	"FBgn0035151"	"CG17129"	chr3L	-	679896	680104	679896	679995	680173	680326	1285	12,10	0,2	10,22	0,7	257	149	0.0851888	0.274348	1.0,0.744	1.0,0.646	0.049
1286	"FBgn0033504"	"CAP"	chr2R	+	10304596	10304930	10304623	10304930	10295868	10296047	1286	61,39	396,368	41,40	223,214	175	149	0.0693058	0.239409	0.116,0.083	0.135,0.137	-0.037
1287	"FBgn0033504"	"CAP"	chr2R	+	10304596	10304930	10304623	10304930	10296434	10300268	1287	17,6	37,35	15,8	33,17	175	149	0.322813	0.665477	0.281,0.127	0.279,0.286	-0.078
1288	"FBgn0036913"	"Usp32"	chr3L	+	19879535	19879702	19879544	19879702	19878832	19879479	1288	58,27	0,0	35,91	0,1	157	149	1	1	1.0,1.0	1.0,0.989	0.006
1290	"FBgn0039897"	"CG1674"	chr4	+	242460	242679	242487	242679	240313	240398	1290	39,48	0,0	49,25	4,5	175	149	9.02722e-05	0.00144224	1.0,1.0	0.913,0.81	0.138
1291	"FBgn0039897"	"CG1674"	chr4	+	242460	242679	242487	242679	240644	240833	1291	344,227	25,27	490,644	26,48	175	149	0.121829	0.348936	0.921,0.877	0.941,0.92	-0.031
1292	"FBgn0039897"	"CG1674"	chr4	+	243169	243585	243265	243585	240644	240833	1292	4,3	98,76	2,9	150,147	244	149	0.8196	1	0.024,0.024	0.008,0.036	0.002
1293	"FBgn0000578"	"ena"	chr2R	+	19159782	19160035	19159794	19160035	19159119	19159352	1293	6,10	70,58	8,15	51,73	160	149	0.25594	0.57962	0.074,0.138	0.127,0.161	-0.038
1294	"FBgn0000578"	"ena"	chr2R	+	19160176	19160902	19160179	19160902	19159782	19160035	1294	18,21	16,31	3,18	9,25	151	149	0.370305	0.716376	0.526,0.401	0.248,0.415	0.132
1295	"FBgn0000578"	"ena"	chr2R	+	19160176	19160902	19160248	19160902	19159782	19160035	1295	18,21	6,11	3,18	10,11	220	149	0.0668334	0.237282	0.67,0.564	0.169,0.526	0.269
1296	"FBgn0000578"	"ena"	chr2R	+	19160179	19160902	19160248	19160902	19159782	19160035	1296	16,31	6,11	9,25	10,11	217	149	0.185789	0.466755	0.647,0.659	0.382,0.609	0.158
1297	"FBgn0000578"	"ena"	chr2R	+	19161472	19161593	19161475	19161593	19161193	19161415	1297	14,14	70,56	17,18	39,93	151	149	0.494576	0.841324	0.165,0.198	0.301,0.16	-0.049
1298	"FBgn0034982"	"Naa35"	chr2R	-	24137398	24137771	24137398	24137768	24137860	24138050	1298	45,50	12,25	26,84	13,16	151	149	0.421071	0.769518	0.787,0.664	0.664,0.838	-0.025
1299	"FBgn0023172"	"RhoGEF2"	chr2R	+	17035345	17036407	17035654	17036407	17034834	17035008	1299	42,45	6,12	24,32	7,4	298	149	0.869414	1	0.778,0.652	0.632,0.8	-0.001
1300	"FBgn0023172"	"RhoGEF2"	chr2R	+	17038962	17039100	17038968	17039100	17038594	17038904	1300	58,60	6,14	75,76	8,5	154	149	0.0783417	0.260926	0.903,0.806	0.901,0.936	-0.064
1301	"FBgn0039941"	"CG17167"	chrX	+	23073103	23073247	23073106	23073247	23068300	23068676	1301	7,0	1,0	2,5	0,2	151	149	1	1	0.874,NA	1.0,0.712	0.018
1302	"FBgn0035656"	"CG10479"	chr3L	-	5967544	5968596	5967544	5968593	5968813	5969074	1302	85,63	37,47	85,56	65,48	151	149	0.152488	0.409774	0.694,0.569	0.563,0.535	0.083
1304	"FBgn0027786"	"Mtch"	chr3L	+	184774	185074	184777	185074	184625	184669	1304	64,46	38,34	81,73	27,22	151	149	0.00256642	0.0220518	0.624,0.572	0.747,0.766	-0.158
1305	"FBgn0027786"	"Mtch"	chr3L	+	184774	185074	184777	185074	184625	184681	1305	209,155	291,201	261,173	296,145	151	149	0.0370694	0.157603	0.415,0.432	0.465,0.541	-0.08
1306	"FBgn0032219"	"CG4995"	chr2L	+	10322707	10322834	10322721	10322834	10322475	10322596	1306	16,4	564,635	13,37	699,1282	162	149	0.116591	0.340127	0.025,0.006	0.017,0.026	-0.006
1307	"FBgn0023407"	"B4"	chr2L	-	13546910	13547303	13546910	13547161	13549131	13549328	1307	3,3	32,20	0,0	28,33	290	149	0.025976	0.123537	0.046,0.072	0.0,0.0	0.059
1308	"FBgn0041707"	"7B2"	chr3R	+	5376998	5377975	5377013	5377975	5376779	5376950	1308	2,0	250,191	2,7	266,440	163	149	0.918806	1	0.007,0.0	0.007,0.014	-0.007
1309	"FBgn0030724"	"Nipsnap"	chrX	-	16073026	16073141	16073026	16073100	16073402	16073568	1309	657,635	356,345	360,554	279,249	189	149	0.647548	0.972273	0.593,0.592	0.504,0.637	0.022
1310	"FBgn0085329"	"CG34300"	chr3R	-	30306158	30306294	30306158	30306291	30306347	30306430	1310	53,28	179,159	45,31	127,145	151	149	0.465214	0.809146	0.226,0.148	0.259,0.174	-0.029
1311	"FBgn0001248"	"Idh"	chr3L	-	8356403	8357935	8356403	8357905	8358015	8358072	1311	434,456	62,64	415,652	62,78	178	149	0.690113	1	0.854,0.856	0.849,0.875	-0.007
1312	"FBgn0001248"	"Idh"	chr3L	-	8356403	8357935	8356403	8357905	8360792	8360906	1312	32,34	2798,2909	10,19	2013,2420	178	149	1	1	0.009,0.01	0.004,0.007	0.004
1313	"FBgn0037890"	"CG17734"	chr3R	-	11242207	11243013	11242207	11242563	11243781	11243999	1313	1487,1671	2,6	2049,2537	0,0	298	149	1	1	0.997,0.993	1.0,1.0	-0.005
1314	"FBgn0026376"	"Rgl"	chr3L	-	13921698	13922075	13921698	13922001	13924998	13925335	1314	12,14	3,3	14,17	0,0	222	149	0.00020169	0.00274486	0.729,0.758	1.0,1.0	-0.256
1318	"FBgn0051368"	"CG31368"	chr3R	+	11891850	11892382	11891859	11892382	11891422	11891791	1318	37,42	0,0	39,64	0,1	157	149	1	1	1.0,1.0	1.0,0.984	0.008
1320	"FBgn0259111"	"Ndae1"	chr2L	-	7230888	7231183	7230888	7231126	7234526	7234997	1320	112,95	18,35	56,47	35,20	205	149	0.0140407	0.0802043	0.819,0.664	0.538,0.631	0.157
1321	"FBgn0000063"	"Mps1"	chr3R	+	17673548	17673828	17673576	17673828	17672920	17673476	1321	1,1	40,63	0,0	34,25	176	149	1	1	0.021,0.013	0.0,0.0	0.017
1322	"FBgn0011603"	"ine"	chr2L	-	4474331	4475318	4474331	4475296	4476841	4477022	1322	34,46	3,0	27,28	0,1	170	149	0.780838	1	0.909,1.0	1.0,0.961	-0.026
1323	"FBgn0039234"	"Nct"	chr3R	+	24854224	24854869	24854361	24854869	24853875	24854086	1323	77,106	18,23	91,147	15,22	285	149	0.168893	0.438864	0.691,0.707	0.76,0.777	-0.07
1324	"FBgn0038651"	"Epg5"	chr3R	-	18757967	18758692	18757967	18758689	18758740	18758873	1324	69,81	8,5	81,48	1,2	151	149	0.00762935	0.0498467	0.895,0.941	0.988,0.959	-0.056
1325	"FBgn0260991"	"Incenp"	chr2R	+	7280470	7281137	7280473	7281137	7280229	7280326	1325	146,166	4,9	143,87	15,12	151	149	0.00230592	0.0202387	0.973,0.948	0.904,0.877	0.07
1326	"FBgn0032946"	"nrv3"	chr2L	+	21382018	21382330	21382041	21382330	21380132	21380361	1326	964,958	5,14	690,778	10,13	171	149	0.167172	0.436612	0.994,0.984	0.984,0.981	0.007
1329	"FBgn0031515"	"CG9664"	chr2L	-	3292173	3292301	3292173	3292298	3292459	3292576	1329	0,1	2,0	3,12	0,4	151	149	0.906416	1	0.0,1.0	1.0,0.747	-0.373
1330	"FBgn0034840"	"CG3124"	chr2R	-	23283017	23283103	23283017	23283076	23283152	23283853	1330	545,578	3442,3459	500,648	3329,3334	175	149	0.646214	0.970983	0.119,0.125	0.113,0.142	-0.006
1331	"FBgn0028360"	"Cdc7"	chrX	+	6655549	6655772	6655552	6655772	6655059	6655480	1331	225,222	0,2	193,249	0,3	151	149	1	1	1.0,0.991	1.0,0.988	0.002
1332	"FBgn0044323"	"Cka"	chr2L	+	8036357	8036576	8036381	8036576	8035820	8036298	1332	245,204	241,326	248,247	260,321	172	149	0.685196	0.997657	0.468,0.352	0.452,0.4	-0.016
1333	"FBgn0044323"	"Cka"	chr2L	+	8036836	8036893	8036842	8036893	8036357	8036576	1333	7,13	19,13	34,46	0,0	154	149	2.22045e-16	1.81632e-14	0.263,0.492	1.0,1.0	-0.623
1334	"FBgn0031217"	"CG11377"	chr2L	+	103515	104142	103877	104142	103005	103434	1334	61,85	14,20	49,110	11,16	298	149	0.30641	0.644658	0.685,0.68	0.69,0.775	-0.05
1335	"FBgn0030087"	"CG7766"	chrX	-	9095394	9095825	9095394	9095651	9096765	9096825	1335	39,41	145,148	36,34	116,136	298	149	0.947939	1	0.119,0.122	0.134,0.111	-0.002
1336	"FBgn0030087"	"CG7766"	chrX	-	9095394	9095975	9095394	9095651	9096765	9096825	1336	11,19	145,148	16,26	116,136	298	149	0.0697138	0.240353	0.037,0.06	0.065,0.087	-0.027
1337	"FBgn0030087"	"CG7766"	chrX	-	9095394	9095975	9095394	9095825	9096765	9096825	1337	11,19	39,41	16,26	36,34	298	149	0.125871	0.357336	0.124,0.188	0.182,0.277	-0.074
1338	"FBgn0030087"	"CG7766"	chrX	-	9095394	9095825	9095394	9095651	9097354	9097513	1338	6,0	104,63	0,5	53,103	298	149	0.803636	1	0.028,0.0	0.0,0.024	0.002
1339	"FBgn0030087"	"CG7766"	chrX	-	9097354	9097513	9097354	9097459	9097755	9098007	1339	369,357	12,5	431,434	17,15	202	149	0.118246	0.342042	0.958,0.981	0.949,0.955	0.018
1340	"FBgn0030087"	"CG7766"	chrX	-	9097354	9097519	9097354	9097459	9097755	9098007	1340	325,283	12,5	267,318	17,15	208	149	0.0257443	0.122993	0.951,0.976	0.918,0.938	0.036
1341	"FBgn0030087"	"CG7766"	chrX	-	9097354	9097519	9097354	9097513	9097755	9098007	1341	243,208	287,282	189,208	353,324	154	149	0.0251917	0.120932	0.45,0.416	0.341,0.383	0.071
1343	"FBgn0032901"	"sky"	chr2L	-	20876586	20876616	20876586	20876613	20876911	20877083	1343	62,49	0,1	43,106	0,5	151	149	0.217542	0.525715	1.0,0.98	1.0,0.954	0.013
1345	"FBgn0038294"	"Mf"	chr3R	-	15176363	15176427	15176363	15176412	15178279	15178489	1345	446,403	438,385	661,626	293,278	163	149	1.45653e-10	7.09191e-09	0.482,0.489	0.673,0.673	-0.188
1346	"FBgn0038294"	"Mf"	chr3R	-	15176363	15176433	15176363	15176412	15178279	15178489	1346	4573,4512	438,385	5843,10355	293,278	169	149	3.10862e-15	2.3545e-13	0.902,0.912	0.946,0.97	-0.051
1347	"FBgn0038294"	"Mf"	chr3R	-	15176363	15176433	15176363	15176427	15178279	15178489	1347	4179,4142	52,33	5258,9845	76,116	154	149	0.162982	0.431175	0.987,0.992	0.985,0.988	0.003
1348	"FBgn0033499"	"CG12914"	chr2R	+	10248049	10248244	10248074	10248244	10247813	10247972	1348	311,319	99,93	188,270	61,67	173	149	0.611235	0.941246	0.73,0.747	0.726,0.776	-0.013
1349	"FBgn0033499"	"CG12914"	chr2R	+	10248720	10248858	10248735	10248858	10248524	10248671	1349	230,219	5,4	186,201	6,17	163	149	0.00353574	0.02781	0.977,0.98	0.966,0.915	0.038
1350	"FBgn0033499"	"CG12914"	chr2R	+	10248918	10249404	10248941	10249404	10248720	10248858	1350	32,53	128,135	62,38	113,127	171	149	0.276674	0.602554	0.179,0.255	0.323,0.207	-0.048
1351	"FBgn0067783"	"DPCoAC"	chr3R	-	20553126	20553313	20553126	20553310	20553569	20553835	1351	315,299	20,13	243,512	15,15	151	149	0.307223	0.645043	0.94,0.958	0.941,0.971	-0.007
1352	"FBgn0031869"	"CG18304"	chr2L	-	6939524	6939733	6939524	6939715	6940610	6940681	1352	2,3	28,27	4,9	40,59	166	149	0.318443	0.659605	0.06,0.091	0.082,0.12	-0.026
1353	"FBgn0004368"	"Ptp4E"	chrX	+	4954116	4954624	4954134	4954624	4953492	4953621	1353	19,29	8,0	24,21	12,7	166	149	0.0525195	0.200004	0.681,1.0	0.642,0.729	0.155
1354	"FBgn0250786"	"Chd1"	chr2L	-	2980469	2980574	2980469	2980568	2980635	2985177	1354	102,108	0,0	81,149	0,1	154	149	1	1	1.0,1.0	1.0,0.993	0.004
1355	"FBgn0037670"	"Ibf1"	chr3R	+	9260010	9260400	9260025	9260400	9259767	9259956	1355	12,28	11,18	26,34	7,23	163	149	0.27433	0.599364	0.499,0.587	0.772,0.575	-0.131
1357	"FBgn0040609"	"CG3348"	chr3R	-	27291534	27292011	27291534	27291993	27292125	27292209	1357	15,6	574,481	2,2	301,148	166	149	0.117613	0.341647	0.023,0.011	0.006,0.012	0.008
1358	"FBgn0051374"	"sals"	chr3R	-	11447118	11448362	11447118	11448359	11451066	11451150	1358	27,18	44,39	37,26	57,62	151	149	0.946046	1	0.377,0.313	0.39,0.293	0.003
1359	"FBgn0259483"	"Mob4"	chr2R	-	6695113	6695843	6695113	6695831	6695891	6696265	1359	14,32	206,201	16,30	234,308	160	149	0.248077	0.571735	0.06,0.129	0.06,0.083	0.023
1360	"FBgn0020299"	"stumps"	chr3R	+	14593003	14593215	14593006	14593215	14592660	14592842	1360	45,67	60,72	44,45	59,46	151	149	0.970189	1	0.425,0.479	0.424,0.491	-0.006
1361	"FBgn0036170"	"CG11714"	chr3L	-	11521012	11522506	11521012	11522470	11522557	11522713	1361	2439,2400	183,169	1942,2176	114,186	184	149	0.937673	1	0.915,0.92	0.932,0.905	-0.001
1362	"FBgn0033464"	"CG1441"	chr2R	-	9900975	9901154	9900975	9901151	9903164	9903287	1362	231,262	57,34	195,145	45,29	151	149	0.441783	0.78575	0.8,0.884	0.81,0.831	0.022
1364	"FBgn0004360"	"Wnt2"	chr2R	+	9501370	9501588	9501375	9501588	9494165	9495253	1364	7,23	4,1	9,10	3,4	153	149	0.293818	0.627856	0.63,0.957	0.745,0.709	0.067
1365	"FBgn0035001"	"Slik"	chr2R	-	24401045	24401485	24401045	24401444	24401662	24401808	1365	147,172	15,7	158,195	0,8	189	149	0.00307787	0.0253503	0.885,0.951	1.0,0.951	-0.058
1366	"FBgn0040694"	"CG14974"	chr3L	-	3620741	3620812	3620741	3620809	3620871	3621032	1366	26,12	1034,894	0,0	6,9	151	149	0.116768	0.340159	0.024,0.013	0.0,0.0	0.018
1367	"FBgn0025387"	"CG12184"	chrX	-	4627379	4627759	4627379	4627741	4627822	4627971	1367	36,55	194,155	32,41	84,108	166	149	0.0968583	0.301484	0.143,0.242	0.255,0.254	-0.062
1368	"FBgn0031039"	"Shawn"	chrX	+	19613631	19614143	19613912	19614143	19612964	19613307	1368	4,6	91,62	0,3	90,112	298	149	0.0314006	0.1399	0.022,0.046	0.0,0.013	0.028
1370	"FBgn0001319"	"kn"	chr2R	-	14775322	14775470	14775322	14775467	14775538	14775820	1370	0,2	0,4	0,0	0,4	151	149	1	1	NA,0.33	NA,0.0	0.33
1371	"FBgn0037297"	"CG1116"	chr3R	+	5219915	5220133	5219918	5220133	5219656	5219855	1371	2,8	20,31	17,37	13,19	151	149	4.85618e-08	1.50468e-06	0.09,0.203	0.563,0.658	-0.464
1372	"FBgn0259221"	"CG42321"	chr2R	-	13416574	13416947	13416574	13416606	13418986	13419085	1372	11,6	101,73	5,25	77,77	298	149	0.0477377	0.186304	0.052,0.039	0.031,0.14	-0.04
1373	"FBgn0035240"	"CG33791"	chr3L	+	1616819	1617355	1616828	1617355	1616517	1616762	1373	872,815	15,9	977,978	4,10	157	149	0.235296	0.552446	0.982,0.988	0.996,0.989	-0.007
1374	"FBgn0039249"	"CG11168"	chr3R	+	24920316	24920633	24920358	24920633	24919923	24920047	1374	111,98	21,20	98,57	16,7	190	149	0.300626	0.639775	0.806,0.794	0.828,0.865	-0.046
1376	"FBgn0051814"	"CG31814"	chr2L	-	13713972	13714311	13713972	13714166	13717020	13717320	1376	0,0	10,4	0,3	18,11	293	149	0.666472	0.986205	0.0,0.0	0.0,0.122	-0.061
1377	"FBgn0263112"	"Mitf"	chr4	+	1220259	1220688	1220316	1220688	1220075	1220195	1377	91,82	3,5	135,114	0,11	205	149	0.754949	1	0.957,0.923	1.0,0.883	-0.002
1378	"FBgn0014007"	"Ptp69D"	chr3L	+	12738771	12739666	12738774	12739666	12738459	12738703	1378	111,131	129,113	96,89	81,109	151	149	0.913906	1	0.459,0.534	0.539,0.446	0.004
1379	"FBgn0024921"	"Tnpo"	chr3L	+	6194044	6194150	6194047	6194150	6193479	6193622	1379	181,170	25,15	162,128	8,28	151	149	0.826888	1	0.877,0.918	0.952,0.819	0.012
1380	"FBgn0263456"	"nwk"	chr3L	+	9142572	9143323	9143297	9143323	9141786	9141843	1380	44,33	32,23	71,101	43,108	298	149	0.579334	0.917689	0.407,0.418	0.452,0.319	0.027
1381	"FBgn0263456"	"nwk"	chr3L	+	9143737	9143866	9143740	9143866	9143526	9143665	1381	19,14	19,23	8,59	25,83	151	149	0.351918	0.696007	0.497,0.375	0.24,0.412	0.11
1382	"FBgn0013342"	"nSyb"	chr3L	-	1636817	1637272	1636817	1637269	1637722	1637752	1382	105,63	381,370	108,152	353,681	151	149	0.32612	0.668923	0.214,0.144	0.232,0.18	-0.027
1383	"FBgn0031652"	"jet"	chr2L	-	4948205	4948771	4948205	4948559	4948897	4949784	1383	3,3	19,8	5,26	16,22	298	149	0.0165583	0.0917661	0.073,0.158	0.135,0.371	-0.138
1384	"FBgn0034439"	"CG10062"	chr2R	+	19379860	19380174	19379878	19380174	19379423	19379818	1384	30,7	49,42	18,8	70,80	166	149	0.06306	0.229055	0.355,0.13	0.188,0.082	0.107
1387	"FBgn0267029"	"lncRNA:CR45473"	chrX	-	141314	141524	141314	141435	141831	142197	1387	0,0	7,16	1,3	9,10	237	149	0.0340532	0.147383	0.0,0.0	0.065,0.159	-0.112
1388	"FBgn0024232"	"gprs"	chr2R	+	16645656	16645707	16645660	16645707	16645316	16645457	1388	16,5	12,3	9,15	15,5	152	149	0.826626	1	0.567,0.62	0.37,0.746	0.035
1389	"FBgn0036801"	"MYPT-75D"	chr3L	+	18665697	18667177	18666015	18667177	18664323	18664820	1389	56,29	76,91	9,2	69,93	298	149	7.3908e-10	3.08453e-08	0.269,0.137	0.061,0.011	0.167
1390	"FBgn0050412"	"CG30412"	chr2R	-	23318188	23319025	23318188	23319016	23319113	23319348	1390	8,6	4,3	7,24	0,4	157	149	0.0353372	0.151816	0.655,0.655	1.0,0.851	-0.27
1391	"FBgn0035880"	"Culd"	chr3L	-	8352354	8353426	8352354	8353412	8353478	8354183	1391	15,17	30,20	11,76	22,65	162	149	0.440327	0.785749	0.315,0.439	0.315,0.518	-0.039
1392	"FBgn0011640"	"lark"	chr3L	+	7339867	7340770	7339961	7340770	7339463	7339617	1392	216,192	57,67	173,227	69,197	242	149	0.0090142	0.0568952	0.7,0.638	0.607,0.415	0.158
1393	"FBgn0032815"	"CG10462"	chr2L	-	19732079	19732676	19732079	19732670	19732744	19733069	1393	84,81	0,5	98,118	0,7	154	149	0.956671	1	1.0,0.94	1.0,0.942	-0.001
1394	"FBgn0032815"	"CG10462"	chr2L	-	19733638	19734412	19733638	19734409	19734469	19734941	1394	88,76	48,31	49,49	24,21	151	149	0.834447	1	0.644,0.708	0.668,0.697	-0.007
1395	"FBgn0053978"	"CG33978"	chr4	-	158643	158704	158643	158662	159221	159712	1395	28,36	8,4	0,13	0,7	190	149	1	1	0.733,0.876	NA,0.593	0.212
1396	"FBgn0261258"	"rgn"	chr3L	+	21420440	21420689	21420464	21420689	21420250	21420362	1396	41,79	114,80	62,60	83,109	172	149	0.855004	1	0.238,0.461	0.393,0.323	-0.008
1399	"FBgn0037040"	"CG12983"	chr3L	-	20965809	20966063	20965809	20965911	20966128	20966517	1399	73,86	95,112	101,132	72,76	298	149	5.75603e-05	0.000980923	0.278,0.277	0.412,0.465	-0.161
1400	"FBgn0010225"	"Gel"	chr3R	+	4236552	4236804	4236581	4236804	4235216	4235324	1400	1104,950	0,0	622,621	2,0	177	149	1	1	1.0,1.0	0.996,1.0	0.002
1401	"FBgn0027780"	"Aasdh"	chr2L	-	8447919	8448364	8447919	8448353	8448424	8448706	1401	2,0	2,3	1,0	1,10	159	149	0.521507	0.867059	0.484,0.0	0.484,0.0	0
1403	"FBgn0016696"	"Pitslre"	chr3L	+	20772604	20776053	20773793	20776053	20771667	20771864	1403	221,289	40,25	150,210	29,54	298	149	0.0121077	0.0717687	0.734,0.853	0.721,0.66	0.103
1404	"FBgn0011723"	"byn"	chr3L	+	11935395	11935919	11935427	11935919	11934964	11935349	1404	7,4	12,18	6,3	8,6	180	149	0.375222	0.722532	0.326,0.155	0.383,0.293	-0.097
1405	"FBgn0052675"	"Tango5"	chrX	-	10761914	10762434	10761914	10762202	10764169	10764237	1405	177,146	12,6	213,242	20,0	298	149	0.457555	0.802488	0.881,0.924	0.842,1.0	-0.018
1406	"FBgn0004901"	"Prat"	chr3R	-	7909597	7911616	7909597	7911613	7911693	7911779	1406	14,23	2,0	33,21	9,5	151	149	0.00144518	0.0135568	0.874,1.0	0.783,0.806	0.143
1407	"FBgn0261537"	"CG42661"	chr3L	+	7467477	7467858	7467723	7467858	7467252	7467420	1407	382,360	0,0	310,337	0,2	298	149	1	1	1.0,1.0	1.0,0.988	0.006
1410	"FBgn0037446"	"Zif"	chr3R	+	6457216	6457430	6457277	6457430	6457087	6457156	1410	39,26	5,11	21,57	3,5	209	149	0.0685534	0.238488	0.848,0.628	0.833,0.89	-0.123
1411	"FBgn0263352"	"Unr"	chr3L	-	8436245	8436710	8436245	8436689	8436764	8436972	1411	0,0	0,3	0,2	2,4	169	149	1	1	NA,0.0	0.0,0.306	-0.153
1412	"FBgn0002044"	"swm"	chr2L	+	19494556	19496869	19494559	19496869	19494032	19494498	1412	31,40	321,289	25,19	245,169	151	149	0.64941	0.973846	0.087,0.12	0.091,0.1	0.008
1413	"FBgn0039559"	"NSD"	chr3R	-	27933562	27935993	27933562	27935981	27936061	27937337	1413	94,60	0,0	52,45	0,1	160	149	1	1	1.0,1.0	1.0,0.977	0.012
1414	"FBgn0053092"	"P5CDh2"	chr3R	+	21878171	21878577	21878368	21878577	21877935	21878071	1414	856,915	187,183	1588,1891	0,17	298	149	0	0	0.696,0.714	1.0,0.982	-0.286
1415	"FBgn0053092"	"P5CDh2"	chr3R	+	21878824	21879390	21878827	21879390	21878171	21878577	1415	25,22	21,21	8,37	20,38	151	149	0.203595	0.498625	0.54,0.508	0.283,0.49	0.138
1416	"FBgn0053092"	"P5CDh2"	chr3R	+	21878809	21879390	21878824	21879390	21878446	21878577	1416	420,475	25,22	401,803	8,37	163	149	0.13148	0.369845	0.939,0.952	0.979,0.952	-0.02
1418	"FBgn0039386"	"CG5948"	chr3R	+	25896478	25896703	25896481	25896703	25895821	25896140	1418	7,2	7,0	2,14	4,4	151	149	0.744483	1	0.497,1.0	0.33,0.775	0.196
1419	"FBgn0040467"	"Dlip1"	chrX	+	9159136	9159375	9159139	9159375	9158621	9159076	1419	5,2	52,43	2,8	45,68	151	149	0.730772	1	0.087,0.044	0.042,0.104	-0.007
1421	"FBgn0029663"	"CG10804"	chrX	-	3480858	3481344	3480858	3480935	3482025	3482322	1421	99,80	7,7	91,43	2,4	298	149	0.178145	0.455954	0.876,0.851	0.958,0.843	-0.037
1422	"FBgn0085427"	"CG34398"	chr2L	+	8915569	8916053	8915660	8916053	8898785	8898850	1422	7,8	9,11	0,0	37,48	239	149	1.00653e-10	5.1459e-09	0.327,0.312	0.0,0.0	0.32
1423	"FBgn0085427"	"CG34398"	chr2L	+	8915569	8916053	8915660	8916053	8898785	8898948	1423	50,35	115,110	0,0	58,32	239	149	5.43121e-13	3.68611e-11	0.213,0.166	0.0,0.0	0.19
1424	"FBgn0265296"	"Dscam2"	chr3L	-	7164729	7164876	7164729	7164849	7164924	7165215	1424	17,21	21,26	7,12	10,13	175	149	0.98521	1	0.408,0.407	0.373,0.44	0.001
1425	"FBgn0265296"	"Dscam2"	chr3L	-	7166662	7167163	7166662	7167148	7167227	7167508	1425	2,0	2,0	2,11	0,9	163	149	1	1	0.478,NA	1.0,0.528	-0.286
1427	"FBgn0001256"	"ImpL1"	chr3L	+	13382910	13383999	13382913	13383999	13382764	13382835	1427	29,33	0,1	7,26	0,0	151	149	1	1	1.0,0.97	1.0,1.0	-0.015
1428	"FBgn0030208"	"PPP4R2r"	chrX	+	10479472	10479717	10479489	10479717	10478837	10478969	1428	331,355	5,16	300,150	8,5	165	149	0.94439	1	0.984,0.952	0.971,0.964	0
1429	"FBgn0030208"	"PPP4R2r"	chrX	+	10479788	10480024	10479835	10480024	10479472	10479717	1429	4,3	35,51	2,0	21,73	195	149	0.0265372	0.124704	0.08,0.043	0.068,0.0	0.027
1430	"FBgn0040507"	"ACXD"	chr3L	+	2241103	2241285	2241109	2241285	2240758	2241044	1430	1,1	5,4	2,9	12,21	154	149	0.410282	0.757928	0.162,0.195	0.139,0.293	-0.038
1431	"FBgn0030101"	"CG12118"	chrX	-	9195550	9196136	9195550	9196119	9196195	9196414	1431	517,519	794,864	339,555	522,725	165	149	0.284815	0.616625	0.37,0.352	0.37,0.409	-0.028
1433	"FBgn0038619"	"CG7685"	chr3R	+	18405219	18405425	18405237	18405425	18404939	18405159	1433	38,44	12,8	41,88	0,14	166	149	0.0309942	0.138391	0.74,0.832	1.0,0.849	-0.138
1434	"FBgn0030520"	"Pdcd4"	chrX	-	13750585	13752027	13750585	13752022	13754829	13755406	1434	491,604	15,0	422,366	8,0	153	149	0.613875	0.941454	0.97,1.0	0.981,1.0	-0.005
1436	"FBgn0027602"	"CG8611"	chrX	-	17419935	17421923	17419935	17421920	17421982	17422145	1436	5,0	1,12	9,21	3,6	151	149	0.0489673	0.189656	0.831,0.0	0.747,0.775	-0.346
1437	"FBgn0020255"	"Ran"	chrX	-	11145942	11146428	11145942	11146415	11148485	11148580	1437	2476,2511	2,6	2348,2200	0,3	161	149	1	1	0.999,0.997	1.0,0.999	-0.002
1438	"FBgn0004587"	"B52"	chr3R	+	13662954	13663051	13662969	13663051	13662296	13662404	1438	37,68	248,195	28,43	144,338	163	149	0.0454798	0.182365	0.12,0.242	0.151,0.104	0.053
1439	"FBgn0004587"	"B52"	chr3R	+	13663454	13665526	13665452	13665526	13662969	13663051	1439	107,124	265,235	79,103	241,282	298	149	0.0623253	0.227193	0.168,0.209	0.141,0.154	0.041
1440	"FBgn0004587"	"B52"	chr3R	+	13666355	13666891	13666418	13666891	13666083	13666248	1440	17,10	269,266	16,19	246,471	211	149	0.938064	1	0.043,0.026	0.044,0.028	-0.002
1441	"FBgn0026147"	"TTLL4A"	chr2L	+	10989973	10990783	10990095	10990783	10989655	10989874	1441	0,1	395,403	2,11	424,322	270	149	0.81733	1	0.0,0.001	0.003,0.019	-0.01
1442	"FBgn0046297"	"lncRNA:CR9284"	chr2R	+	21803614	21804338	21803621	21804338	21803401	21803566	1442	968,1009	11185,10439	993,1995	9807,15563	155	149	0.0343842	0.148033	0.077,0.085	0.089,0.11	-0.019
1443	"FBgn0039928"	"Cals"	chr4	-	1115254	1115897	1115254	1115894	1115955	1116079	1443	468,555	1512,1310	424,357	1049,1053	151	149	0.852824	1	0.234,0.295	0.285,0.251	-0.004
1444	"FBgn0015521"	"RpS21"	chr2L	+	2856222	2856305	2856246	2856305	2856110	2856175	1444	0,0	4783,3894	1,3	4608,6810	172	149	1	1	0.0,0.0	0.0,0.0	0
1445	"FBgn0036728"	"UQCR-Q"	chr3L	+	17474893	17475135	17474922	17475135	17474760	17474834	1445	563,479	568,477	235,506	330,766	177	149	0.00156007	0.0145677	0.455,0.458	0.375,0.357	0.091
1446	"FBgn0033108"	"CG15236"	chr2R	+	6829501	6830048	6829560	6830048	6828355	6828667	1446	0,0	4,1	2,3	1,0	207	149	3.31016e-08	1.10972e-06	0.0,0.0	0.59,1.0	-0.795
1447	"FBgn0270925"	"CG4836"	chr3R	+	20016821	20017016	20016825	20017016	20014125	20016757	1447	448,407	7676,7671	502,485	8285,6853	152	149	0.148378	0.402964	0.054,0.049	0.056,0.065	-0.009
1448	"FBgn0270925"	"CG4836"	chr3R	+	20016821	20017016	20016830	20017016	20014287	20016757	1448	448,407	737,716	502,485	815,426	157	149	0.0683682	0.238488	0.366,0.35	0.369,0.519	-0.086
1449	"FBgn0270925"	"CG4836"	chr3R	+	20016825	20017016	20016830	20017016	20014287	20016757	1449	7676,7671	737,716	8285,6853	815,426	153	149	0.0963654	0.300407	0.91,0.913	0.908,0.94	-0.012
1450	"FBgn0051174"	"CG31174"	chr3R	-	21868680	21868982	21868680	21868979	21869038	21869161	1450	463,395	8,9	344,312	10,4	151	149	0.96766	1	0.983,0.977	0.971,0.987	0.001
1451	"FBgn0030703"	"MSBP"	chrX	-	15889301	15889748	15889301	15889732	15889908	15890109	1451	363,397	3012,2682	276,287	2157,2057	164	149	0.998897	1	0.099,0.119	0.104,0.113	0.001
1452	"FBgn0263995"	"cpo"	chr3R	+	18008864	18009009	18008867	18009009	18007261	18007324	1452	186,179	4,2	191,146	8,10	151	149	0.00493304	0.0362791	0.979,0.989	0.959,0.935	0.037
1454	"FBgn0052000"	"anne"	chr4	+	134670	134964	134824	134964	133587	133713	1454	3,8	0,0	15,19	15,0	298	149	0.000815526	0.00877763	1.0,1.0	0.333,1.0	0.334
1457	"FBgn0027070"	"CG17322"	chr2L	+	18826901	18827259	18826997	18827259	18826769	18826823	1457	2,3	17,20	0,0	86,165	244	149	0.0390163	0.163501	0.067,0.084	0.0,0.0	0.076
1461	"FBgn0036892"	"Lon"	chr3L	-	19610801	19611261	19610801	19611207	19611324	19611580	1461	111,126	209,216	106,61	251,216	202	149	0.00382576	0.0293022	0.281,0.301	0.238,0.172	0.086
1462	"FBgn0037138"	"P5CDh1"	chr3L	-	21839665	21839831	21839665	21839827	21841230	21841356	1462	2690,2625	111,120	2414,1482	109,54	152	149	0.726044	1	0.96,0.955	0.956,0.964	-0.002
1463	"FBgn0038167"	"Lkb1"	chr3R	+	13677015	13678212	13677021	13678212	13676688	13676944	1463	428,416	12,34	1,0	309,318	154	149	0	0	0.972,0.922	0.003,0.0	0.946
1464	"FBgn0038167"	"Lkb1"	chr3R	+	13679125	13679430	13679140	13679430	13678749	13679066	1464	32,40	33,52	62,59	71,42	163	149	0.324197	0.666314	0.47,0.413	0.444,0.562	-0.061
1465	"FBgn0038167"	"Lkb1"	chr3R	+	13679125	13679430	13679150	13679430	13678749	13679066	1465	32,40	27,15	62,59	11,17	173	149	0.0109223	0.0663214	0.505,0.697	0.829,0.749	-0.188
1466	"FBgn0038167"	"Lkb1"	chr3R	+	13679140	13679430	13679150	13679430	13678749	13679066	1466	33,52	27,15	71,42	11,17	158	149	0.10204	0.312382	0.535,0.766	0.859,0.7	-0.129
1467	"FBgn0032740"	"CG15172"	chr2L	+	19023125	19023644	19023139	19023644	19022416	19022528	1467	10,23	9,10	11,21	4,9	162	149	0.37468	0.722532	0.505,0.679	0.717,0.682	-0.107
1468	"FBgn0035501"	"CG1299"	chr3L	+	4150463	4150722	4150500	4150722	4148695	4149025	1468	2,11	86,78	1,2	160,40	185	149	0.00172749	0.0159132	0.018,0.102	0.005,0.039	0.038
1469	"FBgn0283724"	"Girdin"	chr3L	+	3184248	3185287	3184251	3185287	3183635	3183799	1469	8,2	1,4	6,24	0,9	151	149	0.518529	0.866334	0.888,0.33	1.0,0.725	-0.254
1471	"FBgn0283724"	"Girdin"	chr3L	+	3184248	3185287	3184251	3185287	3183932	3184037	1471	5,11	4,1	5,21	6,9	151	149	0.248817	0.571735	0.552,0.916	0.451,0.697	0.16
1472	"FBgn0022960"	"vimar"	chr2R	-	6977691	6978600	6977691	6978597	6985411	6985712	1472	0,12	72,72	6,9	88,67	151	149	0.637448	0.961343	0.0,0.141	0.063,0.117	-0.02
1473	"FBgn0035786"	"Tsp66A"	chr3L	+	7467919	7468096	7467925	7468096	7467723	7467858	1473	218,243	2,1	221,274	4,4	154	149	0.753369	1	0.991,0.996	0.982,0.985	0.01
1474	"FBgn0037461"	"CG15177"	chr3R	-	6628203	6628614	6628203	6628590	6628664	6628775	1474	1047,1111	15,12	889,743	3,4	172	149	0.242362	0.561303	0.984,0.988	0.996,0.994	-0.009
1476	"FBgn0015765"	"p38a"	chr3R	-	24150415	24151769	24150415	24151745	24151845	24151965	1476	3,2	78,95	0,3	72,137	172	149	0.494584	0.841324	0.032,0.018	0.0,0.019	0.016
1477	"FBgn0031191"	"Cp110"	chrX	+	22485236	22485635	22485401	22485635	22483086	22484526	1477	125,95	11,16	68,147	6,10	298	149	0.134617	0.377629	0.85,0.748	0.85,0.88	-0.066
1479	"FBgn0027506"	"EDTP"	chr2R	-	17433190	17433355	17433190	17433334	17433419	17434058	1479	8,1	348,338	5,4	219,180	169	149	0.353759	0.698299	0.02,0.003	0.02,0.019	-0.008
1480	"FBgn0040297"	"Nhe2"	chr2L	+	21124439	21124521	21124442	21124521	21124286	21124373	1480	159,119	39,40	169,144	26,32	151	149	0.0435094	0.176952	0.801,0.746	0.865,0.816	-0.067
1481	"FBgn0040297"	"Nhe2"	chr2L	+	21125316	21125439	21125346	21125439	21124439	21124521	1481	10,20	335,257	13,8	225,224	178	149	0.749985	1	0.024,0.061	0.046,0.029	0.005
1482	"FBgn0040297"	"Nhe2"	chr2L	+	21125316	21125439	21125346	21125439	21124439	21124614	1482	5,4	11,13	6,2	7,3	178	149	0.224696	0.538691	0.276,0.205	0.418,0.358	-0.148
1483	"FBgn0040297"	"Nhe2"	chr2L	+	21128739	21129082	21128778	21129082	21127849	21128062	1483	54,67	7,0	68,124	1,10	187	149	0.869399	1	0.86,1.0	0.982,0.908	-0.015
1484	"FBgn0026250"	"eIF1A"	chr3R	+	18274825	18275141	18274866	18275141	18274664	18274756	1484	70,92	2412,2303	85,158	2491,4594	189	149	1	1	0.022,0.031	0.026,0.026	0.001
1485	"FBgn0259923"	"Sep4"	chrX	-	16694042	16694371	16694042	16694352	16694617	16695144	1485	12,5	0,3	5,8	0,0	167	149	0.111736	0.331158	1.0,0.598	1.0,1.0	-0.201
1486	"FBgn0031161"	"CG15445"	chrX	+	21117458	21117615	21117462	21117615	21117160	21117411	1486	196,179	76,98	127,118	54,58	152	149	0.932265	1	0.717,0.642	0.697,0.666	-0.002
1487	"FBgn0250839"	"CG2016"	chr3R	-	4956998	4957238	4956998	4957223	4957289	4957442	1487	0,0	60,67	6,3	72,67	163	149	0.00287251	0.0238792	0.0,0.0	0.071,0.039	-0.055
1488	"FBgn0261046"	"Dscam3"	chr3R	-	17473934	17475005	17473934	17474916	17475079	17475343	1488	26,9	1,6	13,17	3,4	237	149	0.810573	1	0.942,0.485	0.731,0.728	-0.016
1489	"FBgn0038652"	"CG7720"	chr3R	-	18768871	18769116	18768871	18769113	18792050	18792120	1489	55,42	53,81	49,81	129,150	151	149	0.0842966	0.272799	0.506,0.338	0.273,0.348	0.112
1490	"FBgn0038652"	"CG7720"	chr3R	-	18768871	18769116	18768871	18769113	18795010	18795169	1490	4,7	0,1	35,14	0,25	151	149	0.0105888	0.0650274	1.0,0.874	1.0,0.356	0.259
1491	"FBgn0262483"	"Rbp"	chr3R	+	15385075	15385619	15385105	15385619	15383256	15383690	1491	4,26	8,7	4,2	15,4	178	149	0.0222224	0.110927	0.295,0.757	0.182,0.295	0.288
1492	"FBgn0262483"	"Rbp"	chr3R	+	15385075	15385619	15385105	15385619	15383256	15383735	1492	22,9	3,0	13,8	0,0	178	149	0.261537	0.582675	0.86,1.0	1.0,1.0	-0.07
1493	"FBgn0262483"	"Rbp"	chr3R	+	15386442	15386621	15386475	15386621	15385679	15385791	1493	0,0	4,4	0,1	6,12	181	149	1	1	0.0,0.0	0.0,0.064	-0.032
1494	"FBgn0262483"	"Rbp"	chr3R	+	15387179	15387370	15387185	15387370	15386716	15386917	1494	12,13	0,0	8,25	0,1	154	149	1	1	1.0,1.0	1.0,0.96	0.02
1497	"FBgn0033359"	"lint"	chr2R	-	8970864	8971249	8970864	8971051	8971424	8975444	1497	22,13	5,0	4,6	9,6	298	149	0.00010309	0.0015851	0.688,1.0	0.182,0.333	0.587
1499	"FBgn0261859"	"CG42788"	chr3R	-	15100245	15100426	15100245	15100423	15100488	15100638	1499	26,21	36,40	14,30	27,46	151	149	0.924171	1	0.416,0.341	0.338,0.392	0.014
1500	"FBgn0019968"	"Khc-73"	chr2R	-	15521841	15521943	15521841	15521940	15522001	15522128	1500	93,75	20,13	83,99	22,32	151	149	0.105376	0.318777	0.821,0.851	0.788,0.753	0.066
1501	"FBgn0019968"	"Khc-73"	chr2R	-	15522001	15522128	15522001	15522104	15522873	15523019	1501	3,0	56,68	0,0	39,95	172	149	0.500807	0.845848	0.044,0.0	0.0,0.0	0.022
1503	"FBgn0031281"	"Saf6"	chr2L	-	815274	815421	815274	815412	815474	815950	1503	11,23	2,1	11,20	0,3	157	149	0.765329	1	0.839,0.956	1.0,0.864	-0.034
1505	"FBgn0039600"	"CG1646"	chr3R	+	28812226	28812486	28812394	28812486	28812101	28812154	1505	53,46	168,162	13,20	111,129	298	149	0.00052202	0.0061707	0.136,0.124	0.055,0.072	0.067
1506	"FBgn0039600"	"CG1646"	chr3R	+	28812236	28812486	28812394	28812486	28812101	28812154	1506	48,36	168,162	13,20	111,129	298	149	0.00713349	0.0478294	0.125,0.1	0.055,0.072	0.049
1507	"FBgn0003174"	"pwn"	chr2R	+	7299684	7299842	7299687	7299842	7298816	7299485	1507	11,10	14,9	6,6	11,15	151	149	0.123718	0.352863	0.437,0.523	0.35,0.283	0.163
1508	"FBgn0027109"	"NPF"	chr3R	+	16610764	16611054	16610774	16611054	16609757	16609828	1508	73,59	16,6	32,71	4,17	158	149	0.620751	0.947361	0.811,0.903	0.883,0.798	0.016
1509	"FBgn0031738"	"CG9171"	chr2L	-	5799117	5799411	5799117	5799277	5800043	5800173	1509	26,15	74,68	15,20	89,38	282	149	0.958705	1	0.157,0.104	0.082,0.218	-0.019
1513	"FBgn0037448"	"CG15186"	chr3R	+	6484689	6484773	6484736	6484773	6478762	6479384	1513	23,15	0,0	25,11	2,2	195	149	0.0205196	0.106235	1.0,1.0	0.905,0.808	0.143
1514	"FBgn0037448"	"CG15186"	chr3R	+	6484704	6484773	6484736	6484773	6478762	6479384	1514	12,5	0,0	15,3	2,2	180	149	0.00876515	0.0556669	1.0,1.0	0.861,0.554	0.292
1515	"FBgn0038756"	"CG4783"	chr3R	+	19948598	19948907	19948607	19948907	19948442	19948543	1515	393,332	19,20	427,573	5,34	157	149	0.184336	0.465392	0.952,0.94	0.988,0.941	-0.018
1516	"FBgn0002932"	"neur"	chr3R	-	9020347	9022044	9020347	9022041	9022103	9023845	1516	4,9	25,18	0,7	18,43	151	149	0.0549917	0.205967	0.136,0.33	0.0,0.138	0.164
1518	"FBgn0039026"	"CG7029"	chr3R	+	22789492	22792000	22789525	22792000	22788578	22788768	1518	135,168	241,240	98,118	185,173	181	149	0.777288	1	0.316,0.366	0.304,0.36	0.009
1519	"FBgn0039026"	"CG7029"	chr3R	+	22792257	22792599	22792260	22792599	22789492	22792000	1519	460,455	35,21	236,351	6,15	151	149	0.0322393	0.142396	0.928,0.955	0.975,0.958	-0.025
1520	"FBgn0039026"	"CG7029"	chr3R	+	22792257	22792599	22792389	22792599	22789492	22792000	1520	460,455	68,58	236,351	83,190	280	149	1.10129e-10	5.49302e-09	0.783,0.807	0.602,0.496	0.246
1521	"FBgn0039026"	"CG7029"	chr3R	+	22792260	22792599	22792389	22792599	22789492	22792000	1521	35,21	68,58	6,15	83,190	277	149	2.92643e-10	1.3299e-08	0.217,0.163	0.037,0.041	0.151
1522	"FBgn0262125"	"Sec23"	chr3R	+	5649329	5649660	5649358	5649660	5649064	5649237	1522	8,8	449,440	4,4	381,553	177	149	0.393198	0.745217	0.015,0.015	0.009,0.006	0.007
1523	"FBgn0011206"	"bol"	chr3L	-	9107618	9107710	9107618	9107695	9107955	9108073	1523	274,258	2061,1951	281,213	1399,1242	163	149	0.00507731	0.0369506	0.108,0.108	0.155,0.136	-0.038
1524	"FBgn0267978"	"ap"	chr2R	-	5717554	5717766	5717554	5717763	5725820	5726832	1524	83,80	4,5	66,120	6,12	151	149	0.139606	0.387828	0.953,0.94	0.916,0.908	0.034
1525	"FBgn0261802"	"CG42748"	chr2L	+	22141830	22144280	22141833	22144280	22141594	22141768	1525	0,2	94,123	0,1	84,83	151	149	1	1	0.0,0.016	0.0,0.012	0.002
1526	"FBgn0261802"	"CG42748"	chr2L	+	22158491	22159611	22158512	22159611	22156620	22156815	1526	0,8	480,422	4,3	287,171	169	149	0.693221	1	0.0,0.016	0.012,0.015	-0.005
1527	"FBgn0261802"	"CG42748"	chr2L	+	22160189	22160339	22160207	22160339	22158512	22158721	1527	6,5	5,8	8,4	8,5	166	149	0.862086	1	0.519,0.359	0.473,0.418	-0.007
1528	"FBgn0030296"	"CG15196"	chrX	+	11410458	11411667	11410467	11411667	11410198	11410393	1528	627,671	0,0	568,476	1,3	157	149	1	1	1.0,1.0	0.998,0.993	0.004
1529	"FBgn0015591"	"AstA"	chr3R	-	24761389	24761830	24761389	24761827	24764852	24765071	1529	58,58	49,32	55,46	13,23	151	149	0.0258016	0.122993	0.539,0.641	0.807,0.664	-0.145
1530	"FBgn0029791"	"CG4096"	chrX	+	5707556	5707934	5707560	5707934	5707372	5707500	1530	4,8	1,0	15,23	2,7	152	149	0.00580437	0.0405117	0.797,1.0	0.88,0.763	0.077
1531	"FBgn0011296"	"l(2)efl"	chr2R	-	23684994	23685385	23684994	23685382	23685475	23685543	1531	28,27	473,413	14,15	293,532	151	149	0.0213829	0.108506	0.055,0.061	0.045,0.027	0.022
1533	"FBgn0263199"	"Galk"	chr3L	-	8985052	8985308	8985052	8985231	8985976	8986091	1533	31,25	1736,1639	0,2	460,511	225	149	0.818525	1	0.012,0.01	0.0,0.003	0.009
1536	"FBgn0264449"	"CG43867"	chrX	-	819692	820078	819692	819826	820504	821969	1536	24,8	24,10	7,6	31,47	298	149	4.41037e-06	0.000106075	0.333,0.286	0.101,0.06	0.229
1538	"FBgn0036752"	"Adgf-A"	chr3L	-	17753466	17754425	17753466	17754421	17764061	17764158	1538	37,39	6,6	11,27	6,5	152	149	0.255931	0.57962	0.858,0.864	0.642,0.841	0.119
1540	"FBgn0032433"	"Oatp33Ea"	chr2L	-	12444168	12444542	12444168	12444530	12445679	12445924	1540	1,0	46,55	3,2	44,36	160	149	0.0615846	0.224894	0.02,0.0	0.06,0.049	-0.044
1541	"FBgn0034180"	"Ehbp1"	chr2R	-	17010052	17010194	17010052	17010173	17010262	17010535	1541	4,2	234,230	12,9	206,468	169	149	0.0222307	0.110927	0.015,0.008	0.049,0.017	-0.022
1542	"FBgn0034180"	"Ehbp1"	chr2R	-	17011951	17012774	17011951	17012708	17013284	17013481	1542	77,124	13,19	85,187	20,27	214	149	0.681129	0.995646	0.805,0.82	0.747,0.828	0.025
1543	"FBgn0016660"	"H15"	chr2L	+	5407683	5407817	5407686	5407817	5406910	5407374	1543	6,0	0,0	4,7	0,2	151	149	1	1	1.0,NA	1.0,0.775	0.113
1544	"FBgn0266379"	"lncRNA:CR45021"	chr2R	+	15987584	15988086	15987589	15988086	15987445	15987509	1544	2,0	0,2	0,2	0,0	153	149	1	1	1.0,0.0	NA,1.0	-0.5
1545	"FBgn0031089"	"CG9572"	chrX	+	20150061	20150236	20150064	20150236	20148123	20148261	1545	833,819	20,18	839,1193	14,31	151	149	0.954739	1	0.976,0.978	0.983,0.974	-0.001
1546	"FBgn0035268"	"CG8001"	chr3L	+	1757306	1758146	1757321	1758146	1756611	1757203	1546	112,89	218,289	117,89	226,186	163	149	0.206824	0.503485	0.32,0.22	0.321,0.304	-0.042
1548	"FBgn0026059"	"Mhcl"	chr3R	-	16068522	16069346	16068522	16068614	16069862	16070036	1548	122,93	0,11	118,193	0,5	298	149	0.0282571	0.129564	1.0,0.809	1.0,0.951	-0.071
1549	"FBgn0033636"	"tou"	chr2R	-	11581627	11582145	11581627	11581749	11583014	11587025	1549	10,5	26,28	6,8	43,36	298	149	0.314924	0.655521	0.161,0.082	0.065,0.1	0.039
1550	"FBgn0051644"	"CG31644"	chr2L	-	5817889	5818296	5817889	5818290	5818370	5818443	1550	2109,2016	65,79	1962,1853	56,43	154	149	0.0704471	0.24184	0.969,0.961	0.971,0.977	-0.009
1551	"FBgn0051644"	"CG31644"	chr2L	-	5817889	5818305	5817889	5818290	5818370	5818443	1551	148,130	65,79	189,147	56,43	163	149	0.00250021	0.021665	0.675,0.601	0.755,0.758	-0.118
1552	"FBgn0051644"	"CG31644"	chr2L	-	5817889	5818305	5817889	5818296	5818370	5818443	1552	148,130	2109,2016	189,147	1962,1853	157	149	0.0431848	0.176273	0.062,0.058	0.084,0.07	-0.017
1554	"FBgn0035853"	"UbcE2M"	chr3L	-	8197521	8197705	8197521	8197702	8197778	8197857	1554	207,217	2109,1828	204,109	1635,1027	151	149	0.578615	0.917689	0.088,0.105	0.11,0.095	-0.006
1555	"FBgn0028671"	"Vha100-1"	chr3R	+	29133271	29133429	29133337	29133429	29132375	29132504	1555	50,68	40,37	72,151	59,88	214	149	0.906645	1	0.465,0.561	0.459,0.544	0.011
1556	"FBgn0267698"	"Pak"	chr3R	+	6357874	6359022	6358282	6359022	6356749	6357340	1556	45,26	80,106	53,23	79,93	298	149	0.678878	0.99464	0.22,0.109	0.251,0.11	-0.016
1557	"FBgn0036909"	"Ccdc58"	chr3L	+	19806294	19806452	19806305	19806452	19806094	19806237	1557	20,16	195,167	12,8	176,178	159	149	0.0505802	0.194065	0.088,0.082	0.06,0.04	0.035
1559	"FBgn0035715"	"CG10103"	chr3L	-	6754016	6754493	6754016	6754457	6755072	6755123	1559	137,131	21,24	161,57	18,22	184	149	0.574701	0.91389	0.841,0.816	0.879,0.677	0.05
1560	"FBgn0029778"	"RhoGAP5A"	chrX	-	5616571	5617056	5616571	5617028	5617120	5617226	1560	37,8	0,1	10,31	0,0	176	149	1	1	1.0,0.871	1.0,1.0	-0.065
1561	"FBgn0037759"	"CG8526"	chr3R	+	9801913	9803461	9801916	9803461	9801628	9801852	1561	259,305	8,5	205,600	7,5	151	149	0.347212	0.690076	0.97,0.984	0.967,0.992	-0.003
1562	"FBgn0030648"	"CG6340"	chrX	+	15483181	15483420	15483198	15483420	15482373	15482537	1562	130,174	497,479	126,150	411,414	165	149	0.599312	0.930595	0.191,0.247	0.217,0.247	-0.013
1565	"FBgn0020496"	"CtBP"	chr3R	+	13024799	13025044	13024823	13025044	13021419	13021642	1565	41,36	86,71	37,52	83,87	172	149	0.768955	1	0.292,0.305	0.279,0.341	-0.012
1566	"FBgn0004237"	"Hrb87F"	chr3R	-	13656845	13658297	13656845	13657125	13658461	13658564	1566	2276,2079	20,6	1603,1233	11,8	298	149	0.826062	1	0.983,0.994	0.986,0.987	0.002
1567	"FBgn0051998"	"CG31998"	chr4	-	203979	204592	203979	204574	204639	204792	1567	8,6	87,77	11,7	66,81	166	149	0.327731	0.670779	0.076,0.065	0.13,0.072	-0.03
1568	"FBgn0036991"	"CG5872"	chr3L	+	20437246	20437875	20437253	20437875	20436526	20437112	1568	35,18	194,151	10,10	119,92	155	149	0.0714312	0.244685	0.148,0.103	0.075,0.095	0.041
1570	"FBgn0015222"	"Fer1HCH"	chr3R	-	30387463	30387602	30387463	30387550	30387774	30387860	1570	1131,1153	2924,2684	1964,4108	1455,2802	200	149	0	0	0.224,0.242	0.501,0.522	-0.279
1571	"FBgn0015222"	"Fer1HCH"	chr3R	-	30387463	30387642	30387463	30387550	30387774	30387860	1571	934,1055	2924,2684	910,2043	1455,2802	240	149	1.17989e-09	4.73115e-08	0.165,0.196	0.28,0.312	-0.116
1572	"FBgn0015222"	"Fer1HCH"	chr3R	-	30387463	30387642	30387463	30387602	30387774	30387860	1572	0,3	197,101	27,17	1081,2082	188	149	0.598506	0.93033	0.0,0.023	0.019,0.006	-0.001
1573	"FBgn0031257"	"CG4133"	chr2L	+	457614	458745	457627	458745	457399	457562	1573	7,1	46,36	5,1	40,21	161	149	0.73816	1	0.123,0.025	0.104,0.042	0.001
1576	"FBgn0032981"	"CG3635"	chr2L	+	22183527	22183991	22183607	22183991	22182737	22183466	1576	7,9	35,23	6,25	4,6	228	149	3.76356e-06	9.27288e-05	0.116,0.204	0.495,0.731	-0.453
1578	"FBgn0264953"	"Piezo"	chr2L	+	8183140	8183563	8183188	8183563	8182304	8182450	1578	21,26	67,50	31,3	45,34	196	149	0.60248	0.934803	0.192,0.283	0.344,0.063	0.034
1579	"FBgn0051973"	"Cda5"	chr2L	-	34719	35212	34719	34912	35745	38298	1579	31,29	7,7	12,24	14,13	298	149	0.00439087	0.032892	0.689,0.674	0.3,0.48	0.291
1580	"FBgn0051973"	"Cda5"	chr2L	-	34719	35212	34719	34912	38534	38731	1580	821,686	174,206	454,314	189,113	298	149	0.00245362	0.0213517	0.702,0.625	0.546,0.581	0.1
1581	"FBgn0051973"	"Cda5"	chr2L	-	58080	58182	58080	58176	59189	59268	1581	434,515	0,0	350,396	0,3	154	149	1	1	1.0,1.0	1.0,0.992	0.004
1582	"FBgn0051973"	"Cda5"	chr2L	-	58080	58193	58080	58176	59189	59268	1582	55,60	0,0	34,29	0,3	165	149	0.747968	1	1.0,1.0	1.0,0.897	0.051
1583	"FBgn0051973"	"Cda5"	chr2L	-	58080	58193	58080	58182	59189	59268	1583	4,6	383,461	3,5	319,372	159	149	1	1	0.01,0.012	0.009,0.012	0.001
1584	"FBgn0051973"	"Cda5"	chr2L	-	58248	58731	58248	58350	59189	59268	1584	30,30	10,8	11,28	0,5	298	149	0.0572688	0.212164	0.6,0.652	1.0,0.737	-0.243
1586	"FBgn0086708"	"stv"	chr3L	+	13481032	13481135	13481035	13481135	13477540	13478482	1586	14,24	111,146	8,51	63,245	151	149	0.303456	0.640829	0.111,0.14	0.111,0.17	-0.015
1587	"FBgn0086708"	"stv"	chr3L	+	13481032	13481135	13481035	13481135	13480443	13480602	1587	649,652	1462,1470	235,573	393,1203	151	149	0.147714	0.401696	0.305,0.304	0.371,0.32	-0.041
1588	"FBgn0050020"	"CG30020"	chr2R	+	10891407	10892317	10891410	10892317	10890986	10891259	1588	75,36	4,9	75,60	18,3	151	149	0.585982	0.921086	0.949,0.798	0.804,0.952	-0.005
1589	"FBgn0039752"	"CG15530"	chr3R	+	30179749	30180178	30179764	30180178	30179577	30179699	1589	1518,1475	275,240	226,159	149,146	163	149	0	0	0.835,0.849	0.581,0.499	0.302
1590	"FBgn0039752"	"CG15530"	chr3R	+	30179749	30180178	30179769	30180178	30179577	30179699	1590	1518,1475	236,319	226,159	298,250	168	149	0	0	0.851,0.804	0.402,0.361	0.446
1591	"FBgn0039752"	"CG15530"	chr3R	+	30179764	30180178	30179769	30180178	30179577	30179699	1591	275,240	236,319	149,146	298,250	153	149	0.00113105	0.0112282	0.532,0.423	0.327,0.363	0.133
1592	"FBgn0016650"	"Lgr1"	chr3R	+	17728253	17728706	17728323	17728706	17725776	17725982	1592	22,18	17,25	7,9	11,18	218	149	0.150234	0.405315	0.469,0.33	0.303,0.255	0.12
1594	"FBgn0035229"	"pns"	chr3L	+	1541435	1541833	1541655	1541833	1540750	1540957	1594	9,7	20,14	10,19	23,37	298	149	0.882932	1	0.184,0.2	0.179,0.204	0.001
1595	"FBgn0035252"	"CG7970"	chr3L	+	1653130	1653254	1653141	1653254	1653004	1653043	1595	15,16	842,693	32,32	708,845	159	149	0.00217725	0.0192748	0.016,0.021	0.041,0.034	-0.019
1596	"FBgn0025790"	"TBPH"	chr2R	-	23861205	23861460	23861205	23861457	23862260	23862593	1596	2,16	35,36	6,30	45,64	151	149	0.510271	0.85744	0.053,0.305	0.116,0.316	-0.037
1597	"FBgn0025790"	"TBPH"	chr2R	-	23861205	23861460	23861205	23861457	23862489	23862593	1597	15,5	23,24	19,32	10,35	151	149	0.0139547	0.080019	0.392,0.171	0.652,0.474	-0.281
1598	"FBgn0025836"	"RhoGAP1A"	chrX	+	134265	134564	134268	134564	133502	134127	1598	3,5	34,30	3,4	51,85	151	149	0.135019	0.378238	0.08,0.141	0.055,0.044	0.061
1599	"FBgn0016917"	"Stat92E"	chr3R	-	20539220	20539356	20539220	20539335	20539399	20539600	1599	130,145	117,139	155,313	109,217	169	149	0.0572121	0.212164	0.495,0.479	0.556,0.56	-0.071
1600	"FBgn0267435"	"chp"	chr3R	-	31207620	31207849	31207620	31207840	31207934	31208069	1600	107,120	11,9	163,320	13,31	157	149	0.861972	1	0.902,0.927	0.922,0.907	0
1601	"FBgn0267435"	"chp"	chr3R	-	31209482	31209719	31209482	31209698	31210260	31210730	1601	326,367	1,6	228,193	13,11	169	149	9.11591e-06	0.000194188	0.997,0.982	0.939,0.939	0.051
1602	"FBgn0032593"	"Trpgamma"	chr2L	-	16665918	16666284	16665918	16666281	16666355	16666581	1602	1,6	0,0	2,2	0,3	151	149	0.0529072	0.201106	1.0,1.0	1.0,0.397	0.301
1603	"FBgn0019624"	"COX5A"	chr3R	+	11819706	11820299	11819710	11820299	11819598	11819644	1603	31,0	2370,2542	28,0	3351,12198	152	149	0.807444	1	0.013,0.0	0.008,0.0	0.002
1604	"FBgn0027574"	"CG5815"	chr3R	+	27112830	27114211	27112836	27114211	27112565	27112690	1604	56,82	0,7	49,97	2,3	154	149	0.593509	0.926508	1.0,0.919	0.96,0.969	-0.005
1605	"FBgn0259243"	"Pka-R1"	chr3L	+	20816229	20816833	20816566	20816833	20816117	20816171	1605	40,28	0,0	27,8	2,4	298	149	5.25139e-05	0.000910092	1.0,1.0	0.871,0.5	0.315
1606	"FBgn0259243"	"Pka-R1"	chr3L	+	20833729	20833869	20833732	20833869	20833282	20833657	1606	75,79	18,21	89,384	15,123	151	149	0.736661	1	0.804,0.788	0.854,0.755	-0.008
1607	"FBgn0262115"	"CG17683"	chr2R	+	4131175	4131268	4131187	4131268	4130973	4131124	1607	171,215	7,3	164,219	0,6	160	149	0.273155	0.598717	0.958,0.985	1.0,0.971	-0.014
1608	"FBgn0024555"	"flfl"	chr3R	+	13690252	13690386	13690273	13690386	13689912	13690185	1608	441,384	195,232	368,216	124,63	169	149	0.000990087	0.0102259	0.666,0.593	0.723,0.751	-0.108
1609	"FBgn0028662"	"VhaPPA1-1"	chr3R	-	14903211	14903891	14903211	14903887	14903950	14904061	1609	1204,1132	24,27	1408,1995	36,43	152	149	0.724312	1	0.98,0.976	0.975,0.978	0.002
1610	"FBgn0263102"	"psq"	chr2R	+	10569806	10570142	10570073	10570142	10569221	10569378	1610	23,6	4,5	8,11	0,0	298	149	4.96709e-06	0.000112879	0.742,0.375	1.0,1.0	-0.442
1611	"FBgn0263102"	"psq"	chr2R	+	10612979	10613375	10612985	10613375	10612736	10612931	1611	0,0	17,18	5,0	15,32	154	149	0.0189	0.100915	0.0,0.0	0.244,0.0	-0.122
1612	"FBgn0039056"	"CenB1A"	chr3R	+	23121806	23121944	23121827	23121944	23121336	23121632	1612	29,32	41,45	25,26	38,45	169	149	0.579887	0.917854	0.384,0.385	0.367,0.337	0.033
1613	"FBgn0031698"	"Ncoa6"	chr2L	-	5324725	5324909	5324725	5324906	5325951	5326683	1613	15,10	0,0	11,10	0,1	151	149	1	1	1.0,1.0	1.0,0.908	0.046
1614	"FBgn0030809"	"Ubr1"	chrX	-	16967494	16967861	16967494	16967719	16968509	16968679	1614	598,661	183,197	490,261	264,102	290	149	0.0022082	0.0194645	0.627,0.633	0.488,0.568	0.102
1615	"FBgn0037710"	"CG9393"	chr3R	-	9561582	9562111	9561582	9562001	9562174	9562570	1615	33,53	373,343	39,71	285,486	258	149	0.345711	0.689064	0.049,0.082	0.073,0.078	-0.01
1616	"FBgn0083992"	"Mkp"	chr3L	-	183757	184072	183757	184067	184131	184260	1616	80,81	10,37	87,93	29,37	153	149	0.308659	0.64673	0.886,0.681	0.745,0.71	0.056
1617	"FBgn0083992"	"Mkp"	chr3L	-	183757	184072	183757	184067	184317	184424	1617	0,4	2,5	0,0	0,5	153	149	1	1	0.0,0.438	NA,0.0	0.219
1618	"FBgn0030876"	"CG6762"	chrX	+	17857472	17857650	17857491	17857650	17857111	17857358	1618	101,120	40,42	114,45	24,8	167	149	0.0104376	0.0642918	0.693,0.718	0.809,0.834	-0.116
1619	"FBgn0019828"	"dj"	chr3R	+	7059549	7060524	7059569	7060524	7059314	7059491	1619	2330,2328	0,12	774,987	1604,3003	168	149	0	0	1.0,0.994	0.3,0.226	0.734
1620	"FBgn0032733"	"CG15170"	chr2L	-	18989952	18990087	18989952	18990084	18990154	18990233	1620	2,0	0,0	2,1	2,0	151	149	1	1	1.0,NA	0.497,1.0	0.252
1622	"FBgn0004858"	"elB"	chr2L	-	14392229	14393061	14392229	14393058	14408367	14409549	1622	43,32	97,97	17,24	96,82	151	149	0.0300121	0.13489	0.304,0.246	0.149,0.224	0.089
1623	"FBgn0264693"	"ens"	chr3L	-	4131955	4132212	4131955	4132203	4133768	4133822	1623	642,645	37,29	547,833	9,17	157	149	2.95651e-05	0.000570383	0.943,0.955	0.983,0.979	-0.032
1624	"FBgn0015586"	"Acp76A"	chr3L	-	19050756	19050963	19050756	19050960	19051032	19052026	1624	2737,2713	22,20	2157,1187	38,0	151	149	0.411533	0.758961	0.992,0.993	0.982,1.0	0.001
1625	"FBgn0039504"	"CG14260"	chr3R	+	27265996	27266423	27266012	27266423	27265456	27265948	1625	44,27	5,2	23,60	0,11	164	149	0.698293	1	0.889,0.925	1.0,0.832	-0.009
1627	"FBgn0264908"	"pHCl-1"	chr3L	-	15852138	15852252	15852138	15852249	15858100	15858151	1627	1,2	0,1	0,5	2,4	151	149	0.00164929	0.0152623	1.0,0.664	0.0,0.552	0.556
1631	"FBgn0061435"	"CG30270"	chr2R	+	22784452	22784932	22784462	22784932	22784303	22784396	1631	1486,1327	144,146	1148,1263	146,106	158	149	0.949965	1	0.907,0.896	0.881,0.918	0.002
1632	"FBgn0085376"	"CG34347"	chr3R	+	31360663	31360801	31360678	31360801	31360265	31360550	1632	35,59	2,1	37,42	15,0	163	149	0.00804603	0.0519058	0.941,0.982	0.693,1.0	0.115
1633	"FBgn0039787"	"CG9702"	chr3R	+	30581487	30582117	30581499	30582117	30580339	30581429	1633	23,58	0,1	26,68	0,1	160	149	1	1	1.0,0.982	1.0,0.984	-0.001
1635	"FBgn0037603"	"CG11753"	chr3R	+	8653355	8653477	8653358	8653477	8653010	8653285	1635	45,50	2,0	51,106	0,0	151	149	0.694136	1	0.957,1.0	1.0,1.0	-0.022
1637	"FBgn0262733"	"Src64B"	chr3L	-	4625209	4625393	4625209	4625328	4625936	4626132	1637	5,11	5,1	4,8	4,4	213	149	0.39677	0.748456	0.412,0.885	0.412,0.583	0.151
1638	"FBgn0036899"	"tey"	chr3L	-	19650817	19651231	19650817	19651227	19651470	19651711	1638	21,15	4,6	18,26	1,2	152	149	0.0118687	0.0709881	0.837,0.71	0.946,0.927	-0.163
1640	"FBgn0051431"	"CG31431"	chr3R	+	21871971	21872140	21871981	21872140	21870680	21871007	1640	2,0	20,14	0,0	10,23	158	149	0.429719	0.776845	0.086,0.0	0.0,0.0	0.043
1641	"FBgn0036205"	"CG14131"	chr3L	+	11777305	11777505	11777308	11777505	11777072	11777249	1641	1,4	4,10	12,11	11,33	151	149	0.287414	0.620001	0.198,0.283	0.518,0.248	-0.143
1642	"FBgn0028343"	"Ankle2"	chrX	-	17571853	17572459	17571853	17572444	17572519	17572651	1642	305,266	5,3	254,187	5,0	163	149	0.701044	1	0.982,0.988	0.979,1.0	-0.005
1643	"FBgn0263392"	"Tet"	chr3L	-	2796291	2796681	2796291	2796678	2820058	2821103	1643	46,17	25,1	29,8	2,3	151	149	0.14545	0.398721	0.645,0.944	0.935,0.725	-0.036
1644	"FBgn0263392"	"Tet"	chr3L	-	2796291	2796681	2796291	2796678	2851558	2851696	1644	7,5	2,9	4,0	7,4	151	149	0.0651798	0.234258	0.775,0.354	0.361,0.0	0.384
1645	"FBgn0263392"	"Tet"	chr3L	-	2869448	2869757	2869448	2869589	2869940	2872750	1645	0,2	4,3	6,0	5,3	298	149	0.086608	0.278008	0.0,0.25	0.375,0.0	-0.063
1647	"FBgn0031534"	"Snx1"	chr2L	+	3451300	3451453	3451306	3451453	3450357	3451243	1647	155,146	0,0	219,337	18,4	154	149	0.000181303	0.00252221	1.0,1.0	0.922,0.988	0.045
1650	"FBgn0261261"	"plx"	chr3R	+	5686788	5687369	5687040	5687369	5685854	5686270	1650	0,2	23,14	2,0	22,20	298	149	0.700416	1	0.0,0.067	0.043,0.0	0.012
1652	"FBgn0004795"	"retn"	chr2R	+	23643156	23643272	23643171	23643272	23642758	23643095	1652	1,5	24,20	6,10	33,53	163	149	0.352845	0.697168	0.037,0.186	0.143,0.147	-0.033
1654	"FBgn0259822"	"Ca-beta"	chr2L	-	11163452	11163949	11163452	11163937	11165563	11165678	1654	6,10	7,6	18,8	4,0	160	149	0.00374841	0.029036	0.444,0.608	0.807,1.0	-0.377
1655	"FBgn0259822"	"Ca-beta"	chr2L	-	11163452	11163949	11163452	11163937	11165584	11165678	1655	8,0	6,1	0,6	10,2	160	149	0.620765	0.947361	0.554,0.0	0.0,0.736	-0.091
1659	"FBgn0045823"	"vsg"	chr3L	+	9715743	9717716	9715746	9717716	9714323	9714623	1659	1739,1796	2466,2794	1460,1310	2258,1960	151	149	0.823334	1	0.41,0.388	0.39,0.397	0.006
1660	"FBgn0003390"	"shf"	chrX	-	6773060	6773261	6773060	6773249	6773914	6774109	1660	106,125	124,71	42,64	29,77	160	149	0.626652	0.952791	0.443,0.621	0.574,0.436	0.027
1661	"FBgn0003390"	"shf"	chrX	-	6773060	6773261	6773060	6773249	6773965	6774109	1661	12,8	5,4	1,7	0,7	160	149	0.909176	1	0.691,0.651	1.0,0.482	-0.07
1662	"FBgn0010905"	"Spn"	chr3L	-	2508638	2508907	2508638	2508865	2509363	2509500	1662	99,75	31,59	68,82	43,47	190	149	0.570301	0.91071	0.715,0.499	0.554,0.578	0.041
1663	"FBgn0010905"	"Spn"	chr3L	-	2508638	2508907	2508638	2508865	2511162	2511763	1663	21,22	0,6	29,29	4,14	190	149	0.115495	0.33874	1.0,0.742	0.85,0.619	0.137
1664	"FBgn0010905"	"Spn"	chr3L	-	2509761	2510575	2509761	2510557	2511162	2511763	1664	30,33	16,13	24,63	33,29	166	149	0.18604	0.466811	0.627,0.695	0.395,0.661	0.133
1665	"FBgn0010905"	"Spn"	chr3L	-	2512294	2512481	2512294	2512472	2512531	2512731	1665	6,0	46,42	6,17	61,142	157	149	0.140468	0.388711	0.11,0.0	0.085,0.102	-0.038
1666	"FBgn0026777"	"Rad23"	chr4	+	308412	309079	308430	309079	308092	308289	1666	94,111	792,880	73,92	803,1082	166	149	0.0243868	0.117898	0.096,0.102	0.075,0.071	0.026
1668	"FBgn0259168"	"mnb"	chrX	-	17867567	17868369	17867567	17868166	17868981	17869816	1668	4,0	2,4	6,10	1,1	298	149	0.00104374	0.0106323	0.5,0.0	0.75,0.833	-0.541
1669	"FBgn0038197"	"foxo"	chr3R	+	14057740	14058107	14057873	14058107	14056944	14057024	1669	215,211	12,19	204,139	22,6	281	149	0.787871	1	0.905,0.855	0.831,0.925	0.002
1671	"FBgn0038197"	"foxo"	chr3R	+	14081306	14081431	14081333	14081431	14081003	14081187	1671	95,91	19,23	57,153	29,36	175	149	0.170678	0.44238	0.81,0.771	0.626,0.783	0.086
1672	"FBgn0038975"	"Nrx-1"	chr3R	+	22469481	22471390	22469919	22471390	22468511	22468615	1672	0,2	12,22	0,1	8,7	298	149	1	1	0.0,0.043	0.0,0.067	-0.012
1673	"FBgn0038975"	"Nrx-1"	chr3R	+	22480774	22481126	22480795	22481126	22479529	22479765	1673	10,7	35,41	8,7	73,101	169	149	0.0191662	0.101541	0.201,0.131	0.088,0.058	0.093
1674	"FBgn0035049"	"Mmp1"	chr2R	-	24672550	24673316	24672550	24672851	24675062	24675141	1674	101,103	196,179	69,76	95,226	298	149	0.535624	0.88568	0.205,0.223	0.266,0.144	0.009
1675	"FBgn0003721"	"Tm1"	chr3R	+	15307589	15308779	15308030	15308779	15303152	15303222	1675	13081,12264	73,50	14666,12087	51,57	298	149	0.883639	1	0.989,0.992	0.993,0.991	-0.002
1676	"FBgn0036319"	"Ent3"	chr3L	+	12855187	12855433	12855190	12855433	12854451	12855013	1676	14,30	26,8	19,15	8,19	151	149	0.941426	1	0.347,0.787	0.701,0.438	-0.003
1677	"FBgn0260008"	"UQCR-11"	chr3L	+	25120877	25120985	25120893	25120985	25120748	25120818	1677	86,90	3227,2807	88,196	3667,6841	164	149	0.541824	0.8907	0.024,0.028	0.021,0.025	0.003
1679	"FBgn0000427"	"dec-1"	chrX	-	7869862	7870001	7869862	7869987	7870185	7870448	1679	5,8	0,2	15,11	0,0	162	149	0.909346	1	1.0,0.786	1.0,1.0	-0.107
1681	"FBgn0053639"	"CG33639"	chrX	-	18220661	18220828	18220661	18220825	18225096	18226076	1681	17,2	9,7	0,18	3,4	151	149	0.825645	1	0.651,0.22	0.0,0.816	0.028
1682	"FBgn0036640"	"nxf2"	chr3L	-	16577382	16578513	16577382	16578465	16578575	16578677	1682	5,7	1,0	3,5	0,0	196	149	1	1	0.792,1.0	1.0,1.0	-0.104
1683	"FBgn0037796"	"CG12814"	chr3R	-	10171155	10172428	10171155	10171741	10172581	10172724	1683	171,168	2,0	184,261	0,0	298	149	1	1	0.977,1.0	1.0,1.0	-0.012
1685	"FBgn0261283"	"SREBP"	chr3L	+	19794898	19796392	19794901	19796392	19793934	19794159	1685	34,24	564,496	31,28	517,326	151	149	0.244132	0.564125	0.056,0.046	0.056,0.078	-0.016
1686	"FBgn0039790"	"CG2246"	chr3R	-	30593704	30593819	30593704	30593816	30594817	30594984	1686	5,2	6,15	0,0	12,17	151	149	7.95272e-05	0.00129074	0.451,0.116	0.0,0.0	0.284
1687	"FBgn0039790"	"CG2246"	chr3R	-	30593704	30593849	30593704	30593816	30594817	30594984	1687	130,122	6,15	142,194	12,17	181	149	0.921255	1	0.947,0.87	0.907,0.904	0.003
1688	"FBgn0039790"	"CG2246"	chr3R	-	30593704	30593849	30593704	30593819	30594817	30594984	1688	130,122	5,2	142,194	0,0	178	149	0.113211	0.333596	0.956,0.981	1.0,1.0	-0.032
1689	"FBgn0039790"	"CG2246"	chr3R	-	30595389	30595626	30595389	30595621	30600123	30600323	1689	50,59	4,10	37,75	16,8	153	149	0.164954	0.433031	0.924,0.852	0.693,0.901	0.091
1690	"FBgn0261238"	"Alh"	chr3R	-	7096886	7097346	7096886	7097250	7098318	7098483	1690	0,20	37,22	35,4	16,18	244	149	0.104956	0.318712	0.0,0.357	0.572,0.119	-0.167
1691	"FBgn0261238"	"Alh"	chr3R	-	7098825	7100545	7098825	7099522	7101136	7101497	1691	10,6	21,20	9,8	14,29	298	149	0.920151	1	0.192,0.13	0.243,0.121	-0.021
1692	"FBgn0026206"	"mei-P26"	chrX	+	9166519	9167032	9166534	9167032	9165962	9166459	1692	4,6	57,82	4,4	36,39	163	149	0.562283	0.90602	0.06,0.063	0.092,0.086	-0.027
1693	"FBgn0026206"	"mei-P26"	chrX	+	9169465	9169985	9169516	9169985	9167157	9169262	1693	47,28	6,1	49,63	15,28	199	149	0.000202677	0.00274486	0.854,0.954	0.71,0.628	0.235
1694	"FBgn0264574"	"Glut1"	chr3L	+	983833	984058	983854	984058	982174	982297	1694	6,5	97,96	4,18	69,82	169	149	0.0179253	0.0974369	0.052,0.044	0.049,0.162	-0.058
1695	"FBgn0264574"	"Glut1"	chr3L	+	985725	986044	985940	986044	984136	984276	1695	2,3	8,4	0,1	17,8	298	149	1	1	0.111,0.273	0.0,0.059	0.163
1696	"FBgn0038872"	"Nelf-A"	chr3R	+	21226650	21227814	21226653	21227814	21225097	21226504	1696	32,27	0,0	14,48	2,0	151	149	0.86769	1	1.0,1.0	0.874,1.0	0.063
1697	"FBgn0029589"	"CG14810"	chrX	-	1819494	1820121	1819494	1820118	1820182	1820240	1697	19,13	6,5	33,48	8,13	151	149	0.662892	0.98233	0.758,0.72	0.803,0.785	-0.055
1699	"FBgn0015774"	"NetB"	chrX	-	14748628	14748924	14748628	14748921	14749284	14749376	1699	0,3	0,0	0,3	0,2	151	149	1	1	NA,1.0	NA,0.597	0.403
1701	"FBgn0030574"	"CG9413"	chrX	-	14586496	14586815	14586496	14586753	14587060	14587157	1701	101,86	5,2	63,186	3,5	210	149	0.847843	1	0.935,0.968	0.937,0.963	0.002
1702	"FBgn0033010"	"Atf6"	chr2R	+	5148174	5149156	5148200	5149156	5144732	5144858	1702	12,15	177,142	4,15	136,141	174	149	0.482872	0.827724	0.055,0.083	0.025,0.083	0.015
1703	"FBgn0020440"	"Fak"	chr2R	-	19431791	19432246	19431791	19432240	19432302	19432392	1703	109,82	0,7	110,128	3,7	154	149	0.700541	1	1.0,0.919	0.973,0.947	0
1704	"FBgn0039846"	"PNPase"	chr3R	-	31404411	31404604	31404411	31404583	31404652	31404740	1704	4,0	7,2	9,0	2,12	169	149	0.804023	1	0.335,0.0	0.799,0.0	-0.232
1706	"FBgn0052685"	"ZAP3"	chrX	-	10074975	10075073	10074975	10075070	10075143	10075627	1706	30,40	247,238	52,25	166,162	151	149	0.0386837	0.162774	0.107,0.142	0.236,0.132	-0.059
1707	"FBgn0284435"	"tyn"	chrX	+	187568	187609	187571	187609	175972	176404	1707	0,6	0,0	6,0	2,0	151	149	1	1	NA,1.0	0.747,NA	0.253
1708	"FBgn0031620"	"CG11929"	chr2L	+	4682976	4683044	4682979	4683044	4682676	4682921	1708	512,459	5,9	362,352	9,13	151	149	0.0301148	0.135054	0.99,0.981	0.975,0.964	0.016
1709	"FBgn0266756"	"btsz"	chr3R	-	14824071	14824307	14824071	14824202	14825036	14825175	1709	56,56	12,2	19,25	4,13	253	149	0.0255116	0.122181	0.733,0.943	0.737,0.531	0.204
1710	"FBgn0032938"	"CG8671"	chr2L	+	21263647	21263786	21263722	21263786	21262955	21263123	1710	183,218	0,1	78,72	0,0	223	149	1	1	1.0,0.993	1.0,1.0	-0.004
1711	"FBgn0032938"	"CG8671"	chr2L	+	21277196	21278429	21277229	21278429	21275723	21275806	1711	52,42	9,22	32,29	14,19	181	149	0.179734	0.4583	0.826,0.611	0.653,0.557	0.113
1712	"FBgn0032938"	"CG8671"	chr2L	+	21277196	21278429	21277277	21278429	21275723	21275806	1712	52,42	27,43	32,29	49,35	229	149	0.0373884	0.158629	0.556,0.389	0.298,0.35	0.149
1713	"FBgn0032938"	"CG8671"	chr2L	+	21277229	21278429	21277277	21278429	21275723	21275806	1713	9,22	27,43	14,19	49,35	196	149	0.765591	1	0.202,0.28	0.178,0.292	0.006
1714	"FBgn0037375"	"kat-60L1"	chr3R	+	5785429	5786067	5785441	5786067	5785112	5785381	1714	29,42	118,113	26,79	77,216	160	149	0.453463	0.799423	0.186,0.257	0.239,0.254	-0.025
1715	"FBgn0039492"	"CG6051"	chr3R	-	27124758	27126621	27124758	27126618	27126693	27127766	1715	81,82	2,3	81,166	0,0	151	149	0.425296	0.774681	0.976,0.964	1.0,1.0	-0.03
1716	"FBgn0038826"	"Syp"	chr3R	+	20798290	20798409	20798314	20798409	20797746	20797853	1716	122,107	1152,1573	142,204	1257,2414	172	149	0.336098	0.67783	0.084,0.056	0.089,0.068	-0.008
1717	"FBgn0034002"	"CG8079"	chr2R	+	15221898	15222425	15222043	15222425	15221727	15221823	1717	14,17	47,31	6,43	24,27	293	149	0.228379	0.541804	0.132,0.218	0.113,0.447	-0.105
1718	"FBgn0033566"	"CG18004"	chr2R	+	10885589	10886152	10885607	10886152	10885216	10885532	1718	69,26	0,2	67,76	0,0	166	149	1	1	1.0,0.921	1.0,1.0	-0.039
1719	"FBgn0031883"	"Caper"	chr2L	+	7035074	7035561	7035406	7035561	7032903	7033018	1719	3,4	49,48	5,2	21,108	298	149	0.747783	1	0.03,0.04	0.106,0.009	-0.022
1720	"FBgn0031883"	"Caper"	chr2L	+	7035074	7035561	7035406	7035561	7034764	7034910	1720	10,9	4,2	8,9	8,11	298	149	0.0182259	0.0983429	0.556,0.692	0.333,0.29	0.313
1721	"FBgn0031883"	"Caper"	chr2L	+	7036184	7036722	7036187	7036722	7035636	7036035	1721	145,142	9,8	119,154	3,8	151	149	0.291575	0.624368	0.941,0.946	0.975,0.95	-0.019
1722	"FBgn0264560"	"garz"	chr2R	+	12332146	12332470	12332149	12332470	12331037	12332098	1722	12,15	69,90	6,20	93,88	151	149	0.585854	0.921086	0.146,0.141	0.06,0.183	0.022
1723	"FBgn0020236"	"ATPCL"	chr2R	-	15996166	15996317	15996166	15996314	15996894	15997218	1723	24,41	118,126	36,100	143,410	151	149	0.774432	1	0.167,0.243	0.199,0.194	0.009
1724	"FBgn0020236"	"ATPCL"	chr2R	-	15996166	15996365	15996166	15996314	15996894	15997218	1724	221,241	118,126	173,250	143,410	199	149	0.000250617	0.00330653	0.584,0.589	0.475,0.313	0.193
1725	"FBgn0020236"	"ATPCL"	chr2R	-	15996166	15996365	15996166	15996317	15996894	15997218	1725	221,241	24,41	173,250	36,100	196	149	0.000802703	0.00868533	0.875,0.817	0.785,0.655	0.126
1727	"FBgn0031722"	"CG14011"	chr2L	-	5579579	5580910	5579579	5580902	5580965	5581116	1727	176,145	9,23	327,562	6,2	156	149	7.07999e-11	3.71246e-09	0.949,0.858	0.981,0.996	-0.085
1729	"FBgn0266717"	"Bruce"	chr3R	-	10315795	10316074	10315795	10316041	10316201	10317548	1729	121,125	10,25	115,150	17,23	181	149	0.800141	1	0.909,0.805	0.848,0.843	0.012
1730	"FBgn0266717"	"Bruce"	chr3R	-	10322207	10322383	10322207	10322380	10322446	10322715	1730	51,37	2,1	45,58	0,4	151	149	0.931939	1	0.962,0.973	1.0,0.935	0
1731	"FBgn0010328"	"woc"	chr3R	-	27260090	27261943	27260090	27261940	27262115	27262160	1731	4,0	0,13	10,10	10,14	151	149	0.711046	1	1.0,0.0	0.497,0.413	0.045
1732	"FBgn0010328"	"woc"	chr3R	-	27260090	27261943	27260090	27261940	27262226	27262487	1732	4,31	7,0	29,20	4,0	151	149	0.257392	0.580262	0.361,1.0	0.877,1.0	-0.258
1733	"FBgn0285991"	"hpRNA:CR18854"	chr2L	-	9789674	9789739	9789674	9789732	9789790	9790309	1733	149,150	1116,1145	117,107	1198,948	155	149	0.0871157	0.278798	0.114,0.112	0.086,0.098	0.021
1734	"FBgn0250819"	"CG33521"	chr4	+	1190066	1190549	1190297	1190549	1189880	1190008	1734	2158,2085	68,66	1981,2231	64,36	298	149	0.0851082	0.274348	0.941,0.94	0.939,0.969	-0.014
1735	"FBgn0033913"	"CG8468"	chr2R	+	14220586	14220765	14220607	14220765	14219897	14220042	1735	1,15	350,331	7,5	208,204	169	149	0.713654	1	0.003,0.038	0.029,0.021	-0.005
1736	"FBgn0036881"	"Cpr76Bd"	chr3L	+	19536761	19537105	19536770	19537105	19533602	19536702	1736	6,27	206,223	7,23	163,301	157	149	0.543806	0.891092	0.027,0.103	0.039,0.068	0.011
1737	"FBgn0036881"	"Cpr76Bd"	chr3L	+	19537808	19538289	19537919	19538289	19537167	19537414	1737	2537,2364	0,6	1088,651	6,6	259	149	0.798503	1	1.0,0.996	0.991,0.984	0.01
1738	"FBgn0028582"	"lqf"	chr3L	+	7535883	7536435	7536003	7536435	7535542	7535644	1738	164,151	1073,1040	140,115	828,452	268	149	0.0222396	0.110927	0.078,0.075	0.086,0.124	-0.028
1739	"FBgn0034789"	"PIP5K59B"	chr2R	+	22876901	22877006	22876913	22877006	22876349	22876847	1739	20,17	21,22	24,24	41,21	160	149	0.803352	1	0.47,0.418	0.353,0.516	0.009
1740	"FBgn0085410"	"TrissinR"	chr2L	+	5856382	5856767	5856403	5856767	5856098	5856318	1740	2,0	33,27	1,3	48,49	169	149	0.434637	0.782423	0.051,0.0	0.018,0.051	-0.009
1741	"FBgn0087012"	"5-HT2A"	chr3R	+	4630128	4630521	4630167	4630521	4627905	4628349	1741	0,0	4,0	4,2	3,5	187	149	1	1	0.0,NA	0.515,0.242	-0.379
1742	"FBgn0087012"	"5-HT2A"	chr3R	+	4630128	4630521	4630170	4630521	4627905	4628349	1742	0,0	4,7	4,2	4,24	190	149	0.00105827	0.0106609	0.0,0.0	0.44,0.061	-0.251
1743	"FBgn0087012"	"5-HT2A"	chr3R	+	4630167	4630521	4630170	4630521	4627905	4628349	1743	4,0	4,7	3,5	4,24	151	149	0.727937	1	0.497,0.0	0.425,0.171	-0.049
1746	"FBgn0250837"	"dUTPase"	chr2L	+	11011453	11012135	11011471	11012135	11011311	11011379	1746	1,2	19,35	0,2	22,53	166	149	0.391943	0.743528	0.045,0.049	0.0,0.033	0.03
1748	"FBgn0262886"	"lncRNA:CR43241"	chr2L	+	22132117	22132435	22132232	22132435	22131502	22131699	1748	43,35	7,5	22,24	14,9	263	149	0.0037769	0.0290367	0.777,0.799	0.471,0.602	0.252
1749	"FBgn0039594"	"snu"	chr3R	+	28693135	28693277	28693171	28693277	28692821	28692970	1749	140,143	93,64	134,326	100,213	184	149	0.207057	0.503485	0.549,0.644	0.52,0.553	0.06
1750	"FBgn0261545"	"CG42663"	chr2R	+	12750337	12751545	12750340	12751545	12749522	12750275	1750	128,166	21,19	80,107	4,3	151	149	0.000229413	0.00304642	0.857,0.896	0.952,0.972	-0.085
1751	"FBgn0261860"	"CG42789"	chr3R	-	26783950	26784106	26783950	26784083	26784159	26784208	1751	404,356	41,34	268,441	48,41	171	149	0.186275	0.46683	0.896,0.901	0.829,0.904	0.032
1752	"FBgn0003380"	"Sh"	chrX	-	17940719	17941160	17940719	17941157	17942781	17942972	1752	18,21	103,95	11,6	44,36	151	149	0.971261	1	0.147,0.179	0.198,0.141	-0.007
1753	"FBgn0030897"	"Frq1"	chrX	+	18161012	18161292	18161058	18161292	18155368	18155732	1753	10,30	4,7	16,27	1,0	194	149	1	1	0.658,0.767	0.925,1.0	-0.25
1754	"FBgn0259938"	"cwo"	chr3R	+	10396236	10396820	10396696	10396820	10388257	10389437	1754	9,16	96,90	23,21	97,69	298	149	0.0145201	0.0822535	0.045,0.082	0.106,0.132	-0.055
1755	"FBgn0086683"	"Spf45"	chr2L	-	23067144	23068144	23067144	23068101	23068199	23068386	1755	83,71	22,28	76,133	15,48	191	149	0.674888	0.992058	0.746,0.664	0.798,0.684	-0.036
1756	"FBgn0041630"	"Hexo1"	chr3L	+	4288907	4289171	4289049	4289171	4288640	4288701	1756	1,2	43,36	0,5	6,20	290	149	0.0763409	0.25593	0.012,0.028	0.0,0.114	-0.037
1757	"FBgn0029864"	"CG15894"	chrX	+	6321819	6321969	6321840	6321969	6320488	6320998	1757	4,0	0,0	0,0	2,6	169	149	1	1	1.0,NA	0.0,0.0	1
1759	"FBgn0263336"	"lncRNA:CR43417"	chr2R	-	16817518	16818531	16817518	16818500	16818589	16818694	1759	11,15	33,29	0,0	21,27	179	149	1.17658e-08	4.29663e-07	0.217,0.301	0.0,0.0	0.259
1760	"FBgn0051211"	"CG31211"	chr3R	+	11952640	11952765	11952668	11952765	11952181	11952238	1760	83,68	0,0	82,123	0,1	176	149	1	1	1.0,1.0	1.0,0.99	0.005
1761	"FBgn0037993"	"dpr15"	chr3R	-	12156108	12156621	12156108	12156605	12158533	12158595	1761	0,3	0,5	0,2	3,2	164	149	1	1	NA,0.353	0.0,0.476	0.115
1762	"FBgn0259110"	"mmd"	chrX	-	15946935	15948994	15946935	15948977	15949519	15949816	1762	16,22	16,21	15,23	20,54	165	149	0.0503574	0.193938	0.475,0.486	0.404,0.278	0.139
1763	"FBgn0259110"	"mmd"	chrX	-	15949519	15949876	15949519	15949819	15950354	15950385	1763	46,79	0,24	45,35	16,6	205	149	0.149259	0.403485	1.0,0.705	0.672,0.809	0.112
1765	"FBgn0259110"	"mmd"	chrX	-	15949519	15949876	15949519	15949816	15951149	15951936	1765	67,41	5,0	53,25	0,0	208	149	0.0504967	0.194065	0.906,1.0	1.0,1.0	-0.047
1767	"FBgn0003969"	"vap"	chrX	-	16004327	16004444	16004327	16004393	16005621	16005812	1767	79,60	2,8	71,31	0,0	199	149	0.000398043	0.00481656	0.967,0.849	1.0,1.0	-0.092
1768	"FBgn0039131"	"CG12268"	chr3R	-	23946608	23946862	23946608	23946844	23948338	23948424	1768	521,493	603,583	519,560	560,690	166	149	0.911662	1	0.437,0.432	0.454,0.421	-0.003
1769	"FBgn0264962"	"Pcf11"	chr2R	-	14865507	14865766	14865507	14865733	14867483	14868171	1769	2,4	14,13	0,4	20,33	181	149	0.115946	0.338925	0.105,0.202	0.0,0.091	0.108
1770	"FBgn0264962"	"Pcf11"	chr2R	-	14865507	14866051	14865507	14865733	14867483	14868171	1770	2,0	14,13	7,4	20,33	298	149	0.0242822	0.117671	0.067,0.0	0.149,0.057	-0.069
1771	"FBgn0264962"	"Pcf11"	chr2R	-	14865507	14866075	14865507	14865733	14867483	14868171	1771	3,0	14,13	0,1	20,33	298	149	0.719808	1	0.097,0.0	0.0,0.015	0.041
1772	"FBgn0264962"	"Pcf11"	chr2R	-	14865507	14866051	14865507	14865766	14867483	14868171	1772	2,0	2,4	7,4	0,4	298	149	0.00304416	0.0252037	0.333,0.0	1.0,0.333	-0.5
1773	"FBgn0264962"	"Pcf11"	chr2R	-	14865507	14866075	14865507	14865766	14867483	14868171	1773	3,0	2,4	0,1	0,4	298	149	1	1	0.429,0.0	NA,0.111	0.103
1774	"FBgn0264962"	"Pcf11"	chr2R	-	14865507	14866075	14865507	14866051	14867483	14868171	1774	3,0	2,0	0,1	7,4	172	149	1	1	0.565,NA	0.0,0.178	0.476
1775	"FBgn0030869"	"Socs16D"	chrX	-	17823190	17823318	17823190	17823303	17823377	17825481	1775	0,0	88,99	6,3	60,88	163	149	0.00270154	0.0227352	0.0,0.0	0.084,0.03	-0.057
1776	"FBgn0033212"	"LRR"	chr2R	-	7677069	7678404	7677069	7677734	7678569	7678626	1776	249,210	83,57	187,183	46,74	298	149	0.802066	1	0.6,0.648	0.67,0.553	0.012
1777	"FBgn0085436"	"Not1"	chr2R	-	9575587	9576118	9575587	9576115	9576177	9576384	1777	5,1	77,83	11,6	72,149	151	149	0.057806	0.213767	0.06,0.012	0.131,0.038	-0.049
1778	"FBgn0029082"	"hbs"	chr2R	+	15040116	15040521	15040137	15040521	15039247	15040050	1778	15,20	21,24	5,9	24,9	169	149	0.251882	0.573607	0.386,0.424	0.155,0.469	0.093
1779	"FBgn0023517"	"Pgam5"	chrX	-	1872399	1872906	1872399	1872903	1872972	1873565	1779	66,86	7,10	67,71	2,8	151	149	0.258145	0.580262	0.903,0.895	0.971,0.898	-0.035
1780	"FBgn0262975"	"cnc"	chr3R	-	23220416	23220896	23220416	23220643	23221845	23221961	1780	0,0	33,34	4,3	38,135	298	149	0.554281	0.900477	0.0,0.0	0.05,0.011	-0.03
1781	"FBgn0001222"	"Hsf"	chr2R	-	18133870	18134108	18133870	18134095	18134406	18134634	1781	12,0	158,209	1,8	61,242	161	149	0.74387	1	0.066,0.0	0.015,0.03	0.011
1782	"FBgn0266696"	"Svil"	chr3L	+	2442435	2442960	2442438	2442960	2439498	2439830	1782	58,52	86,63	1,0	40,13	151	149	4.17555e-13	2.94448e-11	0.4,0.449	0.024,0.0	0.412
1783	"FBgn0036232"	"CG14125"	chr3L	+	11974974	11975810	11974995	11975810	11974904	11974928	1783	6,15	975,1019	5,20	1002,1285	169	149	0.976362	1	0.005,0.013	0.004,0.014	0
1784	"FBgn0024734"	"PRL-1"	chr2L	-	16248830	16249706	16248830	16249091	16250080	16250158	1784	826,914	22,29	613,1055	0,0	298	149	7.89269e-12	4.74722e-10	0.949,0.94	1.0,1.0	-0.056
1785	"FBgn0032688"	"CG15160"	chr2L	+	18593277	18593413	18593289	18593413	18592399	18593170	1785	32,37	12,2	27,30	5,10	160	149	0.515277	0.862927	0.713,0.945	0.834,0.736	0.044
1786	"FBgn0020379"	"Rfx"	chr3R	-	10372148	10372533	10372148	10372509	10372740	10373205	1786	1,0	7,12	1,0	27,27	172	149	1	1	0.11,0.0	0.031,0.0	0.04
1787	"FBgn0031395"	"CG10874"	chr2L	-	2189913	2190646	2189913	2190643	2190706	2190784	1787	33,40	139,169	21,33	99,212	151	149	0.163703	0.431219	0.19,0.189	0.173,0.133	0.037
1788	"FBgn0031395"	"CG10874"	chr2L	-	2190706	2191078	2190706	2190784	2191849	2192090	1788	210,239	13,11	129,159	16,35	298	149	2.86225e-05	0.000557457	0.89,0.916	0.801,0.694	0.155
1789	"FBgn0042206"	"GstD10"	chr3R	-	12364775	12365606	12364775	12365582	12365690	12365735	1789	18,6	23,27	2,1	29,42	172	149	1.04445e-05	0.000217949	0.404,0.161	0.056,0.02	0.245
1791	"FBgn0028341"	"Ptpmeg2"	chrX	-	9638192	9638465	9638192	9638462	9638915	9639028	1791	12,11	4,4	30,14	0,1	151	149	1	1	0.747,0.731	1.0,0.932	-0.227
1794	"FBgn0031673"	"CG31650"	chr2L	-	5042490	5042890	5042490	5042887	5043077	5043158	1794	152,139	36,45	114,79	16,29	151	149	0.49492	0.841324	0.806,0.753	0.875,0.729	-0.022
1796	"FBgn0028577"	"hfp"	chr3L	-	1499042	1499879	1499042	1499337	1500244	1500388	1796	70,54	36,28	89,54	31,28	298	149	0.396215	0.748456	0.493,0.491	0.589,0.491	-0.048
1797	"FBgn0028577"	"hfp"	chr3L	-	1499042	1501397	1499042	1499337	1501798	1501892	1797	31,22	74,94	39,21	51,59	298	149	0.0533912	0.201916	0.173,0.105	0.277,0.151	-0.075
1798	"FBgn0028577"	"hfp"	chr3L	-	1501345	1501406	1501345	1501397	1501798	1501892	1798	45,27	31,21	50,23	28,21	157	149	0.839963	1	0.579,0.55	0.629,0.51	-0.005
1800	"FBgn0262114"	"RanBPM"	chr2R	+	10430533	10431915	10430879	10431915	10429711	10429783	1800	318,241	211,131	283,156	150,254	298	149	0.161204	0.428466	0.43,0.479	0.485,0.235	0.095
1801	"FBgn0262114"	"RanBPM"	chr2R	+	10433271	10433465	10433274	10433465	10433038	10433203	1801	24,13	211,256	30,33	295,340	151	149	0.311839	0.65139	0.101,0.048	0.091,0.087	-0.014
1802	"FBgn0262114"	"RanBPM"	chr2R	+	10434636	10434785	10434645	10434785	10434426	10434590	1802	4,0	222,202	0,7	233,499	157	149	1	1	0.017,0.0	0.0,0.013	0.002
1803	"FBgn0262114"	"RanBPM"	chr2R	+	10434636	10434785	10434651	10434785	10434426	10434590	1803	6,9	91,90	8,22	138,208	163	149	1	1	0.057,0.084	0.05,0.088	0.002
1804	"FBgn0262114"	"RanBPM"	chr2R	+	10434645	10434785	10434651	10434785	10434426	10434590	1804	224,211	91,90	241,514	138,208	154	149	0.405424	0.756194	0.704,0.694	0.628,0.705	0.032
1805	"FBgn0033799"	"GLaz"	chr2R	-	13166423	13166635	13166423	13166630	13167885	13168032	1805	78,74	5,6	64,87	3,13	153	149	0.377019	0.723268	0.938,0.923	0.954,0.867	0.02
1806	"FBgn0033799"	"GLaz"	chr2R	-	13166423	13166635	13166423	13166630	13167902	13168032	1806	119,86	12,9	103,113	0,0	153	149	1.84597e-07	5.39288e-06	0.906,0.903	1.0,1.0	-0.095
1808	"FBgn0034956"	"CG4324"	chr2R	-	24016703	24016831	24016703	24016822	24016959	24017198	1808	9,7	2,2	2,6	4,3	157	149	0.0843951	0.272799	0.81,0.769	0.322,0.655	0.301
1809	"FBgn0039536"	"unc80"	chr3R	+	27667099	27667244	27667108	27667244	27666426	27666539	1809	1,9	6,2	2,5	3,0	157	149	0.228133	0.541804	0.137,0.81	0.388,1.0	-0.22
1810	"FBgn0039536"	"unc80"	chr3R	+	27667099	27667244	27667108	27667244	27666784	27666802	1810	14,8	35,38	10,9	26,10	157	149	0.182827	0.464306	0.275,0.167	0.267,0.461	-0.143
1811	"FBgn0039536"	"unc80"	chr3R	+	27668411	27668754	27668468	27668754	27667870	27668068	1811	12,3	0,3	10,5	9,11	205	149	0.0191358	0.101541	1.0,0.421	0.447,0.248	0.363
1812	"FBgn0039536"	"unc80"	chr3R	+	27675940	27676605	27675949	27676605	27675711	27675880	1812	59,51	81,70	50,45	82,58	157	149	0.742804	1	0.409,0.409	0.367,0.424	0.014
1813	"FBgn0039536"	"unc80"	chr3R	+	27675940	27676605	27676054	27676605	27675711	27675880	1813	59,50	0,0	50,43	1,0	262	149	1	1	1.0,1.0	0.966,1.0	0.017
1814	"FBgn0039536"	"unc80"	chr3R	+	27675949	27676605	27676054	27676605	27675711	27675880	1814	81,70	0,0	82,58	1,0	253	149	1	1	1.0,1.0	0.98,1.0	0.01
1815	"FBgn0264078"	"Flo2"	chrX	+	14926735	14926874	14926765	14926874	14924225	14924413	1815	2,4	44,53	1,10	17,85	178	149	0.260285	0.581792	0.037,0.059	0.047,0.09	-0.021
1816	"FBgn0264078"	"Flo2"	chrX	+	14926735	14926874	14926765	14926874	14925645	14925684	1816	2,2	7,5	1,6	0,13	178	149	0.475388	0.821942	0.193,0.251	1.0,0.279	-0.417
1817	"FBgn0026597"	"Axn"	chr3R	+	30033804	30034125	30033822	30034125	30033598	30033743	1817	88,87	93,56	80,110	54,53	166	149	0.0906372	0.285159	0.459,0.582	0.571,0.651	-0.091
1818	"FBgn0027375"	"RecQ5"	chr3L	-	14629740	14630444	14629740	14630192	14630519	14631818	1818	4,5	16,19	0,0	20,18	298	149	0.000293447	0.00378968	0.111,0.116	0.0,0.0	0.114
1819	"FBgn0030617"	"CG9095"	chrX	-	15139936	15141538	15139936	15141520	15141611	15141770	1819	0,0	37,17	2,2	37,96	166	149	0.633088	0.958327	0.0,0.0	0.046,0.018	-0.032
1820	"FBgn0030796"	"CG4829"	chrX	+	16823514	16824118	16823586	16824118	16823102	16823206	1820	5,15	250,272	6,0	112,45	220	149	0.589904	0.92441	0.013,0.036	0.035,0.0	0.007
1821	"FBgn0030796"	"CG4829"	chrX	+	16823514	16824118	16823856	16824118	16823102	16823206	1821	5,15	29,21	6,0	16,17	298	149	0.0828367	0.270771	0.079,0.263	0.158,0.0	0.092
1822	"FBgn0030796"	"CG4829"	chrX	+	16823586	16824118	16823856	16824118	16823102	16823206	1822	250,272	29,21	112,45	16,17	298	149	0.0139691	0.080019	0.812,0.866	0.778,0.57	0.165
1823	"FBgn0034435"	"fest"	chr2R	+	19343012	19343191	19343018	19343191	19342567	19342951	1823	3075,2860	149,123	2312,1853	90,79	154	149	0.397513	0.748456	0.952,0.957	0.961,0.958	-0.005
1824	"FBgn0004838"	"Hrb27C"	chr2L	+	6922730	6922826	6922734	6922826	6920703	6920861	1824	1028,969	53,52	903,1207	72,47	152	149	0.64514	0.970082	0.95,0.948	0.925,0.962	0.005
1825	"FBgn0264607"	"CaMKII"	chr4	-	1037475	1037590	1037475	1037569	1037645	1037740	1825	1446,1431	22,22	1413,1140	15,26	169	149	0.858135	1	0.983,0.983	0.988,0.975	0.001
1826	"FBgn0264607"	"CaMKII"	chr4	-	1038358	1038437	1038358	1038434	1040012	1040078	1826	129,122	249,272	145,162	325,301	151	149	0.90268	1	0.338,0.307	0.306,0.347	-0.004
1827	"FBgn0264607"	"CaMKII"	chr4	-	1038358	1038437	1038358	1038434	1043467	1043524	1827	276,360	123,183	345,282	0,0	151	149	0	0	0.689,0.66	1.0,1.0	-0.326
1828	"FBgn0264607"	"CaMKII"	chr4	-	1038358	1038458	1038358	1038434	1043467	1043524	1828	7,6	123,183	26,8	0,0	172	149	0	0	0.047,0.028	1.0,1.0	-0.963
1829	"FBgn0264607"	"CaMKII"	chr4	-	1038358	1038458	1038358	1038437	1043467	1043524	1829	7,6	276,360	26,7	345,281	169	149	0.00308666	0.0253503	0.022,0.014	0.062,0.021	-0.024
1830	"FBgn0264607"	"CaMKII"	chr4	-	1038358	1038437	1038358	1038434	1045155	1045248	1830	106,100	48,0	96,88	32,62	151	149	0.00369713	0.0287477	0.685,1.0	0.747,0.583	0.177
1831	"FBgn0264607"	"CaMKII"	chr4	-	1038358	1038458	1038358	1038434	1045155	1045248	1831	11,8	48,0	12,7	32,62	172	149	0.0370304	0.157603	0.166,1.0	0.245,0.089	0.416
1832	"FBgn0264607"	"CaMKII"	chr4	-	1038358	1038458	1038358	1038437	1045155	1045248	1832	11,8	106,100	12,6	96,87	169	149	0.891262	1	0.084,0.066	0.099,0.057	-0.003
1833	"FBgn0264607"	"CaMKII"	chr4	-	1043467	1043524	1043467	1043521	1045155	1045248	1833	671,759	86,69	664,775	68,66	151	149	0.341193	0.681387	0.885,0.916	0.906,0.921	-0.013
1835	"FBgn0033339"	"Sec31"	chr2R	+	8895950	8896053	8895953	8896053	8895531	8895644	1835	94,83	119,86	90,58	106,78	151	149	0.665857	0.986008	0.438,0.488	0.456,0.423	0.023
1836	"FBgn0033339"	"Sec31"	chr2R	+	8895950	8896053	8895953	8896053	8895786	8895843	1836	0,2	11,2	5,3	0,0	151	149	1.74459e-09	6.86095e-08	0.0,0.497	1.0,1.0	-0.752
1837	"FBgn0032821"	"CdGAPr"	chr2L	-	19776256	19777020	19776256	19777014	19777081	19778946	1837	732,688	3,7	710,564	0,0	154	149	1	1	0.996,0.99	1.0,1.0	-0.007
1838	"FBgn0032821"	"CdGAPr"	chr2L	-	19779017	19779333	19779017	19779330	19779399	19781025	1838	34,30	74,52	26,46	60,48	151	149	0.409066	0.75705	0.312,0.363	0.3,0.486	-0.055
1839	"FBgn0039900"	"Syt7"	chr4	-	280324	280537	280324	280431	281723	281892	1839	250,208	0,0	178,340	0,2	254	149	1	1	1.0,1.0	1.0,0.99	0.005
1840	"FBgn0037100"	"CapaR"	chr3L	-	21560189	21560339	21560189	21560334	21560397	21560472	1840	3,2	24,24	0,0	18,25	153	149	0.0118743	0.0709881	0.109,0.075	0.0,0.0	0.092
1841	"FBgn0037614"	"TMEM216"	chr3R	+	8716895	8717341	8716900	8717341	8716242	8716568	1841	81,72	7,18	73,45	22,14	153	149	0.04661	0.184537	0.918,0.796	0.764,0.758	0.096
1842	"FBgn0263619"	"asRNA:ASTR"	chr3R	+	5608252	5609320	5608257	5609320	5607958	5608181	1842	19,12	8,13	7,13	10,6	153	149	0.768006	1	0.698,0.473	0.405,0.678	0.044
1843	"FBgn0038419"	"CG14879"	chr3R	-	16345824	16345998	16345824	16345946	16347055	16347528	1843	20,23	19,15	13,23	23,25	200	149	0.124858	0.355525	0.44,0.533	0.296,0.407	0.135
1846	"FBgn0039782"	"CG15539"	chr3R	+	30507065	30507509	30507068	30507509	30506887	30507015	1846	167,179	31,33	105,100	18,7	151	149	0.0928292	0.291159	0.842,0.843	0.852,0.934	-0.05
1847	"FBgn0051805"	"CG31805"	chr2L	-	16898174	16898387	16898174	16898377	16898440	16898678	1847	28,11	40,50	9,27	17,22	158	149	0.101137	0.311016	0.398,0.172	0.333,0.536	-0.149
1848	"FBgn0051805"	"CG31805"	chr2L	-	16898745	16900046	16898745	16900042	16900100	16900299	1848	41,61	46,41	41,111	47,66	152	149	0.799642	1	0.466,0.593	0.461,0.622	-0.012
1849	"FBgn0266692"	"asRNA:CR45182"	chr3L	+	25844171	25844502	25844287	25844502	25844007	25844121	1849	35,48	109,81	38,58	14,7	264	149	1.54588e-10	7.3519e-09	0.153,0.251	0.605,0.824	-0.512
1851	"FBgn0034075"	"Asph"	chr2R	+	16112588	16112714	16112591	16112714	16112195	16112530	1851	1048,897	213,159	583,625	0,18	151	149	0	0	0.829,0.848	1.0,0.972	-0.147
1852	"FBgn0034075"	"Asph"	chr2R	+	16114939	16115594	16115353	16115594	16114771	16114866	1852	542,575	157,172	823,992	170,254	298	149	0.0650689	0.234258	0.633,0.626	0.708,0.661	-0.055
1854	"FBgn0022343"	"CG3760"	chr2R	+	24938955	24939217	24938973	24939217	24938759	24938842	1854	184,163	527,602	107,263	469,757	166	149	0.672833	0.990601	0.239,0.196	0.17,0.238	0.013
1855	"FBgn0052137"	"CG32137"	chr3L	+	13940669	13941475	13941290	13941475	13939249	13939458	1855	17,34	45,38	11,10	14,10	298	149	0.417413	0.764179	0.159,0.309	0.282,0.333	-0.074
1856	"FBgn0266702"	"asRNA:CR45192"	chr3R	-	5835477	5835938	5835477	5835911	5835990	5836178	1856	23,21	8,7	60,87	32,32	175	149	0.38442	0.732654	0.71,0.719	0.615,0.698	0.058
1857	"FBgn0029877"	"CG17717"	chrX	+	6590032	6590248	6590050	6590248	6589289	6589832	1857	197,168	4,1	190,311	0,8	166	149	0.643837	0.968835	0.978,0.993	1.0,0.972	0
1858	"FBgn0036249"	"CG11560"	chr3L	+	12120642	12121185	12120654	12121185	12120018	12120588	1858	2,6	72,76	0,7	27,46	160	149	0.461083	0.805221	0.025,0.068	0.0,0.124	-0.015
1859	"FBgn0031974"	"CG12560"	chr2L	-	8008717	8008891	8008717	8008873	8008947	8009195	1859	235,220	2,0	212,263	0,0	166	149	1	1	0.991,1.0	1.0,1.0	-0.004
1860	"FBgn0035103"	"Vdup1"	chr3L	-	177381	178305	177381	177873	178496	178635	1860	534,503	66,104	444,781	82,52	298	149	0.117508	0.341647	0.802,0.707	0.73,0.882	-0.052
1861	"FBgn0036493"	"CG7255"	chr3L	+	15305550	15305679	15305570	15305679	15305297	15305486	1861	0,0	6,14	1,7	8,24	168	149	0.000197005	0.00270387	0.0,0.0	0.1,0.206	-0.153
1862	"FBgn0036493"	"CG7255"	chr3L	+	15305550	15305679	15305576	15305679	15305297	15305486	1862	0,0	2,0	1,11	2,0	174	149	1	1	0.0,NA	0.3,1.0	-0.65
1863	"FBgn0036493"	"CG7255"	chr3L	+	15305570	15305679	15305576	15305679	15305297	15305486	1863	6,14	2,0	8,28	2,0	154	149	0.962346	1	0.744,1.0	0.795,1.0	-0.025
1864	"FBgn0036493"	"CG7255"	chr3L	+	15308920	15311195	15310957	15311195	15308559	15308835	1864	16,13	367,371	5,36	231,171	298	149	0.000600674	0.00690101	0.021,0.017	0.011,0.095	-0.034
1865	"FBgn0023531"	"CG32809"	chrX	-	1675402	1677078	1675402	1677065	1677134	1677317	1865	0,1	22,11	6,4	9,29	161	149	1	1	0.0,0.078	0.382,0.113	-0.208
1866	"FBgn0023531"	"CG32809"	chrX	-	1685186	1685535	1685186	1685279	1685646	1685737	1866	6,2	0,1	6,6	0,1	298	149	1	1	1.0,0.5	1.0,0.75	-0.125
1867	"FBgn0023531"	"CG32809"	chrX	-	1691079	1691133	1691079	1691130	1691206	1691357	1867	33,37	4,11	37,20	9,8	151	149	0.415162	0.762998	0.891,0.768	0.802,0.712	0.073
1868	"FBgn0031746"	"CG9029"	chr2L	+	5886100	5886609	5886118	5886609	5886001	5886053	1868	23,24	7698,7549	18,28	7611,6305	166	149	1	1	0.003,0.003	0.002,0.004	0
1869	"FBgn0035244"	"ABCB7"	chr3L	+	1620816	1621042	1620918	1621042	1620427	1620554	1869	26,42	92,75	1,3	46,97	250	149	4.64262e-12	2.87702e-10	0.144,0.25	0.013,0.018	0.181
1870	"FBgn0037713"	"CG16790"	chr3R	-	9569648	9569990	9569648	9569970	9570042	9570214	1870	2,0	5,8	15,13	5,2	168	149	8.08129e-07	2.14626e-05	0.262,0.0	0.727,0.852	-0.658
1871	"FBgn0038448"	"CG12783"	chr3R	-	16612925	16613263	16612925	16613250	16613308	16613400	1871	61,34	66,61	19,44	66,85	161	149	0.0290264	0.132498	0.461,0.34	0.21,0.324	0.134
1872	"FBgn0037950"	"HisCl1"	chr3R	+	11788445	11788580	11788463	11788580	11788021	11788331	1872	22,20	0,2	32,24	0,0	166	149	0.570273	0.91071	1.0,0.9	1.0,1.0	-0.05
1873	"FBgn0003345"	"sd"	chrX	+	15813600	15814295	15813848	15814295	15812326	15812438	1873	27,14	6,2	11,12	0,0	298	149	4.6008e-05	0.000818143	0.692,0.778	1.0,1.0	-0.265
1874	"FBgn0003345"	"sd"	chrX	+	15813600	15814295	15813735	15814295	15812326	15812530	1874	0,0	2,0	2,3	6,0	283	149	1	1	0.0,NA	0.149,1.0	-0.575
1876	"FBgn0003345"	"sd"	chrX	+	15813735	15814295	15813848	15814295	15812326	15812530	1876	2,0	0,0	6,0	0,5	261	149	1	1	1.0,NA	1.0,0.0	0.5
1877	"FBgn0003345"	"sd"	chrX	+	15823292	15823482	15823307	15823482	15823186	15823227	1877	98,128	174,156	64,42	107,103	163	149	0.115619	0.33874	0.34,0.429	0.353,0.272	0.072
1878	"FBgn0000317"	"ck"	chr2L	-	15053413	15053522	15053413	15053517	15057667	15057862	1878	6,0	8,2	4,4	0,0	153	149	2.21576e-07	6.29336e-06	0.422,0.0	1.0,1.0	-0.789
1879	"FBgn0039530"	"Tusp"	chr3R	+	27631288	27633205	27631291	27633205	27630954	27631226	1879	8,10	13,9	13,13	10,19	151	149	0.815129	1	0.378,0.523	0.562,0.403	-0.032
1880	"FBgn0039530"	"Tusp"	chr3R	+	27633654	27633846	27633660	27633846	27633261	27633597	1880	21,34	0,3	43,33	5,1	154	149	0.366059	0.711741	1.0,0.916	0.893,0.97	0.026
1882	"FBgn0053087"	"LRP1"	chr2R	+	8225250	8226438	8225262	8226438	8225000	8225127	1882	5,4	232,175	0,0	107,158	160	149	0.303374	0.640829	0.02,0.021	0.0,0.0	0.021
1883	"FBgn0013576"	"mtd"	chr3R	-	5294305	5294879	5294305	5294855	5295640	5295795	1883	92,102	119,144	43,89	95,180	172	149	0.0119066	0.0709881	0.401,0.38	0.282,0.3	0.1
1884	"FBgn0013576"	"mtd"	chr3R	-	5334404	5335060	5334404	5334698	5335713	5336635	1884	6,1	0,0	8,2	6,12	298	149	1.29317e-07	3.83266e-06	1.0,1.0	0.4,0.077	0.761
1885	"FBgn0013576"	"mtd"	chr3R	-	5334404	5335060	5334404	5334698	5349467	5350010	1885	11,20	2,0	30,29	0,7	298	149	0.109883	0.327567	0.733,1.0	1.0,0.674	0.03
1886	"FBgn0023415"	"Acp32CD"	chr2L	+	11016489	11016571	11016493	11016571	11015619	11016423	1886	606,571	89,44	516,398	57,35	152	149	0.515798	0.862927	0.87,0.927	0.899,0.918	-0.01
1887	"FBgn0051660"	"smog"	chr2L	+	4854397	4854728	4854434	4854728	4852863	4853016	1887	37,45	4,5	44,15	8,1	185	149	0.715982	1	0.882,0.879	0.816,0.924	0.011
1888	"FBgn0051660"	"smog"	chr2L	+	4873595	4873999	4873817	4873999	4872498	4872693	1888	0,3	0,2	0,0	0,3	298	149	1	1	NA,0.429	NA,0.0	0.429
1889	"FBgn0051660"	"smog"	chr2L	+	4873595	4873999	4873871	4873999	4872498	4872693	1889	2,4	1,0	0,0	5,3	298	149	4.28112e-08	1.34691e-06	0.5,1.0	0.0,0.0	0.75
1890	"FBgn0051660"	"smog"	chr2L	+	4873817	4873999	4873871	4873999	4872498	4872693	1890	2,3	1,0	0,3	5,3	202	149	0.00015051	0.00216755	0.596,1.0	0.0,0.425	0.586
1892	"FBgn0014133"	"bif"	chrX	+	11689200	11694740	11693546	11694740	11687461	11687635	1892	462,484	0,0	375,381	0,1	298	149	1	1	1.0,1.0	1.0,0.995	0.002
1893	"FBgn0014133"	"bif"	chrX	+	11690811	11694740	11693546	11694740	11689200	11689543	1893	3,3	23,35	1,5	20,74	298	149	0.512086	0.858582	0.061,0.041	0.024,0.033	0.023
1895	"FBgn0261885"	"osa"	chr3R	-	17697664	17697916	17697664	17697913	17697980	17698162	1895	38,59	0,4	46,75	3,6	151	149	0.194748	0.482957	1.0,0.936	0.938,0.925	0.036
1896	"FBgn0030398"	"Cpr11B"	chrX	+	12554014	12554235	12554020	12554235	12553621	12553831	1896	11,7	2,1	11,24	0,0	154	149	0.0460841	0.183752	0.842,0.871	1.0,1.0	-0.143
1897	"FBgn0030576"	"CG15890"	chrX	-	14759997	14760369	14759997	14760366	14765402	14765787	1897	42,71	22,19	52,35	10,10	151	149	0.14406	0.39544	0.653,0.787	0.837,0.775	-0.086
1898	"FBgn0033705"	"CG13168"	chr2R	+	12255273	12255701	12255298	12255701	12255071	12255221	1898	402,477	45,38	433,587	52,47	173	149	0.854148	1	0.885,0.915	0.878,0.915	0.003
1899	"FBgn0003475"	"spir"	chr2L	+	20336463	20336549	20336466	20336549	20336286	20336404	1899	141,157	531,584	134,117	319,429	151	149	0.120572	0.346307	0.208,0.21	0.293,0.212	-0.044
1900	"FBgn0003475"	"spir"	chr2L	+	20336463	20336549	20336469	20336549	20336286	20336404	1900	149,162	55,59	139,146	23,34	154	149	0.00254569	0.021966	0.724,0.727	0.854,0.806	-0.105
1901	"FBgn0003475"	"spir"	chr2L	+	20336466	20336549	20336469	20336549	20336286	20336404	1901	539,589	55,59	324,458	23,34	151	149	0.0803007	0.265086	0.906,0.908	0.933,0.93	-0.024
1903	"FBgn0028421"	"Kap3"	chrX	-	11334186	11334933	11334186	11334921	11334995	11335252	1903	99,99	2,1	121,103	0,0	160	149	0.703092	1	0.979,0.989	1.0,1.0	-0.016
1904	"FBgn0028421"	"Kap3"	chrX	-	11337126	11337263	11337126	11337260	11337328	11337643	1904	129,113	0,1	139,98	0,2	151	149	1	1	1.0,0.991	1.0,0.98	0.006
1905	"FBgn0039065"	"Rad60"	chr3R	-	23250426	23250540	23250426	23250537	23250599	23251102	1905	119,157	78,66	143,158	60,78	151	149	0.485859	0.83006	0.601,0.701	0.702,0.667	-0.033
1906	"FBgn0039065"	"Rad60"	chr3R	-	23250426	23250540	23250426	23250537	23250605	23251102	1906	49,66	10,5	8,7	0,0	151	149	0.000780588	0.0086182	0.829,0.929	1.0,1.0	-0.121
1908	"FBgn0011286"	"RyR"	chr2R	+	8874667	8874862	8874691	8874862	8873294	8874454	1908	43,13	0,0	25,21	2,3	172	149	0.00631162	0.0431682	1.0,1.0	0.915,0.858	0.113
1909	"FBgn0011286"	"RyR"	chr2R	+	8874667	8874862	8874709	8874862	8873294	8874454	1909	43,13	64,98	25,21	101,64	190	149	0.727848	1	0.345,0.094	0.163,0.205	0.035
1910	"FBgn0011286"	"RyR"	chr2R	+	8874691	8874862	8874709	8874862	8873294	8874454	1910	0,0	64,98	2,3	101,64	166	149	0.581084	0.91844	0.0,0.0	0.017,0.04	-0.029
1911	"FBgn0011286"	"RyR"	chr2R	+	8879508	8879795	8879520	8879795	8879217	8879355	1911	22,31	81,72	36,66	71,73	160	149	0.00944241	0.0586922	0.202,0.286	0.321,0.457	-0.145
1912	"FBgn0011286"	"RyR"	chr2R	+	8884190	8884325	8884214	8884325	8883621	8883922	1912	21,22	134,130	32,47	225,291	172	149	0.868216	1	0.12,0.128	0.11,0.123	0.008
1915	"FBgn0262475"	"bru2"	chr2L	+	12393390	12393858	12393421	12393858	12389189	12389670	1915	55,47	56,48	10,33	55,70	179	149	9.74297e-05	0.00150942	0.45,0.449	0.131,0.282	0.243
1917	"FBgn0053136"	"CG33136"	chr2R	-	18664682	18665148	18664682	18665133	18665190	18665597	1917	0,4	288,313	3,10	284,560	163	149	0.660193	0.981406	0.0,0.012	0.01,0.016	-0.007
1918	"FBgn0278608"	"Dsp1"	chrX	+	16336266	16336743	16336287	16336743	16334300	16334413	1918	24,22	362,289	21,3	318,158	169	149	0.165273	0.433313	0.055,0.063	0.055,0.016	0.023
1919	"FBgn0278608"	"Dsp1"	chrX	+	16336266	16336743	16336290	16336743	16334300	16334413	1919	24,22	47,48	21,3	28,49	172	149	0.202684	0.49699	0.307,0.284	0.394,0.05	0.073
1920	"FBgn0278608"	"Dsp1"	chrX	+	16336287	16336743	16336290	16336743	16334300	16334413	1920	362,289	47,48	318,158	28,49	151	149	0.579091	0.917689	0.884,0.856	0.918,0.761	0.03
1922	"FBgn0002873"	"mud"	chrX	+	14256976	14258595	14256988	14258595	14256484	14256757	1922	4,12	0,0	9,19	0,6	160	149	0.000836488	0.00886331	1.0,1.0	1.0,0.747	0.127
1923	"FBgn0002873"	"mud"	chrX	+	14256976	14258595	14258336	14258595	14256484	14256757	1923	4,12	8,9	9,19	2,8	298	149	0.031889	0.14146	0.2,0.4	0.692,0.543	-0.317
1924	"FBgn0002873"	"mud"	chrX	+	14256988	14258595	14258336	14258595	14256484	14256757	1924	0,0	8,9	0,6	2,8	298	149	0.000830932	0.0088503	0.0,0.0	0.0,0.273	-0.137
1925	"FBgn0260658"	"CG42541"	chrX	-	3905736	3905900	3905736	3905897	3906204	3907097	1925	0,9	2,0	8,2	0,0	151	149	0.112959	0.333453	0.0,1.0	1.0,1.0	-0.5
1927	"FBgn0015777"	"nrv2"	chr2L	-	6793227	6793404	6793227	6793373	6794492	6794599	1927	811,720	15,10	829,393	0,0	179	149	0.0213496	0.108506	0.978,0.984	1.0,1.0	-0.019
1928	"FBgn0050372"	"Asap"	chr2R	-	8116266	8117104	8116266	8117020	8117164	8117284	1928	114,72	11,11	91,87	19,8	232	149	0.506613	0.853397	0.869,0.808	0.755,0.875	0.024
1930	"FBgn0260749"	"Utx"	chr2L	-	10273965	10274105	10273965	10274090	10274164	10274868	1930	118,106	46,28	163,199	39,76	163	149	0.836668	1	0.701,0.776	0.793,0.705	-0.011
1931	"FBgn0260749"	"Utx"	chr2L	-	10275126	10275387	10275126	10275384	10275448	10275629	1931	164,179	57,47	190,138	51,34	151	149	0.403958	0.754425	0.74,0.79	0.786,0.8	-0.028
1932	"FBgn0262160"	"CG9932"	chr2L	-	13027808	13028551	13027808	13028539	13028867	13029642	1932	124,140	56,54	108,195	45,79	160	149	0.930178	1	0.673,0.707	0.691,0.697	-0.004
1933	"FBgn0053096"	"CG33096"	chr3R	+	25097834	25098469	25097864	25098469	25097671	25097718	1933	25,18	12,15	26,14	7,6	178	149	0.108527	0.324469	0.636,0.501	0.757,0.661	-0.141
1934	"FBgn0051116"	"ClC-a"	chr3R	-	11802169	11802354	11802169	11802335	11802583	11802691	1934	53,52	174,160	63,55	191,96	167	149	0.152203	0.409546	0.214,0.225	0.227,0.338	-0.063
1936	"FBgn0029666"	"CG10803"	chrX	+	3486312	3487530	3486318	3487530	3485649	3486021	1936	46,27	5,0	20,28	2,4	154	149	0.414481	0.762998	0.899,1.0	0.906,0.871	0.061
1937	"FBgn0051051"	"CG31051"	chr3R	-	28519547	28520006	28519547	28519988	28520050	28520284	1937	0,0	7,8	0,2	14,40	166	149	0.356958	0.701229	0.0,0.0	0.0,0.043	-0.021
1938	"FBgn0039116"	"CG10375"	chr3R	+	23768008	23768329	23768078	23768329	23767711	23767870	1938	70,72	37,47	61,196	16,60	218	149	0.00115798	0.0113849	0.564,0.511	0.723,0.691	-0.169
1939	"FBgn0261287"	"ymp"	chr3R	-	25591817	25592291	25591817	25592110	25592582	25592658	1939	195,182	16,13	148,270	0,13	298	149	0.00543929	0.0389519	0.859,0.875	1.0,0.912	-0.089
1940	"FBgn0034121"	"CG6262"	chr2R	+	16360223	16361523	16360242	16361523	16359970	16360154	1940	64,65	239,262	68,94	221,334	167	149	0.436269	0.783981	0.193,0.181	0.215,0.201	-0.021
1941	"FBgn0011656"	"Mef2"	chr2R	-	9916117	9916912	9916117	9916891	9917937	9918353	1941	12,7	72,80	28,47	78,117	169	149	3.20092e-05	0.00060054	0.128,0.072	0.24,0.262	-0.151
1942	"FBgn0011656"	"Mef2"	chr2R	-	9918468	9918641	9918468	9918632	9918711	9918848	1942	242,231	3,1	247,347	0,10	157	149	0.402112	0.752467	0.987,0.995	1.0,0.971	0.005
1943	"FBgn0027835"	"Dp1"	chr2R	+	18413001	18413077	18413004	18413077	18412026	18412056	1943	96,75	12,0	81,148	2,27	151	149	0.143069	0.393777	0.888,1.0	0.976,0.844	0.034
1944	"FBgn0031423"	"CG3557"	chr2L	-	2384760	2385445	2384760	2385415	2385506	2385792	1944	22,3	0,2	17,19	2,0	178	149	0.439539	0.785608	1.0,0.557	0.877,1.0	-0.16
1945	"FBgn0031423"	"CG3557"	chr2L	-	2384760	2385451	2384760	2385415	2385506	2385792	1945	285,269	0,2	279,354	2,0	184	149	1	1	1.0,0.991	0.991,1.0	0
1946	"FBgn0031423"	"CG3557"	chr2L	-	2384760	2385451	2384760	2385445	2385506	2385792	1946	285,269	22,3	279,354	17,19	154	149	0.370863	0.716376	0.926,0.989	0.941,0.947	0.014
1947	"FBgn0004875"	"enc"	chr3L	+	3832601	3832758	3832616	3832758	3831720	3832543	1947	102,61	217,236	90,86	270,177	163	149	0.547367	0.891487	0.301,0.191	0.234,0.308	-0.025
1948	"FBgn0004875"	"enc"	chr3L	+	3839605	3841232	3839632	3841232	3839423	3839523	1948	3,1	255,260	0,0	221,281	175	149	1	1	0.01,0.003	0.0,0.0	0.007
1949	"FBgn0285944"	"para"	chrX	-	16482625	16483108	16482625	16483033	16483677	16483859	1949	0,10	20,36	3,2	16,24	223	149	0.658055	0.980848	0.0,0.157	0.111,0.053	-0.004
1951	"FBgn0285944"	"para"	chrX	-	16483677	16483889	16483677	16483859	16486379	16486584	1951	0,0	25,27	0,3	27,15	178	149	0.520065	0.867059	0.0,0.0	0.0,0.143	-0.071
1952	"FBgn0285944"	"para"	chrX	-	16489599	16489877	16489599	16489853	16492446	16492515	1952	3,8	3,1	2,8	0,3	172	149	0.609099	0.939574	0.464,0.874	1.0,0.698	-0.18
1953	"FBgn0004859"	"ci"	chr4	-	50515	50680	50515	50613	50744	51257	1953	312,309	0,1	200,211	0,0	215	149	1	1	1.0,0.995	1.0,1.0	-0.002
1954	"FBgn0020389"	"Papss"	chr3L	+	19845496	19845630	19845511	19845630	19845292	19845428	1954	1,10	20,18	14,13	13,61	163	149	0.303788	0.640829	0.044,0.337	0.496,0.163	-0.139
1955	"FBgn0020389"	"Papss"	chr3L	+	19845496	19845630	19845534	19845630	19845292	19845428	1955	10,29	8,0	35,37	4,4	186	149	0.720706	1	0.5,1.0	0.875,0.881	-0.128
1956	"FBgn0020389"	"Papss"	chr3L	+	19845511	19845630	19845534	19845630	19845292	19845428	1956	29,37	8,0	34,85	4,4	171	149	0.497602	0.843512	0.76,1.0	0.881,0.949	-0.035
1957	"FBgn0035437"	"Strip"	chr3L	-	3324699	3326036	3324699	3325601	3328698	3328871	1957	4,2	196,168	3,2	111,115	298	149	1	1	0.01,0.006	0.013,0.009	-0.003
1958	"FBgn0031023"	"CG14200"	chrX	+	19511396	19515644	19511399	19515644	19511112	19511345	1958	1,6	3,3	9,12	0,3	151	149	0.0152025	0.0854095	0.248,0.664	1.0,0.798	-0.443
1959	"FBgn0003612"	"Su(var)2-10"	chr2R	+	9118887	9119047	9118899	9119047	9118738	9118827	1959	0,0	451,419	0,1	298,321	160	149	1	1	0.0,0.0	0.0,0.003	-0.002
1960	"FBgn0032482"	"Pect"	chr2L	+	13209435	13209599	13209471	13209599	13208664	13208777	1960	90,111	387,408	149,157	393,662	184	149	0.268609	0.592799	0.158,0.181	0.235,0.161	-0.029
1961	"FBgn0032482"	"Pect"	chr2L	+	13209435	13209599	13209492	13209599	13208664	13208777	1961	113,136	485,530	180,229	566,752	205	149	0.0751011	0.252602	0.145,0.157	0.188,0.181	-0.034
1962	"FBgn0032482"	"Pect"	chr2L	+	13209435	13209599	13209501	13209599	13208664	13208777	1962	141,175	54,51	212,263	76,45	214	149	0.228645	0.541806	0.645,0.705	0.66,0.803	-0.056
1963	"FBgn0032482"	"Pect"	chr2L	+	13209471	13209599	13209492	13209599	13208664	13208777	1963	410,433	485,530	424,734	566,752	169	149	0.766613	1	0.427,0.419	0.398,0.463	-0.008
1964	"FBgn0032482"	"Pect"	chr2L	+	13209471	13209599	13209501	13209599	13208664	13208777	1964	438,472	54,51	456,768	76,45	178	149	0.51946	0.867059	0.872,0.886	0.834,0.935	-0.006
1965	"FBgn0032482"	"Pect"	chr2L	+	13209492	13209599	13209501	13209599	13208664	13208777	1965	513,569	54,51	598,786	76,45	157	149	0.581728	0.918635	0.9,0.914	0.882,0.943	-0.005
1967	"FBgn0011740"	"alpha-Man-IIa"	chr3R	+	9412860	9413390	9412863	9413390	9412547	9412807	1967	29,30	25,30	27,36	33,19	151	149	0.688924	1	0.534,0.497	0.447,0.652	-0.034
1968	"FBgn0052313"	"CG32313"	chr3L	-	1545169	1545422	1545169	1545405	1545473	1545605	1968	95,90	820,769	88,64	686,396	165	149	0.206323	0.503485	0.095,0.096	0.104,0.127	-0.02
1969	"FBgn0038470"	"CG18213"	chr3R	-	17039259	17039286	17039259	17039283	17039346	17039506	1969	8,1	4,3	6,5	4,0	151	149	0.158173	0.422277	0.664,0.248	0.597,1.0	-0.342
1971	"FBgn0020621"	"Pkn"	chr2R	-	9257409	9257679	9257409	9257673	9258839	9260144	1971	18,24	6,10	17,12	10,0	154	149	0.408749	0.75705	0.744,0.699	0.622,1.0	-0.089
1972	"FBgn0020621"	"Pkn"	chr2R	-	9257409	9258060	9257409	9257673	9258839	9260144	1972	5,0	6,10	0,11	10,0	298	149	0.370238	0.716376	0.294,0.0	0.0,1.0	-0.353
1973	"FBgn0020621"	"Pkn"	chr2R	-	9257409	9258060	9257409	9257679	9258839	9260144	1973	5,0	18,24	0,11	17,12	298	149	0.112999	0.333453	0.122,0.0	0.0,0.314	-0.096
1974	"FBgn0263993"	"CG43736"	chrX	+	6876341	6878483	6877913	6878483	6872715	6872921	1974	42,24	5,7	33,19	9,20	298	149	0.0405773	0.16759	0.808,0.632	0.647,0.322	0.235
1975	"FBgn0264877"	"lncRNA:CR44068"	chr2R	+	8157759	8158260	8157766	8158260	8157284	8157717	1975	9,4	10,11	7,11	2,5	155	149	0.0084568	0.0540442	0.464,0.259	0.771,0.679	-0.364
1977	"FBgn0051158"	"Efa6"	chr3R	+	22605817	22607308	22607196	22607308	22605352	22605570	1977	3,1	92,78	11,7	114,89	298	149	0.00343463	0.0274368	0.016,0.006	0.046,0.038	-0.031
1978	"FBgn0051158"	"Efa6"	chr3R	+	22607388	22608471	22607391	22608471	22607196	22607308	1978	25,24	15,10	14,10	11,0	151	149	0.340906	0.681387	0.622,0.703	0.557,1.0	-0.116
1979	"FBgn0050416"	"CG30416"	chr2R	-	23321480	23322073	23321480	23322064	23322140	23323399	1979	121,99	354,347	108,114	334,332	157	149	0.678588	0.99464	0.245,0.213	0.235,0.246	-0.012
1980	"FBgn0061515"	"endos"	chr3L	-	14030806	14031057	14030806	14031002	14031388	14031706	1980	25,25	4331,4138	15,21	3639,3067	203	149	1	1	0.004,0.004	0.003,0.005	0
1983	"FBgn0263395"	"hppy"	chr2R	+	19223239	19224386	19224052	19224386	19218130	19218194	1983	3,10	24,18	4,4	16,47	298	149	0.0899922	0.283566	0.059,0.217	0.111,0.041	0.062
1984	"FBgn0263395"	"hppy"	chr2R	+	19223239	19224386	19224052	19224386	19220743	19220782	1984	88,69	76,47	30,37	26,32	298	149	0.63497	0.960315	0.367,0.423	0.366,0.366	0.029
1985	"FBgn0036980"	"RhoBTB"	chr3L	+	20381546	20381721	20381567	20381721	20381021	20381292	1985	107,112	166,119	106,192	150,197	169	149	0.635906	0.960315	0.362,0.453	0.384,0.462	-0.016
1987	"FBgn0051151"	"wge"	chr3R	-	22712804	22713394	22712804	22713364	22713584	22713843	1987	58,44	2,0	31,54	0,1	178	149	0.566727	0.91071	0.96,1.0	1.0,0.978	-0.009
1989	"FBgn0051151"	"wge"	chr3R	-	22714533	22716664	22714533	22716631	22716933	22717050	1989	5,12	2,5	8,11	7,20	181	149	0.0201277	0.104592	0.673,0.664	0.485,0.312	0.27
1990	"FBgn0051151"	"wge"	chr3R	-	22714533	22716667	22714533	22716631	22716933	22717050	1990	2,2	2,5	2,0	7,20	184	149	0.0215004	0.108833	0.447,0.245	0.188,0.0	0.252
1991	"FBgn0051151"	"wge"	chr3R	-	22714533	22716667	22714533	22716664	22716933	22717050	1991	2,2	5,12	2,0	8,11	151	149	0.120982	0.346997	0.283,0.141	0.198,0.0	0.113
1992	"FBgn0263873"	"sick"	chr2L	+	19945168	19946702	19945269	19946702	19935252	19935527	1992	0,0	20,22	0,1	23,30	249	149	1	1	0.0,0.0	0.0,0.02	-0.01
1994	"FBgn0010235"	"Klc"	chr3L	-	12746615	12746830	12746615	12746827	12746897	12747203	1994	1515,1505	69,65	1063,367	14,1	151	149	3.88942e-09	1.50073e-07	0.956,0.958	0.987,0.997	-0.035
1995	"FBgn0039904"	"Hcf"	chr4	+	363867	364941	364023	364941	363493	363639	1995	22,20	0,3	37,46	2,0	298	149	0.425269	0.774681	1.0,0.769	0.902,1.0	-0.067
1996	"FBgn0032429"	"CG5446"	chr2L	-	12426899	12427387	12426899	12427369	12427468	12427709	1996	314,305	0,2	374,501	1,3	166	149	1	1	1.0,0.993	0.997,0.993	0.001
1997	"FBgn0043456"	"CG4747"	chr2L	+	10007251	10007341	10007254	10007341	10006907	10007178	1997	48,47	185,155	51,67	157,191	151	149	0.300647	0.639775	0.204,0.23	0.243,0.257	-0.033
1998	"FBgn0013995"	"Calx"	chr3R	+	21011266	21011415	21011281	21011415	21008148	21008240	1998	346,346	0,0	396,598	1,0	163	149	1	1	1.0,1.0	0.997,1.0	0.002
1999	"FBgn0013995"	"Calx"	chr3R	+	21011266	21011415	21011281	21011415	21008721	21008736	1999	41,43	81,70	45,92	70,98	163	149	0.0922335	0.289735	0.316,0.36	0.37,0.462	-0.078
2000	"FBgn0085308"	"CG34279"	chr3R	-	17402915	17403050	17402915	17403047	17403108	17403288	2000	1,3	58,44	0,2	38,89	151	149	0.30862	0.64673	0.017,0.063	0.0,0.022	0.029
2001	"FBgn0085413"	"CG34384"	chr3R	+	7847428	7848148	7847497	7848148	7846673	7847117	2001	19,25	6,8	15,27	6,5	217	149	0.636119	0.960315	0.685,0.682	0.632,0.788	-0.026
2002	"FBgn0085413"	"CG34384"	chr3R	+	7847428	7848148	7847500	7848148	7846673	7847117	2002	19,25	4,5	15,27	2,4	220	149	0.452823	0.798985	0.763,0.772	0.836,0.821	-0.061
2003	"FBgn0085413"	"CG34384"	chr3R	+	7847497	7848148	7847500	7848148	7846673	7847117	2003	6,8	4,5	6,5	2,4	151	149	0.62255	0.94867	0.597,0.612	0.747,0.552	-0.045
2004	"FBgn0028399"	"TMS1"	chr3L	+	16414793	16414956	16414802	16414956	16414283	16414493	2004	403,414	195,146	412,641	213,274	157	149	0.374938	0.722532	0.662,0.729	0.647,0.689	0.028
2005	"FBgn0028399"	"TMS1"	chr3L	+	16414793	16414956	16414805	16414956	16414283	16414493	2005	403,414	5,8	412,641	1,6	160	149	0.31081	0.649905	0.987,0.98	0.997,0.99	-0.01
2006	"FBgn0028399"	"TMS1"	chr3L	+	16414793	16414956	16414814	16414956	16414283	16414493	2006	403,414	59,78	412,641	65,103	169	149	0.776019	1	0.858,0.824	0.848,0.846	-0.006
2007	"FBgn0028399"	"TMS1"	chr3L	+	16414793	16414956	16414820	16414956	16414283	16414493	2007	406,415	10,0	415,650	0,8	175	149	0.858916	1	0.972,1.0	1.0,0.986	-0.007
2008	"FBgn0028399"	"TMS1"	chr3L	+	16414802	16414956	16414805	16414956	16414283	16414493	2008	195,146	5,8	213,274	1,6	151	149	0.0316806	0.140841	0.975,0.947	0.995,0.978	-0.025
2009	"FBgn0028399"	"TMS1"	chr3L	+	16414802	16414956	16414814	16414956	16414283	16414493	2009	195,146	59,78	213,274	65,103	160	149	0.42579	0.774681	0.755,0.635	0.753,0.712	-0.037
2010	"FBgn0028399"	"TMS1"	chr3L	+	16414802	16414956	16414820	16414956	16414283	16414493	2010	198,147	10,0	216,283	0,8	166	149	0.255882	0.57962	0.947,1.0	1.0,0.969	-0.011
2011	"FBgn0028399"	"TMS1"	chr3L	+	16414805	16414956	16414814	16414956	16414283	16414493	2011	5,8	59,78	1,6	65,103	157	149	0.0688548	0.238488	0.074,0.089	0.014,0.052	0.048
2012	"FBgn0028399"	"TMS1"	chr3L	+	16414805	16414956	16414820	16414956	16414283	16414493	2012	8,9	10,0	4,15	0,8	163	149	0.955111	1	0.422,1.0	1.0,0.632	-0.105
2013	"FBgn0028399"	"TMS1"	chr3L	+	16414814	16414956	16414820	16414956	16414283	16414493	2013	62,79	10,0	68,112	0,8	154	149	0.362254	0.709049	0.857,1.0	1.0,0.931	-0.037
2014	"FBgn0028399"	"TMS1"	chr3L	+	16415001	16415386	16415020	16415386	16414802	16414956	2014	2,0	246,197	0,0	171,403	167	149	1	1	0.007,0.0	0.0,0.0	0.004
2015	"FBgn0261244"	"inaE"	chrX	+	13808369	13811493	13809280	13811493	13806531	13806664	2015	35,23	0,5	22,27	2,4	298	149	0.583243	0.919608	1.0,0.697	0.846,0.771	0.04
2016	"FBgn0262960"	"CG43271"	chr2L	-	17914492	17914798	17914492	17914768	17914950	17915023	2016	8,7	43,57	31,101	79,69	178	149	0.000131228	0.00193065	0.135,0.093	0.247,0.551	-0.285
2017	"FBgn0262960"	"CG43271"	chr2L	-	17914492	17914835	17914492	17914768	17914950	17915023	2017	2,3	43,57	8,9	79,69	215	149	0.0462923	0.184179	0.031,0.035	0.066,0.083	-0.042
2018	"FBgn0262960"	"CG43271"	chr2L	-	17914492	17914835	17914492	17914798	17914950	17915023	2018	2,3	8,7	8,9	31,101	185	149	0.456636	0.802251	0.168,0.257	0.172,0.067	0.093
2020	"FBgn0033762"	"ZnT49B"	chr2R	+	12654110	12654252	12654125	12654252	12653181	12654058	2020	19,13	78,92	11,24	36,75	163	149	0.0803683	0.265086	0.182,0.114	0.218,0.226	-0.074
2021	"FBgn0010263"	"Rbp9"	chr2L	+	2961214	2961672	2961217	2961672	2960894	2960986	2021	1,19	213,209	26,15	318,584	151	149	0.914509	1	0.005,0.082	0.075,0.025	-0.006
2024	"FBgn0027279"	"l(1)G0196"	chrX	+	22495478	22495977	22495490	22495977	22494032	22494275	2024	24,15	86,68	13,18	77,137	160	149	0.0475743	0.186304	0.206,0.17	0.136,0.109	0.066
2025	"FBgn0027279"	"l(1)G0196"	chrX	+	22496367	22496548	22496376	22496548	22496041	22496313	2025	40,62	14,15	56,96	22,39	157	149	0.194836	0.482957	0.731,0.797	0.707,0.7	0.06
2026	"FBgn0027279"	"l(1)G0196"	chrX	+	22496367	22496548	22496379	22496548	22496041	22496313	2026	40,62	23,11	56,96	15,37	160	149	0.943228	1	0.618,0.84	0.777,0.707	-0.013
2027	"FBgn0027279"	"l(1)G0196"	chrX	+	22496376	22496548	22496379	22496548	22496041	22496313	2027	14,15	23,11	22,39	15,37	151	149	0.437468	0.785444	0.375,0.574	0.591,0.51	-0.076
2028	"FBgn0027279"	"l(1)G0196"	chrX	+	22500997	22502869	22502194	22502869	22498306	22498619	2028	22,15	101,72	6,32	57,62	298	149	0.339101	0.679864	0.098,0.094	0.05,0.205	-0.032
2029	"FBgn0027279"	"l(1)G0196"	chrX	+	22500997	22502869	22502635	22502869	22498306	22498619	2029	7,10	0,18	0,18	8,33	298	149	0.0467435	0.184537	1.0,0.217	0.0,0.214	0.502
2030	"FBgn0027279"	"l(1)G0196"	chrX	+	22502194	22502869	22502635	22502869	22498306	22498619	2030	101,72	0,18	57,62	8,33	298	149	0.0211691	0.108227	1.0,0.667	0.781,0.484	0.201
2032	"FBgn0036101"	"NijA"	chr3L	-	10695023	10695415	10695023	10695367	10695628	10695704	2032	388,405	328,280	139,141	128,218	196	149	0.0126941	0.0743826	0.473,0.524	0.452,0.33	0.107
2033	"FBgn0033054"	"CG14591"	chr2R	-	6038070	6038446	6038070	6038407	6040081	6040334	2033	173,195	3,0	241,294	6,10	187	149	0.00818447	0.052631	0.979,1.0	0.97,0.959	0.025
2034	"FBgn0266377"	"Pde8"	chr2R	+	23677020	23677188	23677047	23677188	23675777	23675988	2034	35,39	6,4	31,98	30,18	175	149	0.0213339	0.108506	0.832,0.892	0.468,0.823	0.217
2035	"FBgn0031384"	"CG4238"	chr2L	+	2028302	2029028	2028320	2029028	2028112	2028249	2035	23,15	53,43	41,54	56,73	166	149	0.0109106	0.0663214	0.28,0.238	0.397,0.399	-0.139
2036	"FBgn0020912"	"Ptx1"	chr3R	+	30923402	30923558	30923417	30923558	30915939	30916721	2036	0,3	26,20	0,10	21,28	163	149	0.0614797	0.224894	0.0,0.121	0.0,0.246	-0.063
2037	"FBgn0033483"	"egr"	chr2R	+	10083403	10083493	10083421	10083493	10083261	10083326	2037	107,86	60,70	92,124	34,87	166	149	0.328009	0.670779	0.615,0.524	0.708,0.561	-0.065
2038	"FBgn0036374"	"Spt20"	chr3L	+	13508875	13509334	13509049	13509334	13506934	13508545	2038	10,13	15,18	4,13	9,13	298	149	0.913207	1	0.25,0.265	0.182,0.333	0
2039	"FBgn0036285"	"toe"	chr3L	-	12422509	12423267	12422509	12423250	12423449	12423634	2039	17,16	5,4	18,30	3,12	165	149	0.954924	1	0.754,0.783	0.844,0.693	0
2040	"FBgn0011693"	"Pdh"	chr3L	-	16353679	16354081	16353679	16354078	16354137	16354297	2040	2296,2275	227,206	2589,3942	271,379	151	149	0.638359	0.96192	0.909,0.916	0.904,0.911	0.005
2041	"FBgn0259700"	"CG42354"	chrX	-	16093058	16095396	16093058	16095393	16095457	16095690	2041	105,86	437,340	90,82	297,377	151	149	0.800387	1	0.192,0.2	0.23,0.177	-0.008
2043	"FBgn0003261"	"Rm62"	chr3R	-	6005949	6006114	6005949	6006102	6008036	6008573	2043	0,1	14,24	0,5	13,31	160	149	0.0330152	0.144884	0.0,0.037	0.0,0.131	-0.047
2044	"FBgn0003261"	"Rm62"	chr3R	-	6008036	6008309	6008036	6008306	6008550	6008579	2044	4,0	223,189	0,0	215,390	151	149	1	1	0.017,0.0	0.0,0.0	0.009
2045	"FBgn0036574"	"elg1"	chr3L	+	16132385	16133238	16132539	16133238	16132027	16132289	2045	0,0	11,7	1,1	18,5	298	149	0.322202	0.664886	0.0,0.0	0.027,0.091	-0.059
2047	"FBgn0011642"	"Zyx"	chr4	-	1059100	1059351	1059100	1059288	1059418	1059836	2047	525,450	296,278	301,195	200,131	211	149	0.354637	0.699357	0.556,0.533	0.515,0.512	0.031
2048	"FBgn0011642"	"Zyx"	chr4	-	1060412	1060653	1060412	1060634	1060740	1060918	2048	11,14	132,124	9,34	46,154	167	149	0.0051155	0.0370964	0.069,0.092	0.149,0.165	-0.076
2049	"FBgn0053181"	"CG33181"	chrX	+	8512352	8512750	8512430	8512750	8491947	8492030	2049	17,20	16,14	18,15	26,23	226	149	0.0776334	0.259412	0.412,0.485	0.313,0.301	0.142
2050	"FBgn0053181"	"CG33181"	chrX	+	8512352	8512750	8512430	8512750	8510224	8510704	2050	163,161	0,5	197,182	0,0	226	149	0.885041	1	1.0,0.955	1.0,1.0	-0.022
2052	"FBgn0263988"	"Dic61B"	chr3L	-	152122	152298	152122	152272	152340	152589	2052	9,29	138,127	0,6	119,134	174	149	2.78295e-06	6.94041e-05	0.053,0.164	0.0,0.037	0.09
2053	"FBgn0022382"	"Pka-R2"	chr2R	-	9996961	9997551	9996961	9997220	9997703	9997889	2053	0,0	117,125	0,1	98,141	298	149	1	1	0.0,0.0	0.0,0.004	-0.002
2054	"FBgn0022382"	"Pka-R2"	chr2R	-	10024050	10024359	10024050	10024202	10025849	10026042	2054	1,0	234,227	6,0	155,66	298	149	0.72989	1	0.002,0.0	0.019,0.0	-0.009
2055	"FBgn0025835"	"CG17707"	chrX	-	145455	145856	145455	145853	145913	146122	2055	19,21	0,3	23,69	4,7	151	149	0.149225	0.403485	1.0,0.874	0.85,0.907	0.058
2056	"FBgn0039217"	"CG13627"	chr3R	+	24715717	24717085	24715975	24717085	24715049	24715607	2056	4,0	5,3	3,6	2,1	298	149	0.0188156	0.100915	0.286,0.0	0.429,0.75	-0.447
2057	"FBgn0023097"	"bon"	chr3R	+	20609939	20610300	20609963	20610300	20609225	20609400	2057	41,60	17,27	36,69	30,50	172	149	0.0232071	0.114083	0.676,0.658	0.51,0.545	0.139
2058	"FBgn0023097"	"bon"	chr3R	+	20610572	20612540	20610575	20612540	20610386	20610510	2058	125,137	1,0	127,189	0,4	151	149	0.913764	1	0.992,1.0	1.0,0.979	0.006
2059	"FBgn0003744"	"trc"	chr3L	-	19832227	19832724	19832227	19832712	19832769	19832876	2059	21,19	184,137	33,54	171,271	160	149	0.0359128	0.153323	0.096,0.114	0.152,0.157	-0.049
2060	"FBgn0003638"	"su(w[a])"	chrX	+	1042802	1043421	1042933	1043421	1042259	1042432	2060	7,6	4,1	0,2	0,8	279	149	1	1	0.483,0.762	NA,0.118	0.505
2061	"FBgn0003638"	"su(w[a])"	chrX	+	1042802	1043421	1043212	1043421	1042259	1042432	2061	7,6	63,74	0,2	36,102	298	149	0.0026548	0.0224342	0.053,0.039	0.0,0.01	0.041
2062	"FBgn0003638"	"su(w[a])"	chrX	+	1042933	1043421	1043212	1043421	1042259	1042432	2062	4,1	63,74	0,8	36,102	298	149	0.403952	0.754425	0.031,0.007	0.0,0.038	0
2064	"FBgn0051140"	"CG31140"	chr3R	+	23965799	23966702	23965804	23966702	23963179	23963223	2064	27,30	8,2	48,22	4,1	153	149	0.0944124	0.295219	0.767,0.936	0.921,0.955	-0.086
2066	"FBgn0051446"	"CG31446"	chr3R	+	15693950	15694194	15693965	15694194	15693328	15693783	2066	3,16	204,148	23,9	243,238	163	149	0.462397	0.80614	0.013,0.09	0.08,0.033	-0.005
2067	"FBgn0030685"	"Graf"	chrX	-	15754485	15754799	15754485	15754772	15755103	15755155	2067	169,176	186,172	106,102	132,94	175	149	0.803743	1	0.436,0.466	0.406,0.48	0.008
2068	"FBgn0052982"	"CG32982"	chr2L	+	9126760	9127466	9126769	9127466	9125736	9125940	2068	0,0	1,0	0,2	0,1	157	149	1	1	0.0,NA	NA,0.655	-0.655
2069	"FBgn0052982"	"CG32982"	chr2L	+	9126760	9127466	9126880	9127466	9125736	9125940	2069	0,0	185,143	0,2	62,59	268	149	1	1	0.0,0.0	0.0,0.018	-0.009
2070	"FBgn0052982"	"CG32982"	chr2L	+	9126769	9127466	9126880	9127466	9125736	9125940	2070	1,0	185,143	0,1	62,59	259	149	1	1	0.003,0.0	0.0,0.01	-0.004
2071	"FBgn0052982"	"CG32982"	chr2L	+	9163140	9163721	9163294	9163721	9162075	9162708	2071	163,183	90,105	96,189	87,118	298	149	0.128798	0.363801	0.475,0.466	0.356,0.445	0.07
2072	"FBgn0023001"	"melt"	chr3L	+	7140557	7141306	7140563	7141306	7139699	7140501	2072	153,105	21,21	36,68	3,6	154	149	0.0451033	0.181926	0.876,0.829	0.921,0.916	-0.066
2073	"FBgn0023001"	"melt"	chr3L	+	7141708	7141878	7141726	7141878	7141364	7141602	2073	80,46	5,4	59,95	13,4	166	149	0.285921	0.617433	0.935,0.912	0.803,0.955	0.044
2074	"FBgn0032006"	"Pvr"	chr2L	-	8220979	8222114	8220979	8221967	8222225	8222376	2074	105,109	52,32	77,92	46,122	295	149	0.00409914	0.0310472	0.505,0.632	0.458,0.276	0.202
2075	"FBgn0032006"	"Pvr"	chr2L	-	8223222	8223449	8223222	8223344	8223824	8223984	2075	115,125	265,286	90,92	229,131	253	149	0.341055	0.681387	0.204,0.205	0.188,0.293	-0.036
2076	"FBgn0032006"	"Pvr"	chr2L	-	8226457	8226606	8226457	8226603	8227651	8227826	2076	16,18	0,0	30,17	0,2	151	149	0.845062	1	1.0,1.0	1.0,0.893	0.053
2078	"FBgn0086372"	"lap"	chr3R	+	7192491	7192654	7192539	7192654	7191994	7192131	2078	202,153	73,45	171,191	53,105	196	149	0.257454	0.580262	0.678,0.721	0.71,0.58	0.054
2079	"FBgn0086372"	"lap"	chr3R	+	7195615	7195895	7195693	7195895	7193592	7193688	2079	32,40	5,12	39,48	25,30	226	149	0.00261871	0.022221	0.808,0.687	0.507,0.513	0.238
2080	"FBgn0086372"	"lap"	chr3R	+	7195615	7195895	7195693	7195895	7194197	7194458	2080	0,11	0,0	6,22	0,5	226	149	1	1	NA,1.0	1.0,0.744	0.128
2081	"FBgn0010909"	"msn"	chr3L	-	2556941	2557076	2556941	2557070	2557135	2557285	2081	284,232	2,0	214,480	2,4	154	149	1	1	0.993,1.0	0.99,0.991	0.006
2084	"FBgn0010909"	"msn"	chr3L	-	2557792	2558389	2557792	2558035	2560115	2560295	2084	101,120	99,53	88,81	57,106	298	149	0.285245	0.616625	0.338,0.531	0.436,0.276	0.079
2085	"FBgn0010909"	"msn"	chr3L	-	2564396	2564755	2564396	2564695	2565600	2565621	2085	10,13	17,34	11,25	14,47	208	149	0.402174	0.752467	0.296,0.215	0.36,0.276	-0.063
2087	"FBgn0010909"	"msn"	chr3L	-	2585604	2585738	2585604	2585732	2586402	2586540	2087	247,232	8,7	182,275	6,4	154	149	0.348873	0.691322	0.968,0.97	0.967,0.985	-0.007
2088	"FBgn0032256"	"RluA-2"	chr2L	+	10481621	10481709	10481646	10481709	10481347	10481570	2088	5,3	6,3	16,10	7,2	173	149	0.0421675	0.172811	0.418,0.463	0.663,0.812	-0.297
2089	"FBgn0032256"	"RluA-2"	chr2L	+	10482624	10482786	10482636	10482786	10482284	10482574	2089	16,25	57,56	22,10	31,16	160	149	0.0485278	0.18831	0.207,0.294	0.398,0.368	-0.133
2090	"FBgn0052579"	"CG32579"	chrX	+	16324655	16325120	16324676	16325120	16324448	16324601	2090	1,0	81,62	0,0	54,85	169	149	1	1	0.011,0.0	0.0,0.0	0.005
2092	"FBgn0041789"	"Pax"	chr2L	-	19411536	19411719	19411536	19411711	19414411	19414477	2092	32,23	2,2	67,71	2,5	156	149	0.712824	1	0.939,0.917	0.97,0.931	-0.023
2093	"FBgn0041096"	"rols"	chr3L	-	12012930	12013408	12012930	12013405	12027021	12027161	2093	25,33	35,12	19,30	6,10	151	149	0.0792127	0.262971	0.413,0.731	0.758,0.747	-0.18
2094	"FBgn0041096"	"rols"	chr3L	-	12055193	12055732	12055193	12055708	12056229	12056474	2094	0,0	67,103	0,2	51,64	172	149	1	1	0.0,0.0	0.0,0.026	-0.013
2095	"FBgn0015371"	"chn"	chr2R	+	15140377	15140677	15140470	15140677	15139078	15140095	2095	1,0	6,7	0,1	13,27	241	149	1	1	0.093,0.0	0.0,0.022	0.036
2097	"FBgn0015371"	"chn"	chr2R	+	15140973	15141300	15140982	15141300	15140470	15140677	2097	6,6	11,4	5,7	9,17	157	149	0.318519	0.659605	0.341,0.587	0.345,0.281	0.151
2098	"FBgn0036415"	"CG7768"	chr3L	+	14218344	14218974	14218382	14218974	14218203	14218290	2098	183,233	1549,1464	230,578	1444,3433	186	149	0.140463	0.388711	0.086,0.113	0.113,0.119	-0.016
2099	"FBgn0283508"	"nw"	chr2R	+	17506157	17506310	17506160	17506310	17505635	17506011	2099	4,3	0,0	10,23	1,2	151	149	0.379816	0.726589	1.0,1.0	0.908,0.919	0.087
2100	"FBgn0263197"	"Patronin"	chr2R	-	17521831	17521906	17521831	17521900	17522852	17522960	2100	12,10	41,41	2,21	39,78	154	149	0.29325	0.627298	0.221,0.191	0.047,0.207	0.079
2101	"FBgn0263197"	"Patronin"	chr2R	-	17524703	17526413	17524703	17526317	17526833	17526980	2101	15,8	26,17	5,7	27,14	244	149	0.143971	0.39544	0.261,0.223	0.102,0.234	0.074
2102	"FBgn0263197"	"Patronin"	chr2R	-	17524703	17526416	17524703	17526317	17526833	17526980	2102	37,37	26,17	20,32	27,14	247	149	0.478208	0.824046	0.462,0.568	0.309,0.58	0.071
2103	"FBgn0263197"	"Patronin"	chr2R	-	17524703	17526416	17524703	17526413	17526833	17526980	2103	37,37	15,8	20,32	5,7	151	149	0.451009	0.79785	0.709,0.82	0.798,0.819	-0.044
2104	"FBgn0263197"	"Patronin"	chr2R	-	17524703	17526413	17524703	17526317	17527213	17527315	2104	0,0	35,34	7,3	19,14	244	149	8.89361e-06	0.000191447	0.0,0.0	0.184,0.116	-0.15
2105	"FBgn0263197"	"Patronin"	chr2R	-	17524703	17526416	17524703	17526317	17527213	17527315	2105	16,25	35,34	18,13	19,14	247	149	0.182845	0.464306	0.216,0.307	0.364,0.359	-0.1
2106	"FBgn0263197"	"Patronin"	chr2R	-	17524703	17526416	17524703	17526413	17527213	17527315	2106	16,25	0,0	18,13	7,3	151	149	4.96777e-06	0.000112879	1.0,1.0	0.717,0.81	0.236
2107	"FBgn0263197"	"Patronin"	chr2R	-	17527213	17527315	17527213	17527312	17527375	17527748	2107	172,177	4,0	183,122	2,0	151	149	1	1	0.977,1.0	0.989,1.0	-0.006
2108	"FBgn0263197"	"Patronin"	chr2R	-	17531210	17531461	17531210	17531446	17531517	17531653	2108	17,29	0,0	17,44	0,3	163	149	0.709293	1	1.0,1.0	1.0,0.931	0.034
2109	"FBgn0029891"	"Pink1"	chrX	+	6684127	6684461	6684132	6684461	6683840	6684070	2109	189,203	36,20	156,183	47,25	153	149	0.106147	0.319526	0.836,0.908	0.764,0.877	0.051
2110	"FBgn0029891"	"Pink1"	chrX	+	6684127	6684461	6684218	6684461	6683840	6684070	2110	189,203	162,119	156,183	79,68	239	149	0.00684432	0.0461935	0.421,0.515	0.552,0.627	-0.122
2111	"FBgn0029891"	"Pink1"	chrX	+	6684132	6684461	6684218	6684461	6683840	6684070	2111	36,20	162,119	47,25	79,68	234	149	0.000157113	0.00224683	0.124,0.097	0.275,0.19	-0.122
2112	"FBgn0029891"	"Pink1"	chrX	+	6684517	6684721	6684523	6684721	6684127	6684461	2112	417,437	106,82	297,410	71,90	154	149	0.818116	1	0.792,0.838	0.802,0.815	0.006
2114	"FBgn0036714"	"CG7692"	chr3L	+	17355663	17358056	17355666	17358056	17354757	17355571	2114	100,118	13,14	45,60	11,0	151	149	0.482749	0.827724	0.884,0.893	0.801,1.0	-0.012
2115	"FBgn0039110"	"RanBP3"	chr3R	-	23750936	23752575	23750936	23752572	23752703	23752834	2115	513,530	2,17	415,736	17,17	151	149	0.0839752	0.272799	0.996,0.969	0.96,0.977	0.014
2116	"FBgn0043884"	"mask"	chr3R	+	24236341	24236513	24236344	24236513	24236026	24236270	2116	5,9	3,0	12,20	3,6	151	149	0.332591	0.675422	0.622,1.0	0.798,0.767	0.028
2118	"FBgn0043884"	"mask"	chr3R	+	24241114	24241200	24241117	24241200	24239819	24241044	2118	61,59	0,0	100,156	0,1	151	149	1	1	1.0,1.0	1.0,0.994	0.003
2119	"FBgn0037926"	"Elp1"	chr3R	+	11651623	11652776	11651635	11652776	11650970	11651574	2119	0,0	50,36	2,0	49,31	160	149	0.572077	0.911845	0.0,0.0	0.037,0.0	-0.018
2120	"FBgn0037926"	"Elp1"	chr3R	+	11654291	11654526	11654294	11654526	11652855	11654238	2120	0,5	41,26	0,0	30,52	151	149	0.0382872	0.161771	0.0,0.159	0.0,0.0	0.08
2121	"FBgn0014024"	"Rnp4F"	chrX	-	5322389	5322549	5322389	5322453	5322630	5322696	2121	32,30	3,2	24,35	2,2	244	149	0.722299	1	0.867,0.902	0.88,0.914	-0.012
2122	"FBgn0261983"	"l(2)gd1"	chr2L	+	11110104	11110249	11110158	11110249	11109355	11109507	2122	11,21	98,80	11,22	52,99	202	149	0.522833	0.868557	0.076,0.162	0.135,0.141	-0.019
2123	"FBgn0020493"	"Dad"	chr3R	+	17055035	17055174	17055051	17055174	17054006	17054362	2123	26,20	297,223	6,10	93,81	164	149	0.917872	1	0.074,0.075	0.055,0.101	-0.004
2124	"FBgn0003520"	"stau"	chr2R	-	18120023	18120403	18120023	18120400	18120466	18120664	2124	175,248	51,49	203,254	41,45	151	149	0.217741	0.525715	0.772,0.833	0.83,0.848	-0.036
2125	"FBgn0259184"	"CG42288"	chr2R	+	14091635	14091814	14091644	14091814	14091447	14091571	2125	265,332	20,22	258,217	0,0	157	149	4.599e-10	2.00106e-08	0.926,0.935	1.0,1.0	-0.069
2127	"FBgn0030735"	"CG3632"	chrX	+	16297649	16297784	16297660	16297784	16296670	16296883	2127	15,5	14,17	3,4	9,26	159	149	0.0393138	0.163863	0.501,0.216	0.238,0.126	0.176
2128	"FBgn0030735"	"CG3632"	chrX	+	16297649	16297784	16297660	16297784	16296670	16296907	2128	5,2	9,14	1,11	8,22	159	149	0.674354	0.992058	0.342,0.118	0.105,0.319	0.018
2129	"FBgn0051068"	"CG31068"	chr3R	+	27235914	27235984	27235917	27235984	27235496	27235861	2129	66,53	53,44	52,41	38,35	151	149	0.86995	1	0.551,0.543	0.575,0.536	-0.008
2130	"FBgn0026084"	"cib"	chrX	+	4110151	4110636	4110162	4110636	4109896	4110010	2130	2385,2339	0,8	1976,2137	0,5	159	149	1	1	1.0,0.996	1.0,0.998	-0.001
2131	"FBgn0029067"	"Dd"	chrX	-	21321904	21322162	21321904	21322153	21323130	21324009	2131	126,121	77,75	132,109	34,26	157	149	4.46087e-06	0.000106075	0.608,0.605	0.787,0.799	-0.186
2134	"FBgn0032243"	"Klp31E"	chr2L	+	10416690	10416882	10416693	10416882	10416504	10416636	2134	71,78	13,14	42,67	11,21	151	149	0.114902	0.337607	0.843,0.846	0.79,0.759	0.07
2135	"FBgn0085391"	"trv"	chr3R	+	28085425	28090740	28086886	28090740	28084462	28084616	2135	18,7	18,6	6,5	10,20	298	149	0.0179627	0.0974369	0.333,0.368	0.231,0.111	0.18
2136	"FBgn0000536"	"eas"	chrX	+	16280885	16281273	16280977	16281273	16278356	16278615	2136	18,10	0,0	8,15	0,3	240	149	0.13115	0.369555	1.0,1.0	1.0,0.756	0.122
2138	"FBgn0039478"	"Nep5"	chr3R	-	27058712	27059015	27058712	27058911	27059070	27059119	2138	14,17	4,18	8,6	19,11	252	149	0.0188668	0.100915	0.674,0.358	0.199,0.244	0.294
2139	"FBgn0027587"	"CG7028"	chr3L	-	209434	209713	209434	209710	209783	210738	2139	60,40	0,5	63,86	4,1	151	149	0.675278	0.992058	1.0,0.888	0.94,0.988	-0.02
2140	"FBgn0263072"	"CG43347"	chrX	-	10608637	10608839	10608637	10608785	10610326	10610683	2140	3,4	2,0	8,4	10,10	202	149	0.00910311	0.0570338	0.525,1.0	0.371,0.228	0.463
2141	"FBgn0263072"	"CG43347"	chrX	-	10618732	10618996	10618732	10618986	10619965	10620190	2141	11,7	0,0	12,0	2,2	158	149	0.00279613	0.0233391	1.0,1.0	0.85,0.0	0.575
2142	"FBgn0030191"	"CG15306"	chrX	-	10330159	10331491	10330159	10331488	10331541	10331818	2142	7,5	420,476	14,15	440,702	151	149	0.0450841	0.181926	0.016,0.01	0.03,0.021	-0.013
2143	"FBgn0035955"	"CG5194"	chr3L	-	9009031	9009529	9009031	9009511	9009581	9009838	2143	30,33	0,0	64,99	1,2	166	149	0.502953	0.84793	1.0,1.0	0.983,0.978	0.02
2144	"FBgn0030065"	"CG12075"	chrX	+	8869213	8869908	8869249	8869908	8867997	8868224	2144	28,38	3,0	19,30	0,0	184	149	0.607874	0.939151	0.883,1.0	1.0,1.0	-0.058
2145	"FBgn0261822"	"Bsg"	chr2L	+	8089184	8089736	8089393	8089736	8083419	8083521	2145	226,209	189,172	304,194	8,9	298	149	0	0	0.374,0.378	0.95,0.915	-0.556
2146	"FBgn0261822"	"Bsg"	chr2L	+	8089184	8089736	8089393	8089736	8083419	8083636	2146	25,45	28,19	92,25	9,5	298	149	5.3087e-05	0.000912294	0.309,0.542	0.836,0.714	-0.349
2147	"FBgn0261822"	"Bsg"	chr2L	+	8089184	8089736	8089393	8089736	8088303	8088453	2147	348,327	278,309	453,399	35,181	298	149	0.000174828	0.00246568	0.385,0.346	0.866,0.524	-0.33
2148	"FBgn0261822"	"Bsg"	chr2L	+	8109296	8116531	8110480	8116531	8107747	8107880	2148	37,53	295,284	4,21	323,356	298	149	5.1158e-10	2.17954e-08	0.059,0.085	0.006,0.029	0.055
2149	"FBgn0261393"	"alpha-Est5"	chr3R	-	7535945	7536222	7535945	7536219	7536283	7536390	2149	25,29	33,44	61,101	29,87	151	149	0.00597511	0.0412807	0.428,0.394	0.675,0.534	-0.194
2150	"FBgn0032979"	"Clamp"	chr2L	-	22167049	22167253	22167049	22167238	22167302	22167576	2150	6,10	46,39	21,14	29,90	163	149	0.175472	0.451941	0.107,0.19	0.398,0.124	-0.113
2151	"FBgn0264491"	"how"	chr3R	+	22071696	22072041	22071738	22072041	22071332	22071429	2151	43,54	455,487	43,46	389,337	190	149	0.348584	0.691322	0.069,0.08	0.08,0.097	-0.014
2152	"FBgn0264491"	"how"	chr3R	+	22074448	22074944	22074451	22074944	22071738	22072041	2152	19,23	27,27	24,57	25,68	151	149	0.661309	0.981406	0.41,0.457	0.486,0.453	-0.036
2153	"FBgn0264491"	"how"	chr3R	+	22077283	22079321	22077363	22079321	22074448	22074944	2153	196,215	17,0	388,278	3,5	228	149	0.00468735	0.0348569	0.883,1.0	0.988,0.973	-0.039
2154	"FBgn0037174"	"CG14457"	chr3L	+	22678792	22679144	22679051	22679144	22678295	22678717	2154	48,35	16,26	21,28	14,30	298	149	0.125985	0.357336	0.6,0.402	0.429,0.318	0.128
2155	"FBgn0037174"	"CG14457"	chr3L	+	22678792	22679144	22679054	22679144	22678295	22678717	2155	48,35	5,9	23,29	6,9	298	149	0.227756	0.541584	0.828,0.66	0.657,0.617	0.107
2156	"FBgn0037174"	"CG14457"	chr3L	+	22679051	22679144	22679054	22679144	22678295	22678717	2156	16,26	5,9	16,31	6,9	151	149	0.955809	1	0.759,0.74	0.725,0.773	0.001
2158	"FBgn0031322"	"CG5001"	chr2L	+	1192255	1192625	1192267	1192625	1191969	1192198	2158	59,60	67,62	42,75	55,117	160	149	0.137844	0.384047	0.451,0.474	0.416,0.374	0.068
2159	"FBgn0023177"	"Pp4-19C"	chrX	-	20422058	20422976	20422058	20422952	20423645	20423796	2159	4,0	255,210	1,0	124,213	172	149	1	1	0.013,0.0	0.007,0.0	0.003
2162	"FBgn0030847"	"CG12991"	chrX	+	17597385	17597926	17597397	17597926	17596809	17597320	2162	302,328	6,8	283,202	2,6	160	149	0.415265	0.762998	0.979,0.974	0.992,0.969	-0.004
2163	"FBgn0030847"	"CG12991"	chrX	+	17598246	17599314	17598267	17599314	17598010	17598184	2163	3,15	77,39	12,7	44,98	169	149	0.828327	1	0.033,0.253	0.194,0.059	0.017
2164	"FBgn0035523"	"Ctl1"	chr3L	+	4280265	4280545	4280280	4280545	4279680	4279981	2164	89,71	0,4	86,102	6,1	163	149	0.442125	0.78575	1.0,0.942	0.929,0.989	0.012
2165	"FBgn0264378"	"lncRNA:CR43830"	chr2R	+	14994787	14995195	14994804	14995195	14994558	14994690	2165	0,0	4,10	2,5	10,16	165	149	0.000383309	0.00466587	0.0,0.0	0.153,0.22	-0.186
2166	"FBgn0051221"	"CG31221"	chr3R	+	19415632	19416388	19415637	19416388	19412688	19412764	2166	239,238	0,3	157,406	0,4	153	149	1	1	1.0,0.987	1.0,0.99	-0.001
2167	"FBgn0002174"	"l(2)tid"	chr2R	+	23708629	23709026	23708634	23709026	23707080	23708487	2167	626,512	173,146	367,420	131,93	153	149	0.956432	1	0.779,0.774	0.732,0.815	0.003
2168	"FBgn0005561"	"sv"	chr4	+	1108473	1108572	1108479	1108572	1108097	1108344	2168	72,61	43,9	71,52	13,26	154	149	0.893878	1	0.618,0.868	0.841,0.659	-0.007
2171	"FBgn0262574"	"CG43114"	chr2R	+	11310973	11311165	11310979	11311165	11310830	11310916	2171	336,322	14,8	219,226	13,4	154	149	0.852206	1	0.959,0.975	0.942,0.982	0.005
2172	"FBgn0265356"	"tn"	chr2R	+	19001040	19001789	19001091	19001789	18997127	18998423	2172	9,9	249,234	25,37	386,582	199	149	0.0331236	0.145049	0.026,0.028	0.046,0.045	-0.018
2174	"FBgn0032820"	"fbp"	chr2L	-	19762487	19762831	19762487	19762814	19764069	19764136	2174	527,501	0,2	274,1093	2,0	165	149	1	1	1.0,0.996	0.992,1.0	0.002
2175	"FBgn0028411"	"Nxt1"	chr2R	-	23811320	23811737	23811320	23811724	23811794	23811881	2175	21,15	197,196	34,42	229,173	161	149	0.00127209	0.0122133	0.09,0.066	0.121,0.183	-0.074
2176	"FBgn0052816"	"CG32816"	chrX	-	333564	333881	333564	333806	334666	334801	2176	7,10	1,5	15,26	7,13	223	149	0.406989	0.75705	0.824,0.572	0.589,0.572	0.117
2177	"FBgn0052816"	"CG32816"	chrX	-	333564	333897	333564	333806	334666	334801	2177	0,1	1,5	4,0	7,13	239	149	0.074949	0.252602	0.0,0.111	0.263,0.0	-0.076
2178	"FBgn0052816"	"CG32816"	chrX	-	333564	333910	333564	333806	334666	334801	2178	1,0	1,5	0,3	7,13	252	149	0.415246	0.762998	0.372,0.0	0.0,0.12	0.126
2179	"FBgn0052816"	"CG32816"	chrX	-	333564	333897	333564	333881	334666	334801	2179	0,1	7,10	4,0	15,26	164	149	1	1	0.0,0.083	0.195,0.0	-0.056
2180	"FBgn0052816"	"CG32816"	chrX	-	333564	333910	333564	333881	334666	334801	2180	1,0	7,10	0,3	15,26	177	149	0.54073	0.889964	0.107,0.0	0.0,0.089	0.009
2181	"FBgn0052816"	"CG32816"	chrX	-	333564	333910	333564	333897	334666	334801	2181	1,0	0,1	0,3	4,0	161	149	0.950087	1	1.0,0.0	0.0,1.0	0
2183	"FBgn0031390"	"tho2"	chr2L	-	2137983	2138158	2137983	2138155	2139629	2139676	2183	112,97	0,7	93,91	7,3	151	149	0.304276	0.640829	1.0,0.932	0.929,0.968	0.017
2184	"FBgn0031390"	"tho2"	chr2L	-	2139629	2139676	2139629	2139673	2139727	2140312	2184	58,66	43,38	62,78	48,44	151	149	0.971259	1	0.571,0.632	0.56,0.636	0.003
2185	"FBgn0010355"	"Taf1"	chr3R	+	6647664	6647928	6647793	6647928	6647293	6647601	2185	1,0	49,45	0,1	51,42	277	149	1	1	0.011,0.0	0.0,0.013	-0.001
2186	"FBgn0010355"	"Taf1"	chr3R	+	6654985	6655081	6654988	6655081	6654469	6654664	2186	5,0	10,17	0,3	20,44	151	149	0.0816522	0.268098	0.33,0.0	0.0,0.063	0.134
2187	"FBgn0039406"	"RpL34a"	chr3R	-	26058979	26059054	26058979	26059051	26059234	26059267	2187	194,163	117,0	238,244	0,140	151	149	0.837125	1	0.621,1.0	1.0,0.632	-0.006
2188	"FBgn0263929"	"jvl"	chr3R	+	14788695	14788966	14788698	14788966	14788056	14788619	2188	8,13	12,17	10,74	9,51	151	149	0.0548002	0.205627	0.397,0.43	0.523,0.589	-0.143
2189	"FBgn0263929"	"jvl"	chr3R	+	14793442	14795868	14794528	14795868	14789556	14791252	2189	35,35	0,0	40,77	5,0	298	149	0.0266482	0.124704	1.0,1.0	0.8,1.0	0.1
2190	"FBgn0013718"	"nuf"	chr3L	+	14200164	14200447	14200167	14200447	14199944	14200100	2190	53,61	26,27	33,45	8,20	151	149	0.338296	0.679864	0.668,0.69	0.803,0.689	-0.067
2191	"FBgn0010417"	"Taf6"	chr3L	+	19600909	19601382	19600912	19601382	19600333	19600789	2191	167,130	3,0	111,96	1,1	151	149	1	1	0.982,1.0	0.991,0.99	0.001
2192	"FBgn0034723"	"CG13506"	chr2R	+	22386373	22386528	22386394	22386528	22383133	22383194	2192	245,193	107,101	287,185	133,84	169	149	0.816238	1	0.669,0.628	0.655,0.66	-0.009
2194	"FBgn0035283"	"CG12024"	chr3L	+	1857464	1859047	1857509	1859047	1857164	1857403	2194	90,75	9,8	95,108	9,24	193	149	0.171457	0.443383	0.885,0.879	0.891,0.776	0.048
2195	"FBgn0035283"	"CG12024"	chr3L	+	1857464	1859047	1857512	1859047	1857164	1857403	2195	90,75	28,34	95,108	29,51	196	149	0.881711	1	0.71,0.626	0.713,0.617	0.003
2196	"FBgn0035283"	"CG12024"	chr3L	+	1857509	1859047	1857512	1859047	1857164	1857403	2196	9,8	28,34	9,24	29,51	151	149	0.23031	0.54512	0.241,0.188	0.234,0.317	-0.061
2197	"FBgn0032726"	"CG10621"	chr2L	-	18953403	18953790	18953403	18953573	18954271	18954431	2197	67,55	540,406	23,40	287,268	298	149	0.451998	0.798217	0.058,0.063	0.039,0.069	0.006
2198	"FBgn0034742"	"CG4294"	chr2R	-	22601212	22601370	22601212	22601364	22601529	22601815	2198	20,18	0,0	48,51	0,4	154	149	0.405645	0.756194	1.0,1.0	1.0,0.925	0.037
2200	"FBgn0086855"	"CG17078"	chr2L	-	276738	276903	276738	276897	276958	277212	2200	109,100	0,0	93,64	1,1	154	149	1	1	1.0,1.0	0.989,0.984	0.014
2201	"FBgn0028540"	"CG9008"	chr2L	-	13774339	13775185	13774339	13775047	13775254	13775406	2201	540,520	159,123	392,411	86,161	286	149	0.557361	0.902342	0.639,0.688	0.704,0.571	0.026
2202	"FBgn0028540"	"CG9008"	chr2L	-	13774339	13775406	13774339	13775047	13775470	13775808	2202	275,315	1,0	230,457	0,0	298	149	1	1	0.993,1.0	1.0,1.0	-0.004
2203	"FBgn0038909"	"CG6569"	chr3R	-	21866995	21867354	21866995	21867326	21867404	21867744	2203	45,33	54,50	58,41	27,39	176	149	0.0191065	0.101541	0.414,0.358	0.645,0.471	-0.172
2205	"FBgn0037094"	"CG7611"	chr3L	+	21524692	21525716	21524721	21525716	21523185	21523298	2205	8,0	78,87	2,1	86,92	177	149	0.0647357	0.233895	0.079,0.0	0.019,0.009	0.026
2206	"FBgn0029152"	"Mkrn1"	chr3L	-	21532338	21533186	21532338	21533178	21533566	21533713	2206	325,366	0,0	347,318	11,9	156	149	0.000496143	0.00593341	1.0,1.0	0.968,0.971	0.03
2207	"FBgn0023522"	"CG11596"	chrX	+	1929000	1929170	1929051	1929170	1928333	1928580	2207	18,37	29,29	8,35	18,31	199	149	0.704364	1	0.317,0.489	0.25,0.458	0.049
2208	"FBgn0039958"	"CG12567"	chr2L	-	23162211	23162872	23162211	23162862	23162924	23163058	2208	177,184	49,25	142,214	41,40	158	149	0.570553	0.91071	0.773,0.874	0.766,0.835	0.023
2210	"FBgn0027513"	"ana2"	chr2R	-	8898728	8899315	8898728	8899312	8899366	8900211	2210	10,4	14,15	6,14	28,23	151	149	0.73956	1	0.413,0.208	0.175,0.375	0.035
2211	"FBgn0037262"	"MED31"	chr3R	+	4642283	4642428	4642288	4642428	4641962	4642008	2211	357,260	36,15	303,101	27,6	153	149	0.92027	1	0.906,0.944	0.916,0.943	-0.004
2212	"FBgn0034021"	"CG8180"	chr2R	-	15472464	15472984	15472464	15472933	15473176	15473745	2212	2,2	94,109	3,11	98,197	199	149	0.0483106	0.187824	0.016,0.014	0.022,0.04	-0.016
2213	"FBgn0042693"	"wrd"	chr3R	+	18169483	18170098	18169656	18170098	18167756	18167867	2213	96,87	61,57	53,120	75,43	298	149	0.805598	1	0.44,0.433	0.261,0.583	0.015
2214	"FBgn0042693"	"wrd"	chr3R	+	18169483	18170098	18169656	18170098	18168136	18168206	2214	1,9	7,0	8,10	12,9	298	149	0.458131	0.802809	0.067,1.0	0.25,0.357	0.23
2219	"FBgn0028412"	"Mst33A"	chr2L	-	11585432	11586628	11585432	11586614	11586687	11586833	2219	3856,3959	432,409	2819,2330	350,268	162	149	0.36272	0.709049	0.891,0.899	0.881,0.889	0.01
2220	"FBgn0038326"	"CG5044"	chr3R	+	15357389	15358274	15357392	15358274	15357228	15357320	2220	995,923	615,563	520,358	315,233	151	149	0.874607	1	0.615,0.618	0.62,0.603	0.005
2221	"FBgn0085383"	"CG34354"	chr3R	+	28147499	28148251	28147677	28148251	28146879	28146968	2221	3,5	30,30	8,10	9,10	298	149	3.91384e-05	0.000721064	0.048,0.077	0.308,0.333	-0.258
2222	"FBgn0033777"	"CG17574"	chr2R	-	12849960	12850041	12849960	12850038	12850098	12850228	2222	20,20	149,136	0,0	143,342	151	149	1.66533e-15	1.30985e-13	0.117,0.127	0.0,0.0	0.122
2223	"FBgn0265064"	"lncRNA:CR44175"	chr3R	-	19326815	19327223	19326815	19327219	19327277	19327378	2223	2,29	29,18	18,6	14,8	152	149	0.184176	0.465392	0.063,0.612	0.558,0.424	-0.153
2224	"FBgn0028717"	"Lnk"	chr3R	+	25890702	25892034	25890717	25892034	25889654	25890278	2224	20,19	33,38	24,25	29,59	163	149	0.883991	1	0.357,0.314	0.431,0.279	-0.019
2225	"FBgn0261506"	"CG42654"	chr3L	-	19953931	19954094	19953931	19954023	19954145	19954231	2225	8,7	8,4	6,26	15,25	219	149	0.324881	0.66705	0.405,0.544	0.214,0.414	0.161
2226	"FBgn0039187"	"CG6454"	chr3R	+	24350726	24352351	24352052	24352351	24349889	24350235	2226	5,2	41,47	4,9	59,46	298	149	0.281388	0.611517	0.057,0.021	0.033,0.089	-0.022
2229	"FBgn0044419"	"Pmi"	chr3L	+	5782624	5782849	5782670	5782849	5781996	5782308	2229	0,0	5,1	4,0	0,5	194	149	0.0193409	0.101938	0.0,0.0	1.0,0.0	-0.5
2230	"FBgn0033062"	"Ars2"	chr2R	-	6080827	6081415	6080827	6081034	6081735	6081840	2230	104,133	81,48	69,148	40,42	298	149	0.376659	0.723268	0.391,0.581	0.463,0.638	-0.065
2231	"FBgn0033062"	"Ars2"	chr2R	-	6084846	6085031	6084846	6085019	6085085	6085230	2231	66,67	15,12	60,132	3,12	160	149	0.00475201	0.0352096	0.804,0.839	0.949,0.911	-0.108
2232	"FBgn0036257"	"RhoGAP68F"	chr3L	+	12141440	12141476	12141443	12141476	12141251	12141377	2232	154,135	18,4	189,306	7,26	151	149	0.750846	1	0.894,0.971	0.964,0.921	-0.01
2233	"FBgn0035298"	"SCOT"	chr3L	+	1964836	1965273	1965074	1965273	1964458	1964609	2233	3,14	116,114	15,8	140,216	298	149	0.932188	1	0.013,0.058	0.051,0.018	0.001
2234	"FBgn0053143"	"CG33143"	chr2R	+	22627799	22627948	22627805	22627948	22622158	22622300	2234	3,2	3,0	2,5	1,4	154	149	0.408088	0.75705	0.492,1.0	0.659,0.547	0.143
2235	"FBgn0053143"	"CG33143"	chr2R	+	22631513	22631828	22631630	22631828	22628362	22628557	2235	0,0	1,0	2,3	0,2	265	149	1	1	0.0,NA	1.0,0.458	-0.729
2236	"FBgn0262730"	"dtn"	chrX	+	6229845	6229984	6229848	6229984	6229370	6229790	2236	1,0	42,19	3,1	27,18	151	149	0.0583944	0.215553	0.023,0.0	0.099,0.052	-0.064
2237	"FBgn0000259"	"CkIIbeta"	chrX	+	11795600	11795887	11795731	11795887	11794818	11795008	2237	0,0	0,2	0,2	0,0	279	149	1	1	NA,0.0	NA,1.0	-1
2238	"FBgn0000259"	"CkIIbeta"	chrX	+	11795600	11795887	11795731	11795887	11795104	11795186	2238	567,552	16,23	359,210	15,3	279	149	0.627841	0.953182	0.95,0.928	0.927,0.974	-0.011
2239	"FBgn0261617"	"nej"	chrX	-	9674813	9674924	9674813	9674894	9676511	9676669	2239	39,45	6,1	50,87	7,9	178	149	0.347231	0.690076	0.845,0.974	0.857,0.89	0.036
2240	"FBgn0261617"	"nej"	chrX	-	9677114	9681209	9677114	9681191	9681273	9681642	2240	5,2	16,21	0,4	17,23	166	149	0.231437	0.547155	0.219,0.079	0.0,0.135	0.081
2241	"FBgn0041087"	"wun2"	chr2R	+	9416401	9416796	9416644	9416796	9414341	9415361	2241	2,0	14,6	0,0	21,43	298	149	0.289688	0.622675	0.067,0.0	0.0,0.0	0.034
2242	"FBgn0025633"	"CG13366"	chrX	-	612091	612211	612091	612208	612281	612433	2242	81,81	1,6	88,99	5,7	151	149	0.355157	0.699689	0.988,0.93	0.946,0.933	0.02
2244	"FBgn0013433"	"beat-Ia"	chr2L	+	16080445	16081684	16080475	16081684	16080000	16080196	2244	4,0	17,32	3,3	29,30	178	149	0.696724	1	0.165,0.0	0.08,0.077	0.004
2245	"FBgn0029756"	"CG3309"	chrX	-	5326674	5328109	5326674	5328106	5328168	5329347	2245	16,20	0,0	32,24	0,1	151	149	1	1	1.0,1.0	1.0,0.959	0.02
2246	"FBgn0027528"	"goe"	chrX	-	16744844	16745195	16744844	16745180	16745514	16745953	2246	10,5	53,47	2,12	44,57	163	149	0.866082	1	0.147,0.089	0.04,0.161	0.017
2247	"FBgn0039560"	"BOD1"	chr3R	+	27942434	27942778	27942584	27942778	27939706	27942133	2247	18,37	2,6	39,42	2,8	298	149	0.757519	1	0.818,0.755	0.907,0.724	-0.029
2248	"FBgn0039560"	"BOD1"	chr3R	+	27942434	27942778	27942587	27942778	27939706	27942133	2248	18,37	78,75	39,42	53,82	298	149	0.0291324	0.132686	0.103,0.198	0.269,0.204	-0.086
2249	"FBgn0039560"	"BOD1"	chr3R	+	27942584	27942778	27942587	27942778	27939706	27942133	2249	2,6	78,75	2,8	53,82	151	149	0.483387	0.827912	0.025,0.073	0.036,0.088	-0.013
2250	"FBgn0000286"	"Cf2"	chr2L	-	4881214	4882492	4881214	4882365	4882864	4883107	2250	116,126	75,42	76,46	37,39	275	149	0.319636	0.660926	0.456,0.619	0.527,0.39	0.079
2251	"FBgn0000286"	"Cf2"	chr2L	-	4881214	4882801	4881214	4882365	4882864	4883107	2251	4,0	75,42	0,4	37,39	298	149	0.672244	0.990446	0.026,0.0	0.0,0.049	-0.012
2252	"FBgn0000286"	"Cf2"	chr2L	-	4881214	4882801	4881214	4882492	4882864	4883107	2252	4,0	116,126	0,4	76,46	298	149	0.607314	0.939151	0.017,0.0	0.0,0.042	-0.013
2253	"FBgn0003502"	"Btk29A"	chr2L	-	8271935	8272179	8271935	8272176	8277370	8277702	2253	60,65	18,23	63,57	16,22	151	149	0.88963	1	0.767,0.736	0.795,0.719	-0.005
2254	"FBgn0038244"	"CG7987"	chr3R	-	14574547	14575059	14574547	14574885	14575770	14575887	2254	69,70	118,74	101,65	82,68	298	149	0.0454752	0.182365	0.226,0.321	0.381,0.323	-0.078
2255	"FBgn0014163"	"fax"	chr3L	-	16405501	16405845	16405501	16405836	16407020	16407359	2255	118,128	263,286	90,265	284,459	157	149	0.916787	1	0.299,0.298	0.231,0.354	0.006
2256	"FBgn0014141"	"cher"	chr3R	-	17098037	17098358	17098037	17098258	17098561	17098807	2256	52,35	32,47	23,23	17,22	248	149	0.822262	1	0.494,0.309	0.448,0.386	-0.016
2257	"FBgn0041775"	"tral"	chr3L	+	12517415	12517957	12517427	12517957	12516558	12517059	2257	14,16	30,17	21,31	28,132	160	149	0.250433	0.572356	0.303,0.467	0.411,0.179	0.09
2258	"FBgn0041775"	"tral"	chr3L	+	12518729	12519070	12518732	12519070	12518437	12518667	2258	165,124	995,992	166,118	801,825	151	149	0.178986	0.457532	0.141,0.11	0.17,0.124	-0.022
2259	"FBgn0031091"	"Phf7"	chrX	-	20162534	20162841	20162534	20162836	20165656	20165830	2259	15,31	13,7	24,14	8,12	153	149	0.746278	1	0.529,0.812	0.745,0.532	0.032
2260	"FBgn0038881"	"CG16791"	chr3R	-	21324103	21324226	21324103	21324217	21334526	21334768	2260	75,60	14,9	64,61	8,11	157	149	0.718545	1	0.836,0.864	0.884,0.84	-0.012
2261	"FBgn0038881"	"CG16791"	chr3R	-	21324103	21324226	21324103	21324217	21334703	21334768	2261	4,5	13,16	4,12	13,16	157	149	0.266916	0.591294	0.226,0.229	0.226,0.416	-0.093
2262	"FBgn0038881"	"CG16791"	chr3R	-	21324103	21324226	21324103	21324217	21337676	21337824	2262	4,6	0,0	4,10	0,2	157	149	0.702845	1	1.0,1.0	1.0,0.826	0.087
2263	"FBgn0085423"	"GramD1B"	chr2L	-	3365426	3365676	3365426	3365673	3367244	3367719	2263	14,7	7,13	11,19	8,28	151	149	0.753919	1	0.664,0.347	0.576,0.401	0.017
2264	"FBgn0035944"	"CG5021"	chr3L	+	8967565	8968114	8967580	8968114	8967281	8967516	2264	76,66	59,69	73,122	56,151	163	149	0.617017	0.943755	0.541,0.466	0.544,0.425	0.019
2265	"FBgn0051870"	"CG31870"	chr2L	+	10790415	10790758	10790426	10790758	10790221	10790367	2265	1993,1940	5690,5372	1651,1954	4514,4846	159	149	0.460397	0.80471	0.247,0.253	0.255,0.274	-0.015
2267	"FBgn0004638"	"drk"	chr2R	-	13501812	13502091	13501812	13501924	13502690	13502841	2267	138,162	4,14	132,254	2,0	298	149	4.81828e-06	0.00011197	0.945,0.853	0.971,1.0	-0.087
2268	"FBgn0283473"	"S6KL"	chrX	+	18790505	18790615	18790511	18790615	18788463	18789089	2268	58,77	17,12	71,127	18,28	154	149	0.744402	1	0.767,0.861	0.792,0.814	0.011
2269	"FBgn0032170"	"CG4658"	chr2L	+	9957402	9957900	9957428	9957900	9957294	9957329	2269	0,3	9,19	4,12	19,28	174	149	0.0137499	0.0792628	0.0,0.119	0.153,0.268	-0.151
2270	"FBgn0250844"	"CG4218"	chr2L	-	14547528	14547812	14547528	14547795	14547866	14548254	2270	119,152	782,756	105,98	370,330	165	149	0.000553285	0.00650269	0.121,0.154	0.204,0.211	-0.07
2271	"FBgn0053519"	"Unc-89"	chr2R	-	24008700	24010783	24008700	24008798	24010922	24011015	2271	91,81	8,8	166,237	2,6	298	149	0.000351163	0.00443289	0.85,0.835	0.976,0.952	-0.121
2272	"FBgn0053519"	"Unc-89"	chr2R	-	24012913	24013038	24012913	24013035	24013852	24014254	2272	14,12	36,40	14,21	50,76	151	149	0.540941	0.889964	0.277,0.228	0.216,0.214	0.038
2273	"FBgn0263980"	"CG43729"	chr2R	+	15465330	15465506	15465357	15465506	15458898	15459267	2273	1,1	0,0	0,0	0,6	175	149	1	1	1.0,1.0	NA,0.0	1
2274	"FBgn0263980"	"CG43729"	chr2R	+	15465330	15465491	15465357	15465491	15464470	15464686	2274	2,3	27,29	6,3	67,75	175	149	0.805897	1	0.059,0.081	0.071,0.033	0.018
2275	"FBgn0262593"	"Shab"	chr3L	+	2924074	2925476	2924077	2925476	2923555	2923923	2275	135,191	3,7	169,222	7,11	151	149	0.253733	0.576538	0.978,0.964	0.96,0.952	0.015
2276	"FBgn0262593"	"Shab"	chr3L	+	2947801	2948013	2947876	2948013	2924074	2925476	2276	2,0	0,2	0,1	0,0	223	149	1	1	1.0,0.0	NA,1.0	-0.5
2277	"FBgn0262593"	"Shab"	chr3L	+	2947801	2948013	2947876	2948013	2940780	2941624	2277	87,67	197,197	66,54	206,179	223	149	0.189215	0.473038	0.228,0.185	0.176,0.168	0.035
2278	"FBgn0005649"	"Rox8"	chr3R	-	24043055	24044145	24043055	24044127	24044196	24044290	2278	7,12	46,45	20,46	80,226	166	149	0.735072	1	0.12,0.193	0.183,0.154	-0.012
2279	"FBgn0036785"	"CG13700"	chr3L	-	18299732	18299768	18299732	18299765	18299822	18299915	2279	6,6	268,241	10,26	273,472	151	149	0.0208939	0.107357	0.022,0.024	0.035,0.052	-0.02
2280	"FBgn0036785"	"CG13700"	chr3L	-	18299732	18299768	18299732	18299765	18299831	18299915	2280	62,56	77,100	68,121	87,148	151	149	0.346198	0.689361	0.443,0.356	0.435,0.447	-0.042
2281	"FBgn0001123"	"Galphas"	chr2R	+	23946437	23946520	23946446	23946520	23946136	23946261	2281	385,293	1119,1178	307,135	940,482	157	149	0.752585	1	0.246,0.191	0.237,0.21	-0.005
2282	"FBgn0038143"	"CG9813"	chr3R	-	13377889	13378318	13377889	13378285	13378401	13378784	2282	205,236	477,494	182,135	278,307	181	149	0.248966	0.571735	0.261,0.282	0.35,0.266	-0.037
2283	"FBgn0037248"	"srl"	chr3R	-	4425830	4426652	4425830	4426625	4426722	4426828	2283	12,15	3,2	11,22	0,0	175	149	0.00212606	0.0189035	0.773,0.865	1.0,1.0	-0.181
2285	"FBgn0266572"	"ebo"	chrX	-	473763	474218	473763	474200	474309	474506	2285	0,8	34,40	2,3	33,59	166	149	0.31851	0.659605	0.0,0.152	0.052,0.044	0.028
2286	"FBgn0263397"	"Ih"	chr2R	+	14292228	14292381	14292243	14292381	14292045	14292182	2286	85,85	91,84	60,86	65,93	163	149	0.786756	1	0.461,0.481	0.458,0.458	0.013
2287	"FBgn0053218"	"lncRNA:CR33218"	chrX	+	2330412	2330826	2330505	2330826	2330158	2330355	2287	1324,1427	31,23	1050,924	5,16	241	149	0.0160773	0.0898309	0.964,0.975	0.992,0.973	-0.013
2288	"FBgn0028968"	"gammaCOP"	chr3R	+	31572497	31573156	31572500	31573156	31572142	31572278	2288	135,171	235,169	102,129	189,175	151	149	0.370974	0.716376	0.362,0.5	0.347,0.421	0.047
2289	"FBgn0260934"	"par-1"	chr2R	+	19477615	19477704	19477633	19477704	19473804	19473967	2289	187,182	327,369	148,195	197,296	166	149	0.0460953	0.183752	0.339,0.307	0.403,0.372	-0.065
2290	"FBgn0260934"	"par-1"	chr2R	+	19477615	19477704	19477660	19477704	19473804	19473967	2290	304,268	134,122	214,269	78,160	193	149	0.7555	1	0.637,0.629	0.679,0.565	0.011
2291	"FBgn0260934"	"par-1"	chr2R	+	19477633	19477704	19477660	19477704	19473804	19473967	2291	444,455	134,122	263,370	78,160	175	149	0.101296	0.311038	0.738,0.761	0.742,0.663	0.047
2292	"FBgn0260934"	"par-1"	chr2R	+	19478741	19478865	19478751	19478865	19473804	19473967	2292	98,88	148,153	83,70	132,155	158	149	0.397632	0.748456	0.384,0.352	0.372,0.299	0.032
2293	"FBgn0260934"	"par-1"	chr2R	+	19478741	19478865	19478751	19478865	19474527	19474641	2293	86,75	23,11	82,59	30,37	158	149	0.00336494	0.0269855	0.779,0.865	0.72,0.601	0.162
2295	"FBgn0051715"	"CG31715"	chr2L	+	10342149	10342233	10342155	10342233	10341821	10341932	2295	1033,819	8,1	637,771	2,6	154	149	1	1	0.992,0.999	0.997,0.992	0.001
2296	"FBgn0261954"	"east"	chrX	+	2019039	2019506	2019057	2019506	2018704	2018938	2296	0,1	43,35	6,1	77,69	166	149	0.0492532	0.190402	0.0,0.025	0.065,0.013	-0.026
2297	"FBgn0003204"	"ras"	chrX	+	10745677	10745983	10745771	10745983	10745433	10745489	2297	58,72	1,0	61,127	0,7	242	149	0.0247366	0.119307	0.973,1.0	1.0,0.918	0.027
2299	"FBgn0024811"	"Crk"	chr4	+	210557	210680	210581	210680	210223	210486	2299	2476,2248	41,30	1603,1215	15,13	172	149	0.0687782	0.238488	0.981,0.985	0.989,0.988	-0.005
2300	"FBgn0010288"	"Uch"	chr2L	-	2213414	2213557	2213414	2213548	2213615	2213756	2300	2146,2174	0,3	2085,2982	0,5	157	149	1	1	1.0,0.999	1.0,0.998	0.001
2302	"FBgn0259145"	"CG42260"	chr2R	-	22744510	22744736	22744510	22744718	22745044	22745212	2302	0,0	1,8	0,1	0,4	166	149	1	1	0.0,0.0	NA,0.183	-0.183
2303	"FBgn0039872"	"salt"	chr3R	-	31751824	31752334	31751824	31752331	31752397	31752930	2303	223,185	14,24	832,602	58,46	151	149	0.338612	0.679864	0.94,0.884	0.934,0.928	-0.019
2304	"FBgn0026313"	"X11L"	chrX	+	17601981	17602095	17601984	17602095	17601379	17601919	2304	63,48	48,61	42,63	35,50	151	149	0.438706	0.785608	0.564,0.437	0.542,0.554	-0.048
2305	"FBgn0026313"	"X11L"	chrX	+	17603695	17603835	17603713	17603835	17603155	17603471	2305	77,65	4,6	73,101	12,19	166	149	0.00711324	0.0478294	0.945,0.907	0.845,0.827	0.09
2306	"FBgn0030174"	"CG15312"	chrX	-	10055628	10057729	10055628	10057665	10060447	10060577	2306	0,3	0,0	4,9	1,3	212	149	1	1	NA,1.0	0.738,0.678	0.292
2308	"FBgn0040005"	"CG17883"	chr2R	+	4673276	4673639	4673279	4673639	4673113	4673223	2308	689,764	9,16	583,633	6,16	151	149	0.916772	1	0.987,0.979	0.99,0.975	0.001
2310	"FBgn0010583"	"dock"	chr2L	+	829304	829971	829456	829971	825968	826507	2310	75,58	45,57	39,52	53,18	298	149	0.848407	1	0.455,0.337	0.269,0.591	-0.034
2312	"FBgn0033474"	"CG1407"	chr2R	-	10031283	10031446	10031283	10031419	10031579	10031826	2312	1,6	14,10	8,13	22,40	175	149	0.54737	0.891487	0.057,0.338	0.236,0.217	-0.029
2313	"FBgn0033474"	"CG1407"	chr2R	-	10031283	10031446	10031283	10031419	10031588	10031826	2313	13,11	21,56	10,10	30,82	175	149	0.168872	0.438864	0.345,0.143	0.221,0.094	0.086
2314	"FBgn0032054"	"Uba4"	chr2L	+	8517659	8519176	8517662	8519176	8517410	8517580	2314	15,2	40,42	6,9	44,74	151	149	0.435364	0.783043	0.27,0.045	0.119,0.107	0.045
2315	"FBgn0037746"	"CG8478"	chr3R	+	9764025	9764626	9764037	9764626	9763753	9763935	2315	2,1	0,0	0,2	8,11	160	149	9.70972e-09	3.61025e-07	1.0,1.0	0.0,0.145	0.927
2316	"FBgn0037746"	"CG8478"	chr3R	+	9764025	9764626	9764040	9764626	9763753	9763935	2316	2,1	56,78	0,2	30,98	163	149	0.502885	0.84793	0.032,0.012	0.0,0.018	0.013
2317	"FBgn0037746"	"CG8478"	chr3R	+	9764037	9764626	9764040	9764626	9763753	9763935	2317	0,0	56,78	8,11	30,98	151	149	2.59323e-07	7.26459e-06	0.0,0.0	0.208,0.1	-0.154
2318	"FBgn0024184"	"unc-4"	chrX	+	17776411	17776555	17776415	17776555	17776096	17776275	2318	3,6	2,4	0,13	2,5	152	149	0.46713	0.810246	0.595,0.595	0.0,0.718	0.236
2319	"FBgn0264894"	"CG44085"	chr2L	+	13274642	13274850	13274651	13274850	13274309	13274376	2319	584,724	95,103	376,324	90,47	157	149	0.142828	0.393642	0.854,0.87	0.799,0.867	0.029
2320	"FBgn0264894"	"CG44085"	chr2L	+	13274642	13274850	13274690	13274850	13274309	13274376	2320	584,724	925,1023	376,324	653,532	196	149	0.289871	0.622675	0.324,0.35	0.304,0.316	0.027
2321	"FBgn0264894"	"CG44085"	chr2L	+	13274651	13274850	13274690	13274850	13274309	13274376	2321	95,103	925,1023	90,47	653,532	187	149	0.478491	0.824046	0.076,0.074	0.099,0.066	-0.008
2322	"FBgn0034418"	"CG15118"	chr2R	-	19133726	19134726	19133726	19134431	19134882	19135625	2322	121,74	91,88	54,37	87,167	298	149	1.80023e-05	0.000360929	0.399,0.296	0.237,0.1	0.179
2323	"FBgn0262734"	"eIF4H1"	chrX	+	16449873	16450179	16449876	16450179	16448664	16448729	2323	319,287	0,0	299,502	0,9	151	149	0.861825	1	1.0,1.0	1.0,0.982	0.009
2326	"FBgn0052423"	"shep"	chr3L	-	5162455	5162631	5162455	5162610	5162966	5163149	2326	86,115	384,367	89,74	242,222	169	149	0.084441	0.272799	0.165,0.216	0.245,0.227	-0.045
2327	"FBgn0052423"	"shep"	chr3L	-	5162966	5163149	5162966	5163131	5163344	5163703	2327	58,84	3,6	69,193	2,2	166	149	0.0120354	0.0715478	0.946,0.926	0.969,0.989	-0.043
2328	"FBgn0052423"	"shep"	chr3L	-	5163833	5163975	5163833	5163969	5166934	5167059	2328	139,113	12,16	108,130	14,14	154	149	0.857139	1	0.918,0.872	0.882,0.9	0.004
2329	"FBgn0262962"	"CG43273"	chr3R	+	24830438	24830973	24830448	24830973	24830300	24830384	2329	48,45	13,15	28,83	8,25	158	149	0.985638	1	0.777,0.739	0.767,0.758	-0.004
2330	"FBgn0028561"	"sut3"	chr2R	+	8089704	8090448	8089712	8090448	8089481	8089651	2330	54,37	13,20	58,106	33,41	156	149	0.442633	0.78575	0.799,0.639	0.627,0.712	0.05
2331	"FBgn0036537"	"CG18081"	chr3L	-	15834733	15834883	15834733	15834879	15835193	15835388	2331	1146,1041	85,87	860,710	65,51	152	149	0.67111	0.989554	0.93,0.921	0.928,0.932	-0.005
2332	"FBgn0039381"	"SppL"	chr3R	+	25885879	25886020	25885894	25886020	25885381	25885829	2332	23,15	79,43	7,20	48,99	163	149	0.0659105	0.235465	0.21,0.242	0.118,0.156	0.089
2334	"FBgn0259994"	"OtopLa"	chrX	-	5647731	5648172	5647731	5647976	5648419	5648487	2334	62,22	7,10	17,5	0,2	298	149	0.0637107	0.231008	0.816,0.524	1.0,0.556	-0.108
2335	"FBgn0259994"	"OtopLa"	chrX	-	5647731	5648177	5647731	5647976	5648419	5648487	2335	94,57	7,10	42,56	0,2	298	149	0.000582365	0.00676669	0.87,0.74	1.0,0.933	-0.162
2336	"FBgn0259994"	"OtopLa"	chrX	-	5647731	5648177	5647731	5648172	5648419	5648487	2336	94,57	62,22	42,56	17,5	153	149	0.0134449	0.0781102	0.596,0.716	0.706,0.916	-0.155
2337	"FBgn0039081"	"Irk2"	chr3R	-	23514208	23514326	23514208	23514323	23514376	23515159	2337	33,46	811,891	32,15	573,535	151	149	0.618387	0.945143	0.039,0.048	0.052,0.027	0.004
2338	"FBgn0029753"	"CG4198"	chrX	+	5314211	5315190	5314214	5315190	5313257	5314145	2338	222,229	265,273	163,213	245,329	151	149	0.0704825	0.24184	0.453,0.453	0.396,0.39	0.06
2339	"FBgn0035107"	"mri"	chr3L	+	201170	201368	201173	201368	200173	201060	2339	381,352	3,9	268,247	7,9	151	149	0.108162	0.323888	0.992,0.975	0.974,0.964	0.015
2340	"FBgn0024150"	"Ac78C"	chr3L	-	21147133	21147431	21147133	21147428	21147494	21147933	2340	16,17	3,3	18,11	4,5	151	149	0.365174	0.711221	0.84,0.848	0.816,0.685	0.094
2341	"FBgn0035755"	"CG14830"	chr3L	-	7262948	7263095	7262948	7263092	7263742	7263920	2341	497,489	157,157	227,140	71,31	151	149	0.335649	0.677594	0.757,0.755	0.759,0.817	-0.032
2342	"FBgn0025390"	"Mur2B"	chrX	-	1552610	1554563	1552610	1552736	1554667	1557593	2342	107,89	37,7	51,29	8,21	298	149	0.268804	0.592799	0.591,0.864	0.761,0.408	0.143
2343	"FBgn0020309"	"crol"	chr2L	-	11798664	11799405	11798664	11799402	11800154	11800322	2343	23,32	75,85	38,51	68,107	151	149	0.0730705	0.248546	0.232,0.271	0.355,0.32	-0.086
2344	"FBgn0051820"	"CG31820"	chr2L	-	16005788	16006115	16005788	16006094	16006166	16006279	2344	25429,24303	460,440	19678,13587	441,502	169	149	3.00453e-05	0.00057423	0.98,0.98	0.975,0.96	0.012
2345	"FBgn0037109"	"MED1"	chr3L	-	21628324	21629913	21628324	21629908	21630932	21632839	2345	0,10	4,3	8,18	7,16	153	149	0.465704	0.809146	0.0,0.764	0.527,0.523	-0.143
2346	"FBgn0030707"	"CG8916"	chrX	+	15922468	15923107	15922628	15923107	15921954	15922139	2346	9,9	2,0	5,9	4,0	298	149	0.142248	0.392575	0.692,1.0	0.385,1.0	0.153
2347	"FBgn0261854"	"aPKC"	chr2R	-	14951634	14952589	14951634	14952568	14953086	14953655	2347	4,0	2,3	1,10	0,21	169	149	0.499303	0.844561	0.638,0.0	1.0,0.296	-0.329
2349	"FBgn0051619"	"nolo"	chr2L	+	21725067	21725445	21725085	21725445	21720358	21720481	2349	13,17	5,10	32,53	2,11	166	149	0.00999566	0.0617557	0.7,0.604	0.935,0.812	-0.222
2350	"FBgn0004169"	"up"	chrX	-	13599415	13599460	13599415	13599457	13600069	13600117	2350	1312,1245	3549,3842	1754,4721	3835,7527	151	149	6.86852e-05	0.00114196	0.267,0.242	0.311,0.382	-0.092
2351	"FBgn0051363"	"Jupiter"	chr3R	-	11604141	11604283	11604141	11604239	11604585	11604754	2351	85,92	29,26	57,78	21,14	192	149	0.520634	0.867059	0.695,0.733	0.678,0.812	-0.031
2352	"FBgn0040232"	"cmet"	chr2L	-	11261025	11261454	11261025	11261448	11261510	11262004	2352	80,73	7,0	58,125	1,4	154	149	0.48836	0.832942	0.917,1.0	0.982,0.968	-0.016
2353	"FBgn0040232"	"cmet"	chr2L	-	11262243	11262429	11262243	11262420	11262485	11262560	2353	157,161	6,0	160,206	1,2	157	149	0.801964	1	0.961,1.0	0.993,0.99	-0.011
2355	"FBgn0266570"	"NO66"	chrX	+	4319565	4321745	4319569	4321745	4319437	4319503	2355	56,57	4,0	39,47	0,0	152	149	0.59518	0.928408	0.932,1.0	1.0,1.0	-0.034
2356	"FBgn0029723"	"Proc-R"	chrX	+	4708823	4709010	4708917	4709010	4707915	4707973	2356	51,35	0,0	45,70	4,5	242	149	0.000375833	0.00463	1.0,1.0	0.874,0.896	0.115
2358	"FBgn0004607"	"zfh2"	chr4	+	531155	531379	531158	531379	529692	531093	2358	30,54	10,6	27,22	12,3	151	149	0.429335	0.776845	0.747,0.899	0.689,0.879	0.039
2359	"FBgn0004607"	"zfh2"	chr4	+	532782	532926	532785	532926	531435	531783	2359	16,29	2,0	18,20	2,1	151	149	0.326778	0.669599	0.888,1.0	0.899,0.952	0.018
2361	"FBgn0039863"	"CG1815"	chr3R	+	31670763	31671795	31670775	31671795	31669816	31669940	2361	82,69	5,11	52,37	5,7	160	149	0.680377	0.995258	0.939,0.854	0.906,0.831	0.028
2362	"FBgn0033669"	"PI31"	chr2R	-	11968283	11968512	11968283	11968479	11968739	11968850	2362	0,3	182,150	0,27	169,278	181	149	9.30143e-05	0.00147453	0.0,0.016	0.0,0.074	-0.029
2363	"FBgn0266916"	"Cenp-C"	chr3R	+	8566295	8567730	8566331	8567730	8564897	8566232	2363	28,14	4,4	23,12	2,0	184	149	0.0164959	0.0916685	0.85,0.739	0.903,1.0	-0.157
2364	"FBgn0030354"	"Upf1"	chrX	-	11904743	11904976	11904743	11904947	11905034	11905371	2364	21,55	21,8	34,53	0,8	177	149	0.00926451	0.057762	0.457,0.853	1.0,0.848	-0.269
2365	"FBgn0266000"	"CG44774"	chrX	-	4926663	4928132	4926663	4928129	4928216	4929308	2365	278,290	26,22	260,550	27,50	151	149	0.535739	0.88568	0.913,0.929	0.905,0.916	0.01
2366	"FBgn0015239"	"Hr78"	chr3L	-	21496819	21496907	21496819	21496877	21497290	21497494	2366	196,200	9,27	137,250	22,25	178	149	0.226192	0.540001	0.948,0.861	0.839,0.893	0.038
2367	"FBgn0015239"	"Hr78"	chr3L	-	21496819	21496922	21496819	21496877	21497290	21497494	2367	81,77	9,27	52,175	22,25	193	149	0.812317	1	0.874,0.688	0.646,0.844	0.036
2368	"FBgn0015239"	"Hr78"	chr3L	-	21496819	21496922	21496819	21496907	21497290	21497494	2368	52,36	167,159	31,69	116,144	163	149	0.136894	0.382444	0.222,0.171	0.196,0.305	-0.054
2369	"FBgn0030349"	"CG10353"	chrX	-	11884797	11885281	11884797	11885104	11886955	11887162	2369	0,2	0,7	0,29	25,38	298	149	1	1	NA,0.125	0.0,0.276	-0.013
2371	"FBgn0259740"	"CG42394"	chr3R	+	10851540	10851788	10851548	10851788	10851284	10851488	2371	196,168	1033,849	116,99	523,422	156	149	0.250493	0.572356	0.153,0.159	0.175,0.183	-0.023
2372	"FBgn0267861"	"Maf1"	chr2R	-	1521331	1521559	1521331	1521506	1527004	1527095	2372	172,140	0,0	223,291	0,2	201	149	1	1	1.0,1.0	1.0,0.991	0.004
2373	"FBgn0032172"	"CG5850"	chr2L	-	9960449	9961617	9960449	9961614	9961728	9962059	2373	40,51	57,49	45,92	62,100	151	149	0.931002	1	0.409,0.507	0.417,0.476	0.011
2375	"FBgn0031066"	"COX6B"	chrX	-	19740536	19741202	19740536	19741168	19744261	19744335	2375	362,316	4718,4261	420,324	5896,7732	182	149	0.00574558	0.0405117	0.059,0.057	0.055,0.033	0.014
2376	"FBgn0034068"	"casp"	chr2R	-	16027134	16027278	16027134	16027263	16027336	16027571	2376	528,488	110,121	598,365	87,60	163	149	0.00911982	0.0570338	0.814,0.787	0.863,0.848	-0.055
2377	"FBgn0032973"	"CG6675"	chr2L	+	22109222	22110449	22109234	22110449	22108963	22109161	2377	333,308	27,16	285,800	22,45	160	149	0.827881	1	0.92,0.947	0.923,0.943	0
2378	"FBgn0039136"	"CG5902"	chr3R	+	23987266	23988738	23987269	23988738	23987031	23987210	2378	428,382	69,37	377,551	56,40	151	149	0.234335	0.552446	0.86,0.911	0.869,0.931	-0.015
2379	"FBgn0052817"	"CG32817"	chrX	+	479581	479945	479629	479945	479430	479509	2379	0,0	48,32	2,0	25,25	196	149	0.394584	0.746461	0.0,0.0	0.057,0.0	-0.029
2381	"FBgn0261602"	"RpL8"	chr3L	+	2587575	2587890	2587750	2587890	2587455	2587513	2381	0,0	169,115	11,16	2080,8793	298	149	1	1	0.0,0.0	0.003,0.001	-0.002
2382	"FBgn0261565"	"Lmpt"	chr3L	+	16912128	16912329	16912139	16912329	16911265	16911591	2382	12,30	248,247	0,106	379,639	159	149	0.653668	0.97791	0.043,0.102	0.0,0.135	0.005
2383	"FBgn0261565"	"Lmpt"	chr3L	+	16919466	16919702	16919470	16919702	16916254	16916424	2383	483,410	14,6	473,409	14,13	152	149	0.301103	0.640078	0.971,0.985	0.971,0.969	0.008
2384	"FBgn0265191"	"Gyg"	chr2R	+	21209971	21210821	21210182	21210821	21208469	21208671	2384	0,2	102,119	8,0	97,97	298	149	0.396766	0.748456	0.0,0.008	0.04,0.0	-0.016
2385	"FBgn0053547"	"Rim"	chr3R	-	17882100	17884103	17882100	17882183	17885603	17885947	2385	0,4	11,8	9,13	2,20	298	149	0.00546659	0.0389519	0.0,0.2	0.692,0.245	-0.368
2386	"FBgn0053547"	"Rim"	chr3R	-	17882100	17884682	17882100	17882183	17885603	17885947	2386	1,7	11,8	9,13	2,20	298	149	0.072136	0.246686	0.043,0.304	0.692,0.245	-0.295
2388	"FBgn0260442"	"rhea"	chr3L	+	8572897	8573472	8573338	8573472	8572017	8572677	2388	392,412	69,90	331,420	53,49	298	149	0.0269312	0.124801	0.74,0.696	0.757,0.811	-0.066
2389	"FBgn0011592"	"fra"	chr2R	+	12558417	12559078	12558444	12559078	12556572	12557775	2389	9,26	10,2	21,18	14,16	175	149	0.184853	0.466105	0.434,0.917	0.561,0.489	0.15
2390	"FBgn0011592"	"fra"	chr2R	+	12558417	12559078	12558870	12559078	12556572	12557775	2390	9,26	2,0	21,18	6,4	298	149	0.00739767	0.0489639	0.692,1.0	0.636,0.692	0.182
2391	"FBgn0011592"	"fra"	chr2R	+	12558444	12559078	12558870	12559078	12556572	12557775	2391	10,2	2,0	14,16	6,4	298	149	0.0687941	0.238488	0.714,1.0	0.538,0.667	0.254
2392	"FBgn0020503"	"CLIP-190"	chr2L	+	17394429	17394492	17394432	17394492	17389340	17389530	2392	1358,1283	50,74	1135,731	41,30	151	149	0.239859	0.5574	0.964,0.945	0.965,0.96	-0.008
2393	"FBgn0020503"	"CLIP-190"	chr2L	+	17401515	17401581	17401518	17401581	17401112	17401290	2393	145,185	218,184	137,175	131,182	151	149	0.249103	0.571735	0.396,0.498	0.508,0.487	-0.05
2394	"FBgn0037536"	"CG2698"	chr3R	+	8003975	8004178	8003987	8004178	8003219	8003760	2394	106,137	24,31	82,71	38,44	160	149	0.000114526	0.00170952	0.804,0.805	0.668,0.6	0.17
2395	"FBgn0037536"	"CG2698"	chr3R	+	8003975	8004178	8003999	8004178	8003219	8003760	2395	106,137	59,62	82,71	67,62	172	149	0.00578852	0.0405117	0.609,0.657	0.515,0.498	0.127
2396	"FBgn0037536"	"CG2698"	chr3R	+	8003987	8004178	8003999	8004178	8003219	8003760	2396	24,31	59,62	38,44	67,62	160	149	0.146877	0.400484	0.275,0.318	0.346,0.398	-0.076
2397	"FBgn0037384"	"dgrn"	chr3R	+	5825032	5825444	5825035	5825444	5824614	5824975	2397	23,9	7,16	13,42	12,32	151	149	0.856144	1	0.764,0.357	0.517,0.564	0.02
2398	"FBgn0037384"	"dgrn"	chr3R	+	5825032	5825444	5825056	5825444	5824614	5824975	2398	23,9	0,3	13,42	1,17	172	149	0.0464481	0.18444	1.0,0.722	0.918,0.682	0.061
2399	"FBgn0037384"	"dgrn"	chr3R	+	5825035	5825444	5825056	5825444	5824614	5824975	2399	7,16	0,3	12,32	1,17	169	149	0.060099	0.220651	1.0,0.825	0.914,0.624	0.143
2402	"FBgn0032701"	"CG10341"	chr2L	+	18699035	18700645	18699038	18700645	18698713	18698976	2402	23,24	0,2	7,6	0,0	151	149	0.427163	0.775798	1.0,0.922	1.0,1.0	-0.039
2403	"FBgn0023076"	"Clk"	chr3L	-	7768468	7768650	7768468	7768648	7768709	7768870	2403	188,166	15,18	37,47	2,2	150	149	0.0501607	0.193544	0.926,0.902	0.948,0.959	-0.039
2404	"FBgn0023076"	"Clk"	chr3L	-	7768709	7768870	7768709	7768858	7770022	7770322	2404	19,22	76,46	15,22	8,25	160	149	0.00126222	0.0121757	0.189,0.308	0.636,0.45	-0.295
2405	"FBgn0027341"	"Gfat1"	chr3R	+	4135223	4135381	4135259	4135381	4133463	4133919	2405	36,41	0,0	36,57	7,3	184	149	0.000134242	0.0019609	1.0,1.0	0.806,0.939	0.127
2406	"FBgn0027341"	"Gfat1"	chr3R	+	4135223	4135381	4135259	4135381	4134366	4134390	2406	1049,930	316,261	700,835	214,264	184	149	0.591534	0.925544	0.729,0.743	0.726,0.719	0.014
2407	"FBgn0025720"	"Ate1"	chr2R	-	20256435	20256629	20256435	20256608	20256689	20257124	2407	6,0	177,170	0,0	153,173	169	149	0.677419	0.994488	0.029,0.0	0.0,0.0	0.015
2408	"FBgn0031990"	"PAPLA1"	chr2L	-	8134841	8135617	8134841	8135614	8135673	8136092	2408	755,839	63,41	715,574	16,45	151	149	0.0898218	0.283566	0.922,0.953	0.978,0.926	-0.014
2409	"FBgn0261581"	"CG42691"	chr2R	-	19946221	19946378	19946221	19946287	19946429	19946524	2409	364,378	2,5	163,227	4,7	239	149	0.0269741	0.124801	0.991,0.979	0.962,0.953	0.027
2410	"FBgn0261581"	"CG42691"	chr2R	-	19946221	19946378	19946221	19946287	19946571	19946814	2410	144,169	0,0	35,74	0,1	239	149	1	1	1.0,1.0	1.0,0.979	0.01
2411	"FBgn0025702"	"Srpk79D"	chr3L	+	22281231	22281783	22281234	22281783	22279613	22279936	2411	2,2	0,0	0,0	0,1	151	149	1	1	1.0,1.0	NA,0.0	1
2412	"FBgn0025702"	"Srpk79D"	chr3L	+	22281231	22281783	22281678	22281783	22279613	22279936	2412	31,27	343,420	26,42	333,303	298	149	0.111598	0.331158	0.043,0.031	0.038,0.065	-0.015
2413	"FBgn0025702"	"Srpk79D"	chr3L	+	22281234	22281783	22281678	22281783	22279613	22279936	2413	29,25	343,420	26,43	333,303	298	149	0.0471206	0.185311	0.041,0.029	0.038,0.066	-0.017
2414	"FBgn0025702"	"Srpk79D"	chr3L	+	22281231	22281783	22281234	22281783	22280158	22280317	2414	113,71	51,38	58,48	26,20	151	149	0.610189	0.940344	0.686,0.648	0.688,0.703	-0.028
2415	"FBgn0025702"	"Srpk79D"	chr3L	+	22281231	22281783	22281678	22281783	22280158	22280317	2415	142,96	283,202	84,90	206,163	298	149	0.816822	1	0.201,0.192	0.169,0.216	0.004
2416	"FBgn0025702"	"Srpk79D"	chr3L	+	22281234	22281783	22281678	22281783	22280158	22280317	2416	80,63	283,202	52,62	206,163	298	149	0.806226	1	0.124,0.135	0.112,0.16	-0.007
2417	"FBgn0035987"	"CG3689"	chr3L	+	9412154	9413317	9413202	9413317	9411816	9411982	2417	95,91	143,166	42,34	115,113	298	149	0.00131875	0.0125434	0.249,0.215	0.154,0.131	0.089
2418	"FBgn0003891"	"tud"	chr2R	+	21187102	21187932	21187111	21187932	21185968	21187047	2418	222,228	0,8	268,243	0,6	157	149	0.461611	0.805457	1.0,0.964	1.0,0.975	-0.006
2419	"FBgn0038890"	"CG7956"	chr3R	+	21527155	21527401	21527262	21527401	21525828	21526902	2419	0,2	61,84	0,1	101,108	255	149	1	1	0.0,0.014	0.0,0.005	0.005
2420	"FBgn0034897"	"Sesn"	chr2R	+	23714665	23714899	23714680	23714899	23713899	23714118	2420	0,0	71,49	329,604	5,12	163	149	0	0	0.0,0.0	0.984,0.979	-0.982
2421	"FBgn0284421"	"Psn"	chr3L	+	20432766	20433006	20432796	20433006	20432594	20432707	2421	246,197	19,14	173,381	10,13	178	149	0.0475153	0.186304	0.916,0.922	0.935,0.961	-0.029
2422	"FBgn0016754"	"sba"	chr3R	-	23894173	23895497	23894173	23895426	23897062	23897191	2422	4,1	64,55	0,8	81,27	219	149	0.248495	0.571735	0.041,0.012	0.0,0.168	-0.058
2423	"FBgn0016754"	"sba"	chr3R	-	23921517	23921780	23921517	23921709	23922895	23922973	2423	19,18	28,18	9,27	28,52	219	149	0.0679037	0.238488	0.316,0.405	0.179,0.261	0.141
[truncated: 46 more rows]

## Sheet: A3SS (Sig. different)
Event	ID	GeneID	geneSymbol	chr	strand	longExonStart_0base	longExonEnd	shortES	shortEE	flankingES	flankingEE	ID	IJC_SAMPLE_1	SJC_SAMPLE_1	IJC_SAMPLE_2	SJC_SAMPLE_2	IncFormLen	SkipFormLen	PValue	FDR	IncLevel1	IncLevel2	IncLevelDifference
A3SS	17	"FBgn0262527"	"nsl1"	chr3R	+	15798720	15799036	15798723	15799036	15798086	15798467	17	5,2	7,8	9,6	0,2	151	149	3.07141e-05	0.000581578	0.413,0.198	1.0,0.747	-0.568
A3SS	107	"FBgn0016975"	"stnB"	chrX	-	22994483	22995914	22994483	22995788	23004611	23004648	107	43,38	4,0	43,140	18,32	274	149	6.09986e-05	0.00103093	0.854,1.0	0.565,0.704	0.293
A3SS	109	"FBgn0034049"	"bdg"	chr2R	-	15925263	15925431	15925263	15925428	15925494	15926681	109	16,12	25,21	34,53	23,35	151	149	0.00259389	0.0221945	0.387,0.361	0.593,0.599	-0.222
A3SS	142	"FBgn0260944"	"Rbp1"	chr3R	+	10785402	10786465	10786157	10786465	10784556	10784923	142	98,80	43,36	68,86	47,171	298	149	0.00105622	0.0106609	0.533,0.526	0.42,0.201	0.219
A3SS	148	"FBgn0004666"	"sim"	chr3R	+	13074812	13075004	13074836	13075004	13074570	13074672	148	16,4	1,2	2,2	3,6	172	149	0.000316415	0.00404418	0.933,0.634	0.366,0.224	0.489
A3SS	159	"FBgn0264598"	"PsGEF"	chrX	-	2372766	2374524	2372766	2374106	2374704	2375250	159	0,0	9,3	6,6	4,10	298	149	9.29299e-06	0.000195919	0.0,0.0	0.429,0.231	-0.33
A3SS	168	"FBgn0003507"	"srp"	chr3R	+	16002406	16004081	16002870	16004081	16002169	16002323	168	135,132	6,11	77,48	14,26	298	149	6.66711e-05	0.00111756	0.918,0.857	0.733,0.48	0.281
A3SS	196	"FBgn0265998"	"Doa"	chr3R	+	28905638	28907337	28905762	28907337	28903477	28903575	196	4,6	2,4	16,16	0,2	272	149	0.000769436	0.00855162	0.523,0.451	1.0,0.814	-0.42
A3SS	208	"FBgn0040207"	"kat80"	chrX	-	16268071	16268205	16268071	16268202	16268273	16269341	208	20,9	47,53	114,96	2,0	151	149	0	0	0.296,0.144	0.983,1.0	-0.772
A3SS	217	"FBgn0027518"	"Wdr24"	chr3R	-	29743650	29743735	29743650	29743732	29743788	29744121	217	38,21	0,2	16,27	12,3	151	149	0.000192824	0.00266435	1.0,0.912	0.568,0.899	0.222
A3SS	233	"FBgn0038744"	"CG4733"	chr3R	+	19892516	19894015	19892532	19894015	19890847	19891254	233	37,19	10,8	9,7	18,6	164	149	0.00136005	0.012817	0.771,0.683	0.312,0.515	0.314
A3SS	279	"FBgn0030530"	"jub"	chrX	-	13827042	13827120	13827042	13827105	13827339	13827509	279	9,9	14,26	0,0	23,30	163	149	1.80185e-08	6.35309e-07	0.37,0.24	0.0,0.0	0.305
A3SS	321	"FBgn0263077"	"CG43340"	chr2R	+	7640831	7647677	7647305	7647677	7640116	7640617	321	4,0	18,20	14,13	8,25	298	149	7.04978e-05	0.00116264	0.1,0.0	0.467,0.206	-0.287
A3SS	355	"FBgn0029761"	"SK"	chrX	+	5399659	5401123	5399693	5401123	5398589	5398762	355	13,25	5,6	0,16	10,11	182	149	0.00386678	0.0295058	0.68,0.773	0.0,0.544	0.455
A3SS	381	"FBgn0031945"	"CG7191"	chr2L	+	7774200	7775033	7774224	7775033	7773464	7773658	381	8,9	0,2	4,11	5,10	172	149	0.000213616	0.0028552	1.0,0.796	0.409,0.488	0.45
A3SS	383	"FBgn0260794"	"ctrip"	chr3R	-	4795736	4795823	4795736	4795820	4799691	4800678	383	0,6	7,6	10,6	5,0	151	149	0.00363499	0.0284811	0.0,0.497	0.664,1.0	-0.584
A3SS	387	"FBgn0002872"	"mu2"	chr3L	-	1945436	1945573	1945436	1945528	1945647	1946484	387	9,13	0,0	7,5	2,2	193	149	0.00114507	0.0113124	1.0,1.0	0.73,0.659	0.305
A3SS	392	"FBgn0266579"	"tau"	chr3R	-	27641841	27642938	27641841	27642057	27643814	27643973	392	13,26	78,48	16,13	8,2	298	149	6.8387e-06	0.000150378	0.077,0.213	0.5,0.765	-0.488
A3SS	439	"FBgn0010052"	"Jhe"	chr2R	+	16120398	16120653	16120410	16120653	16120133	16120208	439	3,0	9,15	11,8	1,8	160	149	5.11018e-05	0.00089319	0.237,0.0	0.911,0.482	-0.578
A3SS	457	"FBgn0262103"	"Sik3"	chr2R	+	18702518	18702683	18702527	18702683	18701920	18702187	457	5,10	4,6	15,19	0,4	157	149	0.00347564	0.0276189	0.543,0.613	1.0,0.818	-0.331
A3SS	465	"FBgn0052703"	"Erk7"	chrX	-	9266918	9267111	9266918	9267030	9267179	9267698	465	204,159	25,32	19,53	43,19	229	149	0.000917598	0.00966908	0.842,0.764	0.223,0.645	0.369
A3SS	469	"FBgn0027929"	"NimB1"	chr2L	+	13964793	13965088	13964796	13965088	13964534	13964738	469	0,0	4,9	2,3	4,13	151	149	0.00110868	0.011114	0.0,0.0	0.33,0.185	-0.258
A3SS	502	"FBgn0038740"	"CG4562"	chr3R	-	19874344	19874527	19874344	19874510	19875397	19875678	502	7,9	0,2	18,5	26,29	165	149	1.10239e-06	2.82561e-05	1.0,0.803	0.385,0.135	0.641
A3SS	520	"FBgn0261552"	"ps"	chr3R	+	9440680	9441665	9441415	9441665	9439345	9439705	520	61,81	46,23	19,34	48,59	298	149	2.7267e-05	0.000536163	0.399,0.638	0.165,0.224	0.324
A3SS	525	"FBgn0013334"	"Sap47"	chr3R	+	15935830	15936340	15935976	15936340	15935118	15935584	525	35,10	17,27	0,0	44,33	294	149	3.13359e-10	1.39308e-08	0.511,0.158	0.0,0.0	0.335
A3SS	545	"FBgn0026181"	"Rok"	chrX	-	16627300	16627494	16627300	16627467	16627595	16627870	545	8,19	38,44	34,44	42,47	175	149	0.000731643	0.00822093	0.152,0.269	0.408,0.444	-0.215
A3SS	577	"FBgn0264270"	"Sxl"	chrX	-	7091673	7092170	7091673	7092122	7096997	7097059	577	8,1	8,11	0,0	11,13	196	149	9.53098e-05	0.0014993	0.432,0.065	0.0,0.0	0.248
A3SS	580	"FBgn0031187"	"Usp2"	chrX	+	22462399	22463272	22462713	22463272	22457613	22458260	580	19,17	9,15	10,22	37,60	298	149	4.37399e-05	0.000784633	0.514,0.362	0.119,0.155	0.301
A3SS	618	"FBgn0260660"	"Mp"	chr3L	+	6999634	6999835	6999639	6999835	6998842	6998978	618	2,1	5,4	9,11	0,12	153	149	0.00739845	0.0489639	0.28,0.196	1.0,0.472	-0.498
A3SS	650	"FBgn0082582"	"tmod"	chr3R	+	30548420	30548749	30548451	30548749	30546405	30546587	650	32,21	288,288	135,188	237,318	179	149	0	0	0.085,0.057	0.322,0.33	-0.255
A3SS	679	"FBgn0050447"	"CG30447"	chr2R	+	19947327	19948080	19947330	19948080	19947195	19947250	679	17,14	0,0	31,31	6,24	151	149	8.55155e-07	2.24204e-05	1.0,1.0	0.836,0.56	0.302
A3SS	691	"FBgn0035060"	"Eps-15"	chr2R	-	24769418	24770061	24769418	24769683	24771724	24771790	691	84,84	38,28	70,131	11,7	298	149	4.09046e-06	9.95833e-05	0.525,0.6	0.761,0.903	-0.27
A3SS	725	"FBgn0001105"	"Gbeta13F"	chrX	+	15860988	15861492	15861235	15861492	15860114	15860250	725	49,51	11,4	27,21	38,19	298	149	3.42865e-08	1.1309e-06	0.69,0.864	0.262,0.356	0.468
A3SS	758	"FBgn0038524"	"sll"	chr3R	+	17606377	17606565	17606384	17606565	17606105	17606329	758	31,12	20,28	12,15	50,64	155	149	0.00494958	0.0362791	0.598,0.292	0.187,0.184	0.259
A3SS	795	"FBgn0028952"	"Kebab"	chr2L	+	2046065	2046218	2046068	2046218	2045699	2046011	795	26,32	14,22	16,49	0,0	151	149	6.81344e-13	4.35421e-11	0.647,0.589	1.0,1.0	-0.382
A3SS	819	"FBgn0000667"	"Actn"	chrX	-	2034954	2035411	2034954	2035195	2036406	2036466	819	0,0	36,42	21,13	29,25	298	149	5.58775e-13	3.68611e-11	0.0,0.0	0.266,0.206	-0.236
A3SS	833	"FBgn0030245"	"CG1637"	chrX	-	10875802	10875999	10875802	10875996	10877414	10877798	833	8,15	41,19	0,0	61,131	151	149	3.77872e-11	2.08851e-09	0.161,0.438	0.0,0.0	0.299
A3SS	840	"FBgn0020510"	"Abi"	chr3R	-	14120694	14120785	14120694	14120782	14120846	14121469	840	7,15	25,18	61,84	0,0	151	149	0	0	0.216,0.451	1.0,1.0	-0.666
A3SS	853	"FBgn0000028"	"acj6"	chrX	-	15353224	15353388	15353224	15353382	15354226	15354458	853	0,3	1,0	1,0	2,8	154	149	0.00325696	0.026326	0.0,1.0	0.326,0.0	0.337
A3SS	860	"FBgn0004903"	"Rb97D"	chr3R	-	26872582	26874016	26872582	26873998	26874070	26874790	860	106,106	13,21	71,52	25,35	166	149	0.000139887	0.00202886	0.88,0.819	0.718,0.571	0.205
A3SS	866	"FBgn0034693"	"CG11073"	chr2R	-	22092141	22094043	22092141	22092273	22094523	22094787	866	48,19	24,19	2,26	23,30	298	149	0.00482006	0.0355849	0.5,0.333	0.042,0.302	0.244
A3SS	869	"FBgn0028916"	"CG33090"	chr2L	+	14342777	14343370	14342783	14343370	14341306	14341576	869	21,15	7,9	29,29	2,3	154	149	0.000927508	0.00966908	0.744,0.617	0.933,0.903	-0.238
A3SS	871	"FBgn0028916"	"CG33090"	chr2L	+	14342783	14343370	14342852	14343370	14341306	14341576	871	7,9	8,10	2,3	8,24	217	149	0.00078807	0.0086182	0.375,0.382	0.147,0.079	0.266
A3SS	882	"FBgn0033809"	"CG4630"	chr2R	-	13217588	13218303	13217588	13218199	13219087	13219247	882	21,22	12,18	0,0	12,23	252	149	2.55351e-13	1.86498e-11	0.509,0.42	0.0,0.0	0.465
A3SS	890	"FBgn0035308"	"CG15822"	chr3L	-	2161630	2161929	2161630	2161882	2163739	2163863	890	0,7	4,0	15,21	0,0	195	149	0.0075582	0.0495845	0.0,1.0	1.0,1.0	-0.5
A3SS	987	"FBgn0028703"	"Nhe3"	chr2L	-	6677834	6678756	6677834	6678224	6679985	6680114	987	15,25	32,57	45,98	24,27	298	149	5.27424e-09	1.99737e-07	0.19,0.18	0.484,0.645	-0.38
A3SS	996	"FBgn0038073"	"CG14395"	chr3R	+	12671863	12672161	12671905	12672161	12670946	12671759	996	0,0	4,4	1,9	3,3	190	149	1.14429e-05	0.000236372	0.0,0.0	0.207,0.702	-0.454
A3SS	998	"FBgn0038073"	"CG14395"	chr3R	+	12671905	12672161	12671923	12672161	12670946	12671759	998	4,4	0,0	3,3	2,2	166	149	0.000372636	0.00463	1.0,1.0	0.574,0.574	0.426
A3SS	1027	"FBgn0067864"	"Patj"	chr3L	+	1798981	1800699	1799009	1800699	1798802	1798923	1027	78,61	0,9	37,28	19,7	176	149	3.98888e-05	0.000724768	1.0,0.852	0.622,0.772	0.229
A3SS	1071	"FBgn0031228"	"ND-15"	chr2L	+	155545	155784	155566	155784	155334	155429	1071	2782,2691	4236,3585	4,4	11601,10514	169	149	0	0	0.367,0.398	0.0,0.0	0.383
A3SS	1072	"FBgn0031228"	"ND-15"	chr2L	+	155545	155784	155637	155784	155334	155429	1072	2782,2691	215,161	4,4	35,76	240	149	0	0	0.889,0.912	0.066,0.032	0.852
A3SS	1168	"FBgn0023524"	"CG3078"	chrX	-	2256159	2257498	2256159	2257495	2257879	2258266	1168	0,0	8,2	0,8	2,4	151	149	0.00100868	0.0103656	0.0,0.0	0.0,0.664	-0.332
A3SS	1219	"FBgn0030581"	"CG14408"	chrX	-	14830432	14830507	14830432	14830500	14831091	14831510	1219	14,24	9,5	25,31	0,4	155	149	0.00237635	0.0207677	0.599,0.822	1.0,0.882	-0.231
A3SS	1314	"FBgn0026376"	"Rgl"	chr3L	-	13921698	13922075	13921698	13922001	13924998	13925335	1314	12,14	3,3	14,17	0,0	222	149	0.00020169	0.00274486	0.729,0.758	1.0,1.0	-0.256
A3SS	1333	"FBgn0044323"	"Cka"	chr2L	+	8036836	8036893	8036842	8036893	8036357	8036576	1333	7,13	19,13	34,46	0,0	154	149	2.22045e-16	1.81632e-14	0.263,0.492	1.0,1.0	-0.623
A3SS	1371	"FBgn0037297"	"CG1116"	chr3R	+	5219915	5220133	5219918	5220133	5219656	5219855	1371	2,8	20,31	17,37	13,19	151	149	4.85618e-08	1.50468e-06	0.09,0.203	0.563,0.658	-0.464
A3SS	1414	"FBgn0053092"	"P5CDh2"	chr3R	+	21878171	21878577	21878368	21878577	21877935	21878071	1414	856,915	187,183	1588,1891	0,17	298	149	0	0	0.696,0.714	1.0,0.982	-0.286
A3SS	1422	"FBgn0085427"	"CG34398"	chr2L	+	8915569	8916053	8915660	8916053	8898785	8898850	1422	7,8	9,11	0,0	37,48	239	149	1.00653e-10	5.1459e-09	0.327,0.312	0.0,0.0	0.32
A3SS	1446	"FBgn0033108"	"CG15236"	chr2R	+	6829501	6830048	6829560	6830048	6828355	6828667	1446	0,0	4,1	2,3	1,0	207	149	3.31016e-08	1.10972e-06	0.0,0.0	0.59,1.0	-0.795
A3SS	1454	"FBgn0052000"	"anne"	chr4	+	134670	134964	134824	134964	133587	133713	1454	3,8	0,0	15,19	15,0	298	149	0.000815526	0.00877763	1.0,1.0	0.333,1.0	0.334
A3SS	1463	"FBgn0038167"	"Lkb1"	chr3R	+	13677015	13678212	13677021	13678212	13676688	13676944	1463	428,416	12,34	1,0	309,318	154	149	0	0	0.972,0.922	0.003,0.0	0.946
A3SS	1497	"FBgn0033359"	"lint"	chr2R	-	8970864	8971249	8970864	8971051	8971424	8975444	1497	22,13	5,0	4,6	9,6	298	149	0.00010309	0.0015851	0.688,1.0	0.182,0.333	0.587
A3SS	1520	"FBgn0039026"	"CG7029"	chr3R	+	22792257	22792599	22792389	22792599	22789492	22792000	1520	460,455	68,58	236,351	83,190	280	149	1.10129e-10	5.49302e-09	0.783,0.807	0.602,0.496	0.246
A3SS	1536	"FBgn0264449"	"CG43867"	chrX	-	819692	820078	819692	819826	820504	821969	1536	24,8	24,10	7,6	31,47	298	149	4.41037e-06	0.000106075	0.333,0.286	0.101,0.06	0.229
A3SS	1570	"FBgn0015222"	"Fer1HCH"	chr3R	-	30387463	30387602	30387463	30387550	30387774	30387860	1570	1131,1153	2924,2684	1964,4108	1455,2802	200	149	0	0	0.224,0.242	0.501,0.522	-0.279
A3SS	1576	"FBgn0032981"	"CG3635"	chr2L	+	22183527	22183991	22183607	22183991	22182737	22183466	1576	7,9	35,23	6,25	4,6	228	149	3.76356e-06	9.27288e-05	0.116,0.204	0.495,0.731	-0.453
A3SS	1579	"FBgn0051973"	"Cda5"	chr2L	-	34719	35212	34719	34912	35745	38298	1579	31,29	7,7	12,24	14,13	298	149	0.00439087	0.032892	0.689,0.674	0.3,0.48	0.291
A3SS	1589	"FBgn0039752"	"CG15530"	chr3R	+	30179749	30180178	30179764	30180178	30179577	30179699	1589	1518,1475	275,240	226,159	149,146	163	149	0	0	0.835,0.849	0.581,0.499	0.302
A3SS	1590	"FBgn0039752"	"CG15530"	chr3R	+	30179749	30180178	30179769	30180178	30179577	30179699	1590	1518,1475	236,319	226,159	298,250	168	149	0	0	0.851,0.804	0.402,0.361	0.446
A3SS	1605	"FBgn0259243"	"Pka-R1"	chr3L	+	20816229	20816833	20816566	20816833	20816117	20816171	1605	40,28	0,0	27,8	2,4	298	149	5.25139e-05	0.000910092	1.0,1.0	0.871,0.5	0.315
A3SS	1610	"FBgn0263102"	"psq"	chr2R	+	10569806	10570142	10570073	10570142	10569221	10569378	1610	23,6	4,5	8,11	0,0	298	149	4.96709e-06	0.000112879	0.742,0.375	1.0,1.0	-0.442
A3SS	1619	"FBgn0019828"	"dj"	chr3R	+	7059549	7060524	7059569	7060524	7059314	7059491	1619	2330,2328	0,12	774,987	1604,3003	168	149	0	0	1.0,0.994	0.3,0.226	0.734
A3SS	1627	"FBgn0264908"	"pHCl-1"	chr3L	-	15852138	15852252	15852138	15852249	15858100	15858151	1627	1,2	0,1	0,5	2,4	151	149	0.00164929	0.0152623	1.0,0.664	0.0,0.552	0.556
A3SS	1654	"FBgn0259822"	"Ca-beta"	chr2L	-	11163452	11163949	11163452	11163937	11165563	11165678	1654	6,10	7,6	18,8	4,0	160	149	0.00374841	0.029036	0.444,0.608	0.807,1.0	-0.377
A3SS	1668	"FBgn0259168"	"mnb"	chrX	-	17867567	17868369	17867567	17868166	17868981	17869816	1668	4,0	2,4	6,10	1,1	298	149	0.00104374	0.0106323	0.5,0.0	0.75,0.833	-0.541
A3SS	1686	"FBgn0039790"	"CG2246"	chr3R	-	30593704	30593819	30593704	30593816	30594817	30594984	1686	5,2	6,15	0,0	12,17	151	149	7.95272e-05	0.00129074	0.451,0.116	0.0,0.0	0.284
A3SS	1693	"FBgn0026206"	"mei-P26"	chrX	+	9169465	9169985	9169516	9169985	9167157	9169262	1693	47,28	6,1	49,63	15,28	199	149	0.000202677	0.00274486	0.854,0.954	0.71,0.628	0.235
A3SS	1742	"FBgn0087012"	"5-HT2A"	chr3R	+	4630128	4630521	4630170	4630521	4627905	4628349	1742	0,0	4,7	4,2	4,24	190	149	0.00105827	0.0106609	0.0,0.0	0.44,0.061	-0.251
A3SS	1748	"FBgn0262886"	"lncRNA:CR43241"	chr2L	+	22132117	22132435	22132232	22132435	22131502	22131699	1748	43,35	7,5	22,24	14,9	263	149	0.0037769	0.0290367	0.777,0.799	0.471,0.602	0.252
A3SS	1759	"FBgn0263336"	"lncRNA:CR43417"	chr2R	-	16817518	16818531	16817518	16818500	16818589	16818694	1759	11,15	33,29	0,0	21,27	179	149	1.17658e-08	4.29663e-07	0.217,0.301	0.0,0.0	0.259
A3SS	1772	"FBgn0264962"	"Pcf11"	chr2R	-	14865507	14866051	14865507	14865766	14867483	14868171	1772	2,0	2,4	7,4	0,4	298	149	0.00304416	0.0252037	0.333,0.0	1.0,0.333	-0.5
A3SS	1782	"FBgn0266696"	"Svil"	chr3L	+	2442435	2442960	2442438	2442960	2439498	2439830	1782	58,52	86,63	1,0	40,13	151	149	4.17555e-13	2.94448e-11	0.4,0.449	0.024,0.0	0.412
A3SS	1789	"FBgn0042206"	"GstD10"	chr3R	-	12364775	12365606	12364775	12365582	12365690	12365735	1789	18,6	23,27	2,1	29,42	172	149	1.04445e-05	0.000217949	0.404,0.161	0.056,0.02	0.245
A3SS	1827	"FBgn0264607"	"CaMKII"	chr4	-	1038358	1038437	1038358	1038434	1043467	1043524	1827	276,360	123,183	345,282	0,0	151	149	0	0	0.689,0.66	1.0,1.0	-0.326
A3SS	1828	"FBgn0264607"	"CaMKII"	chr4	-	1038358	1038458	1038358	1038434	1043467	1043524	1828	7,6	123,183	26,8	0,0	172	149	0	0	0.047,0.028	1.0,1.0	-0.963
A3SS	1836	"FBgn0033339"	"Sec31"	chr2R	+	8895950	8896053	8895953	8896053	8895786	8895843	1836	0,2	11,2	5,3	0,0	151	149	1.74459e-09	6.86095e-08	0.0,0.497	1.0,1.0	-0.752
A3SS	1849	"FBgn0266692"	"asRNA:CR45182"	chr3L	+	25844171	25844502	25844287	25844502	25844007	25844121	1849	35,48	109,81	38,58	14,7	264	149	1.54588e-10	7.3519e-09	0.153,0.251	0.605,0.824	-0.512
A3SS	1870	"FBgn0037713"	"CG16790"	chr3R	-	9569648	9569990	9569648	9569970	9570042	9570214	1870	2,0	5,8	15,13	5,2	168	149	8.08129e-07	2.14626e-05	0.262,0.0	0.727,0.852	-0.658
A3SS	1873	"FBgn0003345"	"sd"	chrX	+	15813600	15814295	15813848	15814295	15812326	15812438	1873	27,14	6,2	11,12	0,0	298	149	4.6008e-05	0.000818143	0.692,0.778	1.0,1.0	-0.265
A3SS	1878	"FBgn0000317"	"ck"	chr2L	-	15053413	15053522	15053413	15053517	15057667	15057862	1878	6,0	8,2	4,4	0,0	153	149	2.21576e-07	6.29336e-06	0.422,0.0	1.0,1.0	-0.789
A3SS	1884	"FBgn0013576"	"mtd"	chr3R	-	5334404	5335060	5334404	5334698	5335713	5336635	1884	6,1	0,0	8,2	6,12	298	149	1.29317e-07	3.83266e-06	1.0,1.0	0.4,0.077	0.761
A3SS	1889	"FBgn0051660"	"smog"	chr2L	+	4873595	4873999	4873871	4873999	4872498	4872693	1889	2,4	1,0	0,0	5,3	298	149	4.28112e-08	1.34691e-06	0.5,1.0	0.0,0.0	0.75
A3SS	1890	"FBgn0051660"	"smog"	chr2L	+	4873817	4873999	4873871	4873999	4872498	4872693	1890	2,3	1,0	0,3	5,3	202	149	0.00015051	0.00216755	0.596,1.0	0.0,0.425	0.586
A3SS	1915	"FBgn0262475"	"bru2"	chr2L	+	12393390	12393858	12393421	12393858	12389189	12389670	1915	55,47	56,48	10,33	55,70	179	149	9.74297e-05	0.00150942	0.45,0.449	0.131,0.282	0.243
A3SS	2016	"FBgn0262960"	"CG43271"	chr2L	-	17914492	17914798	17914492	17914768	17914950	17915023	2016	8,7	43,57	31,101	79,69	178	149	0.000131228	0.00193065	0.135,0.093	0.247,0.551	-0.285
A3SS	2074	"FBgn0032006"	"Pvr"	chr2L	-	8220979	8222114	8220979	8221967	8222225	8222376	2074	105,109	52,32	77,92	46,122	295	149	0.00409914	0.0310472	0.505,0.632	0.458,0.276	0.202
A3SS	2079	"FBgn0086372"	"lap"	chr3R	+	7195615	7195895	7195693	7195895	7193592	7193688	2079	32,40	5,12	39,48	25,30	226	149	0.00261871	0.022221	0.808,0.687	0.507,0.513	0.238
A3SS	2106	"FBgn0263197"	"Patronin"	chr2R	-	17524703	17526416	17524703	17526413	17527213	17527315	2106	16,25	0,0	18,13	7,3	151	149	4.96777e-06	0.000112879	1.0,1.0	0.717,0.81	0.236
A3SS	2141	"FBgn0263072"	"CG43347"	chrX	-	10618732	10618996	10618732	10618986	10619965	10620190	2141	11,7	0,0	12,0	2,2	158	149	0.00279613	0.0233391	1.0,1.0	0.85,0.0	0.575
A3SS	2145	"FBgn0261822"	"Bsg"	chr2L	+	8089184	8089736	8089393	8089736	8083419	8083521	2145	226,209	189,172	304,194	8,9	298	149	0	0	0.374,0.378	0.95,0.915	-0.556
A3SS	2146	"FBgn0261822"	"Bsg"	chr2L	+	8089184	8089736	8089393	8089736	8083419	8083636	2146	25,45	28,19	92,25	9,5	298	149	5.3087e-05	0.000912294	0.309,0.542	0.836,0.714	-0.349
A3SS	2147	"FBgn0261822"	"Bsg"	chr2L	+	8089184	8089736	8089393	8089736	8088303	8088453	2147	348,327	278,309	453,399	35,181	298	149	0.000174828	0.00246568	0.385,0.346	0.866,0.524	-0.33
A3SS	2221	"FBgn0085383"	"CG34354"	chr3R	+	28147499	28148251	28147677	28148251	28146879	28146968	2221	3,5	30,30	8,10	9,10	298	149	3.91384e-05	0.000721064	0.048,0.077	0.308,0.333	-0.258
A3SS	2315	"FBgn0037746"	"CG8478"	chr3R	+	9764025	9764626	9764037	9764626	9763753	9763935	2315	2,1	0,0	0,2	8,11	160	149	9.70972e-09	3.61025e-07	1.0,1.0	0.0,0.145	0.927
A3SS	2385	"FBgn0053547"	"Rim"	chr3R	-	17882100	17884103	17882100	17882183	17885603	17885947	2385	0,4	11,8	9,13	2,20	298	149	0.00546659	0.0389519	0.0,0.2	0.692,0.245	-0.368
A3SS	2404	"FBgn0023076"	"Clk"	chr3L	-	7768709	7768870	7768709	7768858	7770022	7770322	2404	19,22	76,46	15,22	8,25	160	149	0.00126222	0.0121757	0.189,0.308	0.636,0.45	-0.295
A3SS	2420	"FBgn0034897"	"Sesn"	chr2R	+	23714665	23714899	23714680	23714899	23713899	23714118	2420	0,0	71,49	329,604	5,12	163	149	0	0	0.0,0.0	0.984,0.979	-0.982
A3SS	2436	"FBgn0041180"	"Tep4"	chr2L	+	19553969	19556092	19553975	19556092	19553361	19553915	2436	4,13	99,126	49,65	58,109	154	149	0	0	0.038,0.091	0.45,0.366	-0.344
A3SS	2464	"FBgn0017558"	"Pdk"	chr2R	+	9434206	9434638	9434353	9434638	9433129	9433228	2464	26,19	40,28	21,43	16,18	295	149	0.00202184	0.018295	0.247,0.255	0.399,0.547	-0.222
A3SS	2467	"FBgn0037837"	"CG14693"	chr3R	-	10813464	10813704	10813464	10813598	10814253	10814356	2467	0,0	82,52	26,22	22,37	254	149	0	0	0.0,0.0	0.409,0.259	-0.334
A3SS	2470	"FBgn0030674"	"CG8184"	chrX	+	15721545	15724378	15721563	15724378	15716291	15721399	2470	8,16	0,6	11,12	7,19	166	149	0.00732038	0.0489222	1.0,0.705	0.585,0.362	0.379

## Sheet: A5SS
ID	GeneID	geneSymbol	chr	strand	longExonStart_0base	longExonEnd	shortES	shortEE	flankingES	flankingEE	ID	IJC_SAMPLE_1	SJC_SAMPLE_1	IJC_SAMPLE_2	SJC_SAMPLE_2	IncFormLen	SkipFormLen	PValue	FDR	IncLevel1	IncLevel2	IncLevelDifference
1	"FBgn0037715"	"CG9399"	chr3R	-	9573793	9573986	9573802	9573986	9573353	9573595	1	0,4	4,2	4,5	0,8	157	149	0.135484	0.347603	0.0,0.655	1.0,0.372	-0.358
3	"FBgn0004885"	"tok"	chr3R	+	24720056	24720220	24720056	24720216	24727705	24728326	3	75,68	76,53	50,74	39,66	152	149	0.758615	1	0.492,0.557	0.557,0.524	-0.016
5	"FBgn0036678"	"CG11905"	chr3L	-	16935364	16935536	16935487	16935536	16935193	16935305	5	3,0	0,3	2,1	0,0	271	149	0.00547911	0.02957	1.0,0.0	1.0,1.0	-0.5
8	"FBgn0030164"	"CG1889"	chrX	+	9965585	9965774	9965585	9965770	9965836	9966397	8	2,1	81,63	0,6	41,67	152	149	0.153721	0.382361	0.024,0.015	0.0,0.081	-0.021
9	"FBgn0020381"	"Dredd"	chrX	-	634545	635289	634563	635289	634124	634487	9	52,34	0,1	66,39	0,0	166	149	1	1	1.0,0.968	1.0,1.0	-0.016
10	"FBgn0283712"	"LIMK1"	chrX	-	12591930	12592193	12591967	12592193	12589840	12590484	10	17,22	7,0	27,31	10,1	185	149	0.778763	1	0.662,1.0	0.685,0.961	0.008
11	"FBgn0037565"	"CG9626"	chr3R	-	8300848	8300978	8300863	8300978	8299287	8299948	11	28,23	10,15	25,32	10,9	163	149	0.314058	0.615899	0.719,0.584	0.696,0.765	-0.079
12	"FBgn0030163"	"CG1791"	chrX	-	9964351	9964479	9964365	9964479	9963724	9964294	12	14,2	183,157	0,4	86,54	162	149	0.15735	0.387531	0.066,0.012	0.0,0.064	0.007
13	"FBgn0030163"	"CG1791"	chrX	-	9964351	9964479	9964368	9964479	9963724	9964294	13	18,2	21,12	1,4	10,4	165	149	0.508967	0.834136	0.436,0.131	0.083,0.475	0.005
14	"FBgn0030163"	"CG1791"	chrX	-	9964365	9964479	9964368	9964479	9963724	9964294	14	187,157	21,12	87,54	10,4	151	149	0.960103	1	0.898,0.928	0.896,0.93	0
15	"FBgn0262527"	"nsl1"	chr3R	+	15793781	15793953	15793781	15793847	15794828	15795579	15	85,83	0,1	79,64	0,1	254	149	1	1	1.0,0.98	1.0,0.974	0.003
16	"FBgn0262527"	"nsl1"	chr3R	+	15793781	15794029	15793781	15793847	15794828	15795579	16	2,1	0,1	0,0	0,1	298	149	1	1	1.0,0.333	NA,0.0	0.666
17	"FBgn0262527"	"nsl1"	chr3R	+	15793781	15794049	15793781	15793847	15794828	15795579	17	0,0	0,1	2,1	0,1	298	149	1	1	NA,0.0	1.0,0.333	-0.666
18	"FBgn0262527"	"nsl1"	chr3R	+	15793781	15794053	15793781	15793847	15794828	15795579	18	6,0	0,1	8,3	0,1	298	149	1	1	1.0,0.0	1.0,0.6	-0.3
19	"FBgn0262527"	"nsl1"	chr3R	+	15793781	15794200	15793781	15793847	15794828	15795579	19	0,0	0,1	0,1	0,1	298	149	1	1	NA,0.0	NA,0.333	-0.333
20	"FBgn0262527"	"nsl1"	chr3R	+	15793781	15794029	15793781	15793953	15794828	15795579	20	2,1	85,83	0,0	79,64	224	149	1	1	0.015,0.008	0.0,0.0	0.011
21	"FBgn0262527"	"nsl1"	chr3R	+	15793781	15794049	15793781	15793953	15794828	15795579	21	0,0	85,83	2,1	79,64	244	149	1	1	0.0,0.0	0.015,0.009	-0.012
22	"FBgn0262527"	"nsl1"	chr3R	+	15793781	15794053	15793781	15793953	15794828	15795579	22	6,0	85,83	8,3	79,64	248	149	0.109177	0.297717	0.041,0.0	0.057,0.027	-0.022
23	"FBgn0262527"	"nsl1"	chr3R	+	15793781	15794200	15793781	15793953	15794828	15795579	23	0,0	85,83	0,1	79,64	298	149	1	1	0.0,0.0	0.0,0.008	-0.004
24	"FBgn0262527"	"nsl1"	chr3R	+	15793781	15794049	15793781	15794029	15794828	15795579	24	0,0	2,1	2,1	0,0	168	149	5.4478e-09	1.87677e-07	0.0,0.0	1.0,1.0	-1
25	"FBgn0262527"	"nsl1"	chr3R	+	15793781	15794053	15793781	15794029	15794828	15795579	25	6,0	2,1	8,3	0,0	172	149	0.0346098	0.123555	0.722,0.0	1.0,1.0	-0.639
26	"FBgn0262527"	"nsl1"	chr3R	+	15793781	15794200	15793781	15794029	15794828	15795579	26	0,0	2,1	0,1	0,0	298	149	1	1	0.0,0.0	NA,1.0	-1
27	"FBgn0262527"	"nsl1"	chr3R	+	15793781	15794053	15793781	15794049	15794828	15795579	27	6,0	0,0	8,3	2,1	152	149	1	1	1.0,NA	0.797,0.746	0.228
29	"FBgn0262527"	"nsl1"	chr3R	+	15793781	15794200	15793781	15794053	15794828	15795579	29	0,0	6,0	0,1	8,3	295	149	1	1	0.0,NA	0.0,0.144	-0.072
30	"FBgn0262527"	"nsl1"	chr3R	+	15798086	15798410	15798086	15798404	15798720	15799036	30	0,0	0,6	6,3	0,0	154	149	1	1	NA,0.0	1.0,1.0	-1
31	"FBgn0262527"	"nsl1"	chr3R	+	15798086	15798467	15798086	15798404	15798720	15799036	31	5,2	0,6	9,6	0,0	211	149	0.0035241	0.0207086	1.0,0.191	1.0,1.0	-0.404
32	"FBgn0262527"	"nsl1"	chr3R	+	15798086	15798477	15798086	15798404	15798720	15799036	32	37,29	0,6	18,25	0,0	221	149	0.00266171	0.0165218	1.0,0.765	1.0,1.0	-0.117
33	"FBgn0262527"	"nsl1"	chr3R	+	15798086	15798467	15798086	15798410	15798720	15799036	33	5,2	0,0	9,6	6,3	205	149	8.24745e-06	0.000135663	1.0,1.0	0.522,0.592	0.443
34	"FBgn0262527"	"nsl1"	chr3R	+	15798086	15798477	15798086	15798410	15798720	15799036	34	37,29	0,0	18,25	6,3	215	149	9.50596e-06	0.000153506	1.0,1.0	0.675,0.852	0.236
35	"FBgn0262527"	"nsl1"	chr3R	+	15798086	15798477	15798086	15798467	15798720	15799036	35	37,29	5,2	18,25	9,6	158	149	0.0124077	0.0552731	0.875,0.932	0.654,0.797	0.178
39	"FBgn0262527"	"nsl1"	chr3R	+	15798086	15798467	15798086	15798410	15798723	15799036	39	7,8	1,0	0,2	0,2	205	149	1	1	0.836,1.0	NA,0.421	0.497
40	"FBgn0262527"	"nsl1"	chr3R	+	15798086	15798477	15798086	15798410	15798723	15799036	40	8,9	1,0	9,12	0,2	215	149	0.826564	1	0.847,1.0	1.0,0.806	0.02
41	"FBgn0262527"	"nsl1"	chr3R	+	15798086	15798477	15798086	15798467	15798723	15799036	41	8,9	7,8	9,12	0,2	158	149	8.13013e-05	0.000988472	0.519,0.515	1.0,0.85	-0.408
42	"FBgn0025630"	"Rtca"	chrX	+	2072412	2072725	2072412	2072697	2073133	2074890	42	6,2	4,2	0,1	0,2	176	149	1	1	0.559,0.458	NA,0.297	0.212
43	"FBgn0040859"	"lncRNA:CR32658"	chrX	+	12091263	12091518	12091263	12091492	12091569	12091742	43	5708,5516	2473,2272	4034,3662	1649,1306	174	149	0.333952	0.642027	0.664,0.675	0.677,0.706	-0.022
44	"FBgn0040859"	"lncRNA:CR32658"	chrX	+	12091805	12092083	12091805	12092070	12092142	12092272	44	372,350	2830,2773	178,138	1810,1666	161	149	0.0038115	0.0222553	0.108,0.105	0.083,0.071	0.029
45	"FBgn0036194"	"Dph1"	chr3L	-	11696350	11696498	11696414	11696498	11694809	11695578	45	32,21	22,20	17,7	25,22	212	149	0.00945153	0.0449111	0.506,0.425	0.323,0.183	0.213
46	"FBgn0011290"	"Taf12"	chr3R	-	11678943	11679690	11679566	11679690	11678385	11678872	46	156,147	17,18	176,257	34,22	298	149	0.625518	0.935561	0.821,0.803	0.721,0.854	0.025
47	"FBgn0010352"	"Nc73EF"	chr3L	+	16955499	16955591	16955499	16955542	16959098	16959216	47	43,28	79,73	33,67	107,267	197	149	0.0114183	0.0517578	0.292,0.225	0.189,0.16	0.084
48	"FBgn0010352"	"Nc73EF"	chr3L	+	16957438	16957527	16957438	16957505	16959098	16959216	48	1656,1486	11,0	1744,1538	21,14	170	149	0.568766	0.891311	0.992,1.0	0.986,0.99	0.008
49	"FBgn0053180"	"Ranbp16"	chrX	-	15929172	15929402	15929340	15929402	15928713	15928930	49	29,35	93,123	25,26	41,52	298	149	0.0148102	0.0633802	0.135,0.125	0.234,0.2	-0.087
50	"FBgn0003654"	"sw"	chrX	-	20235803	20235950	20235807	20235950	20235508	20235746	50	9,6	23,17	4,5	25,27	152	149	0.085214	0.244976	0.277,0.257	0.136,0.154	0.122
51	"FBgn0032480"	"Edem2"	chr2L	+	13195132	13195404	13195132	13195377	13195580	13195679	51	164,168	1,16	132,253	12,15	175	149	0.287195	0.584284	0.993,0.899	0.904,0.935	0.026
52	"FBgn0037238"	"CG1090"	chr3R	+	4359882	4360287	4359882	4359967	4363277	4363508	52	62,48	2,0	41,64	0,1	298	149	0.62898	0.937133	0.939,1.0	1.0,0.97	-0.015
53	"FBgn0037238"	"CG1090"	chr3R	+	4359882	4360500	4359882	4359967	4363277	4363508	53	1,0	2,0	0,1	0,1	298	149	1	1	0.2,NA	NA,0.333	-0.133
54	"FBgn0037238"	"CG1090"	chr3R	+	4359882	4360500	4359882	4360287	4363277	4363508	54	1,0	62,48	0,1	41,64	298	149	1	1	0.008,0.0	0.0,0.008	0
58	"FBgn0023213"	"eIF4G1"	chr4	-	930281	930715	930511	930715	930079	930131	58	4,0	109,121	0,6	72,119	298	149	0.644832	0.95341	0.018,0.0	0.0,0.025	-0.004
59	"FBgn0265177"	"CG44242"	chr2R	+	16196383	16196602	16196383	16196572	16196691	16196928	59	530,466	1634,1633	649,858	1243,2702	178	149	0.0343856	0.12318	0.214,0.193	0.304,0.21	-0.053
60	"FBgn0039738"	"Mgat2"	chr3R	-	30021649	30022221	30021948	30022221	30019594	30019683	60	88,84	0,0	62,113	0,2	298	149	0.59522	0.915842	1.0,1.0	1.0,0.966	0.017
62	"FBgn0041210"	"HDAC4"	chrX	-	13284891	13285632	13285202	13285632	13276434	13276547	62	10,3	0,0	2,0	3,2	298	149	2.40945e-09	8.62404e-08	1.0,1.0	0.25,0.0	0.875
63	"FBgn0041210"	"HDAC4"	chrX	-	13284891	13285632	13285202	13285632	13282165	13282229	63	133,108	69,78	99,38	74,47	298	149	0.0686095	0.209751	0.491,0.409	0.401,0.288	0.105
64	"FBgn0011760"	"ctp"	chrX	+	4688202	4688672	4688202	4688317	4691636	4691844	64	68,53	3537,3356	36,32	2382,3696	298	149	1	1	0.01,0.008	0.008,0.004	0.003
65	"FBgn0016061"	"side"	chr3R	-	27436189	27437482	27436611	27437482	27418242	27418980	65	5,8	0,3	17,10	5,0	298	149	0.909215	1	1.0,0.571	0.63,1.0	-0.029
66	"FBgn0016061"	"side"	chr3R	-	27436189	27437482	27436922	27437482	27418242	27418980	66	5,8	7,14	17,10	7,6	298	149	0.00960431	0.0455323	0.263,0.222	0.548,0.455	-0.259
67	"FBgn0016061"	"side"	chr3R	-	27436611	27437482	27436922	27437482	27418242	27418980	67	0,3	7,14	5,0	7,6	298	149	0.189479	0.435172	0.0,0.097	0.263,0.0	-0.083
71	"FBgn0031850"	"Tsp"	chr2L	-	6709039	6709086	6709052	6709086	6708286	6708578	71	28,12	322,356	59,40	60,0	161	149	3.27302e-11	1.65008e-09	0.074,0.03	0.476,1.0	-0.686
72	"FBgn0036741"	"CG7510"	chr3L	+	17628278	17628371	17628278	17628347	17628426	17628799	72	129,147	84,100	145,123	62,82	172	149	0.264634	0.550854	0.571,0.56	0.67,0.565	-0.052
73	"FBgn0263289"	"scrib"	chr3R	+	26536349	26536419	26536349	26536397	26537370	26537784	73	0,1	20,17	3,1	18,0	170	149	0.0858621	0.246021	0.0,0.049	0.127,1.0	-0.539
74	"FBgn0263289"	"scrib"	chr3R	+	26536349	26536501	26536349	26536397	26537370	26537784	74	12,0	20,17	17,12	18,0	252	149	0.00261115	0.0163553	0.262,0.0	0.358,1.0	-0.548
75	"FBgn0263289"	"scrib"	chr3R	+	26536349	26536531	26536349	26536397	26537370	26537784	75	20,3	20,17	23,15	18,0	282	149	0.00847165	0.0412993	0.346,0.085	0.403,1.0	-0.486
77	"FBgn0263289"	"scrib"	chr3R	+	26536349	26536601	26536349	26536397	26537370	26537784	77	13,27	20,17	0,2	18,0	298	149	0.184581	0.428685	0.245,0.443	0.0,1.0	-0.156
78	"FBgn0263289"	"scrib"	chr3R	+	26536349	26536501	26536349	26536419	26537370	26537784	78	12,0	0,1	17,12	3,1	230	149	0.176906	0.416474	1.0,0.0	0.786,0.886	-0.336
79	"FBgn0263289"	"scrib"	chr3R	+	26536349	26536531	26536349	26536419	26537370	26537784	79	20,3	0,1	23,15	3,1	260	149	0.0415809	0.140208	1.0,0.632	0.815,0.896	-0.039
81	"FBgn0263289"	"scrib"	chr3R	+	26536349	26536601	26536349	26536419	26537370	26537784	81	13,27	0,1	0,2	3,1	298	149	4.03745e-06	7.25687e-05	1.0,0.931	0.0,0.5	0.716
82	"FBgn0263289"	"scrib"	chr3R	+	26536349	26536531	26536349	26536501	26537370	26537784	82	20,3	12,0	23,15	17,12	178	149	0.243964	0.518799	0.582,1.0	0.531,0.511	0.27
84	"FBgn0263289"	"scrib"	chr3R	+	26536349	26536601	26536349	26536501	26537370	26537784	84	13,27	12,0	0,2	17,12	248	149	1.74929e-07	4.57694e-06	0.394,1.0	0.0,0.091	0.652
86	"FBgn0263289"	"scrib"	chr3R	+	26536349	26536601	26536349	26536531	26537370	26537784	86	13,27	20,3	0,2	23,15	218	149	9.23005e-07	2.04387e-05	0.308,0.86	0.0,0.084	0.542
88	"FBgn0265105"	"asRNA:CR44207"	chr2R	+	9775109	9775337	9775109	9775333	9775394	9776370	88	21,9	12,1	0,15	15,0	152	149	0.508007	0.833374	0.632,0.898	0.0,1.0	0.265
89	"FBgn0261562"	"CG42676"	chr3L	+	1803432	1803733	1803432	1803567	1803794	1804355	89	1,13	35,37	4,6	32,21	298	149	0.780921	1	0.014,0.149	0.059,0.125	-0.01
90	"FBgn0030964"	"Pvf1"	chrX	+	18840629	18842007	18840629	18841120	18842217	18842901	90	10,10	17,14	11,26	23,58	298	149	0.427164	0.754012	0.227,0.263	0.193,0.183	0.057
91	"FBgn0000723"	"FER"	chr3R	-	9371014	9372577	9372376	9372577	9369335	9369710	91	27,7	36,30	15,44	43,86	298	149	0.909511	1	0.273,0.104	0.149,0.204	0.012
92	"FBgn0032230"	"lft"	chr2L	+	10364470	10364597	10364470	10364582	10365031	10365190	92	311,279	8,4	272,310	11,30	163	149	6.37542e-05	0.000808466	0.973,0.985	0.958,0.904	0.048
93	"FBgn0001978"	"stc"	chr2L	+	15113479	15114234	15113479	15114213	15114299	15115753	93	7,7	43,45	11,16	70,98	169	149	0.915177	1	0.126,0.121	0.122,0.126	-0.001
94	"FBgn0001978"	"stc"	chr2L	+	15113479	15114234	15113479	15114213	15114311	15115753	94	0,0	3,0	3,0	0,1	169	149	1	1	0.0,NA	1.0,0.0	-0.5
95	"FBgn0003861"	"trp"	chr3R	-	29918805	29919027	29918825	29919027	29918554	29918731	95	8,9	166,143	1,4	198,452	168	149	8.15454e-05	0.000988472	0.041,0.053	0.004,0.008	0.041
96	"FBgn0025837"	"CG17636"	chrX	-	126354	126496	126362	126496	125494	126259	96	2,5	3,6	2,0	0,25	156	149	0.32286	0.627801	0.389,0.443	1.0,0.0	-0.084
97	"FBgn0031010"	"CG8028"	chrX	-	19278973	19280349	19280172	19280349	19277832	19277977	97	46,33	5,0	28,72	0,0	298	149	0.0110266	0.0505364	0.821,1.0	1.0,1.0	-0.09
98	"FBgn0259174"	"Nedd4"	chr3L	+	17539566	17539736	17539566	17539727	17540690	17540838	98	215,219	22,21	115,196	30,18	157	149	0.0866184	0.247635	0.903,0.908	0.784,0.912	0.057
99	"FBgn0010611"	"Hmgs"	chr2R	+	16338301	16338436	16338301	16338421	16339446	16341242	99	162,172	44,21	158,147	43,17	163	149	0.986378	1	0.771,0.882	0.771,0.888	-0.003
101	"FBgn0029897"	"RpL17"	chrX	-	6743949	6744238	6744108	6744238	6743057	6743148	101	6,7	139,154	7,5	120,164	298	149	0.886209	1	0.021,0.022	0.028,0.015	0
102	"FBgn0029897"	"RpL17"	chrX	-	6743949	6744238	6744195	6744238	6743057	6743148	102	6,7	1175,1145	7,5	1657,1727	298	149	1	1	0.003,0.003	0.002,0.001	0.002
103	"FBgn0029897"	"RpL17"	chrX	-	6744108	6744238	6744195	6744238	6743057	6743148	103	139,154	1175,1145	120,164	1657,1727	235	149	0.00198497	0.0131084	0.07,0.079	0.044,0.057	0.024
104	"FBgn0026401"	"Nipped-B"	chr2R	-	4728778	4729017	4728806	4729017	4728432	4728551	104	62,52	30,38	50,37	31,39	176	149	0.288356	0.585493	0.636,0.537	0.577,0.445	0.076
105	"FBgn0026401"	"Nipped-B"	chr2R	-	4728778	4729017	4728813	4729017	4728432	4728551	105	62,52	21,25	50,37	23,2	183	149	0.167369	0.401202	0.706,0.629	0.639,0.938	-0.121
106	"FBgn0026401"	"Nipped-B"	chr2R	-	4728806	4729017	4728813	4729017	4728432	4728551	106	30,38	21,25	31,39	23,2	155	149	0.0682313	0.208939	0.579,0.594	0.564,0.949	-0.17
107	"FBgn0033748"	"vis"	chr2R	-	12509778	12510266	12509865	12510266	12509570	12509719	107	10,15	1,0	20,61	1,1	235	149	0.495856	0.822488	0.864,1.0	0.927,0.975	-0.019
108	"FBgn0011661"	"Moe"	chrX	-	8874502	8874899	8874511	8874899	8874188	8874401	108	416,426	824,862	360,266	864,738	157	149	0.0338934	0.122351	0.324,0.319	0.283,0.255	0.052
109	"FBgn0011661"	"Moe"	chrX	-	8891561	8891807	8891733	8891807	8880291	8880400	109	432,483	0,3	536,677	0,2	298	149	1	1	1.0,0.988	1.0,0.994	-0.003
111	"FBgn0003353"	"sei"	chr2R	+	24049202	24049283	24049202	24049247	24049422	24050297	111	0,8	0,5	23,31	0,1	184	149	1	1	NA,0.564	1.0,0.962	-0.417
112	"FBgn0030974"	"xio"	chrX	-	18890545	18891860	18890740	18891860	18890066	18890481	112	35,34	26,30	11,17	12,49	298	149	0.00766371	0.0380791	0.402,0.362	0.314,0.148	0.151
113	"FBgn0262976"	"lawc"	chrX	-	8408864	8410098	8409402	8410098	8408518	8408778	113	0,8	1,7	0,7	9,7	298	149	0.443844	0.768364	0.0,0.364	0.0,0.333	0.015
114	"FBgn0262976"	"lawc"	chrX	-	8408864	8410098	8409662	8410098	8408518	8408778	114	0,8	80,80	0,7	91,71	298	149	0.793256	1	0.0,0.048	0.0,0.047	0.001
115	"FBgn0262976"	"lawc"	chrX	-	8409402	8410098	8409662	8410098	8408518	8408778	115	1,7	80,80	9,7	91,71	298	149	0.0941095	0.264299	0.006,0.042	0.047,0.047	-0.023
116	"FBgn0003175"	"px"	chr2R	-	22561898	22562065	22561918	22562065	22560745	22561142	116	31,29	7,8	0,2	18,12	168	149	9.99201e-15	8.60562e-13	0.797,0.763	0.0,0.129	0.716
117	"FBgn0013765"	"cnn"	chr2R	-	13448996	13449400	13449218	13449400	13447131	13447328	117	89,62	2,0	55,77	4,7	298	149	0.000814205	0.00644813	0.957,1.0	0.873,0.846	0.119
118	"FBgn0013765"	"cnn"	chr2R	-	13448996	13449400	13449307	13449400	13447131	13447328	118	89,62	3,2	55,77	2,7	298	149	0.180996	0.423207	0.937,0.939	0.932,0.846	0.049
119	"FBgn0013765"	"cnn"	chr2R	-	13449218	13449400	13449307	13449400	13447131	13447328	119	2,0	3,2	4,7	2,7	237	149	0.0215679	0.0841149	0.295,0.0	0.557,0.386	-0.324
120	"FBgn0265529"	"lncRNA:CR44379"	chr2R	+	16812244	16812443	16812244	16812439	16812520	16812791	120	21,13	16,16	26,103	12,63	152	149	0.127254	0.332588	0.563,0.443	0.68,0.616	-0.145
121	"FBgn0040551"	"CG11686"	chr3R	+	13260355	13260486	13260355	13260418	13261604	13261770	121	129,114	364,222	79,184	134,462	216	149	0.547104	0.872162	0.196,0.262	0.289,0.216	-0.023
122	"FBgn0085442"	"NKAIN"	chr2R	+	24881569	24881682	24881569	24881626	24882630	24883019	122	5,12	136,163	4,8	155,411	204	149	0.0144807	0.0622968	0.026,0.051	0.019,0.014	0.022
123	"FBgn0085442"	"NKAIN"	chr2R	+	24881569	24881947	24881569	24881626	24882630	24883019	123	0,0	136,163	0,11	155,411	298	149	1	1	0.0,0.0	0.0,0.013	-0.006
124	"FBgn0085442"	"NKAIN"	chr2R	+	24881569	24881947	24881569	24881682	24882630	24883019	124	0,0	5,12	0,11	4,8	298	149	0.000214573	0.00219599	0.0,0.0	0.0,0.407	-0.203
125	"FBgn0085442"	"NKAIN"	chr2R	+	24884525	24887144	24884525	24884580	24887222	24888615	125	167,137	76,84	139,203	89,125	298	149	0.312341	0.613698	0.524,0.449	0.438,0.448	0.044
126	"FBgn0004369"	"Ptp99A"	chr3R	+	29471650	29471899	29471650	29471854	29473159	29473440	126	0,0	71,50	2,0	56,33	193	149	1	1	0.0,0.0	0.027,0.0	-0.013
127	"FBgn0261439"	"SdhA"	chr2R	-	19395864	19395971	19395910	19395971	19395686	19395777	127	215,218	326,216	286,447	439,548	194	149	0.519093	0.843791	0.336,0.437	0.333,0.385	0.028
128	"FBgn0036715"	"Cad74A"	chr3L	-	17379345	17379530	17379360	17379530	17378285	17378592	128	1,11	4,8	2,5	2,2	163	149	0.309692	0.611981	0.186,0.557	0.478,0.696	-0.215
129	"FBgn0037222"	"CG14642"	chr3R	-	4242157	4242273	4242174	4242273	4241977	4242087	129	42,41	2,7	22,47	0,6	165	149	0.560609	0.883215	0.95,0.841	1.0,0.876	-0.042
130	"FBgn0061197"	"CG13164"	chr2R	-	12303822	12304057	12303862	12304057	12303561	12303764	130	2728,2717	3125,3139	2414,1672	3041,2683	188	149	0.0428041	0.14286	0.409,0.407	0.386,0.331	0.049
132	"FBgn0033501"	"CG12911"	chr2R	+	10259515	10259627	10259515	10259585	10260862	10261276	132	0,0	2,2	0,1	0,0	190	149	1	1	0.0,0.0	NA,1.0	-1
133	"FBgn0030778"	"CG4678"	chrX	+	16696130	16696257	16696130	16696217	16696496	16696624	133	3,5	127,110	0,0	106,82	188	149	0.157762	0.387531	0.018,0.035	0.0,0.0	0.027
135	"FBgn0016975"	"stnB"	chrX	-	23004549	23004648	23004611	23004648	22994483	22995914	135	8,15	43,38	6,15	43,140	210	149	0.0142341	0.0618105	0.117,0.219	0.09,0.071	0.088
136	"FBgn0034049"	"bdg"	chr2R	-	15931523	15931935	15931736	15931935	15926744	15927624	136	6,3	29,47	6,4	14,28	298	149	0.202874	0.452364	0.094,0.031	0.176,0.067	-0.059
137	"FBgn0035497"	"CG14995"	chr3L	-	4097205	4097804	4097506	4097804	4095635	4095874	137	3,0	613,658	0,0	663,1768	298	149	1	1	0.002,0.0	0.0,0.0	0.001
138	"FBgn0035497"	"CG14995"	chr3L	-	4097205	4097804	4097506	4097804	4096903	4096978	138	50,23	55,68	60,59	134,335	298	149	0.010275	0.0480093	0.313,0.145	0.183,0.081	0.097
139	"FBgn0266303"	"asRNA:CR44968"	chr2L	+	10297729	10297912	10297729	10297897	10297977	10298116	139	10,15	4,1	6,15	0,4	163	149	0.67827	0.985925	0.696,0.932	1.0,0.774	-0.073
140	"FBgn0011672"	"Mvl"	chr3R	-	21060281	21060653	21060584	21060653	21058260	21058468	140	133,85	3,6	105,137	5,5	298	149	0.928129	1	0.957,0.876	0.913,0.932	-0.006
141	"FBgn0085370"	"Pde11"	chr2L	-	18562709	18563172	18562823	18563172	18546524	18547044	141	6,9	5,1	22,2	2,8	262	149	0.624586	0.934844	0.406,0.837	0.862,0.124	0.128
142	"FBgn0085370"	"Pde11"	chr2L	-	18562709	18563172	18562882	18563172	18546524	18547044	142	6,9	14,11	22,2	6,14	298	149	0.690772	0.997764	0.176,0.29	0.647,0.067	-0.124
143	"FBgn0085370"	"Pde11"	chr2L	-	18562823	18563172	18562882	18563172	18546524	18547044	143	5,1	14,11	2,8	6,14	207	149	0.17663	0.416474	0.205,0.061	0.194,0.291	-0.109
144	"FBgn0033494"	"KCNQ"	chr2R	-	10154721	10154877	10154730	10154877	10154448	10154634	144	31,53	2,7	42,56	0,0	157	149	0.00026011	0.00251238	0.936,0.878	1.0,1.0	-0.093
145	"FBgn0261573"	"CoRest"	chrX	+	19522098	19522397	19522098	19522389	19523002	19523315	145	5,1	29,32	6,15	27,30	156	149	0.00440265	0.0249808	0.141,0.029	0.175,0.323	-0.164
146	"FBgn0261573"	"CoRest"	chrX	+	19522098	19522569	19522098	19522389	19523002	19523315	146	2,0	29,32	0,0	27,30	298	149	1	1	0.033,0.0	0.0,0.0	0.017
147	"FBgn0261573"	"CoRest"	chrX	+	19522098	19522635	19522098	19522389	19523002	19523315	147	14,0	29,32	0,6	27,30	298	149	0.139357	0.354742	0.194,0.0	0.0,0.091	0.052
148	"FBgn0261573"	"CoRest"	chrX	+	19522098	19522569	19522098	19522397	19523002	19523315	148	2,0	5,1	0,0	6,15	298	149	0.663624	0.971466	0.167,0.0	0.0,0.0	0.084
149	"FBgn0261573"	"CoRest"	chrX	+	19522098	19522635	19522098	19522397	19523002	19523315	149	14,0	5,1	0,6	6,15	298	149	0.165989	0.399213	0.583,0.0	0.0,0.167	0.208
150	"FBgn0261573"	"CoRest"	chrX	+	19522098	19522635	19522098	19522569	19523002	19523315	150	14,0	2,0	0,6	0,0	214	149	1	1	0.83,NA	NA,1.0	-0.17
151	"FBgn0038147"	"CCHa2"	chr3R	-	13392789	13393081	13392830	13393081	13391864	13391945	151	130,99	6711,6771	154,60	5323,4238	189	149	0.0905083	0.256275	0.015,0.011	0.022,0.011	-0.004
153	"FBgn0030181"	"CG12645"	chrX	+	10153611	10153945	10153611	10153933	10154002	10154150	153	0,0	10,8	1,0	3,5	160	149	1	1	0.0,0.0	0.237,0.0	-0.118
154	"FBgn0003256"	"rl"	chr2R	+	1071974	1072439	1071974	1072045	1076634	1076761	154	449,406	42,33	376,373	27,18	298	149	0.073271	0.220132	0.842,0.86	0.874,0.912	-0.042
155	"FBgn0003256"	"rl"	chr2R	+	1071974	1072439	1071974	1072045	1080330	1080441	155	11,0	8,0	4,1	0,6	298	149	1	1	0.407,NA	1.0,0.077	-0.132
156	"FBgn0030215"	"CG15296"	chrX	-	10566558	10566591	10566562	10566591	10565841	10566498	156	44,52	655,560	62,65	558,710	152	149	0.163433	0.394645	0.062,0.083	0.098,0.082	-0.017
157	"FBgn0038947"	"Sar1"	chr3R	+	22356684	22356798	22356684	22356749	22357530	22357671	157	812,0	4149,3502	517,344	3843,2167	197	149	1.48615e-10	6.98151e-09	0.129,0.0	0.092,0.107	-0.035
161	"FBgn0014010"	"Rab5"	chr2L	-	2360455	2360569	2360459	2360569	2359565	2360393	161	425,454	1,2	345,479	2,6	152	149	1	1	0.998,0.996	0.994,0.987	0.007
162	"FBgn0014010"	"Rab5"	chr2L	-	2364312	2364721	2364594	2364721	2361159	2361585	162	1,0	157,182	3,3	227,316	298	149	1	1	0.003,0.0	0.007,0.005	-0.005
163	"FBgn0014010"	"Rab5"	chr2L	-	2364312	2364721	2364640	2364721	2361159	2361585	163	1,0	680,625	3,3	532,490	298	149	1	1	0.001,0.0	0.003,0.003	-0.003
164	"FBgn0014010"	"Rab5"	chr2L	-	2364594	2364721	2364640	2364721	2361159	2361585	164	157,182	680,625	227,316	532,490	194	149	7.06565e-07	1.65963e-05	0.151,0.183	0.247,0.331	-0.122
165	"FBgn0014010"	"Rab5"	chr2L	-	2364836	2364954	2364889	2364954	2361159	2361585	165	74,48	707,674	27,33	750,692	201	149	5.49906e-05	0.00071041	0.072,0.05	0.026,0.034	0.031
166	"FBgn0033572"	"polyph"	chr2R	+	10903944	10904099	10903944	10904095	10904157	10904637	166	11,9	13,25	6,13	31,69	152	149	0.0167418	0.0696284	0.453,0.261	0.159,0.156	0.199
168	"FBgn0031702"	"fusl"	chr2L	-	5335458	5336170	5335663	5336170	5331721	5332850	168	20,15	62,43	7,12	55,122	298	149	0.000343829	0.00313081	0.139,0.149	0.06,0.047	0.091
169	"FBgn0031702"	"fusl"	chr2L	-	5335458	5336170	5335716	5336170	5331721	5332850	169	20,15	10,10	7,12	11,39	298	149	0.000145037	0.00162915	0.5,0.429	0.241,0.133	0.278
172	"FBgn0031702"	"fusl"	chr2L	-	5335663	5336170	5335716	5336170	5331721	5332850	172	62,43	10,10	55,122	11,39	201	149	0.19902	0.446169	0.821,0.761	0.788,0.699	0.047
173	"FBgn0031702"	"fusl"	chr2L	-	5337750	5338073	5337840	5338073	5331721	5332850	173	2,0	0,0	1,1	0,1	238	149	1	1	1.0,NA	1.0,0.385	0.307
174	"FBgn0264357"	"SNF4Agamma"	chr3R	+	21188865	21188970	21188865	21188965	21200759	21201408	174	22,0	22,0	0,15	18,18	153	149	1	1	0.493,NA	0.0,0.448	0.269
175	"FBgn0264357"	"SNF4Agamma"	chr3R	+	21199180	21199396	21199180	21199331	21200759	21201408	175	0,1	0,1	0,0	0,5	213	149	1	1	NA,0.412	NA,0.0	0.412
176	"FBgn0264357"	"SNF4Agamma"	chr3R	+	21199180	21199763	21199180	21199331	21200759	21201408	176	0,0	0,1	0,3	0,5	298	149	1	1	NA,0.0	NA,0.231	-0.231
177	"FBgn0264357"	"SNF4Agamma"	chr3R	+	21199180	21199763	21199180	21199396	21200759	21201408	177	0,0	0,1	0,3	0,0	298	149	1	1	NA,0.0	NA,1.0	-1
178	"FBgn0004861"	"ph-p"	chrX	-	2136016	2136622	2136455	2136622	2129978	2131726	178	28,24	8,6	9,9	4,5	298	149	0.204441	0.454388	0.636,0.667	0.529,0.474	0.15
179	"FBgn0026374"	"Rhp"	chrX	+	15788896	15789112	15788896	15788957	15790246	15790388	179	36,39	44,43	35,36	46,57	298	149	0.355679	0.666536	0.29,0.312	0.276,0.24	0.043
180	"FBgn0025741"	"PlexA"	chr4	-	1026769	1027101	1026962	1027101	1015424	1015620	180	0,0	9,0	0,1	1,2	298	149	1	1	0.0,NA	0.0,0.2	-0.1
181	"FBgn0025741"	"PlexA"	chr4	-	1026769	1027101	1026962	1027101	1022241	1023680	181	20,8	166,155	29,30	153,189	298	149	0.00566075	0.0302345	0.057,0.025	0.087,0.074	-0.039
182	"FBgn0259978"	"vlc"	chr2R	+	5702111	5702187	5702111	5702131	5702866	5702947	182	0,4	2,2	0,11	3,4	204	149	0.761519	1	0.0,0.594	0.0,0.668	-0.037
183	"FBgn0259978"	"vlc"	chr2R	+	5702111	5702216	5702111	5702131	5702866	5702947	183	16,0	2,2	0,19	3,4	233	149	0.879022	1	0.836,0.0	0.0,0.752	0.042
184	"FBgn0259978"	"vlc"	chr2R	+	5702111	5702293	5702111	5702131	5702866	5702947	184	83,91	2,2	102,152	3,4	298	149	0.586497	0.908762	0.954,0.958	0.944,0.95	0.009
185	"FBgn0259978"	"vlc"	chr2R	+	5702111	5702388	5702111	5702131	5702866	5702947	185	3,0	2,2	0,3	3,4	298	149	0.754681	1	0.429,0.0	0.0,0.273	0.078
186	"FBgn0259978"	"vlc"	chr2R	+	5702111	5702216	5702111	5702187	5702866	5702947	186	16,0	0,4	0,19	0,11	177	149	1	1	1.0,0.0	NA,0.593	-0.093
187	"FBgn0259978"	"vlc"	chr2R	+	5702111	5702293	5702111	5702187	5702866	5702947	187	83,91	0,4	102,152	0,11	254	149	0.135873	0.348018	1.0,0.93	1.0,0.89	0.02
188	"FBgn0259978"	"vlc"	chr2R	+	5702111	5702388	5702111	5702187	5702866	5702947	188	3,0	0,4	0,3	0,11	298	149	1	1	1.0,0.0	NA,0.12	0.38
189	"FBgn0259978"	"vlc"	chr2R	+	5702111	5702293	5702111	5702216	5702866	5702947	189	83,91	16,0	102,152	0,19	225	149	0.745005	1	0.775,1.0	1.0,0.841	-0.033
190	"FBgn0259978"	"vlc"	chr2R	+	5702111	5702388	5702111	5702216	5702866	5702947	190	3,0	16,0	0,3	0,19	298	149	1	1	0.086,NA	NA,0.073	0.013
191	"FBgn0259978"	"vlc"	chr2R	+	5702111	5702388	5702111	5702293	5702866	5702947	191	3,0	83,91	0,3	102,152	243	149	1	1	0.022,0.0	0.0,0.012	0.005
192	"FBgn0033063"	"CG14589"	chr2R	+	6137302	6137813	6137302	6137699	6137988	6138265	192	481,479	93,84	452,678	60,33	262	149	4.17147e-05	0.000571022	0.746,0.764	0.811,0.921	-0.111
193	"FBgn0033063"	"CG14589"	chr2R	+	6137988	6138265	6137988	6138260	6138317	6138411	193	166,137	1,0	105,131	6,2	153	149	0.0453705	0.150049	0.994,1.0	0.945,0.985	0.032
194	"FBgn0031417"	"CG3597"	chr2L	-	2371041	2371524	2371047	2371524	2370611	2370988	194	7,3	214,234	2,12	187,605	154	149	0.792234	1	0.031,0.012	0.01,0.019	0.007
195	"FBgn0038610"	"CG7675"	chr3R	-	18381031	18381178	18381079	18381178	18379225	18379364	195	1160,1010	25,30	1476,1013	54,38	196	149	0.0531636	0.170635	0.972,0.962	0.954,0.953	0.013
196	"FBgn0038610"	"CG7675"	chr3R	-	18381031	18381178	18381079	18381178	18380212	18380354	196	7,11	0,0	8,39	0,1	196	149	1	1	1.0,1.0	1.0,0.967	0.016
197	"FBgn0025631"	"moody"	chrX	-	2048238	2048395	2048311	2048395	2047557	2047647	197	30,21	16,11	11,29	16,15	221	149	0.28687	0.584198	0.558,0.563	0.317,0.566	0.119
198	"FBgn0025631"	"moody"	chrX	-	2048238	2048395	2048315	2048395	2047557	2047647	198	30,21	28,13	11,29	28,19	225	149	0.316148	0.618824	0.415,0.517	0.206,0.503	0.111
199	"FBgn0025631"	"moody"	chrX	-	2048311	2048395	2048315	2048395	2047557	2047647	199	16,11	28,13	16,15	28,19	152	149	0.938019	1	0.359,0.453	0.359,0.436	0.009
200	"FBgn0051708"	"DIP-zeta"	chr2L	-	9070831	9071164	9070949	9071164	9066079	9066760	200	4,0	10,5	4,7	5,6	266	149	0.0237392	0.0912063	0.183,0.0	0.309,0.395	-0.26
203	"FBgn0019957"	"ND-42"	chr3R	+	22027708	22027824	22027708	22027780	22028019	22029148	203	53,33	2140,1886	78,160	2691,4217	192	149	0.00328916	0.0197064	0.019,0.013	0.022,0.029	-0.01
205	"FBgn0036661"	"CG9705"	chr3L	+	16780099	16780790	16780099	16780420	16781462	16781585	205	184,181	0,2	145,233	0,1	298	149	1	1	1.0,0.978	1.0,0.991	-0.007
207	"FBgn0031220"	"CG4822"	chr2L	-	119287	119554	119430	119554	119133	119235	207	64,44	0,0	26,53	2,1	291	149	0.502999	0.828445	1.0,1.0	0.869,0.964	0.084
208	"FBgn0259936"	"Uhg3"	chr2L	+	20647532	20648013	20647532	20647788	20648188	20648248	208	65,72	0,0	55,18	0,1	298	149	1	1	1.0,1.0	1.0,0.9	0.05
209	"FBgn0085443"	"spri"	chrX	-	10585247	10585422	10585325	10585422	10584909	10585073	209	2,0	0,0	0,1	0,1	226	149	1	1	1.0,NA	NA,0.397	0.603
210	"FBgn0013799"	"Deaf1"	chr3L	+	19819101	19820010	19819101	19820001	19828316	19828945	210	60,75	31,24	50,65	10,26	157	149	0.320457	0.623714	0.647,0.748	0.826,0.703	-0.067
212	"FBgn0263593"	"Lpin"	chr2R	-	8145641	8145981	8145751	8145981	8142642	8143074	212	5,1	2,10	0,0	0,11	258	149	1	1	0.591,0.055	NA,0.0	0.323
213	"FBgn0263593"	"Lpin"	chr2R	-	8145641	8145981	8145754	8145981	8142642	8143074	213	5,1	462,407	0,0	260,290	261	149	1	1	0.006,0.001	0.0,0.0	0.004
214	"FBgn0263593"	"Lpin"	chr2R	-	8145751	8145981	8145754	8145981	8142642	8143074	214	2,10	462,407	0,11	260,290	151	149	0.474227	0.80084	0.004,0.024	0.0,0.036	-0.004
217	"FBgn0031729"	"CG12511"	chr2L	+	5678581	5678729	5678581	5678725	5678782	5679223	217	38,53	133,113	59,57	137,204	152	149	0.752254	1	0.219,0.315	0.297,0.215	0.011
218	"FBgn0038874"	"ETHR"	chr3R	+	21247010	21247439	21247010	21247432	21258188	21259023	218	3,9	5,1	5,9	4,5	155	149	0.621298	0.934544	0.366,0.896	0.546,0.634	0.041
219	"FBgn0003371"	"sgg"	chrX	+	2633951	2634178	2633951	2634025	2641589	2642093	219	28,41	70,55	29,68	50,219	298	149	0.153355	0.381909	0.167,0.272	0.225,0.134	0.04
220	"FBgn0037341"	"CG12746"	chr3R	+	5564864	5565024	5564864	5564982	5566087	5566398	220	252,217	130,134	177,205	109,98	190	149	0.799844	1	0.603,0.559	0.56,0.621	-0.01
221	"FBgn0004370"	"Ptp10D"	chrX	+	11622014	11622357	11622014	11622185	11623752	11624216	221	80,65	2,0	52,29	5,8	298	149	1.80698e-05	0.000270654	0.952,1.0	0.839,0.644	0.234
224	"FBgn0265998"	"Doa"	chr3R	+	28916425	28918219	28916425	28917457	28919491	28919567	224	387,354	77,63	390,804	50,95	298	149	0.00760188	0.0380462	0.715,0.738	0.796,0.809	-0.076
225	"FBgn0051955"	"CG31955"	chr2L	-	3712497	3712866	3712767	3712866	3712153	3712445	225	101,73	43,16	82,77	12,15	298	149	0.0361365	0.127005	0.54,0.695	0.774,0.72	-0.13
226	"FBgn0259818"	"CG42399"	chr2L	-	147348	147454	147354	147454	144230	145910	226	16,28	2,2	31,63	2,1	154	149	0.231241	0.498409	0.886,0.931	0.937,0.984	-0.052
227	"FBgn0027082"	"ProRS-m"	chr3L	-	2651333	2651593	2651341	2651593	2651018	2651280	227	1,0	5,8	3,9	9,17	156	149	0.000587646	0.00480104	0.16,0.0	0.241,0.336	-0.208
228	"FBgn0037027"	"HIPP1"	chr3L	+	20812256	20812467	20812256	20812464	20812523	20812670	228	44,31	0,0	40,71	0,5	151	149	0.116726	0.314158	1.0,1.0	1.0,0.933	0.033
229	"FBgn0034885"	"Eglp4"	chr2R	-	23614466	23614710	23614592	23614710	23608131	23608681	229	40,39	31,28	37,37	20,17	274	149	0.146537	0.368931	0.412,0.431	0.502,0.542	-0.101
230	"FBgn0034885"	"Eglp4"	chr2R	-	23614466	23614710	23614672	23614710	23608131	23608681	230	40,39	768,667	37,37	587,667	298	149	0.744666	1	0.025,0.028	0.031,0.027	-0.002
231	"FBgn0034885"	"Eglp4"	chr2R	-	23614592	23614710	23614672	23614710	23608131	23608681	231	31,28	768,667	20,17	587,667	228	149	0.145654	0.368051	0.026,0.027	0.022,0.016	0.007
233	"FBgn0002567"	"Rab32"	chr2R	-	9185216	9186342	9186115	9186342	9178829	9179225	233	41,47	14,6	53,100	7,3	298	149	0.00992551	0.0468083	0.594,0.797	0.791,0.943	-0.171
234	"FBgn0037750"	"Whamy"	chr3R	-	9774310	9774419	9774319	9774419	9773200	9773635	234	4,6	22,25	6,4	15,49	157	149	0.720518	1	0.147,0.186	0.275,0.072	-0.007
236	"FBgn0027654"	"jdp"	chr3R	-	30519607	30519763	30519646	30519763	30517058	30518573	236	97,95	163,156	129,217	215,490	187	149	0.24704	0.522117	0.322,0.327	0.323,0.261	0.032
237	"FBgn0031313"	"CG5080"	chr2L	-	1162999	1163886	1163759	1163886	1161926	1162146	237	310,304	0,9	251,723	0,6	298	149	0.105933	0.290019	1.0,0.944	1.0,0.984	-0.02
238	"FBgn0031313"	"CG5080"	chr2L	-	1163416	1163886	1163759	1163886	1162999	1163149	238	40,26	2423,2293	17,1	1335,1263	298	149	1	1	0.008,0.006	0.006,0.0	0.004
239	"FBgn0262968"	"lncRNA:CR43279"	chrX	+	7494543	7494851	7494543	7494847	7494909	7495048	239	27,94	0,1	46,83	0,0	152	149	1	1	1.0,0.989	1.0,1.0	-0.006
240	"FBgn0001087"	"g"	chrX	-	13728879	13729023	13728882	13729023	13728684	13728817	240	143,129	0,4	143,119	2,2	151	149	0.872963	1	1.0,0.97	0.986,0.983	0.001
241	"FBgn0039266"	"CG11791"	chr3R	+	25049615	25050368	25049615	25049946	25051180	25051556	241	72,82	67,52	153,192	148,197	298	149	0.181199	0.423207	0.35,0.441	0.341,0.328	0.061
242	"FBgn0013981"	"His4r"	chr3R	+	14625787	14625917	14625787	14625815	14626025	14626229	242	213,218	1795,1713	195,178	2377,2381	250	149	0.000313228	0.00289036	0.066,0.071	0.047,0.043	0.024
243	"FBgn0266098"	"rg"	chrX	+	5085758	5086201	5085758	5085889	5089341	5090145	243	14,22	4,1	16,21	5,2	298	149	0.593422	0.914012	0.636,0.917	0.615,0.84	0.049
244	"FBgn0261387"	"CG17528"	chr2R	-	4823904	4824319	4824110	4824319	4819287	4819936	244	131,117	51,40	109,85	82,35	298	149	0.0694398	0.211077	0.562,0.594	0.399,0.548	0.105
245	"FBgn0086757"	"cbs"	chr2R	+	13452790	13453006	13452790	13453000	13453088	13453393	245	2,2	11,9	0,4	4,10	154	149	0.612342	0.930346	0.15,0.177	0.0,0.279	0.024
246	"FBgn0086757"	"cbs"	chr2R	+	13452790	13453030	13452790	13453000	13453088	13453393	246	218,227	11,9	168,90	4,10	178	149	0.691315	0.997764	0.943,0.955	0.972,0.883	0.021
247	"FBgn0086757"	"cbs"	chr2R	+	13452790	13453030	13452790	13453006	13453088	13453393	247	218,227	2,2	168,90	0,4	172	149	0.5614	0.883379	0.99,0.99	1.0,0.951	0.014
248	"FBgn0038395"	"CG10407"	chr3R	-	16045342	16045674	16045354	16045674	16045220	16045275	248	101,85	2565,2416	133,139	2154,3142	160	149	0.0168398	0.0697836	0.035,0.032	0.054,0.04	-0.013
252	"FBgn0032036"	"CG13384"	chr2L	+	8384454	8384540	8384454	8384493	8384699	8384895	252	81,45	0,0	48,80	0,5	195	149	0.10008	0.277672	1.0,1.0	1.0,0.924	0.038
256	"FBgn0032036"	"CG13384"	chr2L	+	8384454	8384566	8384454	8384540	8384699	8384895	256	0,0	81,45	3,0	48,80	174	149	0.518948	0.843791	0.0,0.0	0.051,0.0	-0.025
257	"FBgn0032036"	"CG13384"	chr2L	+	8384699	8385097	8384699	8384895	8386216	8386385	257	112,110	41,40	87,101	25,42	298	149	0.889775	1	0.577,0.579	0.635,0.546	-0.013
258	"FBgn0267726"	"CG46059"	chr2L	-	19183387	19183461	19183391	19183461	19183092	19183338	258	18,19	6237,6266	42,49	5568,5392	152	149	1	1	0.003,0.003	0.007,0.009	-0.005
259	"FBgn0039816"	"CG11317"	chr3R	-	31092045	31092543	31092054	31092543	31091685	31091773	259	1,2	15,26	4,1	21,45	157	149	0.579438	0.900525	0.06,0.068	0.153,0.021	-0.023
260	"FBgn0032721"	"CG10602"	chr2L	-	18857541	18857679	18857587	18857679	18857176	18857403	260	152,102	337,231	117,104	213,242	194	149	0.579422	0.900525	0.257,0.253	0.297,0.248	-0.017
262	"FBgn0032889"	"CG9331"	chr2L	+	20824433	20824630	20824433	20824493	20825271	20825512	262	217,189	128,137	40,31	42,47	285	149	0.00138087	0.00973863	0.47,0.419	0.332,0.256	0.15
264	"FBgn0032889"	"CG9331"	chr2L	+	20824433	20824630	20824433	20824493	20825667	20826087	264	28,13	569,547	17,33	660,733	285	149	0.983601	1	0.025,0.012	0.013,0.023	0.001
265	"FBgn0032889"	"CG9331"	chr2L	+	20824433	20824724	20824433	20824493	20825667	20826087	265	2,0	569,547	0,0	660,733	298	149	1	1	0.002,0.0	0.0,0.0	0.001
266	"FBgn0032889"	"CG9331"	chr2L	+	20824433	20824724	20824433	20824630	20825667	20826087	266	2,0	28,13	0,0	17,33	242	149	0.398769	0.724939	0.042,0.0	0.0,0.0	0.021
267	"FBgn0032775"	"CG17544"	chr2L	-	19398334	19398493	19398346	19398493	19393496	19393656	267	12,15	12,20	4,12	6,9	160	149	0.694643	0.99988	0.482,0.411	0.383,0.554	-0.022
268	"FBgn0032775"	"CG17544"	chr2L	-	19398334	19398493	19398350	19398493	19393496	19393656	268	12,15	15,17	4,12	7,9	164	149	0.809371	1	0.421,0.445	0.342,0.548	-0.012
269	"FBgn0032775"	"CG17544"	chr2L	-	19398346	19398493	19398350	19398493	19393496	19393656	269	12,20	15,17	6,9	7,9	152	149	0.857147	1	0.44,0.536	0.457,0.495	0.012
272	"FBgn0037120"	"CG11247"	chr3L	-	21728286	21728673	21728450	21728673	21726162	21726937	272	212,188	8,5	162,148	11,16	298	149	0.00349058	0.0206143	0.93,0.949	0.88,0.822	0.089
273	"FBgn0085434"	"NaCP60E"	chr2R	+	24913872	24915009	24913872	24914542	24915113	24915222	273	84,69	2,0	103,76	0,0	298	149	0.467521	0.794823	0.955,1.0	1.0,1.0	-0.022
274	"FBgn0085434"	"NaCP60E"	chr2R	+	24917319	24917577	24917319	24917529	24917647	24920265	274	30,32	0,1	37,89	1,0	196	149	1	1	1.0,0.961	0.966,1.0	-0.003
275	"FBgn0029896"	"CG3168"	chrX	-	6726599	6727229	6727099	6727229	6724208	6724382	275	115,88	4,3	48,42	0,1	298	149	0.0223537	0.0863648	0.935,0.936	1.0,0.955	-0.042
277	"FBgn0051755"	"SoYb"	chr2L	-	10002675	10002736	10002723	10002736	10002527	10002617	277	0,0	0,2	2,0	0,3	196	149	1	1	NA,0.0	1.0,0.0	-0.5
278	"FBgn0261268"	"Cul3"	chr2L	-	15271322	15272024	15271833	15272024	15270904	15271143	278	5,10	298,279	10,9	265,393	298	149	0.726552	1	0.008,0.018	0.019,0.011	-0.002
279	"FBgn0025595"	"AkhR"	chr2L	-	6712337	6712675	6712346	6712675	6711285	6711742	279	123,115	84,87	134,152	46,98	157	149	0.0726956	0.218963	0.582,0.556	0.734,0.595	-0.096
280	"FBgn0025693"	"ZnT41F"	chr2R	-	5782298	5782858	5782776	5782858	5778200	5778713	280	64,76	41,33	49,31	16,14	298	149	0.232792	0.50123	0.438,0.535	0.605,0.525	-0.078
281	"FBgn0028734"	"Fmr1"	chr3R	-	10105059	10105369	10105068	10105369	10104878	10104989	281	1,0	2,0	0,0	4,0	157	149	1	1	0.322,NA	0.0,NA	0.322
282	"FBgn0028734"	"Fmr1"	chr3R	-	10105059	10105369	10105068	10105369	10104878	10105010	282	53,48	111,121	79,75	144,201	157	149	0.849923	1	0.312,0.274	0.342,0.262	-0.009
283	"FBgn0086704"	"stops"	chr3R	-	31168779	31169106	31168824	31169106	31168026	31168461	283	4,0	15,9	16,4	10,21	193	149	0.0355501	0.125825	0.171,0.0	0.553,0.128	-0.255
285	"FBgn0261793"	"Trf2"	chrX	+	8423183	8423669	8423183	8423575	8423727	8424035	285	5,1	1,5	0,3	1,1	242	149	0.558177	0.880727	0.755,0.11	0.0,0.649	0.108
287	"FBgn0034708"	"Vps35"	chr2R	+	22185971	22186320	22185971	22186094	22186516	22186706	287	0,0	143,144	7,31	138,220	298	149	4.25681e-08	1.29394e-06	0.0,0.0	0.025,0.066	-0.045
289	"FBgn0032075"	"Tsp29Fb"	chr2L	+	8937389	8937448	8937389	8937405	8937519	8937631	289	30,34	262,234	65,82	339,695	191	149	0.467599	0.794823	0.082,0.102	0.13,0.084	-0.015
290	"FBgn0027111"	"miple1"	chr3L	+	267763	267869	267763	267853	268219	268459	290	389,317	22,11	414,610	32,31	164	149	0.199664	0.446169	0.941,0.963	0.922,0.947	0.017
291	"FBgn0032120"	"CG33298"	chr2L	+	9495473	9495711	9495473	9495656	9496144	9496255	291	93,75	43,24	29,8	43,36	203	149	9.22547e-08	2.5769e-06	0.614,0.696	0.331,0.14	0.419
292	"FBgn0032120"	"CG33298"	chr2L	+	9495473	9496255	9495473	9495711	9503592	9504813	292	34,59	2,0	22,53	0,0	298	149	0.79062	1	0.895,1.0	1.0,1.0	-0.052
293	"FBgn0032120"	"CG33298"	chr2L	+	9519393	9519534	9519393	9519479	9519719	9520696	293	66,32	274,186	49,63	136,130	203	149	0.00023033	0.00230178	0.15,0.112	0.209,0.262	-0.104
294	"FBgn0000289"	"cg"	chr2R	+	14178097	14178203	14178097	14178200	14178271	14178596	294	104,92	319,268	91,48	268,141	151	149	0.935489	1	0.243,0.253	0.251,0.251	-0.003
296	"FBgn0015279"	"Pi3K92E"	chr3R	-	20634126	20634732	20634545	20634732	20631777	20633713	296	2,3	69,66	0,3	64,91	298	149	0.609439	0.926939	0.014,0.022	0.0,0.016	0.01
297	"FBgn0015279"	"Pi3K92E"	chr3R	-	20634126	20634732	20634618	20634732	20631777	20633713	297	2,3	18,12	0,3	21,14	298	149	0.260079	0.542739	0.053,0.111	0.0,0.097	0.034
298	"FBgn0015279"	"Pi3K92E"	chr3R	-	20634545	20634732	20634618	20634732	20631777	20633713	298	69,66	18,12	64,91	21,14	221	149	0.935366	1	0.721,0.788	0.673,0.814	0.011
299	"FBgn0025681"	"CG3558"	chr2L	+	2992972	2993409	2992972	2993377	2993544	2994408	299	7,2	352,361	7,0	235,124	180	149	0.734243	1	0.016,0.005	0.024,0.0	-0.001
300	"FBgn0027561"	"CG18659"	chr2R	-	9124743	9126066	9125550	9126066	9123303	9124145	300	13,20	45,25	29,85	62,165	298	149	0.803544	1	0.126,0.286	0.19,0.205	0.008
301	"FBgn0030351"	"CG1840"	chrX	+	11888571	11888656	11888571	11888653	11888715	11889186	301	74,80	1,2	81,333	0,2	151	149	0.519256	0.843791	0.986,0.975	1.0,0.994	-0.017
302	"FBgn0030890"	"CG7536"	chrX	-	18084778	18085407	18085193	18085407	18082218	18082379	302	0,0	41,28	0,1	30,65	298	149	1	1	0.0,0.0	0.0,0.008	-0.004
303	"FBgn0039955"	"CG41099"	chr3R	+	3846728	3846911	3846728	3846894	3849498	3850235	303	94,104	38,26	66,109	62,59	165	149	0.0022499	0.0145785	0.691,0.783	0.49,0.625	0.179
304	"FBgn0039955"	"CG41099"	chr3R	+	3846728	3846911	3846728	3846894	3849502	3850235	304	9,4	23,21	12,0	22,19	165	149	0.616832	0.934544	0.261,0.147	0.33,0.0	0.039
306	"FBgn0266487"	"CG45086"	chr2R	+	12612739	12612884	12612739	12612851	12613566	12614345	306	360,385	209,240	193,120	182,100	181	149	0.00556483	0.0298766	0.586,0.569	0.466,0.497	0.096
307	"FBgn0266487"	"CG45086"	chr2R	+	12612739	12612884	12612739	12612851	12615906	12616414	307	0,5	109,82	31,21	113,109	181	149	2.09995e-09	7.86184e-08	0.0,0.048	0.184,0.137	-0.137
308	"FBgn0032666"	"CG5758"	chr2L	+	18119994	18120204	18119994	18120072	18123348	18123908	308	87,112	225,260	35,19	141,92	280	149	0.00254854	0.0160605	0.171,0.186	0.117,0.099	0.07
309	"FBgn0032666"	"CG5758"	chr2L	+	18122527	18122920	18122527	18122588	18123348	18123908	309	8,2	186,252	0,1	152,88	298	149	0.849404	1	0.021,0.004	0.0,0.006	0.01
310	"FBgn0016038"	"Vsp37A"	chrX	+	621529	621797	621529	621789	621841	622146	310	196,231	1,2	170,191	2,0	156	149	1	1	0.995,0.991	0.988,1.0	-0.001
311	"FBgn0260776"	"CG42570"	chr3L	+	15718702	15718937	15718702	15718934	15718993	15720073	311	578,579	0,0	424,569	12,16	151	149	9.5483e-05	0.00112138	1.0,1.0	0.972,0.972	0.028
313	"FBgn0037288"	"CG14661"	chr3R	-	4955037	4955252	4955100	4955252	4954335	4954430	313	7,3	1160,1165	0,11	752,681	211	149	1	1	0.004,0.002	0.0,0.011	-0.002
314	"FBgn0035917"	"Zasp66"	chr3L	+	8630242	8630635	8630242	8630376	8634582	8634783	314	4226,4097	0,7	6081,5254	0,0	298	149	1	1	1.0,0.997	1.0,1.0	-0.002
315	"FBgn0031489"	"CG17224"	chr2L	-	3018081	3018308	3018163	3018308	3017958	3018024	315	16,9	40,27	6,4	21,24	230	149	0.164147	0.395905	0.206,0.178	0.156,0.097	0.066
316	"FBgn0037616"	"CG8136"	chr3R	+	8721370	8721561	8721370	8721556	8721622	8723051	316	1241,1491	22,6	988,2277	1,23	153	149	0.636867	0.944275	0.982,0.996	0.999,0.99	-0.005
317	"FBgn0037616"	"CG8136"	chr3R	+	8721370	8721561	8721370	8721556	8721625	8723051	317	248,308	0,2	237,431	0,0	153	149	1	1	1.0,0.993	1.0,1.0	-0.004
318	"FBgn0010825"	"Gug"	chr3L	+	8461971	8462103	8461971	8462088	8463003	8463237	318	11,4	21,27	8,15	40,37	163	149	0.961666	1	0.324,0.119	0.155,0.27	0.009
319	"FBgn0010825"	"Gug"	chr3L	+	8469564	8469691	8469564	8469682	8470087	8470187	319	23,31	13,11	34,23	25,21	157	149	0.0676158	0.207362	0.627,0.728	0.563,0.51	0.141
320	"FBgn0010825"	"Gug"	chr3L	+	8469564	8469691	8469564	8469682	8470153	8470187	320	19,23	21,26	17,39	30,36	157	149	0.78393	1	0.462,0.456	0.35,0.507	0.031
322	"FBgn0039747"	"AdoR"	chr3R	-	30136485	30136981	30136491	30136981	30134855	30136419	322	4,7	0,5	4,2	0,4	154	149	0.956639	1	1.0,0.575	1.0,0.326	0.124
327	"FBgn0030701"	"CG16952"	chrX	+	15870182	15870488	15870182	15870398	15871360	15871523	327	18,20	65,60	23,39	24,29	238	149	1.63454e-06	3.34514e-05	0.148,0.173	0.375,0.457	-0.256
328	"FBgn0030701"	"CG16952"	chrX	+	15870182	15870565	15870182	15870398	15871360	15871523	328	16,0	65,60	0,25	24,29	298	149	0.084548	0.243664	0.11,0.0	0.0,0.301	-0.096
330	"FBgn0030701"	"CG16952"	chrX	+	15870182	15870565	15870182	15870488	15871360	15871523	330	16,0	18,20	0,25	23,39	225	149	0.989954	1	0.371,0.0	0.0,0.298	0.037
333	"FBgn0033582"	"CG9084"	chr2R	-	11218766	11219241	11219082	11219241	11218205	11218382	333	1,6	97,114	0,1	57,77	298	149	0.800998	1	0.005,0.026	0.0,0.006	0.013
334	"FBgn0027575"	"GABA-B-R2"	chr3R	-	21772659	21772896	21772671	21772896	21771901	21772247	334	12,2	58,47	13,2	74,76	160	149	0.556856	0.880249	0.162,0.038	0.141,0.024	0.018
336	"FBgn0011259"	"Sema1a"	chr2L	+	8543329	8543715	8543329	8543674	8544543	8545233	336	5,12	4,2	7,6	0,8	189	149	0.906196	1	0.496,0.825	1.0,0.372	-0.025
337	"FBgn0037117"	"CG11248"	chr3L	+	21680049	21680223	21680049	21680152	21680299	21682433	337	43,44	0,0	23,25	0,8	219	149	0.000190145	0.00201794	1.0,1.0	1.0,0.68	0.16
338	"FBgn0037117"	"CG11248"	chr3L	+	21680049	21680232	21680049	21680152	21680299	21682433	338	43,64	0,0	32,45	0,8	228	149	0.000281711	0.00263482	1.0,1.0	1.0,0.786	0.107
339	"FBgn0037117"	"CG11248"	chr3L	+	21680049	21680232	21680049	21680223	21680299	21682433	339	43,64	43,44	32,45	23,25	157	149	0.292446	0.590319	0.487,0.58	0.569,0.631	-0.067
340	"FBgn0011604"	"Iswi"	chr2R	+	12636670	12636781	12636670	12636737	12636843	12636990	340	4,8	116,107	0,1	76,102	192	149	0.00496094	0.0273158	0.026,0.055	0.0,0.008	0.037
341	"FBgn0032374"	"CG14931"	chr2L	+	11788652	11788777	11788652	11788768	11788833	11789475	341	16,6	182,171	10,9	154,142	157	149	0.832131	1	0.077,0.032	0.058,0.057	-0.003
343	"FBgn0005619"	"Hdc"	chr2R	+	10244362	10244604	10244362	10244591	10244875	10246077	343	14,0	41,60	9,0	21,32	161	149	0.854464	1	0.24,0.0	0.284,0.0	-0.022
344	"FBgn0004656"	"fs(1)h"	chrX	-	8051358	8051529	8051370	8051529	8050436	8050556	344	34,24	99,61	27,37	107,114	160	149	0.332025	0.640201	0.242,0.268	0.19,0.232	0.044
[truncated: 1,792 more rows]

## Sheet: A5SS (Sig. different)
Event	ID	GeneID	geneSymbol	chr	strand	longExonStart_0base	longExonEnd	shortES	shortEE	flankingES	flankingEE	ID	IJC_SAMPLE_1	SJC_SAMPLE_1	IJC_SAMPLE_2	SJC_SAMPLE_2	IncFormLen	SkipFormLen	PValue	FDR	IncLevel1	IncLevel2	IncLevelDifference
[truncated: 177 more rows]

[truncated: 6 more sheets: MXE, MXE (Sig. different), RI, RI (Sig. different), SE, SE (Sig. different)]
