# Supplementary material for: Role of Hakai in m6A modification pathway in Drosophila
Source: Nat Commun. 2021 Apr 12;12:2159. doi: 10.1038/s41467-021-22424-5 (PMC8041851; doi:10.1038/s41467-021-22424-5)
Supplement: Supplementary file 9 — Supplementary Data 7 [file 41467_2021_22424_MOESM9_ESM.xlsx]

## Sheet: Mettl14_VS_yw A3SS
ID	GeneID	geneSymbol	chr	strand	longExonStart_0base	longExonEnd	shortES	shortEE	flankingES	flankingEE	ID	IJC_SAMPLE_1	SJC_SAMPLE_1	IJC_SAMPLE_2	SJC_SAMPLE_2	IncFormLen	SkipFormLen	PValue	FDR	IncLevel1	IncLevel2	IncLevelDifference
0	"FBgn0030744"	"CG9992"	chrX	-	16383323	16383525	16383323	16383511	16384587	16384908	0	56,59	59,54	55,57	30,61	162	149	0.406675	0.777278	0.466,0.501	0.628,0.462	-0.061
1	"FBgn0000405"	"CycB"	chr2R	-	22804659	22805564	22804659	22805558	22805666	22805875	1	198,193	4,19	149,203	12,20	154	149	0.135536	0.426909	0.98,0.908	0.923,0.908	0.028
4	"FBgn0263219"	"Dscam4"	chr3L	+	8275986	8276502	8276004	8276502	8275504	8275667	4	6,4	24,11	2,3	19,15	166	149	0.178614	0.508025	0.183,0.246	0.086,0.152	0.096
5	"FBgn0263219"	"Dscam4"	chr3L	+	8280259	8280409	8280328	8280409	8279893	8279966	5	17,36	25,23	14,22	15,21	217	149	0.854609	1	0.318,0.518	0.391,0.418	0.014
6	"FBgn0263219"	"Dscam4"	chr3L	+	8280743	8281147	8280759	8281147	8280519	8280688	6	12,15	88,51	22,18	61,44	164	149	0.0290758	0.157645	0.11,0.211	0.247,0.271	-0.099
7	"FBgn0029147"	"NtR"	chr2R	+	22128693	22128881	22128714	22128881	22128472	22128625	7	77,141	0,2	124,224	5,10	169	149	0.0038913	0.0378583	1.0,0.984	0.956,0.952	0.038
11	"FBgn0030164"	"CG1889"	chrX	+	9965818	9966397	9965836	9966397	9965585	9965770	11	34,64	82,236	22,26	41,67	166	149	0.173454	0.49606	0.271,0.196	0.325,0.258	-0.058
12	"FBgn0035047"	"Pof"	chr2R	+	24669523	24669847	24669527	24669847	24669396	24669474	12	25,0	85,56	0,0	104,46	152	149	1.76658e-06	5.33046e-05	0.224,0.0	0.0,0.0	0.112
13	"FBgn0020381"	"Dredd"	chrX	-	634545	635308	634545	635289	635393	635545	13	11,28	86,223	12,32	85,127	167	149	0.0661185	0.264728	0.102,0.101	0.112,0.184	-0.046
16	"FBgn0262527"	"nsl1"	chr3R	+	15798720	15799036	15798723	15799036	15798086	15798410	16	2,8	0,0	6,3	0,2	151	149	0.618804	0.958116	1.0,1.0	1.0,0.597	0.202
17	"FBgn0262527"	"nsl1"	chr3R	+	15798720	15799036	15798723	15799036	15798086	15798467	17	5,5	3,6	9,6	0,2	151	149	0.00231067	0.0251875	0.622,0.451	1.0,0.747	-0.337
18	"FBgn0262527"	"nsl1"	chr3R	+	15798720	15799036	15798723	15799036	15798086	15798477	18	26,32	2,3	18,25	9,12	151	149	0.00013707	0.00245518	0.928,0.913	0.664,0.673	0.252
19	"FBgn0010602"	"lwr"	chr2L	-	541392	542350	541392	542346	542429	542580	19	599,859	8,19	652,802	16,26	152	149	0.0852089	0.315106	0.987,0.978	0.976,0.968	0.01
20	"FBgn0040859"	"lncRNA:CR32658"	chrX	+	12091569	12091742	12091579	12091742	12091263	12091518	20	3812,3385	341,362	4034,3662	384,360	158	149	0.929448	1	0.913,0.898	0.908,0.906	-0.002
21	"FBgn0036212"	"CG11597"	chr3L	-	11820337	11821719	11820337	11821482	11821833	11822092	21	0,4	12,0	0,0	8,4	298	149	0.0400965	0.190655	0.0,1.0	0.0,0.0	0.5
22	"FBgn0262519"	"Mi-2"	chr3L	-	19888231	19888478	19888231	19888475	19888537	19888614	22	9,18	90,115	24,23	113,123	151	149	0.112305	0.380193	0.09,0.134	0.173,0.156	-0.052
23	"FBgn0011290"	"Taf12"	chr3R	-	11678943	11679398	11678943	11679184	11679566	11679690	23	60,43	516,457	35,48	672,457	298	149	0.0566833	0.238162	0.055,0.045	0.025,0.05	0.012
24	"FBgn0000404"	"CycA"	chr3L	-	11832052	11832246	11832052	11832243	11832873	11833578	24	109,181	23,30	110,123	23,30	151	149	0.37058	0.744823	0.824,0.856	0.825,0.802	0.026
26	"FBgn0003742"	"tra2"	chr2R	-	14603983	14604128	14603983	14604123	14604196	14604337	26	48,58	70,64	54,68	60,61	153	149	0.245823	0.608565	0.4,0.469	0.467,0.521	-0.059
29	"FBgn0001089"	"Gal"	chr2L	-	6005903	6006067	6005903	6006061	6006566	6006827	29	60,167	4,0	77,216	0,1	154	149	0.579223	0.932817	0.936,1.0	1.0,0.995	-0.03
30	"FBgn0003654"	"sw"	chrX	-	20230440	20230596	20230440	20230593	20232116	20232164	30	84,112	100,67	93,93	85,63	151	149	0.796433	1	0.453,0.623	0.519,0.593	-0.018
31	"FBgn0003654"	"sw"	chrX	-	20230440	20230617	20230440	20230593	20232116	20232164	31	5,0	100,67	2,2	85,63	172	149	0.846057	1	0.042,0.0	0.02,0.027	-0.002
32	"FBgn0003654"	"sw"	chrX	-	20230440	20230617	20230440	20230596	20232116	20232164	32	5,0	84,112	2,2	93,93	169	149	0.729819	1	0.05,0.0	0.019,0.019	0.006
33	"FBgn0003654"	"sw"	chrX	-	20230440	20230596	20230440	20230593	20233422	20233443	33	1,8	0,3	7,3	0,0	151	149	0.0999406	0.352075	1.0,0.725	1.0,1.0	-0.137
34	"FBgn0003654"	"sw"	chrX	-	20230440	20230617	20230440	20230593	20233422	20233443	34	109,109	0,3	84,90	0,0	172	149	0.783765	1	1.0,0.969	1.0,1.0	-0.016
35	"FBgn0003654"	"sw"	chrX	-	20230440	20230617	20230440	20230596	20233422	20233443	35	109,109	1,8	84,90	7,3	169	149	0.621704	0.958116	0.99,0.923	0.914,0.964	0.017
36	"FBgn0003654"	"sw"	chrX	-	20234327	20234390	20234327	20234360	20234774	20234902	36	0,0	0,2	1,0	2,4	178	149	1	1	NA,0.0	0.295,0.0	-0.147
37	"FBgn0250846"	"glob2"	chr3R	-	6608333	6608541	6608333	6608502	6608593	6608914	37	311,301	0,4	410,401	3,2	187	149	1	1	1.0,0.984	0.991,0.994	0
39	"FBgn0001139"	"gro"	chr3R	+	26045468	26045663	26045474	26045663	26044443	26044626	39	47,98	3,15	43,72	9,8	154	149	0.679843	0.990506	0.938,0.863	0.822,0.897	0.041
41	"FBgn0041210"	"HDAC4"	chrX	-	13270390	13270642	13270390	13270612	13271481	13271589	41	48,27	14,5	52,51	7,11	178	149	0.348387	0.727447	0.742,0.819	0.861,0.795	-0.048
42	"FBgn0041210"	"HDAC4"	chrX	-	13270390	13270693	13270390	13270612	13271481	13271589	42	0,2	14,5	0,2	7,11	229	149	0.472809	0.836449	0.0,0.207	0.0,0.106	0.05
43	"FBgn0041210"	"HDAC4"	chrX	-	13270390	13270693	13270390	13270642	13271481	13271589	43	0,2	48,27	0,2	52,51	199	149	0.882479	1	0.0,0.053	0.0,0.029	0.012
46	"FBgn0038716"	"CG7342"	chr3R	+	19603778	19604256	19603833	19604256	19603374	19603412	46	0,0	8,8	0,2	2,3	203	149	0.629142	0.958116	0.0,0.0	0.0,0.329	-0.165
47	"FBgn0040601"	"CG13643"	chr3R	-	24897684	24899799	24897684	24899796	24899860	24900157	47	236,186	2,2	227,183	0,3	151	149	1	1	0.991,0.989	1.0,0.984	-0.002
48	"FBgn0040601"	"CG13643"	chr3R	-	24900281	24900522	24900281	24900486	24903209	24903424	48	21,45	35,54	19,50	23,58	184	149	0.56998	0.92494	0.327,0.403	0.401,0.411	-0.041
49	"FBgn0028969"	"deltaCOP"	chrX	-	1860426	1860624	1860426	1860621	1860685	1861098	49	28,82	59,177	10,89	39,145	151	149	0.93128	1	0.319,0.314	0.202,0.377	0.027
50	"FBgn0259985"	"Mppe"	chr2R	-	12026091	12026599	12026091	12026572	12026722	12026985	50	5,1	87,108	0,6	104,173	175	149	0.627792	0.958116	0.047,0.008	0.0,0.029	0.013
51	"FBgn0259985"	"Mppe"	chr2R	-	12027041	12027157	12027041	12027151	12027222	12027707	51	15,22	120,107	28,31	95,99	154	149	0.0111305	0.0781621	0.108,0.166	0.222,0.233	-0.09
52	"FBgn0019662"	"qm"	chr3L	+	7351268	7351413	7351304	7351413	7348862	7349017	52	76,152	7,32	68,179	10,43	184	149	0.353417	0.731272	0.898,0.794	0.846,0.771	0.038
53	"FBgn0019662"	"qm"	chr3L	+	7352234	7353622	7353342	7353622	7351970	7352098	53	79,150	0,5	106,192	2,8	298	149	0.262211	0.626776	1.0,0.938	0.964,0.923	0.025
55	"FBgn0263289"	"scrib"	chr3R	+	26601246	26604051	26603559	26604051	26598576	26598712	55	78,134	110,129	121,113	65,66	298	149	9.17368e-05	0.00176848	0.262,0.342	0.482,0.461	-0.169
56	"FBgn0040281"	"Aplip1"	chr3L	+	1197508	1198230	1197529	1198230	1196936	1197313	56	24,25	10,13	15,25	10,11	169	149	0.794518	1	0.679,0.629	0.569,0.667	0.036
57	"FBgn0004876"	"cdi"	chr3R	-	19049816	19050072	19049816	19050069	19050145	19050231	57	93,127	49,78	107,141	55,116	151	149	0.472863	0.836449	0.652,0.616	0.657,0.545	0.033
59	"FBgn0037970"	"GC2"	chr3R	+	11972083	11972896	11972099	11972896	11971893	11972028	59	73,152	278,542	60,125	304,490	164	149	0.251004	0.614825	0.193,0.203	0.152,0.188	0.028
60	"FBgn0262656"	"Myc"	chrX	+	3374939	3376233	3374943	3376233	3373158	3373723	60	15,7	4,0	13,30	1,0	152	149	1	1	0.786,1.0	0.927,1.0	-0.071
61	"FBgn0016081"	"fry"	chr3L	-	9631833	9632173	9631833	9632170	9632232	9632599	61	132,180	119,118	52,56	208,236	151	149	0	0	0.523,0.601	0.198,0.19	0.368
62	"FBgn0000723"	"FER"	chr3R	-	9372376	9372580	9372376	9372577	9372755	9372933	62	25,31	59,54	24,34	101,69	151	149	0.195155	0.535445	0.295,0.362	0.19,0.327	0.07
63	"FBgn0035772"	"Sh3beta"	chr3L	-	7364583	7364964	7364583	7364961	7366441	7366516	63	117,55	33,21	80,82	26,17	151	149	0.47891	0.841428	0.778,0.721	0.752,0.826	-0.039
64	"FBgn0035772"	"Sh3beta"	chr3L	-	7364583	7364964	7364583	7364961	7367558	7367984	64	15,19	2,5	8,7	0,1	151	149	0.00690116	0.0572439	0.881,0.789	1.0,0.874	-0.102
65	"FBgn0031758"	"Ucp4B"	chr2L	+	5970628	5971025	5970638	5971025	5969858	5970559	65	66,142	6,22	48,88	18,18	158	149	0.0212684	0.125917	0.912,0.859	0.715,0.822	0.117
66	"FBgn0025456"	"CREG"	chr3R	-	17393815	17394266	17393815	17394261	17394535	17394640	66	974,850	84,68	620,484	6,8	153	149	1.02141e-14	7.33298e-13	0.919,0.924	0.99,0.983	-0.065
68	"FBgn0001978"	"stc"	chr2L	+	15114299	15115753	15114311	15115753	15113479	15114213	68	56,115	0,2	70,98	0,1	160	149	1	1	1.0,0.982	1.0,0.989	-0.003
69	"FBgn0001978"	"stc"	chr2L	+	15114299	15115753	15114311	15115753	15113479	15114234	69	0,16	0,0	11,16	3,0	160	149	1	1	NA,1.0	0.773,1.0	0.113
70	"FBgn0010531"	"Ccs"	chr2R	-	10121814	10122458	10121814	10122440	10122509	10122574	70	129,212	7,0	232,173	10,0	166	149	0.714424	1	0.943,1.0	0.954,1.0	-0.005
71	"FBgn0264273"	"Sema2b"	chr2R	+	16423013	16423124	16423016	16423124	16422679	16422748	71	34,29	0,1	37,38	0,6	151	149	0.023016	0.133144	1.0,0.966	1.0,0.862	0.052
72	"FBgn0037638"	"CG8379"	chr3R	+	8824951	8825408	8824954	8825408	8824687	8824889	72	78,128	44,74	80,84	48,55	151	149	0.644112	0.966863	0.636,0.631	0.622,0.601	0.022
74	"FBgn0259174"	"Nedd4"	chr3L	+	17540687	17540838	17540690	17540838	17539566	17539736	74	17,26	161,212	4,1	115,196	151	149	1.16788e-07	4.26584e-06	0.094,0.108	0.033,0.005	0.082
75	"FBgn0259174"	"Nedd4"	chr3L	+	17541300	17541403	17541309	17541403	17540901	17541026	75	237,412	1,0	215,337	0,2	157	149	1	1	0.996,1.0	1.0,0.994	0.001
76	"FBgn0259174"	"Nedd4"	chr3L	+	17542550	17542812	17542589	17542812	17542199	17542384	76	18,11	15,5	4,11	13,14	187	149	0.0345214	0.175242	0.489,0.637	0.197,0.385	0.272
77	"FBgn0028407"	"Drep3"	chr2R	+	12055968	12056386	12055973	12056386	12055088	12055218	77	4,25	47,85	6,17	34,63	153	149	0.72269	1	0.077,0.223	0.147,0.208	-0.027
78	"FBgn0260468"	"CG7950"	chr3R	+	30057115	30058131	30057139	30058131	30056858	30057034	78	72,69	184,219	75,74	211,244	172	149	0.69752	1	0.253,0.214	0.235,0.208	0.012
79	"FBgn0011828"	"Pxn"	chr3L	-	2629140	2629584	2629140	2629526	2629913	2630064	79	0,0	49,86	1,1	77,98	206	149	1	1	0.0,0.0	0.009,0.007	-0.008
80	"FBgn0011828"	"Pxn"	chr3L	-	2629140	2629596	2629140	2629526	2629913	2630064	80	0,0	49,86	1,0	77,98	218	149	1	1	0.0,0.0	0.009,0.0	-0.004
82	"FBgn0038388"	"CG4287"	chr3R	-	15962166	15963545	15962166	15963541	15963598	15963867	82	246,306	35,15	237,330	17,25	152	149	0.400079	0.770551	0.873,0.952	0.932,0.928	-0.018
83	"FBgn0000339"	"cni"	chr2L	-	16310440	16310640	16310440	16310623	16310690	16310726	83	45,40	125,201	0,0	74,152	165	149	0	0	0.245,0.152	0.0,0.0	0.199
84	"FBgn0029672"	"CG2875"	chrX	-	3572594	3573303	3572594	3573300	3573367	3573622	84	11,28	2,0	25,15	0,0	151	149	0.839353	1	0.844,1.0	1.0,1.0	-0.078
85	"FBgn0035267"	"CG13921"	chr3L	+	1749717	1752390	1749720	1752390	1749470	1749654	85	23,19	4,5	15,15	2,3	151	149	0.527425	0.8888	0.85,0.789	0.881,0.831	-0.036
89	"FBgn0030974"	"xio"	chrX	-	18890066	18890481	18890066	18890448	18890740	18891860	89	42,70	0,9	12,49	0,2	181	149	0.0486051	0.21451	1.0,0.865	1.0,0.953	-0.044
90	"FBgn0024806"	"DIP2"	chr3L	-	252111	252481	252111	252463	252538	252643	90	191,150	3,0	180,184	0,2	166	149	1	1	0.983,1.0	1.0,0.988	-0.002
91	"FBgn0024806"	"DIP2"	chr3L	-	252834	252995	252834	252944	253313	254636	91	70,125	44,40	72,117	26,67	199	149	0.804962	1	0.544,0.701	0.675,0.567	0.002
92	"FBgn0024806"	"DIP2"	chr3L	-	256213	256593	256213	256590	256648	257056	92	59,47	0,2	52,50	2,5	151	149	0.0246072	0.139455	1.0,0.959	0.962,0.908	0.044
94	"FBgn0035165"	"CG13887"	chr3L	+	839102	839747	839249	839747	838048	838624	94	51,23	986,1322	52,38	774,1149	295	149	0.0439352	0.199723	0.025,0.009	0.033,0.016	-0.007
95	"FBgn0036715"	"Cad74A"	chr3L	-	17378285	17378863	17378285	17378592	17379345	17379530	95	0,0	10,2	4,0	2,5	298	149	0.0298043	0.160314	0.0,0.0	0.5,0.0	-0.25
96	"FBgn0061197"	"CG13164"	chr2R	-	12302543	12303336	12302543	12303313	12303561	12303764	96	836,559	398,291	1481,1021	529,308	171	149	0.000523403	0.00768149	0.647,0.626	0.709,0.743	-0.089
99	"FBgn0030778"	"CG4678"	chrX	+	16709239	16709281	16709251	16709281	16708550	16708738	99	21,41	22,13	16,40	0,15	160	149	0.055269	0.234359	0.471,0.746	1.0,0.713	-0.248
100	"FBgn0030778"	"CG4678"	chrX	+	16709358	16709669	16709373	16709669	16708550	16708738	100	15,25	0,13	30,14	3,0	163	149	0.0387025	0.186525	1.0,0.637	0.901,1.0	-0.132
101	"FBgn0085447"	"sif"	chr3L	+	5668690	5668884	5668699	5668884	5668005	5668141	101	4,15	0,0	13,17	0,2	157	149	0.542507	0.900004	1.0,1.0	1.0,0.89	0.055
102	"FBgn0085447"	"sif"	chr3L	+	5672054	5673265	5673066	5673265	5668963	5669082	102	20,23	10,7	43,21	5,9	298	149	0.274663	0.646887	0.5,0.622	0.811,0.538	-0.114
103	"FBgn0085447"	"sif"	chr3L	+	5672054	5673265	5673093	5673265	5668963	5669082	103	20,23	6,3	43,21	2,4	298	149	0.177713	0.506238	0.625,0.793	0.915,0.724	-0.11
104	"FBgn0085447"	"sif"	chr3L	+	5673066	5673265	5673093	5673265	5668963	5669082	104	10,7	6,3	5,9	2,4	175	149	0.736612	1	0.587,0.665	0.68,0.657	-0.043
105	"FBgn0085447"	"sif"	chr3L	+	5734438	5734609	5734465	5734609	5731439	5731636	105	37,51	29,29	30,38	24,34	175	149	0.337874	0.722974	0.521,0.6	0.516,0.488	0.058
106	"FBgn0085447"	"sif"	chr3L	+	5739443	5739726	5739464	5739726	5739105	5739334	106	82,100	0,14	63,137	7,15	169	149	0.256761	0.621601	1.0,0.863	0.888,0.89	0.042
107	"FBgn0016975"	"stnB"	chrX	-	22994483	22995914	22994483	22995788	23004611	23004648	107	117,74	0,18	43,140	18,32	274	149	0.00430835	0.0398666	1.0,0.691	0.565,0.704	0.211
109	"FBgn0034049"	"bdg"	chr2R	-	15925263	15925431	15925263	15925428	15925494	15926681	109	22,61	25,28	34,53	23,35	151	149	0.915163	1	0.465,0.683	0.593,0.599	-0.022
110	"FBgn0035497"	"CG14995"	chr3L	-	4094342	4095146	4094342	4095122	4095199	4095293	110	1661,1768	2057,2637	1145,1760	1822,2275	172	149	0.629024	0.958116	0.412,0.367	0.352,0.401	0.013
111	"FBgn0033615"	"CG7741"	chr2R	+	11303595	11303762	11303600	11303762	11303494	11303532	111	5,15	0,6	7,25	2,5	153	149	0.707897	1	1.0,0.709	0.773,0.83	0.053
112	"FBgn0033494"	"KCNQ"	chr2R	-	10148081	10148209	10148081	10148152	10150855	10151052	112	8,19	30,54	15,28	21,68	205	149	0.150495	0.456084	0.162,0.204	0.342,0.23	-0.103
113	"FBgn0264815"	"Pde1c"	chr2L	-	11925541	11925728	11925541	11925715	11928542	11928572	113	4,13	0,1	13,6	3,5	161	149	0.000594055	0.00841376	1.0,0.923	0.8,0.526	0.298
115	"FBgn0046247"	"CG5938"	chr3R	+	27275176	27275785	27275390	27275785	27274793	27275011	115	9,9	858,849	24,11	1014,837	298	149	0.925517	1	0.005,0.005	0.012,0.007	-0.004
116	"FBgn0029783"	"Sirt4"	chrX	-	5664627	5665627	5664627	5665486	5665687	5665940	116	1,5	74,139	0,2	71,150	289	149	0.670601	0.981951	0.007,0.018	0.0,0.007	0.009
118	"FBgn0039637"	"Ctl2"	chr3R	+	29125404	29125737	29125407	29125737	29123800	29124104	118	409,327	5,7	390,437	7,8	151	149	0.763019	1	0.988,0.979	0.982,0.982	0.002
119	"FBgn0267795"	"Frl"	chr3L	+	14065588	14067268	14065615	14067268	14065071	14065158	119	40,63	132,177	37,63	90,107	175	149	0.0384088	0.185539	0.205,0.233	0.259,0.334	-0.077
120	"FBgn0267795"	"Frl"	chr3L	+	14069891	14070369	14069921	14070369	14068807	14068927	120	300,358	155,184	199,306	124,132	178	149	0.988025	1	0.618,0.62	0.573,0.66	0.002
121	"FBgn0260436"	"CG42531"	chr2R	+	11864518	11864657	11864556	11864657	11864371	11864454	121	11,49	12,24	6,42	27,28	186	149	0.127484	0.410868	0.423,0.621	0.151,0.546	0.173
122	"FBgn0003256"	"rl"	chr2R	+	1072250	1072439	1072267	1072439	1071974	1072045	122	71,129	24,39	94,86	48,29	165	149	0.20135	0.536839	0.728,0.749	0.639,0.728	0.055
123	"FBgn0003256"	"rl"	chr2R	+	1120624	1125927	1124962	1125927	1113536	1113725	123	0,0	46,10	0,41	0,0	298	149	1	1	0.0,0.0	NA,1.0	-1
124	"FBgn0053061"	"CG33061"	chr3L	+	16330229	16330522	16330249	16330522	16329794	16330144	124	47,94	33,131	20,51	32,66	168	149	0.302297	0.684211	0.558,0.389	0.357,0.407	0.092
126	"FBgn0263048"	"Gpdh3"	chr3R	+	22383411	22383504	22383450	22383504	22383204	22383358	126	1698,1830	22,29	1999,2015	29,24	187	149	0.717137	1	0.984,0.98	0.982,0.985	-0.002
127	"FBgn0263048"	"Gpdh3"	chr3R	+	22383558	22386548	22383561	22386548	22383411	22383504	127	1427,1463	204,174	1694,1575	204,183	151	149	0.437487	0.803927	0.873,0.892	0.891,0.895	-0.01
128	"FBgn0003660"	"Syb"	chr2R	-	10250878	10251213	10250878	10251144	10251927	10251984	128	694,813	1036,1309	616,597	1312,1016	217	149	0.0639963	0.260235	0.315,0.299	0.244,0.287	0.042
132	"FBgn0262870"	"axo"	chr3L	-	4629603	4630343	4629603	4630232	4642676	4642807	132	92,71	17,21	42,23	5,7	259	149	0.500641	0.863575	0.757,0.66	0.829,0.654	-0.033
133	"FBgn0262870"	"axo"	chr3L	-	4636608	4637757	4636608	4637754	4642676	4642807	133	26,29	5,10	10,5	0,12	151	149	0.864032	1	0.837,0.741	1.0,0.291	0.143
134	"FBgn0038422"	"CG14880"	chr3R	-	16365516	16365674	16365516	16365666	16367859	16368306	134	83,63	24,14	136,63	26,4	156	149	0.0487336	0.21451	0.768,0.811	0.833,0.938	-0.096
136	"FBgn0026666"	"MagR"	chrX	+	15735243	15735321	15735246	15735321	15735098	15735174	136	40,102	280,798	44,90	216,577	151	149	0.124535	0.405095	0.124,0.112	0.167,0.133	-0.032
137	"FBgn0283728"	"CG31600"	chr2L	-	21914801	21914966	21914801	21914951	21915015	21915198	137	30,74	19,29	48,93	10,27	163	149	0.0380297	0.184658	0.591,0.7	0.814,0.759	-0.141
138	"FBgn0260026"	"CG42494"	chr3L	+	3185228	3185422	3185360	3185422	3184403	3184644	138	3,2	14,12	4,12	5,16	280	149	0.00720264	0.0583289	0.102,0.081	0.299,0.285	-0.2
139	"FBgn0264357"	"SNF4Agamma"	chr3R	+	21157437	21157657	21157496	21157657	21156361	21156411	139	14,11	2,9	13,38	7,12	207	149	0.930178	1	0.834,0.468	0.572,0.695	0.018
140	"FBgn0264357"	"SNF4Agamma"	chr3R	+	21157437	21157657	21157614	21157657	21156361	21156411	140	91,70	3,0	104,108	0,1	298	149	0.575252	0.929872	0.938,1.0	1.0,0.982	-0.022
141	"FBgn0264357"	"SNF4Agamma"	chr3R	+	21157496	21157657	21157614	21157657	21156361	21156411	141	79,68	3,0	98,82	0,1	266	149	0.574846	0.929872	0.937,1.0	1.0,0.979	-0.021
142	"FBgn0260944"	"Rbp1"	chr3R	+	10785402	10786465	10786157	10786465	10784556	10784923	142	90,102	75,182	68,86	47,171	298	149	0.937801	1	0.375,0.219	0.42,0.201	-0.014
144	"FBgn0025741"	"PlexA"	chr4	-	1014965	1015352	1014965	1015301	1015424	1015620	144	295,276	13,28	318,373	20,18	199	149	0.305332	0.687246	0.944,0.881	0.923,0.939	-0.019
145	"FBgn0029504"	"CHES-1-like"	chrX	-	7686582	7686801	7686582	7686798	7686868	7687747	145	32,59	5,3	43,49	6,5	151	149	0.482649	0.845855	0.863,0.951	0.876,0.906	0.016
146	"FBgn0023388"	"Dap160"	chr2L	-	21138112	21138361	21138112	21138358	21138711	21139602	146	108,155	0,0	87,180	1,0	151	149	1	1	1.0,1.0	0.988,1.0	0.006
148	"FBgn0004666"	"sim"	chr3R	+	13074812	13075004	13074836	13075004	13074570	13074672	148	5,3	1,3	2,2	3,6	172	149	0.0416705	0.193225	0.812,0.464	0.366,0.224	0.343
150	"FBgn0037577"	"CG7443"	chr3R	+	8324626	8325036	8324650	8325036	8324485	8324573	150	80,110	1,2	83,124	0,5	172	149	0.436514	0.803927	0.986,0.979	1.0,0.956	0.004
151	"FBgn0035110"	"thoc7"	chr3L	-	212444	212559	212444	212556	212617	212687	151	290,245	6,5	162,200	13,8	151	149	0.00524332	0.0454606	0.979,0.98	0.925,0.961	0.036
152	"FBgn0041004"	"CG17715"	chr2L	+	22848969	22849255	22849213	22849255	22844219	22844847	152	7,19	4,28	5,43	1,159	298	149	0.847073	1	0.467,0.253	0.714,0.119	-0.056
153	"FBgn0041004"	"CG17715"	chr2L	+	22849305	22849373	22849323	22849373	22849213	22849255	153	5,96	9,2	3,105	14,19	166	149	0.193772	0.533642	0.333,0.977	0.161,0.832	0.159
155	"FBgn0085430"	"CG34401"	chrX	+	18871630	18871873	18871633	18871873	18863949	18865719	155	5,8	0,1	0,10	4,0	151	149	0.020731	0.123673	1.0,0.888	0.0,1.0	0.444
156	"FBgn0030400"	"Pits"	chrX	-	12573724	12573859	12573724	12573814	12581571	12583193	156	7,5	18,41	2,11	10,29	193	149	0.36566	0.74354	0.231,0.086	0.134,0.227	-0.022
157	"FBgn0052447"	"CG32447"	chr3L	-	21694315	21694567	21694315	21694504	21704547	21706365	157	1,0	0,2	0,1	0,3	211	149	1	1	1.0,0.0	NA,0.191	0.309
159	"FBgn0264598"	"PsGEF"	chrX	-	2372766	2374524	2372766	2374106	2374704	2375250	159	0,2	6,5	6,6	4,10	298	149	0.00387293	0.0378583	0.0,0.167	0.429,0.231	-0.246
160	"FBgn0035227"	"Iml1"	chr3L	-	1525641	1525703	1525641	1525700	1527189	1527381	160	4,40	30,1	6,13	0,12	151	149	0.726146	1	0.116,0.975	1.0,0.517	-0.213
162	"FBgn0054041"	"CG34041"	chr3R	+	30509422	30509815	30509630	30509815	30509220	30509372	162	55,71	0,0	61,75	0,1	298	149	1	1	1.0,1.0	1.0,0.974	0.013
163	"FBgn0025631"	"moody"	chrX	-	2044291	2045949	2044291	2045947	2046015	2046983	163	47,73	61,54	45,42	44,47	150	149	0.770352	1	0.434,0.573	0.504,0.47	0.016
165	"FBgn0030742"	"CG9919"	chrX	-	16329514	16329830	16329514	16329827	16329894	16330239	165	40,61	2,8	30,100	1,4	151	149	0.0722431	0.281667	0.952,0.883	0.967,0.961	-0.046
166	"FBgn0025709"	"CNT2"	chr2R	+	9080227	9080423	9080230	9080423	9080115	9080169	166	19,20	41,62	25,23	13,28	151	149	0.00154403	0.0182652	0.314,0.241	0.655,0.448	-0.274
167	"FBgn0003507"	"srp"	chr3R	+	16002406	16004081	16002870	16004081	16002169	16002323	167	101,79	19,37	77,48	14,26	298	149	0.914301	1	0.727,0.516	0.733,0.48	0.015
168	"FBgn0038735"	"CG4662"	chr3R	+	19852019	19852425	19852022	19852425	19851064	19851130	168	0,0	12,4	1,0	0,4	151	149	1	1	0.0,0.0	1.0,0.0	-0.5
169	"FBgn0038735"	"CG4662"	chr3R	+	19852019	19852425	19852022	19852425	19851341	19851419	169	13,8	39,48	6,11	28,18	151	149	0.363089	0.741857	0.248,0.141	0.175,0.376	-0.081
170	"FBgn0038735"	"CG4662"	chr3R	+	19852019	19852425	19852022	19852425	19851831	19851918	170	32,25	117,143	21,36	84,93	151	149	0.11938	0.393042	0.213,0.147	0.198,0.276	-0.057
171	"FBgn0036482"	"CG13457"	chr3L	-	15128355	15131217	15128355	15131210	15131267	15131378	171	32,61	82,44	52,62	57,34	155	149	0.200221	0.536839	0.273,0.571	0.467,0.637	-0.13
172	"FBgn0000318"	"cl"	chr2L	+	5520286	5520545	5520301	5520545	5520134	5520235	172	118,107	30,101	105,95	45,84	163	149	0.595532	0.945684	0.782,0.492	0.681,0.508	0.042
173	"FBgn0010051"	"Itp-r83A"	chr3R	+	5527533	5527919	5527578	5527919	5517116	5517888	173	5,5	11,10	14,7	11,9	193	149	0.0920553	0.333559	0.26,0.279	0.496,0.375	-0.166
175	"FBgn0003346"	"RanGAP"	chr2L	+	19444951	19445285	19445208	19445285	19441958	19442255	175	107,148	37,39	22,69	2,1	298	149	3.61673e-07	1.23443e-05	0.591,0.655	0.846,0.972	-0.286
176	"FBgn0051036"	"CG31036"	chr3R	+	29910443	29910604	29910446	29910604	29909659	29910301	176	17,12	6,4	16,16	10,6	151	149	0.430611	0.799049	0.737,0.747	0.612,0.725	0.074
178	"FBgn0031220"	"CG4822"	chr2L	-	119133	119375	119133	119235	119430	119554	178	42,68	0,4	14,53	2,1	288	149	0.91481	1	1.0,0.898	0.784,0.965	0.075
179	"FBgn0004913"	"Gnf1"	chr3R	+	4908181	4909090	4908247	4909090	4906788	4908119	179	6,17	171,155	13,16	177,165	214	149	0.547274	0.905743	0.024,0.071	0.049,0.063	-0.009
180	"FBgn0085443"	"spri"	chrX	-	10522802	10523564	10522802	10523561	10544385	10544592	180	20,17	4,2	15,47	11,10	151	149	0.0782417	0.29672	0.831,0.893	0.574,0.823	0.164
182	"FBgn0033265"	"coil"	chr2R	-	8125266	8125473	8125266	8125470	8125532	8126869	182	235,155	44,22	193,162	69,29	151	149	0.0414692	0.193152	0.841,0.874	0.734,0.846	0.067
185	"FBgn0031388"	"CG12674"	chr2L	+	2081131	2081286	2081134	2081286	2080207	2081066	185	27,38	5,21	35,37	0,4	151	149	0.000115443	0.002146	0.842,0.641	1.0,0.901	-0.209
186	"FBgn0031495"	"GABPI"	chr2L	+	3030669	3030947	3030775	3030947	3030538	3030575	186	9,18	17,24	4,11	6,53	254	149	0.0380492	0.184658	0.237,0.306	0.281,0.109	0.076
187	"FBgn0263593"	"Lpin"	chr2R	-	8140513	8140616	8140513	8140613	8140680	8141820	187	226,275	204,247	195,282	213,273	151	149	0.343212	0.724489	0.522,0.523	0.475,0.505	0.032
188	"FBgn0034570"	"CG10543"	chr2R	+	21004323	21007740	21004326	21007740	21004152	21004261	188	8,8	43,73	4,15	38,54	151	149	0.366369	0.74354	0.155,0.098	0.094,0.215	-0.028
189	"FBgn0020910"	"RpL3"	chr3R	+	11223087	11223530	11223394	11223530	11222560	11222729	189	21,97	2602,8254	30,113	1832,5682	298	149	1	1	0.004,0.006	0.008,0.01	-0.004
191	"FBgn0020238"	"14-3-3epsilon"	chr3R	+	18248214	18248579	18248232	18248579	18247970	18248151	191	1854,1395	636,535	1877,1259	664,500	166	149	0.775946	1	0.723,0.701	0.717,0.693	0.007
192	"FBgn0003371"	"sgg"	chrX	+	2641589	2642093	2641797	2642093	2633951	2634025	192	66,153	4,4	50,219	8,7	298	149	0.226118	0.578251	0.892,0.95	0.758,0.94	0.072
195	"FBgn0265998"	"Doa"	chr3R	+	28905638	28907337	28905762	28907337	28903477	28903575	195	4,15	8,1	16,16	0,2	272	149	0.0108205	0.0766265	0.215,0.892	1.0,0.814	-0.354
196	"FBgn0265998"	"Doa"	chr3R	+	28921340	28921549	28921358	28921549	28921155	28921269	196	343,490	317,415	238,446	470,866	166	149	6.91505e-11	3.9992e-09	0.493,0.515	0.312,0.316	0.19
197	"FBgn0032415"	"rho-6"	chr2L	-	12130885	12131065	12130885	12131055	12131291	12131435	197	22,30	3,6	12,30	2,7	158	149	0.696803	1	0.874,0.825	0.85,0.802	0.023
198	"FBgn0037027"	"HIPP1"	chr3L	+	20811523	20812197	20811529	20812197	20810980	20811450	198	108,97	2,6	109,102	11,8	154	149	0.0324942	0.168711	0.981,0.94	0.906,0.925	0.045
199	"FBgn0032109"	"CG17005"	chr2L	+	9328012	9328354	9328079	9328354	9327743	9327960	199	115,140	20,22	83,101	14,16	215	149	0.946538	1	0.799,0.815	0.804,0.814	-0.002
200	"FBgn0037750"	"Whamy"	chr3R	-	9773200	9773978	9773200	9773635	9774319	9774419	200	16,23	24,54	8,30	15,49	298	149	0.606578	0.952909	0.25,0.176	0.211,0.234	-0.01
203	"FBgn0032656"	"CG5674"	chr2L	+	17971871	17974868	17972262	17974868	17969371	17969518	203	73,86	5,4	69,82	8,5	298	149	0.32678	0.71391	0.88,0.915	0.812,0.891	0.046
204	"FBgn0031250"	"Ent1"	chr2L	-	357422	357766	357422	357748	357815	357874	204	12,23	32,48	20,13	36,23	166	149	0.429153	0.7984	0.252,0.301	0.333,0.337	-0.059
206	"FBgn0028847"	"CG9014"	chr2L	-	13723068	13723484	13723068	13723475	13723531	13723642	206	81,68	1139,1142	75,106	890,1102	157	149	0.0317998	0.165518	0.063,0.053	0.074,0.084	-0.021
207	"FBgn0035888"	"CG7120"	chr3L	+	8400081	8400689	8400126	8400689	8399658	8399943	207	71,110	28,48	89,107	13,16	193	149	2.71343e-05	0.000634761	0.662,0.639	0.841,0.838	-0.189
208	"FBgn0040207"	"kat80"	chrX	-	16268071	16268205	16268071	16268202	16268273	16269341	208	13,26	51,46	114,96	2,0	151	149	0	0	0.201,0.358	0.983,1.0	-0.712
209	"FBgn0003187"	"qua"	chr2L	-	17488456	17489381	17488456	17489369	17489430	17489633	209	14,9	321,292	9,5	212,271	160	149	0.413525	0.785367	0.039,0.028	0.038,0.017	0.006
210	"FBgn0050381"	"PIG-X"	chr2R	-	7930659	7930810	7930659	7930792	7930853	7931016	210	3,0	41,46	0,0	27,27	166	149	0.431013	0.799082	0.062,0.0	0.0,0.0	0.031
211	"FBgn0266098"	"rg"	chrX	+	5233411	5233664	5233441	5233664	5229190	5229404	211	4,7	14,6	12,18	16,8	178	149	0.170583	0.491903	0.193,0.494	0.386,0.653	-0.176
212	"FBgn0032036"	"CG13384"	chr2L	+	8386474	8387378	8386486	8387378	8386138	8386385	212	99,114	57,90	97,71	62,52	160	149	1	1	0.618,0.541	0.593,0.56	0.003
213	"FBgn0032036"	"CG13384"	chr2L	+	8386474	8387378	8386483	8387378	8386216	8386385	213	99,114	98,90	97,71	58,97	157	149	0.922431	1	0.489,0.546	0.613,0.41	0.006
214	"FBgn0032036"	"CG13384"	chr2L	+	8386483	8387378	8386486	8387378	8386216	8386385	214	98,90	57,90	58,97	62,52	151	149	0.931456	1	0.629,0.497	0.48,0.648	-0.001
215	"FBgn0010401"	"Os-C"	chr3R	+	7979348	7979614	7979360	7979614	7979116	7979294	215	106,213	14,14	72,158	5,13	160	149	0.623003	0.958116	0.876,0.934	0.931,0.919	-0.02
217	"FBgn0027518"	"Wdr24"	chr3R	-	29743650	29743735	29743650	29743732	29743788	29744121	217	12,16	4,1	16,27	12,3	151	149	0.228193	0.580805	0.747,0.94	0.568,0.899	0.11
221	"FBgn0032889"	"CG9331"	chr2L	+	20825470	20826087	20825658	20826087	20824433	20824493	221	2,0	465,491	0,4	480,514	298	149	1	1	0.002,0.0	0.0,0.004	-0.001
222	"FBgn0032889"	"CG9331"	chr2L	+	20825470	20826087	20825667	20826087	20824433	20824493	222	2,0	576,592	0,4	660,733	298	149	1	1	0.002,0.0	0.0,0.003	-0.001
223	"FBgn0032889"	"CG9331"	chr2L	+	20825658	20826087	20825667	20826087	20824433	20824493	223	465,491	576,592	480,514	660,733	157	149	0.24356	0.604538	0.434,0.44	0.408,0.4	0.033
224	"FBgn0000564"	"Eh"	chr3R	-	17447350	17447530	17447350	17447526	17448766	17448858	224	39,11	19,15	55,23	21,12	152	149	0.167281	0.488471	0.668,0.418	0.72,0.653	-0.143
225	"FBgn0030040"	"CG15347"	chrX	-	8459223	8459382	8459223	8459337	8460765	8460898	225	27,57	533,1431	15,68	377,1048	193	149	0.169397	0.491205	0.038,0.03	0.03,0.048	-0.005
226	"FBgn0031208"	"CG11023"	chr2L	+	8192	9484	8228	9484	7528	8116	226	270,123	7,16	220,135	11,9	184	149	0.853199	1	0.969,0.862	0.942,0.924	-0.018
227	"FBgn0030613"	"Rab3-GEF"	chrX	+	15094069	15094613	15094093	15094613	15093555	15093968	227	0,12	20,26	4,4	4,15	172	149	0.313337	0.696975	0.0,0.286	0.464,0.188	-0.183
228	"FBgn0030613"	"Rab3-GEF"	chrX	+	15094069	15094613	15094102	15094613	15093555	15093968	228	0,12	1,9	4,4	2,3	181	149	0.421776	0.793823	0.0,0.523	0.622,0.523	-0.311
229	"FBgn0030613"	"Rab3-GEF"	chrX	+	15094093	15094613	15094102	15094613	15093555	15093968	229	20,26	1,9	4,15	2,3	157	149	0.87143	1	0.95,0.733	0.655,0.826	0.101
230	"FBgn0021847"	"l(2)k14710"	chr2R	-	6210727	6210855	6210727	6210825	6211595	6212144	230	108,158	18,33	119,124	12,12	178	149	0.013083	0.0877773	0.834,0.8	0.892,0.896	-0.077
231	"FBgn0030812"	"wcy"	chrX	-	17070500	17070628	17070500	17070622	17070745	17070915	231	32,102	22,19	40,80	11,11	154	149	0.117529	0.390265	0.585,0.839	0.779,0.876	-0.116
232	"FBgn0030812"	"wcy"	chrX	-	17076924	17077467	17076924	17077440	17077680	17077837	232	2,0	92,137	7,9	137,142	175	149	0.00107727	0.01376	0.018,0.0	0.042,0.051	-0.037
233	"FBgn0038744"	"CG4733"	chr3R	+	19892516	19894015	19892532	19894015	19890847	19891254	233	9,28	5,1	9,7	18,6	164	149	0.000799281	0.0108765	0.621,0.962	0.312,0.515	0.378
234	"FBgn0038744"	"CG4733"	chr3R	+	19892516	19894015	19892599	19894015	19890847	19891254	234	9,28	0,0	9,7	0,3	231	149	0.0831149	0.310117	1.0,1.0	1.0,0.601	0.2
235	"FBgn0038744"	"CG4733"	chr3R	+	19892532	19894015	19892599	19894015	19890847	19891254	235	5,1	0,0	18,6	0,3	215	149	0.107001	0.368835	1.0,1.0	1.0,0.581	0.21
237	"FBgn0037120"	"CG11247"	chr3L	-	21726162	21726937	21726162	21726727	21728286	21728673	237	99,170	0,1	162,148	0,3	298	149	0.542055	0.900004	1.0,0.988	1.0,0.961	0.014
238	"FBgn0083977"	"CG34141"	chr2R	-	9262656	9263130	9262656	9263034	9263780	9263971	238	0,1	0,0	0,0	0,1	244	149	1	1	NA,1.0	NA,0.0	1
239	"FBgn0030624"	"CG9106"	chrX	-	15271035	15271914	15271035	15271856	15271986	15272405	239	2,11	293,316	0,0	0,5	206	149	1	1	0.005,0.025	NA,0.0	0.015
240	"FBgn0023169"	"AMPKalpha"	chrX	+	1375861	1376187	1375869	1376187	1375535	1375755	240	481,595	0,0	435,401	4,0	156	149	1	1	1.0,1.0	0.99,1.0	0.005
241	"FBgn0039712"	"CG15514"	chr3R	-	29860054	29860635	29860054	29860614	29860706	29861494	241	37,38	37,57	23,35	30,52	169	149	0.63	0.958116	0.469,0.37	0.403,0.372	0.032
242	"FBgn0260718"	"CR42545"	chr2L	-	21577204	21577549	21577204	21577545	21577605	21577676	242	133,127	14,17	205,207	25,16	152	149	0.549664	0.908254	0.903,0.88	0.889,0.927	-0.017
243	"FBgn0051720"	"mthl15"	chr2L	-	10236030	10236291	10236030	10236286	10236374	10236547	243	0,1	2,13	8,4	4,9	153	149	5.06549e-05	0.00106529	0.0,0.07	0.661,0.302	-0.447
244	"FBgn0025595"	"AkhR"	chr2L	-	6714554	6715323	6714554	6714767	6716025	6716186	244	1,19	38,45	0,2	30,65	298	149	2.77231e-05	0.000641328	0.013,0.174	0.0,0.015	0.086
246	"FBgn0028734"	"Fmr1"	chr3R	-	10104878	10105010	10104878	10104989	10105068	10105369	246	190,230	3,3	187,242	4,0	169	149	0.728358	1	0.982,0.985	0.976,1.0	-0.004
247	"FBgn0037137"	"Nopp140"	chr3L	+	21835070	21835229	21835073	21835229	21833179	21834829	247	28,38	0,0	36,27	2,0	151	149	0.36996	0.744823	1.0,1.0	0.947,1.0	0.026
248	"FBgn0037137"	"Nopp140"	chr3L	+	21835466	21836685	21835982	21836685	21835070	21835229	248	2,1	19,38	1,0	3,40	298	149	0.444036	0.810969	0.05,0.013	0.143,0.0	-0.04
249	"FBgn0037773"	"CG5359"	chr3R	-	9999770	10000368	9999770	10000365	10000572	10000881	249	6,4	17,25	5,3	22,40	151	149	0.257583	0.622145	0.258,0.136	0.183,0.069	0.071
250	"FBgn0029091"	"Chs2"	chr3L	+	21962839	21963012	21962842	21963012	21962539	21962781	250	0,4	0,9	0,0	0,5	151	149	1	1	NA,0.305	NA,0.0	0.305
251	"FBgn0261793"	"Trf2"	chrX	+	8410276	8410689	8410281	8410689	8409271	8409364	251	14,14	8,3	6,4	8,1	153	149	0.372142	0.744823	0.63,0.82	0.422,0.796	0.116
252	"FBgn0262622"	"lncRNA:CR43146"	chr3L	+	13282912	13283410	13282915	13283410	13282392	13282854	252	24,22	29,12	9,2	5,3	151	149	0.812707	1	0.45,0.644	0.64,0.397	0.029
253	"FBgn0035086"	"CG12851"	chr2R	+	24951580	24952003	24951583	24952003	24950954	24951510	253	20,26	3,13	17,19	12,8	151	149	0.252247	0.614825	0.868,0.664	0.583,0.701	0.124
254	"FBgn0030038"	"CG1440"	chrX	+	8438919	8439758	8439108	8439758	8437056	8437294	254	244,311	765,672	190,283	1054,1191	298	149	5.74585e-07	1.8692e-05	0.138,0.188	0.083,0.106	0.069
255	"FBgn0030976"	"CG7378"	chrX	+	18908249	18908374	18908276	18908374	18907730	18907859	255	112,243	339,521	89,142	280,401	175	149	0.214318	0.557763	0.22,0.284	0.213,0.232	0.029
256	"FBgn0000289"	"cg"	chr2R	+	14177824	14178021	14177839	14178021	14176611	14176691	256	0,0	0,1	0,1	0,1	163	149	1	1	NA,0.0	NA,0.478	-0.478
257	"FBgn0000289"	"cg"	chr2R	+	14177824	14178021	14177860	14178021	14176611	14176691	257	0,0	56,48	0,1	59,70	184	149	1	1	0.0,0.0	0.0,0.011	-0.005
258	"FBgn0000289"	"cg"	chr2R	+	14177824	14178021	14177884	14178021	14176611	14176691	258	2,5	68,60	6,10	78,62	208	149	0.0745228	0.287181	0.021,0.056	0.052,0.104	-0.04
259	"FBgn0000289"	"cg"	chr2R	+	14177839	14178021	14177860	14178021	14176611	14176691	259	0,1	56,48	0,1	59,70	169	149	1	1	0.0,0.018	0.0,0.012	0.003
260	"FBgn0000289"	"cg"	chr2R	+	14177839	14178021	14177884	14178021	14176611	14176691	260	2,6	68,60	6,10	78,62	193	149	0.134241	0.424718	0.022,0.072	0.056,0.111	-0.037
261	"FBgn0000289"	"cg"	chr2R	+	14177860	14178021	14177884	14178021	14176611	14176691	261	58,53	68,60	65,79	78,62	172	149	0.436299	0.803927	0.425,0.433	0.419,0.525	-0.043
262	"FBgn0000289"	"cg"	chr2R	+	14177824	14178021	14177839	14178021	14177174	14177477	262	5,14	25,52	7,4	26,23	163	149	0.78073	1	0.155,0.198	0.198,0.137	0.009
263	"FBgn0000289"	"cg"	chr2R	+	14177824	14178021	14177860	14178021	14177174	14177477	263	5,14	9,16	7,4	13,8	184	149	0.418369	0.79114	0.31,0.415	0.304,0.288	0.067
264	"FBgn0000289"	"cg"	chr2R	+	14177824	14178021	14177884	14178021	14177174	14177477	264	7,19	7,15	13,13	13,3	208	149	0.390706	0.76237	0.417,0.476	0.417,0.756	-0.14
265	"FBgn0000289"	"cg"	chr2R	+	14177839	14178021	14177860	14178021	14177174	14177477	265	25,52	9,16	26,23	13,8	169	149	0.479928	0.842504	0.71,0.741	0.638,0.717	0.048
266	"FBgn0000289"	"cg"	chr2R	+	14177839	14178021	14177884	14178021	14177174	14177477	266	27,57	7,15	32,32	13,3	193	149	0.744305	1	0.749,0.746	0.655,0.892	-0.026
267	"FBgn0000289"	"cg"	chr2R	+	14177860	14178021	14177884	14178021	14177174	14177477	267	11,21	7,15	19,17	13,3	172	149	0.265142	0.630887	0.577,0.548	0.559,0.831	-0.133
268	"FBgn0000289"	"cg"	chr2R	+	14179108	14179254	14179111	14179254	14178893	14179041	268	122,127	57,70	95,104	53,57	151	149	0.671141	0.981951	0.679,0.642	0.639,0.643	0.02
269	"FBgn0037475"	"Fer1"	chr3R	+	7137405	7137586	7137420	7137586	7136978	7137356	269	0,2	25,34	0,0	45,110	163	149	0.38594	0.757773	0.0,0.051	0.0,0.0	0.025
270	"FBgn0001128"	"Gpdh1"	chr2L	+	5947856	5948843	5948406	5948843	5947239	5947332	270	1137,870	15037,11856	1164,850	22117,16872	298	149	0.000512676	0.00766184	0.036,0.035	0.026,0.025	0.01
271	"FBgn0033929"	"Tfb1"	chr2R	+	14363244	14363513	14363251	14363513	14363047	14363078	271	0,44	18,0	29,29	0,10	155	149	0.273609	0.645864	0.0,1.0	1.0,0.736	-0.368
272	"FBgn0025681"	"CG3558"	chr2L	+	2995411	2996435	2995435	2996435	2994673	2995070	272	17,22	35,91	22,30	31,104	172	149	0.410965	0.782826	0.296,0.173	0.381,0.2	-0.056
273	"FBgn0027561"	"CG18659"	chr2R	-	9123303	9124145	9123303	9124139	9124743	9125220	273	56,64	0,1	29,85	0,5	154	149	0.10763	0.370391	1.0,0.984	1.0,0.943	0.02
274	"FBgn0027561"	"CG18659"	chr2R	-	9123303	9124145	9123303	9124139	9125550	9126066	274	52,136	0,0	62,165	0,4	154	149	0.554484	0.911157	1.0,1.0	1.0,0.976	0.012
275	"FBgn0027561"	"CG18659"	chr2R	-	9123303	9124145	9123303	9124139	9127418	9127877	275	6,6	2,0	6,8	0,0	154	149	0.730528	1	0.744,1.0	1.0,1.0	-0.128
276	"FBgn0025865"	"Cortactin"	chr3R	-	21063897	21064111	21063897	21064108	21064294	21064363	276	27,27	172,287	34,36	222,262	151	149	0.351046	0.729419	0.134,0.085	0.131,0.119	-0.015
277	"FBgn0039955"	"CG41099"	chr3R	+	3849498	3850235	3849502	3850235	3846728	3846894	277	42,43	31,21	62,59	22,19	152	149	0.0348986	0.176356	0.57,0.667	0.734,0.753	-0.125
278	"FBgn0039955"	"CG41099"	chr3R	+	3849498	3850235	3849502	3850235	3846728	3846911	278	44,83	17,2	66,109	12,0	152	149	0.144964	0.442543	0.717,0.976	0.844,1.0	-0.075
279	"FBgn0030530"	"jub"	chrX	-	13827042	13827120	13827042	13827105	13827339	13827509	279	1,9	16,30	0,0	23,30	163	149	4.60123e-05	0.000997893	0.054,0.215	0.0,0.0	0.135
280	"FBgn0031041"	"CG12788"	chrX	-	19618249	19618345	19618249	19618295	19618404	19618537	280	283,434	12,11	259,399	13,40	198	149	0.0005151	0.00766184	0.947,0.967	0.937,0.882	0.047
281	"FBgn0051004"	"mesh"	chr3R	-	31195057	31195509	31195057	31195506	31195716	31195762	281	31,41	6,10	15,54	7,10	151	149	0.719515	1	0.836,0.802	0.679,0.842	0.058
282	"FBgn0036365"	"cmb"	chr3L	+	13445735	13445898	13445738	13445898	13444367	13445639	282	87,39	77,51	50,50	60,31	151	149	0.561583	0.916313	0.527,0.43	0.451,0.614	-0.054
283	"FBgn0016038"	"Vsp37A"	chrX	+	621841	622146	621852	622146	621529	621797	283	185,195	139,115	170,191	105,92	159	149	0.195664	0.536016	0.555,0.614	0.603,0.661	-0.047
284	"FBgn0016038"	"Vsp37A"	chrX	+	621841	622146	621890	622146	621529	621797	284	185,195	1,6	170,191	1,0	197	149	0.2939	0.675387	0.993,0.961	0.992,1.0	-0.019
285	"FBgn0016038"	"Vsp37A"	chrX	+	621852	622146	621890	622146	621529	621797	285	139,115	1,6	105,92	1,0	186	149	0.0739237	0.286077	0.991,0.939	0.988,1.0	-0.029
286	"FBgn0016038"	"Vsp37A"	chrX	+	622433	623051	622445	623051	622206	622358	286	127,186	138,131	90,173	102,131	160	149	0.828268	1	0.462,0.569	0.451,0.552	0.014
287	"FBgn0015925"	"csul"	chr2R	+	16265166	16265626	16265181	16265626	16264651	16265122	287	11,10	5,12	3,6	4,6	163	149	0.473925	0.836511	0.668,0.432	0.407,0.478	0.108
288	"FBgn0260005"	"wtrw"	chr3R	+	7894261	7894630	7894368	7894630	7891330	7891484	288	2,9	24,15	5,13	18,27	255	149	0.407664	0.777962	0.046,0.26	0.14,0.22	-0.027
289	"FBgn0034903"	"sona"	chr2R	-	23755494	23757166	23755494	23756551	23757414	23757494	289	11,0	36,22	7,3	27,19	298	149	0.850997	1	0.133,0.0	0.115,0.073	-0.027
291	"FBgn0031489"	"CG17224"	chr2L	-	3017958	3018081	3017958	3018024	3018163	3018308	291	330,385	23,21	335,359	21,24	205	149	0.836428	1	0.912,0.93	0.921,0.916	0.002
292	"FBgn0037616"	"CG8136"	chr3R	+	8721622	8723051	8721625	8723051	8721370	8721556	292	19,17	3,1	1,23	0,0	151	149	0.0357267	0.17789	0.862,0.944	1.0,1.0	-0.097
293	"FBgn0037616"	"CG8136"	chr3R	+	8721622	8723051	8721625	8723051	8721370	8721561	293	1202,2249	236,483	988,2277	237,431	151	149	0.856501	1	0.834,0.821	0.804,0.839	0.006
294	"FBgn0030376"	"CG2750"	chrX	+	12107480	12107656	12107483	12107656	12107360	12107414	294	74,195	0,14	115,159	7,3	151	149	0.38889	0.760966	1.0,0.932	0.942,0.981	0.004
295	"FBgn0029830"	"Grip"	chrX	+	5982399	5982593	5982402	5982593	5982098	5982311	295	11,20	15,25	12,16	23,30	151	149	0.262172	0.626776	0.42,0.441	0.34,0.345	0.088
296	"FBgn0010825"	"Gug"	chr3L	+	8468543	8468704	8468546	8468704	8468338	8468483	296	77,80	6,17	49,71	25,26	151	149	0.000283338	0.00457295	0.927,0.823	0.659,0.729	0.181
297	"FBgn0010825"	"Gug"	chr3L	+	8470087	8470187	8470153	8470187	8469564	8469682	297	55,59	17,53	61,67	30,36	214	149	0.856263	1	0.693,0.437	0.586,0.564	-0.01
298	"FBgn0010825"	"Gug"	chr3L	+	8470087	8470187	8470153	8470187	8469564	8469691	298	52,64	25,38	70,65	17,35	214	149	0.22317	0.574339	0.592,0.54	0.741,0.564	-0.086
299	"FBgn0010825"	"Gug"	chr3L	+	8470430	8470483	8470439	8470483	8470284	8470379	299	67,84	68,79	50,83	53,87	157	149	0.690682	0.997226	0.483,0.502	0.472,0.475	0.019
300	"FBgn0052192"	"CG32192"	chr3L	+	18040762	18040844	18040771	18040844	18040316	18040689	300	2057,4462	1,4	1905,5143	1,8	157	149	1	1	0.999,0.999	0.999,0.998	0.001
301	"FBgn0041702"	"CG15107"	chr2R	-	18971308	18971775	18971308	18971763	18971828	18972186	301	42,60	21,26	53,55	20,29	160	149	0.962049	1	0.651,0.682	0.712,0.638	-0.008
302	"FBgn0033347"	"CG8248"	chr2R	-	8918939	8919466	8918939	8919463	8919523	8920368	302	25,38	8,6	38,27	6,6	151	149	0.678771	0.989636	0.755,0.862	0.862,0.816	-0.03
303	"FBgn0260012"	"pds5"	chr2R	+	12028294	12028655	12028552	12028655	12027984	12028232	303	0,4	23,40	0,4	26,50	298	149	0.851428	1	0.0,0.048	0.0,0.038	0.005
306	"FBgn0051465"	"CG31465"	chr3R	+	21882940	21883171	21882944	21883171	21880809	21882882	306	53,63	9,11	75,83	4,26	152	149	0.897252	1	0.852,0.849	0.948,0.758	-0.002
307	"FBgn0051465"	"CG31465"	chr3R	+	21883215	21883990	21883228	21883990	21882940	21883171	307	13,14	80,71	22,20	103,77	161	149	0.322472	0.708214	0.131,0.154	0.165,0.194	-0.037
308	"FBgn0028848"	"Gpo3"	chr2L	+	13708948	13710583	13708970	13710583	13708214	13708895	308	367,488	16,20	274,489	9,32	170	149	0.375325	0.748411	0.953,0.955	0.964,0.931	0.006
309	"FBgn0027575"	"GABA-B-R2"	chr3R	-	21771733	21771839	21771733	21771836	21771901	21772247	309	8,8	61,42	10,12	20,39	151	149	0.0213444	0.125917	0.115,0.158	0.33,0.233	-0.145
311	"FBgn0011259"	"Sema1a"	chr2L	+	8662438	8662646	8662456	8662646	8661358	8661487	311	19,18	17,7	26,9	13,9	166	149	0.944372	1	0.501,0.698	0.642,0.473	0.042
312	"FBgn0027079"	"ValRS"	chr2R	+	13198960	13199184	13198973	13199184	13198849	13198919	312	1,8	32,83	0,14	48,59	161	149	0.329832	0.715299	0.028,0.082	0.0,0.18	-0.035
314	"FBgn0264492"	"CkIIalpha"	chr3L	+	23100219	23100357	23100244	23100357	23099639	23099723	314	74,133	314,389	106,105	334,326	173	149	0.525573	0.8888	0.169,0.227	0.215,0.217	-0.018
316	"FBgn0004656"	"fs(1)h"	chrX	-	8051694	8053294	8051694	8053279	8054107	8055893	316	6,0	41,43	4,0	39,46	163	149	0.543141	0.900004	0.118,0.0	0.086,0.0	0.016
317	"FBgn0004656"	"fs(1)h"	chrX	-	8054122	8055918	8054122	8055893	8055966	8056137	317	5,0	136,70	6,5	191,100	173	149	0.252781	0.614825	0.031,0.0	0.026,0.041	-0.018
318	"FBgn0033897"	"Rcd1"	chr2R	-	14149233	14149953	14149233	14149818	14150225	14150454	318	14,15	48,85	20,20	36,48	283	149	0.00838576	0.063953	0.133,0.085	0.226,0.18	-0.094
319	"FBgn0036624"	"RAF2"	chr3L	+	16386625	16386956	16386631	16386956	16386326	16386570	319	9,15	9,15	20,7	14,14	154	149	0.811145	1	0.492,0.492	0.58,0.326	0.039
320	"FBgn0263077"	"CG43340"	chr2R	+	7638052	7638372	7638119	7638372	7636894	7637193	320	8,14	13,10	99,89	25,22	215	149	0.00035745	0.00563796	0.299,0.492	0.733,0.737	-0.34
321	"FBgn0263077"	"CG43340"	chr2R	+	7640831	7647677	7647305	7647677	7640116	7640617	321	6,7	21,30	14,13	8,25	298	149	0.00891577	0.066556	0.125,0.104	0.467,0.206	-0.222
322	"FBgn0261014"	"TER94"	chr2R	+	9992762	9992917	9992765	9992917	9990659	9992696	322	897,1307	361,594	861,1628	390,641	151	149	0.86377	1	0.71,0.685	0.685,0.715	-0.002
324	"FBgn0010434"	"cora"	chr2R	+	19238788	19241785	19241215	19241785	19238381	19238434	324	134,296	20,22	168,212	14,17	298	149	0.428759	0.7984	0.77,0.871	0.857,0.862	-0.039
325	"FBgn0010434"	"cora"	chr2R	+	19242483	19242585	19242489	19242585	19242173	19242395	325	159,346	0,16	77,199	0,0	154	149	0.00470999	0.0420867	1.0,0.954	1.0,1.0	-0.023
328	"FBgn0033372"	"CG13742"	chr2R	-	9085720	9085892	9085720	9085853	9085944	9086092	328	21,21	2,0	0,3	0,0	187	149	1	1	0.893,1.0	NA,1.0	-0.053
329	"FBgn0261243"	"Psa"	chr3L	+	1518176	1518796	1518213	1518796	1517850	1517956	329	328,299	84,68	408,316	181,105	185	149	0.00152911	0.0181921	0.759,0.78	0.645,0.708	0.093
330	"FBgn0261243"	"Psa"	chr3L	+	1518176	1518796	1518389	1518796	1517850	1517956	330	328,299	37,80	408,316	73,135	298	149	0.15315	0.459449	0.816,0.651	0.736,0.539	0.096
331	"FBgn0261243"	"Psa"	chr3L	+	1518213	1518796	1518389	1518796	1517850	1517956	331	84,68	37,80	181,105	73,135	298	149	0.973207	1	0.532,0.298	0.554,0.28	-0.002
338	"FBgn0053517"	"Dop2R"	chrX	-	20008829	20009129	20008829	20009126	20010324	20010623	338	5,4	9,2	1,4	0,0	151	149	2.02607e-06	5.94125e-05	0.354,0.664	1.0,1.0	-0.491
341	"FBgn0023215"	"Mnt"	chrX	+	3698117	3699027	3698339	3699027	3692952	3693932	341	95,69	8,4	153,37	2,2	298	149	0.0117113	0.0810062	0.856,0.896	0.975,0.902	-0.063
342	"FBgn0023215"	"Mnt"	chrX	+	3698117	3699027	3698741	3699027	3692952	3693932	342	95,69	0,0	153,37	0,1	298	149	1	1	1.0,1.0	1.0,0.949	0.026
343	"FBgn0023215"	"Mnt"	chrX	+	3698117	3699027	3698744	3699027	3692952	3693932	343	95,69	12,9	153,37	19,3	298	149	0.894165	1	0.798,0.793	0.801,0.86	-0.035
344	"FBgn0023215"	"Mnt"	chrX	+	3698339	3699027	3698741	3699027	3692952	3693932	344	8,4	0,0	2,2	0,1	298	149	1	1	1.0,1.0	1.0,0.5	0.25
345	"FBgn0023215"	"Mnt"	chrX	+	3698339	3699027	3698744	3699027	3692952	3693932	345	8,4	12,9	2,2	19,3	298	149	0.0419064	0.193887	0.25,0.182	0.05,0.25	0.066
346	"FBgn0023215"	"Mnt"	chrX	+	3698741	3699027	3698744	3699027	3692952	3693932	346	0,0	12,9	0,1	19,3	151	149	1	1	0.0,0.0	0.0,0.248	-0.124
347	"FBgn0023215"	"Mnt"	chrX	+	3699683	3699787	3699686	3699787	3699338	3699486	347	101,50	61,68	121,56	93,52	151	149	0.78444	1	0.62,0.42	0.562,0.515	-0.018
348	"FBgn0023215"	"Mnt"	chrX	+	3699929	3700464	3699932	3700464	3699683	3699787	348	23,27	151,109	22,17	126,108	151	149	0.538942	0.898768	0.131,0.196	0.147,0.134	0.023
349	"FBgn0037755"	"CG12945"	chr3R	-	9790525	9790771	9790525	9790744	9790838	9791221	349	39,107	0,3	45,108	0,5	175	149	0.471148	0.835544	1.0,0.968	1.0,0.948	0.01
350	"FBgn0262480"	"CG43070"	chr2R	+	18864142	18864288	18864165	18864288	18863895	18864094	350	77,78	11,20	21,28	5,11	171	149	0.252618	0.614825	0.859,0.773	0.785,0.689	0.079
352	"FBgn0029761"	"SK"	chrX	+	5399531	5401123	5399659	5401123	5398589	5398762	352	20,28	3,16	30,20	0,16	276	149	0.360689	0.738402	0.783,0.486	1.0,0.403	-0.067
353	"FBgn0029761"	"SK"	chrX	+	5399531	5401123	5399693	5401123	5398589	5398762	353	20,28	8,0	30,20	10,11	298	149	0.0597874	0.245517	0.556,1.0	0.6,0.476	0.24
354	"FBgn0029761"	"SK"	chrX	+	5399659	5401123	5399693	5401123	5398589	5398762	354	3,16	8,0	0,16	10,11	182	149	0.0547603	0.232675	0.235,1.0	0.0,0.544	0.345
355	"FBgn0029761"	"SK"	chrX	+	5399693	5405138	5403339	5405138	5398589	5398762	355	8,0	5,8	10,11	8,13	298	149	0.198819	0.536839	0.444,0.0	0.385,0.297	-0.119
356	"FBgn0025820"	"JTBR"	chr3L	-	1802007	1802753	1802007	1802743	1802803	1802856	356	48,36	94,77	31,23	58,84	158	149	0.332537	0.715969	0.325,0.306	0.335,0.205	0.045
357	"FBgn0037339"	"Pi4KIIalpha"	chr3R	-	5562964	5563372	5562964	5563345	5563541	5563652	357	26,23	94,98	32,30	64,97	175	149	0.0889135	0.323235	0.191,0.167	0.299,0.208	-0.075
358	"FBgn0039581"	"Moca-cyp"	chr3R	+	28341626	28342214	28342184	28342214	28341371	28341459	358	43,54	28,57	27,68	38,60	298	149	0.428086	0.7984	0.434,0.321	0.262,0.362	0.066
359	"FBgn0036030"	"CG6767"	chr3L	-	9686364	9686475	9686364	9686463	9689264	9689448	359	14,8	197,210	6,7	171,202	160	149	0.195198	0.535445	0.062,0.034	0.032,0.031	0.017
360	"FBgn0030060"	"CG2004"	chrX	-	8713598	8714135	8713598	8714116	8714475	8714663	360	201,176	4,30	195,137	21,11	167	149	0.711197	1	0.978,0.84	0.892,0.917	0.004
361	"FBgn0063485"	"Lasp"	chr3L	-	16678807	16679869	16678807	16679473	16680811	16680947	361	162,75	843,803	173,74	715,771	298	149	0.314273	0.697215	0.088,0.045	0.108,0.046	-0.01
362	"FBgn0063485"	"Lasp"	chr3L	-	16678807	16679932	16678807	16679473	16680811	16680947	362	90,45	843,803	82,49	715,771	298	149	0.63323	0.960922	0.051,0.027	0.054,0.031	-0.003
363	"FBgn0063485"	"Lasp"	chr3L	-	16678807	16679932	16678807	16679869	16680811	16680947	363	90,45	162,75	82,49	173,74	211	149	0.758673	1	0.282,0.298	0.251,0.319	0.005
364	"FBgn0250842"	"CG17575"	chr2R	-	12845543	12845913	12845543	12845892	12845955	12846410	364	225,205	993,1075	163,128	877,722	169	149	0.294839	0.676673	0.167,0.144	0.141,0.135	0.017
365	"FBgn0083975"	"Nlg4"	chr3R	+	20206178	20206715	20206197	20206715	20204808	20204978	365	5,1	4,5	2,0	4,14	167	149	0.0190341	0.115975	0.527,0.151	0.308,0.0	0.185
366	"FBgn0083975"	"Nlg4"	chr3R	+	20237887	20238377	20237890	20238377	20227519	20228101	366	10,7	7,0	11,8	0,0	151	149	0.000488893	0.00742974	0.585,1.0	1.0,1.0	-0.208
369	"FBgn0004395"	"unk"	chr3R	-	23154844	23154970	23154844	23154967	23155808	23156011	369	0,0	14,25	2,0	9,34	151	149	0.811521	1	0.0,0.0	0.18,0.0	-0.09
370	"FBgn0051665"	"wry"	chr2L	+	1851106	1851273	1851109	1851273	1848064	1848213	370	0,0	45,78	2,0	30,59	151	149	0.629061	0.958116	0.0,0.0	0.062,0.0	-0.031
371	"FBgn0051665"	"wry"	chr2L	+	1855363	1855475	1855372	1855475	1854185	1854308	371	21,20	21,30	6,30	26,24	157	149	0.530227	0.890191	0.487,0.388	0.18,0.543	0.076
372	"FBgn0036710"	"CG6479"	chr3L	-	17338128	17338736	17338128	17338718	17338795	17339100	372	227,238	7,0	155,147	0,4	166	149	0.649887	0.968997	0.967,1.0	1.0,0.971	-0.002
373	"FBgn0026873"	"MED18"	chrX	+	1866185	1866495	1866208	1866495	1865908	1866138	373	2,4	176,259	6,0	163,190	171	149	0.68202	0.991596	0.01,0.013	0.031,0.0	-0.004
374	"FBgn0004198"	"ct"	chrX	+	7660959	7661138	7660962	7661138	7660405	7660890	374	26,16	2,3	9,30	1,1	151	149	0.154938	0.462459	0.928,0.84	0.899,0.967	-0.049
375	"FBgn0004198"	"ct"	chrX	+	7662111	7663554	7662645	7663554	7660959	7661138	375	0,4	17,15	0,4	19,17	298	149	0.933892	1	0.0,0.118	0.0,0.105	0.006
376	"FBgn0000228"	"Bsg25D"	chr2L	-	5273160	5273590	5273160	5273554	5274018	5275780	376	49,63	11,13	52,32	6,10	184	149	0.727757	1	0.783,0.797	0.875,0.722	-0.008
377	"FBgn0014396"	"tim"	chr2L	-	3501617	3502126	3501617	3502123	3502415	3502557	377	171,361	6,51	211,354	14,17	151	149	0.0212167	0.125917	0.966,0.875	0.937,0.954	-0.025
378	"FBgn0264822"	"asRNA:CR44030"	chr4	+	962400	962692	962403	962692	962250	962347	378	51,78	7,4	33,46	2,11	151	149	0.198356	0.536839	0.878,0.951	0.942,0.805	0.041
379	"FBgn0031945"	"CG7191"	chr2L	+	7774200	7775033	7774224	7775033	7773464	7773658	379	18,15	6,7	4,11	5,10	172	149	0.0486878	0.21451	0.722,0.65	0.409,0.488	0.237
380	"FBgn0260794"	"ctrip"	chr3R	-	4795736	4795823	4795736	4795820	4796488	4797067	380	12,8	10,6	19,13	7,19	151	149	0.931186	1	0.542,0.568	0.728,0.403	-0.011
381	"FBgn0260794"	"ctrip"	chr3R	-	4795736	4795823	4795736	4795820	4799691	4800678	381	8,3	1,3	10,6	5,0	151	149	0.738689	1	0.888,0.497	0.664,1.0	-0.14
382	"FBgn0260794"	"ctrip"	chr3R	-	4796488	4797697	4796488	4797067	4799691	4800678	382	43,18	29,6	62,21	10,0	298	149	0.000884136	0.011852	0.426,0.6	0.756,1.0	-0.365
383	"FBgn0011589"	"Elk"	chr2R	+	17907646	17907906	17907661	17907906	17903541	17903679	383	0,3	0,0	0,3	0,2	163	149	1	1	NA,1.0	NA,0.578	0.422
384	"FBgn0011589"	"Elk"	chr2R	+	17914088	17914280	17914100	17914280	17912677	17912879	384	0,0	0,1	0,1	2,1	160	149	1	1	NA,0.0	0.0,0.482	-0.241
385	"FBgn0002872"	"mu2"	chr3L	-	1945436	1945573	1945436	1945528	1945647	1946484	385	7,13	0,2	7,5	2,2	193	149	0.0521519	0.225739	1.0,0.834	0.73,0.659	0.223
386	"FBgn0002872"	"mu2"	chr3L	-	1945436	1945591	1945436	1945528	1945647	1946484	386	10,30	0,2	16,19	2,2	211	149	0.123635	0.402828	1.0,0.914	0.85,0.87	0.097
387	"FBgn0002872"	"mu2"	chr3L	-	1945436	1945591	1945436	1945573	1945647	1946484	387	4,19	1,2	9,16	0,2	166	149	0.325285	0.711389	0.782,0.895	1.0,0.878	-0.101
388	"FBgn0031857"	"LUBEL"	chr2L	-	6768845	6769127	6768845	6768968	6769397	6769736	388	11,7	11,18	10,6	10,40	298	149	0.327169	0.71401	0.333,0.163	0.333,0.07	0.046
390	"FBgn0266579"	"tau"	chr3R	-	27641841	27642938	27641841	27642057	27643814	27643973	390	18,2	56,53	16,13	8,2	298	149	3.46895e-08	1.44447e-06	0.138,0.019	0.5,0.765	-0.554
392	"FBgn0259246"	"brp"	chr2R	+	9527436	9527682	9527445	9527682	9527287	9527377	392	37,40	6,2	56,53	7,9	157	149	0.340438	0.723996	0.854,0.95	0.884,0.848	0.036
395	"FBgn0262714"	"Sap130"	chr3L	+	12806978	12807830	12807092	12807830	12806239	12806337	395	0,2	24,44	0,0	30,37	262	149	1	1	0.0,0.025	0.0,0.0	0.013
396	"FBgn0262714"	"Sap130"	chr3L	+	12811647	12811886	12811674	12811886	12810727	12811588	396	81,65	4,8	70,48	0,4	175	149	0.0520915	0.225739	0.945,0.874	1.0,0.911	-0.046
397	"FBgn0262714"	"Sap130"	chr3L	+	12811647	12811886	12811677	12811886	12810727	12811588	397	81,65	7,25	70,48	5,27	178	149	0.823193	1	0.906,0.685	0.921,0.598	0.036
398	"FBgn0262714"	"Sap130"	chr3L	+	12811674	12811886	12811677	12811886	12810727	12811588	398	4,8	7,25	0,4	5,27	151	149	0.0316282	0.165442	0.361,0.24	0.0,0.128	0.236
399	"FBgn0051145"	"CG31145"	chr3R	-	23668218	23668467	23668218	23668340	23669586	23669659	399	6,37	140,168	52,84	199,119	275	149	1.10761e-05	0.000274529	0.023,0.107	0.124,0.277	-0.136
400	"FBgn0263979"	"Caf1-55"	chr3R	+	15225965	15226526	15225968	15226526	15225575	15225914	400	91,198	5,9	78,153	0,15	151	149	0.516297	0.880369	0.947,0.956	1.0,0.91	-0.004
401	"FBgn0037413"	"Osi5"	chr3R	+	6228449	6228828	6228452	6228828	6227511	6228024	401	1,10	0,0	0,11	0,3	151	149	1	1	1.0,1.0	NA,0.783	0.217
402	"FBgn0036900"	"CG8765"	chr3L	-	19685957	19686646	19685957	19686640	19686794	19686936	402	54,45	0,2	33,71	0,0	154	149	0.729615	1	1.0,0.956	1.0,1.0	-0.022
403	"FBgn0032797"	"Hasp"	chr2L	-	19511976	19512983	19511976	19512980	19513043	19513251	403	216,139	23,6	182,111	27,11	151	149	0.0889594	0.323235	0.903,0.958	0.869,0.909	0.041
405	"FBgn0260486"	"Ziz"	chr2L	-	7477181	7478792	7477181	7478783	7478850	7480323	405	111,71	6,8	90,77	8,6	157	149	0.850759	1	0.946,0.894	0.914,0.924	0.001
406	"FBgn0260486"	"Ziz"	chr2L	-	7478850	7480326	7478850	7480323	7480560	7480896	406	23,28	26,36	27,28	19,28	151	149	0.22457	0.576516	0.466,0.434	0.584,0.497	-0.09
407	"FBgn0040524"	"CG11052"	chr3R	-	8008846	8009154	8008846	8009088	8009223	8009297	407	1,1	27,26	7,4	37,27	214	149	0.0047447	0.0421159	0.025,0.026	0.116,0.094	-0.08
408	"FBgn0024244"	"drm"	chr2L	+	3546730	3548081	3547261	3548081	3545073	3545807	408	125,117	44,67	153,84	44,48	298	149	0.668078	0.981951	0.587,0.466	0.635,0.467	-0.025
409	"FBgn0033463"	"CG1513"	chr2R	-	9883896	9884206	9883896	9884002	9884621	9884708	409	432,344	14,10	375,377	0,2	298	149	4.72884e-06	0.000124626	0.939,0.945	1.0,0.99	-0.053
410	"FBgn0035854"	"CG8005"	chr3L	+	8198541	8199491	8198552	8199491	8198206	8198483	410	32,32	7,3	47,31	11,9	159	149	0.191107	0.529103	0.811,0.909	0.8,0.763	0.079
411	"FBgn0029971"	"ND-MNLL"	chrX	-	7893052	7893490	7893052	7893416	7893587	7893798	411	100,233	73,155	141,284	122,170	222	149	0.877637	1	0.479,0.502	0.437,0.529	0.008
412	"FBgn0029971"	"ND-MNLL"	chrX	-	7893052	7893490	7893052	7893416	7893749	7893798	412	971,2562	989,1315	1098,2527	1058,1159	222	149	0.768814	1	0.397,0.567	0.411,0.594	-0.02
413	"FBgn0036654"	"CG9692"	chr3L	+	16705109	16706428	16705113	16706428	16704972	16705046	413	258,147	178,116	267,181	154,121	152	149	0.251628	0.614825	0.587,0.554	0.63,0.595	-0.042
414	"FBgn0040022"	"Set1"	chr3L	+	25109300	25109604	25109309	25109604	25108996	25109069	414	0,5	4,1	0,1	0,1	157	149	1	1	0.0,0.826	NA,0.487	-0.074
417	"FBgn0040022"	"Set1"	chr3L	+	25109300	25109604	25109309	25109604	25108996	25109238	417	7,8	4,2	3,16	0,0	157	149	3.83418e-05	0.00084923	0.624,0.792	1.0,1.0	-0.292
418	"FBgn0086253"	"rumi"	chr3R	-	22749013	22750338	22749013	22750334	22750388	22750597	418	55,28	0,0	43,28	0,1	152	149	1	1	1.0,1.0	1.0,0.965	0.018
419	"FBgn0031589"	"CG3714"	chr2L	-	4196474	4196814	4196474	4196779	4197146	4197380	419	0,0	133,115	2,4	135,135	183	149	0.765058	1	0.0,0.0	0.012,0.024	-0.018
420	"FBgn0031589"	"CG3714"	chr2L	-	4196474	4196814	4196474	4196779	4197964	4198071	420	0,0	49,41	0,6	81,69	183	149	0.18371	0.513657	0.0,0.0	0.0,0.066	-0.033
422	"FBgn0034420"	"CG10737"	chr2R	+	19170617	19171161	19170685	19171161	19165163	19165528	422	4,1	171,220	1,1	165,142	216	149	1	1	0.016,0.003	0.004,0.005	0.005
423	"FBgn0034420"	"CG10737"	chr2R	+	19176187	19176347	19176247	19176347	19174881	19175086	423	416,692	19,40	298,564	31,66	208	149	0.000134687	0.00243843	0.94,0.925	0.873,0.86	0.066
424	"FBgn0034420"	"CG10737"	chr2R	+	19176187	19176347	19176247	19176347	19174881	19175248	424	294,405	59,71	251,293	47,49	208	149	0.744123	1	0.781,0.803	0.793,0.811	-0.01
425	"FBgn0034420"	"CG10737"	chr2R	+	19176187	19176347	19176265	19176347	19174881	19175248	425	374,532	11,0	334,372	5,1	226	149	0.369912	0.744823	0.957,1.0	0.978,0.996	-0.009
426	"FBgn0034420"	"CG10737"	chr2R	+	19176247	19176347	19176265	19176347	19174881	19175248	426	139,198	11,0	130,128	5,1	166	149	0.390338	0.762368	0.919,1.0	0.959,0.991	-0.015
427	"FBgn0042132"	"CG18809"	chrX	-	19741223	19742905	19741223	19742892	19743443	19743706	427	18,20	73,81	22,14	69,69	161	149	0.866831	1	0.186,0.186	0.228,0.158	-0.007
428	"FBgn0042132"	"CG18809"	chrX	-	19741223	19743706	19741223	19742892	19744261	19744335	428	323,264	0,1	254,297	0,2	298	149	1	1	1.0,0.992	1.0,0.987	0.002
429	"FBgn0014870"	"Psi"	chr2R	-	16864568	16865036	16864568	16865033	16865091	16865329	429	44,34	65,98	24,42	57,90	151	149	0.761307	1	0.4,0.255	0.294,0.315	0.023
430	"FBgn0259682"	"Jabba"	chr2R	-	18758450	18758583	18758450	18758574	18758640	18758880	430	680,463	66,36	462,318	58,24	157	149	0.420964	0.793823	0.907,0.924	0.883,0.926	0.011
431	"FBgn0263391"	"hts"	chr2R	-	19397334	19398805	19397334	19398799	19399025	19399093	431	306,392	187,246	307,314	195,179	154	149	0.829842	1	0.613,0.607	0.604,0.629	-0.007
432	"FBgn0000179"	"bi"	chrX	+	4482130	4482384	4482133	4482384	4478353	4478430	432	5,9	0,0	21,10	4,0	151	149	0.0508984	0.222627	1.0,1.0	0.838,1.0	0.081
433	"FBgn0000179"	"bi"	chrX	+	4482130	4482384	4482139	4482384	4478353	4478430	433	5,9	4,2	21,10	0,6	157	149	0.302702	0.684211	0.543,0.81	1.0,0.613	-0.13
434	"FBgn0000179"	"bi"	chrX	+	4482133	4482384	4482139	4482384	4478353	4478430	434	0,0	4,2	4,0	0,6	154	149	0.0130439	0.0877773	0.0,0.0	1.0,0.0	-0.5
435	"FBgn0052442"	"Arv1"	chr3L	-	21528769	21528908	21528769	21528896	21528957	21529085	435	6,8	18,48	0,3	21,29	160	149	0.00759728	0.0592417	0.237,0.134	0.0,0.088	0.142
436	"FBgn0030996"	"CG14194"	chrX	+	19194423	19194998	19194495	19194998	19193947	19194018	436	76,189	0,2	69,168	0,0	220	149	1	1	1.0,0.985	1.0,1.0	-0.008
437	"FBgn0010052"	"Jhe"	chr2R	+	16120398	16120653	16120410	16120653	16120133	16120208	437	13,14	6,15	11,8	1,8	160	149	0.321364	0.707479	0.669,0.465	0.911,0.482	-0.129
439	"FBgn0010415"	"Sdc"	chr2R	-	21398064	21398583	21398064	21398580	21399174	21399313	439	53,41	140,27	30,32	94,50	151	149	0.260773	0.625496	0.272,0.6	0.239,0.387	0.123
440	"FBgn0010415"	"Sdc"	chr2R	-	21480090	21480378	21480090	21480356	21481013	21481176	440	3,12	208,215	0,8	203,234	170	149	0.110894	0.377637	0.012,0.047	0.0,0.029	0.015
441	"FBgn0034792"	"YME1L"	chr2R	-	22884347	22884664	22884347	22884661	22884719	22884802	441	244,224	242,418	166,206	175,459	151	149	0.648497	0.968269	0.499,0.346	0.483,0.307	0.027
442	"FBgn0034792"	"YME1L"	chr2R	-	22884719	22884802	22884719	22884793	22884907	22885000	442	180,141	347,381	100,153	252,457	157	149	0.169063	0.491205	0.33,0.26	0.274,0.241	0.038
443	"FBgn0039360"	"CLS"	chr3R	-	25686314	25687014	25686314	25686866	25687250	25687370	443	13,30	97,159	9,27	158,188	296	149	0.0660453	0.264728	0.063,0.087	0.028,0.067	0.027
445	"FBgn0032194"	"CG4901"	chr2L	+	10211339	10212263	10211397	10212263	10211169	10211282	445	10,4	53,91	7,4	31,66	206	149	0.829254	1	0.12,0.031	0.14,0.042	-0.016
446	"FBgn0267967"	"corolla"	chrX	-	17631526	17631817	17631526	17631811	17631881	17632047	446	236,398	0,0	307,397	0,5	154	149	1	1	1.0,1.0	1.0,0.987	0.006
447	"FBgn0039347"	"CG5071"	chr3R	+	25620045	25620679	25620048	25620679	25618413	25619981	447	155,302	46,90	149,235	48,73	151	149	0.745728	1	0.769,0.768	0.754,0.761	0.011
448	"FBgn0263241"	"Mocs1"	chr3L	+	11072469	11073348	11072561	11073348	11071558	11072410	448	76,108	14,13	89,102	12,13	240	149	0.697962	1	0.771,0.838	0.822,0.83	-0.021
449	"FBgn0024987"	"ssx"	chrX	+	1371873	1372022	1371914	1372022	1371450	1371774	449	1,3	125,167	0,6	97,151	189	149	0.830278	1	0.006,0.014	0.0,0.03	-0.005
450	"FBgn0024987"	"ssx"	chrX	+	1372460	1374677	1373157	1374677	1372085	1372267	450	119,185	1,0	82,190	0,0	298	149	1	1	0.983,1.0	1.0,1.0	-0.008
452	"FBgn0001149"	"GstD1"	chr3R	-	12367816	12368593	12367816	12368575	12369202	12369268	452	36,19	7521,5026	26,6	4773,4838	166	149	1	1	0.004,0.003	0.005,0.001	0.001
455	"FBgn0262103"	"Sik3"	chr2R	+	18702518	18702683	18702527	18702683	18701318	18701485	455	0,0	13,9	2,1	18,12	157	149	0.595935	0.945684	0.0,0.0	0.095,0.073	-0.084
456	"FBgn0262103"	"Sik3"	chr2R	+	18702518	18702683	18702527	18702683	18701920	18702187	456	24,25	5,10	15,19	0,4	157	149	0.0426587	0.19606	0.82,0.703	1.0,0.818	-0.148
457	"FBgn0032202"	"REPTOR-BP"	chr2L	+	10264548	10264633	10264551	10264633	10264124	10264264	457	301,230	1361,1309	358,155	1874,974	151	149	0.347856	0.727447	0.179,0.148	0.159,0.136	0.016
459	"FBgn0025777"	"homer"	chr2L	-	6722141	6722439	6722141	6722430	6723192	6723359	459	59,63	214,287	27,15	217,254	157	149	7.9155e-07	2.53539e-05	0.207,0.172	0.106,0.053	0.11
460	"FBgn0027066"	"Eb1"	chr2R	+	6754701	6754844	6754704	6754844	6752842	6752988	460	10,21	0,11	7,22	1,3	151	149	0.356744	0.736117	1.0,0.653	0.874,0.879	-0.05
461	"FBgn0027066"	"Eb1"	chr2R	+	6754701	6754844	6754704	6754844	6754179	6754438	461	534,1056	49,83	595,1105	34,90	151	149	0.346135	0.726466	0.915,0.926	0.945,0.924	-0.014
462	"FBgn0010548"	"Aldh-III"	chr2R	-	7466878	7467316	7466878	7467050	7467482	7467633	462	128,132	405,922	102,158	286,721	298	149	0.0738958	0.286077	0.136,0.067	0.151,0.099	-0.023
463	"FBgn0010548"	"Aldh-III"	chr2R	-	7475341	7475380	7475341	7475377	7475439	7475559	463	133,95	127,103	145,71	139,74	151	149	0.90066	1	0.508,0.476	0.507,0.486	-0.005
464	"FBgn0052703"	"Erk7"	chrX	-	9266918	9267111	9266918	9267030	9267179	9267698	464	104,179	60,39	19,53	43,19	229	149	0.102866	0.357541	0.53,0.749	0.223,0.645	0.205
465	"FBgn0046222"	"Wdr33"	chr3R	+	5660911	5661248	5660924	5661248	5660634	5660825	465	253,274	1,3	225,272	2,2	161	149	1	1	0.996,0.988	0.99,0.992	0.001
466	"FBgn0031897"	"CG13784"	chr2L	-	7209348	7209462	7209348	7209438	7209522	7209653	466	215,293	0,0	226,342	0,1	172	149	1	1	1.0,1.0	1.0,0.997	0.002
467	"FBgn0264743"	"CG44001"	chr2L	+	5044306	5044689	5044582	5044689	5043269	5043383	467	41,65	3,14	59,59	4,9	298	149	0.444046	0.810969	0.872,0.699	0.881,0.766	-0.038
468	"FBgn0027929"	"NimB1"	chr2L	+	13964793	13965088	13964796	13965088	13964534	13964738	468	0,0	7,7	2,3	4,13	151	149	0.00109995	0.0139383	0.0,0.0	0.33,0.185	-0.258
469	"FBgn0243486"	"rdo"	chr2L	+	18065526	18065730	18065574	18065730	18065259	18065456	469	4,3	36,59	0,0	42,73	196	149	0.0123766	0.0844857	0.078,0.037	0.0,0.0	0.057
470	"FBgn0036765"	"CG7408"	chr3L	+	17879877	17880064	17879949	17880064	17879095	17879248	470	46,124	5,10	63,94	6,14	220	149	0.31464	0.697215	0.862,0.894	0.877,0.82	0.029
471	"FBgn0036765"	"CG7408"	chr3L	+	17879877	17880064	17879976	17880064	17879095	17879248	471	69,141	7,19	97,108	3,7	247	149	0.00875544	0.0658481	0.856,0.817	0.951,0.903	-0.091
472	"FBgn0036765"	"CG7408"	chr3L	+	17879949	17880064	17879976	17880064	17879095	17879248	472	28,27	7,19	40,28	3,7	175	149	0.0171681	0.107662	0.773,0.547	0.919,0.773	-0.186
473	"FBgn0052016"	"4E-T"	chr4	-	953512	953899	953512	953806	954019	954226	473	487,362	53,30	425,377	46,25	241	149	0.607412	0.952909	0.85,0.882	0.851,0.903	-0.011
474	"FBgn0000454"	"Dip-B"	chr3R	+	13782694	13782841	13782707	13782841	13782287	13782451	474	8,17	98,128	25,45	141,183	161	149	0.00710817	0.0578094	0.07,0.109	0.141,0.185	-0.073
475	"FBgn0004577"	"Pxd"	chr3R	+	17025632	17025839	17025638	17025839	17025405	17025575	475	153,260	140,259	429,767	6,21	154	149	0	0	0.514,0.493	0.986,0.972	-0.475
476	"FBgn0267376"	"SelR"	chr3R	-	10863354	10863858	10863354	10863825	10866528	10866693	476	610,554	192,299	536,657	206,314	181	149	0.811524	1	0.723,0.604	0.682,0.633	0.006
477	"FBgn0267376"	"SelR"	chr3R	-	10863886	10865647	10863886	10865626	10866528	10866693	477	14,23	48,106	10,33	30,72	169	149	0.0484014	0.214408	0.205,0.161	0.227,0.288	-0.075
479	"FBgn0001145"	"Gs2"	chrX	+	11424269	11424454	11424281	11424454	11422831	11423072	479	22,37	194,303	9,15	110,234	160	149	0.0360139	0.178526	0.096,0.102	0.071,0.056	0.036
480	"FBgn0001145"	"Gs2"	chrX	+	11424264	11424454	11424269	11424454	11423956	11424103	480	23,70	2550,6595	30,41	2394,4741	153	149	0.89744	1	0.009,0.01	0.012,0.008	-0.001
481	"FBgn0001145"	"Gs2"	chrX	+	11424264	11424454	11424281	11424454	11423956	11424103	481	23,70	11,21	30,41	5,21	165	149	0.912414	1	0.654,0.751	0.844,0.638	-0.038
482	"FBgn0001145"	"Gs2"	chrX	+	11424269	11424454	11424281	11424454	11423956	11424103	482	2550,6595	11,21	2394,4741	5,21	160	149	1	1	0.995,0.997	0.998,0.995	0
483	"FBgn0033963"	"CG12857"	chr2R	-	14757906	14758619	14757906	14758606	14758674	14759425	483	139,231	41,39	86,120	13,31	161	149	0.818738	1	0.758,0.846	0.86,0.782	-0.019
484	"FBgn0030323"	"Vlet"	chrX	-	11677343	11678349	11677343	11678270	11678402	11678551	484	138,184	7,0	112,181	5,6	227	149	0.227333	0.579365	0.928,1.0	0.936,0.952	0.02
485	"FBgn0264446"	"asRNA:CR43864"	chrX	+	1902538	1903733	1902552	1903733	1902027	1902491	485	0,1	4,3	0,0	1,2	162	149	1	1	0.0,0.235	0.0,0.0	0.117
486	"FBgn0030052"	"CG12065"	chrX	+	8575347	8575490	8575350	8575490	8574305	8574407	486	124,187	153,176	226,194	191,248	151	149	0.886679	1	0.444,0.512	0.539,0.436	-0.01
487	"FBgn0030052"	"CG12065"	chrX	+	8575347	8575490	8575353	8575490	8574305	8574407	487	129,187	14,24	233,198	26,26	154	149	0.944381	1	0.899,0.883	0.897,0.88	0.002
488	"FBgn0030052"	"CG12065"	chrX	+	8575350	8575490	8575353	8575490	8574305	8574407	488	158,176	14,24	198,252	26,26	151	149	0.895888	1	0.918,0.879	0.883,0.905	0.005
489	"FBgn0021796"	"Tor"	chr2L	+	13006349	13007086	13006352	13007086	13005430	13005997	489	2,0	5,12	1,1	4,5	151	149	0.398888	0.768968	0.283,0.0	0.198,0.165	-0.04
490	"FBgn0030412"	"Tomosyn"	chrX	+	12633912	12633957	12633917	12633957	12631604	12631813	490	17,16	10,23	25,12	43,33	153	149	0.0590299	0.243216	0.623,0.404	0.362,0.262	0.202
491	"FBgn0264606"	"Fife"	chr3L	-	2689488	2689938	2689488	2689932	2697695	2697926	491	13,11	0,1	26,18	10,6	154	149	1	1	1.0,0.914	0.716,0.744	0.227
493	"FBgn0261698"	"SLO2"	chr2R	-	10329043	10329229	10329043	10329220	10329301	10329413	493	10,31	0,0	8,22	2,1	157	149	0.289825	0.672203	1.0,1.0	0.792,0.954	0.127
494	"FBgn0037680"	"pasi2"	chr3R	+	9335496	9335635	9335499	9335635	9335169	9335252	494	22,47	132,193	122,92	67,72	151	149	0	0	0.141,0.194	0.642,0.558	-0.433
495	"FBgn0035402"	"Usp5"	chr3L	-	3147531	3148134	3147531	3148061	3148248	3148358	495	42,25	3,1	41,49	1,7	221	149	0.542292	0.900004	0.904,0.944	0.965,0.825	0.029
497	"FBgn0015558"	"tty"	chrX	-	21336774	21337059	21336774	21337057	21338771	21339020	497	21,8	0,6	28,17	8,8	150	149	0.273918	0.645864	1.0,0.57	0.777,0.679	0.057
499	"FBgn0038740"	"CG4562"	chr3R	-	19874344	19874527	19874344	19874510	19875168	19875224	499	42,22	103,68	51,13	99,41	165	149	0.488486	0.849558	0.269,0.226	0.317,0.223	-0.023
500	"FBgn0038740"	"CG4562"	chr3R	-	19874344	19874527	19874344	19874510	19875397	19875678	500	20,18	48,22	18,5	26,29	165	149	0.388392	0.760707	0.273,0.425	0.385,0.135	0.089
503	"FBgn0003093"	"Pkc98E"	chr3R	+	29044496	29045718	29044499	29045718	29044366	29044437	503	48,44	13,14	56,67	27,19	151	149	0.397234	0.768625	0.785,0.756	0.672,0.777	0.046
504	"FBgn0033252"	"CG12769"	chr2R	-	8055731	8056094	8055731	8056061	8056161	8057331	504	1,0	33,37	0,0	32,31	181	149	1	1	0.024,0.0	0.0,0.0	0.012
505	"FBgn0034389"	"Mctp"	chr2R	+	18769146	18769255	18769203	18769255	18768274	18768924	505	5,21	1,0	2,14	0,0	205	149	1	1	0.784,1.0	1.0,1.0	-0.108
506	"FBgn0266186"	"Vamp7"	chr2R	-	9841846	9842225	9841846	9842167	9842300	9842502	506	0,0	481,588	99,109	389,524	206	149	0	0	0.0,0.0	0.155,0.131	-0.143
507	"FBgn0052813"	"CG32813"	chrX	+	1390248	1392843	1390275	1392843	1389600	1390057	507	2,1	62,72	15,0	65,68	175	149	0.00227138	0.0248896	0.027,0.012	0.164,0.0	-0.063
508	"FBgn0050021"	"metro"	chr2R	-	11227662	11227956	11227662	11227839	11228115	11228437	508	1,3	123,234	7,2	118,230	265	149	0.901962	1	0.005,0.007	0.032,0.005	-0.012
512	"FBgn0034137"	"CG4945"	chr2R	+	16569855	16570120	16569909	16570120	16569158	16569528	512	15,19	21,23	3,8	27,18	202	149	0.0051914	0.0454139	0.345,0.379	0.076,0.247	0.2
513	"FBgn0085478"	"CG34449"	chrX	-	9338290	9338448	9338290	9338433	9338512	9338631	513	42,68	16,21	33,47	8,18	163	149	0.878184	1	0.706,0.747	0.79,0.705	-0.021
514	"FBgn0035384"	"CG2113"	chr3L	+	2995322	2996155	2995334	2996155	2995171	2995264	514	1789,2266	517,803	2276,1964	534,475	160	149	0.00701787	0.0577518	0.763,0.724	0.799,0.794	-0.053
515	"FBgn0261552"	"ps"	chr3R	+	9419782	9420047	9419806	9420047	9417939	9418000	515	131,152	6,7	236,156	15,1	172	149	0.776049	1	0.95,0.95	0.932,0.993	-0.013
516	"FBgn0261552"	"ps"	chr3R	+	9432028	9432839	9432031	9432839	9428560	9428652	516	16,24	7,6	18,23	6,0	151	149	0.105707	0.365368	0.693,0.798	0.747,1.0	-0.128
518	"FBgn0261552"	"ps"	chr3R	+	9440680	9441665	9441415	9441665	9439345	9439705	518	70,55	21,19	19,34	48,59	298	149	3.06311e-13	1.93254e-11	0.625,0.591	0.165,0.224	0.413
519	"FBgn0033122"	"CG17002"	chr2R	+	6988570	6988922	6988582	6988922	6987780	6988265	519	24,46	4,13	3,25	0,4	160	149	0.159378	0.472012	0.848,0.767	1.0,0.853	-0.119
520	"FBgn0036684"	"CG3764"	chr3L	-	17001515	17001747	17001515	17001644	17002221	17002360	520	5,1	0,1	0,3	8,3	251	149	0.000236145	0.0038713	1.0,0.372	0.0,0.372	0.5
522	"FBgn0013334"	"Sap47"	chr3R	+	15935830	15936340	15935952	15936340	15935118	15935584	522	7,18	175,136	0,0	389,429	270	149	3.74495e-07	1.25758e-05	0.022,0.068	0.0,0.0	0.045
523	"FBgn0013334"	"Sap47"	chr3R	+	15935830	15936340	15935976	15936340	15935118	15935584	523	7,18	0,13	0,0	44,33	294	149	1.6079e-09	8.16498e-08	1.0,0.412	0.0,0.0	0.706
524	"FBgn0013334"	"Sap47"	chr3R	+	15935952	15936340	15935976	15936340	15935118	15935584	524	175,136	0,13	389,429	44,33	172	149	0.00427533	0.0398666	1.0,0.901	0.885,0.918	0.049
525	"FBgn0013334"	"Sap47"	chr3R	+	15956864	15957919	15957590	15957919	15955086	15955205	525	233,236	123,146	353,349	199,285	298	149	0.267007	0.632432	0.486,0.447	0.47,0.38	0.042
526	"FBgn0034277"	"OstDelta"	chr2R	-	17764573	17765051	17764573	17765048	17765110	17766392	526	723,534	29,25	656,496	26,20	151	149	0.730782	1	0.961,0.955	0.961,0.961	-0.003
527	"FBgn0037831"	"Cap-H2"	chr3R	+	10764110	10764373	10764113	10764373	10763028	10763951	527	11,1	23,19	10,6	16,7	151	149	0.0542265	0.230989	0.321,0.049	0.381,0.458	-0.234
528	"FBgn0037831"	"Cap-H2"	chr3R	+	10764110	10764373	10764149	10764373	10763028	10763951	528	11,1	14,20	10,6	9,19	187	149	0.288025	0.669949	0.385,0.038	0.47,0.201	-0.124
529	"FBgn0037831"	"Cap-H2"	chr3R	+	10764113	10764373	10764149	10764373	10763028	10763951	529	23,19	14,20	16,7	9,19	184	149	0.436635	0.803927	0.571,0.435	0.59,0.23	0.093
530	"FBgn0051664"	"CG31664"	chr2L	-	1825185	1825904	1825185	1825901	1825986	1826274	530	1,0	14,21	0,2	3,8	151	149	1	1	0.066,0.0	0.0,0.198	-0.066
531	"FBgn0259234"	"Camta"	chr2R	+	9473234	9474200	9473237	9474200	9471818	9473165	531	46,23	62,34	52,28	70,54	151	149	0.638533	0.96146	0.423,0.4	0.423,0.338	0.031
532	"FBgn0003435"	"sm"	chr2R	-	19538029	19538391	19538029	19538211	19546448	19547071	532	6,6	3808,2746	3,1	3264,2449	298	149	1	1	0.001,0.001	0.0,0.0	0.001
535	"FBgn0003435"	"sm"	chr2R	-	19538029	19538391	19538029	19538211	19574002	19574066	535	0,1	150,99	1,0	140,115	298	149	1	1	0.0,0.005	0.004,0.0	0.001
536	"FBgn0003435"	"sm"	chr2R	-	19600881	19601019	19600881	19601004	19628480	19629070	536	366,432	2,4	400,491	8,3	163	149	0.874229	1	0.994,0.99	0.979,0.993	0.006
537	"FBgn0052086"	"CG32086"	chr3L	-	11582400	11583216	11582400	11583168	11583267	11583444	537	289,240	18,12	386,322	23,27	196	149	0.3487	0.727447	0.924,0.938	0.927,0.901	0.017
538	"FBgn0036090"	"CG8009"	chr3L	+	10638553	10638700	10638565	10638700	10638422	10638494	538	40,56	81,183	17,44	70,148	160	149	0.176269	0.503417	0.315,0.222	0.184,0.217	0.068
539	"FBgn0031275"	"GABA-B-R3"	chr2L	+	755661	756080	755828	756080	755020	755296	539	0,3	0,14	5,0	0,7	298	149	1	1	NA,0.097	1.0,0.0	-0.403
541	"FBgn0003071"	"Pfk"	chr2R	+	10109932	10110053	10109950	10110053	10109739	10109885	541	109,108	509,585	158,175	675,654	166	149	0.0921213	0.333559	0.161,0.142	0.174,0.194	-0.033
542	"FBgn0035953"	"CG5087"	chr3L	+	9000602	9001783	9000605	9001783	9000338	9000457	542	101,114	2,1	96,65	5,4	151	149	0.0133358	0.0887064	0.98,0.991	0.95,0.941	0.04
543	"FBgn0026181"	"Rok"	chrX	-	16627300	16627494	16627300	16627467	16627595	16627870	543	32,40	41,50	34,44	42,47	175	149	0.672923	0.983866	0.399,0.405	0.408,0.444	-0.024
544	"FBgn0085201"	"CG34172"	chr2L	-	2192777	2192848	2192777	2192845	2192974	2193010	544	3392,2432	366,353	2533,2387	397,347	151	149	0.0992528	0.350839	0.901,0.872	0.863,0.872	0.019
545	"FBgn0004870"	"bab1"	chr3L	-	1036368	1039233	1036368	1039215	1039795	1040220	545	1,1	0,0	3,1	0,2	166	149	0.297943	0.679428	1.0,1.0	1.0,0.31	0.345
546	"FBgn0004870"	"bab1"	chr3L	-	1039795	1040223	1039795	1040220	1040296	1040354	546	2,3	4,3	0,2	0,1	151	149	1	1	0.33,0.497	NA,0.664	-0.251
549	"FBgn0085411"	"CG34382"	chr3L	+	9882301	9882616	9882307	9882616	9880205	9880573	549	24,15	2,6	19,15	3,3	154	149	0.755282	1	0.921,0.708	0.86,0.829	-0.03
550	"FBgn0004611"	"Plc21C"	chr2L	+	344023	344489	344038	344489	342865	343729	550	25,38	4,0	37,45	1,0	163	149	0.113992	0.38273	0.851,1.0	0.971,1.0	-0.06
551	"FBgn0004611"	"Plc21C"	chr2L	+	344023	344489	344041	344489	342865	343729	551	25,38	20,18	37,45	15,25	166	149	0.480884	0.843471	0.529,0.655	0.689,0.618	-0.061
552	"FBgn0004611"	"Plc21C"	chr2L	+	344038	344489	344041	344489	342865	343729	552	4,0	20,18	1,0	15,25	151	149	0.0624047	0.25426	0.165,0.0	0.062,0.0	0.052
553	"FBgn0004611"	"Plc21C"	chr2L	+	344554	344947	344575	344947	344023	344489	553	42,46	55,71	39,32	67,111	169	149	0.0350735	0.176811	0.402,0.364	0.339,0.203	0.112
554	"FBgn0045842"	"yuri"	chr2L	-	15261911	15262012	15261911	15262000	15262069	15262304	554	368,592	5,15	228,543	5,7	160	149	0.403417	0.775545	0.986,0.974	0.977,0.986	-0.002
555	"FBgn0051064"	"CG31064"	chr3R	-	27230768	27232199	27230768	27232108	27232472	27232875	555	58,46	6,0	121,64	0,0	239	149	0.00705114	0.057753	0.858,1.0	1.0,1.0	-0.071
556	"FBgn0262582"	"cic"	chr3R	+	20290358	20290583	20290370	20290583	20289485	20290195	556	4,6	32,39	4,6	48,70	160	149	0.329823	0.715299	0.104,0.125	0.072,0.074	0.041
558	"FBgn0262582"	"cic"	chr3R	+	20299464	20299631	20299467	20299631	20299080	20299408	558	132,111	10,7	146,123	4,11	151	149	0.554302	0.911157	0.929,0.94	0.973,0.917	-0.011
559	"FBgn0262582"	"cic"	chr3R	+	20299952	20300152	20299967	20300152	20299700	20299793	559	116,146	27,38	88,152	30,40	163	149	0.437445	0.803927	0.797,0.778	0.728,0.776	0.036
560	"FBgn0262582"	"cic"	chr3R	+	20300607	20301377	20300634	20301377	20300216	20300412	560	58,131	21,60	67,116	51,51	175	149	0.221684	0.571929	0.702,0.65	0.528,0.659	0.082
561	"FBgn0034474"	"Obp56g"	chr2R	-	19783483	19783898	19783483	19783895	19783963	19784043	561	2133,4998	3012,7203	3083,4853	4359,7071	151	149	0.956455	1	0.411,0.406	0.411,0.404	0.001
562	"FBgn0031118"	"RhoGAP19D"	chrX	-	20476327	20476811	20476327	20476808	20477265	20477567	562	3,0	0,0	11,12	0,1	151	149	1	1	1.0,NA	1.0,0.922	0.039
563	"FBgn0043070"	"MESK2"	chr2R	+	21507294	21507722	21507321	21507722	21502096	21502479	563	139,91	94,69	163,129	221,131	175	149	0.00203318	0.0226368	0.557,0.529	0.386,0.456	0.122
564	"FBgn0043070"	"MESK2"	chr2R	+	21510105	21510201	21510117	21510201	21502096	21502479	564	70,29	97,83	172,68	119,133	160	149	0.156935	0.466771	0.402,0.245	0.574,0.323	-0.125
565	"FBgn0033324"	"CG14744"	chr2R	-	8707416	8707651	8707416	8707625	8707720	8707860	565	25,35	7,11	3,26	0,12	174	149	0.876444	1	0.754,0.732	1.0,0.65	-0.082
566	"FBgn0262124"	"uex"	chr2R	-	3942933	3943141	3942933	3943138	3943195	3943335	566	73,71	49,37	99,90	60,34	151	149	0.393577	0.76582	0.595,0.654	0.62,0.723	-0.047
567	"FBgn0028704"	"Nckx30C"	chr2L	-	9722760	9722954	9722760	9722942	9727027	9727256	567	25,12	36,38	5,27	32,32	160	149	0.726614	1	0.393,0.227	0.127,0.44	0.027
568	"FBgn0028704"	"Nckx30C"	chr2L	-	9742374	9744230	9742374	9744226	9746433	9746495	568	17,21	0,2	29,16	6,2	152	149	0.0169717	0.106753	1.0,0.911	0.826,0.887	0.099
569	"FBgn0025454"	"Cyp6g1"	chr2R	+	12186391	12186902	12186404	12186902	12185666	12185825	569	36,42	721,872	25,21	630,625	161	149	0.157496	0.467103	0.044,0.043	0.035,0.03	0.011
570	"FBgn0053969"	"CG33969"	chr3L	-	20392640	20393225	20392640	20393216	20393278	20393553	570	121,131	16,15	134,121	0,17	157	149	0.0519208	0.225677	0.878,0.892	1.0,0.871	-0.05
571	"FBgn0266758"	"Esyt2"	chr3R	+	24555458	24555962	24555467	24555962	24554701	24555133	571	278,300	0,5	218,216	0,6	157	149	0.668101	0.981951	1.0,0.983	1.0,0.972	0.006
572	"FBgn0264270"	"Sxl"	chrX	-	7085618	7085978	7085618	7085954	7087613	7087659	572	63,78	60,99	48,106	59,106	172	149	0.867152	1	0.476,0.406	0.413,0.464	0.003
573	"FBgn0264270"	"Sxl"	chrX	-	7087613	7087683	7087613	7087659	7090133	7090504	573	15,14	4,10	13,17	7,22	172	149	0.191484	0.529442	0.765,0.548	0.617,0.401	0.148
574	"FBgn0264270"	"Sxl"	chrX	-	7088577	7088767	7088577	7088749	7091673	7092170	574	113,87	50,31	135,137	41,61	166	149	0.720802	1	0.67,0.716	0.747,0.668	-0.014
576	"FBgn0264270"	"Sxl"	chrX	-	7091673	7092170	7091673	7092122	7097944	7098053	576	8,3	0,2	5,1	3,5	196	149	0.00722808	0.0583289	1.0,0.533	0.559,0.132	0.421
577	"FBgn0264270"	"Sxl"	chrX	-	7091673	7092170	7091673	7092122	7098000	7098053	577	146,116	64,42	227,101	73,72	196	149	0.540204	0.899763	0.634,0.677	0.703,0.516	0.046
578	"FBgn0031187"	"Usp2"	chrX	+	22462399	22463272	22462713	22463272	22457613	22458260	578	11,18	33,37	10,22	37,60	298	149	0.485815	0.848546	0.143,0.196	0.119,0.155	0.032
580	"FBgn0051719"	"RluA-1"	chr2L	-	10471475	10472485	10471475	10472215	10474281	10474349	580	22,15	34,12	75,106	22,41	298	149	6.17932e-05	0.00126131	0.244,0.385	0.63,0.564	-0.282
582	"FBgn0010280"	"Taf4"	chr3L	+	16113884	16114141	16113895	16114141	16113211	16113365	582	14,39	27,29	26,34	35,50	159	149	0.55798	0.913298	0.327,0.558	0.41,0.389	0.043
584	"FBgn0037215"	"beta-Man"	chr3R	+	4198220	4198772	4198258	4198772	4197736	4197871	584	20,16	99,104	14,11	58,112	186	149	0.537437	0.897497	0.139,0.11	0.162,0.073	0.007
585	"FBgn0037215"	"beta-Man"	chr3R	+	4204212	4204572	4204218	4204572	4203781	4204162	585	288,271	14,11	216,179	8,7	154	149	0.56053	0.916031	0.952,0.96	0.963,0.961	-0.006
586	"FBgn0054051"	"CG34051"	chr2L	-	19960404	19960593	19960404	19960590	19960658	19960781	586	335,393	905,999	356,325	872,917	151	149	0.980045	1	0.268,0.28	0.287,0.259	0.001
587	"FBgn0039707"	"Prtl99C"	chr3R	+	29836888	29837262	29836912	29837262	29836567	29836832	587	668,1016	72,110	674,1034	62,103	172	149	0.446386	0.811249	0.889,0.889	0.904,0.897	-0.012
588	"FBgn0038666"	"Smu1"	chr3R	-	18980819	18981106	18980819	18980873	18981256	18981324	588	9,15	0,1	13,21	0,0	298	149	1	1	1.0,0.882	1.0,1.0	-0.059
589	"FBgn0265045"	"Strn-Mlck"	chr2R	-	15959788	15960079	15959788	15959876	15960244	15960417	589	10718,9566	208,133	15116,11374	184,148	298	149	0.0296858	0.160119	0.963,0.973	0.976,0.975	-0.008
590	"FBgn0261673"	"nemy"	chr2R	-	12659496	12660385	12659496	12660382	12660456	12660621	590	127,222	12,12	62,129	0,4	151	149	0.00313996	0.0323633	0.913,0.948	1.0,0.97	-0.054
591	"FBgn0005677"	"dac"	chr2L	-	16475274	16475411	16475274	16475405	16481524	16481551	591	17,9	6,8	4,13	4,1	154	149	0.349945	0.728585	0.733,0.521	0.492,0.926	-0.082
592	"FBgn0005677"	"dac"	chr2L	-	16475274	16475432	16475274	16475405	16481524	16481551	592	3,1	6,8	2,0	4,1	175	149	0.36154	0.739417	0.299,0.096	0.299,0.0	0.048
593	"FBgn0005677"	"dac"	chr2L	-	16475274	16475432	16475274	16475411	16481524	16481551	593	3,1	17,9	0,0	2,13	169	149	0.0193396	0.117049	0.135,0.089	0.0,0.0	0.112
594	"FBgn0005677"	"dac"	chr2L	-	16475274	16475411	16475274	16475405	16483807	16484807	594	2,6	0,1	2,4	0,0	154	149	1	1	1.0,0.853	1.0,1.0	-0.074
595	"FBgn0005677"	"dac"	chr2L	-	16475274	16475432	16475274	16475405	16483807	16484807	595	0,0	0,1	3,0	0,0	175	149	1	1	NA,0.0	1.0,NA	-1
596	"FBgn0005677"	"dac"	chr2L	-	16475274	16475432	16475274	16475411	16483807	16484807	596	0,0	2,6	1,0	0,4	169	149	1	1	0.0,0.0	1.0,0.0	-0.5
597	"FBgn0283479"	"Alp1"	chr3L	-	21442226	21442522	21442226	21442501	21442631	21443736	597	2,0	2,3	0,0	0,6	169	149	1	1	0.469,0.0	NA,0.0	0.234
598	"FBgn0037299"	"Vps37B"	chr3R	+	5227323	5227526	5227372	5227526	5226157	5226978	598	6,21	3,3	21,39	5,4	197	149	0.640992	0.964266	0.602,0.841	0.761,0.881	-0.099
599	"FBgn0040510"	"ACXA"	chr2L	+	12922691	12922792	12922753	12922792	12921773	12922549	599	99,81	6,1	89,140	16,29	210	149	3.33166e-06	9.127e-05	0.921,0.983	0.798,0.774	0.166
600	"FBgn0040510"	"ACXA"	chr2L	+	12924330	12924495	12924343	12924495	12924184	12924279	600	24,9	115,125	22,24	201,306	161	149	0.173382	0.49606	0.162,0.062	0.092,0.068	0.032
601	"FBgn0040510"	"ACXA"	chr2L	+	12924543	12924688	12924558	12924688	12924343	12924495	601	180,217	0,4	194,264	0,0	163	149	1	1	1.0,0.98	1.0,1.0	-0.01
602	"FBgn0037705"	"mura"	chr3R	-	9541678	9542924	9541678	9542009	9546797	9547370	602	54,31	52,71	53,30	118,91	298	149	0.0455271	0.205168	0.342,0.179	0.183,0.142	0.098
603	"FBgn0042696"	"NfI"	chr4	-	271914	272172	271914	272160	272225	272408	603	196,151	38,23	309,198	37,29	160	149	0.183801	0.513657	0.828,0.859	0.886,0.864	-0.032
604	"FBgn0027088"	"GlyRS"	chr3L	+	15095254	15097686	15095273	15097686	15095141	15095185	604	0,5	103,126	2,0	165,92	167	149	0.645731	0.966863	0.0,0.034	0.011,0.0	0.012
605	"FBgn0036958"	"CG17233"	chr3L	-	20238737	20239547	20238737	20239544	20239862	20240532	605	1,0	0,1	1,0	0,1	151	149	1	1	1.0,0.0	1.0,0.0	0
606	"FBgn0036958"	"CG17233"	chr3L	-	20238737	20239610	20238737	20239544	20239862	20240532	606	0,17	0,1	7,8	0,1	214	149	1	1	NA,0.922	1.0,0.848	-0.002
607	"FBgn0036958"	"CG17233"	chr3L	-	20238737	20239613	20238737	20239544	20239862	20240532	607	12,12	0,1	0,8	0,1	217	149	1	1	1.0,0.892	NA,0.846	0.1
608	"FBgn0036958"	"CG17233"	chr3L	-	20238737	20239610	20238737	20239547	20239862	20240532	608	0,17	1,0	7,8	1,0	211	149	1	1	0.0,1.0	0.832,1.0	-0.416
609	"FBgn0036958"	"CG17233"	chr3L	-	20238737	20239613	20238737	20239547	20239862	20240532	609	12,12	1,0	0,8	1,0	214	149	1	1	0.893,1.0	0.0,1.0	0.447
610	"FBgn0036958"	"CG17233"	chr3L	-	20238737	20239613	20238737	20239610	20239862	20240532	610	12,12	0,17	0,8	7,8	151	149	0.0242553	0.1382	1.0,0.411	0.0,0.497	0.457
611	"FBgn0051159"	"mRRF2"	chr3R	+	22615801	22616015	22615806	22616015	22615228	22615740	611	24,42	3,12	26,37	7,15	153	149	0.247028	0.610098	0.886,0.773	0.783,0.706	0.085
612	"FBgn0020261"	"pcm"	chrX	-	19486260	19486341	19486260	19486338	19486404	19487067	612	98,100	87,118	78,93	152,100	151	149	0.128183	0.412484	0.526,0.455	0.336,0.479	0.083
613	"FBgn0027504"	"CG8878"	chr2R	-	12149589	12150139	12149589	12150136	12150910	12151057	613	39,29	52,83	34,34	58,58	151	149	0.63838	0.96146	0.425,0.256	0.366,0.366	-0.025
614	"FBgn0039759"	"CG9733"	chr3R	-	30245523	30246124	30245523	30246121	30246560	30246703	614	4,1	8,9	8,0	6,6	151	149	0.710938	1	0.33,0.099	0.568,0.0	-0.069
615	"FBgn0033413"	"prel"	chr2R	+	9424328	9424460	9424331	9424460	9424086	9424266	615	26,50	5,33	221,281	164,209	151	149	0.0968057	0.346901	0.837,0.599	0.571,0.57	0.147
616	"FBgn0260660"	"Mp"	chr3L	+	6999634	6999835	6999639	6999835	6998842	6998978	616	10,5	1,3	9,11	0,12	153	149	0.635314	0.961281	0.907,0.619	1.0,0.472	0.027
617	"FBgn0260660"	"Mp"	chr3L	+	6999634	6999835	6999639	6999835	6998842	6999003	617	51,40	13,19	79,89	39,36	153	149	0.368996	0.744823	0.793,0.672	0.664,0.707	0.047
618	"FBgn0034566"	"CG9313"	chr2R	+	20981307	20981741	20981310	20981741	20979320	20979553	618	36,52	721,747	49,39	655,605	151	149	0.414013	0.785367	0.047,0.064	0.069,0.06	-0.009
619	"FBgn0024804"	"Dbp80"	chr3L	+	27420900	27421014	27420951	27421014	27420678	27420841	619	240,218	13,11	290,279	7,5	199	149	0.00918252	0.0673306	0.933,0.937	0.969,0.977	-0.038
624	"FBgn0039705"	"Atg16"	chr3R	-	29831914	29832372	29831914	29832348	29833192	29833281	624	112,167	172,217	149,147	189,256	172	149	0.68518	0.992629	0.361,0.4	0.406,0.332	0.012
625	"FBgn0036480"	"Cep135"	chr3L	+	15126702	15126827	15126720	15126827	15126493	15126647	625	31,36	61,75	34,29	64,100	166	149	0.358115	0.736755	0.313,0.301	0.323,0.207	0.042
626	"FBgn0010348"	"Arf79F"	chr3L	-	22869841	22870150	22869841	22870065	22871459	22871724	626	825,1285	53,52	1078,973	68,46	233	149	0.588541	0.93896	0.909,0.94	0.91,0.931	0.004
627	"FBgn0010348"	"Arf79F"	chr3L	-	22869841	22870150	22869841	22870065	22871923	22872052	627	3175,3220	170,312	3565,3187	286,205	233	149	0.873274	1	0.923,0.868	0.889,0.909	-0.004
629	"FBgn0034181"	"CG8963"	chr2R	-	17018062	17018925	17018062	17018266	17019206	17019522	629	232,280	0,1	300,296	0,0	298	149	1	1	1.0,0.993	1.0,1.0	-0.004
630	"FBgn0034181"	"CG8963"	chr2R	-	17019206	17019349	17019206	17019321	17019432	17019522	630	109,115	214,149	167,90	249,165	176	149	0.933345	1	0.301,0.395	0.362,0.316	0.009
631	"FBgn0261444"	"CG3638"	chrX	-	1233802	1234279	1233802	1234276	1236444	1236684	631	21,27	2,0	38,36	1,0	151	149	0.559829	0.915603	0.912,1.0	0.974,1.0	-0.031
632	"FBgn0026238"	"gus"	chr2R	-	5120762	5121840	5120762	5121652	5121982	5122247	632	21,62	181,203	16,48	224,190	298	149	0.143544	0.439497	0.055,0.132	0.034,0.112	0.02
633	"FBgn0036911"	"Fibp"	chr3L	-	19816592	19816674	19816592	19816661	19816719	19816820	633	0,5	152,228	0,0	158,176	161	149	0.941415	1	0.0,0.02	0.0,0.0	0.01
634	"FBgn0036288"	"CG10660"	chr3L	-	12488554	12488774	12488554	12488753	12488827	12488960	634	197,197	58,62	198,244	31,58	169	149	0.0214943	0.12606	0.75,0.737	0.849,0.788	-0.075
635	"FBgn0028325"	"Pdha"	chrX	+	4702691	4702892	4702823	4702892	4702324	4702591	635	216,217	3001,3479	79,56	4406,4585	280	149	0	0	0.037,0.032	0.009,0.006	0.027
636	"FBgn0035360"	"CG1246"	chr3L	+	2648221	2648594	2648412	2648594	2648047	2648145	636	3,7	110,181	0,0	85,120	298	149	0.488366	0.849558	0.013,0.019	0.0,0.0	0.016
637	"FBgn0034140"	"Lst"	chr2R	-	16574578	16575338	16574578	16575299	16576272	16576586	637	11,13	156,180	13,8	52,90	187	149	0.0411351	0.192686	0.053,0.054	0.166,0.066	-0.063
639	"FBgn0033313"	"Cirl"	chr2R	+	8618518	8618729	8618530	8618729	8618233	8618461	639	198,189	98,116	211,242	70,106	160	149	0.0232996	0.134376	0.653,0.603	0.737,0.68	-0.081
640	"FBgn0038608"	"WRNexo"	chr3R	-	18365407	18365613	18365407	18365610	18365671	18365776	640	17,36	1,10	13,47	15,3	151	149	0.488843	0.849558	0.944,0.78	0.461,0.939	0.162
642	"FBgn0000451"	"ect"	chr3L	-	10195818	10195995	10195818	10195971	10196207	10196443	642	2,3	90,76	0,1	151,71	172	149	0.645766	0.966863	0.019,0.033	0.0,0.012	0.02
643	"FBgn0053094"	"Synd"	chr3R	+	20838675	20838887	20838678	20838887	20838512	20838623	643	530,439	479,410	613,399	451,375	151	149	0.382975	0.754355	0.522,0.514	0.573,0.512	-0.024
644	"FBgn0264443"	"CG43861"	chr2L	-	19969483	19970461	19969483	19970240	19970519	19971317	644	0,4	49,57	0,7	21,77	298	149	0.291223	0.672203	0.0,0.034	0.0,0.043	-0.004
645	"FBgn0032554"	"CG15278"	chr2L	-	14875113	14875450	14875113	14875436	14875505	14875697	645	68,102	85,159	85,177	52,73	162	149	2.23436e-08	1.03376e-06	0.424,0.371	0.601,0.69	-0.248
647	"FBgn0082582"	"tmod"	chr3R	+	30533095	30533507	30533118	30533507	30532606	30532644	647	5,9	244,346	9,18	378,530	171	149	0.436357	0.803927	0.018,0.022	0.02,0.029	-0.005
648	"FBgn0082582"	"tmod"	chr3R	+	30533095	30533507	30533118	30533507	30532836	30532982	648	0,9	226,227	5,14	339,546	171	149	0.716388	1	0.0,0.033	0.013,0.022	-0.001
649	"FBgn0082582"	"tmod"	chr3R	+	30548420	30548749	30548451	30548749	30546405	30546587	649	11,10	154,226	135,188	237,318	179	149	0	0	0.056,0.036	0.322,0.33	-0.28
650	"FBgn0052438"	"SMC5"	chr3L	+	21572975	21573133	21573002	21573133	21572685	21572910	650	45,50	6,2	64,69	4,8	175	149	0.75441	1	0.865,0.955	0.932,0.88	0.004
651	"FBgn0031030"	"Tao"	chrX	-	19576038	19576395	19576038	19576392	19576694	19577199	651	96,96	1,0	67,85	0,0	151	149	1	1	0.99,1.0	1.0,1.0	-0.005
652	"FBgn0085437"	"CG34408"	chrX	+	10227348	10227957	10227402	10227957	10226514	10226655	652	2,2	66,54	18,11	46,59	202	149	1.15501e-06	3.53637e-05	0.022,0.027	0.224,0.121	-0.148
653	"FBgn0085437"	"CG34408"	chrX	+	10227348	10227957	10227411	10227957	10226514	10226655	653	2,2	1,0	18,11	0,5	211	149	0.0404707	0.190655	0.585,1.0	1.0,0.608	-0.012
654	"FBgn0085437"	"CG34408"	chrX	+	10227402	10227957	10227411	10227957	10226514	10226655	654	66,54	1,0	46,59	0,5	157	149	0.0887881	0.323235	0.984,1.0	1.0,0.918	0.033
655	"FBgn0261588"	"pdm3"	chr2R	+	8394562	8394619	8394565	8394619	8393556	8393737	655	15,14	24,59	3,17	16,73	151	149	0.18029	0.510004	0.381,0.19	0.156,0.187	0.114
656	"FBgn0039235"	"CG10899"	chr3R	-	24856954	24857322	24856954	24857311	24857371	24857559	656	109,205	374,620	60,137	452,503	159	149	0.0046612	0.0420113	0.215,0.237	0.111,0.203	0.069
657	"FBgn0037127"	"CG14566"	chr3L	-	21739478	21739633	21739478	21739630	21739754	21740309	657	133,130	29,16	283,232	42,30	151	149	0.428131	0.7984	0.819,0.889	0.869,0.884	-0.023
658	"FBgn0261804"	"CG42750"	chr2L	-	18209768	18210148	18209768	18210145	18210556	18211298	658	5,3	1,0	1,11	5,0	151	149	0.0295808	0.159967	0.831,1.0	0.165,1.0	0.333
659	"FBgn0021764"	"sdk"	chrX	+	741678	741876	741690	741876	740426	740858	659	2,6	1,1	3,1	1,8	160	149	0.0136616	0.089849	0.651,0.848	0.736,0.104	0.33
660	"FBgn0039690"	"Gnpnat"	chr3R	+	29741697	29741904	29741767	29741904	29741149	29741369	660	32,41	52,48	52,36	35,29	218	149	0.0100081	0.0720999	0.296,0.369	0.504,0.459	-0.149
661	"FBgn0010762"	"simj"	chr3L	+	10687051	10687162	10687075	10687162	10685963	10686261	661	28,36	52,60	30,46	50,86	172	149	0.948784	1	0.318,0.342	0.342,0.317	0.001
663	"FBgn0265991"	"Zasp52"	chr2R	-	15765122	15765447	15765122	15765252	15773040	15773253	663	760,1860	529,789	1375,2426	639,785	298	149	0.0566612	0.238162	0.418,0.541	0.518,0.607	-0.083
664	"FBgn0265991"	"Zasp52"	chr2R	-	15765122	15766713	15765122	15765252	15773040	15773253	664	708,1791	529,789	1312,2321	639,785	298	149	0.060816	0.24876	0.401,0.532	0.507,0.597	-0.086
665	"FBgn0265991"	"Zasp52"	chr2R	-	15765122	15766713	15765122	15765447	15773040	15773253	665	15,17	67,86	58,54	121,159	298	149	0.00426178	0.0398666	0.101,0.09	0.193,0.145	-0.073
666	"FBgn0265991"	"Zasp52"	chr2R	-	15765122	15765447	15765122	15765252	15773815	15773966	666	718,1834	0,0	1270,2339	37,0	298	149	0.00121266	0.0151183	1.0,1.0	0.945,1.0	0.028
667	"FBgn0265991"	"Zasp52"	chr2R	-	15765122	15766713	15765122	15765252	15773815	15773966	667	729,1820	0,0	1254,2292	37,0	298	149	0.000938325	0.0122867	1.0,1.0	0.944,1.0	0.028
668	"FBgn0265991"	"Zasp52"	chr2R	-	15765122	15767253	15765122	15765252	15773815	15773966	668	714,1817	0,0	1287,2339	37,0	298	149	0.00132887	0.0164685	1.0,1.0	0.946,1.0	0.027
669	"FBgn0265991"	"Zasp52"	chr2R	-	15765122	15769551	15765122	15765252	15773815	15773966	669	778,1916	0,0	1372,2526	37,0	298	149	0.00350895	0.0356372	1.0,1.0	0.949,1.0	0.026
670	"FBgn0265991"	"Zasp52"	chr2R	-	15765122	15766713	15765122	15765447	15773815	15773966	670	36,46	25,60	0,25	16,72	298	149	9.40904e-05	0.00179721	0.419,0.277	0.0,0.148	0.274
671	"FBgn0265991"	"Zasp52"	chr2R	-	15765122	15767253	15765122	15765447	15773815	15773966	671	21,43	25,60	33,72	16,72	298	149	0.0651395	0.263341	0.296,0.264	0.508,0.333	-0.14
672	"FBgn0265991"	"Zasp52"	chr2R	-	15765122	15769551	15765122	15765447	15773815	15773966	672	85,142	25,60	118,259	16,72	298	149	0.0353162	0.177605	0.63,0.542	0.787,0.643	-0.129
673	"FBgn0265991"	"Zasp52"	chr2R	-	15765122	15767253	15765122	15766713	15773815	15773966	673	19,43	34,46	33,72	0,25	298	149	4.88324e-05	0.00103903	0.218,0.319	1.0,0.59	-0.526
674	"FBgn0265991"	"Zasp52"	chr2R	-	15765122	15769551	15765122	15766713	15773815	15773966	674	83,142	34,46	118,259	0,25	298	149	1.37644e-09	7.16439e-08	0.55,0.607	1.0,0.838	-0.341
675	"FBgn0265991"	"Zasp52"	chr2R	-	15765122	15769551	15765122	15767253	15773815	15773966	675	83,142	19,43	118,259	33,72	298	149	0.934149	1	0.686,0.623	0.641,0.643	0.013
676	"FBgn0265991"	"Zasp52"	chr2R	-	15774427	15775507	15774427	15774757	15777177	15777286	676	49,60	214,234	31,31	257,331	298	149	1.84923e-05	0.000447686	0.103,0.114	0.057,0.045	0.057
677	"FBgn0004379"	"Klp67A"	chr3L	-	9363094	9363318	9363094	9363226	9363372	9364192	677	0,12	52,47	28,13	15,43	240	149	0.00073884	0.0101202	0.0,0.137	0.537,0.158	-0.279
678	"FBgn0050447"	"CG30447"	chr2R	+	19947327	19948080	19947330	19948080	19947195	19947250	678	9,36	16,10	31,31	6,24	151	149	0.475984	0.837699	0.357,0.78	0.836,0.56	-0.129
679	"FBgn0263998"	"Ack-like"	chr2R	-	13143374	13144691	13143374	13144688	13148670	13148890	679	0,1	52,53	0,0	35,45	151	149	1	1	0.0,0.018	0.0,0.0	0.009
680	"FBgn0011763"	"Dp"	chr2R	+	13225808	13225938	13225811	13225938	13225690	13225751	680	73,131	7,5	52,127	0,0	151	149	0.000537096	0.00772021	0.911,0.963	1.0,1.0	-0.063
681	"FBgn0025574"	"Pli"	chr3R	-	23889056	23889191	23889056	23889119	23889693	23890052	681	228,249	2,8	211,321	0,0	220	149	0.0315727	0.165442	0.987,0.955	1.0,1.0	-0.029
682	"FBgn0034267"	"CG4984"	chr2R	+	17732323	17732579	17732344	17732579	17732197	17732275	682	21,35	385,542	30,58	301,446	169	149	0.000994471	0.0127808	0.046,0.054	0.081,0.103	-0.042
683	"FBgn0039349"	"Ssadh"	chr3R	-	25626343	25626648	25626343	25626645	25626731	25626924	683	25,71	135,197	28,42	133,233	151	149	0.104486	0.362567	0.155,0.262	0.172,0.151	0.047
684	"FBgn0039349"	"Ssadh"	chr3R	-	25626343	25626663	25626343	25626645	25626731	25626924	684	33,43	135,197	17,41	133,233	166	149	0.0754014	0.288838	0.18,0.164	0.103,0.136	0.052
685	"FBgn0039349"	"Ssadh"	chr3R	-	25626343	25626663	25626343	25626648	25626731	25626924	685	33,43	25,71	17,41	28,42	163	149	0.865469	1	0.547,0.356	0.357,0.472	0.037
686	"FBgn0039349"	"Ssadh"	chr3R	-	25626343	25626663	25626343	25626645	25626742	25626924	686	3,1	1,14	4,3	1,4	166	149	0.182576	0.512369	0.729,0.06	0.782,0.402	-0.198
687	"FBgn0037443"	"Dmtn"	chr3R	-	6391304	6392742	6391304	6391988	6392879	6392959	687	48,8	147,270	20,21	104,201	298	149	0.908963	1	0.14,0.015	0.088,0.05	0.009
688	"FBgn0037443"	"Dmtn"	chr3R	-	6391304	6392742	6391304	6391988	6393731	6393911	688	24,12	23,80	25,1	7,88	298	149	0.668242	0.981951	0.343,0.07	0.641,0.006	-0.117
689	"FBgn0039161"	"CG13606"	chr3R	+	24183861	24184144	24183864	24184144	24180586	24180685	689	43,114	3,36	20,67	5,2	151	149	0.0358002	0.17789	0.934,0.758	0.798,0.971	-0.038
690	"FBgn0035060"	"Eps-15"	chr2R	-	24769418	24770061	24769418	24769683	24771724	24771790	690	124,140	0,11	70,131	11,7	298	149	0.0525339	0.22692	1.0,0.864	0.761,0.903	0.1
691	"FBgn0031285"	"CG3662"	chr2L	+	824190	824337	824218	824337	823636	824137	691	232,169	262,229	251,183	290,186	176	149	0.378003	0.749159	0.428,0.385	0.423,0.454	-0.032
693	"FBgn0082598"	"akirin"	chr3L	+	7371706	7372072	7371731	7372072	7369842	7370068	693	93,91	43,43	89,55	11,21	173	149	0.0166987	0.105354	0.651,0.646	0.875,0.693	-0.135
695	"FBgn0015477"	"Rme-8"	chr2R	-	9175732	9175934	9175732	9175931	9176090	9176235	695	23,21	2,8	8,22	6,6	151	149	0.260065	0.625237	0.919,0.721	0.568,0.783	0.145
696	"FBgn0261823"	"Asx"	chr2R	+	14507412	14507481	14507415	14507481	14507256	14507349	696	0,4	80,54	6,0	59,48	151	149	0.386166	0.757773	0.0,0.068	0.091,0.0	-0.011
697	"FBgn0038056"	"CG5961"	chr3R	-	12459199	12459908	12459199	12459903	12459972	12460203	697	2,12	0,2	146,169	16,0	153	149	0.502281	0.864971	1.0,0.854	0.899,1.0	-0.022
698	"FBgn0031077"	"THADA"	chrX	-	19863825	19864662	19863825	19864658	19864727	19865009	698	0,3	0,3	0,0	0,2	152	149	1	1	NA,0.495	NA,0.0	0.495
699	"FBgn0029508"	"Tsp42Ea"	chr2R	+	6994372	6994484	6994378	6994484	6992680	6992777	699	2702,1487	24,16	1718,703	15,5	154	149	1	1	0.991,0.989	0.991,0.993	-0.002
700	"FBgn0265373"	"CG44314"	chr2R	+	12055968	12056547	12055973	12056547	12052943	12053343	700	79,104	57,76	44,61	59,76	153	149	0.00384072	0.0378583	0.574,0.571	0.421,0.439	0.143
701	"FBgn0037676"	"CG8861"	chr3R	-	9326687	9327331	9326687	9327312	9328441	9328511	701	2,0	152,100	4,0	132,89	167	149	0.621375	0.958116	0.012,0.0	0.026,0.0	-0.007
702	"FBgn0032773"	"fon"	chr2L	-	19383880	19385363	19383880	19385354	19385669	19385705	702	288,945	0,2	273,474	2,17	157	149	0.00423732	0.0398666	1.0,0.998	0.992,0.964	0.021
703	"FBgn0042138"	"CG18815"	chr3L	+	11630229	11630749	11630466	11630749	11629580	11629598	703	34,50	16,30	53,35	10,15	298	149	0.0690783	0.274468	0.515,0.455	0.726,0.538	-0.147
704	"FBgn0041605"	"cpx"	chr3R	+	4295119	4295286	4295128	4295286	4284225	4284406	704	99,263	108,207	140,224	107,160	157	149	0.212366	0.55546	0.465,0.547	0.554,0.571	-0.056
705	"FBgn0041605"	"cpx"	chr3R	+	4295119	4295286	4295128	4295286	4288071	4288083	705	0,1	349,0	0,0	429,1049	157	149	1	1	0.0,1.0	0.0,0.0	0.5
706	"FBgn0041605"	"cpx"	chr3R	+	4295119	4295286	4295128	4295286	4291737	4292072	706	13,75	446,950	49,0	447,766	157	149	0.0706326	0.27812	0.027,0.07	0.094,0.0	0.002
707	"FBgn0041605"	"cpx"	chr3R	+	4297487	4301541	4299789	4301541	4295567	4295700	707	2125,2013	14,10	2279,2208	14,14	298	149	0.814393	1	0.987,0.99	0.988,0.987	0.001
708	"FBgn0041605"	"cpx"	chr3R	+	4297487	4304604	4302525	4304604	4295567	4295700	708	2125,2013	10,9	2279,2208	20,11	298	149	0.277004	0.650451	0.991,0.991	0.983,0.99	0.005
710	"FBgn0037176"	"CG14456"	chr3L	+	22687889	22688288	22687934	22688288	22687512	22687827	710	1,5	78,126	0,2	45,58	193	149	0.3647	0.74354	0.01,0.03	0.0,0.026	0.007
713	"FBgn0040382"	"CG5273"	chrX	+	759754	760528	759775	760528	759593	759685	713	184,377	116,212	135,283	79,171	169	149	0.944565	1	0.583,0.611	0.601,0.593	0
714	"FBgn0002413"	"dco"	chr3R	-	31058539	31058642	31058539	31058627	31061076	31061210	714	0,5	51,60	1,2	90,53	163	149	0.275627	0.648424	0.0,0.071	0.01,0.033	0.014
715	"FBgn0261611"	"CG42700"	chr2R	+	12292982	12293600	12293113	12293600	12290788	12290879	715	0,0	2,3	0,1	0,15	279	149	1	1	0.0,0.0	NA,0.034	-0.034
717	"FBgn0015218"	"eIF4E1"	chr3L	-	9401039	9401606	9401039	9401367	9402279	9402460	717	163,240	195,263	146,224	256,221	298	149	0.43714	0.803927	0.295,0.313	0.222,0.336	0.025
718	"FBgn0036814"	"CG14073"	chr3L	-	18819310	18819910	18819310	18819899	18820399	18820675	718	9,0	25,15	8,8	41,40	159	149	0.821113	1	0.252,0.0	0.155,0.158	-0.03
719	"FBgn0039881"	"CG1971"	chr3R	+	31805792	31806769	31805798	31806769	31805678	31805735	719	7,15	4,15	9,0	0,0	154	149	1	1	0.629,0.492	1.0,NA	-0.44
720	"FBgn0027549"	"CG7927"	chr3L	+	8112781	8113320	8113011	8113320	8112493	8112714	720	46,87	243,368	17,57	182,259	298	149	0.130641	0.415673	0.086,0.106	0.045,0.099	0.024
723	"FBgn0014189"	"Hel25E"	chr2L	-	5541722	5541976	5541722	5541969	5542182	5542314	723	339,448	3,0	363,385	0,6	155	149	1	1	0.991,1.0	1.0,0.984	0.004
724	"FBgn0001105"	"Gbeta13F"	chrX	+	15860988	15861492	15861235	15861492	15860114	15860250	724	21,24	35,19	27,21	38,19	298	149	0.945944	1	0.231,0.387	0.262,0.356	0
725	"FBgn0001105"	"Gbeta13F"	chrX	+	15861139	15861492	15861223	15861492	15860114	15860322	725	8,0	3,0	0,0	18,7	232	149	1	1	0.631,NA	0.0,0.0	0.631
726	"FBgn0030391"	"Rab40"	chrX	-	12461455	12461679	12461455	12461649	12461735	12461872	726	58,70	31,72	47,49	33,41	178	149	0.980755	1	0.61,0.449	0.544,0.5	0.007
727	"FBgn0036240"	"CG6928"	chr3L	+	12007493	12008051	12007615	12008051	12007220	12007400	727	0,0	45,67	6,0	88,95	270	149	0.777195	1	0.0,0.0	0.036,0.0	-0.018
729	"FBgn0040375"	"CG13760"	chrX	-	2584462	2584602	2584462	2584548	2584666	2584935	729	10,31	5,29	8,19	19,28	202	149	0.0390467	0.187749	0.596,0.441	0.237,0.334	0.233
730	"FBgn0029167"	"Hml"	chr3L	+	13847247	13847640	13847250	13847640	13847021	13847186	730	0,2	0,2	2,3	0,0	151	149	1	1	NA,0.497	1.0,1.0	-0.503
731	"FBgn0266557"	"kis"	chr2L	-	242243	242925	242243	242744	250756	250823	731	4,0	6,12	4,5	10,19	298	149	0.414185	0.785367	0.25,0.0	0.167,0.116	-0.017
732	"FBgn0035028"	"Start1"	chr2R	+	24577152	24577299	24577175	24577299	24576565	24577107	732	7,7	182,182	0,6	171,187	171	149	0.0555263	0.234971	0.032,0.032	0.0,0.027	0.019
733	"FBgn0263220"	"Hk"	chrX	-	10240680	10241021	10240680	10241018	10241113	10241241	733	98,179	16,26	78,131	8,20	151	149	0.601579	0.950295	0.858,0.872	0.906,0.866	-0.021
735	"FBgn0085192"	"CG34163"	chr2L	+	11988383	11988801	11988386	11988801	11988269	11988329	735	106,136	0,3	108,114	3,1	151	149	0.629777	0.958116	1.0,0.978	0.973,0.991	0.007
736	"FBgn0035719"	"tow"	chr3L	+	6946500	6946558	6946515	6946558	6946263	6946447	736	27,32	0,1	37,36	1,0	163	149	1	1	1.0,0.967	0.971,1.0	-0.002
737	"FBgn0035719"	"tow"	chr3L	+	6947970	6948109	6947985	6948109	6947247	6947915	737	9,11	28,21	16,12	10,21	163	149	0.0721887	0.281667	0.227,0.324	0.594,0.343	-0.193
739	"FBgn0034230"	"CG4853"	chr2R	+	17515584	17516322	17515599	17516322	17514579	17515529	739	91,96	2,2	93,100	3,0	163	149	0.613733	0.955668	0.977,0.978	0.966,1.0	-0.005
740	"FBgn0263271"	"CG43397"	chr2R	-	10354723	10355439	10354723	10355288	10355500	10355831	740	62,57	2203,2711	72,48	2208,2688	298	149	0.985992	1	0.014,0.01	0.016,0.009	-0.001
742	"FBgn0003053"	"peb"	chrX	+	4619969	4620860	4619974	4620860	4617563	4618063	742	16,9	11,1	6,14	9,17	153	149	0.0305952	0.162084	0.586,0.898	0.394,0.445	0.323
743	"FBgn0052106"	"CG32106"	chr3L	-	12775587	12777972	12775587	12777924	12778024	12778223	743	54,25	28,14	71,71	39,56	196	149	0.378972	0.750018	0.595,0.576	0.581,0.491	0.049
745	"FBgn0051781"	"lncRNA:CR31781"	chr2L	+	16877496	16878300	16877499	16878300	16869461	16870997	745	1671,938	4,0	3632,2942	0,7	151	149	1	1	0.998,1.0	1.0,0.998	0
746	"FBgn0265194"	"Trpm"	chr2R	-	15306877	15307298	15306877	15307154	15308841	15308997	746	2,1	2,0	1,1	4,0	292	149	0.0811889	0.304568	0.338,1.0	0.113,1.0	0.113
747	"FBgn0265194"	"Trpm"	chr2R	-	15306877	15307298	15306877	15307154	15309195	15309368	747	0,1	6,5	9,1	22,12	292	149	0.00618959	0.052173	0.0,0.093	0.173,0.041	-0.06
748	"FBgn0020767"	"Spred"	chr2R	-	14762918	14763074	14762918	14763008	14763830	14763999	748	201,202	11,14	222,186	17,5	214	149	0.682932	0.991662	0.927,0.909	0.901,0.963	-0.014
749	"FBgn0020620"	"RN-tre"	chr2R	-	13985989	13986095	13985989	13986044	13988372	13988437	749	68,102	8,19	38,81	0,21	199	149	0.617278	0.958116	0.864,0.801	1.0,0.743	-0.039
750	"FBgn0035424"	"Larp4B"	chr3L	+	3232297	3236604	3232300	3236604	3231908	3232239	750	384,353	31,24	385,338	23,25	151	149	0.608216	0.952909	0.924,0.936	0.943,0.93	-0.006
751	"FBgn0026086"	"Adar"	chrX	+	1775649	1775738	1775698	1775738	1773724	1774222	751	2,1	98,62	5,1	114,67	197	149	0.310034	0.693331	0.015,0.012	0.032,0.011	-0.008
752	"FBgn0026086"	"Adar"	chrX	+	1778369	1778699	1778611	1778699	1775698	1775738	752	7,13	82,86	12,10	87,77	298	149	0.714559	1	0.041,0.07	0.065,0.061	-0.007
753	"FBgn0040260"	"Ugt36Bc"	chr2L	+	16799660	16800520	16799680	16800520	16799024	16799133	753	22,46	188,352	42,76	176,406	168	149	0.00918439	0.0673306	0.094,0.104	0.175,0.142	-0.059
755	"FBgn0036510"	"SCCRO"	chr3L	+	15564015	15565272	15564261	15565272	15563607	15563729	755	11,10	416,540	12,5	360,412	298	149	0.965203	1	0.013,0.009	0.016,0.006	0
756	"FBgn0040208"	"Kat60"	chr3R	-	5230992	5231313	5230992	5231214	5232056	5232209	756	1,1	98,251	0,2	137,209	247	149	1	1	0.006,0.002	0.0,0.006	0.001
757	"FBgn0038524"	"sll"	chr3R	+	17606377	17606565	17606384	17606565	17606105	17606329	757	3,8	32,76	12,15	50,64	155	149	0.0181057	0.111858	0.083,0.092	0.187,0.184	-0.098
758	"FBgn0260970"	"Ubr3"	chrX	+	7950360	7950784	7950363	7950784	7947414	7950297	758	92,103	21,18	109,116	0,13	151	149	0.00012641	0.00232908	0.812,0.85	1.0,0.898	-0.118
759	"FBgn0002909"	"mus312"	chr3L	+	7331291	7331336	7331296	7331336	7330298	7331231	759	104,82	14,14	125,90	21,24	153	149	0.21122	0.555388	0.879,0.851	0.853,0.785	0.046
761	"FBgn0039916"	"Ekar"	chr4	-	640106	640211	640106	640208	640272	640476	761	69,64	13,2	51,46	4,7	151	149	0.825933	1	0.84,0.969	0.926,0.866	0.008
762	"FBgn0264502"	"CG43901"	chrX	+	10915598	10916143	10915793	10916143	10914719	10914896	762	2,2	0,5	4,4	0,0	298	149	0.0029201	0.0303983	1.0,0.167	1.0,1.0	-0.416
766	"FBgn0024963"	"GluClalpha"	chr3R	+	19765632	19765751	19765644	19765751	19764248	19764428	766	0,0	32,16	0,1	24,33	160	149	1	1	0.0,0.0	0.0,0.027	-0.013
768	"FBgn0033983"	"ADPS"	chr2R	-	14932854	14933325	14932854	14933003	14934800	14934861	768	6,13	0,7	4,21	0,5	298	149	0.714825	1	1.0,0.481	1.0,0.677	-0.098
769	"FBgn0266744"	"lncRNA:CR45217"	chr3R	-	24230542	24230612	24230542	24230609	24230668	24230958	769	7,8	5,12	18,12	10,8	151	149	0.199849	0.536839	0.58,0.397	0.64,0.597	-0.13
771	"FBgn0266848"	"wap"	chrX	-	22454661	22455204	22454661	22455059	22455273	22455422	771	11,1	6,6	9,18	10,23	293	149	0.77764	1	0.482,0.078	0.314,0.285	-0.02
773	"FBgn0259143"	"CG42258"	chrX	+	12476318	12477497	12476336	12477497	12476152	12476268	773	1,16	277,613	1,0	248,611	166	149	0.196853	0.536737	0.003,0.023	0.004,0.0	0.011
774	"FBgn0030010"	"CG10959"	chrX	+	8149544	8150686	8149550	8150686	8148782	8149476	774	44,35	2,0	54,42	4,0	154	149	0.372492	0.744823	0.955,1.0	0.929,1.0	0.013
775	"FBgn0263603"	"Zn72D"	chr3L	-	16110482	16111914	16110482	16111881	16111997	16112098	775	10,4	148,214	2,4	176,194	181	149	0.0465364	0.208126	0.053,0.015	0.009,0.017	0.021
776	"FBgn0262790"	"CG43171"	chr2R	-	10352455	10352876	10352455	10352866	10352928	10353114	776	272,412	90,151	261,480	80,201	158	149	0.711833	1	0.74,0.72	0.755,0.692	0.006
777	"FBgn0034390"	"CG15093"	chr2R	-	18775668	18776838	18775668	18776826	18776893	18776978	777	134,37	176,577	0,94	218,558	160	149	0.0363505	0.17934	0.415,0.056	0.0,0.136	0.167
780	"FBgn0084008"	"lncRNA:CR41443"	chr2R	+	5254520	5255295	5254528	5255295	5253944	5254465	780	30,35	4,2	30,53	10,10	156	149	0.02141	0.12592	0.878,0.944	0.741,0.835	0.123
781	"FBgn0051139"	"CG31139"	chr3R	-	22747689	22748824	22747689	22748820	22748879	22749056	781	301,408	17,22	377,351	14,13	152	149	0.13777	0.431984	0.946,0.948	0.963,0.964	-0.017
782	"FBgn0040666"	"CG12848"	chr2R	-	24762565	24762981	24762565	24762972	24763032	24763094	782	3,0	161,360	0,0	161,363	157	149	1	1	0.017,0.0	0.0,0.0	0.009
783	"FBgn0037181"	"CG11370"	chr3L	+	22712737	22713660	22712752	22713660	22712501	22712672	783	0,0	2,6	0,8	0,8	163	149	1	1	0.0,0.0	NA,0.478	-0.478
784	"FBgn0032363"	"Dlg5"	chr2L	-	11511608	11515673	11511608	11515670	11515725	11515817	784	28,31	0,0	37,35	0,1	151	149	1	1	1.0,1.0	1.0,0.972	0.014
785	"FBgn0032337"	"AstCC"	chr2L	-	11083458	11083945	11083458	11083924	11084019	11084105	785	9,10	6,9	4,12	12,12	169	149	0.172317	0.495227	0.569,0.495	0.227,0.469	0.184
786	"FBgn0063298"	"asRNA:CR31429"	chr3R	+	9023484	9024018	9023489	9024018	9022206	9023415	786	0,1	0,4	0,0	0,5	153	149	1	1	NA,0.196	NA,0.0	0.196
787	"FBgn0030846"	"CG12992"	chrX	+	17589957	17590468	17590011	17590468	17588987	17589095	787	19,16	70,77	12,22	88,74	202	149	0.670292	0.981951	0.167,0.133	0.091,0.18	0.015
788	"FBgn0030846"	"CG12992"	chrX	+	17589957	17590468	17590014	17590468	17588987	17589095	788	19,16	117,126	12,22	123,141	205	149	0.685591	0.992629	0.106,0.084	0.066,0.102	0.011
789	"FBgn0030846"	"CG12992"	chrX	+	17590011	17590468	17590014	17590468	17588987	17589095	789	70,77	117,126	88,74	123,141	151	149	0.935191	1	0.371,0.376	0.414,0.341	-0.004
790	"FBgn0264707"	"RhoGEF3"	chr3L	+	281120	281734	281123	281734	278400	281056	790	0,1	0,1	4,0	2,0	151	149	1	1	NA,0.497	0.664,NA	-0.167
791	"FBgn0264707"	"RhoGEF3"	chr3L	+	300894	301108	300900	301108	300569	300848	791	8,6	2,6	0,15	4,1	154	149	0.620946	0.958116	0.795,0.492	0.0,0.936	0.175
792	"FBgn0039711"	"CG7824"	chr3R	-	29857651	29858718	29857651	29858650	29858774	29858936	792	59,97	2,1	42,68	2,2	216	149	0.406373	0.777278	0.953,0.985	0.935,0.959	0.022
793	"FBgn0051635"	"CG31635"	chr2L	-	6639396	6640215	6639396	6640203	6640356	6640675	793	8,14	42,77	14,26	32,92	160	149	0.0586358	0.242703	0.151,0.145	0.289,0.208	-0.101
795	"FBgn0260938"	"tay"	chrX	-	15883193	15883367	15883193	15883364	15883432	15884374	795	24,24	2,9	19,14	1,0	151	149	0.000565909	0.00807002	0.922,0.725	0.949,1.0	-0.151
796	"FBgn0030719"	"eIF5"	chrX	-	15988616	15989268	15988616	15989109	15989391	15989476	796	251,144	104,73	214,195	82,63	298	149	0.138577	0.433862	0.547,0.497	0.566,0.607	-0.065
797	"FBgn0030719"	"eIF5"	chrX	-	15988616	15989476	15988616	15989109	15989853	15989950	797	786,600	0,2	710,661	0,0	298	149	1	1	1.0,0.993	1.0,1.0	-0.004
798	"FBgn0052626"	"AMPdeam"	chrX	-	13832903	13833031	13832903	13833022	13834170	13834206	798	261,298	95,108	505,375	125,123	157	149	0.0976353	0.348077	0.723,0.724	0.793,0.743	-0.044
799	"FBgn0052626"	"AMPdeam"	chrX	-	13832903	13833031	13832903	13833022	13834814	13835149	799	52,82	114,136	187,136	209,112	157	149	0.00013897	0.00245518	0.302,0.364	0.459,0.535	-0.164
800	"FBgn0031144"	"CG1529"	chrX	-	21028651	21031533	21028651	21031522	21031586	21031950	800	16,15	31,58	6,14	32,48	159	149	0.282823	0.661616	0.326,0.195	0.149,0.215	0.079
801	"FBgn0261262"	"CG42613"	chr3R	+	18937522	18937640	18937527	18937640	18931143	18931387	801	35,19	6,1	79,87	5,2	153	149	0.10582	0.365368	0.85,0.949	0.939,0.977	-0.058
802	"FBgn0039622"	"eIF4E6"	chr3R	-	29026438	29027028	29026438	29027018	29027078	29027174	802	4,25	6,18	5,22	13,27	158	149	0.210788	0.555388	0.386,0.567	0.266,0.435	0.126
803	"FBgn0016983"	"smid"	chr3L	+	7382784	7382835	7382787	7382835	7382386	7382731	803	31,33	10,10	14,36	12,5	151	149	0.872694	1	0.754,0.765	0.535,0.877	0.054
806	"FBgn0034345"	"CG5174"	chr2R	+	18425339	18426221	18425963	18426221	18424871	18425034	806	753,806	85,72	477,547	44,53	298	149	0.689921	0.996819	0.816,0.848	0.844,0.838	-0.009
807	"FBgn0001624"	"dlg1"	chrX	+	11373816	11374510	11374256	11374510	11369664	11369799	807	39,57	2,7	40,97	4,0	298	149	0.0434688	0.198628	0.907,0.803	0.833,1.0	-0.061
808	"FBgn0001624"	"dlg1"	chrX	+	11373816	11374510	11374268	11374510	11369664	11369799	808	39,57	2,5	40,97	0,9	298	149	0.875973	1	0.907,0.851	1.0,0.843	-0.042
809	"FBgn0001624"	"dlg1"	chrX	+	11374256	11374510	11374268	11374510	11369664	11369799	809	2,7	2,5	4,0	0,9	160	149	0.667482	0.981951	0.482,0.566	1.0,0.0	0.024
810	"FBgn0001624"	"dlg1"	chrX	+	11387985	11389291	11387991	11389291	11387771	11387933	810	1,0	0,1	0,2	0,0	154	149	1	1	1.0,0.0	NA,1.0	-0.5
814	"FBgn0037351"	"RpL13A"	chr3R	+	5625332	5625947	5625513	5625947	5624889	5625130	814	4,13	9232,15269	14,11	7922,11845	298	149	1	1	0.0,0.0	0.001,0.0	-0.001
815	"FBgn0052062"	"Rbfox1"	chr3L	+	10590119	10590390	10590326	10590390	10587626	10587687	815	2,3	45,61	2,4	6,11	298	149	0.0108946	0.0768898	0.022,0.024	0.143,0.154	-0.126
816	"FBgn0000667"	"Actn"	chrX	-	2034954	2035198	2034954	2035195	2036406	2036466	816	49,3	2,0	315,388	29,25	151	149	0.0253968	0.14214	0.96,1.0	0.915,0.939	0.053
817	"FBgn0000667"	"Actn"	chrX	-	2034954	2035201	2034954	2035195	2036406	2036466	817	304,23	2,0	2268,2601	29,25	154	149	0.637994	0.96146	0.993,1.0	0.987,0.99	0.008
818	"FBgn0000667"	"Actn"	chrX	-	2034954	2035411	2034954	2035195	2036406	2036466	818	0,0	2,0	21,13	29,25	298	149	1	1	0.0,NA	0.266,0.206	-0.236
819	"FBgn0000667"	"Actn"	chrX	-	2034954	2035201	2034954	2035198	2036406	2036466	819	304,23	49,3	2268,2601	315,388	151	149	0.807657	1	0.86,0.883	0.877,0.869	-0.002
820	"FBgn0000667"	"Actn"	chrX	-	2034954	2035411	2034954	2035198	2036406	2036466	820	0,0	49,3	21,13	315,388	298	149	0.0239719	0.137114	0.0,0.0	0.032,0.016	-0.024
821	"FBgn0000667"	"Actn"	chrX	-	2034954	2035411	2034954	2035201	2036406	2036466	821	0,0	304,23	21,13	2268,2601	298	149	1	1	0.0,0.0	0.005,0.002	-0.004
822	"FBgn0000667"	"Actn"	chrX	-	2034954	2035201	2034954	2035198	2042046	2042311	822	30,18	0,0	99,61	6,11	151	149	0.000191127	0.00323517	1.0,1.0	0.942,0.845	0.107
824	"FBgn0038488"	"m-cup"	chr3R	-	17145926	17146055	17145926	17146052	17146119	17146663	824	959,857	1,3	866,766	0,3	151	149	1	1	0.999,0.996	1.0,0.996	0
825	"FBgn0022987"	"qkr54B"	chr2R	+	17470566	17470886	17470576	17470886	17469623	17469717	825	24,18	68,71	4,21	81,70	158	149	0.050588	0.221735	0.25,0.193	0.044,0.221	0.089
828	"FBgn0017429"	"CG5989"	chr3L	-	8603264	8603855	8603264	8603849	8603905	8604149	828	0,0	14,19	34,116	0,7	154	149	0	0	0.0,0.0	1.0,0.941	-0.97
829	"FBgn0029895"	"CG14441"	chrX	+	6699910	6700353	6700052	6700353	6699507	6699574	829	2,4	17,5	9,5	10,13	290	149	0.161714	0.476896	0.057,0.291	0.316,0.165	-0.067
830	"FBgn0037010"	"CG4825"	chr3L	-	20523202	20523284	20523202	20523281	20523351	20523562	830	304,530	24,4	440,498	10,6	151	149	0.0272593	0.14896	0.926,0.992	0.977,0.988	-0.023
831	"FBgn0027950"	"MBD-like"	chr3R	+	9560271	9560613	9560274	9560613	9559759	9560031	831	7,3	1,8	0,7	1,3	151	149	0.713223	1	0.874,0.27	0.0,0.697	0.224
832	"FBgn0030245"	"CG1637"	chrX	-	10875802	10875999	10875802	10875996	10877414	10877798	832	10,17	65,53	0,0	61,131	151	149	1.65638e-11	1.01429e-09	0.132,0.24	0.0,0.0	0.186
833	"FBgn0000212"	"brm"	chr3L	-	15982122	15982211	15982122	15982199	15982267	15982568	833	30,28	10,9	14,34	6,9	160	149	0.885454	1	0.736,0.743	0.685,0.779	0.008
834	"FBgn0000212"	"brm"	chr3L	-	15982267	15982568	15982267	15982563	15982802	15982869	834	56,62	3,1	59,41	8,7	153	149	0.00185918	0.021152	0.948,0.984	0.878,0.851	0.101
835	"FBgn0038787"	"CG4360"	chr3R	-	20324273	20326228	20324273	20326152	20326315	20326798	835	8,20	40,88	4,16	16,81	224	149	0.842097	1	0.117,0.131	0.143,0.116	-0.006
836	"FBgn0030706"	"Lrp4"	chrX	+	15919740	15920570	15919743	15920570	15919528	15919686	836	22,20	146,108	21,15	156,122	151	149	0.34156	0.724489	0.129,0.155	0.117,0.108	0.03
837	"FBgn0000546"	"EcR"	chr2R	-	6156157	6156414	6156157	6156368	6156929	6157129	837	2,0	29,19	0,0	25,29	194	149	0.37203	0.744823	0.05,0.0	0.0,0.0	0.025
838	"FBgn0050011"	"gem"	chr2R	+	10128783	10129029	10128822	10129029	10128580	10128692	838	48,45	484,437	31,41	435,457	187	149	0.2335	0.587843	0.073,0.076	0.054,0.067	0.014
839	"FBgn0020510"	"Abi"	chr3R	-	14120694	14120785	14120694	14120782	14120846	14121469	839	68,121	9,9	61,84	0,0	151	149	6.39876e-06	0.000164472	0.882,0.93	1.0,1.0	-0.094
840	"FBgn0005536"	"Mbs"	chr3L	+	16052754	16053560	16053004	16053560	16051958	16052150	840	42,39	109,96	48,54	135,131	298	149	0.909004	1	0.162,0.169	0.151,0.171	0.005
841	"FBgn0005536"	"Mbs"	chr3L	+	16052754	16053560	16053011	16053560	16051958	16052150	841	42,39	16,14	48,54	33,25	298	149	0.140257	0.434775	0.568,0.582	0.421,0.519	0.105
843	"FBgn0005536"	"Mbs"	chr3L	+	16053004	16053560	16053011	16053560	16051958	16052150	843	109,96	16,14	135,131	33,25	155	149	0.10877	0.373694	0.868,0.868	0.797,0.834	0.052
846	"FBgn0005536"	"Mbs"	chr3L	+	16052754	16053560	16053004	16053560	16051958	16052174	846	2,0	25,10	1,0	27,19	298	149	0.428291	0.7984	0.038,0.0	0.018,0.0	0.01
847	"FBgn0005536"	"Mbs"	chr3L	+	16063084	16063173	16063087	16063173	16062307	16062862	847	20,43	129,158	40,40	127,155	151	149	0.210339	0.555388	0.133,0.212	0.237,0.203	-0.048
848	"FBgn0005536"	"Mbs"	chr3L	+	16063298	16063737	16063542	16063737	16063087	16063173	848	11,12	11,7	16,9	14,14	298	149	0.422076	0.793823	0.333,0.462	0.364,0.243	0.094
849	"FBgn0005536"	"Mbs"	chr3L	+	16064226	16064317	16064229	16064317	16063885	16063999	849	243,242	0,3	304,281	1,1	151	149	1	1	1.0,0.988	0.997,0.996	-0.002
851	"FBgn0260986"	"mei-38"	chrX	+	1477372	1478482	1477375	1478482	1477062	1477288	851	0,3	12,22	3,0	19,30	151	149	0.819305	1	0.0,0.119	0.135,0.0	-0.008
852	"FBgn0000028"	"acj6"	chrX	-	15353224	15353388	15353224	15353382	15354226	15354458	852	4,4	4,19	1,0	2,8	154	149	0.00469995	0.0420867	0.492,0.169	0.326,0.0	0.168
853	"FBgn0000028"	"acj6"	chrX	-	15354754	15354953	15354754	15354932	15371511	15371688	853	0,3	0,2	13,0	0,0	169	149	1	1	NA,0.569	1.0,NA	-0.431
854	"FBgn0285892"	"tea"	chr2R	+	9894746	9895196	9894749	9895196	9893947	9894691	854	71,45	66,26	118,52	38,43	151	149	0.213928	0.557445	0.515,0.631	0.754,0.544	-0.076
855	"FBgn0031756"	"CG13992"	chr2L	-	5965390	5967565	5965390	5967562	5967614	5967752	855	0,2	0,0	0,2	8,1	151	149	1	1	NA,1.0	0.0,0.664	0.668
856	"FBgn0029728"	"CG2861"	chrX	-	4798570	4799881	4798570	4799878	4799939	4800647	856	49,17	56,31	67,38	50,58	151	149	0.418008	0.79114	0.463,0.351	0.569,0.393	-0.074
858	"FBgn0004903"	"Rb97D"	chr3R	-	26872582	26873678	26872582	26873555	26873859	26873998	858	104,208	64,48	93,145	56,46	271	149	0.676313	0.987436	0.472,0.704	0.477,0.634	0.032
859	"FBgn0004903"	"Rb97D"	chr3R	-	26872582	26874016	26872582	26873998	26874070	26874790	859	112,58	17,41	71,52	25,35	166	149	0.381619	0.753109	0.855,0.559	0.718,0.571	0.063
861	"FBgn0052549"	"CG32549"	chrX	-	18408517	18408942	18408517	18408859	18409049	18409178	861	0,0	22,12	0,1	4,5	231	149	1	1	0.0,0.0	0.0,0.114	-0.057
864	"FBgn0034693"	"CG11073"	chr2R	-	22092141	22092717	22092141	22092273	22094523	22094787	864	141,233	35,53	110,132	23,30	298	149	0.708492	1	0.668,0.687	0.705,0.688	-0.019
865	"FBgn0034693"	"CG11073"	chr2R	-	22092141	22094043	22092141	22092273	22094523	22094787	865	19,35	35,53	2,26	23,30	298	149	0.30843	0.691974	0.213,0.248	0.042,0.302	0.058
866	"FBgn0034693"	"CG11073"	chr2R	-	22092141	22094043	22092141	22092717	22094523	22094787	866	18,17	140,215	2,12	110,118	298	149	0.102454	0.356836	0.06,0.038	0.009,0.048	0.021
867	"FBgn0034693"	"CG11073"	chr2R	-	22092141	22094043	22092141	22092273	22098981	22099534	867	29,45	0,1	31,52	0,0	298	149	1	1	1.0,0.957	1.0,1.0	-0.022
868	"FBgn0034693"	"CG11073"	chr2R	-	22092141	22094787	22092141	22092273	22098981	22099534	868	55,254	0,1	35,137	0,0	298	149	1	1	1.0,0.992	1.0,1.0	-0.004
869	"FBgn0034693"	"CG11073"	chr2R	-	22092141	22094787	22092141	22094043	22098981	22099534	869	54,236	28,27	35,123	31,38	298	149	0.13413	0.424718	0.491,0.814	0.361,0.618	0.163
870	"FBgn0028916"	"CG33090"	chr2L	+	14342777	14343370	14342783	14343370	14341306	14341576	870	10,16	0,4	29,29	2,3	154	149	0.745022	1	1.0,0.795	0.933,0.903	-0.021
871	"FBgn0028916"	"CG33090"	chr2L	+	14342777	14343370	14342852	14343370	14341306	14341576	871	10,16	13,34	29,29	8,24	223	149	0.00426854	0.0398666	0.339,0.239	0.708,0.447	-0.288
872	"FBgn0028916"	"CG33090"	chr2L	+	14342783	14343370	14342852	14343370	14341306	14341576	872	0,4	13,34	2,3	8,24	217	149	0.421115	0.793823	0.0,0.075	0.147,0.079	-0.075
873	"FBgn0263131"	"CG43373"	chr3L	-	16507333	16507845	16507333	16507467	16507904	16508065	873	0,0	15,30	0,2	3,8	298	149	0.495252	0.855696	0.0,0.0	0.0,0.111	-0.056
875	"FBgn0053234"	"CG33234"	chr3L	+	2663515	2663622	2663521	2663622	2663328	2663456	875	103,75	26,12	108,58	21,10	154	149	0.638664	0.96146	0.793,0.858	0.833,0.849	-0.015
876	"FBgn0031099"	"CG17065"	chrX	-	20255131	20255714	20255131	20255672	20255763	20256032	876	0,1	100,179	0,1	94,119	190	149	1	1	0.0,0.004	0.0,0.007	-0.002
878	"FBgn0037486"	"CG14605"	chr3R	-	7217984	7218397	7217984	7218338	7218580	7218915	878	245,263	3,9	179,298	16,23	207	149	6.7875e-05	0.00135639	0.983,0.955	0.89,0.903	0.072
879	"FBgn0027378"	"MRG15"	chr3R	-	15276439	15277570	15276439	15277555	15277613	15277729	879	1,1	104,99	4,4	121,66	163	149	0.0394284	0.188564	0.009,0.009	0.029,0.052	-0.032
880	"FBgn0030854"	"CG8289"	chrX	-	17634573	17634977	17634573	17634974	17635341	17636044	880	88,113	0,0	122,93	2,0	151	149	1	1	1.0,1.0	0.984,1.0	0.008
881	"FBgn0261553"	"CG42671"	chr3L	+	11222614	11223565	11222617	11223565	11216585	11217282	881	25,57	50,42	49,67	48,79	151	149	0.793912	1	0.33,0.572	0.502,0.456	-0.028
882	"FBgn0016041"	"Tom40"	chrX	+	7737321	7737683	7737449	7737683	7736892	7737166	882	139,184	16,9	177,241	6,13	276	149	0.0983454	0.349411	0.824,0.917	0.941,0.909	-0.054
883	"FBgn0033809"	"CG4630"	chr2R	-	13217588	13218303	13217588	13218199	13219087	13219247	883	33,38	13,22	0,0	12,23	252	149	2.22045e-16	1.71221e-14	0.6,0.505	0.0,0.0	0.552
884	"FBgn0032105"	"borr"	chr2L	-	9251941	9252350	9251941	9252338	9252634	9253118	884	12,28	1,7	6,26	1,12	160	149	0.200475	0.536839	0.918,0.788	0.848,0.669	0.095
885	"FBgn0037829"	"CG14691"	chr3R	-	10753698	10753858	10753698	10753821	10754032	10754147	885	103,95	31,32	53,89	15,13	185	149	0.085598	0.315984	0.728,0.705	0.74,0.846	-0.077
886	"FBgn0260874"	"Ir76a"	chr3L	+	19801977	19802114	19801990	19802114	19801665	19801928	886	0,1	20,16	0,0	0,3	161	149	1	1	0.0,0.055	NA,0.0	0.028
887	"FBgn0250907"	"Cht10"	chr2L	-	23016037	23016104	23016037	23016090	23025169	23025224	887	0,0	1,7	4,0	0,4	162	149	0.0133252	0.0887064	0.0,0.0	1.0,0.0	-0.5
888	"FBgn0010303"	"hep"	chrX	-	13080637	13081118	13080637	13081043	13081512	13082064	888	8,17	24,78	11,6	16,50	223	149	0.868305	1	0.182,0.127	0.315,0.074	-0.04
892	"FBgn0050122"	"CG30122"	chr2R	-	18632327	18632986	18632327	18632983	18633053	18633127	892	47,170	14,19	40,141	4,15	151	149	0.163699	0.481385	0.768,0.898	0.908,0.903	-0.073
893	"FBgn0050122"	"CG30122"	chr2R	-	18633053	18633127	18633053	18633124	18633191	18633363	893	231,276	31,46	207,193	25,63	151	149	0.173338	0.49606	0.88,0.856	0.891,0.751	0.047
894	"FBgn0000448"	"Hr3"	chr2R	-	10209100	10209270	10209100	10209264	10209439	10209608	894	26,62	5,7	26,49	15,4	154	149	0.249059	0.614386	0.834,0.896	0.626,0.922	0.091
895	"FBgn0050295"	"Ipk1"	chr2R	+	20878967	20879145	20878970	20879145	20878671	20878898	895	9,12	7,2	6,5	18,6	151	149	0.00736009	0.0587115	0.559,0.856	0.248,0.451	0.358
896	"FBgn0085446"	"CG34417"	chrX	+	6555865	6561550	6560374	6561550	6552638	6554771	896	15,27	15,11	16,28	15,7	298	149	0.657425	0.976291	0.333,0.551	0.348,0.667	-0.066
897	"FBgn0085446"	"CG34417"	chrX	+	6555865	6561550	6560374	6561550	6554908	6555259	897	23,24	10,33	21,23	15,15	298	149	0.635205	0.961281	0.535,0.267	0.412,0.434	-0.022
898	"FBgn0085446"	"CG34417"	chrX	+	6561625	6562159	6561628	6562159	6560374	6561550	898	194,259	10,8	247,189	14,12	151	149	0.199308	0.536839	0.95,0.97	0.946,0.94	0.017
899	"FBgn0085446"	"CG34417"	chrX	+	6585692	6585785	6585695	6585785	6577036	6577112	899	185,233	219,296	116,144	166,158	151	149	0.91195	1	0.455,0.437	0.408,0.473	0.006
900	"FBgn0085446"	"CG34417"	chrX	+	6585692	6585785	6585695	6585785	6577943	6578291	900	53,25	30,54	40,59	59,74	151	149	0.624413	0.958116	0.635,0.314	0.401,0.44	0.054
901	"FBgn0085446"	"CG34417"	chrX	+	6585692	6585785	6585695	6585785	6577943	6584022	901	167,152	327,218	291,240	427,310	151	149	0.151623	0.456844	0.335,0.408	0.402,0.433	-0.046
902	"FBgn0037332"	"Hcs"	chr3R	+	5478885	5479042	5478903	5479042	5477609	5477758	902	11,20	35,68	8,29	19,39	166	149	0.0316759	0.165442	0.22,0.209	0.274,0.4	-0.123
904	"FBgn0031064"	"CG12531"	chrX	+	19726426	19730199	19726429	19730199	19726003	19726100	904	0,0	25,35	0,1	32,37	151	149	1	1	0.0,0.0	0.0,0.026	-0.013
906	"FBgn0010482"	"l(2)01289"	chr2R	-	6726836	6728373	6726836	6728320	6728590	6729073	906	366,329	163,233	409,451	187,380	201	149	0.650187	0.968997	0.625,0.511	0.619,0.468	0.025
908	"FBgn0035270"	"CG13933"	chr3L	-	1773422	1773526	1773422	1773523	1773577	1773910	908	31,60	0,2	47,42	0,0	151	149	0.620999	0.958116	1.0,0.967	1.0,1.0	-0.016
909	"FBgn0264489"	"CG43897"	chr3L	+	9820073	9820559	9820279	9820559	9813846	9813922	909	0,0	41,49	40,10	50,0	298	149	3.60821e-08	1.473e-06	0.0,0.0	0.286,1.0	-0.643
910	"FBgn0264489"	"CG43897"	chr3L	+	9824802	9827895	9824820	9827895	9824545	9824640	910	3,2	79,59	9,4	71,89	166	149	0.070799	0.27812	0.033,0.03	0.102,0.039	-0.039
911	"FBgn0264489"	"CG43897"	chr3L	+	9831920	9832679	9832195	9832679	9830633	9830785	911	762,1127	46,72	762,1461	0,3	298	149	0	0	0.892,0.887	1.0,0.996	-0.109
912	"FBgn0264489"	"CG43897"	chr3L	+	9831920	9832679	9832198	9832679	9830633	9830785	912	762,1127	103,223	762,1461	0,2	298	149	0	0	0.787,0.716	1.0,0.997	-0.247
914	"FBgn0264489"	"CG43897"	chr3L	+	9831920	9832679	9832477	9832679	9830633	9830785	914	762,1127	610,593	762,1461	515,459	298	149	0.165175	0.484358	0.384,0.487	0.425,0.614	-0.084
915	"FBgn0264489"	"CG43897"	chr3L	+	9832195	9832679	9832198	9832679	9830633	9830785	915	46,72	103,223	0,3	0,2	151	149	1	1	0.306,0.242	NA,0.597	-0.323
917	"FBgn0264489"	"CG43897"	chr3L	+	9832195	9832679	9832477	9832679	9830633	9830785	917	46,72	610,593	0,3	515,459	298	149	0	0	0.036,0.057	0.0,0.003	0.045
919	"FBgn0264489"	"CG43897"	chr3L	+	9832198	9832679	9832477	9832679	9830633	9830785	919	103,223	610,593	0,2	515,459	298	149	0	0	0.078,0.158	0.0,0.002	0.117
927	"FBgn0032150"	"CG13123"	chr2L	-	9791960	9792827	9791960	9792820	9792880	9793107	927	6,17	2,0	8,12	0,0	155	149	0.718326	1	0.743,1.0	1.0,1.0	-0.129
928	"FBgn0000479"	"dnc"	chrX	+	3258610	3258878	3258613	3258878	3256067	3256211	928	19,91	6,33	76,84	6,12	151	149	0.000238971	0.00388701	0.758,0.731	0.926,0.874	-0.156
929	"FBgn0000479"	"dnc"	chrX	+	3334144	3334331	3334150	3334331	3332441	3332546	929	74,134	130,125	149,100	97,76	154	149	0.00942548	0.0686149	0.355,0.509	0.598,0.56	-0.147
930	"FBgn0036890"	"CG9368"	chr3L	+	19602655	19604120	19602670	19604120	19602041	19602060	930	17,12	0,3	2,13	2,7	163	149	0.00574243	0.0486006	1.0,0.785	0.478,0.629	0.339
931	"FBgn0000533"	"ea"	chr3R	+	15329082	15329566	15329179	15329566	15328728	15328993	931	0,7	51,111	0,4	39,66	245	149	0.715874	1	0.0,0.037	0.0,0.036	0.001
932	"FBgn0051163"	"SKIP"	chr3R	+	22293437	22296126	22293458	22296126	22292949	22293071	932	7,13	12,25	18,14	11,23	169	149	0.180265	0.510004	0.34,0.314	0.591,0.349	-0.143
933	"FBgn0261053"	"Cad86C"	chr3R	+	10844214	10844363	10844232	10844363	10842851	10844169	933	16,11	14,27	0,17	12,22	166	149	0.201379	0.536839	0.506,0.268	0.0,0.41	0.182
934	"FBgn0039936"	"Gyf"	chr4	-	865701	865872	865701	865851	865930	866294	934	109,178	19,15	96,191	20,20	169	149	0.528072	0.8888	0.835,0.913	0.809,0.894	0.022
935	"FBgn0039479"	"CG14257"	chr3R	+	27081432	27082818	27082563	27082818	27079878	27080082	935	0,0	0,14	0,1	2,7	298	149	1	1	NA,0.0	0.0,0.067	-0.034
936	"FBgn0027930"	"MP1"	chr3R	+	4308589	4308833	4308619	4308833	4308263	4308427	936	7,2	564,590	7,10	477,373	178	149	0.211152	0.555388	0.01,0.003	0.012,0.022	-0.011
937	"FBgn0034534"	"maf-S"	chr2R	+	20641165	20641668	20641180	20641668	20640975	20641118	937	0,8	181,607	16,23	409,921	163	149	0.00192267	0.0215215	0.0,0.012	0.035,0.022	-0.022
939	"FBgn0041164"	"armi"	chr3L	+	3462103	3462784	3462120	3462784	3461540	3461670	939	2,0	19,23	0,0	43,44	165	149	0.527056	0.8888	0.087,0.0	0.0,0.0	0.043
940	"FBgn0052582"	"lncRNA:CR32582"	chrX	+	15836456	15836674	15836524	15836674	15836281	15836397	940	9,5	22,24	6,22	23,30	216	149	0.226325	0.578251	0.22,0.126	0.153,0.336	-0.072
942	"FBgn0052521"	"CG32521"	chrX	-	21205309	21206584	21205309	21206110	21211079	21211274	942	372,721	0,11	294,682	0,4	298	149	0.196958	0.536737	1.0,0.97	1.0,0.988	-0.009
943	"FBgn0052521"	"CG32521"	chrX	-	21207674	21209878	21207674	21209533	21211079	21211274	943	1,12	22,104	0,10	9,59	298	149	0.570428	0.924946	0.022,0.055	0.0,0.078	-0.001
944	"FBgn0083984"	"CG34148"	chr3R	-	21878232	21878424	21878232	21878419	21878486	21878686	944	20,31	66,129	19,42	147,216	153	149	0.0561628	0.237183	0.228,0.19	0.112,0.159	0.074
945	"FBgn0085390"	"Dgk"	chr2R	-	7845033	7845223	7845033	7845199	7845738	7845870	945	18,20	106,181	11,15	83,170	172	149	0.345665	0.726402	0.128,0.087	0.103,0.071	0.021
946	"FBgn0083956"	"CG34120"	chrX	+	21136020	21136676	21136023	21136676	21135625	21135963	946	25,45	90,130	34,18	82,138	151	149	0.332496	0.715969	0.215,0.255	0.29,0.114	0.033
948	"FBgn0259216"	"RhoGAP102A"	chr4	+	264485	264670	264527	264670	264351	264429	948	80,117	16,15	90,109	9,18	190	149	0.598312	0.947599	0.797,0.859	0.887,0.826	-0.028
949	"FBgn0250788"	"beta-Spec"	chrX	+	17667932	17668157	17668106	17668157	17667569	17667738	949	125,142	139,213	97,81	103,149	298	149	0.695202	1	0.31,0.25	0.32,0.214	0.013
950	"FBgn0002121"	"l(2)gl"	chr2L	-	19879	20020	19879	20015	21065	21376	950	28,25	0,5	51,31	2,3	153	149	0.773985	1	1.0,0.83	0.961,0.91	-0.02
951	"FBgn0262111"	"f"	chrX	+	17279732	17279941	17279744	17279941	17279418	17279667	951	17,36	12,5	9,13	3,9	160	149	0.442324	0.809242	0.569,0.87	0.736,0.574	0.065
953	"FBgn0004242"	"Syt1"	chr2L	-	2779266	2782940	2779266	2782839	2783040	2783274	953	38,33	675,697	27,30	904,747	249	149	0.0527148	0.227089	0.033,0.028	0.018,0.023	0.01
954	"FBgn0004242"	"Syt1"	chr2L	-	2787053	2787165	2787053	2787162	2792194	2792371	954	8,13	13,30	11,20	25,32	151	149	0.801393	1	0.378,0.3	0.303,0.381	-0.003
955	"FBgn0004242"	"Syt1"	chr2L	-	2787053	2787168	2787053	2787162	2792194	2792371	955	147,203	13,30	153,229	25,32	154	149	0.375239	0.748411	0.916,0.867	0.856,0.874	0.026
956	"FBgn0004242"	"Syt1"	chr2L	-	2787053	2787168	2787053	2787165	2792194	2792371	956	147,203	8,13	151,229	9,20	151	149	0.428867	0.7984	0.948,0.939	0.943,0.919	0.012
957	"FBgn0004242"	"Syt1"	chr2L	-	2793174	2793270	2793174	2793264	2793327	2793587	957	188,199	266,224	223,231	426,261	154	149	0.395306	0.767267	0.406,0.462	0.336,0.461	0.036
962	"FBgn0037652"	"CG11980"	chr3R	+	9004138	9004451	9004141	9004451	9004016	9004075	962	9,19	132,132	12,25	111,164	151	149	0.384349	0.756347	0.063,0.124	0.096,0.131	-0.02
963	"FBgn0052082"	"IRSp53"	chr3L	+	11161471	11163984	11163383	11163984	11160780	11160932	963	140,148	43,34	132,163	30,28	298	149	0.154776	0.462459	0.619,0.685	0.688,0.744	-0.064
964	"FBgn0052082"	"IRSp53"	chr3L	+	11161471	11163984	11163554	11163984	11160780	11160932	964	134,141	6,7	131,162	4,5	298	149	0.303697	0.685045	0.918,0.91	0.942,0.942	-0.028
965	"FBgn0052082"	"IRSp53"	chr3L	+	11163383	11163984	11163554	11163984	11160780	11160932	965	43,34	6,7	30,28	4,5	298	149	0.799902	1	0.782,0.708	0.789,0.737	-0.018
966	"FBgn0000370"	"crc"	chr2L	+	21312097	21312208	21312124	21312208	21311752	21312043	966	2009,2778	25,58	1579,3448	38,47	175	149	0.970927	1	0.986,0.976	0.973,0.984	0.003
971	"FBgn0022764"	"Sin3A"	chr2R	-	12577453	12578551	12577453	12577709	12579128	12579356	971	6,9	0,1	4,12	0,0	298	149	1	1	1.0,0.818	1.0,1.0	-0.091
972	"FBgn0022764"	"Sin3A"	chr2R	-	12577453	12578551	12577453	12578285	12579128	12579356	972	6,9	2,1	4,12	0,0	298	149	0.04425	0.20028	0.6,0.818	1.0,1.0	-0.291
973	"FBgn0022764"	"Sin3A"	chr2R	-	12580115	12580630	12580115	12580612	12581201	12581577	973	43,54	147,158	23,52	134,103	166	149	0.881204	1	0.208,0.235	0.133,0.312	-0.001
974	"FBgn0022764"	"Sin3A"	chr2R	-	12581638	12581951	12581638	12581939	12582288	12583829	974	61,64	86,139	49,60	71,143	160	149	0.753431	1	0.398,0.3	0.391,0.281	0.013
975	"FBgn0029854"	"CG3566"	chrX	-	6274971	6275390	6274971	6275170	6276227	6276296	975	31,21	294,502	14,16	452,375	298	149	0.0145668	0.09448	0.05,0.02	0.015,0.021	0.017
976	"FBgn0050461"	"CG30461"	chr2R	-	16996355	16996751	16996355	16996728	16996991	16998400	976	298,436	420,931	259,355	531,805	171	149	0.139217	0.433907	0.382,0.29	0.298,0.278	0.048
977	"FBgn0000535"	"eag"	chrX	+	14993424	14993558	14993445	14993558	14992719	14992851	977	0,0	6,11	0,1	8,8	169	149	1	1	0.0,0.0	0.0,0.099	-0.05
978	"FBgn0000535"	"eag"	chrX	+	14993424	14993558	14993451	14993558	14992719	14992851	978	0,0	2,0	1,1	3,0	175	149	1	1	0.0,NA	0.221,1.0	-0.611
979	"FBgn0000535"	"eag"	chrX	+	14993445	14993558	14993451	14993558	14992719	14992851	979	6,11	2,0	9,8	3,0	154	149	0.398825	0.768968	0.744,1.0	0.744,1.0	0
980	"FBgn0000535"	"eag"	chrX	+	15002111	15002402	15002114	15002402	15000412	15000828	980	0,4	14,1	3,5	8,10	151	149	0.526624	0.8888	0.0,0.798	0.27,0.33	0.099
981	"FBgn0003495"	"spz"	chr3R	-	27066098	27066480	27066098	27066453	27066607	27066665	981	48,46	137,142	28,27	98,92	175	149	0.458169	0.823044	0.23,0.216	0.196,0.2	0.025
982	"FBgn0003495"	"spz"	chr3R	-	27066607	27066884	27066607	27066665	27067121	27067199	982	37,30	79,80	12,11	62,54	298	149	0.00475372	0.0421159	0.19,0.158	0.088,0.092	0.084
983	"FBgn0003495"	"spz"	chr3R	-	27066607	27066884	27066607	27066665	27069143	27070070	983	28,30	34,48	21,7	17,25	298	149	0.723457	1	0.292,0.238	0.382,0.123	0.013
984	"FBgn0034381"	"List"	chr2R	-	18728503	18728786	18728503	18728746	18728842	18729032	984	1,15	2,2	5,19	3,16	188	149	0.32928	0.715299	0.284,0.856	0.569,0.485	0.043
985	"FBgn0051550"	"CG31550"	chr3R	+	5487050	5487177	5487059	5487177	5486234	5486884	985	29,30	5,3	27,33	0,1	157	149	0.00152215	0.0181921	0.846,0.905	1.0,0.969	-0.109
986	"FBgn0051550"	"CG31550"	chr3R	+	5487050	5488307	5487834	5488307	5486234	5486884	986	29,30	21,39	26,30	34,48	298	149	0.200953	0.536839	0.408,0.278	0.277,0.238	0.085
987	"FBgn0085404"	"CG34375"	chr3R	-	23006594	23006684	23006594	23006681	23008001	23008321	987	21,34	0,2	15,69	0,5	151	149	0.447188	0.811249	1.0,0.944	1.0,0.932	0.006
988	"FBgn0028703"	"Nhe3"	chr2L	-	6677834	6678756	6677834	6678224	6679985	6680114	988	25,49	4,7	45,98	24,27	298	149	0.0129024	0.0872169	0.758,0.778	0.484,0.645	0.204
989	"FBgn0028703"	"Nhe3"	chr2L	-	6678911	6679262	6678911	6679082	6679985	6680114	989	25,13	65,63	9,16	49,39	298	149	0.846077	1	0.161,0.094	0.084,0.17	0.001
990	"FBgn0028703"	"Nhe3"	chr2L	-	6680345	6680542	6680345	6680524	6680946	6680998	990	183,250	9,13	198,280	4,1	166	149	0.000171749	0.00295522	0.948,0.945	0.978,0.996	-0.041
992	"FBgn0030571"	"CG14414"	chrX	+	14580894	14581039	14580964	14581039	14580739	14580846	992	62,111	29,97	67,106	17,68	218	149	0.19739	0.536839	0.594,0.439	0.729,0.516	-0.106
993	"FBgn0030571"	"CG14414"	chrX	+	14580918	14581039	14580964	14581039	14580739	14580846	993	60,95	29,97	64,96	17,68	194	149	0.211394	0.555388	0.614,0.429	0.743,0.52	-0.11
994	"FBgn0035533"	"Cip4"	chr3L	-	4324283	4324450	4324283	4324447	4324861	4324996	994	51,64	25,27	59,54	38,55	151	149	0.0206694	0.12366	0.668,0.701	0.605,0.492	0.136
995	"FBgn0035533"	"Cip4"	chr3L	-	4324283	4324450	4324283	4324447	4324921	4324996	995	10,52	55,97	49,61	78,159	151	149	0.31954	0.705496	0.152,0.346	0.383,0.275	-0.08
996	"FBgn0035533"	"Cip4"	chr3L	-	4325060	4325410	4325060	4325383	4326983	4327170	996	238,290	133,70	292,267	120,95	175	149	0.89471	1	0.604,0.779	0.674,0.705	0.002
997	"FBgn0038073"	"CG14395"	chr3R	+	12671863	12672161	12671905	12672161	12670946	12671759	997	0,0	0,1	1,9	3,3	190	149	1	1	NA,0.0	0.207,0.702	-0.454
998	"FBgn0038073"	"CG14395"	chr3R	+	12671863	12672161	12671923	12672161	12670946	12671759	998	0,0	0,1	1,9	2,2	208	149	1	1	NA,0.0	0.264,0.763	-0.514
999	"FBgn0038073"	"CG14395"	chr3R	+	12671905	12672161	12671923	12672161	12670946	12671759	999	0,1	0,1	3,3	2,2	166	149	1	1	NA,0.473	0.574,0.574	-0.101
1003	"FBgn0262636"	"dati"	chr4	-	378395	378561	378395	378531	378715	378900	1003	25,33	10,11	10,32	0,4	178	149	0.00393759	0.0381305	0.677,0.715	1.0,0.87	-0.239
1004	"FBgn0014037"	"Su(Tpl)"	chr3L	-	19897317	19897413	19897317	19897408	19909246	19909410	1004	73,69	40,42	2,2	0,0	153	149	5.97273e-05	0.00123121	0.64,0.615	1.0,1.0	-0.373
1005	"FBgn0002783"	"mor"	chr3R	-	15968574	15969594	15968574	15969402	15969881	15970092	1005	127,59	142,176	91,31	145,106	298	149	0.447635	0.811249	0.309,0.144	0.239,0.128	0.043
1006	"FBgn0035793"	"CG7546"	chr3L	+	7511969	7512728	7511972	7512728	7511704	7511916	1006	30,39	62,95	31,30	56,96	151	149	0.766338	1	0.323,0.288	0.353,0.236	0.011
1007	"FBgn0035793"	"CG7546"	chr3L	+	7514648	7515581	7515047	7515581	7513817	7514354	1007	8,12	134,187	13,27	137,180	298	149	0.0143042	0.0930665	0.029,0.031	0.045,0.07	-0.028
1008	"FBgn0035793"	"CG7546"	chr3L	+	7515825	7516050	7515867	7516050	7515640	7515777	1008	38,68	41,130	21,62	34,143	190	149	0.19606	0.536396	0.421,0.291	0.326,0.254	0.066
1009	"FBgn0035793"	"CG7546"	chr3L	+	7515825	7516050	7515870	7516050	7515640	7515777	1009	38,68	49,58	21,62	15,53	193	149	0.36637	0.74354	0.374,0.475	0.519,0.475	-0.073
1010	"FBgn0035793"	"CG7546"	chr3L	+	7515867	7516050	7515870	7516050	7515640	7515777	1010	41,130	49,58	34,143	15,53	151	149	0.0657842	0.264728	0.452,0.689	0.691,0.727	-0.138
1011	"FBgn0035793"	"CG7546"	chr3L	+	7516115	7517316	7516118	7517316	7515825	7516050	1011	214,280	2,13	150,266	10,4	151	149	0.915936	1	0.991,0.955	0.937,0.985	0.012
1012	"FBgn0038747"	"RhoGAP92B"	chr3R	+	19912311	19913730	19912314	19913730	19910892	19911859	1012	218,151	13,1	258,143	6,0	151	149	0.0372844	0.18308	0.943,0.993	0.977,1.0	-0.02
1013	"FBgn0028986"	"Spn38F"	chr2L	-	20836620	20836819	20836620	20836813	20836873	20837012	1013	1636,1715	62,76	1261,1361	49,35	154	149	0.138795	0.433891	0.962,0.956	0.961,0.974	-0.009
1014	"FBgn0000557"	"eEF1alpha2"	chr3R	+	31740316	31741169	31740319	31741169	31739776	31739864	1014	340,516	277,607	307,602	343,604	151	149	0.660392	0.977464	0.548,0.456	0.469,0.496	0.02
1015	"FBgn0261564"	"ReepA"	chr2R	+	22929087	22930073	22929798	22930073	22927515	22927629	1015	257,463	328,477	200,430	254,427	298	149	0.834315	1	0.281,0.327	0.282,0.335	-0.004
1016	"FBgn0261564"	"ReepA"	chr2R	+	22930385	22931280	22930388	22931280	22930192	22930319	1016	67,146	155,316	106,148	192,356	151	149	0.764131	1	0.299,0.313	0.353,0.291	-0.016
1017	"FBgn0262737"	"mub"	chr3L	+	21915101	21915195	21915113	21915195	21914892	21915009	1017	256,364	184,218	338,449	226,233	160	149	0.425191	0.797968	0.564,0.609	0.582,0.642	-0.025
1018	"FBgn0262737"	"mub"	chr3L	+	21922578	21932702	21925179	21932702	21915535	21915655	1018	0,2	11,0	0,0	0,2	298	149	1	1	0.0,1.0	NA,0.0	0.5
1019	"FBgn0262737"	"mub"	chr3L	+	21921041	21921327	21921053	21921327	21920902	21920987	1019	93,225	21,49	98,223	33,55	160	149	0.257093	0.621682	0.805,0.81	0.734,0.791	0.045
1020	"FBgn0262737"	"mub"	chr3L	+	21921041	21921327	21921056	21921327	21920902	21920987	1020	93,225	18,69	98,223	39,87	163	149	0.0463092	0.207987	0.825,0.749	0.697,0.701	0.088
1021	"FBgn0262737"	"mub"	chr3L	+	21921041	21921327	21921092	21921327	21920902	21920987	1021	93,225	32,57	98,223	28,49	199	149	0.432967	0.801278	0.685,0.747	0.724,0.773	-0.032
1022	"FBgn0262737"	"mub"	chr3L	+	21921053	21921327	21921056	21921327	21920902	21920987	1022	21,49	18,69	33,55	39,87	151	149	0.518263	0.882276	0.535,0.412	0.455,0.384	0.054
1023	"FBgn0262737"	"mub"	chr3L	+	21921053	21921327	21921092	21921327	21920902	21920987	1023	21,49	32,57	33,55	28,49	187	149	0.115882	0.387136	0.343,0.407	0.484,0.472	-0.103
1024	"FBgn0262737"	"mub"	chr3L	+	21921056	21921327	21921092	21921327	21920902	21920987	1024	18,69	32,57	39,87	28,49	184	149	0.0435741	0.198628	0.313,0.495	0.53,0.59	-0.156
1025	"FBgn0262737"	"mub"	chr3L	+	21922578	21932702	21925179	21932702	21921053	21921327	1025	14,87	494,586	14,80	644,619	298	149	0.251805	0.614825	0.014,0.069	0.011,0.061	0.006
1026	"FBgn0036324"	"CG12520"	chr3L	-	12901246	12902047	12901246	12902027	12902111	12902737	1026	5,5	1,1	6,1	0,0	168	149	0.160956	0.475335	0.816,0.816	1.0,1.0	-0.184
1027	"FBgn0267555"	"asRNA:CR45895"	chr3L	-	16587110	16587471	16587110	16587467	16587530	16587805	1027	0,11	9,14	1,11	19,18	152	149	0.947746	1	0.0,0.435	0.049,0.375	0.006
1028	"FBgn0250823"	"gish"	chr3R	+	16301804	16302372	16301822	16302372	16301244	16301351	1028	136,205	233,266	137,285	221,314	166	149	0.456197	0.82021	0.344,0.409	0.358,0.449	-0.027
1029	"FBgn0067864"	"Patj"	chr3L	+	1798981	1800699	1799009	1800699	1798802	1798923	1029	45,44	6,11	37,28	19,7	176	149	0.0659827	0.264728	0.864,0.772	0.622,0.772	0.121
1030	"FBgn0034645"	"ND-B12"	chr2R	+	21658345	21658480	21658350	21658480	21658077	21658109	1030	881,2544	397,1298	646,1948	444,1091	153	149	0.0299834	0.160314	0.684,0.656	0.586,0.635	0.059
1031	"FBgn0034645"	"ND-B12"	chr2R	+	21658345	21658480	21658350	21658480	21658123	21658275	1031	249,456	107,97	318,374	142,135	153	149	0.130771	0.415673	0.694,0.821	0.686,0.73	0.049
1032	"FBgn0031398"	"CG10880"	chr2L	-	2214971	2215459	2214971	2215456	2215514	2216311	1032	25,36	0,3	14,18	0,0	151	149	0.813421	1	1.0,0.922	1.0,1.0	-0.039
1034	"FBgn0035287"	"CG13937"	chr3L	-	1881128	1881548	1881128	1881476	1882999	1883041	1034	8,5	17,0	20,8	27,5	220	149	0.357527	0.736755	0.242,1.0	0.334,0.52	0.194
1035	"FBgn0035287"	"CG13937"	chr3L	-	1881128	1881557	1881128	1881476	1882999	1883041	1035	19,16	17,0	53,38	27,5	229	149	0.670775	0.981951	0.421,1.0	0.561,0.832	0.014
1036	"FBgn0035287"	"CG13937"	chr3L	-	1881128	1881557	1881128	1881548	1882999	1883041	1036	19,16	8,5	53,38	20,8	157	149	0.716753	1	0.693,0.752	0.716,0.818	-0.044
1037	"FBgn0040376"	"AANATL7"	chrX	+	2582988	2583823	2583008	2583823	2582703	2582826	1037	161,207	38,37	183,198	36,34	168	149	0.606504	0.952909	0.79,0.832	0.818,0.838	-0.017
1038	"FBgn0027621"	"Pfrx"	chrX	+	19506482	19509350	19506485	19509350	19496674	19496787	1038	21,20	13,0	31,21	16,11	151	149	0.118593	0.392545	0.614,1.0	0.657,0.653	0.152
1039	"FBgn0027621"	"Pfrx"	chrX	+	19506482	19509350	19506485	19509350	19498372	19498880	1039	43,58	26,20	36,39	35,50	151	149	0.00110462	0.0139383	0.62,0.741	0.504,0.435	0.211
1040	"FBgn0027621"	"Pfrx"	chrX	+	19506482	19509350	19506485	19509350	19504422	19504537	1040	120,160	62,114	101,108	82,77	151	149	0.255539	0.619363	0.656,0.581	0.549,0.581	0.054
1041	"FBgn0027621"	"Pfrx"	chrX	+	19506292	19509350	19506482	19509350	19505912	19506237	1041	17,5	6,8	11,13	8,5	298	149	0.651643	0.969779	0.586,0.238	0.407,0.565	-0.074
1042	"FBgn0038163"	"CG10841"	chr3R	+	13632174	13632301	13632177	13632301	13631941	13632097	1042	1931,1890	0,0	2124,1764	2,1	151	149	1	1	1.0,1.0	0.999,0.999	0.001
1043	"FBgn0000108"	"Appl"	chrX	+	571130	571352	571133	571352	570861	571000	1043	162,122	33,53	129,120	32,36	151	149	0.670592	0.981951	0.829,0.694	0.799,0.767	-0.022
1044	"FBgn0000108"	"Appl"	chrX	+	572136	572289	572148	572289	571426	572058	1044	91,90	0,0	68,51	0,5	160	149	0.147437	0.448121	1.0,1.0	1.0,0.905	0.047
1045	"FBgn0000108"	"Appl"	chrX	+	572136	572289	572148	572289	571426	572070	1045	36,40	36,50	20,20	25,49	160	149	0.121896	0.399666	0.482,0.427	0.427,0.275	0.104
1046	"FBgn0000108"	"Appl"	chrX	+	573852	574002	573864	574002	572136	572289	1046	107,139	41,62	51,91	41,52	160	149	0.0300104	0.160314	0.708,0.676	0.537,0.62	0.113
1047	"FBgn0000108"	"Appl"	chrX	+	574941	575089	574944	575089	574195	574878	1047	97,139	14,18	56,84	1,8	151	149	0.0259913	0.143538	0.872,0.884	0.982,0.912	-0.069
1048	"FBgn0033075"	"Pld"	chr2R	+	6251075	6251852	6251129	6251852	6250338	6250852	1048	28,30	0,2	16,46	2,2	202	149	0.214833	0.558405	1.0,0.917	0.855,0.944	0.059
1049	"FBgn0026620"	"tacc"	chr3R	-	4737313	4737378	4737313	4737375	4737472	4737780	1049	866,978	14,8	1129,1256	14,14	151	149	0.96884	1	0.984,0.992	0.988,0.989	0
1050	"FBgn0026620"	"tacc"	chr3R	-	4737472	4737780	4737472	4737738	4739510	4739547	1050	181,170	31,51	162,192	20,52	190	149	0.485552	0.848546	0.821,0.723	0.864,0.743	-0.031
1051	"FBgn0026620"	"tacc"	chr3R	-	4737472	4737780	4737472	4737738	4739571	4739615	1051	6,21	7,23	12,35	10,27	190	149	0.314785	0.697215	0.402,0.417	0.485,0.504	-0.085
1052	"FBgn0026620"	"tacc"	chr3R	-	4737472	4737780	4737472	4737738	4741851	4744182	1052	122,130	83,130	130,209	97,171	190	149	0.744976	1	0.535,0.44	0.512,0.489	-0.013
1054	"FBgn0039889"	"Arl4"	chr4	-	178777	178880	178777	178836	178936	179034	1054	331,422	81,84	300,449	71,92	192	149	0.974487	1	0.76,0.796	0.766,0.791	0
1055	"FBgn0019660"	"lncRNA:roX2"	chrX	+	11579348	11579399	11579385	11579399	11579064	11579124	1055	29,42	15,6	38,42	13,5	185	149	0.555471	0.912059	0.609,0.849	0.702,0.871	-0.057
1056	"FBgn0019660"	"lncRNA:roX2"	chrX	+	11579351	11579528	11579511	11579528	11579064	11579124	1056	10,50	0,0	23,50	1,0	298	149	1	1	1.0,1.0	0.92,1.0	0.04
1057	"FBgn0037368"	"CG1239"	chr3R	+	5733679	5734432	5733685	5734432	5733512	5733616	1057	6,3	2,12	0,5	0,5	154	149	1	1	0.744,0.195	NA,0.492	-0.022
1060	"FBgn0051281"	"Tpl94D"	chr3R	+	22966628	22967842	22966631	22967842	22966283	22966560	1060	1875,2254	51,39	1650,1720	25,27	151	149	0.0759133	0.289472	0.973,0.983	0.985,0.984	-0.006
1061	"FBgn0028984"	"Spn88Ea"	chr3R	-	15203549	15204550	15203549	15204547	15206348	15206447	1061	199,224	39,29	87,125	17,29	151	149	0.225175	0.577357	0.834,0.884	0.835,0.81	0.036
1062	"FBgn0262743"	"Fs(2)Ket"	chr2L	+	20749270	20750941	20749527	20750941	20738503	20738975	1062	33,36	0,0	76,75	4,2	298	149	0.0124699	0.0845679	1.0,1.0	0.905,0.949	0.073
1063	"FBgn0266757"	"mfr"	chr3L	-	8905917	8906191	8905917	8906142	8906258	8906359	1063	4,4	0,0	5,1	0,1	197	149	1	1	1.0,1.0	1.0,0.431	0.284
1064	"FBgn0266757"	"mfr"	chr3L	-	8905917	8906194	8905917	8906142	8906258	8906359	1064	14,20	0,0	11,27	0,1	200	149	1	1	1.0,1.0	1.0,0.953	0.024
1065	"FBgn0266757"	"mfr"	chr3L	-	8905917	8906194	8905917	8906191	8906258	8906359	1065	14,20	4,4	11,27	5,1	151	149	0.607808	0.952909	0.775,0.831	0.685,0.964	-0.022
1067	"FBgn0266757"	"mfr"	chr3L	-	8909212	8910471	8909212	8910464	8910523	8910972	1067	5,10	0,1	5,19	0,6	155	149	1	1	1.0,0.906	1.0,0.753	0.077
1068	"FBgn0266757"	"mfr"	chr3L	-	8910523	8910972	8910523	8910859	8911021	8911388	1068	14,18	0,0	6,6	0,2	261	149	0.590808	0.940253	1.0,1.0	1.0,0.631	0.184
1073	"FBgn0031228"	"ND-15"	chr2L	+	155545	155784	155566	155784	155334	155429	1073	0,0	10998,10316	4,4	11601,10514	169	149	1	1	0.0,0.0	0.0,0.0	0
1074	"FBgn0031228"	"ND-15"	chr2L	+	155545	155784	155637	155784	155334	155429	1074	0,0	29,52	4,4	35,76	240	149	0.0172743	0.108003	0.0,0.0	0.066,0.032	-0.049
1075	"FBgn0031228"	"ND-15"	chr2L	+	155566	155784	155637	155784	155334	155429	1075	10998,10316	29,52	11601,10514	35,76	219	149	1	1	0.996,0.993	0.996,0.989	0.002
1076	"FBgn0264695"	"Mhc"	chr2L	+	16787078	16787580	16787516	16787580	16785908	16786814	1076	41647,46664	1512,3716	52181,49709	1952,3012	298	149	0.246551	0.609643	0.932,0.863	0.93,0.892	-0.014
1077	"FBgn0052654"	"Sec16"	chrX	+	12604860	12605388	12604863	12605388	12604647	12604797	1077	84,165	42,55	92,143	40,48	151	149	0.796112	1	0.664,0.747	0.694,0.746	-0.014
1078	"FBgn0052654"	"Sec16"	chrX	+	12607977	12608528	12607998	12608528	12607697	12607879	1078	1,0	123,205	0,0	155,182	169	149	1	1	0.007,0.0	0.0,0.0	0.004
1079	"FBgn0052654"	"Sec16"	chrX	+	12608934	12609910	12608940	12609910	12608623	12608865	1079	350,294	2,0	16,19	0,0	154	149	1	1	0.994,1.0	1.0,1.0	-0.003
1080	"FBgn0051352"	"Unc-115a"	chr3R	-	9695586	9695653	9695586	9695637	9696599	9696739	1080	12,33	7,5	1,21	0,15	164	149	0.53755	0.897497	0.609,0.857	1.0,0.56	-0.047
1081	"FBgn0031514"	"OtopLb"	chr2L	-	3278156	3278606	3278156	3278603	3279253	3279470	1081	11,8	1,0	15,12	0,0	151	149	1	1	0.916,1.0	1.0,1.0	-0.042
1083	"FBgn0039186"	"CG5746"	chr3R	-	24347080	24347299	24347080	24347290	24347404	24347594	1083	159,117	3,0	130,91	0,0	157	149	1	1	0.981,1.0	1.0,1.0	-0.01
1084	"FBgn0039186"	"CG5746"	chr3R	-	24347404	24348080	24347404	24348062	24348146	24348791	1084	30,79	0,2	23,53	0,9	166	149	0.00249457	0.0266343	1.0,0.973	1.0,0.841	0.066
1085	"FBgn0039186"	"CG5746"	chr3R	-	24348146	24348563	24348146	24348560	24348661	24348791	1085	14,29	16,35	23,39	27,36	151	149	0.59969	0.94875	0.463,0.45	0.457,0.517	-0.03
1086	"FBgn0085233"	"CG34204"	chr2R	+	21796726	21796941	21796733	21796941	21796394	21796665	1086	113,103	25,19	111,176	5,21	155	149	0.00270758	0.0286151	0.813,0.839	0.955,0.89	-0.097
1087	"FBgn0042185"	"MCU"	chr3L	+	6551681	6551949	6551763	6551949	6550738	6550836	1087	5,12	19,16	10,13	8,16	230	149	0.123609	0.402828	0.146,0.327	0.447,0.345	-0.16
1089	"FBgn0034067"	"CG8399"	chr2R	+	16024058	16024214	16024085	16024214	16023746	16023859	1089	20,32	238,315	12,14	125,179	175	149	0.661032	0.977464	0.067,0.08	0.076,0.062	0.005
1090	"FBgn0010772"	"Xe7"	chr3R	-	5666067	5666145	5666067	5666127	5666197	5666257	1090	372,257	8,4	281,231	11,10	166	149	0.0330899	0.169606	0.977,0.983	0.958,0.954	0.024
1091	"FBgn0010772"	"Xe7"	chr3R	-	5667097	5667388	5667097	5667305	5667692	5667950	1091	108,104	138,157	128,74	172,196	231	149	0.151109	0.456616	0.335,0.299	0.324,0.196	0.057
1092	"FBgn0037781"	"Fancl"	chr3R	-	10051507	10051585	10051507	10051582	10051642	10052638	1092	18,16	1,0	16,5	3,0	151	149	0.192063	0.530339	0.947,1.0	0.84,1.0	0.054
1093	"FBgn0026056"	"Rlip"	chr3R	+	21018129	21019014	21018132	21019014	21017941	21018074	1093	70,111	2,0	71,120	2,8	151	149	0.00876077	0.0658481	0.972,1.0	0.972,0.937	0.031
1094	"FBgn0040964"	"CG18661"	chr2L	+	8997722	8998544	8997761	8998544	8997604	8997668	1094	12,3	31,42	8,14	30,24	187	149	0.112719	0.380358	0.236,0.054	0.175,0.317	-0.101
1095	"FBgn0027356"	"Amph"	chr2R	+	12610987	12612068	12611008	12612068	12610578	12610721	1095	28,34	1354,1948	17,16	1192,1676	169	149	0.0378444	0.184658	0.018,0.015	0.012,0.008	0.007
1096	"FBgn0038897"	"CG5849"	chr3R	+	21742720	21743987	21742741	21743987	21742427	21742666	1096	6,2	8,13	4,2	7,20	169	149	0.472769	0.836449	0.398,0.119	0.335,0.081	0.05
1097	"FBgn0027567"	"CG8108"	chr3L	+	9865057	9865398	9865079	9865398	9864638	9864802	1097	196,242	41,55	207,249	48,48	170	149	0.846726	1	0.807,0.794	0.791,0.82	-0.005
1098	"FBgn0259878"	"Fs"	chr2R	-	15233689	15233813	15233689	15233810	15233917	15234792	1098	80,56	14,9	50,53	14,11	151	149	0.277113	0.650451	0.849,0.86	0.779,0.826	0.052
1099	"FBgn0052694"	"CG32694"	chrX	+	9999543	10000676	10000351	10000676	9999192	9999300	1099	26,50	55,78	24,36	66,85	298	149	0.118989	0.392607	0.191,0.243	0.154,0.175	0.053
1100	"FBgn0052694"	"CG32694"	chrX	+	10000351	10003006	10001100	10003006	9999192	9999300	1100	55,78	2,0	66,85	10,0	298	149	0.00874391	0.0658481	0.932,1.0	0.767,1.0	0.083
1101	"FBgn0052694"	"CG32694"	chrX	+	10005153	10005289	10005168	10005289	10004391	10004759	1101	48,86	8,24	44,100	10,26	163	149	0.880746	1	0.846,0.766	0.801,0.779	0.016
1102	"FBgn0032369"	"CG6614"	chr2L	-	11645919	11646450	11645919	11646445	11646557	11646889	1102	1,3	29,22	0,11	29,51	153	149	0.261652	0.626776	0.032,0.117	0.0,0.174	-0.012
1103	"FBgn0050334"	"CG30334"	chr2R	-	12440632	12441137	12440632	12441120	12441187	12441320	1103	421,613	711,649	464,613	516,649	165	149	0.181858	0.511661	0.348,0.46	0.448,0.46	-0.05
1104	"FBgn0058191"	"CG40191"	chr2R	+	1265342	1266349	1266191	1266349	1265170	1265293	1104	124,136	39,32	138,212	18,4	298	149	2.29788e-06	6.6447e-05	0.614,0.68	0.793,0.964	-0.232
1105	"FBgn0261509"	"haf"	chr2L	+	1556539	1556915	1556832	1556915	1555128	1555205	1105	50,38	18,13	40,29	18,7	298	149	0.938751	1	0.581,0.594	0.526,0.674	-0.013
1106	"FBgn0261509"	"haf"	chr2L	+	1605095	1605485	1605098	1605485	1604760	1604885	1106	56,75	9,12	48,44	17,18	151	149	0.00571576	0.0485723	0.86,0.86	0.736,0.707	0.138
1107	"FBgn0052677"	"X11Lbeta"	chrX	+	10703563	10704095	10703572	10704095	10702898	10703462	1107	32,34	2,1	47,31	0,2	157	149	0.413585	0.785367	0.938,0.97	1.0,0.936	-0.014
1108	"FBgn0265067"	"lncRNA:CR44178"	chr3R	+	21094948	21095744	21094953	21095744	21094761	21094888	1108	172,316	108,188	165,376	98,266	153	149	0.564573	0.919801	0.608,0.621	0.621,0.579	0.015
1110	"FBgn0031952"	"cdc14"	chr2L	-	7804570	7804918	7804570	7804915	7805059	7805788	1110	297,251	420,374	271,310	414,524	151	149	0.41087	0.782826	0.411,0.398	0.392,0.369	0.024
1111	"FBgn0037992"	"CG4702"	chr3R	-	12123462	12123864	12123462	12123861	12127870	12128201	1111	16,38	3,5	27,65	4,14	151	149	0.445578	0.811249	0.84,0.882	0.869,0.821	0.016
1113	"FBgn0039944"	"CG17162"	chrX	-	23085730	23087233	23085730	23087230	23087303	23087506	1113	43,37	75,56	38,24	68,64	151	149	0.25325	0.615248	0.361,0.395	0.355,0.27	0.066
1116	"FBgn0039668"	"Trc8"	chr3R	-	29500316	29500513	29500316	29500498	29500718	29500893	1116	45,142	73,203	41,152	47,152	163	149	0.0414317	0.193152	0.36,0.39	0.444,0.478	-0.086
1117	"FBgn0027505"	"Rab3-GAP"	chr2L	-	12058303	12058766	12058303	12058763	12058829	12059027	1117	1952,2841	21,19	1939,2762	27,38	151	149	0.105467	0.365361	0.989,0.993	0.986,0.986	0.005
1119	"FBgn0036239"	"Pop2"	chr3L	-	12001726	12001931	12001726	12001865	12002585	12002915	1119	10,11	39,50	10,15	32,46	214	149	0.367692	0.744686	0.151,0.133	0.179,0.185	-0.04
1120	"FBgn0036044"	"Zasp67"	chr3L	-	9793164	9793414	9793164	9793399	9793526	9794003	1120	10,40	73,199	34,96	293,533	163	149	0.504149	0.86747	0.111,0.155	0.096,0.141	0.015
1121	"FBgn0037347"	"CG1427"	chr3R	+	5601732	5601862	5601738	5601862	5601432	5601669	1121	118,207	9,27	102,155	4,11	154	149	0.034594	0.175242	0.927,0.881	0.961,0.932	-0.042
1122	"FBgn0037347"	"CG1427"	chr3R	+	5601913	5602930	5601959	5602930	5601732	5601862	1122	96,152	0,15	96,129	3,4	194	149	0.139704	0.434604	1.0,0.886	0.961,0.961	-0.018
1123	"FBgn0016694"	"Pdp1"	chr3L	-	7816483	7816725	7816483	7816611	7817436	7817662	1123	272,481	56,51	271,604	51,64	262	149	0.759736	1	0.734,0.843	0.751,0.843	-0.008
1124	"FBgn0016694"	"Pdp1"	chr3L	-	7816483	7816740	7816483	7816611	7817436	7817662	1124	47,64	56,51	81,100	51,64	277	149	0.0517313	0.225677	0.311,0.403	0.461,0.457	-0.102
1125	"FBgn0016694"	"Pdp1"	chr3L	-	7816483	7816740	7816483	7816725	7817436	7817662	1125	4,4	229,421	5,22	195,526	163	149	0.00243622	0.0262808	0.016,0.009	0.023,0.037	-0.017
1126	"FBgn0016694"	"Pdp1"	chr3L	-	7825583	7827287	7825583	7826705	7827675	7828018	1126	0,2	0,0	0,0	2,0	298	149	1	1	NA,1.0	0.0,NA	1
1127	"FBgn0016694"	"Pdp1"	chr3L	-	7830386	7831827	7830386	7831810	7832553	7833073	1127	10,17	22,9	35,13	36,5	165	149	0.478374	0.841195	0.291,0.63	0.468,0.701	-0.124
1128	"FBgn0261403"	"sxc"	chr2R	+	5307413	5307652	5307472	5307652	5307287	5307352	1128	110,172	28,42	92,217	47,50	207	149	0.251969	0.614825	0.739,0.747	0.585,0.758	0.072
1129	"FBgn0041585"	"olf186-F"	chr2R	+	17855139	17857797	17857641	17857797	17850861	17851460	1129	2,4	72,219	0,3	51,160	298	149	1	1	0.014,0.009	0.0,0.009	0.007
1130	"FBgn0261671"	"tweek"	chr2L	+	16905490	16905594	16905550	16905594	16905298	16905389	1130	30,32	4,3	23,42	0,3	208	149	0.0872243	0.31972	0.843,0.884	1.0,0.909	-0.091
1131	"FBgn0261671"	"tweek"	chr2L	+	16915671	16915820	16915689	16915820	16915420	16915621	1131	0,2	181,207	5,2	130,197	166	149	0.622412	0.958116	0.0,0.009	0.033,0.009	-0.017
1132	"FBgn0261570"	"CG42684"	chrX	+	17751008	17751685	17751029	17751685	17750553	17750848	1132	5,23	95,158	6,13	71,139	169	149	0.517726	0.882084	0.044,0.114	0.069,0.076	0.006
1133	"FBgn0034638"	"CG10433"	chr2R	-	21605675	21606360	21605675	21606193	21606467	21606617	1133	282,258	205,393	186,121	162,251	298	149	0.389493	0.761432	0.408,0.247	0.365,0.194	0.048
1135	"FBgn0039294"	"Cad96Cb"	chr3R	-	25224787	25225517	25224787	25225514	25225579	25226623	1135	2,0	0,2	0,1	0,1	151	149	1	1	1.0,0.0	NA,0.497	0.003
1136	"FBgn0037169"	"CG11404"	chr3L	+	22548591	22548752	22548600	22548752	22548436	22548544	1136	951,869	14,24	858,583	29,24	157	149	0.0157885	0.100525	0.985,0.972	0.966,0.958	0.016
1137	"FBgn0037313"	"CG1161"	chr3R	+	5356002	5356748	5356424	5356748	5355833	5355942	1137	305,431	0,0	301,387	9,7	298	149	0.000134124	0.00243843	1.0,1.0	0.944,0.965	0.046
1138	"FBgn0264001"	"bru3"	chr3L	-	13538942	13539119	13538942	13539101	13541488	13541587	1138	5,1	0,0	0,1	1,0	166	149	1	1	1.0,1.0	0.0,1.0	0.5
1140	"FBgn0264001"	"bru3"	chr3L	-	13541721	13542022	13541721	13541998	13542074	13542218	1140	4,9	10,16	0,0	20,13	172	149	4.40679e-07	1.45634e-05	0.257,0.328	0.0,0.0	0.292
1142	"FBgn0001991"	"Ca-alpha1D"	chr2L	+	16177677	16177804	16177692	16177804	16177335	16177394	1142	30,24	0,3	13,29	11,7	163	149	0.000224845	0.00372786	1.0,0.88	0.519,0.791	0.285
1143	"FBgn0260745"	"mfas"	chr3R	-	11989209	11989328	11989209	11989325	11992071	11992143	1143	142,161	17,31	108,188	19,34	151	149	0.596502	0.945863	0.892,0.837	0.849,0.845	0.018
1144	"FBgn0260745"	"mfas"	chr3R	-	11989209	11989523	11989209	11989325	11992071	11992143	1144	14,32	17,31	18,29	19,34	298	149	0.835688	1	0.292,0.34	0.321,0.299	0.006
1145	"FBgn0260745"	"mfas"	chr3R	-	11989209	11989523	11989209	11989328	11992071	11992143	1145	12,32	140,161	15,29	105,188	298	149	0.975621	1	0.041,0.09	0.067,0.072	-0.004
1146	"FBgn0260745"	"mfas"	chr3R	-	11989209	11989328	11989209	11989325	11992741	11992852	1146	106,220	20,16	55,203	22,0	151	149	0.487237	0.849558	0.839,0.931	0.712,1.0	0.029
1147	"FBgn0260745"	"mfas"	chr3R	-	11989209	11989523	11989209	11989325	11992741	11992852	1147	169,146	20,16	171,186	22,0	298	149	0.0331554	0.169606	0.809,0.82	0.795,1.0	-0.083
1148	"FBgn0260745"	"mfas"	chr3R	-	11989209	11989523	11989209	11989328	11992741	11992852	1148	167,146	104,220	168,186	52,203	298	149	0.23224	0.586801	0.445,0.249	0.618,0.314	-0.119
1149	"FBgn0260745"	"mfas"	chr3R	-	11992741	11992874	11992741	11992852	11993248	11993315	1149	289,179	241,233	193,276	158,316	170	149	0.773178	1	0.512,0.402	0.517,0.434	-0.019
1150	"FBgn0039129"	"RpS19b"	chr3R	-	23933089	23933410	23933089	23933403	23933476	23933530	1150	226,311	25,0	174,254	0,8	155	149	0.0133796	0.0887141	0.897,1.0	1.0,0.968	-0.035
1151	"FBgn0016034"	"mael"	chr3L	+	22724730	22724929	22724739	22724929	22724232	22724685	1151	2,2	31,90	0,1	24,77	157	149	0.829187	1	0.058,0.021	0.0,0.012	0.034
1152	"FBgn0040571"	"CG17193"	chr3R	-	20049648	20049881	20049648	20049878	20055727	20056097	1152	0,7	3,2	0,1	2,4	151	149	0.0162052	0.102863	0.0,0.775	0.0,0.198	0.288
1153	"FBgn0039240"	"CG3744"	chr3R	-	24874992	24875999	24874992	24875525	24876246	24876654	1153	66,36	3,0	65,32	0,0	298	149	0.603107	0.951986	0.917,1.0	1.0,1.0	-0.041
1154	"FBgn0052843"	"Dh31-R"	chr2R	-	13267797	13269108	13267797	13269093	13269391	13269520	1154	20,19	79,97	21,36	113,85	163	149	0.340168	0.723996	0.188,0.152	0.145,0.279	-0.042
1155	"FBgn0261085"	"Syt12"	chrX	+	13363240	13363480	13363243	13363480	13359247	13359437	1155	5,5	1,3	6,11	0,6	151	149	0.938837	1	0.831,0.622	1.0,0.644	-0.096
1156	"FBgn0032336"	"AstC"	chr2L	-	11076164	11076864	11076164	11076861	11076926	11077066	1156	38,86	23,45	11,103	22,71	151	149	0.0821864	0.307266	0.62,0.653	0.33,0.589	0.177
1157	"FBgn0037986"	"CG14736"	chr3R	+	12041003	12041366	12041008	12041366	12040793	12040944	1157	167,218	0,4	225,234	10,4	153	149	0.0251049	0.140885	1.0,0.982	0.956,0.983	0.021
1158	"FBgn0033244"	"CG8726"	chr2R	-	7971243	7971564	7971243	7971529	7971636	7972003	1158	6,10	72,99	9,9	55,97	183	149	0.52065	0.884893	0.064,0.076	0.118,0.07	-0.024
1160	"FBgn0261931"	"CG42797"	chrX	+	9609750	9612206	9609759	9612206	9608945	9609691	1160	7,28	3,4	33,23	0,0	157	149	0.000108731	0.00203945	0.689,0.869	1.0,1.0	-0.221
1161	"FBgn0037555"	"Ada2b"	chr3R	-	8238102	8238252	8238102	8238182	8238730	8239606	1161	69,86	49,38	79,45	37,25	218	149	0.651404	0.969779	0.49,0.607	0.593,0.552	-0.024
1162	"FBgn0039003"	"wfs1"	chr3R	-	22688452	22690017	22688452	22690014	22690074	22690173	1162	46,70	9,11	48,45	11,20	151	149	0.0569113	0.238162	0.835,0.863	0.812,0.689	0.099
1163	"FBgn0030748"	"Traf-like"	chrX	+	16415608	16416085	16415656	16416085	16415045	16415129	1163	0,1	0,6	0,0	0,11	196	149	1	1	NA,0.112	NA,0.0	0.112
1165	"FBgn0001215"	"Hrb98DE"	chr3R	+	28600705	28601195	28600717	28601195	28599833	28599999	1165	50,109	568,874	103,114	874,951	160	149	0.526131	0.8888	0.076,0.104	0.099,0.1	-0.01
1166	"FBgn0001215"	"Hrb98DE"	chr3R	+	28600705	28601195	28600717	28601195	28600406	28600568	1166	154,210	305,585	114,234	222,571	160	149	0.629358	0.958116	0.32,0.251	0.324,0.276	-0.015
1167	"FBgn0037218"	"aux"	chr3R	+	4221755	4221986	4221779	4221986	4220985	4221317	1167	57,97	0,3	70,85	7,1	172	149	0.0822033	0.307266	1.0,0.966	0.897,0.987	0.041
1168	"FBgn0037218"	"aux"	chr3R	+	4225497	4226459	4225533	4226459	4225065	4225439	1168	190,212	0,0	140,160	2,7	184	149	0.0200401	0.120588	1.0,1.0	0.983,0.949	0.034
1169	"FBgn0023524"	"CG3078"	chrX	-	2256159	2257498	2256159	2257495	2257879	2258266	1169	3,2	10,12	0,8	2,4	151	149	0.432415	0.800969	0.228,0.141	0.0,0.664	-0.148
1170	"FBgn0034368"	"zda"	chr2R	-	18631132	18631635	18631132	18631630	18631749	18631902	1170	10,15	326,526	10,11	355,456	153	149	0.680503	0.990774	0.029,0.027	0.027,0.023	0.003
1171	"FBgn0261928"	"CG42795"	chr3R	+	10248343	10248430	10248346	10248430	10241796	10248274	1171	15,17	59,83	12,10	47,82	151	149	0.377246	0.749159	0.201,0.168	0.201,0.107	0.03
1172	"FBgn0000256"	"capu"	chr2L	-	3886983	3887799	3886983	3887556	3893261	3893604	1172	0,0	34,30	9,0	72,55	298	149	0.031219	0.164552	0.0,0.0	0.059,0.0	-0.029
1173	"FBgn0035677"	"CG13293"	chr3L	+	6087216	6087366	6087219	6087366	6082882	6083353	1173	5,10	0,0	5,13	0,1	151	149	1	1	1.0,1.0	1.0,0.928	0.036
1174	"FBgn0035677"	"CG13293"	chr3L	+	6088690	6089151	6088705	6089151	6087954	6088077	1174	0,1	6,9	0,2	2,6	163	149	0.786777	1	0.0,0.092	0.0,0.234	-0.071
1175	"FBgn0263251"	"vnc"	chr3L	+	9972880	9973001	9972921	9973001	9972311	9972397	1175	46,99	0,0	38,90	0,4	189	149	0.406848	0.777278	1.0,1.0	1.0,0.947	0.026
1176	"FBgn0031626"	"CG15631"	chr2L	-	4732412	4734254	4732412	4734244	4734305	4734458	1176	217,174	21,0	308,206	37,20	158	149	0.00526225	0.0454606	0.907,1.0	0.887,0.907	0.056
1177	"FBgn0040606"	"CG6503"	chr3R	-	26424697	26425024	26424697	26425019	26425076	26425102	1177	0,49	578,2972	54,1	715,1312	153	149	0.0009867	0.0127808	0.0,0.016	0.069,0.001	-0.027
1178	"FBgn0000541"	"E(bx)"	chr3L	-	241117	241501	241117	241498	241563	245475	1178	269,319	14,5	418,268	12,4	151	149	0.352965	0.731272	0.95,0.984	0.972,0.985	-0.011
1179	"FBgn0037182"	"ArfGAP3"	chr3L	-	22716055	22716205	22716055	22716202	22716297	22716414	1179	43,38	252,253	37,21	175,193	151	149	0.910428	1	0.144,0.129	0.173,0.097	0.002
1180	"FBgn0037182"	"ArfGAP3"	chr3L	-	22716055	22716205	22716055	22716202	22716568	22716892	1180	0,5	24,21	1,0	7,4	151	149	0.0534785	0.229572	0.0,0.19	0.124,0.0	0.033
1181	"FBgn0037182"	"ArfGAP3"	chr3L	-	22716970	22717080	22716970	22717066	22717193	22717276	1181	94,87	0,1	89,68	1,3	162	149	0.660696	0.977464	1.0,0.988	0.988,0.954	0.023
1182	"FBgn0037182"	"ArfGAP3"	chr3L	-	22716970	22717363	22716970	22717349	22717490	22717577	1182	7,4	13,12	6,4	19,25	162	149	0.213923	0.557445	0.331,0.235	0.225,0.128	0.107
1183	"FBgn0263398"	"Uck"	chr3R	+	24292596	24292730	24292599	24292730	24291511	24292541	1183	4,16	14,8	9,9	14,12	151	149	0.832593	1	0.22,0.664	0.388,0.425	0.036
1184	"FBgn0022361"	"Pur-alpha"	chr4	+	560094	560300	560097	560300	558015	558168	1184	282,988	58,0	363,1239	31,181	151	149	0.000146419	0.00256172	0.828,1.0	0.92,0.871	0.018
1185	"FBgn0022361"	"Pur-alpha"	chr4	+	560094	560300	560097	560300	558222	558300	1185	89,181	8,11	133,285	25,38	151	149	0.00366243	0.0368367	0.917,0.942	0.84,0.881	0.069
1186	"FBgn0022361"	"Pur-alpha"	chr4	+	560348	560411	560371	560411	560094	560300	1186	713,817	9,20	1043,1297	4,37	171	149	0.815714	1	0.986,0.973	0.996,0.968	-0.002
1187	"FBgn0022361"	"Pur-alpha"	chr4	+	565406	565515	565409	565515	564540	564662	1187	384,278	617,494	421,354	994,726	151	149	0.0250894	0.140885	0.38,0.357	0.295,0.325	0.058
1188	"FBgn0026439"	"Eaat1"	chr2L	+	9338006	9338339	9338034	9338339	9333566	9333827	1188	300,435	2,4	303,586	2,5	176	149	1	1	0.992,0.989	0.992,0.99	-0.001
1189	"FBgn0031449"	"CG31689"	chr2L	+	2736173	2736430	2736310	2736430	2730103	2730372	1189	77,85	2,8	98,171	15,11	285	149	0.166403	0.487059	0.953,0.847	0.774,0.89	0.068
1190	"FBgn0031449"	"CG31689"	chr2L	+	2736129	2736430	2736173	2736430	2730103	2730469	1190	1,2	5,12	0,0	6,10	192	149	0.312595	0.696248	0.134,0.115	0.0,0.0	0.124
1192	"FBgn0030657"	"cerv"	chrX	-	15576985	15577765	15576985	15577749	15577810	15577998	1192	37,58	21,65	42,55	25,38	164	149	0.37222	0.744823	0.615,0.448	0.604,0.568	-0.054
1193	"FBgn0003139"	"PpV"	chrX	-	6372651	6372851	6372651	6372828	6372904	6372915	1193	3,5	2,0	7,0	0,7	171	149	0.119498	0.393042	0.567,1.0	1.0,0.0	0.283
1194	"FBgn0037060"	"CG10508"	chr3L	+	21212226	21212388	21212229	21212388	21212049	21212158	1194	28,66	1,3	33,33	5,6	151	149	0.00898282	0.066556	0.965,0.956	0.867,0.844	0.105
1195	"FBgn0038401"	"CG5916"	chr3R	+	16147443	16147670	16147446	16147670	16147028	16147363	1195	21,41	0,1	4,36	2,1	151	149	0.366413	0.74354	1.0,0.976	0.664,0.973	0.169
1196	"FBgn0027338"	"Kap-alpha3"	chr3R	-	9577207	9577366	9577207	9577334	9577607	9577733	1196	999,1507	30,36	1157,1687	58,59	180	149	0.0131118	0.0877773	0.965,0.972	0.943,0.959	0.017
1197	"FBgn0051992"	"gw"	chr4	-	652304	652584	652304	652578	652645	652842	1197	907,713	127,71	862,693	115,50	154	149	0.312676	0.696248	0.874,0.907	0.879,0.931	-0.014
1198	"FBgn0051992"	"gw"	chr4	-	652645	652842	652645	652833	652900	653051	1198	427,500	255,178	372,517	269,219	157	149	0.38238	0.753898	0.614,0.727	0.568,0.691	0.041
1199	"FBgn0262872"	"milt"	chr2L	+	7046253	7047214	7046319	7047214	7042358	7042512	1199	26,35	0,7	31,70	16,19	214	149	0.00772582	0.0600192	1.0,0.777	0.574,0.72	0.242
1200	"FBgn0264087"	"Slob"	chr2L	-	7642004	7644786	7642004	7644774	7644923	7646010	1200	5,11	50,31	6,5	41,42	160	149	0.364306	0.74354	0.085,0.248	0.12,0.1	0.057
1201	"FBgn0053098"	"CG33098"	chr3R	+	12387530	12387637	12387543	12387637	12387187	12387286	1201	40,56	130,172	77,115	186,203	161	149	0.013563	0.0896452	0.222,0.232	0.277,0.344	-0.083
1202	"FBgn0039214"	"puf"	chr3R	-	24635269	24637224	24635269	24637197	24637297	24637635	1202	29,40	82,83	54,61	75,66	175	149	0.00151359	0.0181921	0.231,0.291	0.38,0.44	-0.149
1203	"FBgn0261953"	"TfAP-2"	chr3L	+	21609700	21609886	21609718	21609886	21609418	21609649	1203	1,1	11,20	1,2	13,8	166	149	0.625645	0.958116	0.075,0.043	0.065,0.183	-0.065
1204	"FBgn0283658"	"muc"	chr2L	+	7428877	7429104	7428925	7429104	7428280	7428610	1204	0,23	12,118	0,31	15,132	196	149	0.733332	1	0.0,0.129	0.0,0.151	-0.011
1205	"FBgn0283658"	"muc"	chr2L	+	7428877	7429104	7428925	7429104	7428280	7428679	1205	169,631	47,240	150,664	49,261	196	149	0.612902	0.955668	0.732,0.667	0.699,0.659	0.02
1207	"FBgn0013272"	"Gp150"	chr2R	+	22325782	22326337	22325803	22326337	22325174	22325727	1207	2050,1806	10,10	2345,1935	4,2	169	149	1	1	0.994,0.994	0.998,0.999	-0.004
1208	"FBgn0032515"	"loqs"	chr2L	+	13384526	13384794	13384656	13384794	13383736	13384022	1208	8,6	102,98	0,1	52,104	278	149	0.00368993	0.0369348	0.04,0.032	0.0,0.005	0.034
1209	"FBgn0032515"	"loqs"	chr2L	+	13384983	13385671	13384986	13385671	13383736	13384022	1209	265,286	26,18	166,276	12,21	151	149	0.759291	1	0.91,0.94	0.932,0.928	-0.005
1210	"FBgn0032515"	"loqs"	chr2L	+	13384983	13385671	13384986	13385671	13384656	13384794	1210	106,86	26,23	72,49	12,10	151	149	0.213461	0.557445	0.801,0.787	0.856,0.829	-0.048
1213	"FBgn0032512"	"Bdp1"	chr2L	-	13371426	13372253	13371426	13372238	13372307	13372636	1213	157,140	14,3	144,123	0,2	163	149	0.000224809	0.00372786	0.911,0.977	1.0,0.983	-0.048
1214	"FBgn0050460"	"CG30460"	chr2R	-	17067525	17069757	17067525	17068215	17069898	17070676	1214	1,2	658,554	1,0	691,629	298	149	1	1	0.001,0.002	0.001,0.0	0.001
1216	"FBgn0050460"	"CG30460"	chr2R	-	17067525	17069757	17067525	17068215	17071726	17071855	1216	143,115	0,1	104,55	0,0	298	149	1	1	1.0,0.983	1.0,1.0	-0.008
1217	"FBgn0034314"	"nopo"	chr2R	+	18181873	18182077	18181876	18182077	18181697	18181817	1217	65,68	2,0	36,60	0,2	151	149	0.714914	1	0.97,1.0	1.0,0.967	0.001
1218	"FBgn0005427"	"ewg"	chrX	-	273182	273392	273182	273387	273469	274528	1218	75,91	0,2	65,121	0,6	153	149	0.150867	0.456547	1.0,0.978	1.0,0.952	0.013
1219	"FBgn0034286"	"dpr13"	chr2R	-	17977616	17977793	17977616	17977790	17978787	17978896	1219	13,30	0,2	19,32	0,0	151	149	0.272085	0.642998	1.0,0.937	1.0,1.0	-0.031
1220	"FBgn0004855"	"RpII15"	chr3R	+	14309177	14309844	14309184	14309844	14309088	14309122	1220	105,160	45,54	73,146	14,79	155	149	0.85001	1	0.692,0.74	0.834,0.64	-0.021
1221	"FBgn0030581"	"CG14408"	chrX	-	14830432	14830507	14830432	14830500	14831091	14831510	1221	29,31	3,6	25,31	0,4	155	149	0.128658	0.412738	0.903,0.832	1.0,0.882	-0.074
1224	"FBgn0035166"	"JMJD5"	chr3L	-	839979	840990	839979	840969	841041	841360	1224	21,24	0,0	30,32	0,3	169	149	0.737821	1	1.0,1.0	1.0,0.904	0.048
1225	"FBgn0038665"	"euc"	chr3R	-	18978272	18978583	18978272	18978568	18978643	18978809	1225	105,150	50,92	177,207	76,68	163	149	0.0276781	0.150679	0.657,0.598	0.68,0.736	-0.081
1226	"FBgn0039027"	"CG7031"	chr3R	+	22804776	22807290	22804779	22807290	22804290	22804373	1226	4,11	2,2	0,2	0,0	151	149	1	1	0.664,0.844	NA,1.0	-0.246
1227	"FBgn0041150"	"hoe1"	chr2L	-	4911580	4911671	4911580	4911641	4911722	4911867	1227	16,23	167,255	21,28	169,213	178	149	0.180851	0.510897	0.074,0.07	0.094,0.099	-0.024
1231	"FBgn0034229"	"CG4847"	chr2R	+	17512451	17512715	17512456	17512715	17512229	17512263	1231	102,182	7,0	269,234	0,27	153	149	0.0403104	0.190655	0.934,1.0	1.0,0.894	0.02
1232	"FBgn0037720"	"CG8312"	chr3R	+	9622469	9622774	9622472	9622774	9621518	9622417	1232	29,81	59,125	48,53	46,149	151	149	0.965353	1	0.327,0.39	0.507,0.26	-0.025
1233	"FBgn0036134"	"FoxK"	chr3L	-	11114269	11115418	11114269	11115415	11115483	11115580	1233	54,161	0,8	77,183	0,0	151	149	0.0402426	0.190655	1.0,0.952	1.0,1.0	-0.024
1234	"FBgn0036134"	"FoxK"	chr3L	-	11116140	11116361	11116140	11116358	11116427	11116525	1234	256,180	9,2	254,160	15,11	151	149	0.00747861	0.0590179	0.966,0.989	0.944,0.935	0.038
1236	"FBgn0083981"	"RunxA"	chrX	-	20597075	20597192	20597075	20597177	20598646	20598760	1236	0,3	0,1	4,2	2,4	163	149	1	1	NA,0.733	0.646,0.314	0.253
1238	"FBgn0000414"	"Dab"	chr3L	+	16718021	16721016	16718246	16721016	16717606	16717840	1238	25,18	2,0	9,16	1,2	298	149	0.16085	0.475335	0.862,1.0	0.818,0.8	0.122
1239	"FBgn0000055"	"Adh"	chr2L	+	14616128	14616437	14616302	14616437	14615551	14615643	1239	49,138	39735,36446	146,300	28211,34175	298	149	1	1	0.001,0.002	0.003,0.004	-0.002
1240	"FBgn0004698"	"Xpc"	chr2R	+	15312032	15312817	15312035	15312817	15311509	15311967	1240	14,39	61,84	30,30	60,93	151	149	0.66582	0.981951	0.185,0.314	0.33,0.241	-0.036
1241	"FBgn0053530"	"Acp53C14c"	chr2R	-	16751192	16751350	16751192	16751297	16751449	16751495	1241	272,306	58,55	26,1	0,0	201	149	8.94303e-06	0.000227066	0.777,0.805	1.0,1.0	-0.209
1242	"FBgn0002917"	"na"	chrX	+	14271347	14271713	14271374	14271713	14271145	14271277	1242	11,8	9,16	5,20	11,5	175	149	0.406896	0.777278	0.51,0.299	0.279,0.773	-0.122
1243	"FBgn0050187"	"CG30187"	chr2R	-	22917533	22917582	22917533	22917549	22917633	22918197	1243	3,16	0,0	9,30	0,1	181	149	1	1	1.0,1.0	1.0,0.961	0.02
1244	"FBgn0027515"	"CG7115"	chr2L	+	7822922	7823100	7822928	7823100	7821150	7821308	1244	16,38	9,39	12,45	10,35	154	149	0.857475	1	0.632,0.485	0.537,0.554	0.013
1245	"FBgn0027515"	"CG7115"	chr2L	+	7822641	7823100	7822675	7823100	7821534	7822056	1245	151,133	1,6	289,246	24,8	182	149	0.0104161	0.0745237	0.992,0.948	0.908,0.962	0.035
1246	"FBgn0085190"	"CG34161"	chr2L	-	10581260	10581370	10581260	10581355	10581423	10581440	1246	474,697	2,2	509,769	3,1	163	149	1	1	0.995,0.997	0.994,0.999	0
1247	"FBgn0034793"	"asrij"	chr2R	+	22887306	22887578	22887309	22887578	22886758	22887248	1247	65,115	44,81	55,81	35,70	151	149	0.645003	0.966863	0.593,0.583	0.608,0.533	0.017
1248	"FBgn0030503"	"Tango2"	chrX	+	13618101	13618402	13618272	13618402	13617813	13617936	1248	10,33	30,111	6,14	22,137	298	149	0.00405106	0.0390477	0.143,0.129	0.12,0.049	0.052
1250	"FBgn0037560"	"CR18228"	chr3R	-	8260705	8261599	8260705	8261550	8261800	8261898	1250	93,118	213,234	160,176	218,269	197	149	0.00913488	0.0673306	0.248,0.276	0.357,0.331	-0.082
1251	"FBgn0259173"	"corn"	chr3L	-	7142990	7144006	7142990	7143988	7144059	7144281	1251	21,26	0,0	10,28	0,1	166	149	1	1	1.0,1.0	1.0,0.962	0.019
1254	"FBgn0039688"	"Kul"	chr3R	+	29726814	29727130	29726860	29727130	29725829	29725931	1254	7,4	60,35	8,0	96,35	194	149	0.200914	0.536839	0.082,0.081	0.06,0.0	0.052
1255	"FBgn0036368"	"CG10738"	chr3L	+	13462864	13463083	13462903	13463083	13462357	13462545	1255	0,0	13,10	2,0	17,3	187	149	0.35142	0.729469	0.0,0.0	0.086,0.0	-0.043
1256	"FBgn0032706"	"Irk3"	chr2L	-	18712951	18713162	18712951	18713150	18713305	18713748	1256	2,6	266,290	5,3	328,337	160	149	0.711554	1	0.007,0.019	0.014,0.008	0.002
1258	"FBgn0038295"	"Gyc88E"	chr3R	+	15189344	15189578	15189365	15189578	15188230	15189293	1258	12,13	0,4	4,14	0,6	169	149	0.397973	0.768627	1.0,0.741	1.0,0.673	0.034
1261	"FBgn0035975"	"PGRP-LA"	chr3L	+	9336985	9337221	9336997	9337221	9336711	9336933	1261	124,107	149,143	122,159	132,149	160	149	0.139085	0.433907	0.437,0.411	0.463,0.498	-0.057
1263	"FBgn0024807"	"DIP1"	chrX	-	21628360	21628754	21628360	21628709	21629973	21630148	1263	70,116	40,50	62,170	32,90	193	149	0.707268	1	0.575,0.642	0.599,0.593	0.013
1264	"FBgn0264305"	"CG43783"	chr3L	-	8934230	8934311	8934230	8934308	8934404	8934596	1264	366,422	15,17	411,484	22,9	151	149	0.598507	0.947599	0.96,0.961	0.949,0.982	-0.005
1265	"FBgn0035207"	"Herc4"	chr3L	+	1316734	1317333	1316737	1317333	1316384	1316675	1265	29,60	43,94	10,66	33,108	151	149	0.295991	0.677696	0.4,0.386	0.23,0.376	0.09
1266	"FBgn0087008"	"e(y)3"	chrX	-	19632636	19632923	19632636	19632905	19632969	19634071	1266	0,1	20,53	0,0	14,41	166	149	1	1	0.0,0.017	0.0,0.0	0.009
1267	"FBgn0087008"	"e(y)3"	chrX	-	19632969	19634086	19632969	19634071	19634133	19636469	1267	2,0	86,48	0,0	83,64	163	149	1	1	0.021,0.0	0.0,0.0	0.011
1268	"FBgn0037082"	"CG5664"	chr3L	-	21438627	21439740	21438627	21439731	21439788	21440454	1268	0,3	47,56	6,0	43,37	157	149	0.186745	0.52084	0.0,0.048	0.117,0.0	-0.035
1269	"FBgn0285926"	"Imp"	chrX	-	10797835	10798565	10797835	10798544	10798618	10798993	1269	106,86	434,396	62,85	442,360	169	149	0.141186	0.435188	0.177,0.161	0.11,0.172	0.028
1270	"FBgn0085419"	"Rgk2"	chr2R	+	18545890	18546181	18545896	18546181	18545322	18545724	1270	0,7	6,7	0,2	1,5	154	149	0.18842	0.524454	0.0,0.492	0.0,0.279	0.106
1272	"FBgn0039858"	"CycG"	chr3R	-	31601415	31603073	31601415	31602230	31610880	31610978	1272	28,18	780,870	37,29	1038,983	298	149	0.463889	0.830938	0.018,0.01	0.018,0.015	-0.003
1273	"FBgn0035770"	"pst"	chr3L	-	7359467	7359850	7359467	7359602	7359920	7360116	1273	1316,2651	0,6	358,775	0,0	298	149	1	1	1.0,0.995	1.0,1.0	-0.002
1274	"FBgn0261549"	"rdgA"	chrX	+	9014825	9014967	9014828	9014967	9000681	9002117	1274	0,0	13,4	2,0	9,25	151	149	0.808425	1	0.0,0.0	0.18,0.0	-0.09
1275	"FBgn0261549"	"rdgA"	chrX	+	9017843	9017988	9017861	9017988	9016124	9016328	1275	7,18	68,149	7,29	118,142	166	149	0.564604	0.919801	0.085,0.098	0.051,0.155	-0.011
1276	"FBgn0261549"	"rdgA"	chrX	+	9020866	9021291	9020881	9021291	9019850	9020031	1276	12,19	50,124	11,22	76,169	163	149	0.339129	0.723677	0.18,0.123	0.117,0.106	0.04
1277	"FBgn0029941"	"CG1677"	chrX	-	7281088	7281749	7281088	7281746	7281822	7281960	1277	154,215	17,41	142,195	23,42	151	149	0.337671	0.722974	0.899,0.838	0.859,0.821	0.029
1278	"FBgn0026418"	"Hsc70Cb"	chr3L	+	14037477	14037750	14037480	14037750	14037018	14037111	1278	46,18	0,0	275,172	21,10	151	149	0.000385402	0.00603314	1.0,1.0	0.928,0.944	0.064
1279	"FBgn0026418"	"Hsc70Cb"	chr3L	+	14037477	14037750	14037480	14037750	14037018	14037136	1279	25,13	4,0	442,389	4,0	151	149	0.0747029	0.287181	0.86,1.0	0.991,1.0	-0.066
1280	"FBgn0034914"	"CG5554"	chr2R	+	23846106	23847024	23846127	23847024	23845765	23845940	1280	3,2	505,860	1,3	326,685	169	149	1	1	0.005,0.002	0.003,0.004	0
1281	"FBgn0051279"	"CG31279"	chr3R	+	16432114	16432540	16432117	16432540	16431281	16431707	1281	16,23	4,15	17,11	12,17	151	149	0.0836663	0.311616	0.798,0.602	0.583,0.39	0.213
1282	"FBgn0051279"	"CG31279"	chr3R	+	16432622	16432897	16432653	16432897	16432117	16432570	1282	26,35	0,3	28,22	2,4	179	149	0.125569	0.407218	1.0,0.907	0.921,0.821	0.083
1283	"FBgn0032549"	"CG4650"	chr2L	-	14774463	14774624	14774463	14774619	14774681	14774727	1283	13,26	1,4	5,0	0,0	153	149	1	1	0.927,0.864	1.0,NA	-0.105
1284	"FBgn0038108"	"CG7518"	chr3R	+	12999582	12999773	12999594	12999773	12999440	12999524	1284	10,14	6,15	6,9	4,3	160	149	0.23148	0.586801	0.608,0.465	0.583,0.736	-0.123
1285	"FBgn0038108"	"CG7518"	chr3R	+	13007391	13007714	13007524	13007714	13006345	13007214	1285	8,1	47,76	6,6	54,78	281	149	0.626387	0.958116	0.083,0.007	0.056,0.039	-0.002
1286	"FBgn0035151"	"CG17129"	chr3L	-	679896	680104	679896	679995	680173	680326	1286	9,21	0,0	10,22	0,7	257	149	0.000313886	0.005027	1.0,1.0	1.0,0.646	0.177
1287	"FBgn0033504"	"CAP"	chr2R	+	10304596	10304930	10304623	10304930	10295868	10296047	1287	22,23	412,333	41,40	223,214	175	149	1.78019e-07	6.28195e-06	0.043,0.056	0.135,0.137	-0.087
1288	"FBgn0033504"	"CAP"	chr2R	+	10304596	10304930	10304623	10304930	10296434	10300268	1288	0,11	58,30	15,8	33,17	175	149	0.004234	0.0398666	0.0,0.238	0.279,0.286	-0.163
1289	"FBgn0036913"	"Usp32"	chr3L	+	19879535	19879702	19879544	19879702	19878832	19879479	1289	53,103	0,2	35,91	0,1	157	149	1	1	1.0,0.98	1.0,0.989	-0.004
1291	"FBgn0039897"	"CG1674"	chr4	+	242460	242679	242487	242679	240313	240398	1291	12,21	0,0	49,25	4,5	175	149	0.000460715	0.00710525	1.0,1.0	0.913,0.81	0.138
1292	"FBgn0039897"	"CG1674"	chr4	+	242460	242679	242487	242679	240644	240833	1292	362,349	44,19	490,644	26,48	175	149	0.149272	0.453039	0.875,0.94	0.941,0.92	-0.023
1293	"FBgn0039897"	"CG1674"	chr4	+	243169	243585	243265	243585	240644	240833	1293	0,0	157,139	2,9	150,147	244	149	0.118199	0.391863	0.0,0.0	0.008,0.036	-0.022
1294	"FBgn0000578"	"ena"	chr2R	+	19159782	19160035	19159794	19160035	19159119	19159352	1294	17,8	80,54	8,15	51,73	160	149	0.967119	1	0.165,0.121	0.127,0.161	-0.001
1295	"FBgn0000578"	"ena"	chr2R	+	19160176	19160902	19160179	19160902	19159782	19160035	1295	14,14	15,20	3,18	9,25	151	149	0.439374	0.805261	0.479,0.409	0.248,0.415	0.112
1296	"FBgn0000578"	"ena"	chr2R	+	19160176	19160902	19160248	19160902	19159782	19160035	1296	14,14	3,22	3,18	10,11	220	149	0.402439	0.774378	0.76,0.301	0.169,0.526	0.183
1297	"FBgn0000578"	"ena"	chr2R	+	19160179	19160902	19160248	19160902	19159782	19160035	1297	15,20	3,22	9,25	10,11	217	149	0.770864	1	0.774,0.384	0.382,0.609	0.083
1298	"FBgn0000578"	"ena"	chr2R	+	19161472	19161593	19161475	19161593	19161193	19161415	1298	27,33	43,67	17,18	39,93	151	149	0.0213491	0.125917	0.383,0.327	0.301,0.16	0.124
1299	"FBgn0034982"	"Naa35"	chr2R	-	24137398	24137771	24137398	24137768	24137860	24138050	1299	38,123	11,25	26,84	13,16	151	149	0.527395	0.8888	0.773,0.829	0.664,0.838	0.05
1300	"FBgn0023172"	"RhoGEF2"	chr2R	+	17035345	17036407	17035654	17036407	17034834	17035008	1300	24,20	3,5	24,32	7,4	298	149	0.836994	1	0.8,0.667	0.632,0.8	0.018
1301	"FBgn0023172"	"RhoGEF2"	chr2R	+	17038962	17039100	17038968	17039100	17038594	17038904	1301	84,79	2,15	75,76	8,5	154	149	0.704597	1	0.976,0.836	0.901,0.936	-0.013
1302	"FBgn0039941"	"CG17167"	chrX	+	23073103	23073247	23073106	23073247	23068300	23068676	1302	16,0	2,0	2,5	0,2	151	149	1	1	0.888,NA	1.0,0.712	0.032
1303	"FBgn0035656"	"CG10479"	chr3L	-	5967544	5968596	5967544	5968593	5968813	5969074	1303	78,71	27,45	85,56	65,48	151	149	0.0356155	0.17789	0.74,0.609	0.563,0.535	0.126
1305	"FBgn0027786"	"Mtch"	chr3L	+	184774	185074	184777	185074	184625	184669	1305	98,43	49,7	81,73	27,22	151	149	0.875805	1	0.664,0.858	0.747,0.766	0.005
1306	"FBgn0027786"	"Mtch"	chr3L	+	184774	185074	184777	185074	184625	184681	1306	384,136	365,0	261,173	296,145	151	149	0.000928011	0.0122718	0.509,1.0	0.465,0.541	0.251
1307	"FBgn0032219"	"CG4995"	chr2L	+	10322707	10322834	10322721	10322834	10322475	10322596	1307	9,33	539,924	13,37	699,1282	162	149	0.641718	0.964661	0.015,0.032	0.017,0.026	0.002
1309	"FBgn0041707"	"7B2"	chr3R	+	5376998	5377975	5377013	5377975	5376779	5376950	1309	0,3	294,510	2,7	266,440	163	149	0.941291	1	0.0,0.005	0.007,0.014	-0.008
1310	"FBgn0030724"	"Nipsnap"	chrX	-	16073026	16073141	16073026	16073100	16073402	16073568	1310	339,664	245,347	360,554	279,249	189	149	0.866986	1	0.522,0.601	0.504,0.637	-0.009
1311	"FBgn0085329"	"CG34300"	chr3R	-	30306158	30306294	30306158	30306291	30306347	30306430	1311	34,47	158,145	45,31	127,145	151	149	0.846082	1	0.175,0.242	0.259,0.174	-0.008
1312	"FBgn0001248"	"Idh"	chr3L	-	8356403	8357935	8356403	8357905	8358015	8358072	1312	490,770	62,61	415,652	62,78	178	149	0.0785166	0.296829	0.869,0.914	0.849,0.875	0.029
1313	"FBgn0001248"	"Idh"	chr3L	-	8356403	8357935	8356403	8357905	8360792	8360906	1313	16,28	2341,4066	10,19	2013,2420	178	149	1	1	0.006,0.006	0.004,0.007	0.001
1314	"FBgn0037890"	"CG17734"	chr3R	-	11242207	11243013	11242207	11242563	11243781	11243999	1314	1120,1900	2,0	2049,2537	0,0	298	149	1	1	0.996,1.0	1.0,1.0	-0.002
1319	"FBgn0051368"	"CG31368"	chr3R	+	11891850	11892382	11891859	11892382	11891422	11891791	1319	47,79	0,0	39,64	0,1	157	149	1	1	1.0,1.0	1.0,0.984	0.008
1320	"FBgn0259111"	"Ndae1"	chr2L	-	7230888	7231183	7230888	7231126	7231812	7231980	1320	2,0	41,30	0,0	30,15	205	149	0.78546	1	0.034,0.0	0.0,0.0	0.017
1321	"FBgn0259111"	"Ndae1"	chr2L	-	7230888	7231183	7230888	7231126	7234526	7234997	1321	106,59	31,14	56,47	35,20	205	149	0.0117783	0.0812003	0.713,0.754	0.538,0.631	0.149
1323	"FBgn0039908"	"Asator"	chr4	-	474452	475104	474452	474768	477291	478083	1323	0,1	19,14	0,0	13,40	298	149	1	1	0.0,0.034	0.0,0.0	0.017
1324	"FBgn0011603"	"ine"	chr2L	-	4474331	4475318	4474331	4475296	4476841	4477022	1324	32,46	0,1	27,28	0,1	170	149	1	1	1.0,0.976	1.0,0.961	0.008
1325	"FBgn0039234"	"Nct"	chr3R	+	24854224	24854869	24854361	24854869	24853875	24854086	1325	98,130	11,14	91,147	15,22	285	149	0.212027	0.555388	0.823,0.829	0.76,0.777	0.057
1326	"FBgn0038651"	"Epg5"	chr3R	-	18757967	18758692	18757967	18758689	18758740	18758873	1326	52,56	8,0	81,48	1,2	151	149	0.052791	0.227089	0.865,1.0	0.988,0.959	-0.041
1327	"FBgn0260991"	"Incenp"	chr2R	+	7280470	7281137	7280473	7281137	7280229	7280326	1327	155,119	11,7	143,87	15,12	151	149	0.0687843	0.273822	0.933,0.944	0.904,0.877	0.048
1328	"FBgn0032946"	"nrv3"	chr2L	+	21382018	21382330	21382041	21382330	21380132	21380361	1328	657,572	14,0	690,778	10,13	171	149	0.317083	0.701559	0.976,1.0	0.984,0.981	0.006
1331	"FBgn0031515"	"CG9664"	chr2L	-	3292173	3292301	3292173	3292298	3292459	3292576	1331	0,1	17,20	3,12	0,4	151	149	3.64074e-11	2.16572e-09	0.0,0.047	1.0,0.747	-0.85
1332	"FBgn0034840"	"CG3124"	chr2R	-	23283017	23283103	23283017	23283076	23283152	23283853	1332	703,794	4698,3955	500,648	3329,3334	175	149	0.910762	1	0.113,0.146	0.113,0.142	0.002
1333	"FBgn0028360"	"Cdc7"	chrX	+	6655549	6655772	6655552	6655772	6655059	6655480	1333	208,217	0,0	193,249	0,3	151	149	1	1	1.0,1.0	1.0,0.988	0.006
1334	"FBgn0044323"	"Cka"	chr2L	+	8036357	8036576	8036381	8036576	8035820	8036298	1334	196,227	208,240	248,247	260,321	172	149	0.464465	0.830938	0.449,0.45	0.452,0.4	0.023
1335	"FBgn0044323"	"Cka"	chr2L	+	8036836	8036893	8036842	8036893	8036357	8036576	1335	0,0	29,59	34,46	0,0	154	149	0	0	0.0,0.0	1.0,1.0	-1
1336	"FBgn0031217"	"CG11377"	chr2L	+	103515	104142	103877	104142	103005	103434	1336	83,167	23,11	49,110	11,16	298	149	0.648339	0.968269	0.643,0.884	0.69,0.775	0.031
1337	"FBgn0030087"	"CG7766"	chrX	-	9095394	9095825	9095394	9095651	9096765	9096825	1337	31,31	165,193	36,34	116,136	298	149	0.03003	0.160314	0.086,0.074	0.134,0.111	-0.043
1338	"FBgn0030087"	"CG7766"	chrX	-	9095394	9095975	9095394	9095651	9096765	9096825	1338	10,17	165,193	16,26	116,136	298	149	0.00377948	0.0376501	0.029,0.042	0.065,0.087	-0.04
1339	"FBgn0030087"	"CG7766"	chrX	-	9095394	9095975	9095394	9095825	9096765	9096825	1339	10,17	31,31	16,26	36,34	298	149	0.302694	0.684211	0.139,0.215	0.182,0.277	-0.053
1340	"FBgn0030087"	"CG7766"	chrX	-	9095394	9095825	9095394	9095651	9097354	9097513	1340	2,0	67,118	0,5	53,103	298	149	0.614047	0.955668	0.015,0.0	0.0,0.024	-0.005
1341	"FBgn0030087"	"CG7766"	chrX	-	9097354	9097513	9097354	9097459	9097755	9098007	1341	319,507	17,29	431,434	17,15	202	149	0.102447	0.356836	0.933,0.928	0.949,0.955	-0.021
1342	"FBgn0030087"	"CG7766"	chrX	-	9097354	9097519	9097354	9097459	9097755	9098007	1342	236,343	17,29	267,318	17,15	208	149	0.141011	0.435188	0.909,0.894	0.918,0.938	-0.026
1343	"FBgn0030087"	"CG7766"	chrX	-	9097354	9097519	9097354	9097513	9097755	9098007	1343	195,198	278,362	189,208	353,324	154	149	0.705974	1	0.404,0.346	0.341,0.383	0.013
1345	"FBgn0032901"	"sky"	chr2L	-	20876586	20876616	20876586	20876613	20876911	20877083	1345	43,56	0,0	43,106	0,5	151	149	0.288316	0.669949	1.0,1.0	1.0,0.954	0.023
1347	"FBgn0038294"	"Mf"	chr3R	-	15176363	15176427	15176363	15176412	15178279	15178489	1347	853,617	775,937	661,626	293,278	163	149	8.10588e-09	4.0182e-07	0.502,0.376	0.673,0.673	-0.234
1348	"FBgn0038294"	"Mf"	chr3R	-	15176363	15176433	15176363	15176412	15178279	15178489	1348	6417,9360	775,937	5843,10355	293,278	169	149	0	0	0.88,0.898	0.946,0.97	-0.069
1349	"FBgn0038294"	"Mf"	chr3R	-	15176363	15176433	15176363	15176427	15178279	15178489	1349	5652,8912	88,169	5258,9845	76,116	154	149	0.0338574	0.172772	0.984,0.981	0.985,0.988	-0.004
1350	"FBgn0033499"	"CG12914"	chr2R	+	10248049	10248244	10248074	10248244	10247813	10247972	1350	158,209	33,71	188,270	61,67	173	149	0.940301	1	0.805,0.717	0.726,0.776	0.01
1351	"FBgn0033499"	"CG12914"	chr2R	+	10248720	10248858	10248735	10248858	10248524	10248671	1351	213,182	12,4	186,201	6,17	163	149	0.23889	0.598519	0.942,0.977	0.966,0.915	0.019
1352	"FBgn0033499"	"CG12914"	chr2R	+	10248918	10249404	10248941	10249404	10248720	10248858	1352	61,51	133,128	62,38	113,127	171	149	0.857516	1	0.286,0.258	0.323,0.207	0.007
1353	"FBgn0067783"	"DPCoAC"	chr3R	-	20553126	20553313	20553126	20553310	20553569	20553835	1353	334,486	8,22	243,512	15,15	151	149	0.736094	1	0.976,0.956	0.941,0.971	0.01
1354	"FBgn0031869"	"CG18304"	chr2L	-	6939524	6939733	6939524	6939715	6940610	6940681	1354	3,9	32,22	4,9	40,59	166	149	0.319142	0.705364	0.078,0.269	0.082,0.12	0.073
1355	"FBgn0004368"	"Ptp4E"	chrX	+	4954116	4954624	4954134	4954624	4953492	4953621	1355	19,27	11,5	24,21	12,7	166	149	0.648381	0.968269	0.608,0.829	0.642,0.729	0.033
1356	"FBgn0250786"	"Chd1"	chr2L	-	2980469	2980574	2980469	2980568	2980635	2985177	1356	86,185	0,1	81,149	0,1	154	149	1	1	1.0,0.994	1.0,0.993	0.001
1357	"FBgn0037670"	"Ibf1"	chr3R	+	9260010	9260400	9260025	9260400	9259767	9259956	1357	43,34	9,17	26,34	7,23	163	149	0.43022	0.799036	0.814,0.646	0.772,0.575	0.056
1359	"FBgn0040609"	"CG3348"	chr3R	-	27291534	27292011	27291534	27291993	27292125	27292209	1359	5,11	1046,461	2,2	301,148	166	149	0.780448	1	0.004,0.021	0.006,0.012	0.003
1360	"FBgn0051374"	"sals"	chr3R	-	11447118	11448362	11447118	11448359	11451066	11451150	1360	33,28	25,39	37,26	57,62	151	149	0.0499892	0.219573	0.566,0.415	0.39,0.293	0.149
1361	"FBgn0259483"	"Mob4"	chr2R	-	6695113	6695843	6695113	6695831	6695891	6696265	1361	13,47	222,349	16,30	234,308	160	149	0.371986	0.744823	0.052,0.111	0.06,0.083	0.01
1362	"FBgn0020299"	"stumps"	chr3R	+	14593003	14593215	14593006	14593215	14592660	14592842	1362	35,38	47,37	44,45	59,46	151	149	0.922601	1	0.424,0.503	0.424,0.491	0.006
1363	"FBgn0036170"	"CG11714"	chr3L	-	11521012	11522506	11521012	11522470	11522557	11522713	1363	2375,2951	222,228	1942,2176	114,186	184	149	0.189299	0.525494	0.897,0.913	0.932,0.905	-0.014
1364	"FBgn0033464"	"CG1441"	chr2R	-	9900975	9901154	9900975	9901151	9903164	9903287	1364	135,251	53,46	195,145	45,29	151	149	0.369932	0.744823	0.715,0.843	0.81,0.831	-0.042
1365	"FBgn0034160"	"CG5550"	chr2R	+	16817272	16817577	16817284	16817577	16816588	16817221	1365	1,3	131,152	0,0	12,17	160	149	1	1	0.007,0.018	0.0,0.0	0.012
1366	"FBgn0004360"	"Wnt2"	chr2R	+	9501370	9501588	9501375	9501588	9494165	9495253	1366	7,23	2,4	9,10	3,4	153	149	0.328645	0.715299	0.773,0.848	0.745,0.709	0.084
1367	"FBgn0035001"	"Slik"	chr2R	-	24401045	24401485	24401045	24401444	24401662	24401808	1367	124,134	5,3	158,195	0,8	189	149	0.6101	0.952909	0.951,0.972	1.0,0.951	-0.014
1368	"FBgn0040694"	"CG14974"	chr3L	-	3620741	3620812	3620741	3620809	3620871	3621032	1368	6,17	271,389	0,0	6,9	151	149	0.0277186	0.150679	0.021,0.041	0.0,0.0	0.031
1369	"FBgn0025387"	"CG12184"	chrX	-	4627379	4627759	4627379	4627741	4627822	4627971	1369	37,41	97,173	32,41	84,108	166	149	0.244109	0.605042	0.255,0.175	0.255,0.254	-0.04
1370	"FBgn0031039"	"Shawn"	chrX	+	19613631	19614143	19613912	19614143	19612964	19613307	1370	0,4	131,159	0,3	90,112	298	149	1	1	0.0,0.012	0.0,0.013	0
1372	"FBgn0001319"	"kn"	chr2R	-	14775322	14775470	14775322	14775467	14775538	14775820	1372	0,3	6,0	0,0	0,4	151	149	1	1	0.0,1.0	NA,0.0	0.5
1373	"FBgn0037297"	"CG1116"	chr3R	+	5219915	5220133	5219918	5220133	5219656	5219855	1373	16,40	9,69	17,37	13,19	151	149	0.152654	0.459286	0.637,0.364	0.563,0.658	-0.11
1374	"FBgn0259221"	"CG42321"	chr2R	-	13416574	13416947	13416574	13416606	13418986	13419085	1374	11,26	100,125	5,25	77,77	298	149	0.664883	0.981951	0.052,0.094	0.031,0.14	-0.013
1375	"FBgn0035240"	"CG33791"	chr3L	+	1616819	1617355	1616828	1617355	1616517	1616762	1375	791,1096	9,27	977,978	4,10	157	149	0.00734477	0.0587115	0.988,0.975	0.996,0.989	-0.011
1376	"FBgn0039249"	"CG11168"	chr3R	+	24920316	24920633	24920358	24920633	24919923	24920047	1376	101,59	21,10	98,57	16,7	190	149	0.372769	0.744823	0.79,0.822	0.828,0.865	-0.04
1378	"FBgn0051814"	"CG31814"	chr2L	-	13713972	13714311	13713972	13714166	13717020	13717320	1378	0,0	10,12	0,3	18,11	293	149	0.666926	0.981951	0.0,0.0	0.0,0.122	-0.061
1379	"FBgn0263112"	"Mitf"	chr4	+	1220259	1220688	1220316	1220688	1220075	1220195	1379	88,102	2,1	135,114	0,11	205	149	0.0343337	0.174774	0.97,0.987	1.0,0.883	0.037
1380	"FBgn0014007"	"Ptp69D"	chr3L	+	12738771	12739666	12738774	12739666	12738459	12738703	1380	110,80	103,78	96,89	81,109	151	149	0.719974	1	0.513,0.503	0.539,0.446	0.015
1381	"FBgn0024921"	"Tnpo"	chr3L	+	6194044	6194150	6194047	6194150	6193479	6193622	1381	82,122	36,16	162,128	8,28	151	149	0.0363344	0.17934	0.692,0.883	0.952,0.819	-0.098
1382	"FBgn0263456"	"nwk"	chr3L	+	9142572	9143323	9143297	9143323	9141786	9141843	1382	76,98	36,111	71,101	43,108	298	149	0.764101	1	0.514,0.306	0.452,0.319	0.025
1383	"FBgn0263456"	"nwk"	chr3L	+	9143737	9143866	9143740	9143866	9143526	9143665	1383	19,49	23,76	8,59	25,83	151	149	0.461435	0.828196	0.449,0.389	0.24,0.412	0.093
1384	"FBgn0013342"	"nSyb"	chr3L	-	1636817	1637272	1636817	1637269	1637722	1637752	1384	93,127	462,564	108,152	353,681	151	149	0.200007	0.536839	0.166,0.182	0.232,0.18	-0.032
1385	"FBgn0031652"	"jet"	chr2L	-	4948205	4948771	4948205	4948559	4948897	4949784	1385	5,7	16,33	5,26	16,22	298	149	0.0202621	0.121573	0.135,0.096	0.135,0.371	-0.138
1386	"FBgn0034439"	"CG10062"	chr2R	+	19379860	19380174	19379878	19380174	19379423	19379818	1386	9,5	53,126	18,8	70,80	166	149	0.0354117	0.177656	0.132,0.034	0.188,0.082	-0.052
1387	"FBgn0034439"	"CG10062"	chr2R	+	19379860	19380174	19379881	19380174	19379423	19379818	1387	9,5	1,0	18,8	0,0	169	149	1	1	0.888,1.0	1.0,1.0	-0.056
1388	"FBgn0034439"	"CG10062"	chr2R	+	19379878	19380174	19379881	19380174	19379423	19379818	1388	53,126	1,0	70,80	0,0	151	149	1	1	0.981,1.0	1.0,1.0	-0.01
1389	"FBgn0267029"	"lncRNA:CR45473"	chrX	-	141314	141524	141314	141435	141831	142197	1389	0,0	8,9	1,3	9,10	237	149	0.0302004	0.160811	0.0,0.0	0.065,0.159	-0.112
1390	"FBgn0024232"	"gprs"	chr2R	+	16645656	16645707	16645660	16645707	16645316	16645457	1390	10,14	8,3	9,15	15,5	152	149	0.376948	0.749159	0.551,0.821	0.37,0.746	0.128
1391	"FBgn0036801"	"MYPT-75D"	chr3L	+	18665697	18667177	18666015	18667177	18664323	18664820	1391	14,8	110,84	9,2	69,93	298	149	0.139858	0.434604	0.06,0.045	0.061,0.011	0.017
1392	"FBgn0050412"	"CG30412"	chr2R	-	23318188	23319025	23318188	23319016	23319113	23319348	1392	7,8	1,22	7,24	0,4	157	149	0.0246492	0.139455	0.869,0.257	1.0,0.851	-0.363
1393	"FBgn0035880"	"Culd"	chr3L	-	8352354	8353426	8352354	8353412	8353478	8354183	1393	10,33	8,63	11,76	22,65	162	149	0.604354	0.952909	0.535,0.325	0.315,0.518	0.014
1394	"FBgn0011640"	"lark"	chr3L	+	7339867	7340770	7339961	7340770	7339463	7339617	1394	126,200	0,0	173,227	69,197	242	149	0	0	1.0,1.0	0.607,0.415	0.489
1395	"FBgn0032815"	"CG10462"	chr2L	-	19732079	19732676	19732079	19732670	19732744	19733069	1395	105,106	0,0	98,118	0,7	154	149	0.100349	0.352917	1.0,1.0	1.0,0.942	0.029
1396	"FBgn0032815"	"CG10462"	chr2L	-	19733638	19734412	19733638	19734409	19734469	19734941	1396	62,45	33,8	49,49	24,21	151	149	0.406932	0.777278	0.65,0.847	0.668,0.697	0.066
1397	"FBgn0053978"	"CG33978"	chr4	-	158643	158704	158643	158662	159221	159712	1397	17,5	8,6	0,13	0,7	190	149	1	1	0.625,0.395	NA,0.593	-0.083
1398	"FBgn0261258"	"rgn"	chr3L	+	21420440	21420689	21420464	21420689	21420250	21420362	1398	78,60	109,138	62,60	83,109	172	149	0.543374	0.900004	0.383,0.274	0.393,0.323	-0.029
1401	"FBgn0037040"	"CG12983"	chr3L	-	20965809	20966063	20965809	20965911	20966128	20966517	1401	78,80	94,74	101,132	72,76	298	149	0.0048093	0.0422488	0.293,0.351	0.412,0.465	-0.117
1402	"FBgn0010225"	"Gel"	chr3R	+	4236552	4236804	4236581	4236804	4235216	4235324	1402	666,771	4,2	622,621	2,0	177	149	1	1	0.993,0.997	0.996,1.0	-0.003
1403	"FBgn0027780"	"Aasdh"	chr2L	-	8447919	8448364	8447919	8448353	8448424	8448706	1403	0,1	0,9	1,0	1,10	159	149	1	1	NA,0.094	0.484,0.0	-0.148
1404	"FBgn0016696"	"Pitslre"	chr3L	+	20773115	20776053	20773793	20776053	20771527	20771864	1404	0,6	44,61	0,0	29,54	298	149	0.290788	0.672203	0.0,0.047	0.0,0.0	0.024
1405	"FBgn0016696"	"Pitslre"	chr3L	+	20772604	20776053	20773793	20776053	20771667	20771864	1405	112,189	44,61	150,210	29,54	298	149	0.0269631	0.147729	0.56,0.608	0.721,0.66	-0.106
1406	"FBgn0011723"	"byn"	chr3L	+	11935395	11935919	11935427	11935919	11934964	11935349	1406	4,6	11,12	6,3	8,6	180	149	0.553366	0.911157	0.231,0.293	0.383,0.293	-0.076
1407	"FBgn0052675"	"Tango5"	chrX	-	10761914	10762434	10761914	10762202	10764169	10764237	1407	197,215	12,6	213,242	20,0	298	149	0.910865	1	0.891,0.947	0.842,1.0	-0.002
1408	"FBgn0004901"	"Prat"	chr3R	-	7909597	7911616	7909597	7911613	7911693	7911779	1408	25,27	4,8	33,21	9,5	151	149	0.760434	1	0.86,0.769	0.783,0.806	0.02
1409	"FBgn0261537"	"CG42661"	chr3L	+	7467477	7467858	7467723	7467858	7467252	7467420	1409	280,238	0,0	310,337	0,2	298	149	1	1	1.0,1.0	1.0,0.988	0.006
1412	"FBgn0037446"	"Zif"	chr3R	+	6457216	6457430	6457277	6457430	6457087	6457156	1412	34,49	3,21	21,57	3,5	209	149	0.0704887	0.27812	0.89,0.625	0.833,0.89	-0.104
1413	"FBgn0263352"	"Unr"	chr3L	-	8436245	8436710	8436245	8436689	8436764	8436972	1413	4,6	1,4	0,2	2,4	169	149	0.00525624	0.0454606	0.779,0.569	0.0,0.306	0.521
1414	"FBgn0002044"	"swm"	chr2L	+	19494556	19496869	19494559	19496869	19494032	19494498	1414	45,10	200,138	25,19	245,169	151	149	0.169704	0.49141	0.182,0.067	0.091,0.1	0.029
1415	"FBgn0039559"	"NSD"	chr3R	-	27933562	27935993	27933562	27935981	27936061	27937337	1415	70,65	6,0	52,45	0,1	160	149	0.0569072	0.238162	0.916,1.0	1.0,0.977	-0.03
1416	"FBgn0053092"	"P5CDh2"	chr3R	+	21878171	21878577	21878368	21878577	21877935	21878071	1416	983,1408	28,146	1588,1891	0,17	298	149	0	0	0.946,0.828	1.0,0.982	-0.104
1417	"FBgn0053092"	"P5CDh2"	chr3R	+	21878824	21879390	21878827	21879390	21878171	21878577	1417	14,18	17,19	8,37	20,38	151	149	0.522732	0.887706	0.448,0.483	0.283,0.49	0.079
1418	"FBgn0053092"	"P5CDh2"	chr3R	+	21878809	21879390	21878824	21879390	21878446	21878577	1418	419,693	14,18	401,803	8,37	163	149	0.333325	0.716572	0.965,0.972	0.979,0.952	0.003
1420	"FBgn0039386"	"CG5948"	chr3R	+	25896478	25896703	25896481	25896703	25895821	25896140	1420	2,13	4,10	2,14	4,4	151	149	0.524257	0.8888	0.33,0.562	0.33,0.775	-0.106
1421	"FBgn0040467"	"Dlip1"	chrX	+	9159136	9159375	9159139	9159375	9158621	9159076	1421	8,10	63,66	2,8	45,68	151	149	0.226357	0.578251	0.111,0.13	0.042,0.104	0.048
1422	"FBgn0035266"	"Gk2"	chr3L	+	1743207	1743834	1743211	1743834	1738553	1738744	1422	102,77	2,0	97,82	0,0	152	149	1	1	0.98,1.0	1.0,1.0	-0.01
1423	"FBgn0029663"	"CG10804"	chrX	-	3480858	3481344	3480858	3480935	3482025	3482322	1423	32,22	3,4	91,43	2,4	298	149	0.0996013	0.351474	0.842,0.733	0.958,0.843	-0.113
1424	"FBgn0085427"	"CG34398"	chr2L	+	8915569	8916053	8915660	8916053	8898785	8898850	1424	14,9	13,11	0,0	37,48	239	149	2.74225e-14	1.78418e-12	0.402,0.338	0.0,0.0	0.37
1425	"FBgn0085427"	"CG34398"	chr2L	+	8915569	8916053	8915660	8916053	8898785	8898948	1425	29,47	59,33	0,0	58,32	239	149	1.83187e-14	1.27132e-12	0.235,0.47	0.0,0.0	0.352
1426	"FBgn0265296"	"Dscam2"	chr3L	-	7164729	7164876	7164729	7164849	7164924	7165215	1426	33,13	30,14	7,12	10,13	175	149	0.495037	0.855696	0.484,0.442	0.373,0.44	0.056
1427	"FBgn0265296"	"Dscam2"	chr3L	-	7166662	7167163	7166662	7167148	7167227	7167508	1427	6,8	1,2	2,11	0,9	163	149	0.45598	0.82021	0.846,0.785	1.0,0.528	0.051
1429	"FBgn0001256"	"ImpL1"	chr3L	+	13382910	13383999	13382913	13383999	13382764	13382835	1429	23,24	0,1	7,26	0,0	151	149	1	1	1.0,0.959	1.0,1.0	-0.02
1430	"FBgn0030208"	"PPP4R2r"	chrX	+	10479472	10479717	10479489	10479717	10478837	10478969	1430	292,142	10,0	300,150	8,5	165	149	0.573116	0.92786	0.963,1.0	0.971,0.964	0.014
1431	"FBgn0030208"	"PPP4R2r"	chrX	+	10479788	10480024	10479835	10480024	10479472	10479717	1431	2,5	66,94	2,0	21,73	195	149	0.133601	0.42402	0.023,0.039	0.068,0.0	-0.003
1432	"FBgn0040507"	"ACXD"	chr3L	+	2241103	2241285	2241109	2241285	2240758	2241044	1432	0,9	9,8	2,9	12,21	154	149	0.886569	1	0.0,0.521	0.139,0.293	0.045
1433	"FBgn0030101"	"CG12118"	chrX	-	9195550	9196136	9195550	9196119	9196195	9196414	1433	345,685	480,671	339,555	522,725	165	149	0.143152	0.439005	0.394,0.48	0.37,0.409	0.048
1435	"FBgn0038619"	"CG7685"	chr3R	+	18405219	18405425	18405237	18405425	18404939	18405159	1435	65,96	5,21	41,88	0,14	166	149	0.223977	0.575704	0.921,0.804	1.0,0.849	-0.062
1436	"FBgn0030520"	"Pdcd4"	chrX	-	13750585	13752027	13750585	13752022	13754829	13755406	1436	398,337	0,0	422,366	8,0	153	149	0.877332	1	1.0,1.0	0.981,1.0	0.01
1438	"FBgn0027602"	"CG8611"	chrX	-	17419935	17421923	17419935	17421920	17421982	17422145	1438	8,14	0,0	9,21	3,6	151	149	3.80221e-05	0.00084923	1.0,1.0	0.747,0.775	0.239
1439	"FBgn0020255"	"Ran"	chrX	-	11145942	11146428	11145942	11146415	11148485	11148580	1439	2381,2468	0,1	2348,2200	0,3	161	149	1	1	1.0,1.0	1.0,0.999	0
1440	"FBgn0004587"	"B52"	chr3R	+	13662954	13663051	13662969	13663051	13662296	13662404	1440	53,99	230,351	28,43	144,338	163	149	0.00256861	0.0272849	0.174,0.205	0.151,0.104	0.062
1441	"FBgn0004587"	"B52"	chr3R	+	13663454	13665526	13665452	13665526	13662969	13663051	1441	92,150	227,432	79,103	241,282	298	149	0.659196	0.977464	0.168,0.148	0.141,0.154	0.011
1442	"FBgn0004587"	"B52"	chr3R	+	13666355	13666891	13666418	13666891	13666083	13666248	1442	6,24	257,615	16,19	246,471	211	149	0.183748	0.513657	0.016,0.027	0.044,0.028	-0.014
1443	"FBgn0026147"	"TTLL4A"	chr2L	+	10989973	10990783	10990095	10990783	10989655	10989874	1443	4,7	414,364	2,11	424,322	270	149	0.821358	1	0.005,0.011	0.003,0.019	-0.003
1444	"FBgn0046297"	"lncRNA:CR9284"	chr2R	+	21803614	21804338	21803621	21804338	21803401	21803566	1444	10,0	647,14	993,1995	9807,15563	155	149	2.44249e-15	1.81617e-13	0.015,0.0	0.089,0.11	-0.092
1445	"FBgn0039928"	"Cals"	chr4	-	1115254	1115897	1115254	1115894	1115955	1116079	1445	480,342	1175,1052	424,357	1049,1053	151	149	0.913379	1	0.287,0.243	0.285,0.251	-0.003
1446	"FBgn0015521"	"RpS21"	chr2L	+	2856222	2856305	2856246	2856305	2856110	2856175	1446	14,6	8480,7433	1,3	4608,6810	172	149	1	1	0.001,0.001	0.0,0.0	0.001
1447	"FBgn0036728"	"UQCR-Q"	chr3L	+	17474893	17475135	17474922	17475135	17474760	17474834	1447	359,466	308,613	235,506	330,766	177	149	0.0411842	0.192686	0.495,0.39	0.375,0.357	0.077
1448	"FBgn0033108"	"CG15236"	chr2R	+	6829501	6830048	6829560	6830048	6828355	6828667	1448	0,0	5,1	2,3	1,0	207	149	3.3018e-08	1.40293e-06	0.0,0.0	0.59,1.0	-0.795
1449	"FBgn0270925"	"CG4836"	chr3R	+	20016821	20017016	20016825	20017016	20014125	20016757	1449	516,452	7798,6638	502,485	8285,6853	152	149	0.833796	1	0.061,0.063	0.056,0.065	0.002
1450	"FBgn0270925"	"CG4836"	chr3R	+	20016821	20017016	20016830	20017016	20014287	20016757	1450	516,452	670,488	502,485	815,426	157	149	0.965599	1	0.422,0.468	0.369,0.519	0.001
1451	"FBgn0270925"	"CG4836"	chr3R	+	20016825	20017016	20016830	20017016	20014287	20016757	1451	7798,6638	670,488	8285,6853	815,426	153	149	0.933857	1	0.919,0.93	0.908,0.94	0.001
1452	"FBgn0051174"	"CG31174"	chr3R	-	21868680	21868982	21868680	21868979	21869038	21869161	1452	354,295	5,6	344,312	10,4	151	149	0.577597	0.931663	0.986,0.98	0.971,0.987	0.004
1453	"FBgn0030703"	"MSBP"	chrX	-	15889301	15889748	15889301	15889732	15889908	15890109	1453	269,300	1774,2625	276,287	2157,2057	164	149	0.883081	1	0.121,0.094	0.104,0.113	-0.001
1454	"FBgn0263995"	"cpo"	chr3R	+	18008864	18009009	18008867	18009009	18007261	18007324	1454	173,138	2,2	191,146	8,10	151	149	0.00138484	0.0169602	0.988,0.986	0.959,0.935	0.04
1455	"FBgn0263995"	"cpo"	chr3R	+	18013147	18015779	18013149	18015779	18010227	18010574	1455	13,16	0,1	15,59	0,0	150	149	1	1	1.0,0.941	1.0,1.0	-0.03
1457	"FBgn0052000"	"anne"	chr4	+	134670	134964	134824	134964	133587	133713	1457	0,3	0,0	15,19	15,0	298	149	1	1	NA,1.0	0.333,1.0	0.334
1460	"FBgn0027070"	"CG17322"	chr2L	+	18826901	18827259	18826997	18827259	18826769	18826823	1460	5,3	60,106	0,0	86,165	244	149	0.110967	0.377637	0.048,0.017	0.0,0.0	0.033
1462	"FBgn0027070"	"CG17322"	chr2L	+	18826904	18827259	18826997	18827259	18826769	18826823	1462	1,2	60,106	0,0	86,165	241	149	1	1	0.01,0.012	0.0,0.0	0.011
1463	"FBgn0027070"	"CG17322"	chr2L	+	18826916	18827259	18826997	18827259	18826769	18826823	1463	2,6	60,106	0,0	86,165	229	149	0.0881711	0.322057	0.021,0.036	0.0,0.0	0.028
1464	"FBgn0036892"	"Lon"	chr3L	-	19610801	19611261	19610801	19611207	19611324	19611580	1464	58,74	211,195	106,61	251,216	202	149	0.608347	0.952909	0.169,0.219	0.238,0.172	-0.011
1465	"FBgn0037138"	"P5CDh1"	chr3L	-	21839665	21839831	21839665	21839827	21841230	21841356	1465	1464,1610	85,65	2414,1482	109,54	152	149	0.291013	0.672203	0.944,0.96	0.956,0.964	-0.008
1466	"FBgn0038167"	"Lkb1"	chr3R	+	13677015	13678212	13677021	13678212	13676688	13676944	1466	302,398	24,37	1,0	309,318	154	149	0	0	0.924,0.912	0.003,0.0	0.917
1467	"FBgn0038167"	"Lkb1"	chr3R	+	13679125	13679430	13679140	13679430	13678749	13679066	1467	10,13	11,29	62,59	71,42	163	149	0.0872155	0.31972	0.454,0.291	0.444,0.562	-0.131
1468	"FBgn0038167"	"Lkb1"	chr3R	+	13679125	13679430	13679150	13679430	13678749	13679066	1468	10,13	53,41	62,59	11,17	173	149	0	0	0.14,0.215	0.829,0.749	-0.611
1469	"FBgn0038167"	"Lkb1"	chr3R	+	13679140	13679430	13679150	13679430	13678749	13679066	1469	11,29	53,41	71,42	11,17	158	149	2.8221e-08	1.27731e-06	0.164,0.4	0.859,0.7	-0.497
1470	"FBgn0032740"	"CG15172"	chr2L	+	19023125	19023644	19023139	19023644	19022416	19022528	1470	15,28	2,22	11,21	4,9	162	149	0.964725	1	0.873,0.539	0.717,0.682	0.006
1471	"FBgn0035501"	"CG1299"	chr3L	+	4150463	4150722	4150500	4150722	4148695	4149025	1471	5,2	140,43	1,2	160,40	185	149	0.140331	0.434775	0.028,0.036	0.005,0.039	0.01
1472	"FBgn0283724"	"Girdin"	chr3L	+	3184248	3185287	3184251	3185287	3183635	3183799	1472	13,26	7,9	6,24	0,9	151	149	0.321458	0.707479	0.647,0.74	1.0,0.725	-0.169
1473	"FBgn0283724"	"Girdin"	chr3L	+	3184248	3185287	3184251	3185287	3183932	3183997	1473	2,1	0,3	0,0	0,2	151	149	1	1	1.0,0.248	NA,0.0	0.624
1474	"FBgn0283724"	"Girdin"	chr3L	+	3184248	3185287	3184251	3185287	3183932	3184037	1474	17,23	0,20	5,21	6,9	151	149	0.242343	0.603539	1.0,0.532	0.451,0.697	0.192
1475	"FBgn0022960"	"vimar"	chr2R	-	6977691	6978600	6977691	6978597	6985411	6985712	1475	8,3	76,49	6,9	88,67	151	149	0.740297	1	0.094,0.057	0.063,0.117	-0.014
1476	"FBgn0035786"	"Tsp66A"	chr3L	+	7467919	7468096	7467925	7468096	7467723	7467858	1476	213,274	8,0	221,274	4,4	154	149	0.946746	1	0.963,1.0	0.982,0.985	-0.002
1477	"FBgn0037461"	"CG15177"	chr3R	-	6628203	6628614	6628203	6628590	6628664	6628775	1477	971,777	3,7	889,743	3,4	172	149	1	1	0.996,0.99	0.996,0.994	-0.002
1478	"FBgn0032873"	"CG2614"	chr2L	+	20658211	20658404	20658223	20658404	20657536	20658155	1478	45,52	1,0	33,46	0,0	160	149	1	1	0.977,1.0	1.0,1.0	-0.012
1479	"FBgn0015765"	"p38a"	chr3R	-	24150415	24151769	24150415	24151745	24151845	24151965	1479	4,9	107,122	0,3	72,137	172	149	0.00672155	0.055977	0.031,0.06	0.0,0.019	0.036
1480	"FBgn0031191"	"Cp110"	chrX	+	22482449	22482750	22482664	22482750	22482081	22482396	1480	19,44	0,1	26,46	0,0	298	149	1	1	1.0,0.957	1.0,1.0	-0.022
1481	"FBgn0031191"	"Cp110"	chrX	+	22485236	22485635	22485401	22485635	22483086	22484526	1481	101,176	8,16	68,147	6,10	298	149	0.62695	0.958116	0.863,0.846	0.85,0.88	-0.01
1483	"FBgn0027506"	"EDTP"	chr2R	-	17433190	17433355	17433190	17433334	17433419	17434058	1483	2,0	228,180	5,4	219,180	169	149	0.343317	0.724489	0.008,0.0	0.02,0.019	-0.015
1484	"FBgn0040297"	"Nhe2"	chr2L	+	21124439	21124521	21124442	21124521	21124286	21124373	1484	101,154	31,50	169,144	26,32	151	149	0.0120475	0.0825093	0.763,0.752	0.865,0.816	-0.083
1485	"FBgn0040297"	"Nhe2"	chr2L	+	21125316	21125439	21125346	21125439	21124439	21124521	1485	13,13	266,211	13,8	225,224	178	149	0.609984	0.952909	0.039,0.049	0.046,0.029	0.006
1486	"FBgn0040297"	"Nhe2"	chr2L	+	21125316	21125439	21125346	21125439	21124439	21124614	1486	6,7	20,12	6,2	7,3	178	149	0.293193	0.674505	0.201,0.328	0.418,0.358	-0.123
1487	"FBgn0040297"	"Nhe2"	chr2L	+	21128739	21129082	21128778	21129082	21127849	21128062	1487	56,127	9,2	68,124	1,10	187	149	0.928944	1	0.832,0.981	0.982,0.908	-0.039
1488	"FBgn0026250"	"eIF1A"	chr3R	+	18274825	18275141	18274866	18275141	18274664	18274756	1488	94,152	2552,4809	85,158	2491,4594	189	149	0.944329	1	0.028,0.024	0.026,0.026	0
1490	"FBgn0031161"	"CG15445"	chrX	+	21117458	21117615	21117462	21117615	21117160	21117411	1490	86,96	55,37	127,118	54,58	152	149	0.681128	0.990991	0.605,0.718	0.697,0.666	-0.02
1491	"FBgn0250839"	"CG2016"	chr3R	-	4956998	4957238	4956998	4957223	4957289	4957442	1491	3,4	124,78	6,3	72,67	163	149	0.241295	0.60237	0.022,0.045	0.071,0.039	-0.021
1492	"FBgn0261046"	"Dscam3"	chr3R	-	17473934	17475005	17473934	17474916	17475079	17475343	1492	23,19	7,0	13,17	3,4	237	149	0.445682	0.811249	0.674,1.0	0.731,0.728	0.107
1493	"FBgn0038652"	"CG7720"	chr3R	-	18768871	18769116	18768871	18769113	18792050	18792120	1493	69,90	118,139	49,81	129,150	151	149	0.109646	0.375467	0.366,0.39	0.273,0.348	0.068
1494	"FBgn0038652"	"CG7720"	chr3R	-	18768871	18769116	18768871	18769113	18795010	18795169	1494	25,12	0,15	35,14	0,25	151	149	0.99325	1	1.0,0.441	1.0,0.356	0.043
1495	"FBgn0262483"	"Rbp"	chr3R	+	15385075	15385619	15385105	15385619	15383256	15383690	1495	10,7	9,3	4,2	15,4	178	149	0.00707349	0.057753	0.482,0.661	0.182,0.295	0.333
1496	"FBgn0262483"	"Rbp"	chr3R	+	15385075	15385619	15385105	15385619	15383256	15383735	1496	22,17	6,1	13,8	0,0	178	149	0.000420961	0.0065406	0.754,0.934	1.0,1.0	-0.156
1497	"FBgn0262483"	"Rbp"	chr3R	+	15386442	15386621	15386475	15386621	15385679	15385791	1497	1,1	3,10	0,1	6,12	181	149	1	1	0.215,0.076	0.0,0.064	0.113
1498	"FBgn0262483"	"Rbp"	chr3R	+	15387179	15387370	15387185	15387370	15386716	15386917	1498	22,35	1,0	8,25	0,1	154	149	1	1	0.955,1.0	1.0,0.96	-0.002
1499	"FBgn0259244"	"CG42342"	chr3R	+	16570243	16571363	16570943	16571363	16569484	16569682	1499	16,16	8,14	3,24	0,0	298	149	1.04512e-08	5.06033e-07	0.5,0.364	1.0,1.0	-0.568
1501	"FBgn0033359"	"lint"	chr2R	-	8970864	8971249	8970864	8971051	8971424	8975444	1501	7,5	2,7	4,6	9,6	298	149	0.283954	0.662771	0.636,0.263	0.182,0.333	0.192
1503	"FBgn0261859"	"CG42788"	chr3R	-	15100245	15100426	15100245	15100423	15100488	15100638	1503	14,13	32,33	14,30	27,46	151	149	0.221391	0.571929	0.302,0.28	0.338,0.392	-0.074
1504	"FBgn0019968"	"Khc-73"	chr2R	-	15521841	15521943	15521841	15521940	15522001	15522128	1504	105,94	22,39	83,99	22,32	151	149	0.925694	1	0.825,0.704	0.788,0.753	-0.006
1505	"FBgn0019968"	"Khc-73"	chr2R	-	15522001	15522128	15522001	15522104	15522873	15523019	1505	3,0	52,89	0,0	39,95	172	149	0.577628	0.931663	0.048,0.0	0.0,0.0	0.024
1507	"FBgn0031281"	"Saf6"	chr2L	-	815274	815421	815274	815412	815474	815950	1507	15,29	1,8	11,20	0,3	157	149	0.110714	0.377637	0.934,0.775	1.0,0.864	-0.077
1509	"FBgn0039600"	"CG1646"	chr3R	+	28812226	28812486	28812394	28812486	28812101	28812154	1509	27,30	93,199	13,20	111,129	298	149	0.127177	0.410517	0.127,0.07	0.055,0.072	0.035
1510	"FBgn0039600"	"CG1646"	chr3R	+	28812236	28812486	28812394	28812486	28812101	28812154	1510	11,33	93,199	13,20	111,129	298	149	0.743188	1	0.056,0.077	0.055,0.072	0.003
1511	"FBgn0003174"	"pwn"	chr2R	+	7299684	7299842	7299687	7299842	7298816	7299485	1511	14,18	14,19	6,6	11,15	151	149	0.0668731	0.267236	0.497,0.483	0.35,0.283	0.173
1512	"FBgn0027109"	"NPF"	chr3R	+	16610764	16611054	16610774	16611054	16609757	16609828	1512	58,71	22,29	32,71	4,17	158	149	0.0221137	0.129328	0.713,0.698	0.883,0.798	-0.135
1513	"FBgn0031738"	"CG9171"	chr2L	-	5799117	5799411	5799117	5799277	5800043	5800173	1513	6,16	47,48	15,20	89,38	282	149	0.452982	0.815837	0.063,0.15	0.082,0.218	-0.043
1516	"FBgn0037448"	"CG15186"	chr3R	+	6484689	6484773	6484704	6484773	6478762	6479384	1516	5,4	0,1	10,8	0,0	163	149	1	1	1.0,0.785	1.0,1.0	-0.107
1517	"FBgn0037448"	"CG15186"	chr3R	+	6484689	6484773	6484736	6484773	6478762	6479384	1517	16,12	0,0	25,11	2,2	195	149	0.0188084	0.115855	1.0,1.0	0.905,0.808	0.143
1518	"FBgn0037448"	"CG15186"	chr3R	+	6484704	6484773	6484736	6484773	6478762	6479384	1518	11,9	0,0	15,3	2,2	180	149	0.00873722	0.0658481	1.0,1.0	0.861,0.554	0.292
1519	"FBgn0038756"	"CG4783"	chr3R	+	19948598	19948907	19948607	19948907	19948442	19948543	1519	347,675	18,41	427,573	5,34	157	149	0.0758503	0.289472	0.948,0.94	0.988,0.941	-0.02
1520	"FBgn0002932"	"neur"	chr3R	-	9020347	9022044	9020347	9022041	9022103	9023845	1520	0,0	33,43	0,7	18,43	151	149	0.00144306	0.0175699	0.0,0.0	0.0,0.138	-0.069
1522	"FBgn0039026"	"CG7029"	chr3R	+	22789492	22792000	22789525	22792000	22788578	22788768	1522	101,120	166,221	98,118	185,173	181	149	0.74616	1	0.334,0.309	0.304,0.36	-0.01
1523	"FBgn0039026"	"CG7029"	chr3R	+	22792257	22792599	22792260	22792599	22789492	22792000	1523	321,421	28,23	236,351	6,15	151	149	0.0111499	0.0781621	0.919,0.948	0.975,0.958	-0.033
1524	"FBgn0039026"	"CG7029"	chr3R	+	22792257	22792599	22792389	22792599	22789492	22792000	1524	321,421	78,142	236,351	83,190	280	149	0.0190506	0.115975	0.687,0.612	0.602,0.496	0.101
1525	"FBgn0039026"	"CG7029"	chr3R	+	22792260	22792599	22792389	22792599	22789492	22792000	1525	28,23	78,142	6,15	83,190	277	149	6.76268e-05	0.00135639	0.162,0.08	0.037,0.041	0.082
1526	"FBgn0262125"	"Sec23"	chr3R	+	5649329	5649660	5649358	5649660	5649064	5649237	1526	4,2	313,570	4,4	381,553	177	149	1	1	0.011,0.003	0.009,0.006	-0.001
1527	"FBgn0011206"	"bol"	chr3L	-	9107618	9107710	9107618	9107695	9107955	9108073	1527	207,191	1537,1376	281,213	1399,1242	163	149	0.0124677	0.0845679	0.11,0.113	0.155,0.136	-0.034
1528	"FBgn0267978"	"ap"	chr2R	-	5717554	5717766	5717554	5717763	5725820	5726832	1528	62,82	4,3	66,120	6,12	151	149	0.0811069	0.304568	0.939,0.964	0.916,0.908	0.039
1529	"FBgn0261802"	"CG42748"	chr2L	+	22141830	22144280	22141833	22144280	22141594	22141768	1529	0,0	105,76	0,1	84,83	151	149	1	1	0.0,0.0	0.0,0.012	-0.006
1530	"FBgn0261802"	"CG42748"	chr2L	+	22158491	22159611	22158512	22159611	22156620	22156815	1530	0,1	281,312	4,3	287,171	169	149	0.693445	1	0.0,0.003	0.012,0.015	-0.012
1531	"FBgn0261802"	"CG42748"	chr2L	+	22160189	22160339	22160207	22160339	22158512	22158721	1531	1,0	0,2	8,4	8,5	166	149	0.0404752	0.190655	1.0,0.0	0.473,0.418	0.054
1532	"FBgn0030296"	"CG15196"	chrX	+	11410458	11411667	11410467	11411667	11410198	11410393	1532	436,500	3,2	568,476	1,3	157	149	1	1	0.993,0.996	0.998,0.993	-0.001
1533	"FBgn0015591"	"AstA"	chr3R	-	24761389	24761830	24761389	24761827	24764852	24765071	1533	43,61	33,26	55,46	13,23	151	149	0.140697	0.435188	0.563,0.698	0.807,0.664	-0.105
1534	"FBgn0029791"	"CG4096"	chrX	+	5707556	5707934	5707560	5707934	5707372	5707500	1534	12,48	0,10	15,23	2,7	152	149	0.46707	0.831874	1.0,0.825	0.88,0.763	0.091
1535	"FBgn0011296"	"l(2)efl"	chr2R	-	23684994	23685385	23684994	23685382	23685475	23685543	1535	14,28	423,874	14,15	293,532	151	149	0.82056	1	0.032,0.031	0.045,0.027	-0.004
1536	"FBgn0052718"	"CG32718"	chrX	+	7778433	7778571	7778436	7778571	7778204	7778353	1536	10,18	0,2	4,32	0,0	151	149	0.471127	0.835544	1.0,0.899	1.0,1.0	-0.05
1537	"FBgn0263199"	"Galk"	chr3L	-	8985052	8985308	8985052	8985231	8985976	8986091	1537	4,9	782,758	0,2	460,511	225	149	1	1	0.003,0.008	0.0,0.003	0.004
1540	"FBgn0264449"	"CG43867"	chrX	-	819692	820078	819692	819826	820504	821969	1540	17,7	30,38	7,6	31,47	298	149	0.0590823	0.243216	0.221,0.084	0.101,0.06	0.072
1542	"FBgn0036752"	"Adgf-A"	chr3L	-	17753466	17754425	17753466	17754421	17764061	17764158	1542	21,87	3,19	11,27	6,5	152	149	0.488669	0.849558	0.873,0.818	0.642,0.841	0.104
1544	"FBgn0032433"	"Oatp33Ea"	chr2L	-	12444168	12444542	12444168	12444530	12445679	12445924	1544	3,5	51,26	3,2	44,36	160	149	0.343697	0.724489	0.052,0.152	0.06,0.049	0.047
1545	"FBgn0034180"	"Ehbp1"	chr2R	-	17010052	17010194	17010052	17010173	17010262	17010535	1545	1,5	160,500	12,9	206,468	169	149	0.00530071	0.0456036	0.005,0.009	0.049,0.017	-0.026
1546	"FBgn0034180"	"Ehbp1"	chr2R	-	17011951	17012774	17011951	17012708	17013284	17013481	1546	86,114	11,12	85,187	20,27	214	149	0.120952	0.397195	0.845,0.869	0.747,0.828	0.07
1547	"FBgn0016660"	"H15"	chr2L	+	5407683	5407817	5407686	5407817	5406910	5407374	1547	9,6	0,0	4,7	0,2	151	149	0.907078	1	1.0,1.0	1.0,0.775	0.113
1549	"FBgn0031089"	"CG9572"	chrX	+	20150061	20150236	20150064	20150236	20148123	20148261	1549	1122,2859	24,75	839,1193	14,31	151	149	0.533648	0.894569	0.979,0.974	0.983,0.974	-0.002
1550	"FBgn0035268"	"CG8001"	chr3L	+	1757306	1758146	1757321	1758146	1756611	1757203	1550	162,126	269,282	117,89	226,186	163	149	0.768862	1	0.355,0.29	0.321,0.304	0.01
1552	"FBgn0026059"	"Mhcl"	chr3R	-	16068522	16069346	16068522	16068614	16069862	16070036	1552	79,96	12,10	118,193	0,5	298	149	1.08654e-06	3.42755e-05	0.767,0.828	1.0,0.951	-0.178
1553	"FBgn0033636"	"tou"	chr2R	-	11581627	11582145	11581627	11581749	11583014	11587025	1553	6,9	46,53	6,8	43,36	298	149	0.744126	1	0.061,0.078	0.065,0.1	-0.013
1554	"FBgn0051644"	"CG31644"	chr2L	-	5817889	5818296	5817889	5818290	5818370	5818443	1554	1878,2000	43,42	1962,1853	56,43	154	149	0.359728	0.738072	0.977,0.979	0.971,0.977	0.004
1555	"FBgn0051644"	"CG31644"	chr2L	-	5817889	5818305	5817889	5818290	5818370	5818443	1555	165,115	43,42	189,147	56,43	163	149	0.869026	1	0.778,0.715	0.755,0.758	-0.01
1556	"FBgn0051644"	"CG31644"	chr2L	-	5817889	5818305	5817889	5818296	5818370	5818443	1556	165,115	1878,2000	189,147	1962,1853	157	149	0.128656	0.412738	0.077,0.052	0.084,0.07	-0.013
1558	"FBgn0035853"	"UbcE2M"	chr3L	-	8197521	8197705	8197521	8197702	8197778	8197857	1558	217,109	1401,875	204,109	1635,1027	151	149	0.146352	0.445476	0.133,0.109	0.11,0.095	0.018
1559	"FBgn0028671"	"Vha100-1"	chr3R	+	29133271	29133429	29133337	29133429	29132375	29132504	1559	67,108	35,45	72,151	59,88	214	149	0.0646366	0.262044	0.571,0.626	0.459,0.544	0.097
1560	"FBgn0267698"	"Pak"	chr3R	+	6357874	6359022	6358282	6359022	6356749	6357340	1560	31,31	92,95	53,23	79,93	298	149	0.330754	0.71583	0.144,0.14	0.251,0.11	-0.038
1561	"FBgn0036909"	"Ccdc58"	chr3L	+	19806294	19806452	19806305	19806452	19806094	19806237	1561	6,26	138,229	12,8	176,178	159	149	0.151428	0.456844	0.039,0.096	0.06,0.04	0.018
1562	"FBgn0264272"	"mwh"	chr3L	+	1206527	1206785	1206530	1206785	1206027	1206432	1562	0,0	1,2	0,2	0,2	151	149	1	1	0.0,0.0	NA,0.497	-0.497
1563	"FBgn0035715"	"CG10103"	chr3L	-	6754016	6754493	6754016	6754457	6755072	6755123	1563	151,72	27,26	161,57	18,22	184	149	0.569649	0.92494	0.819,0.692	0.879,0.677	-0.023
1565	"FBgn0037759"	"CG8526"	chr3R	+	9801913	9803461	9801916	9803461	9801628	9801852	1565	344,589	6,15	205,600	7,5	151	149	0.252018	0.614825	0.983,0.975	0.967,0.992	-0.001
1566	"FBgn0030648"	"CG6340"	chrX	+	15483181	15483420	15483198	15483420	15482373	15482537	1566	83,124	307,325	126,150	411,414	165	149	0.850143	1	0.196,0.256	0.217,0.247	-0.006
1569	"FBgn0020496"	"CtBP"	chr3R	+	13024799	13025044	13024823	13025044	13021419	13021642	1569	37,52	97,74	37,52	83,87	172	149	0.996028	1	0.248,0.378	0.279,0.341	0.003
1570	"FBgn0004237"	"Hrb87F"	chr3R	-	13656845	13658297	13656845	13657125	13658461	13658564	1570	1040,1272	21,25	1603,1233	11,8	298	149	6.84057e-05	0.00135639	0.961,0.962	0.986,0.987	-0.025
1571	"FBgn0051998"	"CG31998"	chr4	-	203979	204592	203979	204574	204639	204792	1571	1,7	61,35	11,7	66,81	166	149	0.309948	0.693331	0.015,0.152	0.13,0.072	-0.018
1572	"FBgn0036991"	"CG5872"	chr3L	+	20437246	20437875	20437253	20437875	20436526	20437112	1572	12,9	132,73	10,10	119,92	155	149	0.81598	1	0.08,0.106	0.075,0.095	0.008
1574	"FBgn0015222"	"Fer1HCH"	chr3R	-	30387463	30387602	30387463	30387550	30387774	30387860	1574	949,1829	2547,3506	1964,4108	1455,2802	200	149	0	0	0.217,0.28	0.501,0.522	-0.263
1575	"FBgn0015222"	"Fer1HCH"	chr3R	-	30387463	30387642	30387463	30387550	30387774	30387860	1575	602,1503	2547,3506	910,2043	1455,2802	240	149	8.85306e-10	4.72617e-08	0.128,0.21	0.28,0.312	-0.127
1576	"FBgn0015222"	"Fer1HCH"	chr3R	-	30387463	30387642	30387463	30387602	30387774	30387860	1576	1,1	348,327	27,17	1081,2082	188	149	0.475646	0.837699	0.002,0.002	0.019,0.006	-0.011
1577	"FBgn0031257"	"CG4133"	chr2L	+	457614	458745	457627	458745	457399	457562	1577	2,2	29,51	5,1	40,21	161	149	0.290444	0.672203	0.06,0.035	0.104,0.042	-0.025
1578	"FBgn0085384"	"CG34355"	chr3R	+	23829956	23830033	23829959	23830033	23820591	23821746	1578	28,22	0,1	40,25	0,0	151	149	1	1	1.0,0.956	1.0,1.0	-0.022
1580	"FBgn0032981"	"CG3635"	chr2L	+	22183527	22183991	22183607	22183991	22182737	22183466	1580	14,22	11,10	6,25	4,6	228	149	0.292279	0.673146	0.454,0.59	0.495,0.731	-0.091
1582	"FBgn0264953"	"Piezo"	chr2L	+	8183140	8183563	8183188	8183563	8182304	8182450	1582	8,4	73,56	31,3	45,34	196	149	0.00745756	0.0590179	0.077,0.052	0.344,0.063	-0.139
1583	"FBgn0051973"	"Cda5"	chr2L	-	34719	35212	34719	34912	35745	38298	1583	22,12	13,13	12,24	14,13	298	149	0.981691	1	0.458,0.316	0.3,0.48	-0.003
1584	"FBgn0051973"	"Cda5"	chr2L	-	34719	35212	34719	34912	38534	38731	1584	392,311	123,105	454,314	189,113	298	149	0.199748	0.536839	0.614,0.597	0.546,0.581	0.042
1585	"FBgn0051973"	"Cda5"	chr2L	-	58080	58182	58080	58176	59189	59268	1585	284,401	0,0	350,396	0,3	154	149	1	1	1.0,1.0	1.0,0.992	0.004
1586	"FBgn0051973"	"Cda5"	chr2L	-	58080	58193	58080	58176	59189	59268	1586	29,25	0,0	34,29	0,3	165	149	0.743839	1	1.0,1.0	1.0,0.897	0.051
1587	"FBgn0051973"	"Cda5"	chr2L	-	58080	58193	58080	58182	59189	59268	1587	1,3	256,379	3,5	319,372	159	149	1	1	0.004,0.007	0.009,0.012	-0.005
1588	"FBgn0051973"	"Cda5"	chr2L	-	58248	58731	58248	58350	59189	59268	1588	22,17	2,3	11,28	0,5	298	149	0.842281	1	0.846,0.739	1.0,0.737	-0.076
1590	"FBgn0086708"	"stv"	chr3L	+	13481032	13481135	13481035	13481135	13477540	13478482	1590	19,26	88,127	8,51	63,245	151	149	0.67581	0.987395	0.176,0.168	0.111,0.17	0.031
1591	"FBgn0086708"	"stv"	chr3L	+	13481032	13481135	13481035	13481135	13480443	13480602	1591	304,203	570,362	235,573	393,1203	151	149	0.759308	1	0.345,0.356	0.371,0.32	0.005
1592	"FBgn0050020"	"CG30020"	chr2R	+	10891407	10892317	10891410	10892317	10890986	10891259	1592	69,53	13,12	75,60	18,3	151	149	0.355453	0.734179	0.84,0.813	0.804,0.952	-0.051
1593	"FBgn0039752"	"CG15530"	chr3R	+	30179749	30180178	30179764	30180178	30179577	30179699	1593	1164,744	290,298	226,159	149,146	163	149	4.60265e-08	1.84283e-06	0.786,0.695	0.581,0.499	0.2
1594	"FBgn0039752"	"CG15530"	chr3R	+	30179749	30180178	30179769	30180178	30179577	30179699	1594	1164,744	273,247	226,159	298,250	168	149	0	0	0.791,0.728	0.402,0.361	0.378
1595	"FBgn0039752"	"CG15530"	chr3R	+	30179764	30180178	30179769	30180178	30179577	30179699	1595	290,298	273,247	149,146	298,250	153	149	5.69805e-08	2.15697e-06	0.508,0.54	0.327,0.363	0.179
1596	"FBgn0016650"	"Lgr1"	chr3R	+	17728253	17728706	17728323	17728706	17725776	17725982	1596	2,19	18,22	7,9	11,18	218	149	0.629012	0.958116	0.071,0.371	0.303,0.255	-0.058
1597	"FBgn0032101"	"CG9586"	chr2L	-	9165420	9165872	9165420	9165842	9165942	9166164	1597	0,2	374,404	0,0	437,464	178	149	1	1	0.0,0.004	0.0,0.0	0.002
1598	"FBgn0035229"	"pns"	chr3L	+	1541435	1541833	1541655	1541833	1540750	1540957	1598	14,28	27,49	10,19	23,37	298	149	0.637243	0.96146	0.206,0.222	0.179,0.204	0.022
1599	"FBgn0035252"	"CG7970"	chr3L	+	1653130	1653254	1653141	1653254	1653004	1653043	1599	16,24	835,1009	32,32	708,845	159	149	0.00388361	0.0378583	0.018,0.022	0.041,0.034	-0.018
1600	"FBgn0025790"	"TBPH"	chr2R	-	23861205	23861460	23861205	23861457	23862260	23862593	1600	20,34	54,70	6,30	45,64	151	149	0.243615	0.604538	0.268,0.324	0.116,0.316	0.08
1601	"FBgn0025790"	"TBPH"	chr2R	-	23861205	23861460	23861205	23861457	23862489	23862593	1601	14,33	29,25	19,32	10,35	151	149	0.378178	0.749159	0.323,0.566	0.652,0.474	-0.118
1602	"FBgn0025836"	"RhoGAP1A"	chrX	+	134265	134564	134268	134564	133502	134127	1602	8,2	52,72	3,4	51,85	151	149	0.387165	0.759018	0.132,0.027	0.055,0.044	0.03
1603	"FBgn0016917"	"Stat92E"	chr3R	-	20539220	20539356	20539220	20539335	20539399	20539600	1603	192,315	113,263	155,313	109,217	169	149	0.869467	1	0.6,0.514	0.556,0.56	-0.001
1604	"FBgn0267435"	"chp"	chr3R	-	31207620	31207849	31207620	31207840	31207934	31208069	1604	145,317	3,10	163,320	13,31	157	149	0.000101769	0.0019262	0.979,0.968	0.922,0.907	0.059
1605	"FBgn0267435"	"chp"	chr3R	-	31209482	31209719	31209482	31209698	31210260	31210730	1605	330,273	6,4	228,193	13,11	169	149	0.000701404	0.00967101	0.98,0.984	0.939,0.939	0.043
1606	"FBgn0032593"	"Trpgamma"	chr2L	-	16665918	16666284	16665918	16666281	16666355	16666581	1606	2,1	1,0	2,2	0,3	151	149	0.0840992	0.312669	0.664,1.0	1.0,0.397	0.134
1607	"FBgn0019624"	"COX5A"	chr3R	+	11819706	11820299	11819710	11820299	11819598	11819644	1607	46,0	4387,11624	28,0	3351,12198	152	149	1	1	0.01,0.0	0.008,0.0	0.001
1608	"FBgn0027574"	"CG5815"	chr3R	+	27112830	27114211	27112836	27114211	27112565	27112690	1608	96,103	0,3	49,97	2,3	154	149	0.229789	0.58344	1.0,0.971	0.96,0.969	0.021
1609	"FBgn0259243"	"Pka-R1"	chr3L	+	20816229	20816833	20816566	20816833	20816117	20816171	1609	36,40	6,3	27,8	2,4	298	149	0.581527	0.934212	0.75,0.87	0.871,0.5	0.125
1610	"FBgn0259243"	"Pka-R1"	chr3L	+	20833729	20833869	20833732	20833869	20833282	20833657	1610	91,258	29,87	89,384	15,123	151	149	0.305862	0.687694	0.756,0.745	0.854,0.755	-0.054
1611	"FBgn0262115"	"CG17683"	chr2R	+	4131175	4131268	4131187	4131268	4130973	4131124	1611	167,246	2,6	164,219	0,6	160	149	0.655012	0.974096	0.987,0.974	1.0,0.971	-0.005
1612	"FBgn0024555"	"flfl"	chr3R	+	13690252	13690386	13690273	13690386	13689912	13690185	1612	249,265	108,57	368,216	124,63	169	149	0.920791	1	0.67,0.804	0.723,0.751	0
1613	"FBgn0028662"	"VhaPPA1-1"	chr3R	-	14903211	14903891	14903211	14903887	14903950	14904061	1613	1741,1981	53,49	1408,1995	36,43	152	149	0.366177	0.74354	0.97,0.975	0.975,0.978	-0.004
1614	"FBgn0263102"	"psq"	chr2R	+	10569806	10570142	10570073	10570142	10569221	10569378	1614	13,13	6,1	8,11	0,0	298	149	4.1539e-05	0.000910359	0.52,0.867	1.0,1.0	-0.306
1615	"FBgn0263102"	"psq"	chr2R	+	10612979	10613375	10612985	10613375	10612736	10612931	1615	0,0	26,49	5,0	15,32	154	149	0.0181015	0.111858	0.0,0.0	0.244,0.0	-0.122
1616	"FBgn0039056"	"CenB1A"	chr3R	+	23121806	23121944	23121827	23121944	23121336	23121632	1616	14,29	64,80	25,26	38,45	169	149	0.00701365	0.0577518	0.162,0.242	0.367,0.337	-0.15
1617	"FBgn0031698"	"Ncoa6"	chr2L	-	5324725	5324909	5324725	5324906	5325951	5326683	1617	2,8	3,0	11,10	0,1	151	149	0.074761	0.287181	0.397,1.0	1.0,0.908	-0.255
1618	"FBgn0030809"	"Ubr1"	chrX	-	16967494	16967861	16967494	16967719	16968509	16968679	1618	280,221	146,60	490,261	264,102	290	149	0.370996	0.744823	0.496,0.654	0.488,0.568	0.047
1619	"FBgn0037710"	"CG9393"	chr3R	-	9561582	9562111	9561582	9562001	9562174	9562570	1619	31,72	288,529	39,71	285,486	258	149	0.464559	0.830938	0.059,0.073	0.073,0.078	-0.009
1620	"FBgn0083992"	"Mkp"	chr3L	-	183757	184072	183757	184067	184131	184260	1620	64,133	22,58	87,93	29,37	153	149	0.666344	0.981951	0.739,0.691	0.745,0.71	-0.013
1621	"FBgn0083992"	"Mkp"	chr3L	-	183757	184072	183757	184067	184317	184424	1621	0,3	0,0	0,0	0,5	153	149	1	1	NA,1.0	NA,0.0	1
1622	"FBgn0030876"	"CG6762"	chrX	+	17857472	17857650	17857491	17857650	17857111	17857358	1622	64,86	29,23	114,45	24,8	167	149	0.0465834	0.208126	0.663,0.769	0.809,0.834	-0.106
1623	"FBgn0019828"	"dj"	chr3R	+	7059549	7060524	7059569	7060524	7059314	7059491	1623	2154,2479	0,1	774,987	1604,3003	168	149	0	0	1.0,1.0	0.3,0.226	0.737
1624	"FBgn0032733"	"CG15170"	chr2L	-	18989952	18990087	18989952	18990084	18990154	18990233	1624	7,25	0,0	2,1	2,0	151	149	0.449809	0.811526	1.0,1.0	0.497,1.0	0.252
1626	"FBgn0004858"	"elB"	chr2L	-	14392229	14393061	14392229	14393058	14408367	14409549	1626	51,35	83,78	17,24	96,82	151	149	0.000465905	0.00713245	0.377,0.307	0.149,0.224	0.155
1627	"FBgn0264693"	"ens"	chr3L	-	4131955	4132212	4131955	4132203	4133768	4133822	1627	333,766	12,30	547,833	9,17	157	149	0.00817077	0.0627732	0.963,0.96	0.983,0.979	-0.019
1628	"FBgn0015586"	"Acp76A"	chr3L	-	19050756	19050963	19050756	19050960	19051032	19052026	1628	2894,1824	27,21	2157,1187	38,0	151	149	0.581017	0.934162	0.991,0.988	0.982,1.0	-0.001
1629	"FBgn0039504"	"CG14260"	chr3R	+	27265996	27266423	27266012	27266423	27265456	27265948	1629	44,73	9,10	23,60	0,11	164	149	0.423866	0.79647	0.816,0.869	1.0,0.832	-0.073
1631	"FBgn0264908"	"pHCl-1"	chr3L	-	15852138	15852252	15852138	15852249	15858100	15858151	1631	0,2	0,0	0,5	2,4	151	149	1	1	NA,1.0	0.0,0.552	0.724
1632	"FBgn0264908"	"pHCl-1"	chr3L	-	15852138	15852252	15852138	15852249	15859811	15860026	1632	0,2	0,11	0,5	0,0	151	149	1	1	NA,0.152	NA,1.0	-0.848
1633	"FBgn0264908"	"pHCl-1"	chr3L	-	15852138	15852697	15852138	15852249	15859811	15860026	1633	5,5	0,11	1,7	0,0	298	149	0.000988987	0.0127808	1.0,0.185	1.0,1.0	-0.407
1635	"FBgn0061435"	"CG30270"	chr2R	+	22784452	22784932	22784462	22784932	22784303	22784396	1635	1184,1264	150,139	1148,1263	146,106	158	149	0.359819	0.738072	0.882,0.896	0.881,0.918	-0.01
1636	"FBgn0085376"	"CG34347"	chr3R	+	31360663	31360801	31360678	31360801	31360265	31360550	1636	55,43	4,2	37,42	15,0	163	149	0.11104	0.377637	0.926,0.952	0.693,1.0	0.093
1637	"FBgn0039787"	"CG9702"	chr3R	+	30581487	30582117	30581499	30582117	30580339	30581429	1637	70,106	0,2	26,68	0,1	160	149	1	1	1.0,0.98	1.0,0.984	-0.002
1639	"FBgn0037603"	"CG11753"	chr3R	+	8653355	8653477	8653358	8653477	8653010	8653285	1639	105,177	0,1	51,106	0,0	151	149	1	1	1.0,0.994	1.0,1.0	-0.003
1641	"FBgn0262733"	"Src64B"	chr3L	-	4625209	4625393	4625209	4625328	4625936	4626132	1641	10,6	4,9	4,8	4,4	213	149	0.800455	1	0.636,0.318	0.412,0.583	-0.02
1642	"FBgn0036899"	"tey"	chr3L	-	19650817	19651231	19650817	19651227	19651470	19651711	1642	22,13	1,3	18,26	1,2	152	149	0.760666	1	0.956,0.809	0.946,0.927	-0.054
1643	"FBgn0036899"	"tey"	chr3L	-	19657095	19657371	19657095	19657341	19663278	19663664	1643	3,0	9,12	0,0	19,14	178	149	0.243224	0.604538	0.218,0.0	0.0,0.0	0.109
1645	"FBgn0036205"	"CG14131"	chr3L	+	11777305	11777505	11777308	11777505	11777072	11777249	1645	6,19	9,15	12,11	11,33	151	149	0.262655	0.626969	0.397,0.556	0.518,0.248	0.094
1646	"FBgn0028343"	"Ankle2"	chrX	-	17571853	17572459	17571853	17572444	17572519	17572651	1646	294,217	1,2	254,187	5,0	163	149	0.931874	1	0.996,0.99	0.979,1.0	0.003
1647	"FBgn0263392"	"Tet"	chr3L	-	2796291	2796681	2796291	2796678	2820058	2821103	1647	41,8	3,7	29,8	2,3	151	149	0.322938	0.70849	0.931,0.53	0.935,0.725	-0.1
1648	"FBgn0263392"	"Tet"	chr3L	-	2796291	2796681	2796291	2796678	2851558	2851696	1648	3,0	9,4	4,0	7,4	151	149	0.581047	0.934162	0.248,0.0	0.361,0.0	-0.056
1649	"FBgn0263392"	"Tet"	chr3L	-	2869448	2869757	2869448	2869589	2869940	2872750	1649	7,1	4,1	6,0	5,3	298	149	0.204319	0.543285	0.467,0.333	0.375,0.0	0.213
1651	"FBgn0031534"	"Snx1"	chr2L	+	3451300	3451453	3451306	3451453	3450357	3451243	1651	182,329	0,0	219,337	18,4	154	149	3.48687e-05	0.000789093	1.0,1.0	0.922,0.988	0.045
1652	"FBgn0030089"	"AP-1gamma"	chrX	+	9110617	9111005	9110821	9111005	9109549	9109694	1652	0,6	71,57	0,0	103,118	298	149	0.529985	0.890191	0.0,0.05	0.0,0.0	0.025
1654	"FBgn0261261"	"plx"	chr3R	+	5686788	5687369	5687040	5687369	5685854	5686270	1654	0,3	8,18	2,0	22,20	298	149	0.42658	0.7984	0.0,0.077	0.043,0.0	0.017
1655	"FBgn0004795"	"retn"	chr2R	+	23642758	23643095	23642764	23643095	23642483	23642634	1655	18,48	0,3	19,42	0,0	154	149	0.832814	1	1.0,0.939	1.0,1.0	-0.03
1656	"FBgn0004795"	"retn"	chr2R	+	23643156	23643272	23643171	23643272	23642758	23643095	1656	4,18	30,73	6,10	33,53	163	149	0.78431	1	0.109,0.184	0.143,0.147	0.002
1657	"FBgn0054001"	"CG34001"	chr3L	+	10634266	10634612	10634296	10634612	10634074	10634198	1657	45,67	0,1	11,22	0,0	178	149	1	1	1.0,0.982	1.0,1.0	-0.009
1658	"FBgn0259822"	"Ca-beta"	chr2L	-	11163452	11163949	11163452	11163937	11165563	11165678	1658	6,11	0,1	18,8	4,0	160	149	1	1	1.0,0.911	0.807,1.0	0.052
1659	"FBgn0259822"	"Ca-beta"	chr2L	-	11163452	11163949	11163452	11163937	11165584	11165678	1659	2,2	3,5	0,6	10,2	160	149	0.733457	1	0.383,0.271	0.0,0.736	-0.041
1663	"FBgn0045823"	"vsg"	chr3L	+	9715743	9717716	9715746	9717716	9714323	9714623	1663	1039,1254	1511,1729	1460,1310	2258,1960	151	149	0.501624	0.864554	0.404,0.417	0.39,0.397	0.017
1664	"FBgn0003390"	"shf"	chrX	-	6773060	6773261	6773060	6773249	6773914	6774109	1664	88,52	116,71	42,64	29,77	160	149	0.168454	0.49094	0.414,0.405	0.574,0.436	-0.096
1665	"FBgn0003390"	"shf"	chrX	-	6773060	6773261	6773060	6773249	6773965	6774109	1665	5,7	12,8	1,7	0,7	160	149	0.283517	0.662494	0.28,0.449	1.0,0.482	-0.376
1666	"FBgn0010905"	"Spn"	chr3L	-	2508638	2508907	2508638	2508865	2509363	2509500	1666	63,68	56,42	68,82	43,47	190	149	0.330165	0.715299	0.469,0.559	0.554,0.578	-0.052
1667	"FBgn0010905"	"Spn"	chr3L	-	2508638	2508907	2508638	2508865	2511162	2511763	1667	39,32	3,9	29,29	4,14	190	149	0.254266	0.616994	0.911,0.736	0.85,0.619	0.089
1668	"FBgn0010905"	"Spn"	chr3L	-	2509761	2510575	2509761	2510557	2511162	2511763	1668	38,44	24,29	24,63	33,29	166	149	0.624124	0.958116	0.587,0.577	0.395,0.661	0.054
1669	"FBgn0010905"	"Spn"	chr3L	-	2512294	2512481	2512294	2512472	2512531	2512731	1669	15,6	74,105	6,17	61,142	157	149	0.954967	1	0.161,0.051	0.085,0.102	0.012
1670	"FBgn0026777"	"Rad23"	chr4	+	308412	309079	308430	309079	308092	308289	1670	36,15	655,709	73,92	803,1082	166	149	2.97152e-06	8.29004e-05	0.047,0.019	0.075,0.071	-0.04
1672	"FBgn0259168"	"mnb"	chrX	-	17867567	17868369	17867567	17868166	17868981	17869816	1672	7,6	2,7	6,10	1,1	298	149	0.0142132	0.0927643	0.636,0.3	0.75,0.833	-0.324
1673	"FBgn0038197"	"foxo"	chr3R	+	14057740	14058107	14057873	14058107	14056944	14057024	1673	191,121	34,16	204,139	22,6	281	149	0.0105955	0.0752895	0.749,0.8	0.831,0.925	-0.104
1675	"FBgn0038197"	"foxo"	chr3R	+	14081306	14081431	14081333	14081431	14081003	14081187	1675	69,186	18,84	57,153	29,36	175	149	0.67011	0.981951	0.765,0.653	0.626,0.783	0.005
1676	"FBgn0038975"	"Nrx-1"	chr3R	+	22469481	22471390	22469919	22471390	22468511	22468615	1676	2,0	6,3	0,1	8,7	298	149	1	1	0.143,0.0	0.0,0.067	0.038
1677	"FBgn0038975"	"Nrx-1"	chr3R	+	22480774	22481126	22480795	22481126	22479529	22479765	1677	5,11	73,81	8,7	73,101	169	149	0.648768	0.968269	0.057,0.107	0.088,0.058	0.009
1678	"FBgn0035049"	"Mmp1"	chr2R	-	24672550	24673316	24672550	24672851	24675062	24675141	1678	45,59	78,121	69,76	95,226	298	149	0.715951	1	0.224,0.196	0.266,0.144	0.005
1679	"FBgn0003721"	"Tm1"	chr3R	+	15307589	15308779	15308030	15308779	15303152	15303222	1679	10801,12318	37,66	14666,12087	51,57	298	149	1	1	0.993,0.989	0.993,0.991	-0.001
1680	"FBgn0036319"	"Ent3"	chr3L	+	12855187	12855433	12855190	12855433	12854451	12855013	1680	19,23	18,24	19,15	8,19	151	149	0.515298	0.880369	0.51,0.486	0.701,0.438	-0.072
1681	"FBgn0260008"	"UQCR-11"	chr3L	+	25120877	25120985	25120893	25120985	25120748	25120818	1681	76,145	3392,6048	88,196	3667,6841	164	149	0.342681	0.724489	0.02,0.021	0.021,0.025	-0.002
1685	"FBgn0053639"	"CG33639"	chrX	-	18220661	18220828	18220661	18220825	18225096	18226076	1685	7,10	3,1	0,18	3,4	151	149	0.0963289	0.345787	0.697,0.908	0.0,0.816	0.395
1688	"FBgn0261283"	"SREBP"	chr3L	+	19794898	19796392	19794901	19796392	19793934	19794159	1688	32,12	339,362	31,28	517,326	151	149	0.582864	0.935599	0.085,0.032	0.056,0.078	-0.009
1689	"FBgn0039790"	"CG2246"	chr3R	-	30593704	30593819	30593704	30593816	30594817	30594984	1689	12,16	10,31	0,0	12,17	151	149	1.51904e-08	7.18781e-07	0.542,0.337	0.0,0.0	0.44
1690	"FBgn0039790"	"CG2246"	chr3R	-	30593704	30593849	30593704	30593816	30594817	30594984	1690	186,194	10,31	142,194	12,17	181	149	0.448096	0.811249	0.939,0.837	0.907,0.904	-0.018
1691	"FBgn0039790"	"CG2246"	chr3R	-	30593704	30593849	30593704	30593819	30594817	30594984	1691	186,194	12,16	142,194	0,0	178	149	3.1949e-08	1.38579e-06	0.928,0.91	1.0,1.0	-0.081
1692	"FBgn0039790"	"CG2246"	chr3R	-	30595389	30595626	30595389	30595621	30600123	30600323	1692	43,71	3,32	37,75	16,8	153	149	0.86037	1	0.933,0.684	0.693,0.901	0.012
1693	"FBgn0261238"	"Alh"	chr3R	-	7096886	7097346	7096886	7097250	7098318	7098483	1693	18,11	12,28	35,4	16,18	244	149	0.955939	1	0.478,0.193	0.572,0.119	-0.01
1694	"FBgn0261238"	"Alh"	chr3R	-	7098825	7100545	7098825	7099522	7101136	7101497	1694	4,11	24,34	9,8	14,29	298	149	0.300957	0.683308	0.077,0.139	0.243,0.121	-0.074
1695	"FBgn0026206"	"mei-P26"	chrX	+	9166519	9167032	9166534	9167032	9165962	9166459	1695	12,6	72,49	4,4	36,39	163	149	0.342477	0.724489	0.132,0.101	0.092,0.086	0.028
1696	"FBgn0026206"	"mei-P26"	chrX	+	9169465	9169985	9169516	9169985	9167157	9169262	1696	44,72	9,33	49,63	15,28	199	149	0.712882	1	0.785,0.62	0.71,0.628	0.033
1697	"FBgn0264574"	"Glut1"	chr3L	+	983833	984058	983854	984058	982174	982297	1697	8,22	114,119	4,18	69,82	169	149	0.819345	1	0.058,0.14	0.049,0.162	-0.007
1698	"FBgn0264574"	"Glut1"	chr3L	+	985725	986044	985940	986044	984136	984276	1698	2,1	9,8	0,1	17,8	298	149	1	1	0.1,0.059	0.0,0.059	0.05
1699	"FBgn0038872"	"Nelf-A"	chr3R	+	21226650	21227814	21226653	21227814	21225097	21226504	1699	36,53	0,1	14,48	2,0	151	149	0.864953	1	1.0,0.981	0.874,1.0	0.053
1700	"FBgn0029589"	"CG14810"	chrX	-	1819494	1820121	1819494	1820118	1820182	1820240	1700	25,55	0,22	33,48	8,13	151	149	0.511275	0.876597	1.0,0.712	0.803,0.785	0.062
1702	"FBgn0015774"	"NetB"	chrX	-	14748628	14748924	14748628	14748921	14749284	14749376	1702	0,2	0,0	0,3	0,2	151	149	1	1	NA,1.0	NA,0.597	0.403
1704	"FBgn0030574"	"CG9413"	chrX	-	14586496	14586815	14586496	14586753	14587060	14587157	1704	101,212	11,20	63,186	3,5	210	149	0.0015855	0.0185449	0.867,0.883	0.937,0.963	-0.075
1705	"FBgn0033010"	"Atf6"	chr2R	+	5148174	5149156	5148200	5149156	5144732	5144858	1705	11,6	110,144	4,15	136,141	174	149	0.774396	1	0.079,0.034	0.025,0.083	0.002
1706	"FBgn0020440"	"Fak"	chr2R	-	19431791	19432246	19431791	19432240	19432302	19432392	1706	93,101	3,2	110,128	3,7	154	149	0.265789	0.630983	0.968,0.98	0.973,0.947	0.014
1707	"FBgn0039846"	"PNPase"	chr3R	-	31404411	31404604	31404411	31404583	31404652	31404740	1707	4,0	0,6	9,0	2,12	169	149	0.786994	1	1.0,0.0	0.799,0.0	0.1
1709	"FBgn0052685"	"ZAP3"	chrX	-	10074975	10075073	10074975	10075070	10075143	10075627	1709	30,30	177,148	52,25	166,162	151	149	0.336162	0.720793	0.143,0.167	0.236,0.132	-0.029
1710	"FBgn0284435"	"tyn"	chrX	+	187568	187609	187571	187609	175972	176404	1710	2,0	0,0	6,0	2,0	151	149	1	1	1.0,NA	0.747,NA	0.253
1711	"FBgn0031620"	"CG11929"	chr2L	+	4682976	4683044	4682979	4683044	4682676	4682921	1711	361,296	12,0	362,352	9,13	151	149	0.12291	0.402219	0.967,1.0	0.975,0.964	0.014
1712	"FBgn0266756"	"btsz"	chr3R	-	14824071	14824307	14824071	14824202	14825036	14825175	1712	28,12	0,10	19,25	4,13	253	149	0.302999	0.684211	1.0,0.414	0.737,0.531	0.073
1714	"FBgn0032938"	"CG8671"	chr2L	+	21277196	21278429	21277229	21278429	21275723	21275806	1714	18,12	3,9	32,29	14,19	181	149	0.469022	0.833906	0.832,0.523	0.653,0.557	0.073
1715	"FBgn0032938"	"CG8671"	chr2L	+	21277196	21278429	21277277	21278429	21275723	21275806	1715	18,12	34,30	32,29	49,35	229	149	0.11357	0.38199	0.256,0.207	0.298,0.35	-0.092
1716	"FBgn0032938"	"CG8671"	chr2L	+	21277229	21278429	21277277	21278429	21275723	21275806	1716	3,9	34,30	14,19	49,35	196	149	0.0432958	0.19855	0.063,0.186	0.178,0.292	-0.11
1717	"FBgn0037375"	"kat-60L1"	chr3R	+	5785429	5786067	5785441	5786067	5785112	5785381	1717	49,85	121,260	26,79	77,216	160	149	0.979172	1	0.274,0.233	0.239,0.254	0.007
1718	"FBgn0039492"	"CG6051"	chr3R	-	27124758	27126621	27124758	27126618	27126693	27127766	1718	113,210	1,4	81,166	0,0	151	149	0.622343	0.958116	0.991,0.981	1.0,1.0	-0.014
1719	"FBgn0038826"	"Syp"	chr3R	+	20798290	20798409	20798314	20798409	20797746	20797853	1719	173,149	1703,2766	142,204	1257,2414	172	149	0.0401509	0.190655	0.081,0.045	0.089,0.068	-0.015
1720	"FBgn0034002"	"CG8079"	chr2R	+	15221898	15222425	15222043	15222425	15221727	15221823	1720	11,29	39,47	6,43	24,27	293	149	0.353694	0.731272	0.125,0.239	0.113,0.447	-0.098
1722	"FBgn0031883"	"Caper"	chr2L	+	7035074	7035561	7035406	7035561	7032903	7033018	1722	10,7	23,95	5,2	21,108	298	149	0.0230221	0.133144	0.179,0.036	0.106,0.009	0.05
1723	"FBgn0031883"	"Caper"	chr2L	+	7035074	7035561	7035406	7035561	7034764	7034910	1723	0,4	2,3	8,9	8,11	298	149	0.333506	0.716572	0.0,0.4	0.333,0.29	-0.111
1724	"FBgn0031883"	"Caper"	chr2L	+	7036184	7036722	7036187	7036722	7035636	7036035	1724	189,169	3,2	119,154	3,8	151	149	0.0328007	0.169606	0.984,0.988	0.975,0.95	0.024
1725	"FBgn0264560"	"garz"	chr2R	+	12332146	12332470	12332149	12332470	12331037	12332098	1725	30,33	78,102	6,20	93,88	151	149	0.00137379	0.0169245	0.275,0.242	0.06,0.183	0.137
1726	"FBgn0020236"	"ATPCL"	chr2R	-	15996166	15996317	15996166	15996314	15996894	15997218	1726	31,87	121,269	36,100	143,410	151	149	0.286465	0.667137	0.202,0.242	0.199,0.194	0.025
1727	"FBgn0020236"	"ATPCL"	chr2R	-	15996166	15996365	15996166	15996314	15996894	15997218	1727	173,254	121,269	173,250	143,410	199	149	0.205271	0.545119	0.517,0.414	0.475,0.313	0.072
1728	"FBgn0020236"	"ATPCL"	chr2R	-	15996166	15996365	15996166	15996317	15996894	15997218	1728	173,254	31,87	173,250	36,100	196	149	0.557351	0.913298	0.809,0.689	0.785,0.655	0.029
1730	"FBgn0031722"	"CG14011"	chr2L	-	5579579	5580910	5579579	5580902	5580965	5581116	1730	327,189	0,17	327,562	6,2	156	149	0.00295028	0.0305597	1.0,0.914	0.981,0.996	-0.031
1732	"FBgn0266717"	"Bruce"	chr3R	-	10315795	10316074	10315795	10316041	10316201	10317548	1732	104,131	14,32	115,150	17,23	181	149	0.346753	0.726711	0.859,0.771	0.848,0.843	-0.03
1733	"FBgn0266717"	"Bruce"	chr3R	-	10322207	10322383	10322207	10322380	10322446	10322715	1733	53,42	14,3	45,58	0,4	151	149	0.00170246	0.0198017	0.789,0.932	1.0,0.935	-0.107
1734	"FBgn0010328"	"woc"	chr3R	-	27260090	27261943	27260090	27261940	27262115	27262160	1734	3,15	8,7	10,10	10,14	151	149	0.774647	1	0.27,0.679	0.497,0.413	0.02
1735	"FBgn0010328"	"woc"	chr3R	-	27260090	27261943	27260090	27261940	27262226	27262487	1735	9,21	0,0	29,20	4,0	151	149	0.0973514	0.348077	1.0,1.0	0.877,1.0	0.061
1736	"FBgn0285991"	"hpRNA:CR18854"	chr2L	-	9789674	9789739	9789674	9789732	9789790	9790309	1736	81,63	1042,743	117,107	1198,948	155	149	0.0810084	0.304568	0.07,0.075	0.086,0.098	-0.019
1737	"FBgn0250819"	"CG33521"	chr4	+	1190066	1190549	1190297	1190549	1189880	1190008	1737	1669,1628	69,30	1981,2231	64,36	298	149	0.206568	0.547865	0.924,0.964	0.939,0.969	-0.01
1738	"FBgn0033913"	"CG8468"	chr2R	+	14220586	14220765	14220607	14220765	14219897	14220042	1738	14,11	218,275	7,5	208,204	169	149	0.0935464	0.336961	0.054,0.034	0.029,0.021	0.019
1739	"FBgn0036881"	"Cpr76Bd"	chr3L	+	19536761	19537105	19536770	19537105	19533602	19536702	1739	31,72	363,722	7,23	163,301	157	149	0.07135	0.279231	0.075,0.086	0.039,0.068	0.027
1740	"FBgn0036881"	"Cpr76Bd"	chr3L	+	19537808	19538289	19537919	19538289	19537167	19537414	1740	1610,1744	24,5	1088,651	6,6	259	149	0.406297	0.777278	0.975,0.995	0.991,0.984	-0.003
1741	"FBgn0028582"	"lqf"	chr3L	+	7535883	7536435	7536003	7536435	7535542	7535644	1741	105,80	866,452	140,115	828,452	268	149	0.0149308	0.0963196	0.063,0.09	0.086,0.124	-0.028
1742	"FBgn0034789"	"PIP5K59B"	chr2R	+	22876901	22877006	22876913	22877006	22876349	22876847	1742	10,39	32,40	24,24	41,21	160	149	0.499073	0.861583	0.225,0.476	0.353,0.516	-0.084
1743	"FBgn0085410"	"TrissinR"	chr2L	+	5856382	5856767	5856403	5856767	5856098	5856318	1743	1,19	46,53	1,3	48,49	169	149	0.00428939	0.0398666	0.019,0.24	0.018,0.051	0.095
1744	"FBgn0087012"	"5-HT2A"	chr3R	+	4630128	4630521	4630167	4630521	4627905	4628349	1744	4,7	0,6	4,2	3,5	187	149	0.115733	0.387136	1.0,0.482	0.515,0.242	0.362
1745	"FBgn0087012"	"5-HT2A"	chr3R	+	4630128	4630521	4630170	4630521	4627905	4628349	1745	4,7	14,17	4,2	4,24	190	149	0.526956	0.8888	0.183,0.244	0.44,0.061	-0.037
1746	"FBgn0087012"	"5-HT2A"	chr3R	+	4630167	4630521	4630170	4630521	4627905	4628349	1746	0,6	14,17	3,5	4,24	151	149	0.375644	0.748411	0.0,0.258	0.425,0.171	-0.169
1749	"FBgn0250837"	"dUTPase"	chr2L	+	11011453	11012135	11011471	11012135	11011311	11011379	1749	4,0	33,54	0,2	22,53	166	149	0.386073	0.757773	0.098,0.0	0.0,0.033	0.033
1750	"FBgn0015904"	"ara"	chr3L	+	12594164	12594523	12594188	12594523	12589518	12589634	1750	3,0	4,22	0,0	4,13	172	149	0.182602	0.512369	0.394,0.0	0.0,0.0	0.197
1751	"FBgn0262886"	"lncRNA:CR43241"	chr2L	+	22132117	22132435	22132232	22132435	22131502	22131699	1751	35,28	21,10	22,24	14,9	263	149	0.952945	1	0.486,0.613	0.471,0.602	0.013
1752	"FBgn0039594"	"snu"	chr3R	+	28693135	28693277	28693171	28693277	28692821	28692970	1752	154,284	122,193	134,326	100,213	184	149	0.71724	1	0.505,0.544	0.52,0.553	-0.012
1753	"FBgn0261545"	"CG42663"	chr2R	+	12750337	12751545	12750340	12751545	12749522	12750275	1753	110,107	0,5	80,107	4,3	151	149	0.376109	0.748623	1.0,0.955	0.952,0.972	0.016
1754	"FBgn0261860"	"CG42789"	chr3R	-	26783950	26784106	26783950	26784083	26784159	26784208	1754	253,544	20,11	268,441	48,41	171	149	3.01862e-07	1.04746e-05	0.917,0.977	0.829,0.904	0.081
1755	"FBgn0003380"	"Sh"	chrX	-	17940719	17941160	17940719	17941157	17942781	17942972	1755	13,7	90,53	11,6	44,36	151	149	0.297615	0.679424	0.125,0.115	0.198,0.141	-0.049
1756	"FBgn0030897"	"Frq1"	chrX	+	18161012	18161292	18161058	18161292	18155368	18155732	1756	10,8	0,2	16,27	1,0	194	149	1	1	1.0,0.754	0.925,1.0	-0.086
1757	"FBgn0259938"	"cwo"	chr3R	+	10396236	10396820	10396696	10396820	10388257	10389437	1757	63,29	78,76	23,21	97,69	298	149	0.00286864	0.0300126	0.288,0.16	0.106,0.132	0.105
1758	"FBgn0086683"	"Spf45"	chr2L	-	23067144	23068144	23067144	23068101	23068199	23068386	1758	74,141	14,17	76,133	15,48	191	149	0.0118431	0.0813776	0.805,0.866	0.798,0.684	0.094
1759	"FBgn0041630"	"Hexo1"	chr3L	+	4288907	4289171	4289049	4289171	4288640	4288701	1759	3,13	48,63	0,5	6,20	290	149	0.840991	1	0.031,0.096	0.0,0.114	0.006
1760	"FBgn0029864"	"CG15894"	chrX	+	6321819	6321969	6321840	6321969	6320488	6320998	1760	4,4	3,3	0,0	2,6	169	149	1.88715e-06	5.61294e-05	0.54,0.54	0.0,0.0	0.54
1762	"FBgn0263336"	"lncRNA:CR43417"	chr2R	-	16817518	16818531	16817518	16818500	16818589	16818694	1762	11,2	10,35	0,0	21,27	179	149	5.61377e-05	0.00116879	0.478,0.045	0.0,0.0	0.262
1763	"FBgn0051211"	"CG31211"	chr3R	+	11952640	11952765	11952668	11952765	11952181	11952238	1763	61,136	0,0	82,123	0,1	176	149	1	1	1.0,1.0	1.0,0.99	0.005
1764	"FBgn0037993"	"dpr15"	chr3R	-	12156108	12156621	12156108	12156605	12158533	12158595	1764	0,0	3,2	0,2	3,2	164	149	0.530293	0.890191	0.0,0.0	0.0,0.476	-0.238
1765	"FBgn0259110"	"mmd"	chrX	-	15946935	15948994	15946935	15948977	15949519	15949816	1765	33,47	41,52	15,23	20,54	165	149	0.0934158	0.336961	0.421,0.449	0.404,0.278	0.094
1766	"FBgn0259110"	"mmd"	chrX	-	15949519	15949876	15949519	15949819	15950354	15950385	1766	46,45	0,20	45,35	16,6	205	149	0.25146	0.614825	1.0,0.621	0.672,0.809	0.07
1770	"FBgn0003969"	"vap"	chrX	-	16004327	16004444	16004327	16004393	16005621	16005812	1770	52,54	0,5	71,31	0,0	199	149	0.0537755	0.229898	1.0,0.89	1.0,1.0	-0.055
1771	"FBgn0039131"	"CG12268"	chr3R	-	23946608	23946862	23946608	23946844	23948338	23948424	1771	440,490	671,738	519,560	560,690	166	149	0.0192708	0.116973	0.371,0.373	0.454,0.421	-0.066
1772	"FBgn0264962"	"Pcf11"	chr2R	-	14865507	14865766	14865507	14865733	14867483	14868171	1772	10,15	15,24	0,4	20,33	181	149	3.74555e-06	0.000101276	0.354,0.34	0.0,0.091	0.301
1773	"FBgn0264962"	"Pcf11"	chr2R	-	14865507	14866051	14865507	14865733	14867483	14868171	1773	0,3	15,24	7,4	20,33	298	149	0.033063	0.169606	0.0,0.059	0.149,0.057	-0.073
1774	"FBgn0264962"	"Pcf11"	chr2R	-	14865507	14866075	14865507	14865733	14867483	14868171	1774	0,2	15,24	0,1	20,33	298	149	0.494264	0.855632	0.0,0.04	0.0,0.015	0.013
1775	"FBgn0264962"	"Pcf11"	chr2R	-	14865507	14866051	14865507	14865766	14867483	14868171	1775	0,3	10,15	7,4	0,4	298	149	0.000225605	0.00372786	0.0,0.091	1.0,0.333	-0.621
1776	"FBgn0264962"	"Pcf11"	chr2R	-	14865507	14866075	14865507	14865766	14867483	14868171	1776	0,2	10,15	0,1	0,4	298	149	1	1	0.0,0.063	NA,0.111	-0.08
1777	"FBgn0264962"	"Pcf11"	chr2R	-	14865507	14866075	14865507	14866051	14867483	14868171	1777	0,2	0,3	0,1	7,4	172	149	1	1	NA,0.366	0.0,0.178	0.277
1778	"FBgn0030869"	"Socs16D"	chrX	-	17823190	17823318	17823190	17823303	17823377	17825481	1778	0,6	72,92	6,3	60,88	163	149	0.299916	0.682431	0.0,0.056	0.084,0.03	-0.029
1779	"FBgn0033212"	"LRR"	chr2R	-	7677069	7678404	7677069	7677734	7678569	7678626	1779	212,167	92,139	187,183	46,74	298	149	0.0137858	0.090258	0.535,0.375	0.67,0.553	-0.157
1780	"FBgn0085436"	"Not1"	chr2R	-	9575587	9576118	9575587	9576115	9576177	9576384	1780	3,6	54,109	11,6	72,149	151	149	0.34154	0.724489	0.052,0.052	0.131,0.038	-0.033
1781	"FBgn0029082"	"hbs"	chr2R	+	15040116	15040521	15040137	15040521	15039247	15040050	1781	7,19	20,19	5,9	24,9	169	149	0.527833	0.8888	0.236,0.469	0.155,0.469	0.04
1782	"FBgn0023517"	"Pgam5"	chrX	-	1872399	1872906	1872399	1872903	1872972	1873565	1782	65,92	9,13	67,71	2,8	151	149	0.0710348	0.278521	0.877,0.875	0.971,0.898	-0.058
1783	"FBgn0262975"	"cnc"	chr3R	-	23220416	23220896	23220416	23220643	23221845	23221961	1783	0,0	8,39	4,3	38,135	298	149	0.554161	0.911157	0.0,0.0	0.05,0.011	-0.03
1784	"FBgn0001222"	"Hsf"	chr2R	-	18133870	18134108	18133870	18134095	18134406	18134634	1784	2,1	61,101	1,8	61,242	161	149	0.233147	0.587665	0.029,0.009	0.015,0.03	-0.003
1785	"FBgn0266696"	"Svil"	chr3L	+	2442435	2442960	2442438	2442960	2439498	2439830	1785	18,26	54,16	1,0	40,13	151	149	5.57819e-08	2.1507e-06	0.248,0.616	0.024,0.0	0.42
1786	"FBgn0036232"	"CG14125"	chr3L	+	11974974	11975810	11974995	11975810	11974904	11974928	1786	18,18	1213,1336	5,20	1002,1285	169	149	0.601383	0.950295	0.013,0.012	0.004,0.014	0.003
1787	"FBgn0024734"	"PRL-1"	chr2L	-	16248830	16249706	16248830	16249091	16250080	16250158	1787	564,805	3,0	613,1055	0,0	298	149	1	1	0.989,1.0	1.0,1.0	-0.006
1788	"FBgn0032688"	"CG15160"	chr2L	+	18593277	18593413	18593289	18593413	18592399	18593170	1788	26,37	16,7	27,30	5,10	160	149	0.448022	0.811249	0.602,0.831	0.834,0.736	-0.069
1789	"FBgn0020379"	"Rfx"	chr3R	-	10372148	10372533	10372148	10372509	10372740	10373205	1789	2,2	10,32	1,0	27,27	172	149	0.0745905	0.287181	0.148,0.051	0.031,0.0	0.084
1790	"FBgn0031395"	"CG10874"	chr2L	-	2189913	2190646	2189913	2190643	2190706	2190784	1790	18,64	151,286	21,33	99,212	151	149	0.85863	1	0.105,0.181	0.173,0.133	-0.01
1791	"FBgn0031395"	"CG10874"	chr2L	-	2190706	2191078	2190706	2190784	2191849	2192090	1791	136,203	15,29	129,159	16,35	298	149	0.249975	0.614825	0.819,0.778	0.801,0.694	0.051
1792	"FBgn0042206"	"GstD10"	chr3R	-	12364775	12365606	12364775	12365582	12365690	12365735	1792	4,6	27,28	2,1	29,42	172	149	0.00808766	0.0623649	0.114,0.157	0.056,0.02	0.098
1794	"FBgn0028341"	"Ptpmeg2"	chrX	-	9638192	9638465	9638192	9638462	9638915	9639028	1794	14,6	0,0	30,14	0,1	151	149	1	1	1.0,1.0	1.0,0.932	0.034
1797	"FBgn0031673"	"CG31650"	chr2L	-	5042490	5042890	5042490	5042887	5043077	5043158	1797	103,115	19,36	114,79	16,29	151	149	0.814104	1	0.843,0.759	0.875,0.729	-0.001
1798	"FBgn0035429"	"CG12017"	chr3L	+	3290302	3290896	3290332	3290896	3288982	3289188	1798	19,15	2,0	34,17	0,0	178	149	0.55432	0.911157	0.888,1.0	1.0,1.0	-0.056
1799	"FBgn0028577"	"hfp"	chr3L	-	1499042	1499879	1499042	1499337	1500244	1500388	1799	20,27	48,52	89,54	31,28	298	149	2.93792e-10	1.65318e-08	0.172,0.206	0.589,0.491	-0.351
1800	"FBgn0028577"	"hfp"	chr3L	-	1499042	1501397	1499042	1499337	1501798	1501892	1800	30,40	71,89	39,21	51,59	298	149	0.449361	0.811422	0.174,0.183	0.277,0.151	-0.036
1801	"FBgn0028577"	"hfp"	chr3L	-	1501345	1501406	1501345	1501397	1501798	1501892	1801	39,44	30,40	50,23	28,21	157	149	0.462522	0.829433	0.552,0.511	0.629,0.51	-0.038
1803	"FBgn0262114"	"RanBPM"	chr2R	+	10430533	10431915	10430879	10431915	10429711	10429783	1803	212,107	160,264	283,156	150,254	298	149	0.33214	0.715969	0.398,0.169	0.485,0.235	-0.076
1804	"FBgn0262114"	"RanBPM"	chr2R	+	10433271	10433465	10433274	10433465	10433038	10433203	1804	17,44	198,360	30,33	295,340	151	149	0.710884	1	0.078,0.108	0.091,0.087	0.004
1805	"FBgn0262114"	"RanBPM"	chr2R	+	10434636	10434785	10434645	10434785	10434426	10434590	1805	0,4	259,448	0,7	233,499	157	149	1	1	0.0,0.008	0.0,0.013	-0.002
1806	"FBgn0262114"	"RanBPM"	chr2R	+	10434636	10434785	10434651	10434785	10434426	10434590	1806	3,18	162,235	8,22	138,208	163	149	0.100709	0.353587	0.017,0.065	0.05,0.088	-0.028
1807	"FBgn0262114"	"RanBPM"	chr2R	+	10434645	10434785	10434651	10434785	10434426	10434590	1807	262,462	162,235	241,514	138,208	154	149	0.265538	0.630983	0.61,0.655	0.628,0.705	-0.034
1808	"FBgn0033799"	"GLaz"	chr2R	-	13166423	13166635	13166423	13166630	13167885	13168032	1808	81,102	0,12	64,87	3,13	153	149	0.228974	0.58208	1.0,0.892	0.954,0.867	0.035
1809	"FBgn0033799"	"GLaz"	chr2R	-	13166423	13166635	13166423	13166630	13167902	13168032	1809	100,151	14,12	103,113	0,0	153	149	4.81625e-08	1.89197e-06	0.874,0.925	1.0,1.0	-0.101
1810	"FBgn0000808"	"gd"	chrX	-	11987270	11987430	11987270	11987421	11987473	11987764	1810	0,0	0,3	1,0	0,0	157	149	1	1	NA,0.0	1.0,NA	-1
1811	"FBgn0034956"	"CG4324"	chr2R	-	24016703	24016831	24016703	24016822	24016959	24017198	1811	3,8	3,5	2,6	4,3	157	149	0.804628	1	0.487,0.603	0.322,0.655	0.056
1812	"FBgn0039536"	"unc80"	chr3R	+	27667099	27667244	27667108	27667244	27666426	27666539	1812	2,2	2,0	2,5	3,0	157	149	0.50777	0.87154	0.487,1.0	0.388,1.0	0.05
1813	"FBgn0039536"	"unc80"	chr3R	+	27667099	27667244	27667108	27667244	27666784	27666802	1813	1,1	26,16	10,9	26,10	157	149	1.42355e-05	0.000348685	0.035,0.056	0.267,0.461	-0.319
1814	"FBgn0039536"	"unc80"	chr3R	+	27668411	27668754	27668468	27668754	27667870	27668068	1814	5,5	2,15	10,5	9,11	205	149	0.982124	1	0.645,0.195	0.447,0.248	0.073
1815	"FBgn0039536"	"unc80"	chr3R	+	27675940	27676605	27675949	27676605	27675711	27675880	1815	63,61	77,101	50,45	82,58	157	149	0.896748	1	0.437,0.364	0.367,0.424	0.005
1816	"FBgn0039536"	"unc80"	chr3R	+	27675940	27676605	27676054	27676605	27675711	27675880	1816	63,61	0,2	50,43	1,0	262	149	0.583289	0.935599	1.0,0.945	0.966,1.0	-0.011
1817	"FBgn0039536"	"unc80"	chr3R	+	27675949	27676605	27676054	27676605	27675711	27675880	1817	77,101	0,2	82,58	1,0	253	149	1	1	1.0,0.967	0.98,1.0	-0.006
1818	"FBgn0264078"	"Flo2"	chrX	+	14926735	14926874	14926765	14926874	14924225	14924413	1818	4,9	41,120	1,10	17,85	178	149	0.629126	0.958116	0.076,0.059	0.047,0.09	-0.001
1819	"FBgn0264078"	"Flo2"	chrX	+	14926735	14926874	14926765	14926874	14925645	14925684	1819	2,5	2,19	1,6	0,13	178	149	0.474505	0.836511	0.456,0.181	1.0,0.279	-0.321
1820	"FBgn0026597"	"Axn"	chr3R	+	30033804	30034125	30033822	30034125	30033598	30033743	1820	88,78	63,61	80,110	54,53	166	149	0.170261	0.491903	0.556,0.534	0.571,0.651	-0.066
1821	"FBgn0027375"	"RecQ5"	chr3L	-	14629740	14630444	14629740	14630192	14630519	14631818	1821	1,0	40,42	0,0	20,18	298	149	1	1	0.012,0.0	0.0,0.0	0.006
1822	"FBgn0030617"	"CG9095"	chrX	-	15139936	15141538	15139936	15141520	15141611	15141770	1822	0,1	55,114	2,2	37,96	166	149	0.634523	0.961281	0.0,0.008	0.046,0.018	-0.028
1823	"FBgn0030796"	"CG4829"	chrX	+	16823514	16824118	16823586	16824118	16823102	16823206	1823	10,2	99,67	6,0	112,45	220	149	0.141599	0.435465	0.064,0.02	0.035,0.0	0.025
1824	"FBgn0030796"	"CG4829"	chrX	+	16823514	16824118	16823856	16824118	16823102	16823206	1824	10,2	23,20	6,0	16,17	298	149	0.329224	0.715299	0.179,0.048	0.158,0.0	0.034
1825	"FBgn0030796"	"CG4829"	chrX	+	16823586	16824118	16823856	16824118	16823102	16823206	1825	99,67	23,20	112,45	16,17	298	149	0.683881	0.991662	0.683,0.626	0.778,0.57	-0.019
1826	"FBgn0034435"	"fest"	chr2R	+	19343012	19343191	19343018	19343191	19342567	19342951	1826	1981,1817	123,70	2312,1853	90,79	154	149	0.153927	0.461117	0.94,0.962	0.961,0.958	-0.009
1827	"FBgn0004838"	"Hrb27C"	chr2L	+	6922730	6922826	6922734	6922826	6920703	6920861	1827	375,672	18,37	903,1207	72,47	152	149	0.60483	0.952909	0.953,0.947	0.925,0.962	0.006
1828	"FBgn0264607"	"CaMKII"	chr4	-	1037475	1037590	1037475	1037569	1037645	1037740	1828	1112,1049	13,11	1413,1140	15,26	169	149	0.15745	0.467103	0.987,0.988	0.988,0.975	0.006
1829	"FBgn0264607"	"CaMKII"	chr4	-	1038358	1038437	1038358	1038434	1040012	1040078	1829	156,127	327,292	145,162	325,301	151	149	0.611776	0.954811	0.32,0.3	0.306,0.347	-0.017
1830	"FBgn0264607"	"CaMKII"	chr4	-	1038358	1038437	1038358	1038434	1043467	1043524	1830	260,244	115,0	345,282	0,0	151	149	1.58949e-07	5.70572e-06	0.69,1.0	1.0,1.0	-0.155
1831	"FBgn0264607"	"CaMKII"	chr4	-	1038358	1038458	1038358	1038434	1043467	1043524	1831	11,12	115,0	26,8	0,0	172	149	0.00053502	0.00772021	0.077,1.0	1.0,1.0	-0.462
1832	"FBgn0264607"	"CaMKII"	chr4	-	1038358	1038458	1038358	1038437	1043467	1043524	1832	11,12	260,244	26,7	345,281	169	149	0.60613	0.952909	0.036,0.042	0.062,0.021	-0.003
1833	"FBgn0264607"	"CaMKII"	chr4	-	1038358	1038437	1038358	1038434	1045155	1045248	1833	78,50	0,8	96,88	32,62	151	149	1.04822e-07	3.89715e-06	1.0,0.86	0.747,0.583	0.265
1834	"FBgn0264607"	"CaMKII"	chr4	-	1038358	1038458	1038358	1038434	1045155	1045248	1834	8,6	0,8	12,7	32,62	172	149	0.00181099	0.0207169	1.0,0.394	0.245,0.089	0.53
1835	"FBgn0264607"	"CaMKII"	chr4	-	1038358	1038458	1038358	1038437	1045155	1045248	1835	8,6	78,50	12,6	96,87	169	149	0.95721	1	0.083,0.096	0.099,0.057	0.011
1836	"FBgn0264607"	"CaMKII"	chr4	-	1043467	1043524	1043467	1043521	1045155	1045248	1836	668,720	45,43	664,775	68,66	151	149	0.0242946	0.1382	0.936,0.943	0.906,0.921	0.026
1838	"FBgn0033339"	"Sec31"	chr2R	+	8895950	8896053	8895953	8896053	8895531	8895644	1838	147,108	133,98	90,58	106,78	151	149	0.0654678	0.264155	0.522,0.521	0.456,0.423	0.082
1839	"FBgn0033339"	"Sec31"	chr2R	+	8895950	8896053	8895953	8896053	8895786	8895843	1839	1,7	8,14	5,3	0,0	151	149	2.93601e-08	1.30059e-06	0.11,0.33	1.0,1.0	-0.78
1841	"FBgn0032821"	"CdGAPr"	chr2L	-	19779017	19779333	19779017	19779330	19779399	19781025	1841	43,33	43,47	26,46	60,48	151	149	0.41879	0.791218	0.497,0.409	0.3,0.486	0.06
1842	"FBgn0039900"	"Syt7"	chr4	-	280324	280537	280324	280431	281723	281892	1842	224,276	0,0	178,340	0,2	254	149	1	1	1.0,1.0	1.0,0.99	0.005
1843	"FBgn0037100"	"CapaR"	chr3L	-	21560189	21560339	21560189	21560334	21560397	21560472	1843	0,1	11,15	0,0	18,25	153	149	1	1	0.0,0.061	0.0,0.0	0.03
1844	"FBgn0037614"	"TMEM216"	chr3R	+	8716895	8717341	8716900	8717341	8716242	8716568	1844	109,110	16,1	73,45	22,14	153	149	3.03896e-05	0.000695286	0.869,0.991	0.764,0.758	0.169
1845	"FBgn0263619"	"asRNA:ASTR"	chr3R	+	5608252	5609320	5608257	5609320	5607958	5608181	1845	13,10	3,28	7,13	10,6	153	149	0.893015	1	0.808,0.258	0.405,0.678	-0.009
1846	"FBgn0038419"	"CG14879"	chr3R	-	16345824	16345998	16345824	16345946	16347055	16347528	1846	12,6	9,23	13,23	23,25	200	149	0.619814	0.958116	0.498,0.163	0.296,0.407	-0.021
1847	"FBgn0039883"	"RhoGAP100F"	chr3R	+	31837769	31838027	31837773	31838027	31836871	31837181	1847	0,0	0,3	1,0	1,1	152	149	1	1	NA,0.0	0.495,0.0	-0.247
1848	"FBgn0003415"	"skd"	chr3L	-	21001342	21001926	21001342	21001875	21002016	21002197	1848	11,27	0,1	20,27	0,0	199	149	1	1	1.0,0.953	1.0,1.0	-0.024
1849	"FBgn0039782"	"CG15539"	chr3R	+	30507065	30507509	30507068	30507509	30506887	30507015	1849	164,108	14,12	105,100	18,7	151	149	0.494392	0.855632	0.92,0.899	0.852,0.934	0.016
1850	"FBgn0051805"	"CG31805"	chr2L	-	16898174	16898387	16898174	16898377	16898440	16898678	1850	17,21	69,37	9,27	17,22	158	149	0.0393263	0.188564	0.189,0.349	0.333,0.536	-0.165
1851	"FBgn0051805"	"CG31805"	chr2L	-	16898745	16900046	16898745	16900042	16900100	16900299	1851	74,105	42,92	41,111	47,66	152	149	0.740385	1	0.633,0.528	0.461,0.622	0.039
1852	"FBgn0266692"	"asRNA:CR45182"	chr3L	+	25844171	25844502	25844287	25844502	25844007	25844121	1852	35,53	51,51	38,58	14,7	264	149	6.1362e-06	0.000159695	0.279,0.37	0.605,0.824	-0.39
1854	"FBgn0034075"	"Asph"	chr2R	+	16112588	16112714	16112591	16112714	16112195	16112530	1854	43,0	0,0	583,625	0,18	151	149	1	1	1.0,NA	1.0,0.972	0.014
1855	"FBgn0034075"	"Asph"	chr2R	+	16114939	16115594	16115353	16115594	16114771	16114866	1855	596,612	143,104	823,992	170,254	298	149	0.345756	0.726402	0.676,0.746	0.708,0.661	0.027
1856	"FBgn0265082"	"Cdep"	chr3R	+	4923531	4923692	4923543	4923692	4923233	4923477	1856	108,114	0,2	98,176	0,0	160	149	1	1	1.0,0.982	1.0,1.0	-0.009
1857	"FBgn0022343"	"CG3760"	chr2R	+	24938955	24939217	24938973	24939217	24938759	24938842	1857	149,280	386,791	107,263	469,757	166	149	0.0786983	0.296829	0.257,0.241	0.17,0.238	0.045
1858	"FBgn0052137"	"CG32137"	chr3L	+	13940669	13941475	13941290	13941475	13939249	13939458	1858	22,25	71,102	11,10	14,10	298	149	0.00239378	0.0259576	0.134,0.109	0.282,0.333	-0.186
1859	"FBgn0266702"	"asRNA:CR45192"	chr3R	-	5835477	5835938	5835477	5835911	5835990	5836178	1859	37,70	21,45	60,87	32,32	175	149	0.166564	0.487059	0.6,0.57	0.615,0.698	-0.072
1860	"FBgn0029877"	"CG17717"	chrX	+	6590032	6590248	6590050	6590248	6589289	6589832	1860	251,393	0,9	190,311	0,8	166	149	0.863525	1	1.0,0.975	1.0,0.972	0.002
1861	"FBgn0036249"	"CG11560"	chr3L	+	12120642	12121185	12120654	12121185	12120018	12120588	1861	7,9	46,46	0,7	27,46	160	149	0.134498	0.424718	0.124,0.154	0.0,0.124	0.077
1862	"FBgn0031974"	"CG12560"	chr2L	-	8008717	8008891	8008717	8008873	8008947	8009195	1862	229,254	0,3	212,263	0,0	166	149	1	1	1.0,0.987	1.0,1.0	-0.006
1863	"FBgn0035103"	"Vdup1"	chr3L	-	177381	178305	177381	177873	178496	178635	1863	468,742	11,67	444,781	82,52	298	149	0.00988529	0.0714624	0.955,0.847	0.73,0.882	0.095
1864	"FBgn0036493"	"CG7255"	chr3L	+	15305550	15305679	15305570	15305679	15305297	15305486	1864	1,1	0,17	1,7	8,24	168	149	0.197887	0.536839	1.0,0.05	0.1,0.206	0.372
1865	"FBgn0036493"	"CG7255"	chr3L	+	15305550	15305679	15305576	15305679	15305297	15305486	1865	1,1	1,0	1,11	2,0	174	149	0.338719	0.723677	0.461,1.0	0.3,1.0	0.081
1866	"FBgn0036493"	"CG7255"	chr3L	+	15305570	15305679	15305576	15305679	15305297	15305486	1866	0,17	1,0	8,28	2,0	154	149	0.785028	1	0.0,1.0	0.795,1.0	-0.397
1867	"FBgn0036493"	"CG7255"	chr3L	+	15308920	15311195	15310957	15311195	15308559	15308835	1867	15,34	209,151	5,36	231,171	298	149	0.23263	0.587073	0.035,0.101	0.011,0.095	0.015
1868	"FBgn0023531"	"CG32809"	chrX	-	1675402	1677078	1675402	1677065	1677134	1677317	1868	8,6	23,34	6,4	9,29	161	149	0.872275	1	0.244,0.14	0.382,0.113	-0.055
1869	"FBgn0023531"	"CG32809"	chrX	-	1685186	1685535	1685186	1685279	1685646	1685737	1869	3,0	0,0	6,6	0,1	298	149	1	1	1.0,NA	1.0,0.75	0.125
1870	"FBgn0023531"	"CG32809"	chrX	-	1691079	1691133	1691079	1691130	1691206	1691357	1870	38,34	19,12	37,20	9,8	151	149	0.291822	0.672839	0.664,0.737	0.802,0.712	-0.056
1871	"FBgn0031746"	"CG9029"	chr2L	+	5886100	5886609	5886118	5886609	5886001	5886053	1871	30,40	8128,8723	18,28	7611,6305	166	149	1	1	0.003,0.004	0.002,0.004	0.001
1872	"FBgn0035244"	"ABCB7"	chr3L	+	1620816	1621042	1620918	1621042	1620427	1620554	1872	27,49	118,148	1,3	46,97	250	149	3.99306e-10	2.18778e-08	0.12,0.165	0.013,0.018	0.127
1873	"FBgn0037713"	"CG16790"	chr3R	-	9569648	9569990	9569648	9569970	9570042	9570214	1873	4,8	3,6	15,13	5,2	168	149	0.058443	0.242387	0.542,0.542	0.727,0.852	-0.247
1874	"FBgn0038448"	"CG12783"	chr3R	-	16612925	16613263	16612925	16613250	16613308	16613400	1874	44,52	63,139	19,44	66,85	161	149	0.449327	0.811422	0.393,0.257	0.21,0.324	0.058
1875	"FBgn0037950"	"HisCl1"	chr3R	+	11788445	11788580	11788463	11788580	11788021	11788331	1875	24,9	0,2	32,24	0,0	166	149	0.77912	1	1.0,0.802	1.0,1.0	-0.099
1876	"FBgn0003345"	"sd"	chrX	+	15813600	15814295	15813848	15814295	15812326	15812438	1876	3,32	2,12	11,12	0,0	298	149	1.13611e-06	3.53041e-05	0.429,0.571	1.0,1.0	-0.5
1877	"FBgn0003345"	"sd"	chrX	+	15813600	15814295	15813735	15814295	15812326	15812530	1877	0,7	2,0	2,3	6,0	283	149	0.95645	1	0.0,1.0	0.149,1.0	-0.075
1878	"FBgn0003345"	"sd"	chrX	+	15813600	15814295	15813848	15814295	15812326	15812530	1878	0,7	0,2	2,3	0,5	298	149	1	1	NA,0.636	1.0,0.231	0.02
1879	"FBgn0003345"	"sd"	chrX	+	15813735	15814295	15813848	15814295	15812326	15812530	1879	2,0	0,2	6,0	0,5	261	149	0.445816	0.811249	1.0,0.0	1.0,0.0	0
1880	"FBgn0003345"	"sd"	chrX	+	15823292	15823482	15823307	15823482	15823186	15823227	1880	89,80	185,135	64,42	107,103	163	149	0.75609	1	0.305,0.351	0.353,0.272	0.015
1881	"FBgn0000317"	"ck"	chr2L	-	15053413	15053522	15053413	15053517	15057667	15057862	1881	1,3	1,0	4,4	0,0	153	149	1	1	0.493,1.0	1.0,1.0	-0.254
1882	"FBgn0039530"	"Tusp"	chr3R	+	27631288	27633205	27631291	27633205	27630954	27631226	1882	6,15	12,22	13,13	10,19	151	149	0.332063	0.715969	0.33,0.402	0.562,0.403	-0.117
1883	"FBgn0039530"	"Tusp"	chr3R	+	27633654	27633846	27633660	27633846	27633261	27633597	1883	43,63	0,1	43,33	5,1	154	149	0.0113143	0.078784	1.0,0.984	0.893,0.97	0.06
1885	"FBgn0053087"	"LRP1"	chr2R	+	8225250	8226438	8225262	8226438	8225000	8225127	1885	7,8	167,147	0,0	107,158	160	149	0.000515206	0.00766184	0.038,0.048	0.0,0.0	0.043
1886	"FBgn0013576"	"mtd"	chr3R	-	5294305	5294879	5294305	5294855	5295640	5295795	1886	54,61	93,151	43,89	95,180	172	149	1	1	0.335,0.259	0.282,0.3	0.006
1887	"FBgn0013576"	"mtd"	chr3R	-	5334404	5335060	5334404	5334698	5335713	5336635	1887	2,4	16,8	8,2	6,12	298	149	0.241728	0.602729	0.059,0.2	0.4,0.077	-0.109
1888	"FBgn0013576"	"mtd"	chr3R	-	5334404	5335060	5334404	5334698	5349467	5350010	1888	0,5	0,3	30,29	0,7	298	149	1	1	NA,0.455	1.0,0.674	-0.382
1889	"FBgn0023415"	"Acp32CD"	chr2L	+	11016489	11016571	11016493	11016571	11015619	11016423	1889	887,597	87,35	516,398	57,35	152	149	0.232024	0.586801	0.909,0.944	0.899,0.918	0.018
1890	"FBgn0051660"	"smog"	chr2L	+	4854397	4854728	4854434	4854728	4852863	4853016	1890	37,16	2,2	44,15	8,1	185	149	0.200653	0.536839	0.937,0.866	0.816,0.924	0.031
1892	"FBgn0051660"	"smog"	chr2L	+	4873595	4873999	4873871	4873999	4872498	4872693	1892	0,1	0,13	0,0	5,3	298	149	1	1	NA,0.037	0.0,0.0	0.037
1893	"FBgn0051660"	"smog"	chr2L	+	4873817	4873999	4873871	4873999	4872498	4872693	1893	0,6	0,13	0,3	5,3	202	149	1	1	NA,0.254	0.0,0.425	0.042
1895	"FBgn0014133"	"bif"	chrX	+	11689200	11694740	11693546	11694740	11687461	11687635	1895	338,349	0,0	375,381	0,1	298	149	1	1	1.0,1.0	1.0,0.995	0.002
1896	"FBgn0014133"	"bif"	chrX	+	11690811	11694740	11693546	11694740	11689200	11689543	1896	13,8	30,48	1,5	20,74	298	149	0.000833672	0.0112708	0.178,0.077	0.024,0.033	0.099
1898	"FBgn0261885"	"osa"	chr3R	-	17697664	17697916	17697664	17697913	17697980	17698162	1898	47,71	0,6	46,75	3,6	151	149	0.468896	0.833906	1.0,0.921	0.938,0.925	0.029
1900	"FBgn0030576"	"CG15890"	chrX	-	14759997	14760369	14759997	14760366	14765402	14765787	1900	38,35	16,11	52,35	10,10	151	149	0.164626	0.48343	0.701,0.758	0.837,0.775	-0.077
1901	"FBgn0033705"	"CG13168"	chr2R	+	12255273	12255701	12255298	12255701	12255071	12255221	1901	423,695	42,84	433,587	52,47	173	149	0.434892	0.803927	0.897,0.877	0.878,0.915	-0.01
1902	"FBgn0003475"	"spir"	chr2L	+	20336463	20336549	20336466	20336549	20336286	20336404	1902	160,223	426,593	134,117	319,429	151	149	0.473606	0.836511	0.27,0.271	0.293,0.212	0.018
1903	"FBgn0003475"	"spir"	chr2L	+	20336463	20336549	20336469	20336549	20336286	20336404	1903	164,261	30,50	139,146	23,34	154	149	0.811143	1	0.841,0.835	0.854,0.806	0.008
1904	"FBgn0003475"	"spir"	chr2L	+	20336466	20336549	20336469	20336549	20336286	20336404	1904	430,631	30,50	324,458	23,34	151	149	0.855792	1	0.934,0.926	0.933,0.93	-0.001
1906	"FBgn0028421"	"Kap3"	chrX	-	11334186	11334933	11334186	11334921	11334995	11335252	1906	150,125	0,3	121,103	0,0	160	149	1	1	1.0,0.975	1.0,1.0	-0.012
1907	"FBgn0028421"	"Kap3"	chrX	-	11337126	11337263	11337126	11337260	11337328	11337643	1907	153,130	0,4	139,98	0,2	151	149	0.777665	1	1.0,0.97	1.0,0.98	-0.005
1908	"FBgn0039065"	"Rad60"	chr3R	-	23250426	23250540	23250426	23250537	23250599	23251102	1908	73,89	24,46	143,158	60,78	151	149	0.718444	1	0.75,0.656	0.702,0.667	0.019
1909	"FBgn0039065"	"Rad60"	chr3R	-	23250426	23250540	23250426	23250537	23250605	23251102	1909	87,147	11,18	8,7	0,0	151	149	0.000638496	0.00898208	0.886,0.89	1.0,1.0	-0.112
1910	"FBgn0039065"	"Rad60"	chr3R	-	23250426	23250540	23250426	23250537	23251166	23251300	1910	9,13	0,1	8,3	0,0	151	149	1	1	1.0,0.928	1.0,1.0	-0.036
1912	"FBgn0011286"	"RyR"	chr2R	+	8874667	8874862	8874691	8874862	8873294	8874454	1912	12,15	2,0	25,21	2,3	172	149	0.129244	0.413978	0.839,1.0	0.915,0.858	0.033
1913	"FBgn0011286"	"RyR"	chr2R	+	8874667	8874862	8874709	8874862	8873294	8874454	1913	12,15	35,46	25,21	101,64	190	149	0.618746	0.958116	0.212,0.204	0.163,0.205	0.024
1914	"FBgn0011286"	"RyR"	chr2R	+	8874691	8874862	8874709	8874862	8873294	8874454	1914	2,0	35,46	2,3	101,64	166	149	0.379809	0.750961	0.049,0.0	0.017,0.04	-0.004
1915	"FBgn0011286"	"RyR"	chr2R	+	8879508	8879795	8879520	8879795	8879217	8879355	1915	25,34	77,104	36,66	71,73	160	149	0.00323163	0.0331441	0.232,0.233	0.321,0.457	-0.157
1916	"FBgn0011286"	"RyR"	chr2R	+	8884190	8884325	8884214	8884325	8883621	8883922	1916	5,28	134,269	32,47	225,291	172	149	0.0047966	0.0422488	0.031,0.083	0.11,0.123	-0.059
1919	"FBgn0262475"	"bru2"	chr2L	+	12393390	12393858	12393421	12393858	12389189	12389670	1919	34,29	36,81	10,33	55,70	179	149	0.123061	0.402219	0.44,0.23	0.131,0.282	0.129
1920	"FBgn0003741"	"tra"	chr3L	-	16590351	16590930	16590351	16590755	16591003	16591050	1920	156,70	0,7	73,108	0,0	298	149	0.00939873	0.0686149	1.0,0.833	1.0,1.0	-0.084
1921	"FBgn0053136"	"CG33136"	chr2R	-	18664682	18665148	18664682	18665133	18665190	18665597	1921	0,6	264,427	3,10	284,560	163	149	0.668575	0.981951	0.0,0.013	0.01,0.016	-0.007
1922	"FBgn0278608"	"Dsp1"	chrX	+	16336266	16336743	16336287	16336743	16334300	16334413	1922	18,19	292,176	21,3	318,158	169	149	0.0877758	0.321176	0.052,0.087	0.055,0.016	0.034
1923	"FBgn0278608"	"Dsp1"	chrX	+	16336266	16336743	16336290	16336743	16334300	16334413	1923	18,19	34,34	21,3	28,49	172	149	0.1413	0.435188	0.314,0.326	0.394,0.05	0.098
1924	"FBgn0278608"	"Dsp1"	chrX	+	16336287	16336743	16336290	16336743	16334300	16334413	1924	292,176	34,34	318,158	28,49	151	149	0.586544	0.93721	0.894,0.836	0.918,0.761	0.025
1926	"FBgn0002873"	"mud"	chrX	+	14256976	14258595	14256988	14258595	14256484	14256757	1926	14,58	7,24	9,19	0,6	160	149	0.0736547	0.286077	0.651,0.692	1.0,0.747	-0.202
1927	"FBgn0002873"	"mud"	chrX	+	14256976	14258595	14258336	14258595	14256484	14256757	1927	14,58	57,42	9,19	2,8	298	149	0.0042227	0.0398666	0.109,0.408	0.692,0.543	-0.359
1928	"FBgn0002873"	"mud"	chrX	+	14256988	14258595	14258336	14258595	14256484	14256757	1928	7,24	57,42	0,6	2,8	298	149	0.910598	1	0.058,0.222	0.0,0.273	0.004
1929	"FBgn0260658"	"CG42541"	chrX	-	3905736	3905900	3905736	3905897	3906204	3907097	1929	3,7	2,4	8,2	0,0	151	149	7.15776e-05	0.00140589	0.597,0.633	1.0,1.0	-0.385
1931	"FBgn0015777"	"nrv2"	chr2L	-	6793227	6793404	6793227	6793373	6794492	6794599	1931	813,469	0,12	829,393	0,0	179	149	0.642994	0.965883	1.0,0.97	1.0,1.0	-0.015
1932	"FBgn0050372"	"Asap"	chr2R	-	8116266	8117104	8116266	8117020	8117164	8117284	1932	97,114	13,10	91,87	19,8	232	149	0.34514	0.726402	0.827,0.88	0.755,0.875	0.038
1934	"FBgn0260749"	"Utx"	chr2L	-	10273965	10274105	10273965	10274090	10274164	10274868	1934	146,136	46,42	163,199	39,76	163	149	0.9642	1	0.744,0.747	0.793,0.705	-0.003
1935	"FBgn0260749"	"Utx"	chr2L	-	10275126	10275387	10275126	10275384	10275448	10275629	1935	136,76	41,22	190,138	51,34	151	149	0.541895	0.900004	0.766,0.773	0.786,0.8	-0.023
1936	"FBgn0262160"	"CG9932"	chr2L	-	13027808	13028551	13027808	13028539	13028867	13029642	1936	133,125	30,78	108,195	45,79	160	149	0.843435	1	0.805,0.599	0.691,0.697	0.008
1937	"FBgn0053096"	"CG33096"	chr3R	+	25097834	25098469	25097864	25098469	25097671	25097718	1937	30,29	9,26	26,14	7,6	178	149	0.238763	0.598519	0.736,0.483	0.757,0.661	-0.1
1938	"FBgn0051116"	"ClC-a"	chr3R	-	11802169	11802354	11802169	11802335	11802583	11802691	1938	40,32	182,114	63,55	191,96	167	149	0.0116851	0.0810062	0.164,0.2	0.227,0.338	-0.101
1939	"FBgn0003714"	"tko"	chrX	-	2442312	2443665	2442312	2442732	2443733	2443976	1939	0,1	158,293	0,0	176,316	298	149	1	1	0.0,0.002	0.0,0.0	0.001
1940	"FBgn0029666"	"CG10803"	chrX	+	3486312	3487530	3486318	3487530	3485649	3486021	1940	35,62	0,0	20,28	2,4	154	149	0.00152259	0.0181921	1.0,1.0	0.906,0.871	0.111
1941	"FBgn0051051"	"CG31051"	chr3R	-	28519547	28520006	28519547	28519988	28520050	28520284	1941	1,0	30,21	0,2	14,40	166	149	0.485169	0.848546	0.029,0.0	0.0,0.043	-0.007
1942	"FBgn0039116"	"CG10375"	chr3R	+	23768008	23768329	23768078	23768329	23767711	23767870	1942	75,141	65,91	61,196	16,60	218	149	4.43661e-06	0.000118423	0.441,0.514	0.723,0.691	-0.229
1943	"FBgn0261287"	"ymp"	chr3R	-	25591817	25592291	25591817	25592110	25592582	25592658	1943	215,319	16,30	148,270	0,13	298	149	0.000669199	0.00935082	0.87,0.842	1.0,0.912	-0.1
1944	"FBgn0034121"	"CG6262"	chr2R	+	16360223	16361523	16360242	16361523	16359970	16360154	1944	126,81	282,349	68,94	221,334	167	149	0.568701	0.924305	0.285,0.172	0.215,0.201	0.02
1945	"FBgn0011656"	"Mef2"	chr2R	-	9916117	9916912	9916117	9916891	9917937	9918353	1945	32,56	63,130	28,47	78,117	169	149	0.397834	0.768627	0.309,0.275	0.24,0.262	0.041
1946	"FBgn0011656"	"Mef2"	chr2R	-	9918468	9918641	9918468	9918632	9918711	9918848	1946	206,258	0,2	247,347	0,10	157	149	0.429495	0.7984	1.0,0.992	1.0,0.971	0.01
1947	"FBgn0027835"	"Dp1"	chr2R	+	18413001	18413077	18413004	18413077	18412026	18412056	1947	70,101	8,13	81,148	2,27	151	149	0.961769	1	0.896,0.885	0.976,0.844	-0.019
1948	"FBgn0031423"	"CG3557"	chr2L	-	2384760	2385445	2384760	2385415	2385506	2385792	1948	21,16	0,5	17,19	2,0	178	149	0.0986299	0.349825	1.0,0.728	0.877,1.0	-0.075
1949	"FBgn0031423"	"CG3557"	chr2L	-	2384760	2385451	2384760	2385415	2385506	2385792	1949	395,360	0,5	279,354	2,0	184	149	1	1	1.0,0.983	0.991,1.0	-0.004
1950	"FBgn0031423"	"CG3557"	chr2L	-	2384760	2385451	2384760	2385445	2385506	2385792	1950	395,360	21,16	279,354	17,19	154	149	0.579314	0.932817	0.948,0.956	0.941,0.947	0.008
1951	"FBgn0004875"	"enc"	chr3L	+	3832601	3832758	3832616	3832758	3831720	3832543	1951	78,52	178,142	90,86	270,177	163	149	0.946601	1	0.286,0.251	0.234,0.308	-0.003
1953	"FBgn0285944"	"para"	chrX	-	16482625	16483108	16482625	16483033	16483677	16483859	1953	0,2	8,12	3,2	16,24	223	149	0.197931	0.536839	0.0,0.1	0.111,0.053	-0.032
1955	"FBgn0285944"	"para"	chrX	-	16483677	16483889	16483677	16483859	16486379	16486584	1955	1,4	23,11	0,3	27,15	178	149	0.259972	0.625237	0.035,0.233	0.0,0.143	0.063
1956	"FBgn0285944"	"para"	chrX	-	16489599	16489877	16489599	16489853	16492446	16492515	1956	5,7	0,7	2,8	0,3	172	149	0.536844	0.897497	1.0,0.464	1.0,0.698	-0.117
1957	"FBgn0004859"	"ci"	chr4	-	50515	50680	50515	50613	50744	51257	1957	183,230	6,3	200,211	0,0	215	149	0.0463524	0.207987	0.955,0.982	1.0,1.0	-0.032
1958	"FBgn0020389"	"Papss"	chr3L	+	19845496	19845630	19845511	19845630	19845292	19845428	1958	4,6	12,20	14,13	13,61	163	149	0.465971	0.831874	0.234,0.215	0.496,0.163	-0.105
1959	"FBgn0020389"	"Papss"	chr3L	+	19845496	19845630	19845534	19845630	19845292	19845428	1959	14,24	0,0	35,37	4,4	186	149	0.000888048	0.011852	1.0,1.0	0.875,0.881	0.122
1960	"FBgn0020389"	"Papss"	chr3L	+	19845511	19845630	19845534	19845630	19845292	19845428	1960	22,38	0,0	34,85	4,4	171	149	0.00446094	0.0409149	1.0,1.0	0.881,0.949	0.085
1961	"FBgn0035437"	"Strip"	chr3L	-	3324699	3326036	3324699	3325601	3328698	3328871	1961	0,4	12,34	3,2	111,115	298	149	0.306909	0.689305	0.0,0.056	0.013,0.009	0.017
1962	"FBgn0031023"	"CG14200"	chrX	+	19511396	19515644	19511399	19515644	19511112	19511345	1962	16,19	3,5	9,12	0,3	151	149	0.217618	0.564796	0.84,0.789	1.0,0.798	-0.085
1963	"FBgn0003612"	"Su(var)2-10"	chr2R	+	9118887	9119047	9118899	9119047	9118738	9118827	1963	0,0	292,367	0,1	298,321	160	149	1	1	0.0,0.0	0.0,0.003	-0.002
1964	"FBgn0032482"	"Pect"	chr2L	+	13209435	13209599	13209471	13209599	13208664	13208777	1964	82,109	349,507	149,157	393,662	184	149	0.0569667	0.238162	0.16,0.148	0.235,0.161	-0.044
1965	"FBgn0032482"	"Pect"	chr2L	+	13209435	13209599	13209492	13209599	13208664	13208777	1965	107,171	677,786	180,229	566,752	205	149	0.00013915	0.00245518	0.103,0.137	0.188,0.181	-0.065
1966	"FBgn0032482"	"Pect"	chr2L	+	13209435	13209599	13209501	13209599	13208664	13208777	1966	141,224	44,41	212,263	76,45	214	149	0.797129	1	0.691,0.792	0.66,0.803	0.01
1967	"FBgn0032482"	"Pect"	chr2L	+	13209471	13209599	13209492	13209599	13208664	13208777	1967	374,569	677,786	424,734	566,752	169	149	0.00960709	0.0696932	0.328,0.39	0.398,0.463	-0.072
1968	"FBgn0032482"	"Pect"	chr2L	+	13209471	13209599	13209501	13209599	13208664	13208777	1968	408,622	44,41	456,768	76,45	178	149	0.311291	0.694649	0.886,0.927	0.834,0.935	0.022
1969	"FBgn0032482"	"Pect"	chr2L	+	13209492	13209599	13209501	13209599	13208664	13208777	1969	711,839	44,41	598,786	76,45	157	149	0.00728317	0.0585466	0.939,0.951	0.882,0.943	0.032
1970	"FBgn0036622"	"CG4753"	chr3L	-	16380470	16380642	16380470	16380637	16381297	16381570	1970	0,9	0,3	1,18	0,0	153	149	1	1	NA,0.745	1.0,1.0	-0.255
1971	"FBgn0011740"	"alpha-Man-IIa"	chr3R	+	9412860	9413390	9412863	9413390	9412547	9412807	1971	4,38	30,23	27,36	33,19	151	149	0.196851	0.536737	0.116,0.62	0.447,0.652	-0.181
1972	"FBgn0052313"	"CG32313"	chr3L	-	1545169	1545422	1545169	1545405	1545473	1545605	1972	88,68	501,406	88,64	686,396	165	149	0.232	0.586801	0.137,0.131	0.104,0.127	0.019
1973	"FBgn0038470"	"CG18213"	chr3R	-	17039259	17039286	17039259	17039283	17039346	17039506	1973	7,10	0,2	6,5	4,0	151	149	0.0871418	0.31972	1.0,0.831	0.597,1.0	0.117
1975	"FBgn0020621"	"Pkn"	chr2R	-	9257409	9257679	9257409	9257673	9258839	9260144	1975	15,12	2,0	17,12	10,0	154	149	0.0248923	0.140449	0.879,1.0	0.622,1.0	0.129
1976	"FBgn0020621"	"Pkn"	chr2R	-	9257409	9258060	9257409	9257673	9258839	9260144	1976	4,2	2,0	0,11	10,0	298	149	0.180024	0.510004	0.5,1.0	0.0,1.0	0.25
1977	"FBgn0020621"	"Pkn"	chr2R	-	9257409	9258060	9257409	9257679	9258839	9260144	1977	4,2	15,12	0,11	17,12	298	149	0.68397	0.991662	0.118,0.077	0.0,0.314	-0.059
1978	"FBgn0263993"	"CG43736"	chrX	+	6876341	6878483	6877913	6878483	6872715	6872921	1978	24,17	18,17	33,19	9,20	298	149	0.34314	0.724489	0.4,0.333	0.647,0.322	-0.118
1979	"FBgn0264877"	"lncRNA:CR44068"	chr2R	+	8157759	8158260	8157766	8158260	8157284	8157717	1979	0,6	6,6	7,11	2,5	155	149	0.00894539	0.066556	0.0,0.49	0.771,0.679	-0.48
1981	"FBgn0051158"	"Efa6"	chr3R	+	22605817	22607308	22607196	22607308	22605352	22605570	1981	9,11	112,98	11,7	114,89	298	149	0.825792	1	0.039,0.053	0.046,0.038	0.004
1982	"FBgn0051158"	"Efa6"	chr3R	+	22607388	22608471	22607391	22608471	22607196	22607308	1982	19,10	5,0	14,10	11,0	151	149	0.380629	0.751868	0.789,1.0	0.557,1.0	0.116
1983	"FBgn0050416"	"CG30416"	chr2R	-	23321480	23322073	23321480	23322064	23322140	23323399	1983	134,109	327,324	108,114	334,332	157	149	0.449003	0.811422	0.28,0.242	0.235,0.246	0.021
1984	"FBgn0061515"	"endos"	chr3L	-	14030806	14031057	14030806	14031002	14031388	14031706	1984	16,16	3585,3237	15,21	3639,3067	203	149	1	1	0.003,0.004	0.003,0.005	-0.001
1987	"FBgn0263395"	"hppy"	chr2R	+	19223239	19224386	19224052	19224386	19218130	19218194	1987	5,10	21,31	4,4	16,47	298	149	0.0693137	0.274878	0.106,0.139	0.111,0.041	0.046
1988	"FBgn0263395"	"hppy"	chr2R	+	19223239	19224386	19224052	19224386	19220743	19220782	1988	52,26	12,32	30,37	26,32	298	149	0.357919	0.736755	0.684,0.289	0.366,0.366	0.121
1989	"FBgn0036980"	"RhoBTB"	chr3L	+	20381546	20381721	20381567	20381721	20381021	20381292	1989	89,180	109,192	106,192	150,197	169	149	0.761887	1	0.419,0.453	0.384,0.462	0.013
1990	"FBgn0051151"	"wge"	chr3R	-	22712804	22713367	22712804	22713364	22713584	22713843	1990	0,2	0,2	0,0	0,1	151	149	1	1	NA,0.497	NA,0.0	0.497
1991	"FBgn0051151"	"wge"	chr3R	-	22712804	22713394	22712804	22713364	22713584	22713843	1991	41,63	0,2	31,54	0,1	178	149	0.590711	0.940253	1.0,0.963	1.0,0.978	-0.007
1992	"FBgn0051151"	"wge"	chr3R	-	22712804	22713394	22712804	22713367	22713584	22713843	1992	41,63	0,2	31,54	0,0	175	149	0.608957	0.952909	1.0,0.964	1.0,1.0	-0.018
1993	"FBgn0051151"	"wge"	chr3R	-	22714533	22716664	22714533	22716631	22716933	22717050	1993	0,15	0,22	8,11	7,20	181	149	1	1	NA,0.359	0.485,0.312	-0.039
1994	"FBgn0051151"	"wge"	chr3R	-	22714533	22716667	22714533	22716631	22716933	22717050	1994	1,2	0,22	2,0	7,20	184	149	0.511559	0.876597	1.0,0.069	0.188,0.0	0.441
1995	"FBgn0051151"	"wge"	chr3R	-	22714533	22716667	22714533	22716664	22716933	22717050	1995	1,2	0,15	2,0	8,11	151	149	0.358631	0.737088	1.0,0.116	0.198,0.0	0.459
1996	"FBgn0263873"	"sick"	chr2L	+	19945168	19946702	19945269	19946702	19935252	19935527	1996	0,0	0,18	0,1	23,30	249	149	1	1	NA,0.0	0.0,0.02	-0.01
1998	"FBgn0010235"	"Klc"	chr3L	-	12746615	12746830	12746615	12746827	12746897	12747203	1998	990,375	27,9	1063,367	14,1	151	149	0.0024762	0.0265745	0.973,0.976	0.987,0.997	-0.018
1999	"FBgn0039904"	"Hcf"	chr4	+	363867	364941	364023	364941	363493	363639	1999	40,38	0,0	37,46	2,0	298	149	0.588483	0.93896	1.0,1.0	0.902,1.0	0.049
2000	"FBgn0032429"	"CG5446"	chr2L	-	12426899	12427387	12426899	12427369	12427468	12427709	2000	415,600	2,6	374,501	1,3	166	149	1	1	0.995,0.989	0.997,0.993	-0.003
2001	"FBgn0043456"	"CG4747"	chr2L	+	10007251	10007341	10007254	10007341	10006907	10007178	2001	53,72	141,261	51,67	157,191	151	149	0.687997	0.994729	0.271,0.214	0.243,0.257	-0.008
2002	"FBgn0013995"	"Calx"	chr3R	+	21011266	21011415	21011281	21011415	21008148	21008240	2002	304,484	0,0	396,598	1,0	163	149	1	1	1.0,1.0	0.997,1.0	0.002
2003	"FBgn0013995"	"Calx"	chr3R	+	21011266	21011415	21011281	21011415	21008721	21008736	2003	33,46	37,70	45,92	70,98	163	149	0.753866	1	0.449,0.375	0.37,0.462	-0.004
2004	"FBgn0085308"	"CG34279"	chr3R	-	17402915	17403050	17402915	17403047	17403108	17403288	2004	0,6	36,128	0,2	38,89	151	149	0.143172	0.439005	0.0,0.044	0.0,0.022	0.011
2005	"FBgn0085413"	"CG34384"	chr3R	+	7847428	7848148	7847497	7848148	7846673	7847117	2005	25,19	4,7	15,27	6,5	217	149	0.916546	1	0.811,0.651	0.632,0.788	0.021
2006	"FBgn0085413"	"CG34384"	chr3R	+	7847428	7848148	7847500	7848148	7846673	7847117	2006	25,19	3,3	15,27	2,4	220	149	0.948936	1	0.849,0.811	0.836,0.821	0.002
2007	"FBgn0085413"	"CG34384"	chr3R	+	7847497	7848148	7847500	7848148	7846673	7847117	2007	4,7	3,3	6,5	2,4	151	149	0.872461	1	0.568,0.697	0.747,0.552	-0.017
2008	"FBgn0028399"	"TMS1"	chr3L	+	16414793	16414956	16414802	16414956	16414283	16414493	2008	437,817	194,331	412,641	213,274	157	149	0.421481	0.793823	0.681,0.701	0.647,0.689	0.023
2009	"FBgn0028399"	"TMS1"	chr3L	+	16414793	16414956	16414805	16414956	16414283	16414493	2009	437,817	0,11	412,641	1,6	160	149	0.916836	1	1.0,0.986	0.997,0.99	-0.001
2010	"FBgn0028399"	"TMS1"	chr3L	+	16414793	16414956	16414814	16414956	16414283	16414493	2010	437,817	76,137	412,641	65,103	169	149	0.656741	0.97597	0.835,0.84	0.848,0.846	-0.01
2011	"FBgn0028399"	"TMS1"	chr3L	+	16414793	16414956	16414820	16414956	16414283	16414493	2011	439,832	11,5	415,650	0,8	175	149	0.446672	0.811249	0.971,0.993	1.0,0.986	-0.011
2012	"FBgn0028399"	"TMS1"	chr3L	+	16414802	16414956	16414805	16414956	16414283	16414493	2012	194,331	0,11	213,274	1,6	151	149	0.394081	0.766085	1.0,0.967	0.995,0.978	-0.003
2013	"FBgn0028399"	"TMS1"	chr3L	+	16414802	16414956	16414814	16414956	16414283	16414493	2013	194,331	76,137	213,274	65,103	160	149	0.290851	0.672203	0.704,0.692	0.753,0.712	-0.034
2014	"FBgn0028399"	"TMS1"	chr3L	+	16414802	16414956	16414820	16414956	16414283	16414493	2014	196,346	11,5	216,283	0,8	166	149	0.112574	0.380358	0.941,0.984	1.0,0.969	-0.022
2015	"FBgn0028399"	"TMS1"	chr3L	+	16414805	16414956	16414814	16414956	16414283	16414493	2015	0,11	76,137	1,6	65,103	157	149	0.506385	0.870597	0.0,0.071	0.014,0.052	0.002
2016	"FBgn0028399"	"TMS1"	chr3L	+	16414805	16414956	16414820	16414956	16414283	16414493	2016	2,26	11,5	4,15	0,8	163	149	0.239441	0.599178	0.143,0.826	1.0,0.632	-0.332
2017	"FBgn0028399"	"TMS1"	chr3L	+	16414814	16414956	16414820	16414956	16414283	16414493	2017	78,152	11,5	68,112	0,8	154	149	0.217834	0.564796	0.873,0.967	1.0,0.931	-0.046
2018	"FBgn0028399"	"TMS1"	chr3L	+	16415001	16415386	16415020	16415386	16414802	16414956	2018	0,1	213,446	0,0	171,403	167	149	1	1	0.0,0.002	0.0,0.0	0.001
2019	"FBgn0261244"	"inaE"	chrX	+	13808369	13811493	13809280	13811493	13806531	13806664	2019	24,16	0,0	22,27	2,4	298	149	0.000537671	0.00772021	1.0,1.0	0.846,0.771	0.192
2020	"FBgn0262960"	"CG43271"	chr2L	-	17914492	17914798	17914492	17914768	17914950	17915023	2020	0,18	13,18	31,101	79,69	178	149	0.177743	0.506238	0.0,0.456	0.247,0.551	-0.171
2021	"FBgn0262960"	"CG43271"	chr2L	-	17914492	17914835	17914492	17914768	17914950	17915023	2021	0,6	13,18	8,9	79,69	215	149	0.90084	1	0.0,0.188	0.066,0.083	0.019
2022	"FBgn0262960"	"CG43271"	chr2L	-	17914492	17914835	17914492	17914798	17914950	17915023	2022	0,6	0,18	8,9	31,101	185	149	1	1	NA,0.212	0.172,0.067	0.092
2024	"FBgn0033762"	"ZnT49B"	chr2R	+	12654110	12654252	12654125	12654252	12653181	12654058	2024	15,35	40,111	11,24	36,75	163	149	0.795257	1	0.255,0.224	0.218,0.226	0.017
2025	"FBgn0010263"	"Rbp9"	chr2L	+	2961214	2961672	2961217	2961672	2960894	2960986	2025	6,14	224,395	26,15	318,584	151	149	0.169207	0.491205	0.026,0.034	0.075,0.025	-0.02
2026	"FBgn0010263"	"Rbp9"	chr2L	+	2961214	2961672	2961220	2961672	2960894	2960986	2026	6,14	0,4	26,15	0,0	154	149	0.0234727	0.135001	1.0,0.772	1.0,1.0	-0.114
2027	"FBgn0010263"	"Rbp9"	chr2L	+	2961217	2961672	2961220	2961672	2960894	2960986	2027	224,395	0,4	318,584	0,0	151	149	1	1	1.0,0.99	1.0,1.0	-0.005
2028	"FBgn0027279"	"l(1)G0196"	chrX	+	22495478	22495977	22495490	22495977	22494032	22494275	2028	16,24	88,136	13,18	77,137	160	149	0.438376	0.804849	0.145,0.141	0.136,0.109	0.02
2029	"FBgn0027279"	"l(1)G0196"	chrX	+	22496367	22496548	22496376	22496548	22496041	22496313	2029	56,76	18,33	56,96	22,39	157	149	0.860322	1	0.747,0.686	0.707,0.7	0.013
2030	"FBgn0027279"	"l(1)G0196"	chrX	+	22496367	22496548	22496379	22496548	22496041	22496313	2030	56,76	10,36	56,96	15,37	160	149	0.857414	1	0.839,0.663	0.777,0.707	0.009
2031	"FBgn0027279"	"l(1)G0196"	chrX	+	22496376	22496548	22496379	22496548	22496041	22496313	2031	18,33	10,36	22,39	15,37	151	149	0.967683	1	0.64,0.475	0.591,0.51	0.007
2032	"FBgn0027279"	"l(1)G0196"	chrX	+	22500997	22502869	22502194	22502869	22498306	22498619	2032	37,44	68,72	6,32	57,62	298	149	0.0189553	0.115975	0.214,0.234	0.05,0.205	0.097
2033	"FBgn0027279"	"l(1)G0196"	chrX	+	22500997	22502869	22502635	22502869	22498306	22498619	2033	10,11	0,53	0,18	8,33	298	149	0.114157	0.38273	1.0,0.094	0.0,0.214	0.44
2034	"FBgn0027279"	"l(1)G0196"	chrX	+	22502194	22502869	22502635	22502869	22498306	22498619	2034	68,72	0,53	57,62	8,33	298	149	0.258312	0.623181	1.0,0.404	0.781,0.484	0.069
2036	"FBgn0036101"	"NijA"	chr3L	-	10695023	10695415	10695023	10695367	10695628	10695704	2036	163,140	101,113	139,141	128,218	196	149	0.00662274	0.0553757	0.551,0.485	0.452,0.33	0.127
2037	"FBgn0033054"	"CG14591"	chr2R	-	6038070	6038446	6038070	6038407	6040081	6040334	2037	175,170	1,4	241,294	6,10	187	149	0.0732906	0.285217	0.993,0.971	0.97,0.959	0.018
2038	"FBgn0266377"	"Pde8"	chr2R	+	23677020	23677188	23677047	23677188	23675777	23675988	2038	54,89	20,19	31,98	30,18	175	149	0.372662	0.744823	0.697,0.8	0.468,0.823	0.103
2039	"FBgn0031384"	"CG4238"	chr2L	+	2028302	2029028	2028320	2029028	2028112	2028249	2039	40,51	45,79	41,54	56,73	166	149	0.976675	1	0.444,0.367	0.397,0.399	0.007
2040	"FBgn0020912"	"Ptx1"	chr3R	+	30923402	30923558	30923417	30923558	30915939	30916721	2040	0,2	25,29	0,10	21,28	163	149	0.00759146	0.0592417	0.0,0.059	0.0,0.246	-0.093
2041	"FBgn0033483"	"egr"	chr2R	+	10083403	10083493	10083421	10083493	10083261	10083326	2041	105,156	42,98	92,124	34,87	166	149	0.948671	1	0.692,0.588	0.708,0.561	0.005
2042	"FBgn0036374"	"Spt20"	chr3L	+	13508875	13509334	13509049	13509334	13506934	13508545	2042	10,10	12,34	4,13	9,13	298	149	0.339245	0.723677	0.294,0.128	0.182,0.333	-0.047
2043	"FBgn0036285"	"toe"	chr3L	-	12422509	12423267	12422509	12423250	12423449	12423634	2043	16,36	6,11	18,30	3,12	165	149	0.872223	1	0.707,0.747	0.844,0.693	-0.041
2044	"FBgn0011693"	"Pdh"	chr3L	-	16353679	16354081	16353679	16354078	16354137	16354297	2044	2232,4837	177,531	2589,3942	271,379	151	149	0.683726	0.991662	0.926,0.9	0.904,0.911	0.006
2045	"FBgn0259700"	"CG42354"	chrX	-	16093058	16095396	16093058	16095393	16095457	16095690	2045	83,95	267,309	90,82	297,377	151	149	0.234095	0.58792	0.235,0.233	0.23,0.177	0.03
2047	"FBgn0003261"	"Rm62"	chr3R	-	6005949	6006114	6005949	6006102	6008036	6008573	2047	0,6	31,39	0,5	13,31	160	149	0.876278	1	0.0,0.125	0.0,0.131	-0.003
2048	"FBgn0003261"	"Rm62"	chr3R	-	6008036	6008309	6008036	6008306	6008550	6008579	2048	0,17	339,382	0,0	215,390	151	149	0.0225713	0.131267	0.0,0.042	0.0,0.0	0.021
2049	"FBgn0036574"	"elg1"	chr3L	+	16132385	16133238	16132539	16133238	16132027	16132289	2049	1,0	4,10	1,1	18,5	298	149	0.411524	0.783175	0.111,0.0	0.027,0.091	-0.003
2050	"FBgn0278598"	"lncRNA:CR46268"	chr2L	+	22538626	22540324	22539952	22540324	22538289	22538568	2050	12,13	2,5	5,16	0,0	298	149	1.0392e-05	0.000260676	0.75,0.565	1.0,1.0	-0.343
2051	"FBgn0011642"	"Zyx"	chr4	-	1059100	1059351	1059100	1059288	1059418	1059836	2051	266,176	160,142	301,195	200,131	211	149	0.822113	1	0.54,0.467	0.515,0.512	-0.01
2052	"FBgn0011642"	"Zyx"	chr4	-	1060412	1060653	1060412	1060634	1060740	1060918	2052	6,18	104,118	9,34	46,154	167	149	0.014943	0.0963196	0.049,0.12	0.149,0.165	-0.073
2053	"FBgn0053181"	"CG33181"	chrX	+	8512352	8512750	8512430	8512750	8491947	8492030	2053	27,24	15,37	18,15	26,23	226	149	0.26048	0.625496	0.543,0.3	0.313,0.301	0.114
2054	"FBgn0053181"	"CG33181"	chrX	+	8512352	8512750	8512430	8512750	8510224	8510704	2054	188,248	2,8	197,182	0,0	226	149	0.0153746	0.0981902	0.984,0.953	1.0,1.0	-0.032
2056	"FBgn0263988"	"Dic61B"	chr3L	-	152122	152298	152122	152272	152340	152589	2056	7,7	80,118	0,6	119,134	174	149	0.0153174	0.0981254	0.07,0.048	0.0,0.037	0.041
2057	"FBgn0022382"	"Pka-R2"	chr2R	-	9996961	9997551	9996961	9997220	9997703	9997889	2057	6,11	133,183	0,1	98,141	298	149	0.00822542	0.0629607	0.022,0.029	0.0,0.004	0.024
2058	"FBgn0022382"	"Pka-R2"	chr2R	-	10024050	10024359	10024050	10024202	10025849	10026042	2058	0,0	196,153	6,0	155,66	298	149	0.73092	1	0.0,0.0	0.019,0.0	-0.009
2059	"FBgn0025835"	"CG17707"	chrX	-	145455	145856	145455	145853	145913	146122	2059	40,43	0,8	23,69	4,7	151	149	0.609631	0.952909	1.0,0.841	0.85,0.907	0.042
2060	"FBgn0039217"	"CG13627"	chr3R	+	24715717	24717085	24715975	24717085	24715049	24715607	2060	4,0	0,0	3,6	2,1	298	149	1	1	1.0,NA	0.429,0.75	0.41
2061	"FBgn0023097"	"bon"	chr3R	+	20609939	20610300	20609963	20610300	20609225	20609400	2061	38,47	11,34	36,69	30,50	172	149	0.179019	0.508483	0.75,0.545	0.51,0.545	0.12
2062	"FBgn0023097"	"bon"	chr3R	+	20610572	20612540	20610575	20612540	20610386	20610510	2062	120,155	0,11	127,189	0,4	151	149	0.0256534	0.143191	1.0,0.933	1.0,0.979	-0.023
2063	"FBgn0003744"	"trc"	chr3L	-	19832227	19832724	19832227	19832712	19832769	19832876	2063	41,48	200,301	33,54	171,271	160	149	0.626349	0.958116	0.16,0.129	0.152,0.157	-0.01
2064	"FBgn0003638"	"su(w[a])"	chrX	+	1042802	1043421	1042933	1043421	1042259	1042432	2064	14,6	0,4	0,2	0,8	279	149	1	1	1.0,0.445	NA,0.118	0.605
2065	"FBgn0003638"	"su(w[a])"	chrX	+	1042802	1043421	1043212	1043421	1042259	1042432	2065	14,6	101,193	0,2	36,102	298	149	0.00465214	0.0420113	0.065,0.015	0.0,0.01	0.035
2066	"FBgn0003638"	"su(w[a])"	chrX	+	1042933	1043421	1043212	1043421	1042259	1042432	2066	0,4	101,193	0,8	36,102	298	149	0.116271	0.387136	0.0,0.01	0.0,0.038	-0.014
2067	"FBgn0034240"	"MESR4"	chr2R	+	17551443	17556289	17551449	17556289	17549068	17551391	2067	40,20	0,1	35,34	0,0	154	149	1	1	1.0,0.951	1.0,1.0	-0.024
2068	"FBgn0051140"	"CG31140"	chr3R	+	23965799	23966702	23965804	23966702	23963179	23963223	2068	28,31	0,0	48,22	4,1	153	149	0.0302822	0.160836	1.0,1.0	0.921,0.955	0.062
2070	"FBgn0051446"	"CG31446"	chr3R	+	15693950	15694194	15693965	15694194	15693328	15693783	2070	2,0	49,52	23,9	243,238	163	149	0.00333655	0.0340525	0.036,0.0	0.08,0.033	-0.039
2071	"FBgn0030685"	"Graf"	chrX	-	15754485	15754799	15754485	15754772	15755103	15755155	2071	96,115	135,78	106,102	132,94	175	149	0.713586	1	0.377,0.557	0.406,0.48	0.024
2073	"FBgn0052982"	"CG32982"	chr2L	+	9126760	9127466	9126880	9127466	9125736	9125940	2073	0,0	47,28	0,2	62,59	268	149	1	1	0.0,0.0	0.0,0.018	-0.009
2074	"FBgn0052982"	"CG32982"	chr2L	+	9126769	9127466	9126880	9127466	9125736	9125940	2074	0,0	47,28	0,1	62,59	259	149	1	1	0.0,0.0	0.0,0.01	-0.005
2075	"FBgn0052982"	"CG32982"	chr2L	+	9163140	9163721	9163294	9163721	9162075	9162708	2075	154,112	99,93	96,189	87,118	298	149	0.930721	1	0.438,0.376	0.356,0.445	0.007
2076	"FBgn0023001"	"melt"	chr3L	+	7140557	7141306	7140563	7141306	7139699	7140501	2076	63,58	6,13	36,68	3,6	154	149	0.129724	0.414234	0.91,0.812	0.921,0.916	-0.058
2077	"FBgn0023001"	"melt"	chr3L	+	7141708	7141878	7141726	7141878	7141364	7141602	2077	62,74	4,4	59,95	13,4	166	149	0.12472	0.405095	0.933,0.943	0.803,0.955	0.059
2078	"FBgn0032006"	"Pvr"	chr2L	-	8220979	8222114	8220979	8221967	8222225	8222376	2078	87,74	82,115	77,92	46,122	295	149	0.30993	0.693331	0.349,0.245	0.458,0.276	-0.07
2079	"FBgn0032006"	"Pvr"	chr2L	-	8223222	8223449	8223222	8223344	8223824	8223984	2079	88,103	212,154	90,92	229,131	253	149	0.95129	1	0.196,0.283	0.188,0.293	-0.001
2080	"FBgn0032006"	"Pvr"	chr2L	-	8226457	8226606	8226457	8226603	8227651	8227826	2080	28,24	0,1	30,17	0,2	151	149	0.837809	1	1.0,0.959	1.0,0.893	0.033
2082	"FBgn0086372"	"lap"	chr3R	+	7192491	7192654	7192539	7192654	7191994	7192131	2082	145,178	70,121	171,191	53,105	196	149	0.136401	0.428337	0.612,0.528	0.71,0.58	-0.075
2083	"FBgn0086372"	"lap"	chr3R	+	7195615	7195895	7195693	7195895	7193592	7193688	2083	30,32	21,32	39,48	25,30	226	149	0.278179	0.652216	0.485,0.397	0.507,0.513	-0.069
2084	"FBgn0086372"	"lap"	chr3R	+	7195615	7195895	7195693	7195895	7194197	7194458	2084	13,18	0,0	6,22	0,5	226	149	0.00223455	0.0246155	1.0,1.0	1.0,0.744	0.128
2085	"FBgn0010909"	"msn"	chr3L	-	2556941	2557076	2556941	2557070	2557135	2557285	2085	315,368	0,0	214,480	2,4	154	149	1	1	1.0,1.0	0.99,0.991	0.01
2086	"FBgn0010909"	"msn"	chr3L	-	2557792	2558035	2557792	2558032	2560115	2560295	2086	49,86	0,9	57,106	0,0	151	149	0.00173228	0.0200367	1.0,0.904	1.0,1.0	-0.048
2087	"FBgn0010909"	"msn"	chr3L	-	2557792	2558389	2557792	2558032	2560115	2560295	2087	42,85	0,9	88,81	0,0	298	149	0.000165194	0.00286612	1.0,0.825	1.0,1.0	-0.088
2088	"FBgn0010909"	"msn"	chr3L	-	2557792	2558389	2557792	2558035	2560115	2560295	2088	42,85	49,86	88,81	57,106	298	149	0.583864	0.935801	0.3,0.331	0.436,0.276	-0.04
2089	"FBgn0010909"	"msn"	chr3L	-	2564396	2564755	2564396	2564695	2565600	2565621	2089	22,19	11,41	11,25	14,47	208	149	0.37759	0.749159	0.589,0.249	0.36,0.276	0.101
2091	"FBgn0010909"	"msn"	chr3L	-	2585604	2585738	2585604	2585732	2586402	2586540	2091	155,270	2,12	182,275	6,4	154	149	0.367924	0.744686	0.987,0.956	0.967,0.985	-0.004
2092	"FBgn0032256"	"RluA-2"	chr2L	+	10481621	10481709	10481646	10481709	10481347	10481570	2092	11,11	15,13	16,10	7,2	173	149	0.0044873	0.0409762	0.387,0.422	0.663,0.812	-0.333
2093	"FBgn0032256"	"RluA-2"	chr2L	+	10482624	10482786	10482636	10482786	10482284	10482574	2093	22,10	71,41	22,10	31,16	160	149	0.00659501	0.0553662	0.224,0.185	0.398,0.368	-0.178
2096	"FBgn0041789"	"Pax"	chr2L	-	19411536	19411719	19411536	19411711	19414411	19414477	2096	93,68	9,2	67,71	2,5	156	149	0.553414	0.911157	0.908,0.97	0.97,0.931	-0.011
2097	"FBgn0041096"	"rols"	chr3L	-	12012930	12013408	12012930	12013405	12027021	12027161	2097	17,12	0,16	19,30	6,10	151	149	0.761338	1	1.0,0.425	0.758,0.747	-0.04
2098	"FBgn0041096"	"rols"	chr3L	-	12055193	12055732	12055193	12055708	12056229	12056474	2098	0,0	56,48	0,2	51,64	172	149	1	1	0.0,0.0	0.0,0.026	-0.013
2099	"FBgn0015371"	"chn"	chr2R	+	15140377	15140677	15140470	15140677	15139078	15140095	2099	0,5	16,32	0,1	13,27	241	149	0.064693	0.262044	0.0,0.088	0.0,0.022	0.033
2100	"FBgn0015371"	"chn"	chr2R	+	15140973	15141300	15140982	15141300	15139078	15140095	2100	0,1	2,2	0,0	0,1	157	149	1	1	0.0,0.322	NA,0.0	0.161
2101	"FBgn0015371"	"chn"	chr2R	+	15140973	15141300	15140982	15141300	15140470	15140677	2101	0,9	7,21	5,7	9,17	157	149	0.310472	0.693565	0.0,0.289	0.345,0.281	-0.169
2102	"FBgn0036415"	"CG7768"	chr3L	+	14218344	14218974	14218382	14218974	14218203	14218290	2102	210,636	1692,4242	230,578	1444,3433	186	149	0.134637	0.424718	0.09,0.107	0.113,0.119	-0.017
2103	"FBgn0283508"	"nw"	chr2R	+	17506157	17506310	17506160	17506310	17505635	17506011	2103	0,2	0,0	10,23	1,2	151	149	1	1	NA,1.0	0.908,0.919	0.087
2104	"FBgn0263197"	"Patronin"	chr2R	-	17521831	17521906	17521831	17521900	17522852	17522960	2104	10,21	39,54	2,21	39,78	154	149	0.0851885	0.315106	0.199,0.273	0.047,0.207	0.109
2105	"FBgn0263197"	"Patronin"	chr2R	-	17524703	17526413	17524703	17526317	17526833	17526980	2105	15,6	35,8	5,7	27,14	244	149	0.221595	0.571929	0.207,0.314	0.102,0.234	0.092
2106	"FBgn0263197"	"Patronin"	chr2R	-	17524703	17526416	17524703	17526317	17526833	17526980	2106	33,51	35,8	20,32	27,14	247	149	0.339619	0.723732	0.363,0.794	0.309,0.58	0.134
2107	"FBgn0263197"	"Patronin"	chr2R	-	17524703	17526416	17524703	17526413	17526833	17526980	2107	33,51	15,6	20,32	5,7	151	149	0.943645	1	0.685,0.893	0.798,0.819	-0.019
2108	"FBgn0263197"	"Patronin"	chr2R	-	17524703	17526413	17524703	17526317	17527213	17527315	2108	0,17	17,17	7,3	19,14	244	149	0.888414	1	0.0,0.379	0.184,0.116	0.04
2109	"FBgn0263197"	"Patronin"	chr2R	-	17524703	17526416	17524703	17526317	17527213	17527315	2109	10,14	17,17	18,13	19,14	247	149	0.42543	0.797968	0.262,0.332	0.364,0.359	-0.064
2110	"FBgn0263197"	"Patronin"	chr2R	-	17524703	17526416	17524703	17526413	17527213	17527315	2110	10,14	0,17	18,13	7,3	151	149	0.900669	1	1.0,0.448	0.717,0.81	-0.04
2111	"FBgn0263197"	"Patronin"	chr2R	-	17527213	17527315	17527213	17527312	17527375	17527748	2111	167,121	0,3	183,122	2,0	151	149	1	1	1.0,0.975	0.989,1.0	-0.007
2112	"FBgn0263197"	"Patronin"	chr2R	-	17531210	17531461	17531210	17531446	17531517	17531653	2112	35,44	0,6	17,44	0,3	163	149	0.278576	0.652413	1.0,0.87	1.0,0.931	-0.03
2113	"FBgn0029891"	"Pink1"	chrX	+	6684127	6684461	6684132	6684461	6683840	6684070	2113	126,119	17,14	156,183	47,25	153	149	0.0471415	0.209799	0.878,0.892	0.764,0.877	0.065
2114	"FBgn0029891"	"Pink1"	chrX	+	6684127	6684461	6684218	6684461	6683840	6684070	2114	126,119	67,67	156,183	79,68	239	149	0.203971	0.543052	0.54,0.525	0.552,0.627	-0.057
2115	"FBgn0029891"	"Pink1"	chrX	+	6684132	6684461	6684218	6684461	6683840	6684070	2115	17,14	67,67	47,25	79,68	234	149	0.00451562	0.0410546	0.139,0.117	0.275,0.19	-0.105
2116	"FBgn0029891"	"Pink1"	chrX	+	6684517	6684721	6684523	6684721	6684127	6684461	2116	304,482	67,79	297,410	71,90	154	149	0.223017	0.574339	0.814,0.855	0.802,0.815	0.026
2117	"FBgn0036714"	"CG7692"	chr3L	+	17353792	17354043	17353795	17354043	17353310	17353737	2117	22,49	0,2	19,19	0,0	151	149	0.425897	0.798125	1.0,0.96	1.0,1.0	-0.02
2118	"FBgn0036714"	"CG7692"	chr3L	+	17355663	17358056	17355666	17358056	17354757	17355571	2118	91,72	0,0	45,60	11,0	151	149	8.94336e-05	0.00174019	1.0,1.0	0.801,1.0	0.099
2119	"FBgn0039110"	"RanBP3"	chr3R	-	23750936	23752575	23750936	23752572	23752703	23752834	2119	353,642	14,16	415,736	17,17	151	149	0.995456	1	0.961,0.975	0.96,0.977	0
2120	"FBgn0043884"	"mask"	chr3R	+	24236341	24236513	24236344	24236513	24236026	24236270	2120	8,12	0,1	12,20	3,6	151	149	0.00114669	0.0143819	1.0,0.922	0.798,0.767	0.179
2122	"FBgn0043884"	"mask"	chr3R	+	24241114	24241200	24241117	24241200	24239819	24241044	2122	90,128	0,3	100,156	0,1	151	149	1	1	1.0,0.977	1.0,0.994	-0.009
2123	"FBgn0037926"	"Elp1"	chr3R	+	11651623	11652776	11651635	11652776	11650970	11651574	2123	5,1	18,48	2,0	49,31	160	149	0.0421381	0.194515	0.206,0.019	0.037,0.0	0.094
2124	"FBgn0037926"	"Elp1"	chr3R	+	11654291	11654526	11654294	11654526	11652855	11654238	2124	0,1	43,43	0,0	30,52	151	149	1	1	0.0,0.022	0.0,0.0	0.011
2125	"FBgn0014024"	"Rnp4F"	chrX	-	5322389	5322549	5322389	5322453	5322630	5322696	2125	15,58	1,5	24,35	2,2	244	149	0.660199	0.977464	0.902,0.876	0.88,0.914	-0.008
2126	"FBgn0261983"	"l(2)gd1"	chr2L	+	11110104	11110249	11110158	11110249	11109355	11109507	2126	9,28	74,108	11,22	52,99	202	149	0.820664	1	0.082,0.161	0.135,0.141	-0.017
2127	"FBgn0020493"	"Dad"	chr3R	+	17055035	17055174	17055051	17055174	17054006	17054362	2127	9,3	112,91	6,10	93,81	164	149	0.262893	0.626969	0.068,0.029	0.055,0.101	-0.029
2128	"FBgn0003520"	"stau"	chr2R	-	18120023	18120403	18120023	18120400	18120466	18120664	2128	209,260	50,56	203,254	41,45	151	149	0.324151	0.71036	0.805,0.821	0.83,0.848	-0.026
2129	"FBgn0259184"	"CG42288"	chr2R	+	14091635	14091814	14091644	14091814	14091447	14091571	2129	365,286	0,2	258,217	0,0	157	149	1	1	1.0,0.993	1.0,1.0	-0.004
2131	"FBgn0030735"	"CG3632"	chrX	+	16297649	16297784	16297660	16297784	16296670	16296883	2131	3,2	0,12	3,4	9,26	159	149	0.129733	0.414234	1.0,0.135	0.238,0.126	0.386
2132	"FBgn0030735"	"CG3632"	chrX	+	16297649	16297784	16297660	16297784	16296670	16296907	2132	2,8	0,7	1,11	8,22	159	149	0.0394879	0.188564	1.0,0.517	0.105,0.319	0.546
2133	"FBgn0051068"	"CG31068"	chr3R	+	27235914	27235984	27235917	27235984	27235496	27235861	2133	56,52	47,41	52,41	38,35	151	149	0.876982	1	0.54,0.556	0.575,0.536	-0.007
2134	"FBgn0026084"	"cib"	chrX	+	4110151	4110636	4110162	4110636	4109896	4110010	2134	1954,1876	0,0	1976,2137	0,5	159	149	1	1	1.0,1.0	1.0,0.998	0.001
2135	"FBgn0029067"	"Dd"	chrX	-	21321904	21322162	21321904	21322153	21323130	21324009	2135	119,99	66,32	132,109	34,26	157	149	0.0163888	0.103712	0.631,0.746	0.787,0.799	-0.105
2138	"FBgn0032243"	"Klp31E"	chr2L	+	10416690	10416882	10416693	10416882	10416504	10416636	2138	33,51	9,8	42,67	11,21	151	149	0.249954	0.614825	0.783,0.863	0.79,0.759	0.048
2139	"FBgn0085391"	"trv"	chr3R	+	28085425	28090740	28086886	28090740	28084462	28084616	2139	3,4	14,8	6,5	10,20	298	149	0.687259	0.994353	0.097,0.2	0.231,0.111	-0.022
2140	"FBgn0000536"	"eas"	chrX	+	16280885	16281273	16280977	16281273	16278356	16278615	2140	3,19	0,0	8,15	0,3	240	149	0.129921	0.414234	1.0,1.0	1.0,0.756	0.122
2142	"FBgn0039478"	"Nep5"	chr3R	-	27058712	27059015	27058712	27058911	27059070	27059119	2142	9,13	3,14	8,6	19,11	252	149	0.03663	0.180292	0.639,0.354	0.199,0.244	0.275
2143	"FBgn0027587"	"CG7028"	chr3L	-	209434	209713	209434	209710	209783	210738	2143	57,72	1,2	63,86	4,1	151	149	0.466464	0.831874	0.983,0.973	0.94,0.988	0.014
2144	"FBgn0263072"	"CG43347"	chrX	-	10608637	10608839	10608637	10608785	10610326	10610683	2144	4,3	5,17	8,4	10,10	202	149	0.314677	0.697215	0.371,0.115	0.371,0.228	-0.056
2145	"FBgn0263072"	"CG43347"	chrX	-	10618732	10618996	10618732	10618986	10619965	10620190	2145	6,3	0,0	12,0	2,2	158	149	0.0027956	0.0293961	1.0,1.0	0.85,0.0	0.575
2146	"FBgn0030191"	"CG15306"	chrX	-	10330159	10331491	10330159	10331488	10331541	10331818	2146	12,13	597,719	14,15	440,702	151	149	0.320343	0.706518	0.019,0.018	0.03,0.021	-0.007
2147	"FBgn0035955"	"CG5194"	chr3L	-	9009031	9009529	9009031	9009511	9009581	9009838	2147	67,68	2,1	64,99	1,2	166	149	0.916845	1	0.968,0.984	0.983,0.978	-0.004
2149	"FBgn0261822"	"Bsg"	chr2L	+	8089184	8089736	8089393	8089736	8083419	8083521	2149	97,107	22,9	304,194	8,9	298	149	4.89071e-05	0.00103903	0.688,0.856	0.95,0.915	-0.16
2150	"FBgn0261822"	"Bsg"	chr2L	+	8089184	8089736	8089393	8089736	8083419	8083636	2150	28,12	2,2	92,25	9,5	298	149	0.440544	0.806696	0.875,0.75	0.836,0.714	0.038
2151	"FBgn0261822"	"Bsg"	chr2L	+	8089184	8089736	8089393	8089736	8088303	8088453	2151	89,158	50,104	453,399	35,181	298	149	0.00443681	0.0408736	0.471,0.432	0.866,0.524	-0.244
2152	"FBgn0261822"	"Bsg"	chr2L	+	8109296	8116531	8110480	8116531	8107747	8107880	2152	28,44	174,121	4,21	323,356	298	149	2.72005e-14	1.78418e-12	0.074,0.154	0.006,0.029	0.096
2153	"FBgn0261393"	"alpha-Est5"	chr3R	-	7535945	7536222	7535945	7536219	7536283	7536390	2153	44,110	62,100	61,101	29,87	151	149	0.0619958	0.253089	0.412,0.52	0.675,0.534	-0.139
2154	"FBgn0032979"	"Clamp"	chr2L	-	22167049	22167253	22167049	22167238	22167302	22167576	2154	21,24	76,53	21,14	29,90	163	149	0.879185	1	0.202,0.293	0.398,0.124	-0.014
2155	"FBgn0264491"	"how"	chr3R	+	22071696	22072041	22071738	22072041	22071332	22071429	2155	28,37	380,354	43,46	389,337	190	149	0.0947751	0.340797	0.055,0.076	0.08,0.097	-0.023
2156	"FBgn0264491"	"how"	chr3R	+	22074448	22074944	22074451	22074944	22071738	22072041	2156	18,56	21,47	24,57	25,68	151	149	0.427273	0.7984	0.458,0.54	0.486,0.453	0.029
2157	"FBgn0264491"	"how"	chr3R	+	22077283	22079321	22077363	22079321	22074448	22074944	2157	381,302	13,4	388,278	3,5	228	149	0.0706697	0.27812	0.95,0.98	0.988,0.973	-0.015
2158	"FBgn0037174"	"CG14457"	chr3L	+	22678792	22679144	22679051	22679144	22678295	22678717	2158	40,27	23,68	21,28	14,30	298	149	0.471029	0.835544	0.465,0.166	0.429,0.318	-0.058
2159	"FBgn0037174"	"CG14457"	chr3L	+	22678792	22679144	22679054	22679144	22678295	22678717	2159	40,32	6,21	23,29	6,9	298	149	0.737093	1	0.769,0.432	0.657,0.617	-0.036
2160	"FBgn0037174"	"CG14457"	chr3L	+	22679051	22679144	22679054	22679144	22678295	22678717	2160	23,73	6,21	16,31	6,9	151	149	0.93702	1	0.791,0.774	0.725,0.773	0.033
2162	"FBgn0031322"	"CG5001"	chr2L	+	1192255	1192625	1192267	1192625	1191969	1192198	2162	79,136	98,191	42,75	55,117	160	149	0.614161	0.955668	0.429,0.399	0.416,0.374	0.019
2163	"FBgn0023177"	"Pp4-19C"	chrX	-	20422058	20422976	20422058	20422952	20423645	20423796	2163	3,0	174,246	1,0	124,213	172	149	1	1	0.015,0.0	0.007,0.0	0.004
2166	"FBgn0030847"	"CG12991"	chrX	+	17597385	17597926	17597397	17597926	17596809	17597320	2166	272,233	13,5	283,202	2,6	160	149	0.0519018	0.225677	0.951,0.977	0.992,0.969	-0.016
2167	"FBgn0030847"	"CG12991"	chrX	+	17598246	17599314	17598267	17599314	17598010	17598184	2167	18,15	77,97	12,7	44,98	169	149	0.328214	0.715299	0.171,0.12	0.194,0.059	0.019
2168	"FBgn0035523"	"Ctl1"	chr3L	+	4280265	4280545	4280280	4280545	4279680	4279981	2168	60,97	0,0	86,102	6,1	163	149	0.0380284	0.184658	1.0,1.0	0.929,0.989	0.041
2169	"FBgn0264378"	"lncRNA:CR43830"	chr2R	+	14994787	14995195	14994804	14995195	14994558	14994690	2169	2,1	11,1	2,5	10,16	165	149	0.486595	0.849197	0.141,0.475	0.153,0.22	0.121
2170	"FBgn0051221"	"CG31221"	chr3R	+	19415632	19416388	19415637	19416388	19412688	19412764	2170	182,229	1,0	157,406	0,4	153	149	1	1	0.994,1.0	1.0,0.99	0.002
2171	"FBgn0002174"	"l(2)tid"	chr2R	+	23708629	23709026	23708634	23709026	23707080	23708487	2171	320,617	95,125	367,420	131,93	153	149	0.29511	0.676673	0.766,0.828	0.732,0.815	0.023
2172	"FBgn0005561"	"sv"	chr4	+	1108473	1108572	1108479	1108572	1108097	1108344	2172	47,22	11,10	71,52	13,26	154	149	0.929415	1	0.805,0.68	0.841,0.659	-0.007
2175	"FBgn0262574"	"CG43114"	chr2R	+	11310973	11311165	11310979	11311165	11310830	11310916	2175	359,655	4,11	219,226	13,4	154	149	0.0151995	0.0976711	0.989,0.983	0.942,0.982	0.024
2176	"FBgn0265356"	"tn"	chr2R	+	19001040	19001789	19001091	19001789	18997127	18998423	2176	9,6	214,332	25,37	386,582	199	149	0.00188205	0.0212958	0.031,0.013	0.046,0.045	-0.024
2178	"FBgn0032820"	"fbp"	chr2L	-	19762487	19762831	19762487	19762814	19764069	19764136	2178	264,853	0,0	274,1093	2,0	165	149	1	1	1.0,1.0	0.992,1.0	0.004
2179	"FBgn0028411"	"Nxt1"	chr2R	-	23811320	23811737	23811320	23811724	23811794	23811881	2179	22,51	212,248	34,42	229,173	161	149	0.353025	0.731272	0.088,0.16	0.121,0.183	-0.028
2180	"FBgn0052816"	"CG32816"	chrX	-	333564	333881	333564	333806	334666	334801	2180	13,27	8,14	15,26	7,13	223	149	0.750765	1	0.521,0.563	0.589,0.572	-0.038
2181	"FBgn0052816"	"CG32816"	chrX	-	333564	333897	333564	333806	334666	334801	2181	0,0	8,14	4,0	7,13	239	149	0.0542524	0.230989	0.0,0.0	0.263,0.0	-0.132
2182	"FBgn0052816"	"CG32816"	chrX	-	333564	333910	333564	333806	334666	334801	2182	0,0	8,14	0,3	7,13	252	149	0.368051	0.744686	0.0,0.0	0.0,0.12	-0.06
2183	"FBgn0052816"	"CG32816"	chrX	-	333564	333897	333564	333881	334666	334801	2183	0,0	13,27	4,0	15,26	164	149	0.0868817	0.31972	0.0,0.0	0.195,0.0	-0.098
2184	"FBgn0052816"	"CG32816"	chrX	-	333564	333910	333564	333881	334666	334801	2184	0,0	13,27	0,3	15,26	177	149	0.595513	0.945684	0.0,0.0	0.0,0.089	-0.044
2187	"FBgn0031390"	"tho2"	chr2L	-	2137983	2138158	2137983	2138155	2139629	2139676	2187	122,126	2,9	93,91	7,3	151	149	0.876952	1	0.984,0.932	0.929,0.968	0.009
2188	"FBgn0031390"	"tho2"	chr2L	-	2139629	2139676	2139629	2139673	2139727	2140312	2188	81,111	38,64	62,78	48,44	151	149	0.302326	0.684211	0.678,0.631	0.56,0.636	0.056
2189	"FBgn0010355"	"Taf1"	chr3R	+	6647664	6647928	6647793	6647928	6647293	6647601	2189	1,0	19,35	0,1	51,42	277	149	1	1	0.028,0.0	0.0,0.013	0.008
2190	"FBgn0010355"	"Taf1"	chr3R	+	6654985	6655081	6654988	6655081	6654469	6654664	2190	0,1	29,58	0,3	20,44	151	149	0.887505	1	0.0,0.017	0.0,0.063	-0.023
2191	"FBgn0039406"	"RpL34a"	chr3R	-	26058979	26059054	26058979	26059051	26059234	26059267	2191	332,349	0,194	238,244	0,140	151	149	0.857253	1	1.0,0.64	1.0,0.632	0.004
2192	"FBgn0263929"	"jvl"	chr3R	+	14788695	14788966	14788698	14788966	14788056	14788619	2192	13,43	13,33	10,74	9,51	151	149	0.627471	0.958116	0.497,0.563	0.523,0.589	-0.026
2193	"FBgn0263929"	"jvl"	chr3R	+	14793442	14795868	14794528	14795868	14789556	14791252	2193	32,53	9,26	40,77	5,0	298	149	2.98632e-06	8.29004e-05	0.64,0.505	0.8,1.0	-0.328
2194	"FBgn0013718"	"nuf"	chr3L	+	14200164	14200447	14200167	14200447	14199944	14200100	2194	48,58	22,16	33,45	8,20	151	149	0.955894	1	0.683,0.782	0.803,0.689	-0.013
2195	"FBgn0010417"	"Taf6"	chr3L	+	19600909	19601382	19600912	19601382	19600333	19600789	2195	190,176	0,6	111,96	1,1	151	149	0.699245	1	1.0,0.967	0.991,0.99	-0.007
2196	"FBgn0034723"	"CG13506"	chr2R	+	22386373	22386528	22386394	22386528	22383133	22383194	2196	221,176	111,92	287,185	133,84	169	149	0.48972	0.850373	0.637,0.628	0.655,0.66	-0.025
2197	"FBgn0005695"	"gcl"	chr2R	+	8727847	8728999	8727850	8728999	8726829	8727777	2197	31,49	2,1	39,82	0,0	151	149	0.4509	0.812791	0.939,0.98	1.0,1.0	-0.04
2198	"FBgn0035283"	"CG12024"	chr3L	+	1857464	1859047	1857509	1859047	1857164	1857403	2198	93,117	11,26	95,108	9,24	193	149	0.762023	1	0.867,0.776	0.891,0.776	-0.012
2199	"FBgn0035283"	"CG12024"	chr3L	+	1857464	1859047	1857512	1859047	1857164	1857403	2199	93,117	13,23	95,108	29,51	196	149	0.000931287	0.0122718	0.845,0.795	0.713,0.617	0.155
2200	"FBgn0035283"	"CG12024"	chr3L	+	1857509	1859047	1857512	1859047	1857164	1857403	2200	11,26	13,23	9,24	29,51	151	149	0.00536703	0.0459842	0.455,0.527	0.234,0.317	0.215
2201	"FBgn0032726"	"CG10621"	chr2L	-	18953403	18953790	18953403	18953573	18954271	18954431	2201	70,103	402,934	23,40	287,268	298	149	0.322385	0.708214	0.08,0.052	0.039,0.069	0.012
2202	"FBgn0034742"	"CG4294"	chr2R	-	22601212	22601370	22601212	22601364	22601529	22601815	2202	47,39	0,3	48,51	0,4	154	149	0.752397	1	1.0,0.926	1.0,0.925	0.001
2204	"FBgn0086855"	"CG17078"	chr2L	-	276738	276903	276738	276897	276958	277212	2204	101,119	0,0	93,64	1,1	154	149	1	1	1.0,1.0	0.989,0.984	0.014
2205	"FBgn0028540"	"CG9008"	chr2L	-	13774339	13775185	13774339	13775047	13775254	13775406	2205	185,263	49,147	392,411	86,161	286	149	0.304091	0.685191	0.663,0.482	0.704,0.571	-0.065
2206	"FBgn0038909"	"CG6569"	chr3R	-	21866995	21867354	21866995	21867326	21867404	21867744	2206	40,38	34,42	58,41	27,39	176	149	0.211703	0.555388	0.499,0.434	0.645,0.471	-0.092
2208	"FBgn0037094"	"CG7611"	chr3L	+	21524692	21525716	21524721	21525716	21523185	21523298	2208	0,2	68,92	2,1	86,92	177	149	1	1	0.0,0.018	0.019,0.009	-0.005
2209	"FBgn0029152"	"Mkrn1"	chr3L	-	21532338	21533186	21532338	21533178	21533566	21533713	2209	233,322	0,0	347,318	11,9	156	149	0.000680213	0.00944135	1.0,1.0	0.968,0.971	0.03
2210	"FBgn0023522"	"CG11596"	chrX	+	1929000	1929170	1929051	1929170	1928333	1928580	2210	21,35	27,26	8,35	18,31	199	149	0.474165	0.836511	0.368,0.502	0.25,0.458	0.081
2211	"FBgn0039958"	"CG12567"	chr2L	-	23162211	23162872	23162211	23162862	23162924	23163058	2211	150,169	37,16	142,214	41,40	158	149	0.155983	0.464603	0.793,0.909	0.766,0.835	0.05
2212	"FBgn0051774"	"fred"	chr2L	-	3914727	3915099	3914727	3915096	3916780	3917455	2212	1,0	0,1	0,0	5,2	151	149	1	1	1.0,0.0	0.0,0.0	0.5
2213	"FBgn0027513"	"ana2"	chr2R	-	8898728	8899315	8898728	8899312	8899366	8900211	2213	32,51	29,45	6,14	28,23	151	149	0.00360425	0.0364274	0.521,0.528	0.175,0.375	0.249
2214	"FBgn0037262"	"MED31"	chr3R	+	4642283	4642428	4642288	4642428	4641962	4642008	2214	411,145	40,13	303,101	27,6	153	149	0.4832	0.846109	0.909,0.916	0.916,0.943	-0.017
2215	"FBgn0034021"	"CG8180"	chr2R	-	15472464	15472984	15472464	15472933	15473176	15473745	2215	0,6	114,309	3,11	98,197	199	149	0.0105915	0.0752895	0.0,0.014	0.022,0.04	-0.024
2216	"FBgn0042693"	"wrd"	chr3R	+	18169483	18170098	18169656	18170098	18167756	18167867	2216	49,92	63,46	53,120	75,43	298	149	0.805816	1	0.28,0.5	0.261,0.583	-0.032
2217	"FBgn0042693"	"wrd"	chr3R	+	18169483	18170098	18169656	18170098	18168136	18168206	2217	4,3	0,2	8,10	12,9	298	149	0.0449675	0.203085	1.0,0.429	0.25,0.357	0.411
2220	"FBgn0041710"	"yellow-f"	chr3R	-	12992465	12992795	12992465	12992747	12992982	12993201	2220	30,20	3,0	0,3	0,0	196	149	1	1	0.884,1.0	NA,1.0	-0.058
2221	"FBgn0041710"	"yellow-f"	chr3R	-	12992465	12992795	12992465	12992762	12992982	12993201	2221	30,20	8,3	0,3	0,0	181	149	1	1	0.755,0.846	NA,1.0	-0.2
2222	"FBgn0028412"	"Mst33A"	chr2L	-	11585432	11586628	11585432	11586614	11586687	11586833	2222	2221,2087	267,188	2819,2330	350,268	162	149	0.266332	0.631552	0.884,0.911	0.881,0.889	0.012
2223	"FBgn0038326"	"CG5044"	chr3R	+	15357389	15358274	15357392	15358274	15357228	15357320	2223	419,461	210,209	520,358	315,233	151	149	0.0329732	0.169606	0.663,0.685	0.62,0.603	0.063
2224	"FBgn0085383"	"CG34354"	chr3R	+	28147499	28148251	28147677	28148251	28146879	28146968	2224	0,5	17,11	8,10	9,10	298	149	0.00155548	0.0182967	0.0,0.185	0.308,0.333	-0.228
2225	"FBgn0033777"	"CG17574"	chr2R	-	12849960	12850041	12849960	12850038	12850098	12850228	2225	33,46	200,343	0,0	143,342	151	149	0	0	0.14,0.117	0.0,0.0	0.129
2226	"FBgn0265064"	"lncRNA:CR44175"	chr3R	-	19326815	19327223	19326815	19327219	19327277	19327378	2226	0,26	25,0	18,6	14,8	152	149	0.992241	1	0.0,1.0	0.558,0.424	0.009
2227	"FBgn0028717"	"Lnk"	chr3R	+	25890702	25892034	25890717	25892034	25889654	25890278	2227	14,25	23,60	24,25	29,59	163	149	0.552725	0.911157	0.357,0.276	0.431,0.279	-0.038
2228	"FBgn0261506"	"CG42654"	chr3L	-	19953931	19954094	19953931	19954023	19954145	19954231	2228	2,17	6,5	6,26	15,25	219	149	0.516069	0.880369	0.185,0.698	0.214,0.414	0.128
2229	"FBgn0039187"	"CG6454"	chr3R	+	24350726	24352351	24352052	24352351	24349889	24350235	2229	9,6	48,32	4,9	59,46	298	149	0.332381	0.715969	0.086,0.086	0.033,0.089	0.025
2232	"FBgn0044419"	"Pmi"	chr3L	+	5782624	5782849	5782670	5782849	5781996	5782308	2232	3,0	0,13	4,0	0,5	194	149	0.717555	1	1.0,0.0	1.0,0.0	0
2233	"FBgn0033062"	"Ars2"	chr2R	-	6080827	6081415	6080827	6081034	6081735	6081840	2233	97,163	40,48	69,148	40,42	298	149	0.585072	0.936296	0.548,0.629	0.463,0.638	0.038
2234	"FBgn0033062"	"Ars2"	chr2R	-	6084846	6085031	6084846	6085019	6085085	6085230	2234	30,186	2,27	60,132	3,12	160	149	0.0990881	0.350839	0.933,0.865	0.949,0.911	-0.031
2235	"FBgn0036257"	"RhoGAP68F"	chr3L	+	12141440	12141476	12141443	12141476	12141251	12141377	2235	160,280	23,27	189,306	7,26	151	149	0.0257493	0.143342	0.873,0.911	0.964,0.921	-0.05
2236	"FBgn0035298"	"SCOT"	chr3L	+	1964836	1965273	1965074	1965273	1964458	1964609	2236	10,2	128,251	15,8	140,216	298	149	0.0442344	0.20028	0.038,0.004	0.051,0.018	-0.013
2237	"FBgn0053143"	"CG33143"	chr2R	+	22627799	22627948	22627805	22627948	22622158	22622300	2237	0,6	4,8	2,5	1,4	154	149	0.0847768	0.314626	0.0,0.421	0.659,0.547	-0.392
2238	"FBgn0053143"	"CG33143"	chr2R	+	22631513	22631828	22631630	22631828	22628362	22628557	2238	8,3	2,1	2,3	0,2	265	149	0.324473	0.71036	0.692,0.628	1.0,0.458	-0.069
2239	"FBgn0262730"	"dtn"	chrX	+	6229845	6229984	6229848	6229984	6229370	6229790	2239	2,3	39,29	3,1	27,18	151	149	0.947333	1	0.048,0.093	0.099,0.052	-0.005
2240	"FBgn0000259"	"CkIIbeta"	chrX	+	11795600	11795887	11795731	11795887	11795104	11795186	2240	241,163	13,12	359,210	15,3	279	149	0.0374756	0.183586	0.908,0.879	0.927,0.974	-0.057
2241	"FBgn0261617"	"nej"	chrX	-	9674813	9674924	9674813	9674894	9676511	9676669	2241	53,89	0,6	50,87	7,9	178	149	0.0174764	0.108614	1.0,0.925	0.857,0.89	0.089
2242	"FBgn0261617"	"nej"	chrX	-	9677114	9681209	9677114	9681191	9681273	9681642	2242	4,0	38,57	0,4	17,23	166	149	0.516095	0.880369	0.086,0.0	0.0,0.135	-0.025
2243	"FBgn0041087"	"wun2"	chr2R	+	9416401	9416796	9416644	9416796	9414341	9415361	2243	1,0	14,22	0,0	21,43	298	149	1	1	0.034,0.0	0.0,0.0	0.017
2244	"FBgn0025633"	"CG13366"	chrX	-	612091	612211	612091	612208	612281	612433	2244	107,94	15,5	88,99	5,7	151	149	0.239941	0.599707	0.876,0.949	0.946,0.933	-0.027
2245	"FBgn0025633"	"CG13366"	chrX	-	614773	615970	614773	615693	617274	617582	2245	1,0	2,0	0,0	4,0	298	149	1	1	0.2,NA	0.0,NA	0.2
2246	"FBgn0013433"	"beat-Ia"	chr2L	+	16080445	16081684	16080475	16081684	16080000	16080196	2246	1,2	26,33	3,3	29,30	178	149	0.207296	0.549098	0.031,0.048	0.08,0.077	-0.039
2247	"FBgn0029756"	"CG3309"	chrX	-	5326674	5328109	5326674	5328106	5328168	5329347	2247	33,45	0,5	32,24	0,1	151	149	0.0572881	0.238553	1.0,0.899	1.0,0.959	-0.03
2248	"FBgn0027528"	"goe"	chrX	-	16744844	16745195	16744844	16745180	16745514	16745953	2248	10,7	46,80	2,12	44,57	163	149	0.87118	1	0.166,0.074	0.04,0.161	0.019
2249	"FBgn0039560"	"BOD1"	chr3R	+	27942434	27942778	27942584	27942778	27939706	27942133	2249	47,65	7,20	39,42	2,8	298	149	0.116401	0.387136	0.77,0.619	0.907,0.724	-0.121
2250	"FBgn0039560"	"BOD1"	chr3R	+	27942434	27942778	27942587	27942778	27939706	27942133	2250	47,65	82,97	39,42	53,82	298	149	0.855312	1	0.223,0.251	0.269,0.204	0.001
2251	"FBgn0039560"	"BOD1"	chr3R	+	27942584	27942778	27942587	27942778	27939706	27942133	2251	7,20	82,97	2,8	53,82	151	149	0.0435989	0.198628	0.078,0.169	0.036,0.088	0.061
2252	"FBgn0000286"	"Cf2"	chr2L	-	4881214	4882492	4881214	4882365	4882864	4883107	2252	86,70	45,46	76,46	37,39	275	149	0.746539	1	0.509,0.452	0.527,0.39	0.022
2253	"FBgn0000286"	"Cf2"	chr2L	-	4881214	4882801	4881214	4882365	4882864	4883107	2253	0,1	45,46	0,4	37,39	298	149	0.606595	0.952909	0.0,0.011	0.0,0.049	-0.019
2254	"FBgn0000286"	"Cf2"	chr2L	-	4881214	4882801	4881214	4882492	4882864	4883107	2254	0,1	86,70	0,4	76,46	298	149	0.61729	0.958116	0.0,0.007	0.0,0.042	-0.018
2255	"FBgn0003502"	"Btk29A"	chr2L	-	8271935	8272179	8271935	8272176	8277370	8277702	2255	40,38	11,20	63,57	16,22	151	149	0.5234	0.888116	0.782,0.652	0.795,0.719	-0.04
2256	"FBgn0038244"	"CG7987"	chr3R	-	14574547	14575059	14574547	14574885	14575770	14575887	2256	68,39	48,56	101,65	82,68	298	149	0.720238	1	0.415,0.258	0.381,0.323	-0.015
2257	"FBgn0014163"	"fax"	chr3L	-	16405501	16405845	16405501	16405836	16407020	16407359	2257	91,173	223,530	90,265	284,459	157	149	0.264351	0.629724	0.279,0.237	0.231,0.354	-0.034
2258	"FBgn0014141"	"cher"	chr3R	-	17098037	17098358	17098037	17098258	17098561	17098807	2258	28,34	29,37	23,23	17,22	248	149	0.439042	0.805261	0.367,0.356	0.448,0.386	-0.056
2259	"FBgn0041775"	"tral"	chr3L	+	12517415	12517957	12517427	12517957	12516558	12517059	2259	28,59	28,110	21,31	28,132	160	149	0.136033	0.427826	0.482,0.333	0.411,0.179	0.112
2260	"FBgn0041775"	"tral"	chr3L	+	12518729	12519070	12518732	12519070	12518437	12518667	2260	164,173	833,1110	166,118	801,825	151	149	0.971333	1	0.163,0.133	0.17,0.124	0.001
2261	"FBgn0031091"	"Phf7"	chrX	-	20162534	20162841	20162534	20162836	20165656	20165830	2261	21,15	3,9	24,14	8,12	153	149	0.335937	0.720793	0.872,0.619	0.745,0.532	0.107
2262	"FBgn0038881"	"CG16791"	chr3R	-	21324103	21324226	21324103	21324217	21334526	21334768	2262	61,50	14,10	64,61	8,11	157	149	0.297483	0.679424	0.805,0.826	0.884,0.84	-0.046
2263	"FBgn0038881"	"CG16791"	chr3R	-	21324103	21324226	21324103	21324217	21334703	21334768	2263	2,7	9,12	4,12	13,16	157	149	0.585031	0.936296	0.174,0.356	0.226,0.416	-0.056
2264	"FBgn0085423"	"GramD1B"	chr2L	-	3365426	3365676	3365426	3365673	3367244	3367719	2264	7,25	7,15	11,19	8,28	151	149	0.258837	0.623726	0.497,0.622	0.576,0.401	0.071
2265	"FBgn0035944"	"CG5021"	chr3L	+	8967565	8968114	8967580	8968114	8967281	8967516	2265	66,126	87,183	73,122	56,151	163	149	0.11129	0.377637	0.409,0.386	0.544,0.425	-0.087
2266	"FBgn0051870"	"CG31870"	chr2L	+	10790415	10790758	10790426	10790758	10790221	10790367	2266	1389,1862	4073,4746	1651,1954	4514,4846	159	149	0.645969	0.966863	0.242,0.269	0.255,0.274	-0.009
2268	"FBgn0004638"	"drk"	chr2R	-	13501812	13502091	13501812	13501924	13502690	13502841	2268	189,325	16,1	132,254	2,0	298	149	0.000523906	0.00768149	0.855,0.994	0.971,1.0	-0.061
2269	"FBgn0283473"	"S6KL"	chrX	+	18790505	18790615	18790511	18790615	18788463	18789089	2269	105,118	4,26	71,127	18,28	154	149	0.0416294	0.193225	0.962,0.815	0.792,0.814	0.086
2270	"FBgn0032170"	"CG4658"	chr2L	+	9957402	9957900	9957428	9957900	9957294	9957329	2270	1,11	24,40	4,12	19,28	174	149	0.168599	0.49094	0.034,0.191	0.153,0.268	-0.098
2272	"FBgn0053519"	"Unc-89"	chr2R	-	24008700	24010783	24008700	24008798	24010922	24011015	2272	115,196	3,12	166,237	2,6	298	149	0.0383315	0.185539	0.95,0.891	0.976,0.952	-0.043
2273	"FBgn0053519"	"Unc-89"	chr2R	-	24012913	24013038	24012913	24013035	24013852	24014254	2273	3,18	43,53	14,21	50,76	151	149	0.350674	0.729373	0.064,0.251	0.216,0.214	-0.057
2274	"FBgn0263980"	"CG43729"	chr2R	+	15465330	15465506	15465357	15465506	15458898	15459267	2274	0,1	0,0	0,0	0,6	175	149	1	1	NA,1.0	NA,0.0	1
2275	"FBgn0263980"	"CG43729"	chr2R	+	15465330	15465491	15465357	15465491	15464470	15464686	2275	12,3	59,70	6,3	67,75	175	149	0.155041	0.462459	0.148,0.035	0.071,0.033	0.04
2276	"FBgn0262593"	"Shab"	chr3L	+	2924074	2925476	2924077	2925476	2923555	2923923	2276	111,127	0,7	169,222	7,11	151	149	0.194981	0.535445	1.0,0.947	0.96,0.952	0.018
2277	"FBgn0262593"	"Shab"	chr3L	+	2947801	2948013	2947876	2948013	2924074	2925476	2277	0,1	0,1	0,1	0,0	223	149	1	1	NA,0.401	NA,1.0	-0.599
2278	"FBgn0262593"	"Shab"	chr3L	+	2947801	2948013	2947876	2948013	2940780	2941624	2278	74,36	121,118	66,54	206,179	223	149	0.101782	0.356152	0.29,0.169	0.176,0.168	0.057
2279	"FBgn0005649"	"Rox8"	chr3R	-	24043055	24044145	24043055	24044127	24044196	24044290	2279	11,40	134,256	20,46	80,226	166	149	0.0200089	0.120588	0.069,0.123	0.183,0.154	-0.072
2280	"FBgn0036785"	"CG13700"	chr3L	-	18299732	18299768	18299732	18299765	18299822	18299915	2280	18,9	250,316	10,26	273,472	151	149	1	1	0.066,0.027	0.035,0.052	0.003
2281	"FBgn0036785"	"CG13700"	chr3L	-	18299732	18299768	18299732	18299765	18299831	18299915	2281	51,31	61,61	68,121	87,148	151	149	0.395868	0.767408	0.452,0.334	0.435,0.447	-0.048
2282	"FBgn0001123"	"Galphas"	chr2R	+	23946437	23946520	23946446	23946520	23946136	23946261	2282	311,137	852,372	307,135	940,482	157	149	0.162487	0.478498	0.257,0.259	0.237,0.21	0.035
2283	"FBgn0038143"	"CG9813"	chr3R	-	13377889	13378318	13377889	13378285	13378401	13378784	2283	155,153	344,317	182,135	278,307	181	149	0.343802	0.724489	0.271,0.284	0.35,0.266	-0.031
2284	"FBgn0037248"	"srl"	chr3R	-	4425830	4426652	4425830	4426625	4426722	4426828	2284	20,19	0,1	11,22	0,0	175	149	1	1	1.0,0.942	1.0,1.0	-0.029
2285	"FBgn0266572"	"ebo"	chrX	-	471018	471932	471018	471911	472125	472561	2285	1,1	53,71	0,0	40,58	169	149	1	1	0.016,0.012	0.0,0.0	0.014
2286	"FBgn0266572"	"ebo"	chrX	-	473763	474218	473763	474200	474309	474506	2286	8,4	38,62	2,3	33,59	166	149	0.0976165	0.348077	0.159,0.055	0.052,0.044	0.059
2287	"FBgn0263397"	"Ih"	chr2R	+	14292228	14292381	14292243	14292381	14292045	14292182	2287	58,102	52,82	60,86	65,93	163	149	0.186872	0.52084	0.505,0.532	0.458,0.458	0.06
2288	"FBgn0053218"	"lncRNA:CR33218"	chrX	+	2330412	2330826	2330505	2330826	2330158	2330355	2288	1020,998	22,20	1050,924	5,16	241	149	0.0136802	0.089849	0.966,0.969	0.992,0.973	-0.015
2289	"FBgn0028968"	"gammaCOP"	chr3R	+	31572497	31573156	31572500	31573156	31572142	31572278	2289	140,163	173,196	102,129	189,175	151	149	0.0982495	0.349411	0.444,0.451	0.347,0.421	0.064
2290	"FBgn0260934"	"par-1"	chr2R	+	19477615	19477704	19477633	19477704	19473804	19473967	2290	115,157	198,282	148,195	197,296	166	149	0.145795	0.44443	0.343,0.333	0.403,0.372	-0.049
2291	"FBgn0260934"	"par-1"	chr2R	+	19477615	19477704	19477660	19477704	19473804	19473967	2291	213,222	107,116	214,269	78,160	193	149	0.678577	0.989636	0.606,0.596	0.679,0.565	-0.021
2292	"FBgn0260934"	"par-1"	chr2R	+	19477633	19477704	19477660	19477704	19473804	19473967	2292	296,347	107,116	263,370	78,160	175	149	0.729074	1	0.702,0.718	0.742,0.663	0.007
2293	"FBgn0260934"	"par-1"	chr2R	+	19478741	19478865	19478751	19478865	19473804	19473967	2293	98,42	107,108	83,70	132,155	158	149	0.631277	0.959356	0.463,0.268	0.372,0.299	0.03
2294	"FBgn0260934"	"par-1"	chr2R	+	19478741	19478865	19478751	19478865	19474527	19474641	2294	95,35	36,21	82,59	30,37	158	149	0.826571	1	0.713,0.611	0.72,0.601	0.001
2295	"FBgn0035548"	"CG15023"	chr3L	-	4460621	4461252	4460621	4461249	4461316	4461371	2295	24,36	0,2	4,15	0,0	151	149	0.349095	0.727544	1.0,0.947	1.0,1.0	-0.026
2296	"FBgn0051715"	"CG31715"	chr2L	+	10342149	10342233	10342155	10342233	10341821	10341932	2296	799,805	1,9	637,771	2,6	154	149	1	1	0.999,0.989	0.997,0.992	0
2297	"FBgn0261954"	"east"	chrX	+	2019039	2019506	2019057	2019506	2018704	2018938	2297	0,0	67,94	6,1	77,69	166	149	0.0330013	0.169606	0.0,0.0	0.065,0.013	-0.039
2298	"FBgn0003204"	"ras"	chrX	+	10745677	10745983	10745771	10745983	10745433	10745489	2298	54,110	0,5	61,127	0,7	242	149	0.539174	0.898768	1.0,0.931	1.0,0.918	0.006
2300	"FBgn0024811"	"Crk"	chr4	+	210557	210680	210581	210680	210223	210486	2300	1246,1206	23,12	1603,1215	15,13	172	149	0.19368	0.533642	0.979,0.989	0.989,0.988	-0.004
2301	"FBgn0010288"	"Uch"	chr2L	-	2213414	2213557	2213414	2213548	2213615	2213756	2301	1809,3102	6,1	2085,2982	0,5	157	149	1	1	0.997,1.0	1.0,0.998	-0.001
2303	"FBgn0259145"	"CG42260"	chr2R	-	22744510	22744736	22744510	22744718	22745044	22745212	2303	0,0	4,4	0,1	0,4	166	149	1	1	0.0,0.0	NA,0.183	-0.183
2304	"FBgn0039872"	"salt"	chr3R	-	31751824	31752334	31751824	31752331	31752397	31752930	2304	208,196	13,13	832,602	58,46	151	149	0.494354	0.855632	0.94,0.937	0.934,0.928	0.007
2305	"FBgn0026313"	"X11L"	chrX	+	17601981	17602095	17601984	17602095	17601379	17601919	2305	53,61	29,32	42,63	35,50	151	149	0.0762457	0.290208	0.643,0.653	0.542,0.554	0.1
2306	"FBgn0026313"	"X11L"	chrX	+	17603695	17603835	17603713	17603835	17603155	17603471	2306	57,87	9,19	73,101	12,19	166	149	0.799468	1	0.85,0.804	0.845,0.827	-0.009
2307	"FBgn0030174"	"CG15312"	chrX	-	10055628	10057729	10055628	10057665	10060447	10060577	2307	5,5	0,1	4,9	1,3	212	149	0.00751189	0.0590179	1.0,0.778	0.738,0.678	0.181
2309	"FBgn0040005"	"CG17883"	chr2R	+	4673276	4673639	4673279	4673639	4673113	4673223	2309	504,521	4,8	583,633	6,16	151	149	0.200928	0.536839	0.992,0.985	0.99,0.975	0.006
2311	"FBgn0010583"	"dock"	chr2L	+	829304	829971	829456	829971	825968	826507	2311	40,38	40,39	39,52	53,18	298	149	0.391212	0.762644	0.333,0.328	0.269,0.591	-0.099
2313	"FBgn0033474"	"CG1407"	chr2R	-	10031283	10031446	10031283	10031419	10031579	10031826	2313	11,6	20,45	8,13	22,40	175	149	0.618799	0.958116	0.319,0.102	0.236,0.217	-0.016
2314	"FBgn0033474"	"CG1407"	chr2R	-	10031283	10031446	10031283	10031419	10031588	10031826	2314	2,13	41,47	10,10	30,82	175	149	0.726024	1	0.04,0.191	0.221,0.094	-0.042
2315	"FBgn0032054"	"Uba4"	chr2L	+	8517659	8519176	8517662	8519176	8517410	8517580	2315	8,16	32,89	6,9	44,74	151	149	0.190103	0.527024	0.198,0.151	0.119,0.107	0.061
2316	"FBgn0037746"	"CG8478"	chr3R	+	9764025	9764626	9764037	9764626	9763753	9763935	2316	4,0	3,15	0,2	8,11	160	149	0.181478	0.511282	0.554,0.0	0.0,0.145	0.205
2317	"FBgn0037746"	"CG8478"	chr3R	+	9764025	9764626	9764040	9764626	9763753	9763935	2317	4,0	70,132	0,2	30,98	163	149	0.557595	0.913298	0.05,0.0	0.0,0.018	0.016
2318	"FBgn0037746"	"CG8478"	chr3R	+	9764037	9764626	9764040	9764626	9763753	9763935	2318	3,15	70,132	8,11	30,98	151	149	0.153001	0.459449	0.041,0.101	0.208,0.1	-0.083
2319	"FBgn0024184"	"unc-4"	chrX	+	17776411	17776555	17776415	17776555	17776096	17776275	2319	9,9	0,14	0,13	2,5	152	149	0.269848	0.638436	1.0,0.387	0.0,0.718	0.335
2320	"FBgn0264894"	"CG44085"	chr2L	+	13274642	13274850	13274651	13274850	13274309	13274376	2320	375,353	44,29	376,324	90,47	157	149	0.000321413	0.00510827	0.89,0.92	0.799,0.867	0.072
2321	"FBgn0264894"	"CG44085"	chr2L	+	13274642	13274850	13274690	13274850	13274309	13274376	2321	375,353	769,698	376,324	653,532	196	149	0.143852	0.439795	0.27,0.278	0.304,0.316	-0.036
2322	"FBgn0264894"	"CG44085"	chr2L	+	13274651	13274850	13274690	13274850	13274309	13274376	2322	44,29	769,698	90,47	653,532	187	149	2.53336e-06	7.22528e-05	0.044,0.032	0.099,0.066	-0.045
2323	"FBgn0034418"	"CG15118"	chr2R	-	19133726	19134726	19133726	19134431	19134882	19135625	2323	60,40	115,209	54,37	87,167	298	149	0.565108	0.919903	0.207,0.087	0.237,0.1	-0.021
2324	"FBgn0262734"	"eIF4H1"	chrX	+	16449873	16450179	16449876	16450179	16448664	16448729	2324	130,307	0,11	299,502	0,9	151	149	0.111368	0.377637	1.0,0.965	1.0,0.982	-0.009
2326	"FBgn0052423"	"shep"	chr3L	-	5161767	5161808	5161767	5161803	5162455	5162631	2326	0,4	5,0	0,3	0,1	153	149	1	1	0.0,1.0	NA,0.745	-0.245
2327	"FBgn0052423"	"shep"	chr3L	-	5162455	5162631	5162455	5162610	5162966	5163149	2327	74,56	258,247	89,74	242,222	169	149	0.0603984	0.247538	0.202,0.167	0.245,0.227	-0.051
2328	"FBgn0052423"	"shep"	chr3L	-	5162966	5163149	5162966	5163131	5163344	5163703	2328	145,139	0,4	69,193	2,2	166	149	0.940503	1	1.0,0.969	0.969,0.989	0.005
2329	"FBgn0052423"	"shep"	chr3L	-	5163833	5163975	5163833	5163969	5166934	5167059	2329	141,135	6,19	108,130	14,14	154	149	0.392702	0.764831	0.958,0.873	0.882,0.9	0.024
2330	"FBgn0262962"	"CG43273"	chr3R	+	24830438	24830973	24830448	24830973	24830300	24830384	2330	38,86	6,21	28,83	8,25	158	149	0.299862	0.682431	0.857,0.794	0.767,0.758	0.063
2331	"FBgn0028561"	"sut3"	chr2R	+	8089704	8090448	8089712	8090448	8089481	8089651	2331	67,177	9,70	58,106	33,41	156	149	0.0786584	0.296829	0.877,0.707	0.627,0.712	0.123
2332	"FBgn0036537"	"CG18081"	chr3L	-	15834733	15834883	15834733	15834879	15835193	15835388	2332	688,811	74,77	860,710	65,51	152	149	0.0537248	0.229898	0.901,0.912	0.928,0.932	-0.023
2333	"FBgn0039381"	"SppL"	chr3R	+	25885879	25886020	25885894	25886020	25885381	25885829	2333	7,12	50,76	7,20	48,99	163	149	0.548025	0.906265	0.113,0.126	0.118,0.156	-0.018
2335	"FBgn0259994"	"OtopLa"	chrX	-	5647731	5648172	5647731	5647976	5648419	5648487	2335	62,19	1,6	17,5	0,2	298	149	0.251344	0.614825	0.969,0.613	1.0,0.556	0.013
2336	"FBgn0259994"	"OtopLa"	chrX	-	5647731	5648177	5647731	5647976	5648419	5648487	2336	88,41	1,6	42,56	0,2	298	149	0.0591102	0.243216	0.978,0.774	1.0,0.933	-0.091
2337	"FBgn0259994"	"OtopLa"	chrX	-	5647731	5648177	5647731	5648172	5648419	5648487	2337	88,41	62,19	42,56	17,5	153	149	0.00415269	0.0398428	0.58,0.678	0.706,0.916	-0.182
2338	"FBgn0039081"	"Irk2"	chr3R	-	23514208	23514326	23514208	23514323	23514376	23515159	2338	49,22	625,487	32,15	573,535	151	149	0.0581605	0.241697	0.072,0.043	0.052,0.027	0.018
2339	"FBgn0029753"	"CG4198"	chrX	+	5314211	5315190	5314214	5315190	5313257	5314145	2339	181,330	260,384	163,213	245,329	151	149	0.188984	0.525319	0.407,0.459	0.396,0.39	0.04
2340	"FBgn0035107"	"mri"	chr3L	+	201170	201368	201173	201368	200173	201060	2340	260,256	3,10	268,247	7,9	151	149	0.590142	0.940253	0.988,0.962	0.974,0.964	0.006
2341	"FBgn0024150"	"Ac78C"	chr3L	-	21147133	21147431	21147133	21147428	21147494	21147933	2341	26,23	0,3	18,11	4,5	151	149	0.00554009	0.0472724	1.0,0.883	0.816,0.685	0.191
2342	"FBgn0035755"	"CG14830"	chr3L	-	7262948	7263095	7262948	7263092	7263742	7263920	2342	219,194	48,52	227,140	71,31	151	149	0.513303	0.878863	0.818,0.786	0.759,0.817	0.014
2343	"FBgn0025390"	"Mur2B"	chrX	-	1552610	1554563	1552610	1552736	1554667	1557593	2343	35,55	17,24	51,29	8,21	298	149	0.567642	0.923305	0.507,0.534	0.761,0.408	-0.064
2344	"FBgn0020309"	"crol"	chr2L	-	11798664	11799405	11798664	11799402	11800154	11800322	2344	32,49	84,79	38,51	68,107	151	149	0.886175	1	0.273,0.38	0.355,0.32	-0.011
2345	"FBgn0051820"	"CG31820"	chr2L	-	16005788	16006115	16005788	16006094	16006166	16006279	2345	18629,15761	449,751	19678,13587	441,502	169	149	0.118939	0.392607	0.973,0.949	0.975,0.96	-0.007
2346	"FBgn0037109"	"MED1"	chr3L	-	21628324	21629913	21628324	21629908	21630932	21632839	2346	10,26	5,17	8,18	7,16	153	149	0.34695	0.726711	0.661,0.598	0.527,0.523	0.104
2347	"FBgn0030707"	"CG8916"	chrX	+	15922468	15923107	15922628	15923107	15921954	15922139	2347	11,7	3,0	5,9	4,0	298	149	0.633876	0.961202	0.647,1.0	0.385,1.0	0.131
2348	"FBgn0261854"	"aPKC"	chr2R	-	14951634	14952589	14951634	14952568	14953086	14953655	2348	5,14	2,25	1,10	0,21	169	149	0.902922	1	0.688,0.331	1.0,0.296	-0.139
2350	"FBgn0051619"	"nolo"	chr2L	+	21725067	21725445	21725085	21725445	21720358	21720481	2350	19,46	0,24	32,53	2,11	166	149	0.520075	0.884638	1.0,0.632	0.935,0.812	-0.057
2351	"FBgn0004169"	"up"	chrX	-	13599415	13599460	13599415	13599457	13600069	13600117	2351	1660,3730	3876,7946	1754,4721	3835,7527	151	149	0.101301	0.355063	0.297,0.317	0.311,0.382	-0.04
2352	"FBgn0051363"	"Jupiter"	chr3R	-	11604141	11604283	11604141	11604239	11604585	11604754	2352	82,76	28,32	57,78	21,14	192	149	0.181313	0.511282	0.694,0.648	0.678,0.812	-0.074
2353	"FBgn0040232"	"cmet"	chr2L	-	11261025	11261454	11261025	11261448	11261510	11262004	2353	95,98	1,0	58,125	1,4	154	149	0.543331	0.900004	0.989,1.0	0.982,0.968	0.019
2354	"FBgn0040232"	"cmet"	chr2L	-	11262243	11262429	11262243	11262420	11262485	11262560	2354	194,189	2,5	160,206	1,2	157	149	0.638203	0.96146	0.989,0.973	0.993,0.99	-0.011
2355	"FBgn0030508"	"CG15760"	chrX	+	13670128	13670649	13670131	13670649	13669698	13669744	2355	0,5	0,1	6,15	0,0	151	149	1	1	NA,0.831	1.0,1.0	-0.169
2356	"FBgn0266570"	"NO66"	chrX	+	4319565	4321745	4319569	4321745	4319437	4319503	2356	28,36	3,0	39,47	0,0	152	149	0.936465	1	0.901,1.0	1.0,1.0	-0.049
2357	"FBgn0029723"	"Proc-R"	chrX	+	4708823	4709010	4708917	4709010	4707915	4707973	2357	26,20	5,8	45,70	4,5	242	149	0.00897839	0.066556	0.762,0.606	0.874,0.896	-0.201
2359	"FBgn0004607"	"zfh2"	chr4	+	531155	531379	531158	531379	529692	531093	2359	38,11	7,2	27,22	12,3	151	149	0.348695	0.727447	0.843,0.844	0.689,0.879	0.059
2360	"FBgn0004607"	"zfh2"	chr4	+	532782	532926	532785	532926	531435	531783	2360	18,25	0,0	18,20	2,1	151	149	0.21121	0.555388	1.0,1.0	0.899,0.952	0.075
2362	"FBgn0039863"	"CG1815"	chr3R	+	31670763	31671795	31670775	31671795	31669816	31669940	2362	41,41	0,4	52,37	5,7	160	149	0.0317058	0.165442	1.0,0.905	0.906,0.831	0.084
2363	"FBgn0033669"	"PI31"	chr2R	-	11968283	11968512	11968283	11968479	11968739	11968850	2363	0,21	160,328	0,27	169,278	181	149	0.300786	0.683308	0.0,0.05	0.0,0.074	-0.012
2364	"FBgn0266916"	"Cenp-C"	chr3R	+	8566295	8567730	8566331	8567730	8564897	8566232	2364	15,23	0,0	23,12	2,0	184	149	0.445259	0.811249	1.0,1.0	0.903,1.0	0.048
2365	"FBgn0030354"	"Upf1"	chrX	-	11904743	11904976	11904743	11904947	11905034	11905371	2365	35,51	7,12	34,53	0,8	177	149	0.0311398	0.164551	0.808,0.782	1.0,0.848	-0.129
2366	"FBgn0266000"	"CG44774"	chrX	-	4926663	4928132	4926663	4928129	4928216	4929308	2366	344,692	42,68	260,550	27,50	151	149	0.516289	0.880369	0.89,0.909	0.905,0.916	-0.011
2367	"FBgn0015239"	"Hr78"	chr3L	-	21496819	21496907	21496819	21496877	21497290	21497494	2367	107,175	4,15	137,250	22,25	178	149	0.0267675	0.14743	0.957,0.907	0.839,0.893	0.066
2368	"FBgn0015239"	"Hr78"	chr3L	-	21496819	21496922	21496819	21496877	21497290	21497494	2368	55,121	4,15	52,175	22,25	193	149	0.0239361	0.137114	0.914,0.862	0.646,0.844	0.143
2369	"FBgn0015239"	"Hr78"	chr3L	-	21496819	21496922	21496819	21496907	21497290	21497494	2369	25,54	77,108	31,69	116,144	163	149	0.627358	0.958116	0.229,0.314	0.196,0.305	0.021
2370	"FBgn0030349"	"CG10353"	chrX	-	11884797	11885281	11884797	11885104	11886955	11887162	2370	0,6	0,4	0,29	25,38	298	149	1	1	NA,0.429	0.0,0.276	0.291
2372	"FBgn0259740"	"CG42394"	chr3R	+	10851540	10851788	10851548	10851788	10851284	10851488	2372	131,111	737,590	116,99	523,422	156	149	0.126966	0.41047	0.145,0.152	0.175,0.183	-0.03
2373	"FBgn0267861"	"Maf1"	chr2R	-	1521331	1521559	1521331	1521506	1527004	1527095	2373	273,272	0,0	223,291	0,2	201	149	1	1	1.0,1.0	1.0,0.991	0.004
2374	"FBgn0032172"	"CG5850"	chr2L	-	9960449	9961617	9960449	9961614	9961728	9962059	2374	55,111	57,87	45,92	62,100	151	149	0.113161	0.381232	0.488,0.557	0.417,0.476	0.076
2375	"FBgn0032172"	"CG5850"	chr2L	-	9960449	9961617	9960449	9961614	9961794	9962059	2375	0,1	1,4	0,4	1,2	151	149	0.0259824	0.143538	0.0,0.198	0.0,0.664	-0.233
2376	"FBgn0031066"	"COX6B"	chrX	-	19740536	19741202	19740536	19741168	19744261	19744335	2376	519,400	7708,7771	420,324	5896,7732	182	149	0.530609	0.890191	0.052,0.04	0.055,0.033	0.002
2377	"FBgn0034068"	"casp"	chr2R	-	16027134	16027278	16027134	16027263	16027336	16027571	2377	426,351	82,52	598,365	87,60	163	149	0.507429	0.87154	0.826,0.861	0.863,0.848	-0.012
2378	"FBgn0032973"	"CG6675"	chr2L	+	22109222	22110449	22109234	22110449	22108963	22109161	2378	233,474	14,34	285,800	22,45	160	149	0.780773	1	0.939,0.928	0.923,0.943	0
2379	"FBgn0039136"	"CG5902"	chr3R	+	23987266	23988738	23987269	23988738	23987031	23987210	2379	361,583	33,34	377,551	56,40	151	149	0.0474934	0.210834	0.915,0.944	0.869,0.931	0.029
2380	"FBgn0052817"	"CG32817"	chrX	+	479581	479945	479629	479945	479430	479509	2380	0,0	37,28	2,0	25,25	196	149	0.395426	0.767267	0.0,0.0	0.057,0.0	-0.029
2382	"FBgn0261602"	"RpL8"	chr3L	+	2587575	2587890	2587750	2587890	2587455	2587513	2382	0,0	170,765	11,16	2080,8793	298	149	1	1	0.0,0.0	0.003,0.001	-0.002
2383	"FBgn0261565"	"Lmpt"	chr3L	+	16912128	16912329	16912139	16912329	16911265	16911591	2383	63,86	382,798	0,106	379,639	159	149	0.0112364	0.0785042	0.134,0.092	0.0,0.135	0.045
2384	"FBgn0261565"	"Lmpt"	chr3L	+	16919466	16919702	16919470	16919702	16916254	16916424	2384	378,502	7,6	473,409	14,13	152	149	0.0268376	0.14743	0.981,0.988	0.971,0.969	0.014
2385	"FBgn0265191"	"Gyg"	chr2R	+	21209971	21210821	21210182	21210821	21208469	21208671	2385	1,0	158,112	8,0	97,97	298	149	0.396316	0.767563	0.003,0.0	0.04,0.0	-0.018
[truncated: 83 more rows]

## Sheet: A3SS (Sig. different)
Event	ID	GeneID	geneSymbol	chr	strand	longExonStart_0base	longExonEnd	shortES	shortEE	flankingES	flankingEE	ID	IJC_SAMPLE_1	SJC_SAMPLE_1	IJC_SAMPLE_2	SJC_SAMPLE_2	IncFormLen	SkipFormLen	PValue	FDR	IncLevel1	IncLevel2	IncLevelDifference
A3SS	17	"FBgn0262527"	"nsl1"	chr3R	+	15798720	15799036	15798723	15799036	15798086	15798467	17	5,5	3,6	9,6	0,2	151	149	0.00231067	0.0251875	0.622,0.451	1.0,0.747	-0.337
A3SS	18	"FBgn0262527"	"nsl1"	chr3R	+	15798720	15799036	15798723	15799036	15798086	15798477	18	26,32	2,3	18,25	9,12	151	149	0.00013707	0.00245518	0.928,0.913	0.664,0.673	0.252
A3SS	61	"FBgn0016081"	"fry"	chr3L	-	9631833	9632173	9631833	9632170	9632232	9632599	61	132,180	119,118	52,56	208,236	151	149	0	0	0.523,0.601	0.198,0.19	0.368
A3SS	107	"FBgn0016975"	"stnB"	chrX	-	22994483	22995914	22994483	22995788	23004611	23004648	107	117,74	0,18	43,140	18,32	274	149	0.00430835	0.0398666	1.0,0.691	0.565,0.704	0.211
A3SS	113	"FBgn0264815"	"Pde1c"	chr2L	-	11925541	11925728	11925541	11925715	11928542	11928572	113	4,13	0,1	13,6	3,5	161	149	0.000594055	0.00841376	1.0,0.923	0.8,0.526	0.298
A3SS	159	"FBgn0264598"	"PsGEF"	chrX	-	2372766	2374524	2372766	2374106	2374704	2375250	159	0,2	6,5	6,6	4,10	298	149	0.00387293	0.0378583	0.0,0.167	0.429,0.231	-0.246
A3SS	166	"FBgn0025709"	"CNT2"	chr2R	+	9080227	9080423	9080230	9080423	9080115	9080169	166	19,20	41,62	25,23	13,28	151	149	0.00154403	0.0182652	0.314,0.241	0.655,0.448	-0.274
A3SS	175	"FBgn0003346"	"RanGAP"	chr2L	+	19444951	19445285	19445208	19445285	19441958	19442255	175	107,148	37,39	22,69	2,1	298	149	3.61673e-07	1.23443e-05	0.591,0.655	0.846,0.972	-0.286
A3SS	185	"FBgn0031388"	"CG12674"	chr2L	+	2081131	2081286	2081134	2081286	2080207	2081066	185	27,38	5,21	35,37	0,4	151	149	0.000115443	0.002146	0.842,0.641	1.0,0.901	-0.209
A3SS	208	"FBgn0040207"	"kat80"	chrX	-	16268071	16268205	16268071	16268202	16268273	16269341	208	13,26	51,46	114,96	2,0	151	149	0	0	0.201,0.358	0.983,1.0	-0.712
A3SS	233	"FBgn0038744"	"CG4733"	chr3R	+	19892516	19894015	19892532	19894015	19890847	19891254	233	9,28	5,1	9,7	18,6	164	149	0.000799281	0.0108765	0.621,0.962	0.312,0.515	0.378
A3SS	243	"FBgn0051720"	"mthl15"	chr2L	-	10236030	10236291	10236030	10236286	10236374	10236547	243	0,1	2,13	8,4	4,9	153	149	5.06549e-05	0.00106529	0.0,0.07	0.661,0.302	-0.447
A3SS	320	"FBgn0263077"	"CG43340"	chr2R	+	7638052	7638372	7638119	7638372	7636894	7637193	320	8,14	13,10	99,89	25,22	215	149	0.00035745	0.00563796	0.299,0.492	0.733,0.737	-0.34
A3SS	338	"FBgn0053517"	"Dop2R"	chrX	-	20008829	20009129	20008829	20009126	20010324	20010623	338	5,4	9,2	1,4	0,0	151	149	2.02607e-06	5.94125e-05	0.354,0.664	1.0,1.0	-0.491
A3SS	366	"FBgn0083975"	"Nlg4"	chr3R	+	20237887	20238377	20237890	20238377	20227519	20228101	366	10,7	7,0	11,8	0,0	151	149	0.000488893	0.00742974	0.585,1.0	1.0,1.0	-0.208
A3SS	382	"FBgn0260794"	"ctrip"	chr3R	-	4796488	4797697	4796488	4797067	4799691	4800678	382	43,18	29,6	62,21	10,0	298	149	0.000884136	0.011852	0.426,0.6	0.756,1.0	-0.365
A3SS	390	"FBgn0266579"	"tau"	chr3R	-	27641841	27642938	27641841	27642057	27643814	27643973	390	18,2	56,53	16,13	8,2	298	149	3.46895e-08	1.44447e-06	0.138,0.019	0.5,0.765	-0.554
A3SS	417	"FBgn0040022"	"Set1"	chr3L	+	25109300	25109604	25109309	25109604	25108996	25109238	417	7,8	4,2	3,16	0,0	157	149	3.83418e-05	0.00084923	0.624,0.792	1.0,1.0	-0.292
A3SS	468	"FBgn0027929"	"NimB1"	chr2L	+	13964793	13965088	13964796	13965088	13964534	13964738	468	0,0	7,7	2,3	4,13	151	149	0.00109995	0.0139383	0.0,0.0	0.33,0.185	-0.258
A3SS	475	"FBgn0004577"	"Pxd"	chr3R	+	17025632	17025839	17025638	17025839	17025405	17025575	475	153,260	140,259	429,767	6,21	154	149	0	0	0.514,0.493	0.986,0.972	-0.475
A3SS	494	"FBgn0037680"	"pasi2"	chr3R	+	9335496	9335635	9335499	9335635	9335169	9335252	494	22,47	132,193	122,92	67,72	151	149	0	0	0.141,0.194	0.642,0.558	-0.433
A3SS	512	"FBgn0034137"	"CG4945"	chr2R	+	16569855	16570120	16569909	16570120	16569158	16569528	512	15,19	21,23	3,8	27,18	202	149	0.0051914	0.0454139	0.345,0.379	0.076,0.247	0.2
A3SS	518	"FBgn0261552"	"ps"	chr3R	+	9440680	9441665	9441415	9441665	9439345	9439705	518	70,55	21,19	19,34	48,59	298	149	3.06311e-13	1.93254e-11	0.625,0.591	0.165,0.224	0.413
A3SS	520	"FBgn0036684"	"CG3764"	chr3L	-	17001515	17001747	17001515	17001644	17002221	17002360	520	5,1	0,1	0,3	8,3	251	149	0.000236145	0.0038713	1.0,0.372	0.0,0.372	0.5
A3SS	523	"FBgn0013334"	"Sap47"	chr3R	+	15935830	15936340	15935976	15936340	15935118	15935584	523	7,18	0,13	0,0	44,33	294	149	1.6079e-09	8.16498e-08	1.0,0.412	0.0,0.0	0.706
A3SS	580	"FBgn0051719"	"RluA-1"	chr2L	-	10471475	10472485	10471475	10472215	10474281	10474349	580	22,15	34,12	75,106	22,41	298	149	6.17932e-05	0.00126131	0.244,0.385	0.63,0.564	-0.282
A3SS	645	"FBgn0032554"	"CG15278"	chr2L	-	14875113	14875450	14875113	14875436	14875505	14875697	645	68,102	85,159	85,177	52,73	162	149	2.23436e-08	1.03376e-06	0.424,0.371	0.601,0.69	-0.248
A3SS	649	"FBgn0082582"	"tmod"	chr3R	+	30548420	30548749	30548451	30548749	30546405	30546587	649	11,10	154,226	135,188	237,318	179	149	0	0	0.056,0.036	0.322,0.33	-0.28
A3SS	670	"FBgn0265991"	"Zasp52"	chr2R	-	15765122	15766713	15765122	15765447	15773815	15773966	670	36,46	25,60	0,25	16,72	298	149	9.40904e-05	0.00179721	0.419,0.277	0.0,0.148	0.274
A3SS	673	"FBgn0265991"	"Zasp52"	chr2R	-	15765122	15767253	15765122	15766713	15773815	15773966	673	19,43	34,46	33,72	0,25	298	149	4.88324e-05	0.00103903	0.218,0.319	1.0,0.59	-0.526
A3SS	674	"FBgn0265991"	"Zasp52"	chr2R	-	15765122	15769551	15765122	15766713	15773815	15773966	674	83,142	34,46	118,259	0,25	298	149	1.37644e-09	7.16439e-08	0.55,0.607	1.0,0.838	-0.341
A3SS	677	"FBgn0004379"	"Klp67A"	chr3L	-	9363094	9363318	9363094	9363226	9363372	9364192	677	0,12	52,47	28,13	15,43	240	149	0.00073884	0.0101202	0.0,0.137	0.537,0.158	-0.279
A3SS	762	"FBgn0264502"	"CG43901"	chrX	+	10915598	10916143	10915793	10916143	10914719	10914896	762	2,2	0,5	4,4	0,0	298	149	0.0029201	0.0303983	1.0,0.167	1.0,1.0	-0.416
A3SS	828	"FBgn0017429"	"CG5989"	chr3L	-	8603264	8603855	8603264	8603849	8603905	8604149	828	0,0	14,19	34,116	0,7	154	149	0	0	0.0,0.0	1.0,0.941	-0.97
A3SS	871	"FBgn0028916"	"CG33090"	chr2L	+	14342777	14343370	14342852	14343370	14341306	14341576	871	10,16	13,34	29,29	8,24	223	149	0.00426854	0.0398666	0.339,0.239	0.708,0.447	-0.288
A3SS	883	"FBgn0033809"	"CG4630"	chr2R	-	13217588	13218303	13217588	13218199	13219087	13219247	883	33,38	13,22	0,0	12,23	252	149	2.22045e-16	1.71221e-14	0.6,0.505	0.0,0.0	0.552
A3SS	909	"FBgn0264489"	"CG43897"	chr3L	+	9820073	9820559	9820279	9820559	9813846	9813922	909	0,0	41,49	40,10	50,0	298	149	3.60821e-08	1.473e-06	0.0,0.0	0.286,1.0	-0.643
A3SS	912	"FBgn0264489"	"CG43897"	chr3L	+	9831920	9832679	9832198	9832679	9830633	9830785	912	762,1127	103,223	762,1461	0,2	298	149	0	0	0.787,0.716	1.0,0.997	-0.247
A3SS	930	"FBgn0036890"	"CG9368"	chr3L	+	19602655	19604120	19602670	19604120	19602041	19602060	930	17,12	0,3	2,13	2,7	163	149	0.00574243	0.0486006	1.0,0.785	0.478,0.629	0.339
A3SS	1003	"FBgn0262636"	"dati"	chr4	-	378395	378561	378395	378531	378715	378900	1003	25,33	10,11	10,32	0,4	178	149	0.00393759	0.0381305	0.677,0.715	1.0,0.87	-0.239
A3SS	1004	"FBgn0014037"	"Su(Tpl)"	chr3L	-	19897317	19897413	19897317	19897408	19909246	19909410	1004	73,69	40,42	2,2	0,0	153	149	5.97273e-05	0.00123121	0.64,0.615	1.0,1.0	-0.373
A3SS	1039	"FBgn0027621"	"Pfrx"	chrX	+	19506482	19509350	19506485	19509350	19498372	19498880	1039	43,58	26,20	36,39	35,50	151	149	0.00110462	0.0139383	0.62,0.741	0.504,0.435	0.211
A3SS	1104	"FBgn0058191"	"CG40191"	chr2R	+	1265342	1266349	1266191	1266349	1265170	1265293	1104	124,136	39,32	138,212	18,4	298	149	2.29788e-06	6.6447e-05	0.614,0.68	0.793,0.964	-0.232
A3SS	1140	"FBgn0264001"	"bru3"	chr3L	-	13541721	13542022	13541721	13541998	13542074	13542218	1140	4,9	10,16	0,0	20,13	172	149	4.40679e-07	1.45634e-05	0.257,0.328	0.0,0.0	0.292
A3SS	1142	"FBgn0001991"	"Ca-alpha1D"	chr2L	+	16177677	16177804	16177692	16177804	16177335	16177394	1142	30,24	0,3	13,29	11,7	163	149	0.000224845	0.00372786	1.0,0.88	0.519,0.791	0.285
A3SS	1160	"FBgn0261931"	"CG42797"	chrX	+	9609750	9612206	9609759	9612206	9608945	9609691	1160	7,28	3,4	33,23	0,0	157	149	0.000108731	0.00203945	0.689,0.869	1.0,1.0	-0.221
A3SS	1241	"FBgn0053530"	"Acp53C14c"	chr2R	-	16751192	16751350	16751192	16751297	16751449	16751495	1241	272,306	58,55	26,1	0,0	201	149	8.94303e-06	0.000227066	0.777,0.805	1.0,1.0	-0.209
A3SS	1306	"FBgn0027786"	"Mtch"	chr3L	+	184774	185074	184777	185074	184625	184681	1306	384,136	365,0	261,173	296,145	151	149	0.000928011	0.0122718	0.509,1.0	0.465,0.541	0.251
A3SS	1331	"FBgn0031515"	"CG9664"	chr2L	-	3292173	3292301	3292173	3292298	3292459	3292576	1331	0,1	17,20	3,12	0,4	151	149	3.64074e-11	2.16572e-09	0.0,0.047	1.0,0.747	-0.85
A3SS	1335	"FBgn0044323"	"Cka"	chr2L	+	8036836	8036893	8036842	8036893	8036357	8036576	1335	0,0	29,59	34,46	0,0	154	149	0	0	0.0,0.0	1.0,1.0	-1
A3SS	1347	"FBgn0038294"	"Mf"	chr3R	-	15176363	15176427	15176363	15176412	15178279	15178489	1347	853,617	775,937	661,626	293,278	163	149	8.10588e-09	4.0182e-07	0.502,0.376	0.673,0.673	-0.234
A3SS	1394	"FBgn0011640"	"lark"	chr3L	+	7339867	7340770	7339961	7340770	7339463	7339617	1394	126,200	0,0	173,227	69,197	242	149	0	0	1.0,1.0	0.607,0.415	0.489
A3SS	1413	"FBgn0263352"	"Unr"	chr3L	-	8436245	8436710	8436245	8436689	8436764	8436972	1413	4,6	1,4	0,2	2,4	169	149	0.00525624	0.0454606	0.779,0.569	0.0,0.306	0.521
A3SS	1424	"FBgn0085427"	"CG34398"	chr2L	+	8915569	8916053	8915660	8916053	8898785	8898850	1424	14,9	13,11	0,0	37,48	239	149	2.74225e-14	1.78418e-12	0.402,0.338	0.0,0.0	0.37
A3SS	1425	"FBgn0085427"	"CG34398"	chr2L	+	8915569	8916053	8915660	8916053	8898785	8898948	1425	29,47	59,33	0,0	58,32	239	149	1.83187e-14	1.27132e-12	0.235,0.47	0.0,0.0	0.352
A3SS	1438	"FBgn0027602"	"CG8611"	chrX	-	17419935	17421923	17419935	17421920	17421982	17422145	1438	8,14	0,0	9,21	3,6	151	149	3.80221e-05	0.00084923	1.0,1.0	0.747,0.775	0.239
A3SS	1448	"FBgn0033108"	"CG15236"	chr2R	+	6829501	6830048	6829560	6830048	6828355	6828667	1448	0,0	5,1	2,3	1,0	207	149	3.3018e-08	1.40293e-06	0.0,0.0	0.59,1.0	-0.795
A3SS	1466	"FBgn0038167"	"Lkb1"	chr3R	+	13677015	13678212	13677021	13678212	13676688	13676944	1466	302,398	24,37	1,0	309,318	154	149	0	0	0.924,0.912	0.003,0.0	0.917
A3SS	1468	"FBgn0038167"	"Lkb1"	chr3R	+	13679125	13679430	13679150	13679430	13678749	13679066	1468	10,13	53,41	62,59	11,17	173	149	0	0	0.14,0.215	0.829,0.749	-0.611
A3SS	1469	"FBgn0038167"	"Lkb1"	chr3R	+	13679140	13679430	13679150	13679430	13678749	13679066	1469	11,29	53,41	71,42	11,17	158	149	2.8221e-08	1.27731e-06	0.164,0.4	0.859,0.7	-0.497
A3SS	1499	"FBgn0259244"	"CG42342"	chr3R	+	16570243	16571363	16570943	16571363	16569484	16569682	1499	16,16	8,14	3,24	0,0	298	149	1.04512e-08	5.06033e-07	0.5,0.364	1.0,1.0	-0.568
A3SS	1574	"FBgn0015222"	"Fer1HCH"	chr3R	-	30387463	30387602	30387463	30387550	30387774	30387860	1574	949,1829	2547,3506	1964,4108	1455,2802	200	149	0	0	0.217,0.28	0.501,0.522	-0.263
A3SS	1593	"FBgn0039752"	"CG15530"	chr3R	+	30179749	30180178	30179764	30180178	30179577	30179699	1593	1164,744	290,298	226,159	149,146	163	149	4.60265e-08	1.84283e-06	0.786,0.695	0.581,0.499	0.2
A3SS	1594	"FBgn0039752"	"CG15530"	chr3R	+	30179749	30180178	30179769	30180178	30179577	30179699	1594	1164,744	273,247	226,159	298,250	168	149	0	0	0.791,0.728	0.402,0.361	0.378
A3SS	1614	"FBgn0263102"	"psq"	chr2R	+	10569806	10570142	10570073	10570142	10569221	10569378	1614	13,13	6,1	8,11	0,0	298	149	4.1539e-05	0.000910359	0.52,0.867	1.0,1.0	-0.306
A3SS	1623	"FBgn0019828"	"dj"	chr3R	+	7059549	7060524	7059569	7060524	7059314	7059491	1623	2154,2479	0,1	774,987	1604,3003	168	149	0	0	1.0,1.0	0.3,0.226	0.737
A3SS	1633	"FBgn0264908"	"pHCl-1"	chr3L	-	15852138	15852697	15852138	15852249	15859811	15860026	1633	5,5	0,11	1,7	0,0	298	149	0.000988987	0.0127808	1.0,0.185	1.0,1.0	-0.407
A3SS	1689	"FBgn0039790"	"CG2246"	chr3R	-	30593704	30593819	30593704	30593816	30594817	30594984	1689	12,16	10,31	0,0	12,17	151	149	1.51904e-08	7.18781e-07	0.542,0.337	0.0,0.0	0.44
A3SS	1760	"FBgn0029864"	"CG15894"	chrX	+	6321819	6321969	6321840	6321969	6320488	6320998	1760	4,4	3,3	0,0	2,6	169	149	1.88715e-06	5.61294e-05	0.54,0.54	0.0,0.0	0.54
A3SS	1762	"FBgn0263336"	"lncRNA:CR43417"	chr2R	-	16817518	16818531	16817518	16818500	16818589	16818694	1762	11,2	10,35	0,0	21,27	179	149	5.61377e-05	0.00116879	0.478,0.045	0.0,0.0	0.262
A3SS	1772	"FBgn0264962"	"Pcf11"	chr2R	-	14865507	14865766	14865507	14865733	14867483	14868171	1772	10,15	15,24	0,4	20,33	181	149	3.74555e-06	0.000101276	0.354,0.34	0.0,0.091	0.301
A3SS	1775	"FBgn0264962"	"Pcf11"	chr2R	-	14865507	14866051	14865507	14865766	14867483	14868171	1775	0,3	10,15	7,4	0,4	298	149	0.000225605	0.00372786	0.0,0.091	1.0,0.333	-0.621
A3SS	1785	"FBgn0266696"	"Svil"	chr3L	+	2442435	2442960	2442438	2442960	2439498	2439830	1785	18,26	54,16	1,0	40,13	151	149	5.57819e-08	2.1507e-06	0.248,0.616	0.024,0.0	0.42
A3SS	1799	"FBgn0028577"	"hfp"	chr3L	-	1499042	1499879	1499042	1499337	1500244	1500388	1799	20,27	48,52	89,54	31,28	298	149	2.93792e-10	1.65318e-08	0.172,0.206	0.589,0.491	-0.351
A3SS	1813	"FBgn0039536"	"unc80"	chr3R	+	27667099	27667244	27667108	27667244	27666784	27666802	1813	1,1	26,16	10,9	26,10	157	149	1.42355e-05	0.000348685	0.035,0.056	0.267,0.461	-0.319
A3SS	1831	"FBgn0264607"	"CaMKII"	chr4	-	1038358	1038458	1038358	1038434	1043467	1043524	1831	11,12	115,0	26,8	0,0	172	149	0.00053502	0.00772021	0.077,1.0	1.0,1.0	-0.462
A3SS	1833	"FBgn0264607"	"CaMKII"	chr4	-	1038358	1038437	1038358	1038434	1045155	1045248	1833	78,50	0,8	96,88	32,62	151	149	1.04822e-07	3.89715e-06	1.0,0.86	0.747,0.583	0.265
A3SS	1834	"FBgn0264607"	"CaMKII"	chr4	-	1038358	1038458	1038358	1038434	1045155	1045248	1834	8,6	0,8	12,7	32,62	172	149	0.00181099	0.0207169	1.0,0.394	0.245,0.089	0.53
A3SS	1839	"FBgn0033339"	"Sec31"	chr2R	+	8895950	8896053	8895953	8896053	8895786	8895843	1839	1,7	8,14	5,3	0,0	151	149	2.93601e-08	1.30059e-06	0.11,0.33	1.0,1.0	-0.78
A3SS	1852	"FBgn0266692"	"asRNA:CR45182"	chr3L	+	25844171	25844502	25844287	25844502	25844007	25844121	1852	35,53	51,51	38,58	14,7	264	149	6.1362e-06	0.000159695	0.279,0.37	0.605,0.824	-0.39
A3SS	1876	"FBgn0003345"	"sd"	chrX	+	15813600	15814295	15813848	15814295	15812326	15812438	1876	3,32	2,12	11,12	0,0	298	149	1.13611e-06	3.53041e-05	0.429,0.571	1.0,1.0	-0.5
A3SS	1927	"FBgn0002873"	"mud"	chrX	+	14256976	14258595	14258336	14258595	14256484	14256757	1927	14,58	57,42	9,19	2,8	298	149	0.0042227	0.0398666	0.109,0.408	0.692,0.543	-0.359
A3SS	1929	"FBgn0260658"	"CG42541"	chrX	-	3905736	3905900	3905736	3905897	3906204	3907097	1929	3,7	2,4	8,2	0,0	151	149	7.15776e-05	0.00140589	0.597,0.633	1.0,1.0	-0.385
A3SS	1942	"FBgn0039116"	"CG10375"	chr3R	+	23768008	23768329	23768078	23768329	23767711	23767870	1942	75,141	65,91	61,196	16,60	218	149	4.43661e-06	0.000118423	0.441,0.514	0.723,0.691	-0.229
A3SS	2050	"FBgn0278598"	"lncRNA:CR46268"	chr2L	+	22538626	22540324	22539952	22540324	22538289	22538568	2050	12,13	2,5	5,16	0,0	298	149	1.0392e-05	0.000260676	0.75,0.565	1.0,1.0	-0.343
A3SS	2092	"FBgn0032256"	"RluA-2"	chr2L	+	10481621	10481709	10481646	10481709	10481347	10481570	2092	11,11	15,13	16,10	7,2	173	149	0.0044873	0.0409762	0.387,0.422	0.663,0.812	-0.333
A3SS	2145	"FBgn0263072"	"CG43347"	chrX	-	10618732	10618996	10618732	10618986	10619965	10620190	2145	6,3	0,0	12,0	2,2	158	149	0.0027956	0.0293961	1.0,1.0	0.85,0.0	0.575
A3SS	2151	"FBgn0261822"	"Bsg"	chr2L	+	8089184	8089736	8089393	8089736	8088303	8088453	2151	89,158	50,104	453,399	35,181	298	149	0.00443681	0.0408736	0.471,0.432	0.866,0.524	-0.244
A3SS	2193	"FBgn0263929"	"jvl"	chr3R	+	14793442	14795868	14794528	14795868	14789556	14791252	2193	32,53	9,26	40,77	5,0	298	149	2.98632e-06	8.29004e-05	0.64,0.505	0.8,1.0	-0.328
A3SS	2200	"FBgn0035283"	"CG12024"	chr3L	+	1857509	1859047	1857512	1859047	1857164	1857403	2200	11,26	13,23	9,24	29,51	151	149	0.00536703	0.0459842	0.455,0.527	0.234,0.317	0.215
A3SS	2213	"FBgn0027513"	"ana2"	chr2R	-	8898728	8899315	8898728	8899312	8899366	8900211	2213	32,51	29,45	6,14	28,23	151	149	0.00360425	0.0364274	0.521,0.528	0.175,0.375	0.249
A3SS	2224	"FBgn0085383"	"CG34354"	chr3R	+	28147499	28148251	28147677	28148251	28146879	28146968	2224	0,5	17,11	8,10	9,10	298	149	0.00155548	0.0182967	0.0,0.185	0.308,0.333	-0.228
A3SS	2405	"FBgn0023076"	"Clk"	chr3L	-	7768709	7768870	7768709	7768858	7770022	7770322	2405	6,17	55,30	15,22	8,25	160	149	0.00175558	0.020194	0.092,0.345	0.636,0.45	-0.325
A3SS	2437	"FBgn0041180"	"Tep4"	chr2L	+	19553969	19556092	19553975	19556092	19553361	19553915	2437	9,6	149,229	49,65	58,109	154	149	0	0	0.055,0.025	0.45,0.366	-0.368
A3SS	2441	"FBgn0053558"	"mim"	chr2R	-	6927389	6928151	6927389	6928148	6928508	6928836	2441	14,12	0,2	10,14	6,4	151	149	0.00222244	0.0246124	1.0,0.856	0.622,0.775	0.229
A3SS	2445	"FBgn0053558"	"mim"	chr2R	-	6933123	6933927	6933123	6933441	6934065	6934180	2445	1,5	9,13	34,40	3,24	298	149	2.04902e-05	0.000490352	0.053,0.161	0.85,0.455	-0.545
A3SS	2468	"FBgn0037837"	"CG14693"	chr3R	-	10813464	10813704	10813464	10813598	10814253	10814356	2468	0,1	58,60	26,22	22,37	254	149	1.11022e-16	8.89032e-15	0.0,0.01	0.409,0.259	-0.329

## Sheet: A5SS
ID	GeneID	geneSymbol	chr	strand	longExonStart_0base	longExonEnd	shortES	shortEE	flankingES	flankingEE	ID	IJC_SAMPLE_1	SJC_SAMPLE_1	IJC_SAMPLE_2	SJC_SAMPLE_2	IncFormLen	SkipFormLen	PValue	FDR	IncLevel1	IncLevel2	IncLevelDifference
0	"FBgn0032161"	"CG4594"	chr2L	+	9920159	9920232	9920159	9920228	9920324	9920601	0	0,0	2,0	2,0	0,0	152	149	1	1	0.0,NA	1.0,NA	-1
1	"FBgn0037715"	"CG9399"	chr3R	-	9573793	9573986	9573802	9573986	9573353	9573595	1	4,15	5,3	4,5	0,8	157	149	0.899432	1	0.432,0.826	1.0,0.372	-0.057
3	"FBgn0004885"	"tok"	chr3R	+	24720056	24720220	24720056	24720216	24727705	24728326	3	20,45	20,34	50,74	39,66	152	149	0.908721	1	0.495,0.565	0.557,0.524	-0.01
8	"FBgn0030164"	"CG1889"	chrX	+	9965585	9965774	9965585	9965770	9965836	9966397	8	3,10	82,236	0,6	41,67	152	149	0.67131	1	0.035,0.04	0.0,0.081	-0.003
9	"FBgn0020381"	"Dredd"	chrX	-	634545	635289	634563	635289	634124	634487	9	66,41	0,6	66,39	0,0	166	149	0.0233318	0.119026	1.0,0.86	1.0,1.0	-0.07
10	"FBgn0283712"	"LIMK1"	chrX	-	12591930	12592193	12591967	12592193	12589840	12590484	10	20,38	3,1	27,31	10,1	185	149	0.0939298	0.312409	0.843,0.968	0.685,0.961	0.083
11	"FBgn0037565"	"CG9626"	chr3R	-	8300848	8300978	8300863	8300978	8299287	8299948	11	13,26	3,2	25,32	10,9	163	149	0.0324026	0.151828	0.798,0.922	0.696,0.765	0.13
12	"FBgn0030163"	"CG1791"	chrX	-	9964351	9964479	9964365	9964479	9963724	9964294	12	8,15	118,139	0,4	86,54	162	149	0.00546401	0.0393939	0.059,0.09	0.0,0.064	0.042
13	"FBgn0030163"	"CG1791"	chrX	-	9964351	9964479	9964368	9964479	9963724	9964294	13	9,18	35,19	1,4	10,4	165	149	0.449576	0.828635	0.188,0.461	0.083,0.475	0.046
14	"FBgn0030163"	"CG1791"	chrX	-	9964365	9964479	9964368	9964479	9963724	9964294	14	119,142	35,19	87,54	10,4	151	149	0.0161696	0.089869	0.77,0.881	0.896,0.93	-0.088
15	"FBgn0262527"	"nsl1"	chr3R	+	15793781	15793953	15793781	15793847	15794828	15795579	15	58,74	0,1	79,64	0,1	254	149	1	1	1.0,0.977	1.0,0.974	0.001
17	"FBgn0262527"	"nsl1"	chr3R	+	15793781	15794049	15793781	15793847	15794828	15795579	17	0,1	0,1	2,1	0,1	298	149	1	1	NA,0.333	1.0,0.333	-0.333
18	"FBgn0262527"	"nsl1"	chr3R	+	15793781	15794053	15793781	15793847	15794828	15795579	18	8,4	0,1	8,3	0,1	298	149	1	1	1.0,0.667	1.0,0.6	0.033
19	"FBgn0262527"	"nsl1"	chr3R	+	15793781	15794200	15793781	15793847	15794828	15795579	19	4,1	0,1	0,1	0,1	298	149	1	1	1.0,0.333	NA,0.333	0.333
21	"FBgn0262527"	"nsl1"	chr3R	+	15793781	15794049	15793781	15793953	15794828	15795579	21	0,1	58,74	2,1	79,64	244	149	1	1	0.0,0.008	0.015,0.009	-0.008
22	"FBgn0262527"	"nsl1"	chr3R	+	15793781	15794053	15793781	15793953	15794828	15795579	22	8,4	58,74	8,3	79,64	248	149	0.688145	1	0.077,0.031	0.057,0.027	0.012
23	"FBgn0262527"	"nsl1"	chr3R	+	15793781	15794200	15793781	15793953	15794828	15795579	23	4,1	58,74	0,1	79,64	298	149	0.631013	0.999893	0.033,0.007	0.0,0.008	0.016
27	"FBgn0262527"	"nsl1"	chr3R	+	15793781	15794053	15793781	15794049	15794828	15795579	27	8,4	0,1	8,3	2,1	152	149	0.0247152	0.12311	1.0,0.797	0.797,0.746	0.127
28	"FBgn0262527"	"nsl1"	chr3R	+	15793781	15794200	15793781	15794049	15794828	15795579	28	4,1	0,1	0,1	2,1	298	149	5.16053e-05	0.000817845	1.0,0.333	0.0,0.333	0.5
29	"FBgn0262527"	"nsl1"	chr3R	+	15793781	15794200	15793781	15794053	15794828	15795579	29	4,1	8,4	0,1	8,3	295	149	0.0117813	0.0704388	0.202,0.112	0.0,0.144	0.085
30	"FBgn0262527"	"nsl1"	chr3R	+	15798086	15798410	15798086	15798404	15798720	15799036	30	2,8	0,3	6,3	0,0	154	149	0.104913	0.336743	1.0,0.721	1.0,1.0	-0.139
31	"FBgn0262527"	"nsl1"	chr3R	+	15798086	15798467	15798086	15798404	15798720	15799036	31	5,5	0,3	9,6	0,0	211	149	0.0632406	0.242844	1.0,0.541	1.0,1.0	-0.23
32	"FBgn0262527"	"nsl1"	chr3R	+	15798086	15798477	15798086	15798404	15798720	15799036	32	26,32	0,3	18,25	0,0	221	149	0.409441	0.802527	1.0,0.878	1.0,1.0	-0.061
33	"FBgn0262527"	"nsl1"	chr3R	+	15798086	15798467	15798086	15798410	15798720	15799036	33	5,5	2,8	9,6	6,3	205	149	0.438877	0.823989	0.645,0.312	0.522,0.592	-0.078
34	"FBgn0262527"	"nsl1"	chr3R	+	15798086	15798477	15798086	15798410	15798720	15799036	34	26,32	2,8	18,25	6,3	215	149	0.73289	1	0.9,0.735	0.675,0.852	0.054
35	"FBgn0262527"	"nsl1"	chr3R	+	15798086	15798477	15798086	15798467	15798720	15799036	35	26,32	5,5	18,25	9,6	158	149	0.124922	0.380122	0.831,0.858	0.654,0.797	0.119
36	"FBgn0262527"	"nsl1"	chr3R	+	15798086	15798410	15798086	15798404	15798723	15799036	36	0,0	2,2	0,2	0,0	154	149	1	1	0.0,0.0	NA,1.0	-1
37	"FBgn0262527"	"nsl1"	chr3R	+	15798086	15798467	15798086	15798404	15798723	15799036	37	3,6	2,2	0,2	0,0	211	149	1	1	0.514,0.679	NA,1.0	-0.403
38	"FBgn0262527"	"nsl1"	chr3R	+	15798086	15798477	15798086	15798404	15798723	15799036	38	2,3	2,2	9,12	0,0	221	149	8.69885e-05	0.00125835	0.403,0.503	1.0,1.0	-0.547
39	"FBgn0262527"	"nsl1"	chr3R	+	15798086	15798467	15798086	15798410	15798723	15799036	39	3,6	0,0	0,2	0,2	205	149	1	1	1.0,1.0	NA,0.421	0.579
40	"FBgn0262527"	"nsl1"	chr3R	+	15798086	15798477	15798086	15798410	15798723	15799036	40	2,3	0,0	9,12	0,2	215	149	0.82942	1	1.0,1.0	1.0,0.806	0.097
41	"FBgn0262527"	"nsl1"	chr3R	+	15798086	15798477	15798086	15798467	15798723	15799036	41	2,3	3,6	9,12	0,2	158	149	1.31094e-05	0.000257321	0.386,0.32	1.0,0.85	-0.572
43	"FBgn0040859"	"lncRNA:CR32658"	chrX	+	12091263	12091518	12091263	12091492	12091569	12091742	43	3812,3385	1947,1574	4034,3662	1649,1306	174	149	0.0196988	0.104796	0.626,0.648	0.677,0.706	-0.054
44	"FBgn0040859"	"lncRNA:CR32658"	chrX	+	12091805	12092083	12091805	12092070	12092142	12092272	44	211,176	2270,2142	178,138	1810,1666	161	149	0.80393	1	0.079,0.071	0.083,0.071	-0.002
45	"FBgn0036194"	"Dph1"	chr3L	-	11696350	11696498	11696414	11696498	11694809	11695578	45	39,31	46,29	17,7	25,22	212	149	0.0540778	0.220487	0.373,0.429	0.323,0.183	0.148
46	"FBgn0011290"	"Taf12"	chr3R	-	11678943	11679690	11679566	11679690	11678385	11678872	46	173,277	10,30	176,257	34,22	298	149	0.135596	0.399413	0.896,0.822	0.721,0.854	0.072
47	"FBgn0010352"	"Nc73EF"	chr3L	+	16955499	16955591	16955499	16955542	16959098	16959216	47	64,61	144,235	33,67	107,267	197	149	0.261129	0.621064	0.252,0.164	0.189,0.16	0.034
48	"FBgn0010352"	"Nc73EF"	chr3L	+	16957438	16957527	16957438	16957505	16959098	16959216	48	2163,1078	36,20	1744,1538	21,14	170	149	0.038025	0.168362	0.981,0.979	0.986,0.99	-0.008
49	"FBgn0053180"	"Ranbp16"	chrX	-	15929172	15929402	15929340	15929402	15928713	15928930	49	12,15	64,83	25,26	41,52	298	149	9.61014e-05	0.00132658	0.086,0.083	0.234,0.2	-0.133
50	"FBgn0003654"	"sw"	chrX	-	20235803	20235950	20235807	20235950	20235508	20235746	50	4,7	23,13	4,5	25,27	152	149	0.30791	0.683095	0.146,0.345	0.136,0.154	0.1
51	"FBgn0032480"	"Edem2"	chr2L	+	13195132	13195404	13195132	13195377	13195580	13195679	51	193,299	11,24	132,253	12,15	175	149	0.935689	1	0.937,0.914	0.904,0.935	0.006
52	"FBgn0037238"	"CG1090"	chr3R	+	4359882	4360287	4359882	4359967	4363277	4363508	52	52,67	0,2	41,64	0,1	298	149	0.580902	0.954758	1.0,0.944	1.0,0.97	-0.013
53	"FBgn0037238"	"CG1090"	chr3R	+	4359882	4360500	4359882	4359967	4363277	4363508	53	0,0	0,2	0,1	0,1	298	149	1	1	NA,0.0	NA,0.333	-0.333
54	"FBgn0037238"	"CG1090"	chr3R	+	4359882	4360500	4359882	4360287	4363277	4363508	54	0,0	52,67	0,1	41,64	298	149	1	1	0.0,0.0	0.0,0.008	-0.004
55	"FBgn0033170"	"sPLA2"	chr2R	+	7443042	7443382	7443042	7443375	7443442	7443827	55	0,1	7,83	0,0	44,71	155	149	1	1	0.0,0.011	0.0,0.0	0.005
58	"FBgn0023213"	"eIF4G1"	chr4	-	930281	930715	930511	930715	930079	930131	58	11,2	78,81	0,6	72,119	298	149	0.0411912	0.179004	0.066,0.012	0.0,0.025	0.026
59	"FBgn0265177"	"CG44242"	chr2R	+	16196383	16196602	16196383	16196572	16196691	16196928	59	372,905	851,2908	649,858	1243,2702	178	149	0.412273	0.804733	0.268,0.207	0.304,0.21	-0.02
60	"FBgn0039738"	"Mgat2"	chr3R	-	30021649	30022221	30021948	30022221	30019594	30019683	60	91,135	0,0	62,113	0,2	298	149	0.592252	0.965323	1.0,1.0	1.0,0.966	0.017
62	"FBgn0041210"	"HDAC4"	chrX	-	13284891	13285632	13285202	13285632	13276434	13276547	62	2,2	0,5	2,0	3,2	298	149	0.0840327	0.291478	1.0,0.167	0.25,0.0	0.459
63	"FBgn0041210"	"HDAC4"	chrX	-	13284891	13285632	13285202	13285632	13282165	13282229	63	66,36	54,15	99,38	74,47	298	149	0.210931	0.539331	0.379,0.545	0.401,0.288	0.117
64	"FBgn0011760"	"ctp"	chrX	+	4688202	4688672	4688202	4688317	4691636	4691844	64	50,31	3430,2797	36,32	2382,3696	298	149	1	1	0.007,0.006	0.008,0.004	0.001
65	"FBgn0016061"	"side"	chr3R	-	27436189	27437482	27436611	27437482	27418242	27418980	65	2,3	2,1	17,10	5,0	298	149	0.177769	0.481209	0.333,0.6	0.63,1.0	-0.348
66	"FBgn0016061"	"side"	chr3R	-	27436189	27437482	27436922	27437482	27418242	27418980	66	2,3	13,10	17,10	7,6	298	149	1.01921e-05	0.000206978	0.071,0.13	0.548,0.455	-0.401
67	"FBgn0016061"	"side"	chr3R	-	27436611	27437482	27436922	27437482	27418242	27418980	67	2,1	13,10	5,0	7,6	298	149	0.379829	0.76692	0.071,0.048	0.263,0.0	-0.072
68	"FBgn0040601"	"CG13643"	chr3R	-	24905726	24906004	24905906	24906004	24905338	24905476	68	3,5	94,150	0,0	69,88	298	149	0.837817	1	0.016,0.016	0.0,0.0	0.016
71	"FBgn0031850"	"Tsp"	chr2L	-	6709039	6709086	6709052	6709086	6708286	6708578	71	14,23	179,0	59,40	60,0	161	149	0.470199	0.845158	0.067,1.0	0.476,1.0	-0.205
72	"FBgn0036741"	"CG7510"	chr3L	+	17628278	17628371	17628278	17628347	17628426	17628799	72	114,126	76,76	145,123	62,82	172	149	0.402909	0.796018	0.565,0.59	0.67,0.565	-0.04
73	"FBgn0263289"	"scrib"	chr3R	+	26536349	26536419	26536349	26536397	26537370	26537784	73	0,3	7,1	3,1	18,0	170	149	0.946875	1	0.0,0.724	0.127,1.0	-0.202
74	"FBgn0263289"	"scrib"	chr3R	+	26536349	26536501	26536349	26536397	26537370	26537784	74	3,10	7,1	17,12	18,0	252	149	0.490186	0.865982	0.202,0.855	0.358,1.0	-0.151
75	"FBgn0263289"	"scrib"	chr3R	+	26536349	26536531	26536349	26536397	26537370	26537784	75	5,4	7,1	23,15	18,0	282	149	0.167166	0.460305	0.274,0.679	0.403,1.0	-0.225
77	"FBgn0263289"	"scrib"	chr3R	+	26536349	26536601	26536349	26536397	26537370	26537784	77	22,22	7,1	0,2	18,0	298	149	0.0338394	0.156045	0.611,0.917	0.0,1.0	0.264
78	"FBgn0263289"	"scrib"	chr3R	+	26536349	26536501	26536349	26536419	26537370	26537784	78	3,10	0,3	17,12	3,1	230	149	0.739252	1	1.0,0.683	0.786,0.886	0.005
79	"FBgn0263289"	"scrib"	chr3R	+	26536349	26536531	26536349	26536419	26537370	26537784	79	5,4	0,3	23,15	3,1	260	149	0.801467	1	1.0,0.433	0.815,0.896	-0.139
81	"FBgn0263289"	"scrib"	chr3R	+	26536349	26536601	26536349	26536419	26537370	26537784	81	22,22	0,3	0,2	3,1	298	149	9.2441e-05	0.00130035	1.0,0.786	0.0,0.5	0.643
82	"FBgn0263289"	"scrib"	chr3R	+	26536349	26536531	26536349	26536501	26537370	26537784	82	5,4	3,10	23,15	17,12	178	149	0.299941	0.673193	0.582,0.251	0.531,0.511	-0.105
84	"FBgn0263289"	"scrib"	chr3R	+	26536349	26536601	26536349	26536501	26537370	26537784	84	22,22	3,10	0,2	17,12	248	149	3.3069e-11	1.74604e-09	0.815,0.569	0.0,0.091	0.646
86	"FBgn0263289"	"scrib"	chr3R	+	26536349	26536601	26536349	26536531	26537370	26537784	86	22,22	5,4	0,2	23,15	218	149	0	0	0.75,0.79	0.0,0.084	0.728
88	"FBgn0265105"	"asRNA:CR44207"	chr2R	+	9775109	9775337	9775109	9775333	9775394	9776370	88	2,28	18,45	0,15	15,0	152	149	0.521799	0.899624	0.098,0.379	0.0,1.0	-0.262
89	"FBgn0261562"	"CG42676"	chr3L	+	1803432	1803733	1803432	1803567	1803794	1804355	89	12,1	39,34	4,6	32,21	298	149	0.802067	1	0.133,0.014	0.059,0.125	-0.018
90	"FBgn0030964"	"Pvf1"	chrX	+	18840629	18842007	18840629	18841120	18842217	18842901	90	4,15	22,81	11,26	23,58	298	149	0.00475025	0.035377	0.083,0.085	0.193,0.183	-0.104
91	"FBgn0000723"	"FER"	chr3R	-	9371014	9372577	9372376	9372577	9369335	9369710	91	13,30	33,84	15,44	43,86	298	149	0.415875	0.804954	0.165,0.152	0.149,0.204	-0.018
92	"FBgn0032230"	"lft"	chr2L	+	10364470	10364597	10364470	10364582	10365031	10365190	92	472,302	12,15	272,310	11,30	163	149	0.0102666	0.0634005	0.973,0.948	0.958,0.904	0.029
93	"FBgn0001978"	"stc"	chr2L	+	15113479	15114234	15113479	15114213	15114299	15115753	93	0,16	56,115	11,16	70,98	169	149	0.0826817	0.290073	0.0,0.109	0.122,0.126	-0.07
94	"FBgn0001978"	"stc"	chr2L	+	15113479	15114234	15113479	15114213	15114311	15115753	94	0,0	0,2	3,0	0,1	169	149	1	1	NA,0.0	1.0,0.0	-0.5
95	"FBgn0003861"	"trp"	chr3R	-	29918805	29919027	29918825	29919027	29918554	29918731	95	5,15	236,671	1,4	198,452	168	149	0.0581908	0.231013	0.018,0.019	0.004,0.008	0.012
96	"FBgn0025837"	"CG17636"	chrX	-	126354	126496	126362	126496	125494	126259	96	0,2	7,42	2,0	0,25	156	149	0.273006	0.638154	0.0,0.044	1.0,0.0	-0.478
97	"FBgn0031010"	"CG8028"	chrX	-	19278973	19280349	19280172	19280349	19277832	19277977	97	30,83	1,1	28,72	0,0	298	149	0.332076	0.713042	0.938,0.976	1.0,1.0	-0.043
98	"FBgn0259174"	"Nedd4"	chr3L	+	17539566	17539736	17539566	17539727	17540690	17540838	98	161,212	38,53	115,196	30,18	157	149	0.0751372	0.274076	0.801,0.792	0.784,0.912	-0.052
99	"FBgn0010611"	"Hmgs"	chr2R	+	16338301	16338436	16338301	16338421	16339446	16341242	99	155,204	32,37	158,147	43,17	163	149	0.962804	1	0.816,0.834	0.771,0.888	-0.005
101	"FBgn0029897"	"RpL17"	chrX	-	6743949	6744238	6744108	6744238	6743057	6743148	101	8,5	189,267	7,5	120,164	298	149	0.417341	0.804954	0.021,0.009	0.028,0.015	-0.006
102	"FBgn0029897"	"RpL17"	chrX	-	6743949	6744238	6744195	6744238	6743057	6743148	102	8,5	589,1775	7,5	1657,1727	298	149	1	1	0.007,0.001	0.002,0.001	0.003
103	"FBgn0029897"	"RpL17"	chrX	-	6744108	6744238	6744195	6744238	6743057	6743148	103	189,267	589,1775	120,164	1657,1727	235	149	2.59426e-11	1.44186e-09	0.169,0.087	0.044,0.057	0.077
104	"FBgn0026401"	"Nipped-B"	chr2R	-	4728778	4729017	4728806	4729017	4728432	4728551	104	48,29	11,19	50,37	31,39	176	149	0.0598327	0.234882	0.787,0.564	0.577,0.445	0.164
105	"FBgn0026401"	"Nipped-B"	chr2R	-	4728778	4729017	4728813	4729017	4728432	4728551	105	48,29	9,12	50,37	23,2	183	149	0.662364	1	0.813,0.663	0.639,0.938	-0.05
106	"FBgn0026401"	"Nipped-B"	chr2R	-	4728806	4729017	4728813	4729017	4728432	4728551	106	11,19	9,12	31,39	23,2	155	149	0.0829704	0.290228	0.54,0.603	0.564,0.949	-0.185
107	"FBgn0033748"	"vis"	chr2R	-	12509778	12510266	12509865	12510266	12509570	12509719	107	4,42	0,0	20,61	1,1	235	149	0.304715	0.678765	1.0,1.0	0.927,0.975	0.049
108	"FBgn0011661"	"Moe"	chrX	-	8874502	8874899	8874511	8874899	8874188	8874401	108	366,409	778,978	360,266	864,738	157	149	0.270219	0.634114	0.309,0.284	0.283,0.255	0.027
109	"FBgn0011661"	"Moe"	chrX	-	8891561	8891807	8891733	8891807	8880291	8880400	109	660,663	1,1	536,677	0,2	298	149	1	1	0.997,0.997	1.0,0.994	0
110	"FBgn0011661"	"Moe"	chrX	-	8897838	8898000	8897910	8898000	8880291	8880400	110	59,98	2,0	45,43	0,0	220	149	1	1	0.952,1.0	1.0,1.0	-0.024
111	"FBgn0003353"	"sei"	chr2R	+	24049202	24049283	24049202	24049247	24049422	24050297	111	2,18	0,1	23,31	0,1	184	149	1	1	1.0,0.936	1.0,0.962	-0.013
112	"FBgn0030974"	"xio"	chrX	-	18890545	18891860	18890740	18891860	18890066	18890481	112	18,26	42,70	11,17	12,49	298	149	0.574477	0.949113	0.176,0.157	0.314,0.148	-0.065
113	"FBgn0262976"	"lawc"	chrX	-	8408864	8410098	8409402	8410098	8408518	8408778	113	2,2	18,4	0,7	9,7	298	149	0.327855	0.708689	0.053,0.2	0.0,0.333	-0.04
114	"FBgn0262976"	"lawc"	chrX	-	8408864	8410098	8409662	8410098	8408518	8408778	114	2,2	78,80	0,7	91,71	298	149	0.378817	0.76561	0.013,0.012	0.0,0.047	-0.011
115	"FBgn0262976"	"lawc"	chrX	-	8409402	8410098	8409662	8410098	8408518	8408778	115	18,4	78,80	9,7	91,71	298	149	0.339723	0.72328	0.103,0.024	0.047,0.047	0.017
116	"FBgn0003175"	"px"	chr2R	-	22561898	22562065	22561918	22562065	22560745	22561142	116	7,21	4,2	0,2	18,12	168	149	3.81135e-10	1.78879e-08	0.608,0.903	0.0,0.129	0.691
117	"FBgn0013765"	"cnn"	chr2R	-	13448996	13449400	13449218	13449400	13447131	13447328	117	47,43	0,0	55,77	4,7	298	149	5.18898e-05	0.000817845	1.0,1.0	0.873,0.846	0.141
118	"FBgn0013765"	"cnn"	chr2R	-	13448996	13449400	13449307	13449400	13447131	13447328	118	47,43	4,2	55,77	2,7	298	149	0.78015	1	0.855,0.915	0.932,0.846	-0.004
119	"FBgn0013765"	"cnn"	chr2R	-	13449218	13449400	13449307	13449400	13447131	13447328	119	0,0	4,2	4,7	2,7	237	149	4.71232e-06	0.000100529	0.0,0.0	0.557,0.386	-0.472
121	"FBgn0040551"	"CG11686"	chr3R	+	13260355	13260486	13260355	13260418	13261604	13261770	121	107,254	277,566	79,184	134,462	216	149	0.550533	0.927953	0.21,0.236	0.289,0.216	-0.03
122	"FBgn0085442"	"NKAIN"	chr2R	+	24881569	24881682	24881569	24881626	24882630	24883019	122	6,10	122,315	4,8	155,411	204	149	0.168338	0.462929	0.035,0.023	0.019,0.014	0.013
123	"FBgn0085442"	"NKAIN"	chr2R	+	24881569	24881947	24881569	24881626	24882630	24883019	123	0,0	122,315	0,11	155,411	298	149	1	1	0.0,0.0	0.0,0.013	-0.006
124	"FBgn0085442"	"NKAIN"	chr2R	+	24881569	24881947	24881569	24881682	24882630	24883019	124	0,0	6,10	0,11	4,8	298	149	0.000227333	0.0027753	0.0,0.0	0.0,0.407	-0.203
125	"FBgn0085442"	"NKAIN"	chr2R	+	24884525	24887144	24884525	24884580	24887222	24888615	125	123,156	66,73	139,203	89,125	298	149	0.176393	0.479462	0.482,0.517	0.438,0.448	0.056
126	"FBgn0004369"	"Ptp99A"	chr3R	+	29471650	29471899	29471650	29471854	29473159	29473440	126	0,0	47,46	2,0	56,33	193	149	1	1	0.0,0.0	0.027,0.0	-0.013
127	"FBgn0261439"	"SdhA"	chr2R	-	19395864	19395971	19395910	19395971	19395686	19395777	127	333,459	397,463	286,447	439,548	194	149	0.0701937	0.259631	0.392,0.432	0.333,0.385	0.053
128	"FBgn0036715"	"Cad74A"	chr3L	-	17379345	17379530	17379360	17379530	17378285	17378592	128	10,2	8,0	2,5	2,2	163	149	0.937831	1	0.533,1.0	0.478,0.696	0.179
129	"FBgn0037222"	"CG14642"	chr3R	-	4242157	4242273	4242174	4242273	4241977	4242087	129	62,88	4,12	22,47	0,6	165	149	0.414644	0.804954	0.933,0.869	1.0,0.876	-0.037
130	"FBgn0061197"	"CG13164"	chr2R	-	12303822	12304057	12303862	12304057	12303561	12303764	130	1807,1752	2739,3201	2414,1672	3041,2683	188	149	0.128707	0.386671	0.343,0.303	0.386,0.331	-0.036
131	"FBgn0033501"	"CG12911"	chr2R	+	10259515	10259627	10259515	10259585	10260012	10260429	131	7,4	0,4	0,2	0,0	190	149	1	1	1.0,0.44	NA,1.0	-0.28
132	"FBgn0033501"	"CG12911"	chr2R	+	10259515	10259627	10259515	10259585	10260862	10261276	132	7,4	1,4	0,1	0,0	190	149	1	1	0.846,0.44	NA,1.0	-0.357
133	"FBgn0030778"	"CG4678"	chrX	+	16696130	16696257	16696130	16696217	16696496	16696624	133	2,1	99,74	0,0	106,82	188	149	1	1	0.016,0.011	0.0,0.0	0.013
134	"FBgn0035539"	"slow"	chr3L	+	4384441	4384887	4384441	4384627	4390449	4391221	134	76,55	28,25	124,142	0,0	298	149	0	0	0.576,0.524	1.0,1.0	-0.45
135	"FBgn0016975"	"stnB"	chrX	-	23004549	23004648	23004611	23004648	22994483	22995914	135	1,5	117,74	6,15	43,140	210	149	0.00170227	0.0151696	0.006,0.046	0.09,0.071	-0.054
136	"FBgn0034049"	"bdg"	chr2R	-	15931523	15931935	15931736	15931935	15926744	15927624	136	2,2	26,18	6,4	14,28	298	149	0.0771063	0.279329	0.037,0.053	0.176,0.067	-0.076
137	"FBgn0035497"	"CG14995"	chr3L	-	4097205	4097804	4097506	4097804	4096903	4096978	137	24,43	158,299	60,59	134,335	298	149	0.00348811	0.0270842	0.071,0.067	0.183,0.081	-0.063
138	"FBgn0266303"	"asRNA:CR44968"	chr2L	+	10297729	10297912	10297729	10297897	10297977	10298116	138	5,12	2,1	6,15	0,4	163	149	0.864171	1	0.696,0.916	1.0,0.774	-0.081
139	"FBgn0011672"	"Mvl"	chr3R	-	21060281	21060653	21060584	21060653	21058260	21058468	139	71,130	5,2	105,137	5,5	298	149	0.646319	1	0.877,0.97	0.913,0.932	0.001
140	"FBgn0085370"	"Pde11"	chr2L	-	18562709	18563172	18562823	18563172	18546524	18547044	140	8,6	0,0	22,2	2,8	262	149	2.93036e-05	0.000487317	1.0,1.0	0.862,0.124	0.507
141	"FBgn0085370"	"Pde11"	chr2L	-	18562709	18563172	18562882	18563172	18546524	18547044	141	8,6	1,5	22,2	6,14	298	149	0.226889	0.565082	0.8,0.375	0.647,0.067	0.231
142	"FBgn0085370"	"Pde11"	chr2L	-	18562823	18563172	18562882	18563172	18546524	18547044	142	0,0	1,5	2,8	6,14	207	149	9.05097e-05	0.0012916	0.0,0.0	0.194,0.291	-0.242
143	"FBgn0033494"	"KCNQ"	chr2R	-	10154721	10154877	10154730	10154877	10154448	10154634	143	35,36	0,1	42,56	0,0	157	149	1	1	1.0,0.972	1.0,1.0	-0.014
144	"FBgn0261573"	"CoRest"	chrX	+	19522098	19522397	19522098	19522389	19523002	19523315	144	22,11	27,32	6,15	27,30	156	149	0.301252	0.674703	0.438,0.247	0.175,0.323	0.094
145	"FBgn0261573"	"CoRest"	chrX	+	19522098	19522569	19522098	19522389	19523002	19523315	145	1,8	27,32	0,0	27,30	298	149	0.00149395	0.0137184	0.018,0.111	0.0,0.0	0.065
146	"FBgn0261573"	"CoRest"	chrX	+	19522098	19522635	19522098	19522389	19523002	19523315	146	7,22	27,32	0,6	27,30	298	149	0.000511279	0.00574373	0.115,0.256	0.0,0.091	0.14
147	"FBgn0261573"	"CoRest"	chrX	+	19522098	19522569	19522098	19522397	19523002	19523315	147	1,8	22,11	0,0	6,15	298	149	0.000704843	0.00748055	0.022,0.267	0.0,0.0	0.145
148	"FBgn0261573"	"CoRest"	chrX	+	19522098	19522635	19522098	19522397	19523002	19523315	148	7,22	22,11	0,6	6,15	298	149	0.0481919	0.203863	0.137,0.5	0.0,0.167	0.235
149	"FBgn0261573"	"CoRest"	chrX	+	19522098	19522635	19522098	19522569	19523002	19523315	149	7,22	1,8	0,6	0,0	214	149	1	1	0.83,0.657	NA,1.0	-0.256
150	"FBgn0038147"	"CCHa2"	chr3R	-	13392789	13393081	13392830	13393081	13391864	13391945	150	77,26	2568,2832	154,60	5323,4238	189	149	0.380814	0.768176	0.023,0.007	0.022,0.011	-0.002
152	"FBgn0030181"	"CG12645"	chrX	+	10153611	10153945	10153611	10153933	10154002	10154150	152	2,0	12,22	1,0	3,5	160	149	0.857795	1	0.134,0.0	0.237,0.0	-0.051
153	"FBgn0003256"	"rl"	chr2R	+	1071974	1072439	1071974	1072045	1076634	1076761	153	320,323	23,37	376,373	27,18	298	149	0.0501029	0.209125	0.874,0.814	0.874,0.912	-0.049
154	"FBgn0003256"	"rl"	chr2R	+	1071974	1072439	1071974	1072045	1080330	1080441	154	2,4	7,2	4,1	0,6	298	149	0.498788	0.8735	0.125,0.5	1.0,0.077	-0.226
155	"FBgn0030215"	"CG15296"	chrX	-	10566558	10566591	10566562	10566591	10565841	10566498	155	27,63	608,749	62,65	558,710	152	149	0.0131429	0.0762579	0.042,0.076	0.098,0.082	-0.031
156	"FBgn0038947"	"Sar1"	chr3R	+	22356684	22356798	22356684	22356749	22357530	22357671	156	55,343	4210,2446	517,344	3843,2167	197	149	2.36922e-13	1.56368e-11	0.01,0.096	0.092,0.107	-0.047
160	"FBgn0014010"	"Rab5"	chr2L	-	2360455	2360569	2360459	2360569	2359565	2360393	160	338,324	3,0	345,479	2,6	152	149	1	1	0.991,1.0	0.994,0.987	0.005
161	"FBgn0014010"	"Rab5"	chr2L	-	2364312	2364721	2364594	2364721	2361159	2361585	161	0,2	99,174	3,3	227,316	298	149	1	1	0.0,0.006	0.007,0.005	-0.003
162	"FBgn0014010"	"Rab5"	chr2L	-	2364312	2364721	2364640	2364721	2361159	2361585	162	0,2	396,566	3,3	532,490	298	149	1	1	0.0,0.002	0.003,0.003	-0.002
163	"FBgn0014010"	"Rab5"	chr2L	-	2364594	2364721	2364640	2364721	2361159	2361585	163	99,174	396,566	227,316	532,490	194	149	1.60795e-05	0.000300531	0.161,0.191	0.247,0.331	-0.113
164	"FBgn0014010"	"Rab5"	chr2L	-	2364836	2364954	2364889	2364954	2361159	2361585	164	28,21	706,762	27,33	750,692	201	149	0.314332	0.68977	0.029,0.02	0.026,0.034	-0.005
165	"FBgn0033572"	"polyph"	chr2R	+	10903944	10904099	10903944	10904095	10904157	10904637	165	3,10	18,35	6,13	31,69	152	149	0.647197	1	0.14,0.219	0.159,0.156	0.022
167	"FBgn0031702"	"fusl"	chr2L	-	5335458	5336170	5335663	5336170	5331721	5332850	167	11,27	71,87	7,12	55,122	298	149	0.00845316	0.0542409	0.072,0.134	0.06,0.047	0.05
168	"FBgn0031702"	"fusl"	chr2L	-	5335458	5336170	5335716	5336170	5331721	5332850	168	11,27	22,56	7,12	11,39	298	149	0.449726	0.828635	0.2,0.194	0.241,0.133	0.01
171	"FBgn0031702"	"fusl"	chr2L	-	5335663	5336170	5335716	5336170	5331721	5332850	171	71,87	22,56	55,122	11,39	201	149	0.0799738	0.284963	0.705,0.535	0.788,0.699	-0.124
173	"FBgn0264357"	"SNF4Agamma"	chr3R	+	21188865	21188970	21188865	21188965	21200759	21201408	173	3,5	11,2	0,15	18,18	153	149	0.257088	0.614915	0.21,0.709	0.0,0.448	0.235
175	"FBgn0264357"	"SNF4Agamma"	chr3R	+	21199180	21199763	21199180	21199331	21200759	21201408	175	2,0	2,0	0,3	0,5	298	149	1	1	0.333,NA	NA,0.231	0.102
177	"FBgn0004861"	"ph-p"	chrX	-	2136016	2136622	2136455	2136622	2129978	2131726	177	19,5	0,1	9,9	4,5	298	149	8.56432e-05	0.0012558	1.0,0.714	0.529,0.474	0.355
178	"FBgn0026374"	"Rhp"	chrX	+	15788896	15789112	15788896	15788957	15790246	15790388	178	12,38	24,75	35,36	46,57	298	149	0.206788	0.530663	0.2,0.202	0.276,0.24	-0.057
179	"FBgn0001228"	"CG4456"	chr3L	+	9372721	9373095	9372721	9372839	9373161	9373321	179	280,576	0,3	324,641	0,0	298	149	1	1	1.0,0.99	1.0,1.0	-0.005
180	"FBgn0025741"	"PlexA"	chr4	-	1026769	1027101	1026962	1027101	1015424	1015620	180	0,0	0,5	0,1	1,2	298	149	1	1	NA,0.0	0.0,0.2	-0.1
181	"FBgn0025741"	"PlexA"	chr4	-	1026769	1027101	1026962	1027101	1022241	1023680	181	26,23	137,194	29,30	153,189	298	149	0.50696	0.884146	0.087,0.056	0.087,0.074	-0.009
182	"FBgn0259978"	"vlc"	chr2R	+	5702111	5702187	5702111	5702131	5702866	5702947	182	24,16	1,6	0,11	3,4	204	149	0.030481	0.145647	0.946,0.661	0.0,0.668	0.469
183	"FBgn0259978"	"vlc"	chr2R	+	5702111	5702216	5702111	5702131	5702866	5702947	183	0,109	1,6	0,19	3,4	233	149	0.513816	0.890952	0.0,0.921	0.0,0.752	0.085
184	"FBgn0259978"	"vlc"	chr2R	+	5702111	5702293	5702111	5702131	5702866	5702947	184	0,0	1,6	102,152	3,4	298	149	9.00391e-14	6.13428e-12	0.0,0.0	0.944,0.95	-0.947
185	"FBgn0259978"	"vlc"	chr2R	+	5702111	5702388	5702111	5702131	5702866	5702947	185	8,18	1,6	0,3	3,4	298	149	0.000999463	0.00972749	0.8,0.6	0.0,0.273	0.563
186	"FBgn0259978"	"vlc"	chr2R	+	5702111	5702216	5702111	5702187	5702866	5702947	186	0,109	24,16	0,19	0,11	177	149	1	1	0.0,0.852	NA,0.593	-0.167
187	"FBgn0259978"	"vlc"	chr2R	+	5702111	5702293	5702111	5702187	5702866	5702947	187	0,0	24,16	102,152	0,11	254	149	0	0	0.0,0.0	1.0,0.89	-0.945
188	"FBgn0259978"	"vlc"	chr2R	+	5702111	5702388	5702111	5702187	5702866	5702947	188	8,18	24,16	0,3	0,11	298	149	1	1	0.143,0.36	NA,0.12	0.132
189	"FBgn0259978"	"vlc"	chr2R	+	5702111	5702293	5702111	5702216	5702866	5702947	189	0,0	0,109	102,152	0,19	225	149	1	1	NA,0.0	1.0,0.841	-0.92
190	"FBgn0259978"	"vlc"	chr2R	+	5702111	5702388	5702111	5702216	5702866	5702947	190	8,18	0,109	0,3	0,19	298	149	1	1	1.0,0.076	NA,0.073	0.465
191	"FBgn0259978"	"vlc"	chr2R	+	5702111	5702388	5702111	5702293	5702866	5702947	191	8,18	0,0	0,3	102,152	243	149	0	0	1.0,1.0	0.0,0.012	0.994
192	"FBgn0033063"	"CG14589"	chr2R	+	6137302	6137813	6137302	6137699	6137988	6138265	192	701,696	109,81	452,678	60,33	262	149	0.0108543	0.066324	0.785,0.83	0.811,0.921	-0.059
193	"FBgn0033063"	"CG14589"	chr2R	+	6137988	6138265	6137988	6138260	6138317	6138411	193	173,166	0,3	105,131	6,2	153	149	0.0534763	0.219939	1.0,0.982	0.945,0.985	0.026
194	"FBgn0031417"	"CG3597"	chr2L	-	2371041	2371524	2371047	2371524	2370611	2370988	194	2,6	122,288	2,12	187,605	154	149	0.743189	1	0.016,0.02	0.01,0.019	0.004
195	"FBgn0038610"	"CG7675"	chr3R	-	18381031	18381178	18381079	18381178	18379225	18379364	195	1075,1432	41,41	1476,1013	54,38	196	149	0.524697	0.900542	0.952,0.964	0.954,0.953	0.004
196	"FBgn0038610"	"CG7675"	chr3R	-	18381031	18381178	18381079	18381178	18380212	18380354	196	14,40	0,1	8,39	0,1	196	149	1	1	1.0,0.968	1.0,0.967	0
197	"FBgn0025631"	"moody"	chrX	-	2048238	2048395	2048311	2048395	2047557	2047647	197	14,14	27,8	11,29	16,15	221	149	0.557741	0.932617	0.259,0.541	0.317,0.566	-0.041
198	"FBgn0025631"	"moody"	chrX	-	2048238	2048395	2048315	2048395	2047557	2047647	198	14,14	27,24	11,29	28,19	225	149	0.398036	0.790086	0.256,0.279	0.206,0.503	-0.087
199	"FBgn0025631"	"moody"	chrX	-	2048311	2048395	2048315	2048395	2047557	2047647	199	27,8	27,24	16,15	28,19	152	149	0.880417	1	0.495,0.246	0.359,0.436	-0.027
200	"FBgn0051708"	"DIP-zeta"	chr2L	-	9070831	9071164	9070949	9071164	9066079	9066760	200	3,5	9,8	4,7	5,6	266	149	0.188864	0.499101	0.157,0.259	0.309,0.395	-0.144
203	"FBgn0019957"	"ND-42"	chr3R	+	22027708	22027824	22027708	22027780	22028019	22029148	203	86,132	2566,4113	78,160	2691,4217	192	149	0.826267	1	0.025,0.024	0.022,0.029	-0.001
205	"FBgn0036661"	"CG9705"	chr3L	+	16780099	16780790	16780099	16780420	16781462	16781585	205	228,397	2,2	145,233	0,1	298	149	1	1	0.983,0.99	1.0,0.991	-0.009
207	"FBgn0031220"	"CG4822"	chr2L	-	119287	119554	119430	119554	119133	119235	207	34,85	0,4	26,53	2,1	291	149	0.735508	1	1.0,0.916	0.869,0.964	0.041
208	"FBgn0259936"	"Uhg3"	chr2L	+	20647532	20648013	20647532	20647788	20648188	20648248	208	60,8	0,0	55,18	0,1	298	149	1	1	1.0,1.0	1.0,0.9	0.05
209	"FBgn0085443"	"spri"	chrX	-	10585247	10585422	10585325	10585422	10584909	10585073	209	0,1	0,0	0,1	0,1	226	149	1	1	NA,1.0	NA,0.397	0.603
210	"FBgn0013799"	"Deaf1"	chr3L	+	19819101	19820010	19819101	19820001	19828316	19828945	210	48,68	22,49	50,65	10,26	157	149	0.0222761	0.115879	0.674,0.568	0.826,0.703	-0.143
212	"FBgn0263593"	"Lpin"	chr2R	-	8145641	8145981	8145751	8145981	8142642	8143074	212	0,2	13,13	0,0	0,11	258	149	1	1	0.0,0.082	NA,0.0	0.041
213	"FBgn0263593"	"Lpin"	chr2R	-	8145641	8145981	8145754	8145981	8142642	8143074	213	0,2	219,357	0,0	260,290	261	149	1	1	0.0,0.003	0.0,0.0	0.002
214	"FBgn0263593"	"Lpin"	chr2R	-	8145751	8145981	8145754	8145981	8142642	8143074	214	13,13	219,357	0,11	260,290	151	149	0.0161121	0.089869	0.055,0.035	0.0,0.036	0.027
217	"FBgn0031729"	"CG12511"	chr2L	+	5678581	5678729	5678581	5678725	5678782	5679223	217	53,44	127,194	59,57	137,204	152	149	0.597638	0.97159	0.29,0.182	0.297,0.215	-0.02
218	"FBgn0038874"	"ETHR"	chr3R	+	21247010	21247439	21247010	21247432	21258188	21259023	218	0,2	5,0	5,9	4,5	155	149	0.466753	0.841814	0.0,1.0	0.546,0.634	-0.09
219	"FBgn0003371"	"sgg"	chrX	+	2633951	2634178	2633951	2634025	2641589	2642093	219	16,44	66,153	29,68	50,219	298	149	0.127814	0.385633	0.108,0.126	0.225,0.134	-0.063
220	"FBgn0037341"	"CG12746"	chr3R	+	5564864	5565024	5564864	5564982	5566087	5566398	220	88,216	81,110	177,205	109,98	190	149	0.332612	0.713042	0.46,0.606	0.56,0.621	-0.057
221	"FBgn0004370"	"Ptp10D"	chrX	+	11622014	11622357	11622014	11622185	11623752	11624216	221	19,30	2,4	52,29	5,8	298	149	0.535214	0.910122	0.826,0.789	0.839,0.644	0.066
224	"FBgn0265998"	"Doa"	chr3R	+	28916425	28918219	28916425	28917457	28919491	28919567	224	336,410	62,121	390,804	50,95	298	149	0.00021306	0.00267846	0.73,0.629	0.796,0.809	-0.123
225	"FBgn0051955"	"CG31955"	chr2L	-	3712497	3712866	3712767	3712866	3712153	3712445	225	104,72	55,28	82,77	12,15	298	149	8.22125e-05	0.00123144	0.486,0.563	0.774,0.72	-0.223
226	"FBgn0259818"	"CG42399"	chr2L	-	147348	147454	147354	147454	144230	145910	226	28,52	0,1	31,63	2,1	154	149	0.434065	0.819254	1.0,0.981	0.937,0.984	0.03
227	"FBgn0027082"	"ProRS-m"	chr3L	-	2651333	2651593	2651341	2651593	2651018	2651280	227	0,5	4,14	3,9	9,17	156	149	0.240569	0.590105	0.0,0.254	0.241,0.336	-0.161
228	"FBgn0037027"	"HIPP1"	chr3L	+	20812256	20812467	20812256	20812464	20812523	20812670	228	52,111	0,4	40,71	0,5	151	149	0.469813	0.845158	1.0,0.965	1.0,0.933	0.016
229	"FBgn0034885"	"Eglp4"	chr2R	-	23614466	23614710	23614592	23614710	23608131	23608681	229	71,90	10,28	37,37	20,17	274	149	0.0152697	0.0864598	0.794,0.636	0.502,0.542	0.193
230	"FBgn0034885"	"Eglp4"	chr2R	-	23614466	23614710	23614672	23614710	23608131	23608681	230	71,90	798,996	37,37	587,667	298	149	0.0144555	0.0827372	0.043,0.043	0.031,0.027	0.014
231	"FBgn0034885"	"Eglp4"	chr2R	-	23614592	23614710	23614672	23614710	23608131	23608681	231	10,28	798,996	20,17	587,667	228	149	0.201777	0.520462	0.008,0.018	0.022,0.016	-0.006
232	"FBgn0032783"	"CG10237"	chr2L	-	19438293	19438966	19438886	19438966	19438008	19438133	232	4,0	52,100	0,0	56,73	298	149	0.905085	1	0.037,0.0	0.0,0.0	0.018
233	"FBgn0002567"	"Rab32"	chr2R	-	9185216	9186342	9186115	9186342	9178829	9179225	233	49,117	8,15	53,100	7,3	298	149	0.0620145	0.23988	0.754,0.796	0.791,0.943	-0.092
234	"FBgn0037750"	"Whamy"	chr3R	-	9774310	9774419	9774319	9774419	9773200	9773635	234	4,8	24,54	6,4	15,49	157	149	0.816526	1	0.137,0.123	0.275,0.072	-0.044
235	"FBgn0037750"	"Whamy"	chr3R	-	9774310	9774419	9774319	9774419	9773737	9773978	235	0,2	16,23	0,0	8,30	157	149	0.378065	0.764822	0.0,0.076	0.0,0.0	0.038
236	"FBgn0027654"	"jdp"	chr3R	-	30519607	30519763	30519646	30519763	30517058	30518573	236	105,135	296,638	129,217	215,490	187	149	2.0564e-05	0.000368061	0.22,0.144	0.323,0.261	-0.11
237	"FBgn0031313"	"CG5080"	chr2L	-	1162999	1163886	1163759	1163886	1161926	1162146	237	280,488	0,0	251,723	0,6	298	149	0.919407	1	1.0,1.0	1.0,0.984	0.008
238	"FBgn0031313"	"CG5080"	chr2L	-	1163416	1163886	1163759	1163886	1162999	1163149	238	3,3	795,891	17,1	1335,1263	298	149	1	1	0.002,0.002	0.006,0.0	-0.001
239	"FBgn0262968"	"lncRNA:CR43279"	chrX	+	7494543	7494851	7494543	7494847	7494909	7495048	239	18,36	0,1	46,83	0,0	152	149	1	1	1.0,0.972	1.0,1.0	-0.014
240	"FBgn0001087"	"g"	chrX	-	13728879	13729023	13728882	13729023	13728684	13728817	240	132,128	0,3	143,119	2,2	151	149	0.66597	1	1.0,0.977	0.986,0.983	0.004
241	"FBgn0039266"	"CG11791"	chr3R	+	25049615	25050368	25049615	25049946	25051180	25051556	241	14,5	5,2	153,192	148,197	298	149	0.026343	0.129884	0.583,0.556	0.341,0.328	0.235
242	"FBgn0013981"	"His4r"	chr3R	+	14625787	14625917	14625787	14625815	14626025	14626229	242	432,322	3099,3486	195,178	2377,2381	250	149	0.00169813	0.0151696	0.077,0.052	0.047,0.043	0.02
243	"FBgn0266098"	"rg"	chrX	+	5085758	5086201	5085758	5085889	5089341	5090145	243	10,7	2,3	16,21	5,2	298	149	0.604738	0.978702	0.714,0.538	0.615,0.84	-0.102
244	"FBgn0261387"	"CG17528"	chr2R	-	4823904	4824319	4824110	4824319	4818208	4819229	244	0,0	4,1	0,3	0,0	298	149	1	1	0.0,0.0	NA,1.0	-1
245	"FBgn0261387"	"CG17528"	chr2R	-	4823904	4824319	4824110	4824319	4819287	4819936	245	62,51	67,60	109,85	82,35	298	149	0.00701994	0.0467701	0.316,0.298	0.399,0.548	-0.167
246	"FBgn0086757"	"cbs"	chr2R	+	13452790	13453006	13452790	13453000	13453088	13453393	246	5,4	5,7	0,4	4,10	154	149	0.0917004	0.307903	0.492,0.356	0.0,0.279	0.284
247	"FBgn0086757"	"cbs"	chr2R	+	13452790	13453030	13452790	13453000	13453088	13453393	247	198,134	5,7	168,90	4,10	178	149	0.332624	0.713042	0.971,0.941	0.972,0.883	0.028
248	"FBgn0086757"	"cbs"	chr2R	+	13452790	13453030	13452790	13453006	13453088	13453393	248	198,134	5,4	168,90	0,4	172	149	0.221647	0.557948	0.972,0.967	1.0,0.951	-0.006
249	"FBgn0038395"	"CG10407"	chr3R	-	16045342	16045674	16045354	16045674	16045220	16045275	249	83,112	2544,3878	133,139	2154,3142	160	149	0.000121235	0.00162056	0.029,0.026	0.054,0.04	-0.019
253	"FBgn0032036"	"CG13384"	chr2L	+	8384454	8384540	8384454	8384493	8384699	8384895	253	48,72	0,0	48,80	0,5	195	149	0.0974804	0.320683	1.0,1.0	1.0,0.924	0.038
254	"FBgn0032036"	"CG13384"	chr2L	+	8384454	8384566	8384454	8384493	8384699	8384895	254	5,10	0,0	3,0	0,5	221	149	0.00255597	0.0212528	1.0,1.0	1.0,0.0	0.5
257	"FBgn0032036"	"CG13384"	chr2L	+	8384454	8384566	8384454	8384540	8384699	8384895	257	5,10	48,72	3,0	48,80	174	149	0.000785608	0.00817342	0.082,0.106	0.051,0.0	0.069
258	"FBgn0032036"	"CG13384"	chr2L	+	8384699	8385097	8384699	8384895	8386216	8386385	258	86,108	31,39	87,101	25,42	298	149	0.936762	1	0.581,0.581	0.635,0.546	-0.01
259	"FBgn0267726"	"CG46059"	chr2L	-	19183387	19183461	19183391	19183461	19183092	19183338	259	60,69	5825,6850	42,49	5568,5392	152	149	1	1	0.01,0.01	0.007,0.009	0.002
260	"FBgn0039816"	"CG11317"	chr3R	-	31092045	31092543	31092054	31092543	31091685	31091773	260	4,3	44,42	4,1	21,45	157	149	0.861116	1	0.079,0.063	0.153,0.021	-0.016
261	"FBgn0032721"	"CG10602"	chr2L	-	18857541	18857679	18857587	18857679	18857176	18857403	261	67,85	186,255	117,104	213,242	194	149	0.0311	0.146614	0.217,0.204	0.297,0.248	-0.062
263	"FBgn0032889"	"CG9331"	chr2L	+	20824433	20824630	20824433	20824493	20825271	20825512	263	55,80	28,25	40,31	42,47	285	149	1.94596e-05	0.00035127	0.507,0.626	0.332,0.256	0.272
265	"FBgn0032889"	"CG9331"	chr2L	+	20824433	20824630	20824433	20824493	20825667	20826087	265	32,35	576,592	17,33	660,733	285	149	0.0277331	0.13434	0.028,0.03	0.013,0.023	0.011
266	"FBgn0032889"	"CG9331"	chr2L	+	20824433	20824724	20824433	20824493	20825667	20826087	266	0,1	576,592	0,0	660,733	298	149	1	1	0.0,0.001	0.0,0.0	0.001
267	"FBgn0032889"	"CG9331"	chr2L	+	20824433	20824724	20824433	20824630	20825667	20826087	267	0,1	32,35	0,0	17,33	242	149	1	1	0.0,0.017	0.0,0.0	0.009
268	"FBgn0032775"	"CG17544"	chr2L	-	19398334	19398493	19398346	19398493	19393496	19393656	268	18,15	12,10	4,12	6,9	160	149	0.449941	0.828635	0.583,0.583	0.383,0.554	0.114
269	"FBgn0032775"	"CG17544"	chr2L	-	19398334	19398493	19398350	19398493	19393496	19393656	269	18,15	14,15	4,12	7,9	164	149	0.721013	1	0.539,0.476	0.342,0.548	0.063
270	"FBgn0032775"	"CG17544"	chr2L	-	19398346	19398493	19398350	19398493	19393496	19393656	270	12,10	14,15	6,9	7,9	152	149	0.638312	1	0.457,0.395	0.457,0.495	-0.05
273	"FBgn0037120"	"CG11247"	chr3L	-	21728286	21728673	21728450	21728673	21726162	21726937	273	99,170	13,9	162,148	11,16	298	149	0.848733	1	0.792,0.904	0.88,0.822	-0.003
274	"FBgn0085434"	"NaCP60E"	chr2R	+	24917319	24917577	24917319	24917529	24917647	24920265	274	69,69	1,6	37,89	1,0	196	149	0.0128158	0.0749775	0.981,0.897	0.966,1.0	-0.044
275	"FBgn0029896"	"CG3168"	chrX	-	6726599	6727229	6727099	6727229	6724208	6724382	275	48,28	2,0	48,42	0,1	298	149	0.561721	0.934873	0.923,1.0	1.0,0.955	-0.016
277	"FBgn0051755"	"SoYb"	chr2L	-	10002675	10002736	10002723	10002736	10002527	10002617	277	1,1	0,0	2,0	0,3	196	149	0.00867248	0.0553362	1.0,1.0	1.0,0.0	0.5
278	"FBgn0261268"	"Cul3"	chr2L	-	15271322	15272024	15271833	15272024	15270904	15271143	278	2,6	164,337	10,9	265,393	298	149	0.390008	0.781496	0.006,0.009	0.019,0.011	-0.007
279	"FBgn0025595"	"AkhR"	chr2L	-	6712337	6712675	6712346	6712675	6711285	6711742	279	112,207	58,94	134,152	46,98	157	149	0.988758	1	0.647,0.676	0.734,0.595	-0.003
280	"FBgn0025693"	"ZnT41F"	chr2R	-	5782298	5782858	5782776	5782858	5778200	5778713	280	42,29	16,28	49,31	16,14	298	149	0.198822	0.515863	0.568,0.341	0.605,0.525	-0.11
282	"FBgn0028734"	"Fmr1"	chr3R	-	10105059	10105369	10105068	10105369	10104878	10105010	282	66,66	163,192	79,75	144,201	157	149	0.293915	0.665326	0.278,0.246	0.342,0.262	-0.04
283	"FBgn0086704"	"stops"	chr3R	-	31168779	31169106	31168824	31169106	31168026	31168461	283	5,6	12,19	16,4	10,21	193	149	0.443441	0.825209	0.243,0.196	0.553,0.128	-0.121
285	"FBgn0261793"	"Trf2"	chrX	+	8423183	8423669	8423183	8423575	8423727	8424035	285	2,2	1,1	0,3	1,1	242	149	0.275963	0.639998	0.552,0.552	0.0,0.649	0.228
287	"FBgn0034708"	"Vps35"	chr2R	+	22185971	22186320	22185971	22186094	22186516	22186706	287	0,13	155,275	7,31	138,220	298	149	6.70178e-05	0.00102566	0.0,0.023	0.025,0.066	-0.034
289	"FBgn0032075"	"Tsp29Fb"	chr2L	+	8937389	8937448	8937389	8937405	8937519	8937631	289	52,54	555,704	65,82	339,695	191	149	0.00105392	0.0101176	0.068,0.056	0.13,0.084	-0.045
290	"FBgn0027111"	"miple1"	chr3L	+	267763	267869	267763	267853	268219	268459	290	571,601	24,22	414,610	32,31	164	149	0.03766	0.167779	0.956,0.961	0.922,0.947	0.024
291	"FBgn0032120"	"CG33298"	chr2L	+	9495473	9495711	9495473	9495656	9496144	9496255	291	31,29	20,21	29,8	43,36	203	149	0.000571811	0.00625733	0.532,0.503	0.331,0.14	0.282
292	"FBgn0032120"	"CG33298"	chr2L	+	9495473	9496255	9495473	9495656	9503592	9504813	292	28,31	0,3	22,53	0,0	298	149	0.274737	0.639432	1.0,0.838	1.0,1.0	-0.081
293	"FBgn0032120"	"CG33298"	chr2L	+	9519393	9519534	9519393	9519479	9519719	9520696	293	51,60	145,147	49,63	136,130	203	149	0.589368	0.963426	0.205,0.231	0.209,0.262	-0.017
294	"FBgn0000289"	"cg"	chr2R	+	14178097	14178203	14178097	14178200	14178271	14178596	294	61,55	299,130	91,48	268,141	151	149	0.432066	0.819254	0.168,0.295	0.251,0.251	-0.02
296	"FBgn0015279"	"Pi3K92E"	chr3R	-	20634126	20634732	20634545	20634732	20631777	20633713	296	0,1	52,93	0,3	64,91	298	149	1	1	0.0,0.005	0.0,0.016	-0.005
297	"FBgn0015279"	"Pi3K92E"	chr3R	-	20634126	20634732	20634618	20634732	20631777	20633713	297	0,1	7,18	0,3	21,14	298	149	0.857485	1	0.0,0.027	0.0,0.097	-0.035
298	"FBgn0015279"	"Pi3K92E"	chr3R	-	20634545	20634732	20634618	20634732	20631777	20633713	298	52,93	7,18	64,91	21,14	221	149	0.362094	0.746819	0.834,0.777	0.673,0.814	0.062
299	"FBgn0025681"	"CG3558"	chr2L	+	2992972	2993409	2992972	2993377	2993544	2994408	299	2,2	137,104	7,0	235,124	180	149	0.632345	1	0.012,0.016	0.024,0.0	0.002
300	"FBgn0027561"	"CG18659"	chr2R	-	9124743	9126066	9125550	9126066	9123303	9124145	300	56,64	52,136	29,85	62,165	298	149	0.204284	0.525515	0.35,0.19	0.19,0.205	0.073
301	"FBgn0030351"	"CG1840"	chrX	+	11888571	11888656	11888571	11888653	11888715	11889186	301	76,341	1,4	81,333	0,2	151	149	1	1	0.987,0.988	1.0,0.994	-0.009
302	"FBgn0030890"	"CG7536"	chrX	-	18084778	18085407	18085193	18085407	18082218	18082379	302	0,1	34,50	0,1	30,65	298	149	1	1	0.0,0.01	0.0,0.008	0.001
303	"FBgn0039955"	"CG41099"	chr3R	+	3846728	3846911	3846728	3846894	3849498	3850235	303	44,83	42,43	66,109	62,59	165	149	0.935064	1	0.486,0.635	0.49,0.625	0.003
304	"FBgn0039955"	"CG41099"	chr3R	+	3846728	3846911	3846728	3846894	3849502	3850235	304	17,2	31,21	12,0	22,19	165	149	0.531571	0.908435	0.331,0.079	0.33,0.0	0.04
305	"FBgn0039955"	"CG41099"	chr3R	+	3846728	3846911	3846728	3846894	3864291	3864417	305	0,1	2,2	0,1	1,3	165	149	1	1	0.0,0.311	0.0,0.231	0.04
306	"FBgn0266487"	"CG45086"	chr2R	+	12612739	12612884	12612739	12612851	12613566	12614345	306	138,173	100,119	193,120	182,100	181	149	0.127551	0.385633	0.532,0.545	0.466,0.497	0.057
307	"FBgn0266487"	"CG45086"	chr2R	+	12612739	12612884	12612739	12612851	12615906	12616414	307	0,12	64,73	31,21	113,109	181	149	0.00180133	0.015861	0.0,0.119	0.184,0.137	-0.101
308	"FBgn0032666"	"CG5758"	chr2L	+	18119994	18120204	18119994	18120072	18123348	18123908	308	30,35	100,124	35,19	141,92	280	149	0.312654	0.688555	0.138,0.131	0.117,0.099	0.026
309	"FBgn0032666"	"CG5758"	chr2L	+	18122527	18122920	18122527	18122588	18123348	18123908	309	1,1	82,107	0,1	152,88	298	149	1	1	0.006,0.005	0.0,0.006	0.002
310	"FBgn0016038"	"Vsp37A"	chrX	+	621529	621797	621529	621789	621841	622146	310	185,195	0,1	170,191	2,0	156	149	1	1	1.0,0.995	0.988,1.0	0.004
311	"FBgn0260776"	"CG42570"	chr3L	+	15718702	15718937	15718702	15718934	15718993	15720073	311	368,437	17,6	424,569	12,16	151	149	0.838073	1	0.955,0.986	0.972,0.972	-0.002
313	"FBgn0037288"	"CG14661"	chr3R	-	4955037	4955252	4955100	4955252	4954335	4954430	313	8,8	1102,1672	0,11	752,681	211	149	1	1	0.005,0.003	0.0,0.011	-0.001
314	"FBgn0035917"	"Zasp66"	chr3L	+	8630242	8630635	8630242	8630376	8634582	8634783	314	3164,2261	8,0	6081,5254	0,0	298	149	1	1	0.995,1.0	1.0,1.0	-0.002
315	"FBgn0031489"	"CG17224"	chr2L	-	3018081	3018308	3018163	3018308	3017958	3018024	315	10,7	23,21	6,4	21,24	230	149	0.186338	0.494405	0.22,0.178	0.156,0.097	0.073
316	"FBgn0037616"	"CG8136"	chr3R	+	8721370	8721561	8721370	8721556	8721622	8723051	316	1202,2249	19,17	988,2277	1,23	153	149	0.750632	1	0.984,0.992	0.999,0.99	-0.006
317	"FBgn0037616"	"CG8136"	chr3R	+	8721370	8721561	8721370	8721556	8721625	8723051	317	236,483	3,1	237,431	0,0	153	149	1	1	0.987,0.998	1.0,1.0	-0.008
318	"FBgn0010825"	"Gug"	chr3L	+	8461971	8462103	8461971	8462088	8463003	8463237	318	5,13	37,23	8,15	40,37	163	149	0.967883	1	0.11,0.341	0.155,0.27	0.013
319	"FBgn0010825"	"Gug"	chr3L	+	8469564	8469691	8469564	8469682	8470087	8470187	319	27,36	28,26	34,23	25,21	157	149	0.841587	1	0.478,0.568	0.563,0.51	-0.014
320	"FBgn0010825"	"Gug"	chr3L	+	8469564	8469691	8469564	8469682	8470153	8470187	320	27,43	17,53	17,39	30,36	157	149	0.453356	0.831644	0.601,0.435	0.35,0.507	0.09
321	"FBgn0030582"	"CG14411"	chrX	+	14832646	14832960	14832646	14832945	14833143	14835887	321	9,52	3,1	8,14	0,0	163	149	0.107492	0.342417	0.733,0.979	1.0,1.0	-0.144
322	"FBgn0039747"	"AdoR"	chr3R	-	30136485	30136981	30136491	30136981	30134855	30136419	322	0,10	5,8	4,2	0,4	154	149	0.111143	0.351398	0.0,0.547	1.0,0.326	-0.39
327	"FBgn0030701"	"CG16952"	chrX	+	15870182	15870488	15870182	15870398	15871360	15871523	327	15,23	44,62	23,39	24,29	238	149	3.05446e-05	0.000503986	0.176,0.188	0.375,0.457	-0.234
328	"FBgn0030701"	"CG16952"	chrX	+	15870182	15870565	15870182	15870398	15871360	15871523	328	6,0	44,62	0,25	24,29	298	149	0.00206122	0.0178414	0.064,0.0	0.0,0.301	-0.118
330	"FBgn0030701"	"CG16952"	chrX	+	15870182	15870565	15870182	15870488	15871360	15871523	330	6,0	15,23	0,25	23,39	225	149	0.25516	0.613081	0.209,0.0	0.0,0.298	-0.044
333	"FBgn0030701"	"CG16952"	chrX	+	15870182	15870565	15870182	15870488	15871858	15871969	333	0,3	2,0	0,0	2,0	225	149	1	1	0.0,1.0	0.0,NA	0.5
334	"FBgn0033582"	"CG9084"	chr2R	-	11218766	11219241	11219082	11219241	11218205	11218382	334	3,1	82,68	0,1	57,77	298	149	1	1	0.018,0.007	0.0,0.006	0.009
335	"FBgn0027575"	"GABA-B-R2"	chr3R	-	21772659	21772896	21772671	21772896	21771901	21772247	335	2,10	42,78	13,2	74,76	160	149	0.802577	1	0.042,0.107	0.141,0.024	-0.008
336	"FBgn0033233"	"Kdm4A"	chr2R	-	7923668	7924532	7923686	7924532	7922774	7923612	336	67,66	2,1	35,47	0,0	166	149	0.44068	0.824218	0.968,0.983	1.0,1.0	-0.024
337	"FBgn0011259"	"Sema1a"	chr2L	+	8543329	8543715	8543329	8543674	8544543	8545233	337	7,5	1,1	7,6	0,8	189	149	0.441335	0.824218	0.847,0.798	1.0,0.372	0.137
338	"FBgn0037117"	"CG11248"	chr3L	+	21680049	21680223	21680049	21680152	21680299	21682433	338	50,68	33,33	23,25	0,8	219	149	0.00503768	0.0368151	0.508,0.584	1.0,0.68	-0.294
339	"FBgn0037117"	"CG11248"	chr3L	+	21680049	21680232	21680049	21680152	21680299	21682433	339	11,31	33,33	32,45	0,8	228	149	2.40129e-09	9.94415e-08	0.179,0.38	1.0,0.786	-0.614
340	"FBgn0037117"	"CG11248"	chr3L	+	21680049	21680232	21680049	21680223	21680299	21682433	340	11,31	50,68	32,45	23,25	157	149	1.67052e-07	4.90018e-06	0.173,0.302	0.569,0.631	-0.362
341	"FBgn0011604"	"Iswi"	chr2R	+	12636670	12636781	12636670	12636737	12636843	12636990	341	6,2	86,102	0,1	76,102	192	149	0.0567083	0.229002	0.051,0.015	0.0,0.008	0.029
342	"FBgn0032374"	"CG14931"	chr2L	+	11788652	11788777	11788652	11788768	11788833	11789475	342	13,8	255,201	10,9	154,142	157	149	0.367917	0.754409	0.046,0.036	0.058,0.057	-0.017
344	"FBgn0005619"	"Hdc"	chr2R	+	10244362	10244604	10244362	10244591	10244875	10246077	344	14,4	28,27	9,0	21,32	161	149	0.181135	0.486715	0.316,0.121	0.284,0.0	0.077
345	"FBgn0004656"	"fs(1)h"	chrX	-	8051358	8051529	8051370	8051529	8050436	8050556	345	32,36	51,138	27,37	107,114	160	149	0.290817	0.6606	0.369,0.195	0.19,0.232	0.071
346	"FBgn0004656"	"fs(1)h"	chrX	-	8054107	8055893	8054122	8055893	8051694	8053294	346	6,0	16,29	4,0	17,34	163	149	0.360909	0.745103	0.255,0.0	0.177,0.0	0.039
347	"FBgn0004656"	"fs(1)h"	chrX	-	8056316	8056701	8056609	8056701	8055966	8056137	347	0,2	4,7	5,2	2,11	298	149	0.0346883	0.157892	0.0,0.125	0.556,0.083	-0.257
348	"FBgn0004656"	"fs(1)h"	chrX	-	8060876	8060974	8060902	8060974	8055966	8056137	348	0,0	0,2	0,2	0,2	174	149	1	1	NA,0.0	NA,0.461	-0.461
349	"FBgn0004656"	"fs(1)h"	chrX	-	8060876	8060974	8060902	8060974	8059866	8060158	349	29,25	13,17	53,50	41,25	174	149	0.646186	1	0.656,0.557	0.525,0.631	0.028
350	"FBgn0004656"	"fs(1)h"	chrX	-	8061263	8061436	8061375	8061436	8059866	8060158	350	26,53	0,0	47,34	0,4	260	149	0.0890815	0.303452	1.0,1.0	1.0,0.83	0.085
351	"FBgn0013987"	"MAPk-Ak2"	chrX	-	5764068	5764203	5764093	5764203	5762100	5762681	351	169,152	616,376	113,87	685,365	173	149	0.000234067	0.00284109	0.191,0.258	0.124,0.17	0.077
352	"FBgn0033897"	"Rcd1"	chr2R	-	14152063	14152708	14152593	14152708	14151606	14151926	352	15,22	20,9	10,22	16,12	298	149	0.732667	1	0.273,0.55	0.238,0.478	0.054
353	"FBgn0036624"	"RAF2"	chr3L	+	16386326	16386570	16386326	16386494	16386625	16386956	353	9,15	2,0	20,7	0,0	224	149	0.726328	1	0.75,1.0	1.0,1.0	-0.125
354	"FBgn0263077"	"CG43340"	chr2R	+	7623241	7623322	7623241	7623293	7626490	7627172	354	7,6	16,18	3,1	15,7	177	149	0.124151	0.37946	0.269,0.219	0.144,0.107	0.118
356	"FBgn0263077"	"CG43340"	chr2R	+	7640831	7647677	7640831	7646426	7648296	7648510	356	26,45	78,56	25,19	70,62	298	149	0.0995088	0.32465	0.143,0.287	0.152,0.133	0.072
359	"FBgn0262081"	"Csk"	chr3R	-	11637834	11637884	11637840	11637884	11637069	11637614	359	6,7	11,5	26,29	23,13	154	149	0.227801	0.566018	0.345,0.575	0.522,0.683	-0.143
360	"FBgn0261243"	"Psa"	chr3L	+	1517599	1517956	1517599	1517755	1518176	1518796	360	328,299	147,81	408,316	126,91	298	149	0.377141	0.763683	0.527,0.649	0.618,0.635	-0.038
[truncated: 1,820 more rows]

## Sheet: A5SS (Sig. different)
Event	ID	GeneID	geneSymbol	chr	strand	longExonStart_0base	longExonEnd	shortES	shortEE	flankingES	flankingEE	ID	IJC_SAMPLE_1	SJC_SAMPLE_1	IJC_SAMPLE_2	SJC_SAMPLE_2	IncFormLen	SkipFormLen	PValue	FDR	IncLevel1	IncLevel2	IncLevelDifference
[truncated: 150 more rows]

[truncated: 6 more sheets: MXE, MXE (Sig. different), RI, RI (Sig. different), SE, SE (Sig. different)]
