# Supplementary material for: Role of Hakai in m6A modification pathway in Drosophila
Source: Nat Commun. 2021 Apr 12;12:2159. doi: 10.1038/s41467-021-22424-5 (PMC8041851; doi:10.1038/s41467-021-22424-5)
Supplement: Supplementary file 10 — Supplementary Data 8 [file 41467_2021_22424_MOESM10_ESM.xlsx]

## Sheet: Hakai_VS_yw A3SS
ID	GeneID	geneSymbol	chr	strand	longExonStart_0base	longExonEnd	shortES	shortEE	flankingES	flankingEE	ID	IJC_SAMPLE_1	SJC_SAMPLE_1	IJC_SAMPLE_2	SJC_SAMPLE_2	IncFormLen	SkipFormLen	PValue	FDR	IncLevel1	IncLevel2	IncLevelDifference
0	"FBgn0030744"	"CG9992"	chrX	-	16383323	16383525	16383323	16383511	16384587	16384908	0	30,40	51,70	55,57	30,61	162	149	0.00496456	0.0470723	0.351,0.345	0.628,0.462	-0.197
1	"FBgn0000405"	"CycB"	chr2R	-	22804659	22805564	22804659	22805558	22805666	22805875	1	142,157	0,0	149,203	12,20	154	149	5.54524e-09	3.09784e-07	1.0,1.0	0.923,0.908	0.085
4	"FBgn0263219"	"Dscam4"	chr3L	+	8275986	8276502	8276004	8276502	8275504	8275667	4	2,4	4,5	2,3	19,15	166	149	0.0465695	0.227644	0.31,0.418	0.086,0.152	0.245
5	"FBgn0263219"	"Dscam4"	chr3L	+	8280259	8280409	8280328	8280409	8279893	8279966	5	16,14	12,25	14,22	15,21	217	149	0.622897	0.940816	0.478,0.278	0.391,0.418	-0.026
6	"FBgn0263219"	"Dscam4"	chr3L	+	8280743	8281147	8280759	8281147	8280519	8280688	6	8,11	37,40	22,18	61,44	164	149	0.154729	0.480941	0.164,0.2	0.247,0.271	-0.077
7	"FBgn0029147"	"NtR"	chr2R	+	22128693	22128881	22128714	22128881	22128472	22128625	7	65,144	0,0	124,224	5,10	169	149	0.000758161	0.0107195	1.0,1.0	0.956,0.952	0.046
10	"FBgn0036678"	"CG11905"	chr3L	-	16929021	16929710	16929021	16929707	16933292	16933360	10	0,2	0,1	0,2	0,0	151	149	1	1	NA,0.664	NA,1.0	-0.336
11	"FBgn0030164"	"CG1889"	chrX	+	9965818	9966397	9965836	9966397	9965585	9965770	11	18,46	41,124	22,26	41,67	166	149	0.613329	0.93693	0.283,0.25	0.325,0.258	-0.025
13	"FBgn0020381"	"Dredd"	chrX	-	634545	635308	634545	635289	635393	635545	13	2,16	74,201	12,32	85,127	167	149	9.5463e-05	0.00209917	0.024,0.066	0.112,0.184	-0.103
16	"FBgn0262527"	"nsl1"	chr3R	+	15798720	15799036	15798723	15799036	15798086	15798410	16	1,4	0,0	6,3	0,2	151	149	0.618804	0.940199	1.0,1.0	1.0,0.597	0.202
17	"FBgn0262527"	"nsl1"	chr3R	+	15798720	15799036	15798723	15799036	15798086	15798467	17	8,13	0,7	9,6	0,2	151	149	0.077535	0.311799	1.0,0.647	1.0,0.747	-0.05
18	"FBgn0262527"	"nsl1"	chr3R	+	15798720	15799036	15798723	15799036	15798086	15798477	18	18,36	6,5	18,25	9,12	151	149	0.0402774	0.210768	0.747,0.877	0.664,0.673	0.143
19	"FBgn0010602"	"lwr"	chr2L	-	541392	542350	541392	542346	542429	542580	19	513,774	16,22	652,802	16,26	152	149	0.973414	1	0.969,0.972	0.976,0.968	-0.002
20	"FBgn0040859"	"lncRNA:CR32658"	chrX	+	12091569	12091742	12091579	12091742	12091263	12091518	20	3641,3342	402,318	4034,3662	384,360	158	149	0.60799	0.933342	0.895,0.908	0.908,0.906	-0.006
22	"FBgn0262519"	"Mi-2"	chr3L	-	19888231	19888478	19888231	19888475	19888537	19888614	22	21,34	96,222	24,23	113,123	151	149	0.604926	0.930636	0.178,0.131	0.173,0.156	-0.01
23	"FBgn0011290"	"Taf12"	chr3R	-	11678943	11679398	11678943	11679184	11679566	11679690	23	73,38	508,516	35,48	672,457	298	149	0.0409863	0.212523	0.067,0.036	0.025,0.05	0.014
24	"FBgn0000404"	"CycA"	chr3L	-	11832052	11832246	11832052	11832243	11832873	11833578	24	111,101	8,20	110,123	23,30	151	149	0.0427713	0.217754	0.932,0.833	0.825,0.802	0.069
26	"FBgn0003742"	"tra2"	chr2R	-	14603983	14604128	14603983	14604123	14604196	14604337	26	31,56	67,66	54,68	60,61	153	149	0.0735153	0.303305	0.311,0.452	0.467,0.521	-0.112
27	"FBgn0003742"	"tra2"	chr2R	-	14603983	14604138	14603983	14604123	14604196	14604337	27	0,3	67,66	0,0	60,61	163	149	0.509187	0.872336	0.0,0.04	0.0,0.0	0.02
29	"FBgn0001089"	"Gal"	chr2L	-	6005903	6006067	6005903	6006061	6006566	6006827	29	58,246	1,5	77,216	0,1	154	149	0.783054	1	0.982,0.979	1.0,0.995	-0.017
30	"FBgn0003654"	"sw"	chrX	-	20230440	20230596	20230440	20230593	20232116	20232164	30	90,88	93,111	93,93	85,63	151	149	0.0462998	0.22732	0.488,0.439	0.519,0.593	-0.093
31	"FBgn0003654"	"sw"	chrX	-	20230440	20230617	20230440	20230593	20232116	20232164	31	2,8	93,111	2,2	85,63	172	149	0.185336	0.53355	0.018,0.059	0.02,0.027	0.015
32	"FBgn0003654"	"sw"	chrX	-	20230440	20230617	20230440	20230596	20232116	20232164	32	2,8	90,88	2,2	93,93	169	149	0.0591191	0.267394	0.019,0.074	0.019,0.019	0.028
35	"FBgn0003654"	"sw"	chrX	-	20230440	20230617	20230440	20230596	20233422	20233443	35	85,111	2,1	84,90	7,3	169	149	0.0129096	0.0953006	0.974,0.99	0.914,0.964	0.043
36	"FBgn0003654"	"sw"	chrX	-	20234327	20234390	20234327	20234360	20234774	20234902	36	0,0	0,3	1,0	2,4	178	149	1	1	NA,0.0	0.295,0.0	-0.147
37	"FBgn0250846"	"glob2"	chr3R	-	6608333	6608541	6608333	6608502	6608593	6608914	37	315,208	3,0	410,401	3,2	187	149	1	1	0.988,1.0	0.991,0.994	0.002
39	"FBgn0001139"	"gro"	chr3R	+	26045468	26045663	26045474	26045663	26044443	26044626	39	57,53	5,11	43,72	9,8	154	149	0.882165	1	0.917,0.823	0.822,0.897	0.011
40	"FBgn0001139"	"gro"	chr3R	+	26045468	26045663	26045474	26045663	26045003	26045036	40	4,12	1,1	9,10	0,0	154	149	0.477125	0.845813	0.795,0.921	1.0,1.0	-0.142
41	"FBgn0041210"	"HDAC4"	chrX	-	13270390	13270642	13270390	13270612	13271481	13271589	41	74,55	7,9	52,51	7,11	178	149	0.371646	0.762096	0.898,0.836	0.861,0.795	0.039
42	"FBgn0041210"	"HDAC4"	chrX	-	13270390	13270693	13270390	13270612	13271481	13271589	42	0,0	7,9	0,2	7,11	229	149	0.509439	0.872336	0.0,0.0	0.0,0.106	-0.053
43	"FBgn0041210"	"HDAC4"	chrX	-	13270390	13270693	13270390	13270642	13271481	13271589	43	0,0	74,55	0,2	52,51	199	149	1	1	0.0,0.0	0.0,0.029	-0.015
46	"FBgn0038716"	"CG7342"	chr3R	+	19603778	19604256	19603833	19604256	19603374	19603412	46	2,0	2,8	0,2	2,3	203	149	0.714606	1	0.423,0.0	0.0,0.329	0.047
47	"FBgn0040601"	"CG13643"	chr3R	-	24897684	24899799	24897684	24899796	24899860	24900157	47	245,200	0,2	227,183	0,3	151	149	1	1	1.0,0.99	1.0,0.984	0.003
48	"FBgn0040601"	"CG13643"	chr3R	-	24900281	24900522	24900281	24900486	24903209	24903424	48	6,37	15,64	19,50	23,58	184	149	0.090497	0.343855	0.245,0.319	0.401,0.411	-0.124
49	"FBgn0028969"	"deltaCOP"	chrX	-	1860426	1860624	1860426	1860621	1860685	1861098	49	16,50	31,93	10,89	39,145	151	149	0.618458	0.940199	0.337,0.347	0.202,0.377	0.052
50	"FBgn0259985"	"Mppe"	chr2R	-	12026091	12026599	12026091	12026572	12026722	12026985	50	3,0	88,97	0,6	104,173	175	149	0.595268	0.92726	0.028,0.0	0.0,0.029	-0.001
51	"FBgn0259985"	"Mppe"	chr2R	-	12027041	12027157	12027041	12027151	12027222	12027707	51	21,11	56,75	28,31	95,99	154	149	0.426224	0.814267	0.266,0.124	0.222,0.233	-0.033
52	"FBgn0019662"	"qm"	chr3L	+	7351268	7351413	7351304	7351413	7348862	7349017	52	89,151	15,32	68,179	10,43	184	149	0.754861	1	0.828,0.793	0.846,0.771	0.002
53	"FBgn0019662"	"qm"	chr3L	+	7352234	7353622	7353342	7353622	7351970	7352098	53	98,221	0,1	106,192	2,8	298	149	0.00168707	0.0204092	1.0,0.991	0.964,0.923	0.052
55	"FBgn0263289"	"scrib"	chr3R	+	26601246	26604051	26603559	26604051	26598576	26598712	55	115,180	58,75	121,113	65,66	298	149	0.2417	0.615304	0.498,0.545	0.482,0.461	0.05
56	"FBgn0040281"	"Aplip1"	chr3L	+	1197508	1198230	1197529	1198230	1196936	1197313	56	24,39	3,12	15,25	10,11	169	149	0.0501405	0.239908	0.876,0.741	0.569,0.667	0.191
57	"FBgn0004876"	"cdi"	chr3R	-	19049816	19050072	19049816	19050069	19050145	19050231	57	95,160	72,67	107,141	55,116	151	149	0.470222	0.841514	0.566,0.702	0.657,0.545	0.033
59	"FBgn0037970"	"GC2"	chr3R	+	11972083	11972896	11972099	11972896	11971893	11972028	59	91,147	261,428	60,125	304,490	164	149	0.00643556	0.0591213	0.241,0.238	0.152,0.188	0.07
60	"FBgn0262656"	"Myc"	chrX	+	3374939	3376233	3374943	3376233	3373158	3373723	60	28,10	1,0	13,30	1,0	152	149	1	1	0.965,1.0	0.927,1.0	0.019
61	"FBgn0016081"	"fry"	chr3L	-	9631833	9632173	9631833	9632170	9632232	9632599	61	84,174	61,87	52,56	208,236	151	149	0	0	0.576,0.664	0.198,0.19	0.426
62	"FBgn0000723"	"FER"	chr3R	-	9372376	9372580	9372376	9372577	9372755	9372933	62	28,30	40,76	24,34	101,69	151	149	0.191615	0.538867	0.409,0.28	0.19,0.327	0.086
63	"FBgn0035772"	"Sh3beta"	chr3L	-	7364583	7364964	7364583	7364961	7366441	7366516	63	114,61	19,17	80,82	26,17	151	149	0.374214	0.765842	0.856,0.78	0.752,0.826	0.029
64	"FBgn0035772"	"Sh3beta"	chr3L	-	7364583	7364964	7364583	7364961	7367558	7367984	64	15,16	2,3	8,7	0,1	151	149	0.0181883	0.124077	0.881,0.84	1.0,0.874	-0.077
65	"FBgn0031758"	"Ucp4B"	chr2L	+	5970628	5971025	5970638	5971025	5969858	5970559	65	43,72	4,9	48,88	18,18	158	149	0.0100467	0.0801797	0.91,0.883	0.715,0.822	0.128
66	"FBgn0025456"	"CREG"	chr3R	-	17393815	17394266	17393815	17394261	17394535	17394640	66	695,756	29,36	620,484	6,8	153	149	4.1015e-06	0.000132466	0.959,0.953	0.99,0.983	-0.03
68	"FBgn0001978"	"stc"	chr2L	+	15114299	15115753	15114311	15115753	15113479	15114213	68	59,109	2,1	70,98	0,1	160	149	0.531045	0.884624	0.965,0.99	1.0,0.989	-0.017
69	"FBgn0001978"	"stc"	chr2L	+	15114299	15115753	15114311	15115753	15113479	15114234	69	18,14	0,0	11,16	3,0	160	149	0.227965	0.598735	1.0,1.0	0.773,1.0	0.113
70	"FBgn0010531"	"Ccs"	chr2R	-	10121814	10122458	10121814	10122440	10122509	10122574	70	252,264	0,11	232,173	10,0	166	149	0.880546	1	1.0,0.956	0.954,1.0	0.001
71	"FBgn0264273"	"Sema2b"	chr2R	+	16423013	16423124	16423016	16423124	16422679	16422748	71	20,32	0,1	37,38	0,6	151	149	0.0258454	0.157784	1.0,0.969	1.0,0.862	0.053
72	"FBgn0037638"	"CG8379"	chr3R	+	8824951	8825408	8824954	8825408	8824687	8824889	72	79,103	41,82	80,84	48,55	151	149	0.810271	1	0.655,0.553	0.622,0.601	-0.007
74	"FBgn0259174"	"Nedd4"	chr3L	+	17540687	17540838	17540690	17540838	17539566	17539736	74	7,25	172,273	4,1	115,196	151	149	0.00011729	0.00247386	0.039,0.083	0.033,0.005	0.042
75	"FBgn0259174"	"Nedd4"	chr3L	+	17541300	17541403	17541309	17541403	17540901	17541026	75	261,393	4,5	215,337	0,2	157	149	0.816987	1	0.984,0.987	1.0,0.994	-0.011
76	"FBgn0259174"	"Nedd4"	chr3L	+	17542550	17542812	17542589	17542812	17542199	17542384	76	5,12	14,17	4,11	13,14	187	149	0.991964	1	0.222,0.36	0.197,0.385	0
77	"FBgn0028407"	"Drep3"	chr2R	+	12055968	12056386	12055973	12056386	12055088	12055218	77	15,22	39,131	6,17	34,63	153	149	0.981444	1	0.272,0.141	0.147,0.208	0.029
78	"FBgn0260468"	"CG7950"	chr3R	+	30057115	30058131	30057139	30058131	30056858	30057034	78	49,51	147,178	75,74	211,244	172	149	0.710877	1	0.224,0.199	0.235,0.208	-0.01
79	"FBgn0011828"	"Pxn"	chr3L	-	2629140	2629584	2629140	2629526	2629913	2630064	79	0,4	54,66	1,1	77,98	206	149	0.569302	0.914333	0.0,0.042	0.009,0.007	0.013
80	"FBgn0011828"	"Pxn"	chr3L	-	2629140	2629596	2629140	2629526	2629913	2630064	80	0,2	54,66	1,0	77,98	218	149	1	1	0.0,0.02	0.009,0.0	0.006
81	"FBgn0011828"	"Pxn"	chr3L	-	2629140	2629596	2629140	2629584	2629913	2630064	81	0,2	0,4	1,0	1,1	160	149	1	1	NA,0.318	0.482,0.0	0.077
82	"FBgn0038388"	"CG4287"	chr3R	-	15962166	15963545	15962166	15963541	15963598	15963867	82	244,277	8,15	237,330	17,25	152	149	0.053693	0.248285	0.968,0.948	0.932,0.928	0.028
84	"FBgn0029672"	"CG2875"	chrX	-	3572594	3573303	3572594	3573300	3573367	3573622	84	14,24	0,2	25,15	0,0	151	149	0.366798	0.756658	1.0,0.922	1.0,1.0	-0.039
85	"FBgn0035267"	"CG13921"	chr3L	+	1749717	1752390	1749720	1752390	1749470	1749654	85	10,23	1,1	15,15	2,3	151	149	0.0991598	0.364806	0.908,0.958	0.881,0.831	0.077
89	"FBgn0030974"	"xio"	chrX	-	18890066	18890481	18890066	18890448	18890740	18891860	89	14,61	2,0	12,49	0,2	181	149	0.416146	0.804576	0.852,1.0	1.0,0.953	-0.05
90	"FBgn0024806"	"DIP2"	chr3L	-	252111	252481	252111	252463	252538	252643	90	187,155	0,1	180,184	0,2	166	149	1	1	1.0,0.993	1.0,0.988	0.002
91	"FBgn0024806"	"DIP2"	chr3L	-	252834	252995	252834	252944	253313	254636	91	82,83	29,44	72,117	26,67	199	149	0.744344	1	0.679,0.585	0.675,0.567	0.011
92	"FBgn0024806"	"DIP2"	chr3L	-	256213	256593	256213	256590	256648	257056	92	72,44	6,5	52,50	2,5	151	149	0.425851	0.814267	0.922,0.897	0.962,0.908	-0.026
94	"FBgn0035165"	"CG13887"	chr3L	+	839102	839747	839249	839747	838048	838624	94	48,30	773,1277	52,38	774,1149	295	149	0.295099	0.687967	0.03,0.012	0.033,0.016	-0.004
95	"FBgn0036715"	"Cad74A"	chr3L	-	17378285	17378863	17378285	17378592	17379345	17379530	95	0,1	3,10	4,0	2,5	298	149	0.0437508	0.21962	0.0,0.048	0.5,0.0	-0.226
96	"FBgn0061197"	"CG13164"	chr2R	-	12302543	12303336	12302543	12303313	12303561	12303764	96	683,442	354,189	1481,1021	529,308	171	149	0.00252087	0.0281656	0.627,0.671	0.709,0.743	-0.077
99	"FBgn0030778"	"CG4678"	chrX	+	16709239	16709281	16709251	16709281	16708550	16708738	99	15,66	5,19	16,40	0,15	160	149	0.389356	0.780601	0.736,0.764	1.0,0.713	-0.107
100	"FBgn0030778"	"CG4678"	chrX	+	16709358	16709669	16709373	16709669	16708550	16708738	100	7,29	0,2	30,14	3,0	163	149	0.742051	1	1.0,0.93	0.901,1.0	0.015
101	"FBgn0085447"	"sif"	chr3L	+	5668690	5668884	5668699	5668884	5668005	5668141	101	10,16	3,0	13,17	0,2	157	149	0.636841	0.952787	0.76,1.0	1.0,0.89	-0.065
102	"FBgn0085447"	"sif"	chr3L	+	5672054	5673265	5673066	5673265	5668963	5669082	102	37,23	8,13	43,21	5,9	298	149	0.394367	0.786071	0.698,0.469	0.811,0.538	-0.091
103	"FBgn0085447"	"sif"	chr3L	+	5672054	5673265	5673093	5673265	5668963	5669082	103	37,23	14,4	43,21	2,4	298	149	0.0284894	0.165377	0.569,0.742	0.915,0.724	-0.164
104	"FBgn0085447"	"sif"	chr3L	+	5673066	5673265	5673093	5673265	5668963	5669082	104	8,13	14,4	5,9	2,4	175	149	0.307893	0.702444	0.327,0.735	0.68,0.657	-0.138
105	"FBgn0085447"	"sif"	chr3L	+	5734438	5734609	5734465	5734609	5731439	5731636	105	21,42	16,30	30,38	24,34	175	149	0.58216	0.922088	0.528,0.544	0.516,0.488	0.034
106	"FBgn0085447"	"sif"	chr3L	+	5739443	5739726	5739464	5739726	5739105	5739334	106	59,108	8,20	63,137	7,15	169	149	0.188244	0.535215	0.867,0.826	0.888,0.89	-0.042
107	"FBgn0016975"	"stnB"	chrX	-	22994483	22995914	22994483	22995788	23004611	23004648	107	112,107	22,18	43,140	18,32	274	149	0.108626	0.387791	0.735,0.764	0.565,0.704	0.115
109	"FBgn0034049"	"bdg"	chr2R	-	15925263	15925431	15925263	15925428	15925494	15926681	109	28,43	21,35	34,53	23,35	151	149	0.528731	0.884624	0.568,0.548	0.593,0.599	-0.038
110	"FBgn0035497"	"CG14995"	chr3L	-	4094342	4095146	4094342	4095122	4095199	4095293	110	1054,1385	1687,2279	1145,1760	1822,2275	172	149	0.237668	0.610153	0.351,0.345	0.352,0.401	-0.029
111	"FBgn0033615"	"CG7741"	chr2R	+	11303595	11303762	11303600	11303762	11303494	11303532	111	8,35	2,10	7,25	2,5	153	149	0.573103	0.918298	0.796,0.773	0.773,0.83	-0.017
112	"FBgn0033494"	"KCNQ"	chr2R	-	10148081	10148209	10148081	10148152	10150855	10151052	112	3,25	27,58	15,28	21,68	205	149	0.145017	0.466173	0.075,0.239	0.342,0.23	-0.129
113	"FBgn0264815"	"Pde1c"	chr2L	-	11925541	11925728	11925541	11925715	11928542	11928572	113	6,9	3,13	13,6	3,5	161	149	0.187201	0.534454	0.649,0.391	0.8,0.526	-0.143
115	"FBgn0046247"	"CG5938"	chr3R	+	27275176	27275785	27275390	27275785	27274793	27275011	115	21,2	926,1026	24,11	1014,837	298	149	1	1	0.011,0.001	0.012,0.007	-0.003
116	"FBgn0029783"	"Sirt4"	chrX	-	5664627	5665627	5664627	5665486	5665687	5665940	116	0,6	51,142	0,2	71,150	289	149	0.661171	0.968562	0.0,0.021	0.0,0.007	0.007
118	"FBgn0039637"	"Ctl2"	chr3R	+	29125404	29125737	29125407	29125737	29123800	29124104	118	468,439	14,12	390,437	7,8	151	149	0.149282	0.471017	0.971,0.973	0.982,0.982	-0.01
119	"FBgn0267795"	"Frl"	chr3L	+	14065588	14067268	14065615	14067268	14065071	14065158	119	60,69	149,162	37,63	90,107	175	149	0.329791	0.729703	0.255,0.266	0.259,0.334	-0.036
120	"FBgn0267795"	"Frl"	chr3L	+	14069891	14070369	14069921	14070369	14068807	14068927	120	283,323	135,162	199,306	124,132	178	149	0.758109	1	0.637,0.625	0.573,0.66	0.014
121	"FBgn0260436"	"CG42531"	chr2R	+	11864518	11864657	11864556	11864657	11864371	11864454	121	3,31	6,27	6,42	27,28	186	149	0.514771	0.875032	0.286,0.479	0.151,0.546	0.034
122	"FBgn0003256"	"rl"	chr2R	+	1072250	1072439	1072267	1072439	1071974	1072045	122	98,133	47,59	94,86	48,29	165	149	0.701947	0.99583	0.653,0.671	0.639,0.728	-0.021
124	"FBgn0053061"	"CG33061"	chr3L	+	16330229	16330522	16330249	16330522	16329794	16330144	124	16,67	19,75	20,51	32,66	168	149	0.401132	0.793754	0.428,0.442	0.357,0.407	0.053
126	"FBgn0263048"	"Gpdh3"	chr3R	+	22383411	22383504	22383450	22383504	22383204	22383358	126	1840,2177	7,24	1999,2015	29,24	187	149	0.0395316	0.208803	0.995,0.986	0.982,0.985	0.007
127	"FBgn0263048"	"Gpdh3"	chr3R	+	22383558	22386548	22383561	22386548	22383411	22383504	127	1623,1831	197,220	1694,1575	204,183	151	149	0.875422	1	0.89,0.891	0.891,0.895	-0.002
128	"FBgn0003660"	"Syb"	chr2R	-	10250878	10251213	10250878	10251144	10251927	10251984	128	696,901	1389,1784	616,597	1312,1016	217	149	0.710634	1	0.256,0.257	0.244,0.287	-0.009
129	"FBgn0031939"	"CG13796"	chr2L	-	7730197	7730849	7730197	7730752	7732478	7732670	129	12,0	2,0	6,1	0,0	245	149	1	1	0.785,NA	1.0,1.0	-0.215
132	"FBgn0262870"	"axo"	chr3L	-	4629603	4630343	4629603	4630232	4642676	4642807	132	50,45	36,17	42,23	5,7	259	149	0.00997175	0.0798899	0.444,0.604	0.829,0.654	-0.218
133	"FBgn0262870"	"axo"	chr3L	-	4636608	4637757	4636608	4637754	4642676	4642807	133	29,51	0,10	10,5	0,12	151	149	0.306002	0.700449	1.0,0.834	1.0,0.291	0.272
134	"FBgn0038422"	"CG14880"	chr3R	-	16365516	16365674	16365516	16365666	16367859	16368306	134	65,31	10,9	136,63	26,4	156	149	0.422027	0.809212	0.861,0.767	0.833,0.938	-0.071
136	"FBgn0026666"	"MagR"	chrX	+	15735243	15735321	15735246	15735321	15735098	15735174	136	22,89	243,676	44,90	216,577	151	149	0.0290411	0.167209	0.082,0.115	0.167,0.133	-0.052
137	"FBgn0283728"	"CG31600"	chr2L	-	21914801	21914966	21914801	21914951	21915015	21915198	137	11,57	17,44	48,93	10,27	163	149	5.49132e-05	0.0013205	0.372,0.542	0.814,0.759	-0.329
138	"FBgn0260026"	"CG42494"	chr3L	+	3185228	3185422	3185360	3185422	3184403	3184644	138	6,7	3,12	4,12	5,16	280	149	0.792599	1	0.516,0.237	0.299,0.285	0.085
139	"FBgn0264357"	"SNF4Agamma"	chr3R	+	21157437	21157657	21157496	21157657	21156361	21156411	139	27,45	6,11	13,38	7,12	207	149	0.241543	0.615304	0.764,0.746	0.572,0.695	0.122
140	"FBgn0264357"	"SNF4Agamma"	chr3R	+	21157437	21157657	21157614	21157657	21156361	21156411	140	188,143	0,1	104,108	0,1	298	149	1	1	1.0,0.986	1.0,0.982	0.002
141	"FBgn0264357"	"SNF4Agamma"	chr3R	+	21157496	21157657	21157614	21157657	21156361	21156411	141	167,109	0,1	98,82	0,1	266	149	1	1	1.0,0.984	1.0,0.979	0.002
142	"FBgn0260944"	"Rbp1"	chr3R	+	10785402	10786465	10786157	10786465	10784556	10784923	142	73,89	55,198	68,86	47,171	298	149	0.79963	1	0.399,0.184	0.42,0.201	-0.019
144	"FBgn0025741"	"PlexA"	chr4	-	1014965	1015352	1014965	1015301	1015424	1015620	144	353,304	7,26	318,373	20,18	199	149	0.721891	1	0.974,0.897	0.923,0.939	0.004
145	"FBgn0029504"	"CHES-1-like"	chrX	-	7686582	7686801	7686582	7686798	7686868	7687747	145	24,41	1,6	43,49	6,5	151	149	0.723493	1	0.959,0.871	0.876,0.906	0.024
146	"FBgn0023388"	"Dap160"	chr2L	-	21138112	21138361	21138112	21138358	21138711	21139602	146	73,154	5,1	87,180	1,0	151	149	0.357533	0.747997	0.935,0.993	0.988,1.0	-0.03
148	"FBgn0004666"	"sim"	chr3R	+	13074812	13075004	13074836	13075004	13074570	13074672	148	4,0	6,10	2,2	3,6	172	149	0.588613	0.925748	0.366,0.0	0.366,0.224	-0.112
150	"FBgn0037577"	"CG7443"	chr3R	+	8324626	8325036	8324650	8325036	8324485	8324573	150	49,120	0,1	83,124	0,5	172	149	0.498524	0.863924	1.0,0.99	1.0,0.956	0.017
151	"FBgn0035110"	"thoc7"	chr3L	-	212444	212559	212444	212556	212617	212687	151	197,238	4,7	162,200	13,8	151	149	0.0231932	0.145946	0.98,0.971	0.925,0.961	0.032
152	"FBgn0041004"	"CG17715"	chr2L	+	22848969	22849255	22849213	22849255	22844219	22844847	152	4,9	62,10	5,43	1,159	298	149	0.160743	0.490324	0.031,0.31	0.714,0.119	-0.246
153	"FBgn0041004"	"CG17715"	chr2L	+	22849305	22849373	22849323	22849373	22849213	22849255	153	32,7	0,0	3,105	14,19	166	149	2.82284e-06	9.2616e-05	1.0,1.0	0.161,0.832	0.504
155	"FBgn0085430"	"CG34401"	chrX	+	18871630	18871873	18871633	18871873	18863949	18865719	155	1,14	0,17	0,10	4,0	151	149	0.910896	1	1.0,0.448	0.0,1.0	0.224
156	"FBgn0030400"	"Pits"	chrX	-	12573724	12573859	12573724	12573814	12581571	12583193	156	3,6	10,29	2,11	10,29	193	149	0.48792	0.855799	0.188,0.138	0.134,0.227	-0.017
157	"FBgn0052447"	"CG32447"	chr3L	-	21694315	21694567	21694315	21694504	21704547	21706365	157	0,0	0,5	0,1	0,3	211	149	1	1	NA,0.0	NA,0.191	-0.191
159	"FBgn0264598"	"PsGEF"	chrX	-	2372766	2374524	2372766	2374106	2374704	2375250	159	1,1	0,5	6,6	4,10	298	149	0.14116	0.460966	1.0,0.091	0.429,0.231	0.215
160	"FBgn0035227"	"Iml1"	chr3L	-	1525641	1525703	1525641	1525700	1527189	1527381	160	4,12	11,16	6,13	0,12	151	149	0.0343594	0.188384	0.264,0.425	1.0,0.517	-0.414
162	"FBgn0054041"	"CG34041"	chr3R	+	30509422	30509815	30509630	30509815	30509220	30509372	162	30,33	0,0	61,75	0,1	298	149	1	1	1.0,1.0	1.0,0.974	0.013
163	"FBgn0025631"	"moody"	chrX	-	2044291	2045949	2044291	2045947	2046015	2046983	163	49,80	62,96	45,42	44,47	150	149	0.459059	0.832346	0.44,0.453	0.504,0.47	-0.04
165	"FBgn0030742"	"CG9919"	chrX	-	16329514	16329830	16329514	16329827	16329894	16330239	165	29,77	0,5	30,100	1,4	151	149	0.690175	0.990002	1.0,0.938	0.967,0.961	0.005
166	"FBgn0025709"	"CNT2"	chr2R	+	9080227	9080423	9080230	9080423	9080115	9080169	166	14,19	44,46	25,23	13,28	151	149	0.00120632	0.0153917	0.239,0.29	0.655,0.448	-0.287
167	"FBgn0003507"	"srp"	chr3R	+	16002406	16004081	16002870	16004081	16002169	16002323	167	74,67	14,38	77,48	14,26	298	149	0.884936	1	0.725,0.469	0.733,0.48	-0.01
168	"FBgn0038735"	"CG4662"	chr3R	+	19852019	19852425	19852022	19852425	19851064	19851130	168	0,1	1,0	1,0	0,4	151	149	1	1	0.0,1.0	1.0,0.0	0
169	"FBgn0038735"	"CG4662"	chr3R	+	19852019	19852425	19852022	19852425	19851341	19851419	169	3,6	41,45	6,11	28,18	151	149	0.00796451	0.0677475	0.067,0.116	0.175,0.376	-0.184
170	"FBgn0038735"	"CG4662"	chr3R	+	19852019	19852425	19852022	19852425	19851831	19851918	170	17,30	85,99	21,36	84,93	151	149	0.346752	0.739691	0.165,0.23	0.198,0.276	-0.04
171	"FBgn0036482"	"CG13457"	chr3L	-	15128355	15131217	15128355	15131210	15131267	15131378	171	31,55	48,48	52,62	57,34	155	149	0.238168	0.610153	0.383,0.524	0.467,0.637	-0.099
172	"FBgn0000318"	"cl"	chr2L	+	5520286	5520545	5520301	5520545	5520134	5520235	172	13,38	5,39	105,95	45,84	163	149	0.698427	0.993649	0.704,0.471	0.681,0.508	-0.007
173	"FBgn0010051"	"Itp-r83A"	chr3R	+	5527533	5527919	5527578	5527919	5517116	5517888	173	5,8	19,18	14,7	11,9	193	149	0.0159973	0.113241	0.169,0.255	0.496,0.375	-0.223
175	"FBgn0003346"	"RanGAP"	chr2L	+	19444951	19445285	19445208	19445285	19441958	19442255	175	27,62	0,3	22,69	2,1	298	149	0.830807	1	1.0,0.912	0.846,0.972	0.047
176	"FBgn0051036"	"CG31036"	chr3R	+	29910443	29910604	29910446	29910604	29909659	29910301	176	8,4	3,3	16,16	10,6	151	149	0.938679	1	0.725,0.568	0.612,0.725	-0.022
178	"FBgn0031220"	"CG4822"	chr2L	-	119133	119375	119133	119235	119430	119554	178	29,48	1,0	14,53	2,1	288	149	0.330785	0.729703	0.938,1.0	0.784,0.965	0.094
179	"FBgn0004913"	"Gnf1"	chr3R	+	4908181	4909090	4908247	4909090	4906788	4908119	179	6,20	160,155	13,16	177,165	214	149	0.880618	1	0.025,0.082	0.049,0.063	-0.002
180	"FBgn0085443"	"spri"	chrX	-	10522802	10523564	10522802	10523561	10544385	10544592	180	32,37	2,6	15,47	11,10	151	149	0.0143373	0.102544	0.94,0.859	0.574,0.823	0.201
181	"FBgn0085443"	"spri"	chrX	-	10544385	10544592	10544385	10544504	10546628	10546754	181	42,39	4,3	39,66	0,0	236	149	0.00059167	0.00919536	0.869,0.891	1.0,1.0	-0.12
182	"FBgn0033265"	"coil"	chr2R	-	8125266	8125473	8125266	8125470	8125532	8126869	182	201,126	32,24	193,162	69,29	151	149	0.056648	0.25848	0.861,0.838	0.734,0.846	0.059
185	"FBgn0031388"	"CG12674"	chr2L	+	2081131	2081286	2081134	2081286	2080207	2081066	185	39,50	4,9	35,37	0,4	151	149	0.034013	0.186998	0.906,0.846	1.0,0.901	-0.075
186	"FBgn0031495"	"GABPI"	chr2L	+	3030669	3030947	3030775	3030947	3030538	3030575	186	0,12	24,15	4,11	6,53	254	149	0.865212	1	0.0,0.319	0.281,0.109	-0.036
187	"FBgn0263593"	"Lpin"	chr2R	-	8140513	8140616	8140513	8140613	8140680	8141820	187	287,314	238,333	195,282	213,273	151	149	0.535188	0.886405	0.543,0.482	0.475,0.505	0.022
188	"FBgn0034570"	"CG10543"	chr2R	+	21004323	21007740	21004326	21007740	21004152	21004261	188	6,10	40,52	4,15	38,54	151	149	0.753984	1	0.129,0.159	0.094,0.215	-0.01
189	"FBgn0020910"	"RpL3"	chr3R	+	11223087	11223530	11223394	11223530	11222560	11222729	189	27,67	2178,5955	30,113	1832,5682	298	149	1	1	0.006,0.006	0.008,0.01	-0.003
190	"FBgn0020513"	"Paics"	chrX	-	12759711	12759915	12759711	12759912	12760348	12760617	190	1285,1802	31,25	543,878	0,0	151	149	0.0015468	0.019156	0.976,0.986	1.0,1.0	-0.019
191	"FBgn0020238"	"14-3-3epsilon"	chr3R	+	18248214	18248579	18248232	18248579	18247970	18248151	191	1745,1327	581,461	1877,1259	664,500	166	149	0.392407	0.783942	0.729,0.721	0.717,0.693	0.02
192	"FBgn0003371"	"sgg"	chrX	+	2641589	2642093	2641797	2642093	2633951	2634025	192	69,158	1,7	50,219	8,7	298	149	0.154437	0.480941	0.972,0.919	0.758,0.94	0.097
195	"FBgn0265998"	"Doa"	chr3R	+	28905638	28907337	28905762	28907337	28903477	28903575	195	15,13	0,8	16,16	0,2	272	149	0.0514871	0.244504	1.0,0.471	1.0,0.814	-0.171
196	"FBgn0265998"	"Doa"	chr3R	+	28921340	28921549	28921358	28921549	28921155	28921269	196	297,365	326,449	238,446	470,866	166	149	2.5514e-05	0.000668229	0.45,0.422	0.312,0.316	0.122
197	"FBgn0032415"	"rho-6"	chr2L	-	12130885	12131065	12130885	12131055	12131291	12131435	197	0,13	0,1	12,30	2,7	158	149	1	1	NA,0.925	0.85,0.802	0.099
198	"FBgn0037027"	"HIPP1"	chr3L	+	20811523	20812197	20811529	20812197	20810980	20811450	198	80,128	0,5	109,102	11,8	154	149	0.00175245	0.0208391	1.0,0.961	0.906,0.925	0.065
199	"FBgn0032109"	"CG17005"	chr2L	+	9328012	9328354	9328079	9328354	9327743	9327960	199	95,115	23,26	83,101	14,16	215	149	0.168948	0.502022	0.741,0.754	0.804,0.814	-0.061
200	"FBgn0037750"	"Whamy"	chr3R	-	9773200	9773978	9773200	9773635	9774319	9774419	200	13,27	48,43	8,30	15,49	298	149	0.338686	0.734073	0.119,0.239	0.211,0.234	-0.044
203	"FBgn0032656"	"CG5674"	chr2L	+	17971871	17974868	17972262	17974868	17969371	17969518	203	42,70	3,3	69,82	8,5	298	149	0.26127	0.642278	0.875,0.921	0.812,0.891	0.046
204	"FBgn0031250"	"Ent1"	chr2L	-	357422	357766	357422	357748	357815	357874	204	20,18	35,36	20,13	36,23	166	149	0.893914	1	0.339,0.31	0.333,0.337	-0.011
206	"FBgn0028847"	"CG9014"	chr2L	-	13723068	13723484	13723068	13723475	13723531	13723642	206	117,117	754,957	75,106	890,1102	157	149	0.00380544	0.038065	0.128,0.104	0.074,0.084	0.037
207	"FBgn0035888"	"CG7120"	chr3L	+	8400081	8400689	8400126	8400689	8399658	8399943	207	73,119	18,40	89,107	13,16	193	149	0.00601365	0.0554921	0.758,0.697	0.841,0.838	-0.112
208	"FBgn0040207"	"kat80"	chrX	-	16268071	16268205	16268071	16268202	16268273	16269341	208	19,32	45,51	114,96	2,0	151	149	0	0	0.294,0.382	0.983,1.0	-0.654
209	"FBgn0003187"	"qua"	chr2L	-	17488456	17489381	17488456	17489369	17489430	17489633	209	9,10	228,222	9,5	212,271	160	149	0.29297	0.687366	0.035,0.04	0.038,0.017	0.01
211	"FBgn0266098"	"rg"	chrX	+	5233411	5233664	5233441	5233664	5229190	5229404	211	9,8	9,19	12,18	16,8	178	149	0.169284	0.502022	0.456,0.261	0.386,0.653	-0.161
212	"FBgn0032036"	"CG13384"	chr2L	+	8386474	8387378	8386486	8387378	8386138	8386385	212	92,172	68,123	97,71	62,52	160	149	0.724785	1	0.558,0.566	0.593,0.56	-0.014
213	"FBgn0032036"	"CG13384"	chr2L	+	8386474	8387378	8386483	8387378	8386216	8386385	213	92,172	85,146	97,71	58,97	157	149	0.90869	1	0.507,0.528	0.613,0.41	0.006
214	"FBgn0032036"	"CG13384"	chr2L	+	8386483	8387378	8386486	8387378	8386216	8386385	214	85,146	68,123	58,97	62,52	151	149	0.711577	1	0.552,0.539	0.48,0.648	-0.018
215	"FBgn0010401"	"Os-C"	chr3R	+	7979348	7979614	7979360	7979614	7979116	7979294	215	34,118	0,9	72,158	5,13	160	149	0.386463	0.777467	1.0,0.924	0.931,0.919	0.037
217	"FBgn0027518"	"Wdr24"	chr3R	-	29743650	29743735	29743650	29743732	29743788	29744121	217	17,23	2,0	16,27	12,3	151	149	0.00108728	0.0141601	0.893,1.0	0.568,0.899	0.213
221	"FBgn0032889"	"CG9331"	chr2L	+	20825470	20826087	20825658	20826087	20824433	20824493	221	0,0	649,977	0,4	480,514	298	149	1	1	0.0,0.0	0.0,0.004	-0.002
222	"FBgn0032889"	"CG9331"	chr2L	+	20825470	20826087	20825667	20826087	20824433	20824493	222	0,0	848,1197	0,4	660,733	298	149	1	1	0.0,0.0	0.0,0.003	-0.002
223	"FBgn0032889"	"CG9331"	chr2L	+	20825658	20826087	20825667	20826087	20824433	20824493	223	649,977	848,1197	480,514	660,733	157	149	0.365409	0.75587	0.421,0.436	0.408,0.4	0.024
224	"FBgn0000564"	"Eh"	chr3R	-	17447350	17447530	17447350	17447526	17448766	17448858	224	26,31	29,9	55,23	21,12	152	149	0.455857	0.832225	0.468,0.772	0.72,0.653	-0.067
225	"FBgn0030040"	"CG15347"	chrX	-	8459223	8459382	8459223	8459337	8460765	8460898	225	27,79	497,1548	15,68	377,1048	193	149	0.672723	0.977862	0.04,0.038	0.03,0.048	0
226	"FBgn0031208"	"CG11023"	chr2L	+	8192	9484	8228	9484	7528	8116	226	210,78	0,10	220,135	11,9	184	149	0.260468	0.642278	1.0,0.863	0.942,0.924	-0.002
227	"FBgn0030613"	"Rab3-GEF"	chrX	+	15094069	15094613	15094093	15094613	15093555	15093968	227	3,3	5,17	4,4	4,15	172	149	0.467928	0.838135	0.342,0.133	0.464,0.188	-0.088
228	"FBgn0030613"	"Rab3-GEF"	chrX	+	15094069	15094613	15094102	15094613	15093555	15093968	228	3,3	4,0	4,4	2,3	181	149	0.532627	0.884813	0.382,1.0	0.622,0.523	0.119
229	"FBgn0030613"	"Rab3-GEF"	chrX	+	15094093	15094613	15094102	15094613	15093555	15093968	229	5,17	4,0	4,15	2,3	157	149	0.652584	0.963107	0.543,1.0	0.655,0.826	0.031
230	"FBgn0021847"	"l(2)k14710"	chr2R	-	6210727	6210855	6210727	6210825	6211595	6212144	230	64,103	14,28	119,124	12,12	178	149	0.00103364	0.0136085	0.793,0.755	0.892,0.896	-0.12
231	"FBgn0030812"	"wcy"	chrX	-	17070500	17070628	17070500	17070622	17070745	17070915	231	34,68	1,13	40,80	11,11	154	149	0.333771	0.732227	0.97,0.835	0.779,0.876	0.075
232	"FBgn0030812"	"wcy"	chrX	-	17076924	17077467	17076924	17077440	17077680	17077837	232	2,3	160,121	7,9	137,142	175	149	0.00818925	0.0690906	0.011,0.021	0.042,0.051	-0.03
233	"FBgn0038744"	"CG4733"	chr3R	+	19892516	19894015	19892532	19894015	19890847	19891254	233	18,16	4,0	9,7	18,6	164	149	1.07171e-05	0.000316461	0.803,1.0	0.312,0.515	0.488
234	"FBgn0038744"	"CG4733"	chr3R	+	19892516	19894015	19892599	19894015	19890847	19891254	234	18,16	0,0	9,7	0,3	231	149	0.0831358	0.326399	1.0,1.0	1.0,0.601	0.2
235	"FBgn0038744"	"CG4733"	chr3R	+	19892532	19894015	19892599	19894015	19890847	19891254	235	4,0	0,0	18,6	0,3	215	149	1	1	1.0,NA	1.0,0.581	0.21
237	"FBgn0037120"	"CG11247"	chr3L	-	21726162	21726937	21726162	21726727	21728286	21728673	237	129,171	0,9	162,148	0,3	298	149	0.0392254	0.208429	1.0,0.905	1.0,0.961	-0.028
238	"FBgn0083977"	"CG34141"	chr2R	-	9262656	9263130	9262656	9263034	9263780	9263971	238	1,2	0,0	0,0	0,1	244	149	1	1	1.0,1.0	NA,0.0	1
240	"FBgn0023169"	"AMPKalpha"	chrX	+	1375861	1376187	1375869	1376187	1375535	1375755	240	373,536	1,0	435,401	4,0	156	149	1	1	0.997,1.0	0.99,1.0	0.003
241	"FBgn0039712"	"CG15514"	chr3R	-	29860054	29860635	29860054	29860614	29860706	29861494	241	22,46	13,59	23,35	30,52	169	149	0.234718	0.60909	0.599,0.407	0.403,0.372	0.115
242	"FBgn0260718"	"CR42545"	chr2L	-	21577204	21577549	21577204	21577545	21577605	21577676	242	48,87	8,6	205,207	25,16	152	149	0.933878	1	0.855,0.934	0.889,0.927	-0.013
243	"FBgn0051720"	"mthl15"	chr2L	-	10236030	10236291	10236030	10236286	10236374	10236547	243	0,5	5,6	8,4	4,9	153	149	0.179447	0.525926	0.0,0.448	0.661,0.302	-0.258
244	"FBgn0025595"	"AkhR"	chr2L	-	6714554	6715323	6714554	6714767	6716025	6716186	244	0,18	157,202	0,2	30,65	298	149	0.0660159	0.287273	0.0,0.043	0.0,0.015	0.014
246	"FBgn0028734"	"Fmr1"	chr3R	-	10104878	10105010	10104878	10104989	10105068	10105369	246	152,209	0,0	187,242	4,0	169	149	1	1	1.0,1.0	0.976,1.0	0.012
247	"FBgn0037137"	"Nopp140"	chr3L	+	21835070	21835229	21835073	21835229	21833179	21834829	247	40,42	0,0	36,27	2,0	151	149	0.37038	0.760971	1.0,1.0	0.947,1.0	0.026
248	"FBgn0037137"	"Nopp140"	chr3L	+	21835466	21836685	21835982	21836685	21835070	21835229	248	1,0	8,34	1,0	3,40	298	149	1	1	0.059,0.0	0.143,0.0	-0.042
249	"FBgn0037773"	"CG5359"	chr3R	-	9999770	10000368	9999770	10000365	10000572	10000881	249	4,10	28,27	5,3	22,40	151	149	0.162369	0.491547	0.124,0.268	0.183,0.069	0.07
250	"FBgn0029091"	"Chs2"	chr3L	+	21962839	21963012	21962842	21963012	21962539	21962781	250	0,1	4,10	0,0	0,5	151	149	1	1	0.0,0.09	NA,0.0	0.045
251	"FBgn0261793"	"Trf2"	chrX	+	8410276	8410689	8410281	8410689	8409271	8409364	251	50,23	19,7	6,4	8,1	153	149	0.3136	0.713104	0.719,0.762	0.422,0.796	0.131
252	"FBgn0262622"	"lncRNA:CR43146"	chr3L	+	13282912	13283410	13282915	13283410	13282392	13282854	252	3,2	7,4	9,2	5,3	151	149	0.0935096	0.348889	0.297,0.33	0.64,0.397	-0.205
253	"FBgn0035086"	"CG12851"	chr2R	+	24951580	24952003	24951583	24952003	24950954	24951510	253	15,13	16,3	17,19	12,8	151	149	0.973305	1	0.481,0.81	0.583,0.701	0.004
254	"FBgn0030038"	"CG1440"	chrX	+	8438919	8439758	8439108	8439758	8437056	8437294	254	312,374	1161,890	190,283	1054,1191	298	149	7.16043e-05	0.00164451	0.118,0.174	0.083,0.106	0.051
255	"FBgn0030976"	"CG7378"	chrX	+	18908249	18908374	18908276	18908374	18907730	18907859	255	61,150	181,461	89,142	280,401	175	149	0.872283	1	0.223,0.217	0.213,0.232	-0.003
256	"FBgn0000289"	"cg"	chr2R	+	14177824	14178021	14177839	14178021	14176611	14176691	256	0,0	2,3	0,1	0,1	163	149	1	1	0.0,0.0	NA,0.478	-0.478
257	"FBgn0000289"	"cg"	chr2R	+	14177824	14178021	14177860	14178021	14176611	14176691	257	0,0	80,44	0,1	59,70	184	149	1	1	0.0,0.0	0.0,0.011	-0.005
258	"FBgn0000289"	"cg"	chr2R	+	14177824	14178021	14177884	14178021	14176611	14176691	258	7,4	41,70	6,10	78,62	208	149	0.665319	0.971197	0.109,0.039	0.052,0.104	-0.004
259	"FBgn0000289"	"cg"	chr2R	+	14177839	14178021	14177860	14178021	14176611	14176691	259	2,3	80,44	0,1	59,70	169	149	0.263626	0.644495	0.022,0.057	0.0,0.012	0.034
260	"FBgn0000289"	"cg"	chr2R	+	14177839	14178021	14177884	14178021	14176611	14176691	260	9,7	41,70	6,10	78,62	193	149	0.566611	0.91072	0.145,0.072	0.056,0.111	0.025
261	"FBgn0000289"	"cg"	chr2R	+	14177860	14178021	14177884	14178021	14176611	14176691	261	87,48	41,70	65,79	78,62	172	149	0.669542	0.975295	0.648,0.373	0.419,0.525	0.038
262	"FBgn0000289"	"cg"	chr2R	+	14177824	14178021	14177839	14178021	14177174	14177477	262	4,1	19,23	7,4	26,23	163	149	0.166897	0.499115	0.161,0.038	0.198,0.137	-0.068
263	"FBgn0000289"	"cg"	chr2R	+	14177824	14178021	14177860	14178021	14177174	14177477	263	4,1	9,22	7,4	13,8	184	149	0.0454205	0.224603	0.265,0.036	0.304,0.288	-0.145
264	"FBgn0000289"	"cg"	chr2R	+	14177824	14178021	14177884	14178021	14177174	14177477	264	11,5	14,5	13,13	13,3	208	149	0.162079	0.491547	0.36,0.417	0.417,0.756	-0.198
265	"FBgn0000289"	"cg"	chr2R	+	14177839	14178021	14177860	14178021	14177174	14177477	265	19,23	9,22	26,23	13,8	169	149	0.189128	0.535516	0.651,0.48	0.638,0.717	-0.112
266	"FBgn0000289"	"cg"	chr2R	+	14177839	14178021	14177884	14178021	14177174	14177477	266	26,27	14,5	32,32	13,3	193	149	0.441582	0.823526	0.589,0.807	0.655,0.892	-0.076
267	"FBgn0000289"	"cg"	chr2R	+	14177860	14178021	14177884	14178021	14177174	14177477	267	16,26	14,5	19,17	13,3	172	149	0.883928	1	0.497,0.818	0.559,0.831	-0.038
268	"FBgn0000289"	"cg"	chr2R	+	14179108	14179254	14179111	14179254	14178893	14179041	268	84,101	20,43	95,104	53,57	151	149	0.0275859	0.16245	0.806,0.699	0.639,0.643	0.111
270	"FBgn0001128"	"Gpdh1"	chr2L	+	5947856	5948843	5948406	5948843	5947239	5947332	270	832,759	16325,11769	1164,850	22117,16872	298	149	0.33454	0.732227	0.025,0.031	0.026,0.025	0.002
271	"FBgn0033929"	"Tfb1"	chr2R	+	14363244	14363513	14363251	14363513	14363047	14363078	271	0,26	0,23	29,29	0,10	155	149	1	1	NA,0.521	1.0,0.736	-0.347
272	"FBgn0025681"	"CG3558"	chr2L	+	2995411	2996435	2995435	2996435	2994673	2995070	272	17,23	33,86	22,30	31,104	172	149	0.552359	0.895062	0.309,0.188	0.381,0.2	-0.042
273	"FBgn0027561"	"CG18659"	chr2R	-	9123303	9124145	9123303	9124139	9124743	9125220	273	38,57	0,0	29,85	0,5	154	149	0.131981	0.442147	1.0,1.0	1.0,0.943	0.028
274	"FBgn0027561"	"CG18659"	chr2R	-	9123303	9124145	9123303	9124139	9125550	9126066	274	65,158	0,0	62,165	0,4	154	149	0.556211	0.8996	1.0,1.0	1.0,0.976	0.012
275	"FBgn0025865"	"Cortactin"	chr3R	-	21063897	21064111	21063897	21064108	21064294	21064363	275	15,45	207,298	34,36	222,262	151	149	0.308256	0.702496	0.067,0.13	0.131,0.119	-0.026
276	"FBgn0039955"	"CG41099"	chr3R	+	3849498	3850235	3849502	3850235	3846728	3846894	276	48,60	0,0	62,59	22,19	152	149	1.10878e-12	8.48832e-11	1.0,1.0	0.734,0.753	0.256
277	"FBgn0039955"	"CG41099"	chr3R	+	3849498	3850235	3849502	3850235	3846728	3846911	277	63,112	7,19	66,109	12,0	152	149	0.0431356	0.218148	0.898,0.852	0.844,1.0	-0.047
278	"FBgn0030530"	"jub"	chrX	-	13827042	13827120	13827042	13827105	13827339	13827509	278	11,2	28,31	0,0	23,30	163	149	2.21413e-05	0.000610213	0.264,0.056	0.0,0.0	0.16
279	"FBgn0031041"	"CG12788"	chrX	-	19618249	19618345	19618249	19618295	19618404	19618537	279	265,407	11,17	259,399	13,40	198	149	0.00978331	0.0790815	0.948,0.947	0.937,0.882	0.038
280	"FBgn0051004"	"mesh"	chr3R	-	31195057	31195509	31195057	31195506	31195716	31195762	280	67,107	22,16	15,54	7,10	151	149	0.795441	1	0.75,0.868	0.679,0.842	0.048
281	"FBgn0036365"	"cmb"	chr3L	+	13445735	13445898	13445738	13445898	13444367	13445639	281	55,24	48,43	50,50	60,31	151	149	0.349163	0.742509	0.531,0.355	0.451,0.614	-0.089
282	"FBgn0016038"	"Vsp37A"	chrX	+	621841	622146	621852	622146	621529	621797	282	175,188	108,135	170,191	105,92	159	149	0.197197	0.550076	0.603,0.566	0.603,0.661	-0.047
283	"FBgn0016038"	"Vsp37A"	chrX	+	621841	622146	621890	622146	621529	621797	283	175,188	6,3	170,191	1,0	197	149	0.0368022	0.197585	0.957,0.979	0.992,1.0	-0.028
284	"FBgn0016038"	"Vsp37A"	chrX	+	621852	622146	621890	622146	621529	621797	284	108,135	6,3	105,92	1,0	186	149	0.0123819	0.0920627	0.935,0.973	0.988,1.0	-0.04
285	"FBgn0016038"	"Vsp37A"	chrX	+	622433	623051	622445	623051	622206	622358	285	79,146	98,136	90,173	102,131	160	149	0.438688	0.823319	0.429,0.5	0.451,0.552	-0.037
286	"FBgn0015925"	"csul"	chr2R	+	16265166	16265626	16265181	16265626	16264651	16265122	286	2,8	9,7	3,6	4,6	163	149	0.434937	0.821019	0.169,0.511	0.407,0.478	-0.102
287	"FBgn0260005"	"wtrw"	chr3R	+	7894261	7894630	7894368	7894630	7891330	7891484	287	3,3	20,40	5,13	18,27	255	149	0.00256049	0.0284545	0.081,0.042	0.14,0.22	-0.118
288	"FBgn0034903"	"sona"	chr2R	-	23755494	23757166	23755494	23756551	23757414	23757494	288	5,3	24,30	7,3	27,19	298	149	0.450889	0.829909	0.094,0.048	0.115,0.073	-0.023
290	"FBgn0031489"	"CG17224"	chr2L	-	3017958	3018081	3017958	3018024	3018163	3018308	290	421,485	25,38	335,359	21,24	205	149	0.740961	1	0.924,0.903	0.921,0.916	-0.005
291	"FBgn0037616"	"CG8136"	chr3R	+	8721622	8723051	8721625	8723051	8721370	8721556	291	6,25	0,2	1,23	0,0	151	149	0.322265	0.723291	1.0,0.925	1.0,1.0	-0.037
292	"FBgn0037616"	"CG8136"	chr3R	+	8721622	8723051	8721625	8723051	8721370	8721561	292	1021,2363	170,392	988,2277	237,431	151	149	0.046586	0.227644	0.856,0.856	0.804,0.839	0.034
293	"FBgn0030376"	"CG2750"	chrX	+	12107480	12107656	12107483	12107656	12107360	12107414	293	75,249	1,8	115,159	7,3	151	149	0.623517	0.940816	0.987,0.968	0.942,0.981	0.016
294	"FBgn0029830"	"Grip"	chrX	+	5982399	5982593	5982402	5982593	5982098	5982311	294	9,19	8,27	12,16	23,30	151	149	0.24435	0.61746	0.526,0.41	0.34,0.345	0.125
295	"FBgn0010825"	"Gug"	chr3L	+	8468543	8468704	8468546	8468704	8468338	8468483	295	62,66	18,23	49,71	25,26	151	149	0.27417	0.656873	0.773,0.739	0.659,0.729	0.062
296	"FBgn0010825"	"Gug"	chr3L	+	8470087	8470187	8470153	8470187	8469564	8469682	296	46,72	25,32	61,67	30,36	214	149	0.799136	1	0.562,0.61	0.586,0.564	0.011
297	"FBgn0010825"	"Gug"	chr3L	+	8470087	8470187	8470153	8470187	8469564	8469691	297	65,76	9,36	70,65	17,35	214	149	0.478891	0.847489	0.834,0.595	0.741,0.564	0.062
298	"FBgn0010825"	"Gug"	chr3L	+	8470430	8470483	8470439	8470483	8470284	8470379	298	64,67	35,93	50,83	53,87	157	149	0.598493	0.928425	0.634,0.406	0.472,0.475	0.047
299	"FBgn0052192"	"CG32192"	chr3L	+	18040762	18040844	18040771	18040844	18040316	18040689	299	1609,3796	0,16	1905,5143	1,8	157	149	1	1	1.0,0.996	0.999,0.998	0
300	"FBgn0041702"	"CG15107"	chr2R	-	18971308	18971775	18971308	18971763	18971828	18972186	300	33,39	9,8	53,55	20,29	160	149	0.0349232	0.188969	0.773,0.819	0.712,0.638	0.121
301	"FBgn0033347"	"CG8248"	chr2R	-	8918939	8919466	8918939	8919463	8919523	8920368	301	25,33	2,7	38,27	6,6	151	149	0.674351	0.979539	0.925,0.823	0.862,0.816	0.035
302	"FBgn0260012"	"pds5"	chr2R	+	12028294	12028655	12028552	12028655	12027984	12028232	302	0,2	26,40	0,4	26,50	298	149	0.627187	0.944207	0.0,0.024	0.0,0.038	-0.007
305	"FBgn0051465"	"CG31465"	chr3R	+	21882940	21883171	21882944	21883171	21880809	21882882	305	37,37	5,3	75,83	4,26	152	149	0.218737	0.584146	0.879,0.924	0.948,0.758	0.048
306	"FBgn0051465"	"CG31465"	chr3R	+	21883215	21883990	21883228	21883990	21882940	21883171	306	18,22	78,67	22,20	103,77	161	149	0.543659	0.890284	0.176,0.233	0.165,0.194	0.025
307	"FBgn0028848"	"Gpo3"	chr2L	+	13708948	13710583	13708970	13710583	13708214	13708895	307	315,409	0,3	274,489	9,32	170	149	1.16931e-08	6.04243e-07	1.0,0.992	0.964,0.931	0.048
308	"FBgn0027575"	"GABA-B-R2"	chr3R	-	21771733	21771839	21771733	21771836	21771901	21772247	308	4,6	24,69	10,12	20,39	151	149	0.00211088	0.0243754	0.141,0.079	0.33,0.233	-0.172
310	"FBgn0011259"	"Sema1a"	chr2L	+	8662438	8662646	8662456	8662646	8661358	8661487	310	12,17	11,10	26,9	13,9	166	149	0.801356	1	0.495,0.604	0.642,0.473	-0.008
311	"FBgn0027079"	"ValRS"	chr2R	+	13198960	13199184	13198973	13199184	13198849	13198919	311	3,4	60,80	0,14	48,59	161	149	0.0766773	0.31016	0.044,0.044	0.0,0.18	-0.046
313	"FBgn0264492"	"CkIIalpha"	chr3L	+	23100219	23100357	23100244	23100357	23099639	23099723	313	44,128	295,369	106,105	334,326	173	149	0.130793	0.438877	0.114,0.23	0.215,0.217	-0.044
315	"FBgn0004656"	"fs(1)h"	chrX	-	8051694	8053294	8051694	8053279	8054107	8055893	315	0,0	23,27	4,0	39,46	163	149	0.390419	0.781973	0.0,0.0	0.086,0.0	-0.043
316	"FBgn0004656"	"fs(1)h"	chrX	-	8054122	8055918	8054122	8055893	8055966	8056137	316	5,2	173,99	6,5	191,100	173	149	0.359445	0.748966	0.024,0.017	0.026,0.041	-0.013
317	"FBgn0033897"	"Rcd1"	chr2R	-	14149233	14149953	14149233	14149818	14150225	14150454	317	26,14	39,50	20,20	36,48	283	149	0.872067	1	0.26,0.128	0.226,0.18	-0.009
318	"FBgn0036624"	"RAF2"	chr3L	+	16386625	16386956	16386631	16386956	16386326	16386570	318	7,17	16,10	20,7	14,14	154	149	0.97809	1	0.297,0.622	0.58,0.326	0.007
319	"FBgn0263077"	"CG43340"	chr2R	+	7638052	7638372	7638119	7638372	7636894	7637193	319	8,15	15,16	99,89	25,22	215	149	1.03529e-06	3.75429e-05	0.27,0.394	0.733,0.737	-0.403
320	"FBgn0263077"	"CG43340"	chr2R	+	7640831	7647677	7647305	7647677	7640116	7640617	320	5,11	24,39	14,13	8,25	298	149	0.0074292	0.0650684	0.094,0.124	0.467,0.206	-0.228
321	"FBgn0261014"	"TER94"	chr2R	+	9992762	9992917	9992765	9992917	9990659	9992696	321	746,1509	374,621	861,1628	390,641	151	149	0.539347	0.890096	0.663,0.706	0.685,0.715	-0.015
323	"FBgn0010434"	"cora"	chr2R	+	19238788	19241785	19241215	19241785	19238381	19238434	323	166,332	18,30	168,212	14,17	298	149	0.473613	0.843202	0.822,0.847	0.857,0.862	-0.025
324	"FBgn0010434"	"cora"	chr2R	+	19242483	19242585	19242489	19242585	19242173	19242395	324	138,368	18,19	77,199	0,0	154	149	7.63822e-08	3.22208e-06	0.881,0.949	1.0,1.0	-0.085
328	"FBgn0261243"	"Psa"	chr3L	+	1518176	1518796	1518213	1518796	1517850	1517956	328	268,293	118,76	408,316	181,105	185	149	0.455866	0.832225	0.647,0.756	0.645,0.708	0.025
329	"FBgn0261243"	"Psa"	chr3L	+	1518176	1518796	1518389	1518796	1517850	1517956	329	268,293	28,10	408,316	73,135	298	149	2.33926e-06	7.92666e-05	0.827,0.936	0.736,0.539	0.244
330	"FBgn0261243"	"Psa"	chr3L	+	1518213	1518796	1518389	1518796	1517850	1517956	330	118,76	28,10	181,105	73,135	298	149	0.000445082	0.00735988	0.678,0.792	0.554,0.28	0.318
337	"FBgn0053517"	"Dop2R"	chrX	-	20008829	20009129	20008829	20009126	20010324	20010623	337	0,4	4,3	1,4	0,0	151	149	5.56523e-07	2.13024e-05	0.0,0.568	1.0,1.0	-0.716
340	"FBgn0023215"	"Mnt"	chrX	+	3698117	3699027	3698339	3699027	3692952	3693932	340	147,49	0,1	153,37	2,2	298	149	0.33364	0.732227	1.0,0.961	0.975,0.902	0.042
341	"FBgn0023215"	"Mnt"	chrX	+	3698117	3699027	3698741	3699027	3692952	3693932	341	147,49	1,3	153,37	0,1	298	149	0.343587	0.738151	0.987,0.891	1.0,0.949	-0.035
342	"FBgn0023215"	"Mnt"	chrX	+	3698117	3699027	3698744	3699027	3692952	3693932	342	147,49	4,11	153,37	19,3	298	149	0.527848	0.884341	0.948,0.69	0.801,0.86	-0.012
343	"FBgn0023215"	"Mnt"	chrX	+	3698339	3699027	3698741	3699027	3692952	3693932	343	0,1	1,3	2,2	0,1	298	149	1	1	0.0,0.143	1.0,0.5	-0.678
344	"FBgn0023215"	"Mnt"	chrX	+	3698339	3699027	3698744	3699027	3692952	3693932	344	0,1	4,11	2,2	19,3	298	149	0.158596	0.488551	0.0,0.043	0.05,0.25	-0.129
345	"FBgn0023215"	"Mnt"	chrX	+	3698741	3699027	3698744	3699027	3692952	3693932	345	1,3	4,11	0,1	19,3	151	149	0.015315	0.108784	0.198,0.212	0.0,0.248	0.081
346	"FBgn0023215"	"Mnt"	chrX	+	3699683	3699787	3699686	3699787	3699338	3699486	346	78,66	71,49	121,56	93,52	151	149	0.952376	1	0.52,0.571	0.562,0.515	0.007
347	"FBgn0023215"	"Mnt"	chrX	+	3699929	3700464	3699932	3700464	3699683	3699787	347	42,13	133,109	22,17	126,108	151	149	0.344613	0.738151	0.238,0.105	0.147,0.134	0.031
348	"FBgn0037755"	"CG12945"	chr3R	-	9790525	9790771	9790525	9790744	9790838	9791221	348	40,95	2,1	45,108	0,5	175	149	0.522775	0.882409	0.945,0.988	1.0,0.948	-0.008
349	"FBgn0262480"	"CG43070"	chr2R	+	18864142	18864288	18864165	18864288	18863895	18864094	349	72,37	15,16	21,28	5,11	171	149	0.864241	1	0.807,0.668	0.785,0.689	0.001
351	"FBgn0029761"	"SK"	chrX	+	5399531	5401123	5399659	5401123	5398589	5398762	351	18,13	12,12	30,20	0,16	276	149	0.0431652	0.218148	0.447,0.369	1.0,0.403	-0.293
352	"FBgn0029761"	"SK"	chrX	+	5399531	5401123	5399693	5401123	5398589	5398762	352	18,13	11,6	30,20	10,11	298	149	0.516122	0.875164	0.45,0.52	0.6,0.476	-0.053
353	"FBgn0029761"	"SK"	chrX	+	5399659	5401123	5399693	5401123	5398589	5398762	353	12,12	11,6	0,16	10,11	182	149	0.0833653	0.326399	0.472,0.621	0.0,0.544	0.274
354	"FBgn0029761"	"SK"	chrX	+	5399693	5405138	5403339	5405138	5398589	5398762	354	11,6	1,10	10,11	8,13	298	149	0.382267	0.775413	0.846,0.231	0.385,0.297	0.198
355	"FBgn0025820"	"JTBR"	chr3L	-	1802007	1802753	1802007	1802743	1802803	1802856	355	10,45	36,82	31,23	58,84	158	149	0.680511	0.983473	0.208,0.341	0.335,0.205	0.005
356	"FBgn0037339"	"Pi4KIIalpha"	chr3R	-	5562964	5563372	5562964	5563345	5563541	5563652	356	31,33	66,76	32,30	64,97	175	149	0.54355	0.890284	0.286,0.27	0.299,0.208	0.025
357	"FBgn0039581"	"Moca-cyp"	chr3R	+	28341626	28342214	28342184	28342214	28341371	28341459	357	43,47	28,60	27,68	38,60	298	149	0.685836	0.986445	0.434,0.281	0.262,0.362	0.046
358	"FBgn0036030"	"CG6767"	chr3L	-	9686364	9686475	9686364	9686463	9689264	9689448	358	9,13	202,218	6,7	171,202	160	149	0.22598	0.596085	0.04,0.053	0.032,0.031	0.015
359	"FBgn0030060"	"CG2004"	chrX	-	8713598	8714135	8713598	8714116	8714475	8714663	359	139,169	6,15	195,137	21,11	167	149	0.230482	0.602283	0.954,0.91	0.892,0.917	0.027
360	"FBgn0063485"	"Lasp"	chr3L	-	16678807	16679869	16678807	16679473	16680811	16680947	360	152,107	574,873	173,74	715,771	298	149	0.416496	0.804576	0.117,0.058	0.108,0.046	0.011
361	"FBgn0063485"	"Lasp"	chr3L	-	16678807	16679932	16678807	16679473	16680811	16680947	361	114,59	574,873	82,49	715,771	298	149	0.0401926	0.210768	0.09,0.033	0.054,0.031	0.019
362	"FBgn0063485"	"Lasp"	chr3L	-	16678807	16679932	16678807	16679869	16680811	16680947	362	114,59	152,107	82,49	173,74	211	149	0.265335	0.646753	0.346,0.28	0.251,0.319	0.028
363	"FBgn0250842"	"CG17575"	chr2R	-	12845543	12845913	12845543	12845892	12845955	12846410	363	80,107	404,565	163,128	877,722	169	149	0.689242	0.989349	0.149,0.143	0.141,0.135	0.008
364	"FBgn0083975"	"Nlg4"	chr3R	+	20206178	20206715	20206197	20206715	20204808	20204978	364	0,2	19,8	2,0	4,14	167	149	0.661981	0.968671	0.0,0.182	0.308,0.0	-0.063
365	"FBgn0083975"	"Nlg4"	chr3R	+	20237887	20238377	20237890	20238377	20227519	20228101	365	0,7	0,1	11,8	0,0	151	149	1	1	NA,0.874	1.0,1.0	-0.126
368	"FBgn0004395"	"unk"	chr3R	-	23154844	23154970	23154844	23154967	23155808	23156011	368	0,0	10,41	2,0	9,34	151	149	0.811521	1	0.0,0.0	0.18,0.0	-0.09
369	"FBgn0051665"	"wry"	chr2L	+	1851106	1851273	1851109	1851273	1848064	1848213	369	0,0	52,90	2,0	30,59	151	149	0.629061	0.944963	0.0,0.0	0.062,0.0	-0.031
370	"FBgn0051665"	"wry"	chr2L	+	1855363	1855475	1855372	1855475	1854185	1854308	370	23,23	31,24	6,30	26,24	157	149	0.463379	0.835051	0.413,0.476	0.18,0.543	0.083
371	"FBgn0036710"	"CG6479"	chr3L	-	17338128	17338736	17338128	17338718	17338795	17339100	371	175,208	0,0	155,147	0,4	166	149	0.707035	0.998935	1.0,1.0	1.0,0.971	0.014
372	"FBgn0026873"	"MED18"	chrX	+	1866185	1866495	1866208	1866495	1865908	1866138	372	1,1	143,273	6,0	163,190	171	149	0.684653	0.986186	0.006,0.003	0.031,0.0	-0.011
373	"FBgn0004198"	"ct"	chrX	+	7660959	7661138	7660962	7661138	7660405	7660890	373	26,28	0,1	9,30	1,1	151	149	0.441362	0.823526	1.0,0.965	0.899,0.967	0.049
374	"FBgn0004198"	"ct"	chrX	+	7662111	7663554	7662645	7663554	7660959	7661138	374	0,11	22,13	0,4	19,17	298	149	0.101986	0.37142	0.0,0.297	0.0,0.105	0.096
375	"FBgn0000228"	"Bsg25D"	chr2L	-	5273160	5273590	5273160	5273554	5274018	5275780	375	57,53	14,17	52,32	6,10	184	149	0.274535	0.656873	0.767,0.716	0.875,0.722	-0.057
376	"FBgn0014396"	"tim"	chr2L	-	3501617	3502126	3501617	3502123	3502415	3502557	376	304,690	24,51	211,354	14,17	151	149	0.15219	0.476633	0.926,0.93	0.937,0.954	-0.017
377	"FBgn0264822"	"asRNA:CR44030"	chr4	+	962400	962692	962403	962692	959674	960038	377	11,20	0,2	73,155	0,0	151	149	0.43061	0.81583	1.0,0.908	1.0,1.0	-0.046
378	"FBgn0264822"	"asRNA:CR44030"	chr4	+	962400	962692	962403	962692	962250	962347	378	6,18	0,0	33,46	2,11	151	149	0.000264182	0.00483243	1.0,1.0	0.942,0.805	0.127
379	"FBgn0031945"	"CG7191"	chr2L	+	7774200	7775033	7774224	7775033	7773464	7773658	379	6,9	6,7	4,11	5,10	172	149	0.783452	1	0.464,0.527	0.409,0.488	0.047
380	"FBgn0260794"	"ctrip"	chr3R	-	4795736	4795823	4795736	4795820	4796488	4797067	380	15,16	2,20	19,13	7,19	151	149	0.543141	0.890284	0.881,0.441	0.728,0.403	0.096
381	"FBgn0260794"	"ctrip"	chr3R	-	4795736	4795823	4795736	4795820	4799691	4800678	381	13,7	11,2	10,6	5,0	151	149	0.180556	0.527879	0.538,0.775	0.664,1.0	-0.175
382	"FBgn0260794"	"ctrip"	chr3R	-	4796488	4797697	4796488	4797067	4799691	4800678	382	41,35	0,13	62,21	10,0	298	149	0.861585	1	1.0,0.574	0.756,1.0	-0.091
383	"FBgn0011589"	"Elk"	chr2R	+	17907646	17907906	17907661	17907906	17903541	17903679	383	0,4	8,4	0,3	0,2	163	149	1	1	0.0,0.478	NA,0.578	-0.339
384	"FBgn0011589"	"Elk"	chr2R	+	17914088	17914280	17914100	17914280	17912677	17912879	384	0,4	3,2	0,1	2,1	160	149	0.0475366	0.230653	0.0,0.651	0.0,0.482	0.085
385	"FBgn0002872"	"mu2"	chr3L	-	1945436	1945573	1945436	1945528	1945647	1946484	385	8,12	0,2	7,5	2,2	193	149	0.0510155	0.243531	1.0,0.822	0.73,0.659	0.217
386	"FBgn0002872"	"mu2"	chr3L	-	1945436	1945591	1945436	1945528	1945647	1946484	386	18,25	0,2	16,19	2,2	211	149	0.103916	0.375516	1.0,0.898	0.85,0.87	0.089
387	"FBgn0002872"	"mu2"	chr3L	-	1945436	1945591	1945436	1945573	1945647	1946484	387	14,16	4,3	9,16	0,2	166	149	0.0261968	0.15833	0.759,0.827	1.0,0.878	-0.146
388	"FBgn0031857"	"LUBEL"	chr2L	-	6768845	6769127	6768845	6768968	6769397	6769736	388	11,9	10,28	10,6	10,40	298	149	0.428141	0.81583	0.355,0.138	0.333,0.07	0.045
390	"FBgn0266579"	"tau"	chr3R	-	27641841	27642938	27641841	27642057	27643814	27643973	390	18,8	44,30	16,13	8,2	298	149	1.45406e-05	0.000417437	0.17,0.118	0.5,0.765	-0.489
392	"FBgn0259246"	"brp"	chr2R	+	9527436	9527682	9527445	9527682	9527287	9527377	392	34,68	7,10	56,53	7,9	157	149	0.73691	1	0.822,0.866	0.884,0.848	-0.022
396	"FBgn0262714"	"Sap130"	chr3L	+	12811647	12811886	12811674	12811886	12810727	12811588	396	38,48	2,0	70,48	0,4	175	149	0.510211	0.872336	0.942,1.0	1.0,0.911	0.015
397	"FBgn0262714"	"Sap130"	chr3L	+	12811647	12811886	12811677	12811886	12810727	12811588	397	38,48	8,19	70,48	5,27	178	149	0.571035	0.915694	0.799,0.679	0.921,0.598	-0.02
398	"FBgn0262714"	"Sap130"	chr3L	+	12811674	12811886	12811677	12811886	12810727	12811588	398	2,0	8,19	0,4	5,27	151	149	0.216696	0.582508	0.198,0.0	0.0,0.128	0.035
399	"FBgn0051145"	"CG31145"	chr3R	-	23668218	23668467	23668218	23668340	23669586	23669659	399	24,56	211,180	52,84	199,119	275	149	0.00237078	0.0267781	0.058,0.144	0.124,0.277	-0.1
400	"FBgn0263979"	"Caf1-55"	chr3R	+	15225965	15226526	15225968	15226526	15225575	15225914	400	69,183	4,9	78,153	0,15	151	149	0.599455	0.928425	0.945,0.953	1.0,0.91	-0.006
401	"FBgn0037413"	"Osi5"	chr3R	+	6228449	6228828	6228452	6228828	6227511	6228024	401	1,13	0,1	0,11	0,3	151	149	1	1	1.0,0.928	NA,0.783	0.181
403	"FBgn0032797"	"Hasp"	chr2L	-	19511976	19512983	19511976	19512980	19513043	19513251	403	212,122	20,8	182,111	27,11	151	149	0.113304	0.401714	0.913,0.938	0.869,0.909	0.036
404	"FBgn0038098"	"CG7381"	chr3R	-	12969630	12970248	12969630	12970245	12970322	12970440	404	28,19	2,0	25,30	0,0	151	149	0.324038	0.725663	0.932,1.0	1.0,1.0	-0.034
405	"FBgn0260486"	"Ziz"	chr2L	-	7477181	7478792	7477181	7478783	7478850	7480323	405	119,66	4,4	90,77	8,6	157	149	0.121126	0.420079	0.966,0.94	0.914,0.924	0.034
406	"FBgn0260486"	"Ziz"	chr2L	-	7478850	7480326	7478850	7480323	7480560	7480896	406	21,30	38,28	27,28	19,28	151	149	0.207722	0.570012	0.353,0.514	0.584,0.497	-0.107
407	"FBgn0040524"	"CG11052"	chr3R	-	8008846	8009154	8008846	8009088	8009223	8009297	407	2,0	17,14	7,4	37,27	214	149	0.0266308	0.160457	0.076,0.0	0.116,0.094	-0.067
408	"FBgn0024244"	"drm"	chr2L	+	3546730	3548081	3547261	3548081	3545073	3545807	408	79,73	28,17	153,84	44,48	298	149	0.285352	0.675759	0.585,0.682	0.635,0.467	0.082
409	"FBgn0033463"	"CG1513"	chr2R	-	9883896	9884206	9883896	9884002	9884621	9884708	409	363,299	1,3	375,377	0,2	298	149	1	1	0.995,0.98	1.0,0.99	-0.007
410	"FBgn0035854"	"CG8005"	chr3L	+	8198541	8199491	8198552	8199491	8198206	8198483	410	40,35	6,7	47,31	11,9	159	149	0.285734	0.675759	0.862,0.824	0.8,0.763	0.061
411	"FBgn0029971"	"ND-MNLL"	chrX	-	7893052	7893490	7893052	7893416	7893587	7893798	411	106,220	71,128	141,284	122,170	222	149	0.417308	0.805393	0.501,0.536	0.437,0.529	0.035
412	"FBgn0029971"	"ND-MNLL"	chrX	-	7893052	7893490	7893052	7893416	7893749	7893798	412	930,2573	851,1221	1098,2527	1058,1159	222	149	0.972352	1	0.423,0.586	0.411,0.594	0.002
413	"FBgn0036654"	"CG9692"	chr3L	+	16705109	16706428	16705113	16706428	16704972	16705046	413	183,157	126,123	267,181	154,121	152	149	0.254692	0.632752	0.587,0.556	0.63,0.595	-0.041
414	"FBgn0040022"	"Set1"	chr3L	+	25109300	25109604	25109309	25109604	25108996	25109069	414	0,0	4,2	0,1	0,1	157	149	1	1	0.0,0.0	NA,0.487	-0.487
415	"FBgn0040022"	"Set1"	chr3L	+	25109300	25109604	25109323	25109604	25108996	25109069	415	0,0	0,2	0,1	0,0	171	149	1	1	NA,0.0	NA,1.0	-1
416	"FBgn0040022"	"Set1"	chr3L	+	25109309	25109604	25109323	25109604	25108996	25109069	416	4,2	0,2	0,1	0,0	162	149	1	1	1.0,0.479	NA,1.0	-0.26
417	"FBgn0040022"	"Set1"	chr3L	+	25109300	25109604	25109309	25109604	25108996	25109238	417	32,0	2,1	3,16	0,0	157	149	0.489932	0.857077	0.938,0.0	1.0,1.0	-0.531
418	"FBgn0086253"	"rumi"	chr3R	-	22749013	22750338	22749013	22750334	22750388	22750597	418	48,21	0,0	43,28	0,1	152	149	1	1	1.0,1.0	1.0,0.965	0.018
419	"FBgn0031589"	"CG3714"	chr2L	-	4196474	4196814	4196474	4196779	4197146	4197380	419	0,1	139,116	2,4	135,135	183	149	0.765182	1	0.0,0.007	0.012,0.024	-0.015
420	"FBgn0031589"	"CG3714"	chr2L	-	4196474	4196814	4196474	4196779	4197964	4198071	420	4,0	54,50	0,6	81,69	183	149	0.803548	1	0.057,0.0	0.0,0.066	-0.005
422	"FBgn0034420"	"CG10737"	chr2R	+	19170617	19171161	19170685	19171161	19165163	19165528	422	0,2	226,206	1,1	165,142	216	149	1	1	0.0,0.007	0.004,0.005	-0.001
423	"FBgn0034420"	"CG10737"	chr2R	+	19176187	19176347	19176247	19176347	19174881	19175086	423	371,576	23,50	298,564	31,66	208	149	0.0438607	0.21962	0.92,0.892	0.873,0.86	0.039
424	"FBgn0034420"	"CG10737"	chr2R	+	19176187	19176347	19176247	19176347	19174881	19175248	424	273,393	68,64	251,293	47,49	208	149	0.477879	0.846423	0.742,0.815	0.793,0.811	-0.024
425	"FBgn0034420"	"CG10737"	chr2R	+	19176187	19176347	19176265	19176347	19174881	19175248	425	348,502	4,10	334,372	5,1	226	149	0.113708	0.402457	0.983,0.971	0.978,0.996	-0.01
426	"FBgn0034420"	"CG10737"	chr2R	+	19176247	19176347	19176265	19176347	19174881	19175248	426	143,173	4,10	130,128	5,1	166	149	0.120004	0.416889	0.97,0.939	0.959,0.991	-0.021
427	"FBgn0042132"	"CG18809"	chrX	-	19741223	19742905	19741223	19742892	19743443	19743706	427	14,9	34,101	22,14	69,69	161	149	0.359235	0.748966	0.276,0.076	0.228,0.158	-0.017
428	"FBgn0042132"	"CG18809"	chrX	-	19741223	19743706	19741223	19742892	19744261	19744335	428	238,387	0,1	254,297	0,2	298	149	1	1	1.0,0.995	1.0,0.987	0.004
429	"FBgn0014870"	"Psi"	chr2R	-	16864568	16865036	16864568	16865033	16865091	16865329	429	25,32	63,65	24,42	57,90	151	149	0.973602	1	0.281,0.327	0.294,0.315	0
430	"FBgn0259682"	"Jabba"	chr2R	-	18758450	18758583	18758450	18758574	18758640	18758880	430	599,427	63,31	462,318	58,24	157	149	0.494136	0.861922	0.9,0.929	0.883,0.926	0.01
431	"FBgn0263391"	"hts"	chr2R	-	19397334	19398805	19397334	19398799	19399025	19399093	431	369,448	248,248	307,314	195,179	154	149	0.930211	1	0.59,0.636	0.604,0.629	-0.004
432	"FBgn0000179"	"bi"	chrX	+	4482130	4482384	4482133	4482384	4478353	4478430	432	8,4	0,1	21,10	4,0	151	149	0.071713	0.298852	1.0,0.798	0.838,1.0	-0.02
433	"FBgn0000179"	"bi"	chrX	+	4482130	4482384	4482139	4482384	4478353	4478430	433	8,4	0,0	21,10	0,6	157	149	0.00236917	0.0267781	1.0,1.0	1.0,0.613	0.194
434	"FBgn0000179"	"bi"	chrX	+	4482133	4482384	4482139	4482384	4478353	4478430	434	0,1	0,0	4,0	0,6	154	149	1	1	NA,1.0	1.0,0.0	0.5
435	"FBgn0052442"	"Arv1"	chr3L	-	21528769	21528908	21528769	21528896	21528957	21529085	435	6,11	18,27	0,3	21,29	160	149	0.000235456	0.00450637	0.237,0.275	0.0,0.088	0.212
437	"FBgn0010052"	"Jhe"	chr2R	+	16120398	16120653	16120410	16120653	16120133	16120208	437	4,13	10,13	11,8	1,8	160	149	0.0620695	0.276504	0.271,0.482	0.911,0.482	-0.32
438	"FBgn0010415"	"Sdc"	chr2R	-	21398064	21398583	21398064	21398580	21398886	21399313	438	5,0	0,0	0,0	0,2	151	149	1	1	1.0,NA	NA,0.0	1
439	"FBgn0010415"	"Sdc"	chr2R	-	21398064	21398583	21398064	21398580	21399174	21399313	439	83,56	5,84	30,32	94,50	151	149	0.00441746	0.0424692	0.942,0.397	0.239,0.387	0.356
440	"FBgn0010415"	"Sdc"	chr2R	-	21480090	21480378	21480090	21480356	21481013	21481176	440	2,13	299,307	0,8	203,234	170	149	0.402055	0.794114	0.006,0.036	0.0,0.029	0.006
441	"FBgn0034792"	"YME1L"	chr2R	-	22884347	22884664	22884347	22884661	22884719	22884802	441	165,217	182,372	166,206	175,459	151	149	0.67198	0.977469	0.472,0.365	0.483,0.307	0.023
442	"FBgn0034792"	"YME1L"	chr2R	-	22884719	22884802	22884719	22884793	22884907	22885000	442	135,138	217,316	100,153	252,457	157	149	0.0184842	0.124675	0.371,0.293	0.274,0.241	0.074
443	"FBgn0039360"	"CLS"	chr3R	-	25686314	25687014	25686314	25686866	25687250	25687370	443	6,13	78,162	9,27	158,188	296	149	0.333675	0.732227	0.037,0.039	0.028,0.067	-0.01
445	"FBgn0032194"	"CG4901"	chr2L	+	10211339	10212263	10211397	10212263	10211169	10211282	445	0,0	33,61	7,4	31,66	206	149	0.00022238	0.00437771	0.0,0.0	0.14,0.042	-0.091
446	"FBgn0267967"	"corolla"	chrX	-	17631526	17631817	17631526	17631811	17631881	17632047	446	252,376	3,2	307,397	0,5	154	149	1	1	0.988,0.995	1.0,0.987	-0.002
447	"FBgn0039347"	"CG5071"	chr3R	+	25620045	25620679	25620048	25620679	25618413	25619981	447	138,269	29,83	149,235	48,73	151	149	0.388155	0.779705	0.824,0.762	0.754,0.761	0.035
448	"FBgn0263241"	"Mocs1"	chr3L	+	11072469	11073348	11072561	11073348	11071558	11072410	448	122,92	9,18	89,102	12,13	240	149	0.91196	1	0.894,0.76	0.822,0.83	0.001
449	"FBgn0024987"	"ssx"	chrX	+	1371873	1372022	1371914	1372022	1371450	1371774	449	1,4	101,170	0,6	97,151	189	149	0.644542	0.959025	0.008,0.018	0.0,0.03	-0.002
451	"FBgn0001149"	"GstD1"	chr3R	-	12367816	12368593	12367816	12368575	12369202	12369268	451	28,20	6671,6202	26,6	4773,4838	166	149	1	1	0.004,0.003	0.005,0.001	0.001
454	"FBgn0262103"	"Sik3"	chr2R	+	18702518	18702683	18702527	18702683	18701318	18701485	454	2,2	5,11	2,1	18,12	157	149	0.344496	0.738151	0.275,0.147	0.095,0.073	0.127
455	"FBgn0262103"	"Sik3"	chr2R	+	18702518	18702683	18702527	18702683	18701920	18702187	455	20,32	9,3	15,19	0,4	157	149	0.148379	0.470345	0.678,0.91	1.0,0.818	-0.115
456	"FBgn0032202"	"REPTOR-BP"	chr2L	+	10264548	10264633	10264551	10264633	10264124	10264264	456	250,207	1371,1193	358,155	1874,974	151	149	0.948669	1	0.152,0.146	0.159,0.136	0.001
458	"FBgn0025777"	"homer"	chr2L	-	6722141	6722439	6722141	6722430	6723192	6723359	458	48,52	184,282	27,15	217,254	157	149	2.55395e-05	0.000668229	0.198,0.149	0.106,0.053	0.094
459	"FBgn0027066"	"Eb1"	chr2R	+	6754701	6754844	6754704	6754844	6752842	6752988	459	12,13	0,4	7,22	1,3	151	149	0.522957	0.882409	1.0,0.762	0.874,0.879	0.004
460	"FBgn0027066"	"Eb1"	chr2R	+	6754701	6754844	6754704	6754844	6754179	6754438	460	501,1080	52,93	595,1105	34,90	151	149	0.112322	0.398917	0.905,0.92	0.945,0.924	-0.022
461	"FBgn0010548"	"Aldh-III"	chr2R	-	7466878	7467316	7466878	7467050	7467482	7467633	461	67,170	251,766	102,158	286,721	298	149	0.385549	0.777467	0.118,0.1	0.151,0.099	-0.016
462	"FBgn0010548"	"Aldh-III"	chr2R	-	7475341	7475380	7475341	7475377	7475439	7475559	462	42,75	93,72	145,71	139,74	151	149	0.175667	0.516617	0.308,0.507	0.507,0.486	-0.089
463	"FBgn0052703"	"Erk7"	chrX	-	9266918	9267111	9266918	9267030	9267179	9267698	463	156,174	86,77	19,53	43,19	229	149	0.243177	0.616883	0.541,0.595	0.223,0.645	0.134
464	"FBgn0046222"	"Wdr33"	chr3R	+	5660911	5661248	5660924	5661248	5660634	5660825	464	184,232	1,2	225,272	2,2	161	149	1	1	0.994,0.991	0.99,0.992	0.001
465	"FBgn0031897"	"CG13784"	chr2L	-	7209348	7209462	7209348	7209438	7209522	7209653	465	316,365	0,2	226,342	0,1	172	149	1	1	1.0,0.994	1.0,0.997	-0.001
466	"FBgn0264743"	"CG44001"	chr2L	+	5044306	5044689	5044582	5044689	5043269	5043383	466	53,65	22,19	59,59	4,9	298	149	0.000851917	0.0116617	0.546,0.631	0.881,0.766	-0.235
467	"FBgn0027929"	"NimB1"	chr2L	+	13964793	13965088	13964796	13965088	13964534	13964738	467	0,3	20,14	2,3	4,13	151	149	0.101216	0.369634	0.0,0.175	0.33,0.185	-0.17
468	"FBgn0243486"	"rdo"	chr2L	+	18065526	18065730	18065574	18065730	18065259	18065456	468	4,0	23,52	0,0	42,73	196	149	0.377567	0.770415	0.117,0.0	0.0,0.0	0.059
469	"FBgn0036765"	"CG7408"	chr3L	+	17879877	17880064	17879949	17880064	17879095	17879248	469	90,120	6,7	63,94	6,14	220	149	0.0530705	0.247065	0.91,0.921	0.877,0.82	0.067
470	"FBgn0036765"	"CG7408"	chr3L	+	17879877	17880064	17879976	17880064	17879095	17879248	470	132,134	6,6	97,108	3,7	247	149	0.899797	1	0.93,0.931	0.951,0.903	0.004
471	"FBgn0036765"	"CG7408"	chr3L	+	17879949	17880064	17879976	17880064	17879095	17879248	471	48,21	6,6	40,28	3,7	175	149	0.691938	0.991154	0.872,0.749	0.919,0.773	-0.036
472	"FBgn0052016"	"4E-T"	chr4	-	953512	953899	953512	953806	954019	954226	472	459,345	37,7	425,377	46,25	241	149	0.0236335	0.147707	0.885,0.968	0.851,0.903	0.049
473	"FBgn0000454"	"Dip-B"	chr3R	+	13782694	13782841	13782707	13782841	13782287	13782451	473	8,17	91,111	25,45	141,183	161	149	0.024423	0.151598	0.075,0.124	0.141,0.185	-0.063
474	"FBgn0004577"	"Pxd"	chr3R	+	17025632	17025839	17025638	17025839	17025405	17025575	474	356,536	16,20	429,767	6,21	154	149	0.0322901	0.180961	0.956,0.963	0.986,0.972	-0.019
475	"FBgn0267376"	"SelR"	chr3R	-	10863354	10863858	10863354	10863825	10866528	10866693	475	332,382	146,260	536,657	206,314	181	149	0.121388	0.420282	0.652,0.547	0.682,0.633	-0.058
476	"FBgn0267376"	"SelR"	chr3R	-	10863886	10865647	10863886	10865626	10866528	10866693	476	14,37	22,121	10,33	30,72	169	149	0.851165	1	0.359,0.212	0.227,0.288	0.028
478	"FBgn0001145"	"Gs2"	chrX	+	11424269	11424454	11424281	11424454	11422831	11423072	478	4,9	98,127	9,15	110,234	160	149	0.484785	0.853535	0.037,0.062	0.071,0.056	-0.014
479	"FBgn0001145"	"Gs2"	chrX	+	11424264	11424454	11424269	11424454	11423956	11424103	479	50,60	2435,6328	30,41	2394,4741	153	149	0.22304	0.592576	0.02,0.009	0.012,0.008	0.004
480	"FBgn0001145"	"Gs2"	chrX	+	11424264	11424454	11424281	11424454	11423956	11424103	480	50,60	21,33	30,41	5,21	165	149	0.281894	0.670513	0.683,0.621	0.844,0.638	-0.089
481	"FBgn0001145"	"Gs2"	chrX	+	11424269	11424454	11424281	11424454	11423956	11424103	481	2435,6328	21,33	2394,4741	5,21	160	149	1	1	0.991,0.994	0.998,0.995	-0.004
482	"FBgn0033963"	"CG12857"	chr2R	-	14757906	14758619	14757906	14758606	14758674	14759425	482	133,152	24,47	86,120	13,31	161	149	0.510234	0.872336	0.837,0.75	0.86,0.782	-0.027
483	"FBgn0030323"	"Vlet"	chrX	-	11677343	11678349	11677343	11678270	11678402	11678551	483	115,176	0,3	112,181	5,6	227	149	0.010634	0.0824685	1.0,0.975	0.936,0.952	0.044
485	"FBgn0030052"	"CG12065"	chrX	+	8575347	8575490	8575350	8575490	8574305	8574407	485	165,221	201,219	226,194	191,248	151	149	0.769376	1	0.448,0.499	0.539,0.436	-0.014
486	"FBgn0030052"	"CG12065"	chrX	+	8575347	8575490	8575353	8575490	8574305	8574407	486	172,228	7,22	233,198	26,26	154	149	0.0378368	0.20209	0.96,0.909	0.897,0.88	0.046
487	"FBgn0030052"	"CG12065"	chrX	+	8575350	8575490	8575353	8575490	8574305	8574407	487	208,226	7,22	198,252	26,26	151	149	0.0261453	0.15833	0.967,0.91	0.883,0.905	0.044
488	"FBgn0021796"	"Tor"	chr2L	+	13006349	13007086	13006352	13007086	13005430	13005997	488	0,2	8,16	1,1	4,5	151	149	0.738878	1	0.0,0.11	0.198,0.165	-0.127
489	"FBgn0030412"	"Tomosyn"	chrX	+	12633912	12633957	12633917	12633957	12631604	12631813	489	20,13	21,33	25,12	43,33	153	149	0.527952	0.884341	0.481,0.277	0.362,0.262	0.067
490	"FBgn0264606"	"Fife"	chr3L	-	2689488	2689938	2689488	2689932	2697695	2697926	490	13,23	2,5	26,18	10,6	154	149	0.161556	0.491547	0.863,0.817	0.716,0.744	0.11
491	"FBgn0264606"	"Fife"	chr3L	-	2689488	2689938	2689488	2689932	2711351	2711690	491	8,7	0,1	0,3	0,0	154	149	1	1	1.0,0.871	NA,1.0	-0.065
493	"FBgn0261698"	"SLO2"	chr2R	-	10329043	10329229	10329043	10329220	10329301	10329413	493	4,19	5,4	8,22	2,1	157	149	0.0221876	0.141987	0.432,0.818	0.792,0.954	-0.248
494	"FBgn0037680"	"pasi2"	chr3R	+	9335496	9335635	9335499	9335635	9335169	9335252	494	41,54	92,125	122,92	67,72	151	149	2.83103e-10	1.88766e-08	0.305,0.299	0.642,0.558	-0.298
495	"FBgn0035402"	"Usp5"	chr3L	-	3147531	3148134	3147531	3148061	3148248	3148358	495	31,43	0,13	41,49	1,7	221	149	0.443039	0.823526	1.0,0.69	0.965,0.825	-0.05
497	"FBgn0015558"	"tty"	chrX	-	21336774	21337059	21336774	21337057	21338771	21339020	497	18,18	13,4	28,17	8,8	150	149	0.677347	0.981133	0.579,0.817	0.777,0.679	-0.03
499	"FBgn0038740"	"CG4562"	chr3R	-	19874344	19874527	19874344	19874510	19875168	19875224	499	40,22	97,90	51,13	99,41	165	149	0.251103	0.629086	0.271,0.181	0.317,0.223	-0.044
500	"FBgn0038740"	"CG4562"	chr3R	-	19874344	19874527	19874344	19874510	19875397	19875678	500	40,16	39,37	18,5	26,29	165	149	0.187467	0.534476	0.481,0.281	0.385,0.135	0.121
503	"FBgn0003093"	"Pkc98E"	chr3R	+	29044496	29045718	29044499	29045718	29044366	29044437	503	40,87	13,22	56,67	27,19	151	149	0.295391	0.687967	0.752,0.796	0.672,0.777	0.049
504	"FBgn0033252"	"CG12769"	chr2R	-	8055731	8056094	8055731	8056061	8056161	8057331	504	4,0	24,25	0,0	32,31	181	149	0.159652	0.490324	0.121,0.0	0.0,0.0	0.06
506	"FBgn0266186"	"Vamp7"	chr2R	-	9841846	9842225	9841846	9842167	9842300	9842502	506	0,0	489,729	99,109	389,524	206	149	0	0	0.0,0.0	0.155,0.131	-0.143
507	"FBgn0052813"	"CG32813"	chrX	+	1390248	1392843	1390275	1392843	1389600	1390057	507	1,1	49,75	15,0	65,68	175	149	0.000638298	0.00970118	0.017,0.011	0.164,0.0	-0.068
508	"FBgn0050021"	"metro"	chr2R	-	11227662	11227956	11227662	11227839	11228115	11228437	508	7,2	134,273	7,2	118,230	265	149	0.789609	1	0.029,0.004	0.032,0.005	-0.002
511	"FBgn0034137"	"CG4945"	chr2R	+	16566768	16566992	16566852	16566992	16566022	16566262	511	0,0	0,2	0,2	0,0	232	149	1	1	NA,0.0	NA,1.0	-1
512	"FBgn0034137"	"CG4945"	chr2R	+	16569855	16570120	16569909	16570120	16569158	16569528	512	8,18	6,15	3,8	27,18	202	149	0.000346043	0.00606161	0.496,0.47	0.076,0.247	0.322
513	"FBgn0085478"	"CG34449"	chrX	-	9338290	9338448	9338290	9338433	9338512	9338631	513	44,60	4,14	33,47	8,18	163	149	0.0782333	0.311856	0.91,0.797	0.79,0.705	0.106
514	"FBgn0035384"	"CG2113"	chr3L	+	2995322	2996155	2995334	2996155	2995171	2995264	514	2106,2493	492,652	2276,1964	534,475	160	149	0.732233	1	0.799,0.781	0.799,0.794	-0.006
515	"FBgn0261552"	"ps"	chr3R	+	9419782	9420047	9419806	9420047	9417939	9418000	515	234,165	9,2	236,156	15,1	172	149	0.303824	0.697783	0.957,0.986	0.932,0.993	0.009
516	"FBgn0261552"	"ps"	chr3R	+	9432028	9432839	9432031	9432839	9428560	9428652	516	6,0	5,12	18,23	6,0	151	149	8.96352e-05	0.00201387	0.542,0.0	0.747,1.0	-0.602
517	"FBgn0261552"	"ps"	chr3R	+	9440680	9441665	9441415	9441665	9432601	9432839	517	20,16	1,16	12,0	0,0	298	149	1	1	0.909,0.333	1.0,NA	-0.379
518	"FBgn0261552"	"ps"	chr3R	+	9440680	9441665	9441415	9441665	9439345	9439705	518	61,43	47,56	19,34	48,59	298	149	0.00553346	0.0522268	0.394,0.277	0.165,0.224	0.141
519	"FBgn0033122"	"CG17002"	chr2R	+	6988570	6988922	6988582	6988922	6987780	6988265	519	14,40	3,16	3,25	0,4	160	149	0.0515741	0.244504	0.813,0.7	1.0,0.853	-0.17
520	"FBgn0036684"	"CG3764"	chr3L	-	17001515	17001747	17001515	17001644	17002221	17002360	520	2,0	0,5	0,3	8,3	251	149	0.933375	1	1.0,0.0	0.0,0.372	0.314
524	"FBgn0013334"	"Sap47"	chr3R	+	15935952	15936340	15935976	15936340	15935118	15935584	524	259,222	0,33	389,429	44,33	172	149	0.109376	0.389794	1.0,0.854	0.885,0.918	0.026
525	"FBgn0013334"	"Sap47"	chr3R	+	15956864	15957919	15957590	15957919	15955086	15955205	525	310,250	152,247	353,349	199,285	298	149	0.916668	1	0.505,0.336	0.47,0.38	-0.005
526	"FBgn0034277"	"OstDelta"	chr2R	-	17764573	17765051	17764573	17765048	17765110	17766392	526	462,417	31,25	656,496	26,20	151	149	0.0401643	0.210768	0.936,0.943	0.961,0.961	-0.021
527	"FBgn0037831"	"Cap-H2"	chr3R	+	10764110	10764373	10764113	10764373	10763028	10763951	527	6,4	0,3	10,6	16,7	151	149	0.013673	0.100057	1.0,0.568	0.381,0.458	0.365
528	"FBgn0037831"	"Cap-H2"	chr3R	+	10764110	10764373	10764149	10764373	10763028	10763951	528	6,4	22,15	10,6	9,19	187	149	0.138236	0.456264	0.179,0.175	0.47,0.201	-0.159
529	"FBgn0037831"	"Cap-H2"	chr3R	+	10764113	10764373	10764149	10764373	10763028	10763951	529	0,3	22,15	16,7	9,19	184	149	0.000181084	0.00370594	0.0,0.139	0.59,0.23	-0.34
530	"FBgn0051664"	"CG31664"	chr2L	-	1825185	1825904	1825185	1825901	1825986	1826274	530	0,0	2,4	0,2	3,8	151	149	0.773927	1	0.0,0.0	0.0,0.198	-0.099
531	"FBgn0259234"	"Camta"	chr2R	+	9473234	9474200	9473237	9474200	9471818	9473165	531	53,51	80,37	52,28	70,54	151	149	0.195847	0.547048	0.395,0.576	0.423,0.338	0.105
532	"FBgn0003435"	"sm"	chr2R	-	19538029	19538391	19538029	19538211	19546448	19547071	532	5,1	2960,2833	3,1	3264,2449	298	149	1	1	0.001,0.0	0.0,0.0	0.001
533	"FBgn0003435"	"sm"	chr2R	-	19538029	19538391	19538029	19538211	19564461	19564512	533	1,0	219,117	0,0	290,146	298	149	1	1	0.002,0.0	0.0,0.0	0.001
535	"FBgn0003435"	"sm"	chr2R	-	19538029	19538391	19538029	19538211	19574002	19574066	535	0,0	149,121	1,0	140,115	298	149	1	1	0.0,0.0	0.004,0.0	-0.002
536	"FBgn0003435"	"sm"	chr2R	-	19600881	19601019	19600881	19601004	19628480	19629070	536	386,491	0,2	400,491	8,3	163	149	0.875439	1	1.0,0.996	0.979,0.993	0.012
537	"FBgn0052086"	"CG32086"	chr3L	-	11582400	11583216	11582400	11583168	11583267	11583444	537	284,239	12,15	386,322	23,27	196	149	0.200861	0.557288	0.947,0.924	0.927,0.901	0.021
538	"FBgn0036090"	"CG8009"	chr3L	+	10638553	10638700	10638565	10638700	10638422	10638494	538	19,36	85,180	17,44	70,148	160	149	0.213426	0.576668	0.172,0.157	0.184,0.217	-0.036
539	"FBgn0031275"	"GABA-B-R3"	chr2L	+	755661	756080	755828	756080	755020	755296	539	4,3	1,7	5,0	0,7	298	149	0.804447	1	0.667,0.176	1.0,0.0	-0.079
541	"FBgn0003071"	"Pfk"	chr2R	+	10109932	10110053	10109950	10110053	10109739	10109885	541	104,85	676,615	158,175	675,654	166	149	0.000113845	0.00245946	0.121,0.11	0.174,0.194	-0.069
542	"FBgn0035953"	"CG5087"	chr3L	+	9000602	9001783	9000605	9001783	9000338	9000457	542	103,105	0,1	96,65	5,4	151	149	0.00381202	0.038065	1.0,0.99	0.95,0.941	0.049
543	"FBgn0026181"	"Rok"	chrX	-	16627300	16627494	16627300	16627467	16627595	16627870	543	22,56	68,71	34,44	42,47	175	149	0.0923593	0.346473	0.216,0.402	0.408,0.444	-0.117
544	"FBgn0085201"	"CG34172"	chr2L	-	2192777	2192848	2192777	2192845	2192974	2193010	544	2251,1942	296,304	2533,2387	397,347	151	149	0.659506	0.967494	0.882,0.863	0.863,0.872	0.005
545	"FBgn0004870"	"bab1"	chr3L	-	1036368	1039233	1036368	1039215	1039795	1040220	545	1,2	0,0	3,1	0,2	166	149	0.297943	0.690413	1.0,1.0	1.0,0.31	0.345
549	"FBgn0085411"	"CG34382"	chr3L	+	9882301	9882616	9882307	9882616	9880205	9880573	549	9,49	1,5	19,15	3,3	154	149	0.457023	0.832225	0.897,0.905	0.86,0.829	0.056
550	"FBgn0004611"	"Plc21C"	chr2L	+	344023	344489	344038	344489	342865	343729	550	12,29	0,0	37,45	1,0	163	149	1	1	1.0,1.0	0.971,1.0	0.014
551	"FBgn0004611"	"Plc21C"	chr2L	+	344023	344489	344041	344489	342865	343729	551	12,29	16,20	37,45	15,25	166	149	0.0772138	0.311113	0.402,0.566	0.689,0.618	-0.169
552	"FBgn0004611"	"Plc21C"	chr2L	+	344038	344489	344041	344489	342865	343729	552	0,0	16,20	1,0	15,25	151	149	1	1	0.0,0.0	0.062,0.0	-0.031
553	"FBgn0004611"	"Plc21C"	chr2L	+	344554	344947	344575	344947	344023	344489	553	25,47	56,57	39,32	67,111	169	149	0.154514	0.480941	0.282,0.421	0.339,0.203	0.08
554	"FBgn0045842"	"yuri"	chr2L	-	15261911	15262012	15261911	15262000	15262069	15262304	554	273,518	5,15	228,543	5,7	160	149	0.183212	0.529959	0.981,0.97	0.977,0.986	-0.006
555	"FBgn0051064"	"CG31064"	chr3R	-	27230768	27232199	27230768	27232108	27232472	27232875	555	65,55	4,3	121,64	0,0	239	149	0.00155695	0.019156	0.91,0.92	1.0,1.0	-0.085
556	"FBgn0262582"	"cic"	chr3R	+	20290358	20290583	20290370	20290583	20289485	20290195	556	5,8	50,57	4,6	48,70	160	149	0.402243	0.794114	0.085,0.116	0.072,0.074	0.028
557	"FBgn0262582"	"cic"	chr3R	+	20297096	20298532	20298383	20298532	20296199	20296499	557	0,3	50,101	0,0	61,106	298	149	1	1	0.0,0.015	0.0,0.0	0.007
558	"FBgn0262582"	"cic"	chr3R	+	20299464	20299631	20299467	20299631	20299080	20299408	558	105,128	11,5	146,123	4,11	151	149	0.597322	0.928425	0.904,0.962	0.973,0.917	-0.012
559	"FBgn0262582"	"cic"	chr3R	+	20299952	20300152	20299967	20300152	20299700	20299793	559	95,103	28,36	88,152	30,40	163	149	0.674959	0.979733	0.756,0.723	0.728,0.776	-0.012
560	"FBgn0262582"	"cic"	chr3R	+	20300607	20301377	20300634	20301377	20300216	20300412	560	59,101	37,61	67,116	51,51	175	149	0.767621	1	0.576,0.585	0.528,0.659	-0.013
561	"FBgn0034474"	"Obp56g"	chr2R	-	19783483	19783898	19783483	19783895	19783963	19784043	561	1690,3564	2244,5423	3083,4853	4359,7071	151	149	0.941155	1	0.426,0.393	0.411,0.404	0.002
562	"FBgn0031118"	"RhoGAP19D"	chrX	-	20476327	20476811	20476327	20476808	20477265	20477567	562	9,3	0,0	11,12	0,1	151	149	1	1	1.0,1.0	1.0,0.922	0.039
563	"FBgn0043070"	"MESK2"	chr2R	+	21507294	21507722	21507321	21507722	21502096	21502479	563	210,124	159,141	163,129	221,131	175	149	0.144878	0.466173	0.529,0.428	0.386,0.456	0.057
564	"FBgn0043070"	"MESK2"	chr2R	+	21510105	21510201	21510117	21510201	21502096	21502479	564	100,79	154,153	172,68	119,133	160	149	0.20496	0.564118	0.377,0.325	0.574,0.323	-0.098
565	"FBgn0033324"	"CG14744"	chr2R	-	8707416	8707651	8707416	8707625	8707720	8707860	565	22,21	1,17	3,26	0,12	174	149	0.97474	1	0.95,0.514	1.0,0.65	-0.093
566	"FBgn0262124"	"uex"	chr2R	-	3942933	3943141	3942933	3943138	3943195	3943335	566	89,106	54,43	99,90	60,34	151	149	0.947498	1	0.619,0.709	0.62,0.723	-0.008
567	"FBgn0028704"	"Nckx30C"	chr2L	-	9722760	9722954	9722760	9722942	9727027	9727256	567	10,13	24,35	5,27	32,32	160	149	0.948014	1	0.28,0.257	0.127,0.44	-0.015
568	"FBgn0028704"	"Nckx30C"	chr2L	-	9742374	9744230	9742374	9744226	9746433	9746495	568	30,24	4,4	29,16	6,2	152	149	0.76236	1	0.88,0.855	0.826,0.887	0.011
569	"FBgn0025454"	"Cyp6g1"	chr2R	+	12186391	12186902	12186404	12186902	12185666	12185825	569	38,49	732,936	25,21	630,625	161	149	0.0804724	0.318652	0.046,0.046	0.035,0.03	0.013
570	"FBgn0053969"	"CG33969"	chr3L	-	20392640	20393225	20392640	20393216	20393278	20393553	570	129,113	8,12	134,121	0,17	157	149	0.5031	0.867312	0.939,0.899	1.0,0.871	-0.016
571	"FBgn0266758"	"Esyt2"	chr3R	+	24555458	24555962	24555467	24555962	24554701	24555133	571	269,270	2,3	218,216	0,6	157	149	0.694941	0.993649	0.992,0.988	1.0,0.972	0.004
572	"FBgn0264270"	"Sxl"	chrX	-	7085618	7085978	7085618	7085954	7087613	7087659	572	49,98	54,106	48,106	59,106	172	149	0.980766	1	0.44,0.445	0.413,0.464	0.004
573	"FBgn0264270"	"Sxl"	chrX	-	7087613	7087683	7087613	7087659	7090133	7090504	573	11,11	6,16	13,17	7,22	172	149	0.924336	1	0.614,0.373	0.617,0.401	-0.016
574	"FBgn0264270"	"Sxl"	chrX	-	7088577	7088767	7088577	7088749	7091673	7092170	574	140,119	40,50	135,137	41,61	166	149	0.733682	1	0.759,0.681	0.747,0.668	0.012
575	"FBgn0264270"	"Sxl"	chrX	-	7091673	7092170	7091673	7092122	7096997	7097059	575	10,0	9,0	0,0	11,13	196	149	1	1	0.458,NA	0.0,0.0	0.458
576	"FBgn0264270"	"Sxl"	chrX	-	7091673	7092170	7091673	7092122	7097944	7098053	576	7,0	0,0	5,1	3,5	196	149	1	1	1.0,NA	0.559,0.132	0.654
577	"FBgn0264270"	"Sxl"	chrX	-	7091673	7092170	7091673	7092122	7098000	7098053	577	184,138	57,79	227,101	73,72	196	149	0.704326	0.997153	0.71,0.57	0.703,0.516	0.03
578	"FBgn0031187"	"Usp2"	chrX	+	22462399	22463272	22462713	22463272	22457613	22458260	578	20,28	10,38	10,22	37,60	298	149	0.00175424	0.0208391	0.5,0.269	0.119,0.155	0.247
580	"FBgn0051719"	"RluA-1"	chr2L	-	10471475	10472485	10471475	10472215	10474281	10474349	580	47,56	31,0	75,106	22,41	298	149	0.143867	0.464646	0.431,1.0	0.63,0.564	0.119
582	"FBgn0010280"	"Taf4"	chr3L	+	16113884	16114141	16113895	16114141	16113211	16113365	582	18,30	13,17	26,34	35,50	159	149	0.00579217	0.0539298	0.565,0.623	0.41,0.389	0.195
584	"FBgn0037215"	"beta-Man"	chr3R	+	4198220	4198772	4198258	4198772	4197736	4197871	584	16,34	93,78	14,11	58,112	186	149	0.0344694	0.188488	0.121,0.259	0.162,0.073	0.073
585	"FBgn0037215"	"beta-Man"	chr3R	+	4204212	4204572	4204218	4204572	4203781	4204162	585	138,216	3,11	216,179	8,7	154	149	0.856875	1	0.978,0.95	0.963,0.961	0.002
586	"FBgn0054051"	"CG34051"	chr2L	-	19960404	19960593	19960404	19960590	19960658	19960781	586	171,184	398,469	356,325	872,917	151	149	0.565507	0.91072	0.298,0.279	0.287,0.259	0.015
587	"FBgn0039707"	"Prtl99C"	chr3R	+	29836888	29837262	29836912	29837262	29836567	29836832	587	555,790	66,86	674,1034	62,103	172	149	0.29998	0.693577	0.879,0.888	0.904,0.897	-0.017
589	"FBgn0265045"	"Strn-Mlck"	chr2R	-	15959788	15960079	15959788	15959876	15960244	15960417	589	13198,9852	134,150	15116,11374	184,148	298	149	0.908844	1	0.98,0.97	0.976,0.975	-0.001
590	"FBgn0261673"	"nemy"	chr2R	-	12659496	12660385	12659496	12660382	12660456	12660621	590	101,226	4,17	62,129	0,4	151	149	0.00686294	0.062218	0.961,0.929	1.0,0.97	-0.04
591	"FBgn0005677"	"dac"	chr2L	-	16475274	16475411	16475274	16475405	16481524	16481551	591	2,6	6,7	4,13	4,1	154	149	0.023226	0.145946	0.244,0.453	0.492,0.926	-0.361
592	"FBgn0005677"	"dac"	chr2L	-	16475274	16475432	16475274	16475405	16481524	16481551	592	0,2	6,7	2,0	4,1	175	149	0.739259	1	0.0,0.196	0.299,0.0	-0.051
593	"FBgn0005677"	"dac"	chr2L	-	16475274	16475432	16475274	16475411	16481524	16481551	593	0,2	2,6	0,0	2,13	169	149	0.929945	1	0.0,0.227	0.0,0.0	0.114
596	"FBgn0005677"	"dac"	chr2L	-	16475274	16475432	16475274	16475411	16483807	16484807	596	0,1	0,0	1,0	0,4	169	149	1	1	NA,1.0	1.0,0.0	0.5
598	"FBgn0037299"	"Vps37B"	chr3R	+	5227323	5227526	5227372	5227526	5226157	5226978	598	13,26	4,7	21,39	5,4	197	149	0.215422	0.580544	0.711,0.737	0.761,0.881	-0.097
599	"FBgn0040510"	"ACXA"	chr2L	+	12922691	12922792	12922753	12922792	12921773	12922549	599	69,109	13,15	89,140	16,29	210	149	0.411281	0.801242	0.79,0.838	0.798,0.774	0.028
600	"FBgn0040510"	"ACXA"	chr2L	+	12924330	12924495	12924343	12924495	12924184	12924279	600	17,20	186,171	22,24	201,306	161	149	0.649689	0.961967	0.078,0.098	0.092,0.068	0.008
601	"FBgn0040510"	"ACXA"	chr2L	+	12924543	12924688	12924558	12924688	12924343	12924495	601	109,167	0,1	194,264	0,0	163	149	1	1	1.0,0.993	1.0,1.0	-0.004
602	"FBgn0037705"	"mura"	chr3R	-	9541678	9542924	9541678	9542009	9546797	9547370	602	67,46	115,77	53,30	118,91	298	149	0.0457789	0.225835	0.226,0.23	0.183,0.142	0.066
603	"FBgn0042696"	"NfI"	chr4	-	271914	272172	271914	272160	272225	272408	603	142,138	26,18	309,198	37,29	160	149	0.471358	0.842089	0.836,0.877	0.886,0.864	-0.018
604	"FBgn0027088"	"GlyRS"	chr3L	+	15095254	15097686	15095273	15097686	15095141	15095185	604	0,0	127,140	2,0	165,92	167	149	1	1	0.0,0.0	0.011,0.0	-0.005
605	"FBgn0036958"	"CG17233"	chr3L	-	20238737	20239547	20238737	20239544	20239862	20240532	605	2,2	0,5	1,0	0,1	151	149	0.0917584	0.345473	1.0,0.283	1.0,0.0	0.141
606	"FBgn0036958"	"CG17233"	chr3L	-	20238737	20239610	20238737	20239544	20239862	20240532	606	3,19	0,5	7,8	0,1	214	149	0.0070009	0.0629168	1.0,0.726	1.0,0.848	-0.061
607	"FBgn0036958"	"CG17233"	chr3L	-	20238737	20239613	20238737	20239544	20239862	20240532	607	5,6	0,5	0,8	0,1	217	149	1	1	1.0,0.452	NA,0.846	-0.12
608	"FBgn0036958"	"CG17233"	chr3L	-	20238737	20239610	20238737	20239547	20239862	20240532	608	3,19	2,2	7,8	1,0	211	149	0.0207025	0.135418	0.514,0.87	0.832,1.0	-0.224
609	"FBgn0036958"	"CG17233"	chr3L	-	20238737	20239613	20238737	20239547	20239862	20240532	609	5,6	2,2	0,8	1,0	214	149	0.0602337	0.270072	0.635,0.676	0.0,1.0	0.155
610	"FBgn0036958"	"CG17233"	chr3L	-	20238737	20239613	20238737	20239610	20239862	20240532	610	5,6	3,19	0,8	7,8	151	149	0.452029	0.830528	0.622,0.238	0.0,0.497	0.181
611	"FBgn0051159"	"mRRF2"	chr3R	+	22615801	22616015	22615806	22616015	22615228	22615740	611	12,15	10,22	26,37	7,15	153	149	0.00175417	0.0208391	0.539,0.399	0.783,0.706	-0.275
612	"FBgn0020261"	"pcm"	chrX	-	19486260	19486341	19486260	19486338	19486404	19487067	612	80,99	79,126	78,93	152,100	151	149	0.275715	0.657813	0.5,0.437	0.336,0.479	0.061
613	"FBgn0027504"	"CG8878"	chr2R	-	12149589	12150139	12149589	12150136	12150910	12151057	613	39,46	86,51	34,34	58,58	151	149	0.773379	1	0.309,0.471	0.366,0.366	0.024
614	"FBgn0039759"	"CG9733"	chr3R	-	30245523	30246124	30245523	30246121	30246560	30246703	614	15,14	53,63	8,0	6,6	151	149	0.849584	1	0.218,0.18	0.568,0.0	-0.085
615	"FBgn0033413"	"prel"	chr2R	+	9424328	9424460	9424331	9424460	9424086	9424266	615	43,58	21,37	221,281	164,209	151	149	0.182138	0.529506	0.669,0.607	0.571,0.57	0.068
616	"FBgn0260660"	"Mp"	chr3L	+	6999634	6999835	6999639	6999835	6998842	6998978	616	6,3	9,16	9,11	0,12	153	149	0.00776818	0.0669035	0.394,0.154	1.0,0.472	-0.462
617	"FBgn0260660"	"Mp"	chr3L	+	6999634	6999835	6999639	6999835	6998842	6999003	617	85,87	48,53	79,89	39,36	153	149	0.190447	0.537049	0.633,0.615	0.664,0.707	-0.061
618	"FBgn0034566"	"CG9313"	chr2R	+	20981307	20981741	20981310	20981741	20979320	20979553	618	46,37	600,706	49,39	655,605	151	149	0.631701	0.947552	0.07,0.049	0.069,0.06	-0.005
619	"FBgn0024804"	"Dbp80"	chr3L	+	27420900	27421014	27420951	27421014	27420678	27420841	619	267,198	2,2	290,279	7,5	199	149	0.0627102	0.277943	0.99,0.987	0.969,0.977	0.015
622	"FBgn0261563"	"wb"	chr2L	+	14308074	14309177	14308135	14309177	14300998	14301758	622	6,0	0,0	6,0	2,0	209	149	1	1	1.0,NA	0.681,NA	0.319
623	"FBgn0041243"	"Gr43a"	chr2R	-	7392371	7392516	7392371	7392504	7392877	7392932	623	0,2	0,1	0,2	0,0	160	149	1	1	NA,0.651	NA,1.0	-0.349
624	"FBgn0039705"	"Atg16"	chr3R	-	29831914	29832372	29831914	29832348	29833192	29833281	624	119,140	136,186	149,147	189,256	172	149	0.232318	0.605551	0.431,0.395	0.406,0.332	0.044
625	"FBgn0036480"	"Cep135"	chr3L	+	15126702	15126827	15126720	15126827	15126493	15126647	625	16,25	31,67	34,29	64,100	166	149	0.838358	1	0.317,0.251	0.323,0.207	0.019
626	"FBgn0010348"	"Arf79F"	chr3L	-	22869841	22870150	22869841	22870065	22871459	22871724	626	850,1169	72,58	1078,973	68,46	233	149	0.330613	0.729703	0.883,0.928	0.91,0.931	-0.015
627	"FBgn0010348"	"Arf79F"	chr3L	-	22869841	22870150	22869841	22870065	22871923	22872052	627	2717,3326	212,347	3565,3187	286,205	233	149	0.0522849	0.245063	0.891,0.86	0.889,0.909	-0.024
629	"FBgn0034181"	"CG8963"	chr2R	-	17019206	17019349	17019206	17019321	17019432	17019522	629	111,126	184,171	167,90	249,165	176	149	0.589664	0.925748	0.338,0.384	0.362,0.316	0.022
630	"FBgn0261444"	"CG3638"	chrX	-	1233802	1234279	1233802	1234276	1236444	1236684	630	28,39	3,2	38,36	1,0	151	149	0.0323614	0.180961	0.902,0.951	0.974,1.0	-0.06
631	"FBgn0026238"	"gus"	chr2R	-	5120762	5121840	5120762	5121652	5121982	5122247	631	11,34	155,253	16,48	224,190	298	149	0.138559	0.456264	0.034,0.063	0.034,0.112	-0.025
632	"FBgn0036911"	"Fibp"	chr3L	-	19816592	19816674	19816592	19816661	19816719	19816820	632	2,0	97,179	0,0	158,176	161	149	1	1	0.019,0.0	0.0,0.0	0.009
633	"FBgn0036288"	"CG10660"	chr3L	-	12488554	12488774	12488554	12488753	12488827	12488960	633	222,215	51,67	198,244	31,58	169	149	0.100514	0.369026	0.793,0.739	0.849,0.788	-0.052
634	"FBgn0028325"	"Pdha"	chrX	+	4702691	4702892	4702823	4702892	4702324	4702591	634	217,232	3101,3695	79,56	4406,4585	280	149	0	0	0.036,0.032	0.009,0.006	0.027
635	"FBgn0035360"	"CG1246"	chr3L	+	2648221	2648594	2648412	2648594	2648047	2648145	635	1,0	103,150	0,0	85,120	298	149	1	1	0.005,0.0	0.0,0.0	0.003
636	"FBgn0034140"	"Lst"	chr2R	-	16574578	16575338	16574578	16575299	16576272	16576586	636	4,9	62,100	13,8	52,90	187	149	0.0889022	0.338418	0.049,0.067	0.166,0.066	-0.058
638	"FBgn0033313"	"Cirl"	chr2R	+	8618518	8618729	8618530	8618729	8618233	8618461	638	148,278	74,133	211,242	70,106	160	149	0.142911	0.46373	0.651,0.661	0.737,0.68	-0.052
639	"FBgn0038608"	"WRNexo"	chr3R	-	18365407	18365613	18365407	18365610	18365671	18365776	639	24,32	4,8	13,47	15,3	151	149	0.603582	0.930636	0.856,0.798	0.461,0.939	0.127
640	"FBgn0038608"	"WRNexo"	chr3R	-	18365910	18365979	18365910	18365976	18366035	18366162	640	31,44	0,1	58,47	0,0	151	149	1	1	1.0,0.977	1.0,1.0	-0.012
641	"FBgn0000451"	"ect"	chr3L	-	10195818	10195995	10195818	10195971	10196207	10196443	641	0,0	51,70	0,1	151,71	172	149	1	1	0.0,0.0	0.0,0.012	-0.006
642	"FBgn0053094"	"Synd"	chr3R	+	20838675	20838887	20838678	20838887	20838512	20838623	642	525,469	449,431	613,399	451,375	151	149	0.565107	0.91072	0.536,0.518	0.573,0.512	-0.015
643	"FBgn0264443"	"CG43861"	chr2L	-	19969483	19970461	19969483	19970240	19970519	19971317	643	2,8	36,55	0,7	21,77	298	149	0.355952	0.747801	0.027,0.068	0.0,0.043	0.026
644	"FBgn0032554"	"CG15278"	chr2L	-	14875113	14875450	14875113	14875436	14875505	14875697	644	60,103	80,139	85,177	52,73	162	149	1.62648e-07	6.72386e-06	0.408,0.405	0.601,0.69	-0.239
646	"FBgn0082582"	"tmod"	chr3R	+	30533095	30533507	30533118	30533507	30532606	30532644	646	27,11	450,525	9,18	378,530	171	149	0.296588	0.689592	0.05,0.018	0.02,0.029	0.01
647	"FBgn0082582"	"tmod"	chr3R	+	30533095	30533507	30533118	30533507	30532836	30532982	647	16,38	879,1169	5,14	339,546	171	149	0.356187	0.747801	0.016,0.028	0.013,0.022	0.005
648	"FBgn0082582"	"tmod"	chr3R	+	30548420	30548749	30548451	30548749	30546405	30546587	648	47,26	165,208	135,188	237,318	179	149	8.76317e-09	4.71623e-07	0.192,0.094	0.322,0.33	-0.183
649	"FBgn0052438"	"SMC5"	chr3L	+	21572975	21573133	21573002	21573133	21572685	21572910	649	49,32	4,3	64,69	4,8	175	149	0.831635	1	0.913,0.901	0.932,0.88	0.001
650	"FBgn0031030"	"Tao"	chrX	-	19576038	19576395	19576038	19576392	19576694	19577199	650	95,106	0,3	67,85	0,0	151	149	1	1	1.0,0.972	1.0,1.0	-0.014
651	"FBgn0085437"	"CG34408"	chrX	+	10227348	10227957	10227402	10227957	10226514	10226655	651	10,9	35,72	18,11	46,59	202	149	0.208007	0.570012	0.174,0.084	0.224,0.121	-0.043
652	"FBgn0085437"	"CG34408"	chrX	+	10227348	10227957	10227411	10227957	10226514	10226655	652	10,9	0,2	18,11	0,5	211	149	0.125923	0.429357	1.0,0.761	1.0,0.608	0.077
653	"FBgn0085437"	"CG34408"	chrX	+	10227402	10227957	10227411	10227957	10226514	10226655	653	35,72	0,2	46,59	0,5	157	149	0.144469	0.465862	1.0,0.972	1.0,0.918	0.027
654	"FBgn0261588"	"pdm3"	chr2R	+	8394562	8394619	8394565	8394619	8393556	8393737	654	0,12	15,36	3,17	16,73	151	149	0.681065	0.983473	0.0,0.248	0.156,0.187	-0.047
655	"FBgn0039235"	"CG10899"	chr3R	-	24856954	24857322	24856954	24857311	24857371	24857559	655	67,129	347,568	60,137	452,503	159	149	0.686741	0.986445	0.153,0.175	0.111,0.203	0.007
656	"FBgn0037127"	"CG14566"	chr3L	-	21739478	21739633	21739478	21739630	21739754	21740309	656	26,49	1,3	283,232	42,30	151	149	0.00716338	0.063822	0.962,0.942	0.869,0.884	0.075
657	"FBgn0261804"	"CG42750"	chr2L	-	18209768	18210148	18209768	18210145	18210556	18211298	657	8,15	0,0	1,11	5,0	151	149	0.0106064	0.0824685	1.0,1.0	0.165,1.0	0.417
658	"FBgn0021764"	"sdk"	chrX	+	741678	741876	741690	741876	740426	740858	658	1,11	4,2	3,1	1,8	160	149	0.381812	0.77525	0.189,0.837	0.736,0.104	0.093
659	"FBgn0039690"	"Gnpnat"	chr3R	+	29741697	29741904	29741767	29741904	29741149	29741369	659	33,19	36,25	52,36	35,29	218	149	0.0680572	0.292251	0.385,0.342	0.504,0.459	-0.118
660	"FBgn0010762"	"simj"	chr3L	+	10687051	10687162	10687075	10687162	10685963	10686261	660	22,41	29,82	30,46	50,86	172	149	0.889575	1	0.397,0.302	0.342,0.317	0.02
662	"FBgn0265991"	"Zasp52"	chr2R	-	15765122	15765447	15765122	15765252	15773040	15773253	662	1228,2071	423,667	1375,2426	639,785	298	149	0.248797	0.626074	0.592,0.608	0.518,0.607	0.037
663	"FBgn0265991"	"Zasp52"	chr2R	-	15765122	15766713	15765122	15765252	15773040	15773253	663	1163,1981	423,667	1312,2321	639,785	298	149	0.264096	0.644495	0.579,0.598	0.507,0.597	0.036
664	"FBgn0265991"	"Zasp52"	chr2R	-	15765122	15766713	15765122	15765447	15773040	15773253	664	22,11	87,101	58,54	121,159	298	149	0.000243843	0.00455793	0.112,0.052	0.193,0.145	-0.087
665	"FBgn0265991"	"Zasp52"	chr2R	-	15765122	15765447	15765122	15765252	15773815	15773966	665	1163,2037	36,35	1270,2339	37,0	298	149	0.000653958	0.00986665	0.942,0.967	0.945,1.0	-0.018
666	"FBgn0265991"	"Zasp52"	chr2R	-	15765122	15766713	15765122	15765252	15773815	15773966	666	1156,2021	36,35	1254,2292	37,0	298	149	0.000767533	0.0107195	0.941,0.967	0.944,1.0	-0.018
667	"FBgn0265991"	"Zasp52"	chr2R	-	15765122	15767253	15765122	15765252	15773815	15773966	667	1171,2064	36,35	1287,2339	37,0	298	149	0.000703299	0.0105123	0.942,0.967	0.946,1.0	-0.019
668	"FBgn0265991"	"Zasp52"	chr2R	-	15765122	15769551	15765122	15765252	15773815	15773966	668	1248,2162	36,35	1372,2526	37,0	298	149	0.000529032	0.00837536	0.945,0.969	0.949,1.0	-0.017
669	"FBgn0265991"	"Zasp52"	chr2R	-	15765122	15766713	15765122	15765447	15773815	15773966	669	15,51	22,67	0,25	16,72	298	149	0.00113742	0.0146028	0.254,0.276	0.0,0.148	0.191
670	"FBgn0265991"	"Zasp52"	chr2R	-	15765122	15767253	15765122	15765447	15773815	15773966	670	30,94	22,67	33,72	16,72	298	149	0.854166	1	0.405,0.412	0.508,0.333	-0.012
671	"FBgn0265991"	"Zasp52"	chr2R	-	15765122	15769551	15765122	15765447	15773815	15773966	671	107,192	22,67	118,259	16,72	298	149	0.290503	0.684312	0.709,0.589	0.787,0.643	-0.066
672	"FBgn0265991"	"Zasp52"	chr2R	-	15765122	15767253	15765122	15766713	15773815	15773966	672	30,94	15,51	33,72	0,25	298	149	0.0114579	0.0867527	0.5,0.48	1.0,0.59	-0.305
673	"FBgn0265991"	"Zasp52"	chr2R	-	15765122	15769551	15765122	15766713	15773815	15773966	673	107,192	15,51	118,259	0,25	298	149	9.33847e-05	0.00207555	0.781,0.653	1.0,0.838	-0.202
674	"FBgn0265991"	"Zasp52"	chr2R	-	15765122	15769551	15765122	15767253	15773815	15773966	674	107,192	30,94	118,259	33,72	298	149	0.149486	0.471017	0.641,0.505	0.641,0.643	-0.069
675	"FBgn0265991"	"Zasp52"	chr2R	-	15774427	15775507	15774427	15774757	15777177	15777286	675	47,49	289,354	31,31	257,331	298	149	0.0751637	0.307042	0.075,0.065	0.057,0.045	0.019
676	"FBgn0004379"	"Klp67A"	chr3L	-	9363094	9363318	9363094	9363226	9363372	9364192	676	0,11	48,39	28,13	15,43	240	149	0.00112121	0.0144847	0.0,0.149	0.537,0.158	-0.273
677	"FBgn0050447"	"CG30447"	chr2R	+	19947327	19948080	19947330	19948080	19947195	19947250	677	27,26	27,19	31,31	6,24	151	149	0.100956	0.369634	0.497,0.575	0.836,0.56	-0.162
679	"FBgn0011763"	"Dp"	chr2R	+	13225808	13225938	13225811	13225938	13225690	13225751	679	52,103	4,7	52,127	0,0	151	149	0.00027623	0.00500848	0.928,0.936	1.0,1.0	-0.068
680	"FBgn0025574"	"Pli"	chr3R	-	23889056	23889191	23889056	23889119	23889693	23890052	680	244,231	5,2	211,321	0,0	220	149	0.437036	0.823319	0.971,0.987	1.0,1.0	-0.021
681	"FBgn0034267"	"CG4984"	chr2R	+	17732323	17732579	17732344	17732579	17732197	17732275	681	30,44	291,547	30,58	301,446	169	149	0.160832	0.490324	0.083,0.066	0.081,0.103	-0.017
682	"FBgn0039349"	"Ssadh"	chr3R	-	25626343	25626648	25626343	25626645	25626731	25626924	682	51,53	122,213	28,42	133,233	151	149	0.0176473	0.121717	0.292,0.197	0.172,0.151	0.083
683	"FBgn0039349"	"Ssadh"	chr3R	-	25626343	25626663	25626343	25626645	25626731	25626924	683	9,44	122,213	17,41	133,233	166	149	0.834066	1	0.062,0.156	0.103,0.136	-0.01
684	"FBgn0039349"	"Ssadh"	chr3R	-	25626343	25626663	25626343	25626648	25626731	25626924	684	9,44	51,53	17,41	28,42	163	149	0.125197	0.428449	0.139,0.431	0.357,0.472	-0.129
685	"FBgn0039349"	"Ssadh"	chr3R	-	25626343	25626663	25626343	25626645	25626742	25626924	685	3,4	5,14	4,3	1,4	166	149	0.0747837	0.306702	0.35,0.204	0.782,0.402	-0.315
686	"FBgn0037443"	"Dmtn"	chr3R	-	6391304	6392742	6391304	6391988	6392879	6392959	686	38,46	148,358	20,21	104,201	298	149	0.272907	0.655929	0.114,0.06	0.088,0.05	0.018
687	"FBgn0037443"	"Dmtn"	chr3R	-	6391304	6392742	6391304	6391988	6393731	6393911	687	14,20	28,98	25,1	7,88	298	149	0.962002	1	0.2,0.093	0.641,0.006	-0.177
688	"FBgn0039161"	"CG13606"	chr3R	+	24183861	24184144	24183864	24184144	24180586	24180685	688	9,66	0,9	20,67	5,2	151	149	0.590671	0.925748	1.0,0.879	0.798,0.971	0.055
689	"FBgn0035060"	"Eps-15"	chr2R	-	24769418	24770061	24769418	24769683	24771724	24771790	689	102,143	5,10	70,131	11,7	298	149	0.291337	0.684312	0.911,0.877	0.761,0.903	0.062
690	"FBgn0031285"	"CG3662"	chr2L	+	824190	824337	824218	824337	823636	824137	690	242,236	188,220	251,183	290,186	176	149	0.0741534	0.304722	0.521,0.476	0.423,0.454	0.06
692	"FBgn0082598"	"akirin"	chr3L	+	7371706	7372072	7371731	7372072	7369842	7370068	692	124,128	62,41	89,55	11,21	173	149	0.0548431	0.252474	0.633,0.729	0.875,0.693	-0.103
694	"FBgn0015477"	"Rme-8"	chr2R	-	9175732	9175934	9175732	9175931	9176090	9176235	694	13,26	9,8	8,22	6,6	151	149	0.863527	1	0.588,0.762	0.568,0.783	0
695	"FBgn0261823"	"Asx"	chr2R	+	14507412	14507481	14507415	14507481	14507256	14507349	695	6,0	60,51	6,0	59,48	151	149	0.976878	1	0.09,0.0	0.091,0.0	-0.001
696	"FBgn0038056"	"CG5961"	chr3R	-	12459199	12459908	12459199	12459903	12459972	12460203	696	60,97	4,6	146,169	16,0	153	149	0.89424	1	0.936,0.94	0.899,1.0	-0.012
697	"FBgn0031077"	"THADA"	chrX	-	19863825	19864662	19863825	19864658	19864727	19865009	697	1,0	0,1	0,0	0,2	152	149	1	1	1.0,0.0	NA,0.0	0.5
698	"FBgn0029508"	"Tsp42Ea"	chr2R	+	6994372	6994484	6994378	6994484	6992680	6992777	698	1829,1215	18,5	1718,703	15,5	154	149	1	1	0.99,0.996	0.991,0.993	0.001
699	"FBgn0265373"	"CG44314"	chr2R	+	12055968	12056547	12055973	12056547	12052943	12053343	699	70,80	45,71	44,61	59,76	153	149	0.0138706	0.100953	0.602,0.523	0.421,0.439	0.133
700	"FBgn0037676"	"CG8861"	chr3R	-	9326687	9327331	9326687	9327312	9328441	9328511	700	6,0	149,106	4,0	132,89	167	149	0.574846	0.918859	0.035,0.0	0.026,0.0	0.005
701	"FBgn0032773"	"fon"	chr2L	-	19383880	19385363	19383880	19385354	19385669	19385705	701	558,959	0,1	273,474	2,17	157	149	0.00420191	0.0411627	1.0,0.999	0.992,0.964	0.022
702	"FBgn0042138"	"CG18815"	chr3L	+	11630229	11630749	11630466	11630749	11629580	11629598	702	44,42	17,21	53,35	10,15	298	149	0.226571	0.59618	0.564,0.5	0.726,0.538	-0.1
703	"FBgn0041605"	"cpx"	chr3R	+	4295119	4295286	4295128	4295286	4284225	4284406	703	129,245	70,151	140,224	107,160	157	149	0.141713	0.461293	0.636,0.606	0.554,0.571	0.058
705	"FBgn0041605"	"cpx"	chr3R	+	4295119	4295286	4295128	4295286	4291737	4292072	705	0,103	423,916	49,0	447,766	157	149	0.0707462	0.29722	0.0,0.096	0.094,0.0	0.001
706	"FBgn0041605"	"cpx"	chr3R	+	4297487	4301541	4299789	4301541	4295567	4295700	706	1824,1520	13,10	2279,2208	14,14	298	149	0.836807	1	0.986,0.987	0.988,0.987	-0.001
707	"FBgn0041605"	"cpx"	chr3R	+	4297487	4304604	4302525	4304604	4295567	4295700	707	1824,1520	19,7	2279,2208	20,11	298	149	0.748415	1	0.98,0.991	0.983,0.99	-0.001
709	"FBgn0037176"	"CG14456"	chr3L	+	22687889	22688288	22687934	22688288	22687512	22687827	709	0,5	61,110	0,2	45,58	193	149	0.502649	0.867312	0.0,0.034	0.0,0.026	0.004
712	"FBgn0040382"	"CG5273"	chrX	+	759754	760528	759775	760528	759593	759685	712	128,327	79,159	135,283	79,171	169	149	0.463305	0.835051	0.588,0.645	0.601,0.593	0.02
713	"FBgn0002413"	"dco"	chr3R	-	31058539	31058642	31058539	31058627	31061076	31061210	713	2,5	130,152	1,2	90,53	163	149	0.495844	0.862719	0.014,0.029	0.01,0.033	0
714	"FBgn0261611"	"CG42700"	chr2R	+	12292982	12293600	12293113	12293600	12290788	12290879	714	0,0	0,9	0,1	0,15	279	149	1	1	NA,0.0	NA,0.034	-0.034
716	"FBgn0015218"	"eIF4E1"	chr3L	-	9401039	9401606	9401039	9401367	9402279	9402460	716	122,220	295,250	146,224	256,221	298	149	0.302572	0.69568	0.171,0.306	0.222,0.336	-0.041
717	"FBgn0036814"	"CG14073"	chr3L	-	18819310	18819910	18819310	18819899	18820399	18820675	717	7,9	77,26	8,8	41,40	159	149	0.725762	1	0.079,0.245	0.155,0.158	0.006
718	"FBgn0039881"	"CG1971"	chr3R	+	31805792	31806769	31805798	31806769	31805678	31805735	718	16,12	11,17	9,0	0,0	154	149	1	1	0.585,0.406	1.0,NA	-0.504
719	"FBgn0027549"	"CG7927"	chr3L	+	8112781	8113320	8113011	8113320	8112493	8112714	719	33,41	189,259	17,57	182,259	298	149	0.926818	1	0.08,0.073	0.045,0.099	0.004
721	"FBgn0026259"	"eIF5B"	chr3L	-	3460171	3460628	3460171	3460603	3460706	3460977	721	44,71	0,4	35,27	0,0	173	149	0.408136	0.799637	1.0,0.939	1.0,1.0	-0.03
722	"FBgn0014189"	"Hel25E"	chr2L	-	5541722	5541976	5541722	5541969	5542182	5542314	722	326,328	8,0	363,385	0,6	155	149	0.760233	1	0.975,1.0	1.0,0.984	-0.004
723	"FBgn0001105"	"Gbeta13F"	chrX	+	15860988	15861492	15861235	15861492	15860114	15860250	723	9,12	22,15	27,21	38,19	298	149	0.233151	0.606254	0.17,0.286	0.262,0.356	-0.081
725	"FBgn0030391"	"Rab40"	chrX	-	12461455	12461679	12461455	12461649	12461735	12461872	725	21,37	14,56	47,49	33,41	178	149	0.295556	0.687967	0.557,0.356	0.544,0.5	-0.066
726	"FBgn0036240"	"CG6928"	chr3L	+	12007493	12008051	12007615	12008051	12007220	12007400	726	2,2	54,44	6,0	88,95	270	149	0.844305	1	0.02,0.024	0.036,0.0	0.004
728	"FBgn0040375"	"CG13760"	chrX	-	2584462	2584602	2584462	2584548	2584666	2584935	728	6,33	6,40	8,19	19,28	202	149	0.238216	0.610153	0.425,0.378	0.237,0.334	0.116
730	"FBgn0266557"	"kis"	chr2L	-	242243	242925	242243	242744	250756	250823	730	15,1	12,10	4,5	10,19	298	149	0.382956	0.77605	0.385,0.048	0.167,0.116	0.075
731	"FBgn0035028"	"Start1"	chr2R	+	24577152	24577299	24577175	24577299	24576565	24577107	731	4,7	174,220	0,6	171,187	171	149	0.248435	0.626074	0.02,0.027	0.0,0.027	0.01
732	"FBgn0263220"	"Hk"	chrX	-	10240680	10241021	10240680	10241018	10241113	10241241	732	66,144	12,22	78,131	8,20	151	149	0.488397	0.855799	0.844,0.866	0.906,0.866	-0.031
734	"FBgn0085192"	"CG34163"	chr2L	+	11988383	11988801	11988386	11988801	11988269	11988329	734	77,125	0,0	108,114	3,1	151	149	0.56055	0.905201	1.0,1.0	0.973,0.991	0.018
735	"FBgn0035719"	"tow"	chr3L	+	6946500	6946558	6946515	6946558	6946263	6946447	735	28,41	0,4	37,36	1,0	163	149	0.125123	0.428449	1.0,0.904	0.971,1.0	-0.034
736	"FBgn0035719"	"tow"	chr3L	+	6947970	6948109	6947985	6948109	6947247	6947915	736	7,10	19,21	16,12	10,21	163	149	0.0840078	0.326399	0.252,0.303	0.594,0.343	-0.191
737	"FBgn0030230"	"Rph"	chrX	-	10750155	10750370	10750155	10750362	10750925	10751782	737	9,27	0,1	12,18	0,0	156	149	1	1	1.0,0.963	1.0,1.0	-0.018
738	"FBgn0034230"	"CG4853"	chr2R	+	17515584	17516322	17515599	17516322	17514579	17515529	738	84,117	0,1	93,100	3,0	163	149	0.656009	0.965104	1.0,0.991	0.966,1.0	0.013
739	"FBgn0263271"	"CG43397"	chr2R	-	10354723	10355439	10354723	10355288	10355500	10355831	739	75,64	1839,2329	72,48	2208,2688	298	149	0.0597256	0.269548	0.02,0.014	0.016,0.009	0.005
740	"FBgn0027087"	"HisRS"	chrX	+	18517467	18517739	18517613	18517739	18515427	18515682	740	8,15	6,1	10,20	0,0	294	149	5.6962e-05	0.00135334	0.403,0.884	1.0,1.0	-0.357
741	"FBgn0003053"	"peb"	chrX	+	4619969	4620860	4619974	4620860	4617563	4618063	741	38,8	25,2	6,14	9,17	153	149	0.044591	0.221562	0.597,0.796	0.394,0.445	0.277
742	"FBgn0052106"	"CG32106"	chr3L	-	12775587	12777972	12775587	12777924	12778024	12778223	742	44,47	27,22	71,71	39,56	196	149	0.386665	0.777467	0.553,0.619	0.581,0.491	0.05
743	"FBgn0029092"	"ced-6"	chr2R	-	9434668	9435334	9434668	9435325	9435393	9435524	743	1079,1161	5,0	812,1211	0,0	157	149	1	1	0.995,1.0	1.0,1.0	-0.002
744	"FBgn0051781"	"lncRNA:CR31781"	chr2L	+	16877496	16878300	16877499	16878300	16869461	16870997	744	2457,1697	3,4	3632,2942	0,7	151	149	1	1	0.999,0.998	1.0,0.998	-0.001
745	"FBgn0265194"	"Trpm"	chr2R	-	15306877	15307298	15306877	15307154	15308841	15308997	745	2,2	1,1	1,1	4,0	292	149	0.107309	0.385081	0.505,0.505	0.113,1.0	-0.051
746	"FBgn0265194"	"Trpm"	chr2R	-	15306877	15307298	15306877	15307154	15309195	15309368	746	3,3	20,18	9,1	22,12	292	149	0.322279	0.723291	0.071,0.078	0.173,0.041	-0.033
747	"FBgn0020767"	"Spred"	chr2R	-	14762918	14763074	14762918	14763008	14763830	14763999	747	193,247	16,23	222,186	17,5	214	149	0.0696341	0.294658	0.894,0.882	0.901,0.963	-0.044
748	"FBgn0020620"	"RN-tre"	chr2R	-	13985989	13986095	13985989	13986044	13988372	13988437	748	46,106	12,2	38,81	0,21	199	149	0.569909	0.914597	0.742,0.975	1.0,0.743	-0.013
749	"FBgn0035424"	"Larp4B"	chr3L	+	3232297	3236604	3232300	3236604	3231908	3232239	749	332,349	17,37	385,338	23,25	151	149	0.457176	0.832225	0.951,0.903	0.943,0.93	-0.009
750	"FBgn0026086"	"Adar"	chrX	+	1775649	1775738	1775698	1775738	1773724	1774222	750	3,5	79,114	5,1	114,67	197	149	0.59845	0.928425	0.028,0.032	0.032,0.011	0.009
751	"FBgn0026086"	"Adar"	chrX	+	1778369	1778699	1778611	1778699	1775698	1775738	751	16,29	65,108	12,10	87,77	298	149	0.0195157	0.129292	0.11,0.118	0.065,0.061	0.051
752	"FBgn0040260"	"Ugt36Bc"	chr2L	+	16799660	16800520	16799680	16800520	16799024	16799133	752	31,40	160,372	42,76	176,406	168	149	0.0297695	0.170453	0.147,0.087	0.175,0.142	-0.041
754	"FBgn0036510"	"SCCRO"	chr3L	+	15564015	15565272	15564261	15565272	15563607	15563729	754	4,13	261,420	12,5	360,412	298	149	0.85299	1	0.008,0.015	0.016,0.006	0.001
755	"FBgn0040208"	"Kat60"	chr3R	-	5230992	5231313	5230992	5231214	5232056	5232209	755	2,4	141,275	0,2	137,209	247	149	1	1	0.008,0.009	0.0,0.006	0.006
756	"FBgn0038524"	"sll"	chr3R	+	17606377	17606565	17606384	17606565	17606105	17606329	756	6,11	26,37	12,15	50,64	155	149	0.825851	1	0.182,0.222	0.187,0.184	0.017
757	"FBgn0260970"	"Ubr3"	chrX	+	7950360	7950784	7950363	7950784	7947414	7950297	757	94,124	10,8	109,116	0,13	151	149	0.323616	0.725503	0.903,0.939	1.0,0.898	-0.028
758	"FBgn0002909"	"mus312"	chr3L	+	7331291	7331336	7331296	7331336	7330298	7331231	758	116,76	9,12	125,90	21,24	153	149	0.021791	0.139882	0.926,0.86	0.853,0.785	0.074
760	"FBgn0039916"	"Ekar"	chr4	-	640106	640211	640106	640208	640272	640476	760	54,42	5,6	51,46	4,7	151	149	0.968139	1	0.914,0.874	0.926,0.866	-0.002
761	"FBgn0264502"	"CG43901"	chrX	+	10915598	10916143	10915793	10916143	10914719	10914896	761	3,7	0,2	4,4	0,0	298	149	0.626392	0.943696	1.0,0.636	1.0,1.0	-0.182
762	"FBgn0264502"	"CG43901"	chrX	+	10916209	10916616	10916212	10916616	10915793	10916143	762	0,1	23,21	0,0	40,28	151	149	1	1	0.0,0.045	0.0,0.0	0.022
765	"FBgn0024963"	"GluClalpha"	chr3R	+	19765632	19765751	19765644	19765751	19764248	19764428	765	0,0	19,28	0,1	24,33	160	149	1	1	0.0,0.0	0.0,0.027	-0.013
767	"FBgn0033983"	"ADPS"	chr2R	-	14932854	14933325	14932854	14933003	14934800	14934861	767	1,12	2,3	4,21	0,5	298	149	0.210352	0.572856	0.2,0.667	1.0,0.677	-0.405
768	"FBgn0266744"	"lncRNA:CR45217"	chr3R	-	24230542	24230612	24230542	24230609	24230668	24230958	768	5,17	1,8	18,12	10,8	151	149	0.347302	0.739691	0.831,0.677	0.64,0.597	0.135
770	"FBgn0266848"	"wap"	chrX	-	22454661	22455204	22454661	22455059	22455273	22455422	770	0,18	4,8	9,18	10,23	293	149	0.738421	1	0.0,0.534	0.314,0.285	-0.032
772	"FBgn0259143"	"CG42258"	chrX	+	12476318	12477497	12476336	12477497	12476152	12476268	772	4,24	241,719	1,0	248,611	166	149	0.000617341	0.00945218	0.015,0.029	0.004,0.0	0.02
773	"FBgn0030010"	"CG10959"	chrX	+	8149544	8150686	8149550	8150686	8148782	8149476	773	58,44	1,1	54,42	4,0	154	149	0.262005	0.643188	0.982,0.977	0.929,1.0	0.015
774	"FBgn0263603"	"Zn72D"	chr3L	-	16110482	16111914	16110482	16111881	16111997	16112098	774	1,2	142,202	2,4	176,194	181	149	0.720837	1	0.006,0.008	0.009,0.017	-0.006
775	"FBgn0262790"	"CG43171"	chr2R	-	10352455	10352876	10352455	10352866	10352928	10353114	775	285,332	77,109	261,480	80,201	158	149	0.158504	0.488551	0.777,0.742	0.755,0.692	0.036
776	"FBgn0034390"	"CG15093"	chr2R	-	18775668	18776838	18775668	18776826	18776893	18776978	776	0,0	125,427	0,94	218,558	160	149	1.30024e-11	9.59854e-10	0.0,0.0	0.0,0.136	-0.068
777	"FBgn0283451"	"br"	chrX	+	1642884	1645162	1643067	1645162	1637283	1637334	777	9,1	2,4	0,0	2,0	298	149	1	1	0.692,0.111	0.0,NA	0.401
779	"FBgn0084008"	"lncRNA:CR41443"	chr2R	+	5254520	5255295	5254528	5255295	5253944	5254465	779	11,20	4,5	30,53	10,10	156	149	0.836611	1	0.724,0.793	0.741,0.835	-0.03
780	"FBgn0051139"	"CG31139"	chr3R	-	22747689	22748824	22747689	22748820	22748879	22749056	780	358,441	14,7	377,351	14,13	152	149	0.263589	0.644495	0.962,0.984	0.963,0.964	0.009
782	"FBgn0037181"	"CG11370"	chr3L	+	22712737	22713660	22712752	22713660	22712501	22712672	782	0,0	1,0	0,8	0,8	163	149	1	1	0.0,NA	NA,0.478	-0.478
783	"FBgn0032363"	"Dlg5"	chr2L	-	11511608	11515673	11511608	11515670	11515725	11515817	783	32,35	0,0	37,35	0,1	151	149	1	1	1.0,1.0	1.0,0.972	0.014
784	"FBgn0032337"	"AstCC"	chr2L	-	11083458	11083945	11083458	11083924	11084019	11084105	784	0,4	0,2	4,12	12,12	169	149	1	1	NA,0.638	0.227,0.469	0.29
785	"FBgn0063298"	"asRNA:CR31429"	chr3R	+	9023484	9024018	9023489	9024018	9022206	9023415	785	2,0	2,8	0,0	0,5	153	149	1	1	0.493,0.0	NA,0.0	0.246
786	"FBgn0030846"	"CG12992"	chrX	+	17589957	17590468	17590011	17590468	17588987	17589095	786	21,18	76,74	12,22	88,74	202	149	0.448992	0.82863	0.169,0.152	0.091,0.18	0.025
787	"FBgn0030846"	"CG12992"	chrX	+	17589957	17590468	17590014	17590468	17588987	17589095	787	21,18	154,132	12,22	123,141	205	149	0.820383	1	0.09,0.09	0.066,0.102	0.006
788	"FBgn0030846"	"CG12992"	chrX	+	17590011	17590468	17590014	17590468	17588987	17589095	788	76,74	154,132	88,74	123,141	151	149	0.379139	0.770949	0.327,0.356	0.414,0.341	-0.036
789	"FBgn0264707"	"RhoGEF3"	chr3L	+	281120	281734	281123	281734	278400	281056	789	1,0	0,0	4,0	2,0	151	149	1	1	1.0,NA	0.664,NA	0.336
790	"FBgn0264707"	"RhoGEF3"	chr3L	+	300894	301108	300900	301108	300569	300848	790	6,24	2,5	0,15	4,1	154	149	0.260887	0.642278	0.744,0.823	0.0,0.936	0.315
791	"FBgn0039711"	"CG7824"	chr3R	-	29857651	29858718	29857651	29858650	29858774	29858936	791	63,64	2,7	42,68	2,2	216	149	0.198144	0.551974	0.956,0.863	0.935,0.959	-0.038
792	"FBgn0051635"	"CG31635"	chr2L	-	6639396	6640215	6639396	6640203	6640356	6640675	792	14,15	49,71	14,26	32,92	160	149	0.29496	0.687967	0.21,0.164	0.289,0.208	-0.061
793	"FBgn0028952"	"Kebab"	chr2L	+	2046065	2046218	2046068	2046218	2045699	2046011	793	56,70	33,47	16,49	0,0	151	149	9.21485e-15	9.52355e-13	0.626,0.595	1.0,1.0	-0.389
794	"FBgn0260938"	"tay"	chrX	-	15883193	15883367	15883193	15883364	15883432	15884374	794	6,24	1,6	19,14	1,0	151	149	0.0014282	0.0181109	0.856,0.798	0.949,1.0	-0.147
795	"FBgn0030719"	"eIF5"	chrX	-	15988616	15989268	15988616	15989109	15989391	15989476	795	250,179	72,67	214,195	82,63	298	149	0.628566	0.944906	0.635,0.572	0.566,0.607	0.017
796	"FBgn0030719"	"eIF5"	chrX	-	15988616	15989476	15988616	15989109	15989853	15989950	796	800,564	1,1	710,661	0,0	298	149	1	1	0.998,0.996	1.0,1.0	-0.003
797	"FBgn0052626"	"AMPdeam"	chrX	-	13832903	13833031	13832903	13833022	13834170	13834206	797	299,344	110,127	505,375	125,123	157	149	0.0714982	0.298559	0.721,0.72	0.793,0.743	-0.048
798	"FBgn0052626"	"AMPdeam"	chrX	-	13832903	13833031	13832903	13833022	13834814	13835149	798	105,164	104,126	187,136	209,112	157	149	0.446875	0.826939	0.489,0.553	0.459,0.535	0.024
799	"FBgn0031144"	"CG1529"	chrX	-	21028651	21031533	21028651	21031522	21031586	21031950	799	9,12	22,34	6,14	32,48	159	149	0.270653	0.652028	0.277,0.249	0.149,0.215	0.081
800	"FBgn0261262"	"CG42613"	chr3R	+	18937522	18937640	18937527	18937640	18931143	18931387	800	72,49	0,1	79,87	5,2	153	149	0.0408206	0.212523	1.0,0.979	0.939,0.977	0.032
801	"FBgn0039622"	"eIF4E6"	chr3R	-	29026438	29027028	29026438	29027018	29027078	29027174	801	10,7	12,7	5,22	13,27	158	149	0.447434	0.827163	0.44,0.485	0.266,0.435	0.112
802	"FBgn0016983"	"smid"	chr3L	+	7382784	7382835	7382787	7382835	7382386	7382731	802	28,42	9,7	14,36	12,5	151	149	0.430565	0.81583	0.754,0.856	0.535,0.877	0.099
804	"FBgn0034345"	"CG5174"	chr2R	+	18425339	18426221	18425963	18426221	18424325	18424486	804	0,1	0,0	2,3	2,0	298	149	1	1	NA,1.0	0.333,1.0	0.334
805	"FBgn0034345"	"CG5174"	chr2R	+	18425339	18426221	18425963	18426221	18424871	18425034	805	524,770	64,110	477,547	44,53	298	149	0.0357067	0.192203	0.804,0.778	0.844,0.838	-0.05
806	"FBgn0001624"	"dlg1"	chrX	+	11373816	11374510	11374256	11374510	11369664	11369799	806	52,74	0,5	40,97	4,0	298	149	0.775139	1	1.0,0.881	0.833,1.0	0.024
807	"FBgn0001624"	"dlg1"	chrX	+	11373816	11374510	11374268	11374510	11369664	11369799	807	52,74	3,1	40,97	0,9	298	149	0.179634	0.525926	0.897,0.974	1.0,0.843	0.014
808	"FBgn0001624"	"dlg1"	chrX	+	11374256	11374510	11374268	11374510	11369664	11369799	808	0,5	3,1	4,0	0,9	160	149	0.967543	1	0.0,0.823	1.0,0.0	-0.089
810	"FBgn0001624"	"dlg1"	chrX	+	11387985	11389291	11388015	11389291	11387771	11387933	810	0,4	2,0	0,2	0,0	178	149	1	1	0.0,1.0	NA,1.0	-0.5
812	"FBgn0001624"	"dlg1"	chrX	+	11390175	11390540	11390230	11390540	11389667	11389781	812	1,0	18,34	0,0	31,46	203	149	1	1	0.039,0.0	0.0,0.0	0.019
813	"FBgn0037351"	"RpL13A"	chr3R	+	5625332	5625947	5625513	5625947	5624889	5625130	813	0,18	7630,15028	14,11	7922,11845	298	149	1	1	0.0,0.001	0.001,0.0	0
814	"FBgn0052062"	"Rbfox1"	chr3L	+	10590119	10590390	10590326	10590390	10587626	10587687	814	6,10	31,51	2,4	6,11	298	149	0.740358	1	0.088,0.089	0.143,0.154	-0.06
815	"FBgn0000667"	"Actn"	chrX	-	2034954	2035198	2034954	2035195	2036406	2036466	815	30,3	0,0	315,388	29,25	151	149	0.00082151	0.0113878	1.0,1.0	0.915,0.939	0.073
816	"FBgn0000667"	"Actn"	chrX	-	2034954	2035201	2034954	2035195	2036406	2036466	816	194,52	0,0	2268,2601	29,25	154	149	0.639991	0.955588	1.0,1.0	0.987,0.99	0.012
817	"FBgn0000667"	"Actn"	chrX	-	2034954	2035411	2034954	2035195	2036406	2036466	817	6,5	0,0	21,13	29,25	298	149	2.13143e-08	1.02457e-06	1.0,1.0	0.266,0.206	0.764
818	"FBgn0000667"	"Actn"	chrX	-	2034954	2035201	2034954	2035198	2036406	2036466	818	194,52	30,3	2268,2601	315,388	151	149	0.50628	0.870136	0.865,0.945	0.877,0.869	0.032
819	"FBgn0000667"	"Actn"	chrX	-	2034954	2035411	2034954	2035198	2036406	2036466	819	6,5	30,3	21,13	315,388	298	149	0.00103185	0.0136085	0.091,0.455	0.032,0.016	0.249
820	"FBgn0000667"	"Actn"	chrX	-	2034954	2035411	2034954	2035201	2036406	2036466	820	6,5	194,52	21,13	2268,2601	298	149	0.128677	0.4346	0.015,0.046	0.005,0.002	0.027
821	"FBgn0000667"	"Actn"	chrX	-	2034954	2035201	2034954	2035198	2042046	2042311	821	36,23	0,5	99,61	6,11	151	149	0.384562	0.777377	1.0,0.819	0.942,0.845	0.016
823	"FBgn0038488"	"m-cup"	chr3R	-	17145926	17146055	17145926	17146052	17146119	17146663	823	675,840	0,5	866,766	0,3	151	149	1	1	1.0,0.994	1.0,0.996	-0.001
824	"FBgn0022987"	"qkr54B"	chr2R	+	17470566	17470886	17470576	17470886	17469623	17469717	824	14,17	67,87	4,21	81,70	158	149	0.467063	0.837312	0.165,0.156	0.044,0.221	0.028
825	"FBgn0017429"	"CG5989"	chr3L	-	8603264	8603849	8603264	8603822	8603905	8604149	825	5,15	0,1	0,7	0,0	175	149	1	1	1.0,0.927	NA,1.0	-0.036
826	"FBgn0017429"	"CG5989"	chr3L	-	8603264	8603855	8603264	8603822	8603905	8604149	826	0,31	0,1	34,116	0,0	181	149	1	1	NA,0.962	1.0,1.0	-0.038
827	"FBgn0017429"	"CG5989"	chr3L	-	8603264	8603855	8603264	8603849	8603905	8604149	827	0,31	5,15	34,116	0,7	154	149	4.84523e-05	0.00123643	0.0,0.667	1.0,0.941	-0.637
828	"FBgn0029895"	"CG14441"	chrX	+	6699910	6700353	6700052	6700353	6699507	6699574	828	4,4	13,16	9,5	10,13	290	149	0.126425	0.429357	0.137,0.114	0.316,0.165	-0.115
829	"FBgn0037010"	"CG4825"	chr3L	-	20523202	20523284	20523202	20523281	20523351	20523562	829	373,457	0,10	440,498	10,6	151	149	0.345186	0.738611	1.0,0.978	0.977,0.988	0.007
830	"FBgn0027950"	"MBD-like"	chr3R	+	9560271	9560613	9560274	9560613	9559759	9560031	830	4,16	0,6	0,7	1,3	151	149	0.335907	0.73304	1.0,0.725	0.0,0.697	0.514
831	"FBgn0030245"	"CG1637"	chrX	-	10875802	10875999	10875802	10875996	10877414	10877798	831	6,20	65,148	0,0	61,131	151	149	2.71056e-08	1.27335e-06	0.083,0.118	0.0,0.0	0.101
832	"FBgn0000212"	"brm"	chr3L	-	15982122	15982211	15982122	15982199	15982267	15982568	832	17,21	12,17	14,34	6,9	160	149	0.0205786	0.135035	0.569,0.535	0.685,0.779	-0.18
833	"FBgn0000212"	"brm"	chr3L	-	15982267	15982568	15982267	15982563	15982802	15982869	833	67,41	6,4	59,41	8,7	153	149	0.235918	0.60909	0.916,0.909	0.878,0.851	0.048
834	"FBgn0038787"	"CG4360"	chr3R	-	20324273	20326228	20324273	20326152	20326315	20326798	834	13,23	14,67	4,16	16,81	224	149	0.0216147	0.139618	0.382,0.186	0.143,0.116	0.155
835	"FBgn0030706"	"Lrp4"	chrX	+	15919740	15920570	15919743	15920570	15919528	15919686	835	24,14	107,130	21,15	156,122	151	149	0.441223	0.823526	0.181,0.096	0.117,0.108	0.026
837	"FBgn0050011"	"gem"	chr2R	+	10128783	10129029	10128822	10129029	10128580	10128692	837	51,48	526,448	31,41	435,457	187	149	0.211625	0.574807	0.072,0.079	0.054,0.067	0.015
838	"FBgn0020510"	"Abi"	chr3R	-	14120694	14120785	14120694	14120782	14120846	14121469	838	68,108	14,15	61,84	0,0	151	149	3.88264e-09	2.22928e-07	0.827,0.877	1.0,1.0	-0.148
839	"FBgn0005536"	"Mbs"	chr3L	+	16052754	16053560	16053004	16053560	16051958	16052150	839	65,46	125,96	48,54	135,131	298	149	0.163611	0.491547	0.206,0.193	0.151,0.171	0.039
840	"FBgn0005536"	"Mbs"	chr3L	+	16052754	16053560	16053011	16053560	16051958	16052150	840	65,46	40,21	48,54	33,25	298	149	0.880821	1	0.448,0.523	0.421,0.519	0.016
842	"FBgn0005536"	"Mbs"	chr3L	+	16053004	16053560	16053011	16053560	16051958	16052150	842	125,96	40,21	135,131	33,25	155	149	0.315331	0.714681	0.75,0.815	0.797,0.834	-0.033
845	"FBgn0005536"	"Mbs"	chr3L	+	16052754	16053560	16053004	16053560	16051958	16052174	845	2,8	23,23	1,0	27,19	298	149	0.000765154	0.0107195	0.042,0.148	0.018,0.0	0.086
846	"FBgn0005536"	"Mbs"	chr3L	+	16063084	16063173	16063087	16063173	16062307	16062862	846	54,51	160,148	40,40	127,155	151	149	0.345802	0.739166	0.25,0.254	0.237,0.203	0.032
847	"FBgn0005536"	"Mbs"	chr3L	+	16063298	16063737	16063542	16063737	16063087	16063173	847	20,11	8,13	16,9	14,14	298	149	0.304426	0.697931	0.556,0.297	0.364,0.243	0.123
848	"FBgn0005536"	"Mbs"	chr3L	+	16064226	16064317	16064229	16064317	16063885	16063999	848	323,264	0,1	304,281	1,1	151	149	1	1	1.0,0.996	0.997,0.996	0.002
849	"FBgn0020279"	"lig"	chr2R	+	8075411	8075607	8075472	8075607	8073973	8074500	849	0,1	174,194	0,0	221,206	209	149	1	1	0.0,0.004	0.0,0.0	0.002
850	"FBgn0260986"	"mei-38"	chrX	+	1477372	1478482	1477375	1478482	1477062	1477288	850	1,0	8,15	3,0	19,30	151	149	0.512051	0.874719	0.11,0.0	0.135,0.0	-0.013
851	"FBgn0000028"	"acj6"	chrX	-	15353224	15353388	15353224	15353382	15354226	15354458	851	0,5	0,6	1,0	2,8	154	149	1	1	NA,0.446	0.326,0.0	0.283
852	"FBgn0000028"	"acj6"	chrX	-	15354754	15354953	15354754	15354932	15371511	15371688	852	17,8	0,3	13,0	0,0	169	149	1	1	1.0,0.702	1.0,NA	-0.149
853	"FBgn0285892"	"tea"	chr2R	+	9894746	9895196	9894749	9895196	9893947	9894691	853	67,68	47,28	118,52	38,43	151	149	0.827426	1	0.584,0.706	0.754,0.544	-0.004
854	"FBgn0031756"	"CG13992"	chr2L	-	5965390	5967565	5965390	5967562	5967614	5967752	854	0,0	3,4	0,2	8,1	151	149	0.340725	0.735154	0.0,0.0	0.0,0.664	-0.332
855	"FBgn0029728"	"CG2861"	chrX	-	4798570	4799881	4798570	4799878	4799939	4800647	855	36,29	52,27	67,38	50,58	151	149	0.686712	0.986445	0.406,0.515	0.569,0.393	-0.02
857	"FBgn0004903"	"Rb97D"	chr3R	-	26872582	26873678	26872582	26873555	26873859	26873998	857	124,179	52,31	93,145	56,46	271	149	0.14859	0.470345	0.567,0.76	0.477,0.634	0.108
858	"FBgn0004903"	"Rb97D"	chr3R	-	26872582	26874016	26872582	26873998	26874070	26874790	858	81,62	20,39	71,52	25,35	166	149	0.584327	0.924104	0.784,0.588	0.718,0.571	0.041
860	"FBgn0052549"	"CG32549"	chrX	-	18408517	18408942	18408517	18408859	18409049	18409178	860	0,0	11,4	0,1	4,5	231	149	1	1	0.0,0.0	0.0,0.114	-0.057
863	"FBgn0034693"	"CG11073"	chr2R	-	22092141	22092717	22092141	22092273	22094523	22094787	863	90,191	24,70	110,132	23,30	298	149	0.0629504	0.277943	0.652,0.577	0.705,0.688	-0.082
864	"FBgn0034693"	"CG11073"	chr2R	-	22092141	22094043	22092141	22092273	22094523	22094787	864	7,29	24,70	2,26	23,30	298	149	0.843327	1	0.127,0.172	0.042,0.302	-0.022
865	"FBgn0034693"	"CG11073"	chr2R	-	22092141	22094043	22092141	22092717	22094523	22094787	865	7,15	90,177	2,12	110,118	298	149	0.37073	0.760971	0.037,0.041	0.009,0.048	0.01
866	"FBgn0034693"	"CG11073"	chr2R	-	22092141	22094043	22092141	22092273	22098981	22099534	866	24,48	0,3	31,52	0,0	298	149	0.358532	0.748571	1.0,0.889	1.0,1.0	-0.055
867	"FBgn0034693"	"CG11073"	chr2R	-	22092141	22094787	22092141	22092273	22098981	22099534	867	58,184	0,3	35,137	0,0	298	149	0.45008	0.829159	1.0,0.968	1.0,1.0	-0.016
868	"FBgn0034693"	"CG11073"	chr2R	-	22092141	22094787	22092141	22094043	22098981	22099534	868	58,170	24,34	35,123	31,38	298	149	0.126501	0.429357	0.547,0.714	0.361,0.618	0.141
869	"FBgn0028916"	"CG33090"	chr2L	+	14342777	14343370	14342783	14343370	14341306	14341576	869	20,18	12,4	29,29	2,3	154	149	0.00273419	0.0295893	0.617,0.813	0.933,0.903	-0.203
870	"FBgn0028916"	"CG33090"	chr2L	+	14342777	14343370	14342852	14343370	14341306	14341576	870	20,18	16,19	29,29	8,24	223	149	0.1632	0.491547	0.455,0.388	0.708,0.447	-0.156
871	"FBgn0028916"	"CG33090"	chr2L	+	14342783	14343370	14342852	14343370	14341306	14341576	871	12,4	16,19	2,3	8,24	217	149	0.0410099	0.212523	0.34,0.126	0.147,0.079	0.12
872	"FBgn0263131"	"CG43373"	chr3L	-	16507333	16507845	16507333	16507467	16507904	16508065	872	0,3	8,40	0,2	3,8	298	149	0.723552	1	0.0,0.036	0.0,0.111	-0.038
874	"FBgn0053234"	"CG33234"	chr3L	+	2663515	2663622	2663521	2663622	2663328	2663456	874	124,57	6,11	108,58	21,10	154	149	0.0517662	0.244693	0.952,0.834	0.833,0.849	0.052
875	"FBgn0031099"	"CG17065"	chrX	-	20255131	20255714	20255131	20255672	20255763	20256032	875	4,1	75,151	0,1	94,119	190	149	0.617388	0.940199	0.04,0.005	0.0,0.007	0.019
877	"FBgn0037486"	"CG14605"	chr3R	-	7217984	7218397	7217984	7218338	7218580	7218915	877	171,207	4,6	179,298	16,23	207	149	0.000464957	0.00762751	0.969,0.961	0.89,0.903	0.068
878	"FBgn0027378"	"MRG15"	chr3R	-	15276439	15277570	15276439	15277555	15277613	15277729	878	0,0	116,91	4,4	121,66	163	149	0.0283643	0.165152	0.0,0.0	0.029,0.052	-0.041
879	"FBgn0030854"	"CG8289"	chrX	-	17634573	17634977	17634573	17634974	17635341	17636044	879	89,82	2,0	122,93	2,0	151	149	1	1	0.978,1.0	0.984,1.0	-0.003
880	"FBgn0261553"	"CG42671"	chr3L	+	11222614	11223565	11222617	11223565	11216585	11217282	880	21,62	41,77	49,67	48,79	151	149	0.208205	0.570012	0.336,0.443	0.502,0.456	-0.089
881	"FBgn0016041"	"Tom40"	chrX	+	7737321	7737683	7737449	7737683	7736892	7737166	881	109,170	1,0	177,241	6,13	276	149	4.59335e-05	0.00118681	0.983,1.0	0.941,0.909	0.067
882	"FBgn0033809"	"CG4630"	chr2R	-	13217588	13218303	13217588	13218199	13219087	13219247	882	14,36	4,11	0,0	12,23	252	149	0	0	0.674,0.659	0.0,0.0	0.667
883	"FBgn0032105"	"borr"	chr2L	-	9251941	9252350	9251941	9252338	9252634	9253118	883	6,35	0,2	6,26	1,12	160	149	0.000395564	0.00675727	1.0,0.942	0.848,0.669	0.213
884	"FBgn0037829"	"CG14691"	chr3R	-	10753698	10753858	10753698	10753821	10754032	10754147	884	65,75	7,15	53,89	15,13	185	149	0.449796	0.829159	0.882,0.801	0.74,0.846	0.049
885	"FBgn0260874"	"Ir76a"	chr3L	+	19801977	19802114	19801990	19802114	19801665	19801928	885	2,2	21,11	0,0	0,3	161	149	1	1	0.081,0.144	NA,0.0	0.112
886	"FBgn0250907"	"Cht10"	chr2L	-	23016037	23016104	23016037	23016090	23025169	23025224	886	0,1	6,1	4,0	0,4	162	149	0.0347784	0.188969	0.0,0.479	1.0,0.0	-0.261
887	"FBgn0010303"	"hep"	chrX	-	13080637	13081118	13080637	13081043	13081512	13082064	887	14,12	17,60	11,6	16,50	223	149	0.525844	0.882957	0.355,0.118	0.315,0.074	0.042
890	"FBgn0035308"	"CG15822"	chr3L	-	2161630	2161929	2161630	2161882	2163739	2163863	890	0,0	2,3	15,21	0,0	195	149	9.03833e-13	7.18547e-11	0.0,0.0	1.0,1.0	-1
891	"FBgn0050122"	"CG30122"	chr2R	-	18632327	18632986	18632327	18632983	18633053	18633127	891	41,133	14,14	40,141	4,15	151	149	0.14166	0.461293	0.743,0.904	0.908,0.903	-0.082
892	"FBgn0050122"	"CG30122"	chr2R	-	18633053	18633127	18633053	18633124	18633191	18633363	892	253,269	20,38	207,193	25,63	151	149	0.00940011	0.0767985	0.926,0.875	0.891,0.751	0.08
893	"FBgn0000448"	"Hr3"	chr2R	-	10209100	10209270	10209100	10209264	10209439	10209608	893	24,64	1,10	26,49	15,4	154	149	0.163418	0.491547	0.959,0.861	0.626,0.922	0.136
894	"FBgn0050295"	"Ipk1"	chr2R	+	20878967	20879145	20878970	20879145	20878671	20878898	894	5,5	2,1	6,5	18,6	151	149	0.00241336	0.0271109	0.712,0.831	0.248,0.451	0.422
895	"FBgn0085446"	"CG34417"	chrX	+	6555865	6561550	6560374	6561550	6552638	6554771	895	43,53	21,11	16,28	15,7	298	149	0.43026	0.81583	0.506,0.707	0.348,0.667	0.099
896	"FBgn0085446"	"CG34417"	chrX	+	6555865	6561550	6560374	6561550	6554908	6555259	896	10,22	15,6	21,23	15,15	298	149	0.959194	1	0.25,0.647	0.412,0.434	0.026
897	"FBgn0085446"	"CG34417"	chrX	+	6561625	6562159	6561628	6562159	6560374	6561550	897	168,208	5,10	247,189	14,12	151	149	0.198625	0.552567	0.971,0.954	0.946,0.94	0.019
898	"FBgn0085446"	"CG34417"	chrX	+	6585692	6585785	6585695	6585785	6577036	6577112	898	133,207	203,204	116,144	166,158	151	149	0.887904	1	0.393,0.5	0.408,0.473	0.006
899	"FBgn0085446"	"CG34417"	chrX	+	6585692	6585785	6585695	6585785	6577943	6578291	899	47,72	41,64	40,59	59,74	151	149	0.0453692	0.224603	0.531,0.526	0.401,0.44	0.108
900	"FBgn0085446"	"CG34417"	chrX	+	6585692	6585785	6585695	6585785	6577943	6584022	900	269,156	356,230	291,240	427,310	151	149	0.968829	1	0.427,0.401	0.402,0.433	-0.003
901	"FBgn0037332"	"Hcs"	chr3R	+	5478885	5479042	5478903	5479042	5477609	5477758	901	2,11	16,41	8,29	19,39	166	149	0.008281	0.0692989	0.101,0.194	0.274,0.4	-0.19
902	"FBgn0003598"	"Su(var)3-7"	chr3R	+	13265734	13266319	13265740	13266319	13264363	13265300	902	43,56	0,1	46,35	0,0	154	149	1	1	1.0,0.982	1.0,1.0	-0.009
903	"FBgn0031064"	"CG12531"	chrX	+	19726426	19730199	19726429	19730199	19726003	19726100	903	0,0	41,26	0,1	32,37	151	149	1	1	0.0,0.0	0.0,0.026	-0.013
905	"FBgn0010482"	"l(2)01289"	chr2R	-	6726836	6728373	6726836	6728320	6728590	6729073	905	381,303	172,290	409,451	187,380	201	149	0.848384	1	0.622,0.436	0.619,0.468	-0.014
908	"FBgn0264489"	"CG43897"	chr3L	+	9820073	9820559	9820279	9820559	9813846	9813922	908	9,0	12,28	40,10	50,0	298	149	0.00358023	0.0369953	0.273,0.0	0.286,1.0	-0.506
909	"FBgn0264489"	"CG43897"	chr3L	+	9824802	9827895	9824820	9827895	9824545	9824640	909	0,1	42,38	9,4	71,89	166	149	0.00200299	0.0232594	0.0,0.023	0.102,0.039	-0.059
910	"FBgn0264489"	"CG43897"	chr3L	+	9831920	9832679	9832195	9832679	9830633	9830785	910	727,1071	37,87	762,1461	0,3	298	149	0	0	0.908,0.86	1.0,0.996	-0.114
911	"FBgn0264489"	"CG43897"	chr3L	+	9831920	9832679	9832198	9832679	9830633	9830785	911	727,1071	46,233	762,1461	0,2	298	149	0	0	0.888,0.697	1.0,0.997	-0.206
913	"FBgn0264489"	"CG43897"	chr3L	+	9831920	9832679	9832477	9832679	9830633	9830785	913	727,1071	478,771	762,1461	515,459	298	149	0.0780289	0.311856	0.432,0.41	0.425,0.614	-0.098
914	"FBgn0264489"	"CG43897"	chr3L	+	9832195	9832679	9832198	9832679	9830633	9830785	914	37,87	46,233	0,3	0,2	151	149	1	1	0.442,0.269	NA,0.597	-0.241
916	"FBgn0264489"	"CG43897"	chr3L	+	9832195	9832679	9832477	9832679	9830633	9830785	916	37,87	478,771	0,3	515,459	298	149	0	0	0.037,0.053	0.0,0.003	0.043
918	"FBgn0264489"	"CG43897"	chr3L	+	9832198	9832679	9832477	9832679	9830633	9830785	918	46,233	478,771	0,2	515,459	298	149	0	0	0.046,0.131	0.0,0.002	0.087
927	"FBgn0000479"	"dnc"	chrX	+	3258610	3258878	3258613	3258878	3256067	3256211	927	57,133	13,43	76,84	6,12	151	149	0.000767502	0.0107195	0.812,0.753	0.926,0.874	-0.118
928	"FBgn0000479"	"dnc"	chrX	+	3334144	3334331	3334150	3334331	3332441	3332546	928	98,133	191,177	149,100	97,76	154	149	2.71512e-06	9.05186e-05	0.332,0.421	0.598,0.56	-0.202
929	"FBgn0036890"	"CG9368"	chr3L	+	19602655	19604120	19602670	19604120	19602041	19602060	929	5,11	4,6	2,13	2,7	163	149	0.84607	1	0.533,0.626	0.478,0.629	0.026
930	"FBgn0000533"	"ea"	chr3R	+	15329082	15329566	15329179	15329566	15328728	15328993	930	5,2	26,50	0,4	39,66	245	149	0.135094	0.449659	0.105,0.024	0.0,0.036	0.046
931	"FBgn0051163"	"SKIP"	chr3R	+	22293437	22296126	22293458	22296126	22292949	22293071	931	15,14	18,15	18,14	11,23	169	149	0.819366	1	0.424,0.451	0.591,0.349	-0.032
932	"FBgn0261053"	"Cad86C"	chr3R	+	10844214	10844363	10844232	10844363	10842851	10844169	932	10,19	18,13	0,17	12,22	166	149	0.0839002	0.326399	0.333,0.567	0.0,0.41	0.245
933	"FBgn0039936"	"Gyf"	chr4	-	865701	865872	865701	865851	865930	866294	933	106,226	20,24	96,191	20,20	169	149	0.853111	1	0.824,0.892	0.809,0.894	0.006
934	"FBgn0039479"	"CG14257"	chr3R	+	27081432	27082818	27082563	27082818	27079878	27080082	934	0,3	5,4	0,1	2,7	298	149	0.617769	0.940199	0.0,0.273	0.0,0.067	0.103
935	"FBgn0027930"	"MP1"	chr3R	+	4308589	4308833	4308619	4308833	4308263	4308427	935	7,9	402,469	7,10	477,373	178	149	0.820241	1	0.014,0.016	0.012,0.022	-0.002
936	"FBgn0034534"	"maf-S"	chr2R	+	20641165	20641668	20641180	20641668	20640975	20641118	936	0,0	244,531	16,23	409,921	163	149	5.49408e-05	0.0013205	0.0,0.0	0.035,0.022	-0.029
938	"FBgn0041164"	"armi"	chr3L	+	3462103	3462784	3462120	3462784	3461540	3461670	938	0,1	21,35	0,0	43,44	165	149	1	1	0.0,0.025	0.0,0.0	0.013
939	"FBgn0052582"	"lncRNA:CR32582"	chrX	+	15836456	15836674	15836524	15836674	15836281	15836397	939	0,12	8,26	6,22	23,30	216	149	0.265817	0.647166	0.0,0.241	0.153,0.336	-0.124
941	"FBgn0052521"	"CG32521"	chrX	-	21205309	21206584	21205309	21206110	21211079	21211274	941	327,705	0,0	294,682	0,4	298	149	1	1	1.0,1.0	1.0,0.988	0.006
942	"FBgn0052521"	"CG32521"	chrX	-	21207674	21209878	21207674	21209533	21211079	21211274	942	0,5	40,66	0,10	9,59	298	149	0.0333359	0.184733	0.0,0.036	0.0,0.078	-0.021
943	"FBgn0083984"	"CG34148"	chr3R	-	21878232	21878424	21878232	21878419	21878486	21878686	943	17,8	107,154	19,42	147,216	153	149	0.0346642	0.188969	0.134,0.048	0.112,0.159	-0.045
944	"FBgn0085390"	"Dgk"	chr2R	-	7845033	7845223	7845033	7845199	7845738	7845870	944	9,9	76,157	11,15	83,170	172	149	0.364132	0.75587	0.093,0.047	0.103,0.071	-0.017
945	"FBgn0083956"	"CG34120"	chrX	+	21136020	21136676	21136023	21136676	21135625	21135963	945	12,37	109,149	34,18	82,138	151	149	0.402797	0.794448	0.098,0.197	0.29,0.114	-0.054
947	"FBgn0259216"	"RhoGAP102A"	chr4	+	264485	264670	264527	264670	264351	264429	947	83,89	8,14	90,109	9,18	190	149	0.840666	1	0.891,0.833	0.887,0.826	0.005
948	"FBgn0250788"	"beta-Spec"	chrX	+	17667932	17668157	17668106	17668157	17667569	17667738	948	84,88	108,186	97,81	103,149	298	149	0.39254	0.783942	0.28,0.191	0.32,0.214	-0.032
949	"FBgn0002121"	"l(2)gl"	chr2L	-	19879	20020	19879	20015	21065	21376	949	35,43	1,3	51,31	2,3	153	149	0.705369	0.997946	0.971,0.933	0.961,0.91	0.016
950	"FBgn0262111"	"f"	chrX	+	17279732	17279941	17279744	17279941	17279418	17279667	950	13,12	6,3	9,13	3,9	160	149	0.454194	0.831307	0.669,0.788	0.736,0.574	0.074
952	"FBgn0004242"	"Syt1"	chr2L	-	2779266	2782940	2779266	2782839	2783040	2783274	952	28,39	858,971	27,30	904,747	249	149	0.796157	1	0.019,0.023	0.018,0.023	0.001
953	"FBgn0004242"	"Syt1"	chr2L	-	2787053	2787165	2787053	2787162	2792194	2792371	953	13,26	38,48	11,20	25,32	151	149	0.578939	0.921221	0.252,0.348	0.303,0.381	-0.042
954	"FBgn0004242"	"Syt1"	chr2L	-	2787053	2787168	2787053	2787162	2792194	2792371	954	135,262	38,48	153,229	25,32	154	149	0.0634619	0.278609	0.775,0.841	0.856,0.874	-0.057
955	"FBgn0004242"	"Syt1"	chr2L	-	2787053	2787168	2787053	2787165	2792194	2792371	955	135,262	13,26	151,229	9,20	151	149	0.334763	0.732227	0.911,0.909	0.943,0.919	-0.021
956	"FBgn0004242"	"Syt1"	chr2L	-	2793174	2793270	2793174	2793264	2793327	2793587	956	297,279	372,293	223,231	426,261	154	149	0.160264	0.490324	0.436,0.48	0.336,0.461	0.059
958	"FBgn0032252"	"loh"	chr2L	+	10449578	10450080	10449581	10450080	10449364	10449515	958	14,16	0,1	13,8	0,0	151	149	1	1	1.0,0.94	1.0,1.0	-0.03
961	"FBgn0037652"	"CG11980"	chr3R	+	9004138	9004451	9004141	9004451	9004016	9004075	961	3,21	94,123	12,25	111,164	151	149	0.414331	0.804152	0.031,0.144	0.096,0.131	-0.026
962	"FBgn0052082"	"IRSp53"	chr3L	+	11161471	11163984	11163383	11163984	11160780	11160932	962	98,150	22,18	132,163	30,28	298	149	0.466787	0.837312	0.69,0.806	0.688,0.744	0.032
963	"FBgn0052082"	"IRSp53"	chr3L	+	11161471	11163984	11163554	11163984	11160780	11160932	963	98,147	8,8	131,162	4,5	298	149	0.0614821	0.275073	0.86,0.902	0.942,0.942	-0.061
964	"FBgn0052082"	"IRSp53"	chr3L	+	11163383	11163984	11163554	11163984	11160780	11160932	964	22,18	8,8	30,28	4,5	298	149	0.0326443	0.181876	0.579,0.529	0.789,0.737	-0.209
965	"FBgn0000370"	"crc"	chr2L	+	21312097	21312208	21312124	21312208	21311752	21312043	965	1724,2554	33,49	1579,3448	38,47	175	149	0.62227	0.940816	0.978,0.978	0.973,0.984	0
972	"FBgn0022764"	"Sin3A"	chr2R	-	12580115	12580630	12580115	12580612	12581201	12581577	972	29,43	113,169	23,52	134,103	166	149	0.521542	0.882183	0.187,0.186	0.133,0.312	-0.036
973	"FBgn0022764"	"Sin3A"	chr2R	-	12581638	12581951	12581638	12581939	12582288	12583829	973	39,87	71,120	49,60	71,143	160	149	0.319809	0.720878	0.338,0.403	0.391,0.281	0.035
974	"FBgn0029854"	"CG3566"	chrX	-	6274971	6275390	6274971	6275170	6276227	6276296	974	20,22	333,444	14,16	452,375	298	149	0.123399	0.424402	0.029,0.024	0.015,0.021	0.009
975	"FBgn0050461"	"CG30461"	chr2R	-	16996355	16996751	16996355	16996728	16996991	16998400	975	237,392	480,999	259,355	531,805	171	149	0.62357	0.940816	0.301,0.255	0.298,0.278	-0.01
976	"FBgn0000535"	"eag"	chrX	+	14993424	14993558	14993445	14993558	14992719	14992851	976	0,0	3,7	0,1	8,8	169	149	1	1	0.0,0.0	0.0,0.099	-0.05
977	"FBgn0000535"	"eag"	chrX	+	14993424	14993558	14993451	14993558	14992719	14992851	977	1,0	0,0	1,1	3,0	175	149	1	1	1.0,NA	0.221,1.0	0.389
978	"FBgn0000535"	"eag"	chrX	+	14993445	14993558	14993451	14993558	14992719	14992851	978	4,7	0,0	9,8	3,0	154	149	0.149358	0.471017	1.0,1.0	0.744,1.0	0.128
979	"FBgn0000535"	"eag"	chrX	+	15002111	15002402	15002114	15002402	15000412	15000828	979	4,4	5,7	3,5	8,10	151	149	0.531973	0.884624	0.441,0.361	0.27,0.33	0.101
980	"FBgn0003495"	"spz"	chr3R	-	27066098	27066480	27066098	27066453	27066607	27066665	980	50,29	129,152	28,27	98,92	175	149	0.927598	1	0.248,0.14	0.196,0.2	-0.004
981	"FBgn0003495"	"spz"	chr3R	-	27066607	27066884	27066607	27066665	27067121	27067199	981	36,27	88,88	12,11	62,54	298	149	0.0258774	0.157784	0.17,0.133	0.088,0.092	0.062
982	"FBgn0003495"	"spz"	chr3R	-	27066607	27066884	27066607	27066665	27069143	27070070	982	39,18	14,38	21,7	17,25	298	149	0.307099	0.702051	0.582,0.191	0.382,0.123	0.134
983	"FBgn0034381"	"List"	chr2R	-	18728503	18728786	18728503	18728746	18728842	18729032	983	0,14	5,16	5,19	3,16	188	149	0.0929401	0.347439	0.0,0.41	0.569,0.485	-0.322
984	"FBgn0051550"	"CG31550"	chr3R	+	5487050	5487177	5487059	5487177	5486234	5486884	984	17,39	0,2	27,33	0,1	157	149	0.591257	0.925748	1.0,0.949	1.0,0.969	-0.01
985	"FBgn0051550"	"CG31550"	chr3R	+	5487050	5488307	5487834	5488307	5486234	5486884	985	17,37	13,29	26,30	34,48	298	149	0.0275028	0.162424	0.395,0.389	0.277,0.238	0.135
986	"FBgn0085404"	"CG34375"	chr3R	-	23006594	23006684	23006594	23006681	23008001	23008321	986	22,25	0,1	15,69	0,5	151	149	0.0734073	0.303305	1.0,0.961	1.0,0.932	0.014
987	"FBgn0028703"	"Nhe3"	chr2L	-	6677834	6678756	6677834	6678224	6679985	6680114	987	19,43	10,18	45,98	24,27	298	149	0.56588	0.91072	0.487,0.544	0.484,0.645	-0.049
988	"FBgn0028703"	"Nhe3"	chr2L	-	6678911	6679262	6678911	6679082	6679985	6680114	988	9,19	16,37	9,16	49,39	298	149	0.0761663	0.309304	0.22,0.204	0.084,0.17	0.085
989	"FBgn0028703"	"Nhe3"	chr2L	-	6680345	6680542	6680345	6680524	6680946	6680998	989	181,267	5,17	198,280	4,1	166	149	0.000243816	0.00455793	0.97,0.934	0.978,0.996	-0.035
991	"FBgn0030571"	"CG14414"	chrX	+	14580894	14581039	14580964	14581039	14580739	14580846	991	41,104	26,75	67,106	17,68	218	149	0.126205	0.429357	0.519,0.487	0.729,0.516	-0.12
992	"FBgn0030571"	"CG14414"	chrX	+	14580918	14581039	14580964	14581039	14580739	14580846	992	38,95	26,75	64,96	17,68	194	149	0.126018	0.429357	0.529,0.493	0.743,0.52	-0.12
993	"FBgn0035533"	"Cip4"	chr3L	-	4324283	4324450	4324283	4324447	4324861	4324996	993	85,92	54,64	59,54	38,55	151	149	0.37932	0.770949	0.608,0.587	0.605,0.492	0.049
994	"FBgn0035533"	"Cip4"	chr3L	-	4324283	4324450	4324283	4324447	4324921	4324996	994	34,55	74,157	49,61	78,159	151	149	0.343814	0.738151	0.312,0.257	0.383,0.275	-0.045
995	"FBgn0035533"	"Cip4"	chr3L	-	4325060	4325410	4325060	4325383	4326983	4327170	995	312,287	150,179	292,267	120,95	175	149	0.0133678	0.0983315	0.639,0.577	0.674,0.705	-0.082
996	"FBgn0038073"	"CG14395"	chr3R	+	12671863	12672161	12671905	12672161	12670946	12671759	996	0,3	0,7	1,9	3,3	190	149	1	1	NA,0.252	0.207,0.702	-0.202
997	"FBgn0038073"	"CG14395"	chr3R	+	12671863	12672161	12671923	12672161	12670946	12671759	997	0,3	0,0	1,9	2,2	208	149	1	1	NA,1.0	0.264,0.763	0.486
998	"FBgn0038073"	"CG14395"	chr3R	+	12671905	12672161	12671923	12672161	12670946	12671759	998	0,7	0,0	3,3	2,2	166	149	1	1	NA,1.0	0.574,0.574	0.426
1002	"FBgn0262636"	"dati"	chr4	-	378395	378561	378395	378531	378715	378900	1002	42,26	5,9	10,32	0,4	178	149	0.083173	0.326399	0.875,0.707	1.0,0.87	-0.144
1003	"FBgn0014037"	"Su(Tpl)"	chr3L	-	19897317	19897413	19897317	19897408	19909246	19909410	1003	138,133	152,99	2,2	0,0	153	149	2.27904e-05	0.000612262	0.469,0.567	1.0,1.0	-0.482
1004	"FBgn0002783"	"mor"	chr3R	-	15968574	15969594	15968574	15969402	15969881	15970092	1004	82,36	160,162	91,31	145,106	298	149	0.274043	0.656873	0.204,0.1	0.239,0.128	-0.032
1005	"FBgn0035793"	"CG7546"	chr3L	+	7511969	7512728	7511972	7512728	7511704	7511916	1005	15,35	38,98	31,30	56,96	151	149	0.697418	0.993649	0.28,0.261	0.353,0.236	-0.024
1006	"FBgn0035793"	"CG7546"	chr3L	+	7514648	7515581	7515047	7515581	7513817	7514354	1006	14,20	114,221	13,27	137,180	298	149	0.433786	0.819594	0.058,0.043	0.045,0.07	-0.007
1007	"FBgn0035793"	"CG7546"	chr3L	+	7515825	7516050	7515867	7516050	7515640	7515777	1007	31,56	43,118	21,62	34,143	190	149	0.524175	0.882957	0.361,0.271	0.326,0.254	0.026
1008	"FBgn0035793"	"CG7546"	chr3L	+	7515825	7516050	7515870	7516050	7515640	7515777	1008	31,56	22,57	21,62	15,53	193	149	0.728415	1	0.521,0.431	0.519,0.475	-0.021
1009	"FBgn0035793"	"CG7546"	chr3L	+	7515867	7516050	7515870	7516050	7515640	7515777	1009	43,118	22,57	34,143	15,53	151	149	0.284665	0.675549	0.659,0.671	0.691,0.727	-0.044
1010	"FBgn0035793"	"CG7546"	chr3L	+	7516115	7517316	7516118	7517316	7515825	7516050	1010	150,235	0,8	150,266	10,4	151	149	0.219422	0.585219	1.0,0.967	0.937,0.985	0.022
1011	"FBgn0038747"	"RhoGAP92B"	chr3R	+	19912311	19913730	19912314	19913730	19910892	19911859	1011	197,161	0,5	258,143	6,0	151	149	0.859747	1	1.0,0.969	0.977,1.0	-0.004
1012	"FBgn0028986"	"Spn38F"	chr2L	-	20836620	20836819	20836620	20836813	20836873	20837012	1012	1174,1423	62,56	1261,1361	49,35	154	149	0.0437664	0.21962	0.948,0.961	0.961,0.974	-0.013
1013	"FBgn0000557"	"eEF1alpha2"	chr3R	+	31740316	31741169	31740319	31741169	31739776	31739864	1013	236,483	357,529	307,602	343,604	151	149	0.156639	0.48503	0.395,0.474	0.469,0.496	-0.048
1014	"FBgn0261564"	"ReepA"	chr2R	+	22929087	22930073	22929798	22930073	22927515	22927629	1014	189,388	284,517	200,430	254,427	298	149	0.0624264	0.277495	0.25,0.273	0.282,0.335	-0.047
1015	"FBgn0261564"	"ReepA"	chr2R	+	22930385	22931280	22930388	22931280	22930192	22930319	1015	90,200	211,418	106,148	192,356	151	149	0.839562	1	0.296,0.321	0.353,0.291	-0.013
1016	"FBgn0262737"	"mub"	chr3L	+	21915101	21915195	21915113	21915195	21914892	21915009	1016	297,379	166,233	338,449	226,233	160	149	0.993907	1	0.625,0.602	0.582,0.642	0.001
1017	"FBgn0262737"	"mub"	chr3L	+	21921041	21921327	21921053	21921327	21920902	21920987	1017	86,214	39,59	98,223	33,55	160	149	0.347406	0.739691	0.673,0.772	0.734,0.791	-0.04
1018	"FBgn0262737"	"mub"	chr3L	+	21921041	21921327	21921056	21921327	21920902	21920987	1018	86,214	23,92	98,223	39,87	163	149	0.721298	1	0.774,0.68	0.697,0.701	0.028
1019	"FBgn0262737"	"mub"	chr3L	+	21921041	21921327	21921092	21921327	21920902	21920987	1019	86,214	30,44	98,223	28,49	199	149	0.813331	1	0.682,0.785	0.724,0.773	-0.015
1020	"FBgn0262737"	"mub"	chr3L	+	21921053	21921327	21921056	21921327	21920902	21920987	1020	39,59	23,92	33,55	39,87	151	149	0.318049	0.718478	0.626,0.388	0.455,0.384	0.088
1021	"FBgn0262737"	"mub"	chr3L	+	21921053	21921327	21921092	21921327	21920902	21920987	1021	39,59	30,44	33,55	28,49	187	149	0.542207	0.890284	0.509,0.517	0.484,0.472	0.035
1022	"FBgn0262737"	"mub"	chr3L	+	21921056	21921327	21921092	21921327	21920902	21920987	1022	23,92	30,44	39,87	28,49	184	149	0.576706	0.920502	0.383,0.629	0.53,0.59	-0.054
1023	"FBgn0262737"	"mub"	chr3L	+	21922578	21932702	21925179	21932702	21921053	21921327	1023	25,66	524,670	14,80	644,619	298	149	0.842476	1	0.023,0.047	0.011,0.061	-0.001
1025	"FBgn0267555"	"asRNA:CR45895"	chr3L	-	16587110	16587471	16587110	16587467	16587530	16587805	1025	5,7	9,16	1,11	19,18	152	149	0.339085	0.734073	0.353,0.3	0.049,0.375	0.115
1026	"FBgn0250823"	"gish"	chr3R	+	16301804	16302372	16301822	16302372	16301244	16301351	1026	187,174	275,356	137,285	221,314	166	149	0.0816975	0.322269	0.379,0.305	0.358,0.449	-0.061
1027	"FBgn0067864"	"Patj"	chr3L	+	1798981	1800699	1799009	1800699	1798802	1798923	1027	49,30	15,10	37,28	19,7	176	149	0.604768	0.930636	0.734,0.717	0.622,0.772	0.028
1028	"FBgn0034645"	"ND-B12"	chr2R	+	21658345	21658480	21658350	21658480	21658077	21658109	1028	725,2495	348,1293	646,1948	444,1091	153	149	0.0684323	0.292251	0.67,0.653	0.586,0.635	0.051
1029	"FBgn0034645"	"ND-B12"	chr2R	+	21658345	21658480	21658350	21658480	21658123	21658275	1029	195,433	66,99	318,374	142,135	153	149	0.0091736	0.0752454	0.742,0.81	0.686,0.73	0.068
1030	"FBgn0031398"	"CG10880"	chr2L	-	2214971	2215459	2214971	2215456	2215514	2216311	1030	20,19	0,3	14,18	0,0	151	149	0.418399	0.806745	1.0,0.862	1.0,1.0	-0.069
1032	"FBgn0035287"	"CG13937"	chr3L	-	1881128	1881548	1881128	1881476	1882999	1883041	1032	15,25	23,17	20,8	27,5	220	149	0.881549	1	0.306,0.499	0.334,0.52	-0.025
1033	"FBgn0035287"	"CG13937"	chr3L	-	1881128	1881557	1881128	1881476	1882999	1883041	1033	25,44	23,17	53,38	27,5	229	149	0.145296	0.466347	0.414,0.627	0.561,0.832	-0.176
1034	"FBgn0035287"	"CG13937"	chr3L	-	1881128	1881557	1881128	1881548	1882999	1883041	1034	25,44	15,25	53,38	20,8	157	149	0.0393402	0.208503	0.613,0.626	0.716,0.818	-0.147
1035	"FBgn0040376"	"AANATL7"	chrX	+	2582988	2583823	2583008	2583823	2582703	2582826	1035	100,124	10,16	183,198	36,34	168	149	0.0559156	0.256269	0.899,0.873	0.818,0.838	0.058
1036	"FBgn0027621"	"Pfrx"	chrX	+	19506482	19509350	19506485	19509350	19496674	19496787	1036	20,13	0,0	31,21	16,11	151	149	1.75889e-08	8.65627e-07	1.0,1.0	0.657,0.653	0.345
1037	"FBgn0027621"	"Pfrx"	chrX	+	19506482	19509350	19506485	19509350	19498372	19498880	1037	33,40	24,28	36,39	35,50	151	149	0.072477	0.301428	0.576,0.585	0.504,0.435	0.111
1038	"FBgn0027621"	"Pfrx"	chrX	+	19506482	19509350	19506485	19509350	19504422	19504537	1038	147,214	72,114	101,108	82,77	151	149	0.0215979	0.139618	0.668,0.649	0.549,0.581	0.094
1039	"FBgn0027621"	"Pfrx"	chrX	+	19506292	19509350	19506482	19509350	19505912	19506237	1039	12,10	10,10	11,13	8,5	298	149	0.259288	0.640546	0.375,0.333	0.407,0.565	-0.132
1040	"FBgn0038163"	"CG10841"	chr3R	+	13632174	13632301	13632177	13632301	13631941	13632097	1040	1558,1800	4,0	2124,1764	2,1	151	149	1	1	0.997,1.0	0.999,0.999	-0.001
1041	"FBgn0000108"	"Appl"	chrX	+	571130	571352	571133	571352	570861	571000	1041	137,163	31,41	129,120	32,36	151	149	0.548463	0.893458	0.813,0.797	0.799,0.767	0.022
1042	"FBgn0000108"	"Appl"	chrX	+	572136	572289	572148	572289	571426	572058	1042	84,94	0,4	68,51	0,5	160	149	0.442673	0.823526	1.0,0.956	1.0,0.905	0.025
1043	"FBgn0000108"	"Appl"	chrX	+	572136	572289	572148	572289	571426	572070	1043	23,29	33,61	20,20	25,49	160	149	0.985062	1	0.394,0.307	0.427,0.275	0
1044	"FBgn0000108"	"Appl"	chrX	+	573852	574002	573864	574002	572136	572289	1044	82,125	56,77	51,91	41,52	160	149	0.898773	1	0.577,0.602	0.537,0.62	0.011
1045	"FBgn0000108"	"Appl"	chrX	+	574941	575089	574944	575089	574195	574878	1045	84,114	9,15	56,84	1,8	151	149	0.0711014	0.297503	0.902,0.882	0.982,0.912	-0.055
1046	"FBgn0033075"	"Pld"	chr2R	+	6251075	6251852	6251129	6251852	6250338	6250852	1046	18,34	0,0	16,46	2,2	202	149	0.0782226	0.311856	1.0,1.0	0.855,0.944	0.101
1047	"FBgn0026620"	"tacc"	chr3R	-	4737313	4737378	4737313	4737375	4737472	4737780	1047	924,953	7,13	1129,1256	14,14	151	149	0.773849	1	0.992,0.986	0.988,0.989	0.001
1048	"FBgn0026620"	"tacc"	chr3R	-	4737472	4737780	4737472	4737738	4739510	4739547	1048	142,152	17,35	162,192	20,52	190	149	0.653444	0.963107	0.868,0.773	0.864,0.743	0.017
1049	"FBgn0026620"	"tacc"	chr3R	-	4737472	4737780	4737472	4737738	4739571	4739615	1049	5,17	8,40	12,35	10,27	190	149	0.00333014	0.0349411	0.329,0.25	0.485,0.504	-0.205
1050	"FBgn0026620"	"tacc"	chr3R	-	4737472	4737780	4737472	4737738	4741851	4744182	1050	105,132	68,97	130,209	97,171	190	149	0.445363	0.825619	0.548,0.516	0.512,0.489	0.032
1052	"FBgn0039889"	"Arl4"	chr4	-	178777	178880	178777	178836	178936	179034	1052	302,419	45,50	300,449	71,92	192	149	0.00294308	0.0313574	0.839,0.867	0.766,0.791	0.075
1053	"FBgn0039889"	"Arl4"	chr4	-	178777	178880	178777	178836	179091	179211	1053	69,102	0,0	82,120	0,1	192	149	1	1	1.0,1.0	1.0,0.989	0.006
1054	"FBgn0019660"	"lncRNA:roX2"	chrX	+	11579348	11579399	11579385	11579399	11579064	11579124	1054	21,34	5,10	38,42	13,5	185	149	0.649088	0.961767	0.772,0.733	0.702,0.871	-0.034
1055	"FBgn0019660"	"lncRNA:roX2"	chrX	+	11579351	11579528	11579511	11579528	11579064	11579124	1055	6,35	0,0	23,50	1,0	298	149	1	1	1.0,1.0	0.92,1.0	0.04
1056	"FBgn0037368"	"CG1239"	chr3R	+	5733679	5734432	5733685	5734432	5733512	5733616	1056	0,9	3,15	0,5	0,5	154	149	1	1	0.0,0.367	NA,0.492	-0.308
1059	"FBgn0051281"	"Tpl94D"	chr3R	+	22966628	22967842	22966631	22967842	22966283	22966560	1059	1689,2197	44,63	1650,1720	25,27	151	149	0.00265415	0.0289125	0.974,0.972	0.985,0.984	-0.011
1060	"FBgn0028984"	"Spn88Ea"	chr3R	-	15203549	15204550	15203549	15204547	15206348	15206447	1060	115,227	22,38	87,125	17,29	151	149	0.412232	0.801584	0.838,0.855	0.835,0.81	0.024
1061	"FBgn0262743"	"Fs(2)Ket"	chr2L	+	20749270	20750941	20749527	20750941	20738503	20738975	1061	25,18	2,0	76,75	4,2	298	149	0.244355	0.61746	0.862,1.0	0.905,0.949	0.004
1062	"FBgn0266757"	"mfr"	chr3L	-	8905917	8906191	8905917	8906142	8906258	8906359	1062	1,2	0,0	5,1	0,1	197	149	1	1	1.0,1.0	1.0,0.431	0.284
1063	"FBgn0266757"	"mfr"	chr3L	-	8905917	8906194	8905917	8906142	8906258	8906359	1063	21,24	0,0	11,27	0,1	200	149	1	1	1.0,1.0	1.0,0.953	0.024
1064	"FBgn0266757"	"mfr"	chr3L	-	8905917	8906194	8905917	8906191	8906258	8906359	1064	21,24	1,2	11,27	5,1	151	149	0.215113	0.580468	0.954,0.922	0.685,0.964	0.113
1066	"FBgn0266757"	"mfr"	chr3L	-	8909212	8910471	8909212	8910464	8910523	8910972	1066	22,13	0,1	5,19	0,6	155	149	1	1	1.0,0.926	1.0,0.753	0.087
1067	"FBgn0266757"	"mfr"	chr3L	-	8910523	8910972	8910523	8910859	8911021	8911388	1067	3,15	1,2	6,6	0,2	261	149	0.378534	0.770949	0.631,0.811	1.0,0.631	-0.094
1072	"FBgn0031228"	"ND-15"	chr2L	+	155545	155784	155566	155784	155334	155429	1072	0,0	10047,10986	4,4	11601,10514	169	149	1	1	0.0,0.0	0.0,0.0	0
1073	"FBgn0031228"	"ND-15"	chr2L	+	155545	155784	155637	155784	155334	155429	1073	0,0	38,49	4,4	35,76	240	149	0.0167974	0.117298	0.0,0.0	0.066,0.032	-0.049
1074	"FBgn0031228"	"ND-15"	chr2L	+	155566	155784	155637	155784	155334	155429	1074	10047,10986	38,49	11601,10514	35,76	219	149	1	1	0.994,0.993	0.996,0.989	0.001
1075	"FBgn0264695"	"Mhc"	chr2L	+	16787078	16787580	16787516	16787580	16785908	16786814	1075	44451,47611	1908,4155	52181,49709	1952,3012	298	149	0.0185776	0.124675	0.921,0.851	0.93,0.892	-0.025
1076	"FBgn0052654"	"Sec16"	chrX	+	12604860	12605388	12604863	12605388	12604647	12604797	1076	59,177	70,77	92,143	40,48	151	149	0.0490646	0.235749	0.454,0.694	0.694,0.746	-0.146
1078	"FBgn0052654"	"Sec16"	chrX	+	12608934	12609910	12608940	12609910	12608623	12608865	1078	487,255	4,5	16,19	0,0	154	149	0.740975	1	0.992,0.98	1.0,1.0	-0.014
1079	"FBgn0051352"	"Unc-115a"	chr3R	-	9695586	9695653	9695586	9695637	9696599	9696739	1079	6,48	14,11	1,21	0,15	164	149	0.718254	1	0.28,0.799	1.0,0.56	-0.24
1080	"FBgn0031514"	"OtopLb"	chr2L	-	3278156	3278606	3278156	3278603	3279253	3279470	1080	13,13	0,2	15,12	0,0	151	149	0.697641	0.993649	1.0,0.865	1.0,1.0	-0.068
1081	"FBgn0035959"	"CG4911"	chr3L	-	9069648	9070647	9069648	9070644	9070704	9071521	1081	175,210	0,2	183,189	0,0	151	149	1	1	1.0,0.99	1.0,1.0	-0.005
1083	"FBgn0039186"	"CG5746"	chr3R	-	24347404	24348080	24347404	24348062	24348146	24348791	1083	36,68	0,3	23,53	0,9	166	149	0.017194	0.119262	1.0,0.953	1.0,0.841	0.056
1084	"FBgn0039186"	"CG5746"	chr3R	-	24348146	24348563	24348146	24348560	24348661	24348791	1084	19,25	26,46	23,39	27,36	151	149	0.0908431	0.343902	0.419,0.349	0.457,0.517	-0.103
1085	"FBgn0085233"	"CG34204"	chr2R	+	21796726	21796941	21796733	21796941	21796394	21796665	1085	121,100	9,4	111,176	5,21	155	149	0.184362	0.532228	0.928,0.96	0.955,0.89	0.021
1086	"FBgn0042185"	"MCU"	chr3L	+	6551681	6551949	6551763	6551949	6550738	6550836	1086	23,18	16,29	10,13	8,16	230	149	0.92261	1	0.482,0.287	0.447,0.345	-0.012
1087	"FBgn0042185"	"MCU"	chr3L	+	6590603	6590835	6590606	6590835	6562321	6562418	1087	61,93	0,6	18,72	0,0	151	149	0.0790386	0.314179	1.0,0.939	1.0,1.0	-0.03
1088	"FBgn0034067"	"CG8399"	chr2R	+	16024058	16024214	16024085	16024214	16023746	16023859	1088	14,24	141,237	12,14	125,179	175	149	0.532943	0.884813	0.078,0.079	0.076,0.062	0.009
1089	"FBgn0010772"	"Xe7"	chr3R	-	5666067	5666145	5666067	5666127	5666197	5666257	1089	230,211	12,11	281,231	11,10	166	149	0.464363	0.836095	0.945,0.945	0.958,0.954	-0.011
1090	"FBgn0010772"	"Xe7"	chr3R	-	5667097	5667388	5667097	5667305	5667692	5667950	1090	83,96	141,153	128,74	172,196	231	149	0.548244	0.893458	0.275,0.288	0.324,0.196	0.021
1091	"FBgn0037781"	"Fancl"	chr3R	-	10051507	10051585	10051507	10051582	10051642	10052638	1091	5,17	0,0	16,5	3,0	151	149	0.212497	0.575664	1.0,1.0	0.84,1.0	0.08
1092	"FBgn0026056"	"Rlip"	chr3R	+	21018129	21019014	21018132	21019014	21017941	21018074	1092	75,141	8,2	71,120	2,8	151	149	0.834938	1	0.902,0.986	0.972,0.937	-0.011
1093	"FBgn0040964"	"CG18661"	chr2L	+	8997722	8998544	8997761	8998544	8997604	8997668	1093	0,11	13,29	8,14	30,24	187	149	0.193733	0.542611	0.0,0.232	0.175,0.317	-0.13
1094	"FBgn0027356"	"Amph"	chr2R	+	12610987	12612068	12611008	12612068	12610578	12610721	1094	25,31	1290,1868	17,16	1192,1676	169	149	0.0753348	0.307134	0.017,0.014	0.012,0.008	0.005
1095	"FBgn0038897"	"CG5849"	chr3R	+	21742720	21743987	21742741	21743987	21742427	21742666	1095	4,2	9,8	4,2	7,20	169	149	0.637035	0.952787	0.282,0.181	0.335,0.081	0.023
1096	"FBgn0027567"	"CG8108"	chr3L	+	9865057	9865398	9865079	9865398	9864638	9864802	1096	214,269	60,47	207,249	48,48	170	149	0.777951	1	0.758,0.834	0.791,0.82	-0.009
1097	"FBgn0259878"	"Fs"	chr2R	-	15233689	15233813	15233689	15233810	15233917	15234792	1097	52,40	11,30	50,53	14,11	151	149	0.167096	0.499115	0.823,0.568	0.779,0.826	-0.107
1098	"FBgn0052694"	"CG32694"	chrX	+	9999543	10000676	10000351	10000676	9999192	9999300	1098	9,39	41,47	24,36	66,85	298	149	0.566351	0.91072	0.099,0.293	0.154,0.175	0.032
1099	"FBgn0052694"	"CG32694"	chrX	+	10000351	10003006	10001100	10003006	9999192	9999300	1099	41,47	0,0	66,85	10,0	298	149	0.000531924	0.00837536	1.0,1.0	0.767,1.0	0.117
1100	"FBgn0052694"	"CG32694"	chrX	+	10005153	10005289	10005168	10005289	10004391	10004759	1100	26,47	3,13	44,100	10,26	163	149	0.591637	0.925748	0.888,0.768	0.801,0.779	0.038
1101	"FBgn0032369"	"CG6614"	chr2L	-	11645919	11646450	11645919	11646445	11646557	11646889	1101	16,15	42,56	0,11	29,51	153	149	0.0183072	0.124355	0.271,0.207	0.0,0.174	0.152
1102	"FBgn0050334"	"CG30334"	chr2R	-	12440632	12441137	12440632	12441120	12441187	12441320	1102	409,496	490,591	464,613	516,649	165	149	0.41041	0.801056	0.43,0.431	0.448,0.46	-0.024
1103	"FBgn0058191"	"CG40191"	chr2R	+	1265342	1266349	1266191	1266349	1265170	1265293	1103	126,149	45,44	138,212	18,4	298	149	6.75726e-08	2.90985e-06	0.583,0.629	0.793,0.964	-0.273
1104	"FBgn0261509"	"haf"	chr2L	+	1556539	1556915	1556832	1556915	1555128	1555205	1104	155,80	20,13	40,29	18,7	298	149	0.00979433	0.0790815	0.795,0.755	0.526,0.674	0.175
1105	"FBgn0261509"	"haf"	chr2L	+	1605095	1605485	1605098	1605485	1604760	1604885	1105	58,97	5,25	48,44	17,18	151	149	0.0236532	0.147707	0.92,0.793	0.736,0.707	0.135
1106	"FBgn0052677"	"X11Lbeta"	chrX	+	10703563	10704095	10703572	10704095	10702898	10703462	1106	36,32	0,0	47,31	0,2	157	149	0.46259	0.835051	1.0,1.0	1.0,0.936	0.032
1107	"FBgn0265067"	"lncRNA:CR44178"	chr3R	+	21094948	21095744	21094953	21095744	21094761	21094888	1107	93,218	55,138	165,376	98,266	153	149	0.65291	0.963107	0.622,0.606	0.621,0.579	0.014
1108	"FBgn0031952"	"cdc14"	chr2L	-	7802414	7803743	7802414	7803043	7804570	7804915	1108	7,4	615,755	0,0	539,729	298	149	1	1	0.006,0.003	0.0,0.0	0.005
1109	"FBgn0031952"	"cdc14"	chr2L	-	7804570	7804918	7804570	7804915	7805059	7805788	1109	250,307	431,471	271,310	414,524	151	149	0.946781	1	0.364,0.391	0.392,0.369	-0.003
1110	"FBgn0037992"	"CG4702"	chr3R	-	12123462	12123864	12123462	12123861	12127870	12128201	1110	9,32	0,5	27,65	4,14	151	149	0.183319	0.529959	1.0,0.863	0.869,0.821	0.087
1112	"FBgn0039944"	"CG17162"	chrX	-	23085730	23087233	23085730	23087230	23087303	23087506	1112	32,39	65,65	38,24	68,64	151	149	0.51517	0.875032	0.327,0.372	0.355,0.27	0.037
1115	"FBgn0039668"	"Trc8"	chr3R	-	29500316	29500513	29500316	29500498	29500718	29500893	1115	56,136	37,168	41,152	47,152	163	149	0.716543	1	0.58,0.425	0.444,0.478	0.041
1116	"FBgn0027505"	"Rab3-GAP"	chr2L	-	12058303	12058766	12058303	12058763	12058829	12059027	1116	1494,2678	5,45	1939,2762	27,38	151	149	0.409859	0.801056	0.997,0.983	0.986,0.986	0.004
1118	"FBgn0036239"	"Pop2"	chr3L	-	12001726	12001931	12001726	12001865	12002585	12002915	1118	13,16	39,56	10,15	32,46	214	149	0.888392	1	0.188,0.166	0.179,0.185	-0.005
1119	"FBgn0036044"	"Zasp67"	chr3L	-	9793164	9793414	9793164	9793399	9793526	9794003	1119	7,52	140,219	34,96	293,533	163	149	0.738384	1	0.044,0.178	0.096,0.141	-0.008
1120	"FBgn0037347"	"CG1427"	chr3R	+	5601732	5601862	5601738	5601862	5601432	5601669	1120	116,168	3,17	102,155	4,11	154	149	0.563915	0.909923	0.974,0.905	0.961,0.932	-0.007
1121	"FBgn0037347"	"CG1427"	chr3R	+	5601913	5602930	5601959	5602930	5601732	5601862	1121	54,123	0,10	96,129	3,4	194	149	0.261324	0.642278	1.0,0.904	0.961,0.961	-0.009
1122	"FBgn0016694"	"Pdp1"	chr3L	-	7816483	7816725	7816483	7816611	7817436	7817662	1122	284,580	40,95	271,604	51,64	262	149	0.514872	0.875032	0.802,0.776	0.751,0.843	-0.008
1123	"FBgn0016694"	"Pdp1"	chr3L	-	7816483	7816740	7816483	7816611	7817436	7817662	1123	75,104	40,95	81,100	51,64	277	149	0.585168	0.924727	0.502,0.371	0.461,0.457	-0.023
1124	"FBgn0016694"	"Pdp1"	chr3L	-	7816483	7816740	7816483	7816725	7817436	7817662	1124	9,9	218,485	5,22	195,526	163	149	0.251391	0.629086	0.036,0.017	0.023,0.037	-0.003
1126	"FBgn0016694"	"Pdp1"	chr3L	-	7830386	7831827	7830386	7831810	7832553	7833073	1126	36,11	44,19	35,13	36,5	165	149	0.133591	0.446817	0.425,0.343	0.468,0.701	-0.201
1127	"FBgn0261403"	"sxc"	chr2R	+	5307413	5307652	5307472	5307652	5307287	5307352	1127	129,187	33,66	92,217	47,50	207	149	0.749593	1	0.738,0.671	0.585,0.758	0.033
1128	"FBgn0041585"	"olf186-F"	chr2R	+	17855139	17857797	17857641	17857797	17850861	17851460	1128	2,2	50,164	0,3	51,160	298	149	1	1	0.02,0.006	0.0,0.009	0.009
1129	"FBgn0261671"	"tweek"	chr2L	+	16905490	16905594	16905550	16905594	16905298	16905389	1129	30,49	6,7	23,42	0,3	208	149	0.00824573	0.0692842	0.782,0.834	1.0,0.909	-0.146
1130	"FBgn0261671"	"tweek"	chr2L	+	16915671	16915820	16915689	16915820	16915420	16915621	1130	3,0	142,160	5,2	130,197	166	149	0.594001	0.92726	0.019,0.0	0.033,0.009	-0.012
1131	"FBgn0261570"	"CG42684"	chrX	+	17751008	17751685	17751029	17751685	17750553	17750848	1131	14,31	94,191	6,13	71,139	169	149	0.0470401	0.22932	0.116,0.125	0.069,0.076	0.048
1132	"FBgn0034638"	"CG10433"	chr2R	-	21605675	21606360	21605675	21606193	21606467	21606617	1132	216,166	221,315	186,121	162,251	298	149	0.887109	1	0.328,0.209	0.365,0.194	-0.011
1134	"FBgn0039294"	"Cad96Cb"	chr3R	-	25224787	25225517	25224787	25225514	25225579	25226623	1134	0,2	0,2	0,1	0,1	151	149	1	1	NA,0.497	NA,0.497	0
1135	"FBgn0037169"	"CG11404"	chr3L	+	22548591	22548752	22548600	22548752	22548436	22548544	1135	775,657	20,23	858,583	29,24	157	149	0.370539	0.760971	0.974,0.964	0.966,0.958	0.007
1136	"FBgn0037313"	"CG1161"	chr3R	+	5356002	5356748	5356424	5356748	5355833	5355942	1136	228,474	5,0	301,387	9,7	298	149	0.00734464	0.0646016	0.958,1.0	0.944,0.965	0.025
1137	"FBgn0264001"	"bru3"	chr3L	-	13538942	13539119	13538942	13539101	13541488	13541587	1137	2,10	0,0	0,1	1,0	166	149	1	1	1.0,1.0	0.0,1.0	0.5
1138	"FBgn0264001"	"bru3"	chr3L	-	13541488	13541608	13541488	13541587	13541721	13541998	1138	2,1	3,12	0,0	7,5	169	149	0.153127	0.478116	0.37,0.068	0.0,0.0	0.219
1139	"FBgn0264001"	"bru3"	chr3L	-	13541721	13542022	13541721	13541998	13542074	13542218	1139	2,5	9,12	0,0	20,13	172	149	5.41016e-05	0.0013205	0.161,0.265	0.0,0.0	0.213
1140	"FBgn0264001"	"bru3"	chr3L	-	13638516	13638565	13638516	13638547	13664418	13664874	1140	13,15	1,1	20,22	0,0	166	149	0.646876	0.959865	0.921,0.931	1.0,1.0	-0.074
1141	"FBgn0001991"	"Ca-alpha1D"	chr2L	+	16177677	16177804	16177692	16177804	16177335	16177394	1141	38,33	0,1	13,29	11,7	163	149	1.93082e-07	7.67503e-06	1.0,0.968	0.519,0.791	0.329
1142	"FBgn0260745"	"mfas"	chr3R	-	11989209	11989328	11989209	11989325	11992071	11992143	1142	121,216	13,34	108,188	19,34	151	149	0.280536	0.668051	0.902,0.862	0.849,0.845	0.035
1143	"FBgn0260745"	"mfas"	chr3R	-	11989209	11989523	11989209	11989325	11992071	11992143	1143	5,24	13,34	18,29	19,34	298	149	0.229456	0.601123	0.161,0.261	0.321,0.299	-0.099
1144	"FBgn0260745"	"mfas"	chr3R	-	11989209	11989523	11989209	11989328	11992071	11992143	1144	5,23	121,215	15,29	105,188	298	149	0.0246093	0.151843	0.02,0.051	0.067,0.072	-0.034
1145	"FBgn0260745"	"mfas"	chr3R	-	11989209	11989328	11989209	11989325	11992741	11992852	1145	126,205	0,0	55,203	22,0	151	149	1.34834e-05	0.000392538	1.0,1.0	0.712,1.0	0.144
1146	"FBgn0260745"	"mfas"	chr3R	-	11989209	11989523	11989209	11989325	11992741	11992852	1146	116,123	0,0	171,186	22,0	298	149	1.64834e-05	0.000466728	1.0,1.0	0.795,1.0	0.103
1147	"FBgn0260745"	"mfas"	chr3R	-	11989209	11989523	11989209	11989328	11992741	11992852	1147	116,122	126,204	168,186	52,203	298	149	0.0245719	0.151843	0.315,0.23	0.618,0.314	-0.193
1148	"FBgn0260745"	"mfas"	chr3R	-	11989209	11989328	11989209	11989325	11993248	11993315	1148	0,1	2,0	4,0	0,0	151	149	1	1	0.0,1.0	1.0,NA	-0.5
1149	"FBgn0260745"	"mfas"	chr3R	-	11992741	11992874	11992741	11992852	11993248	11993315	1149	213,172	189,235	193,276	158,316	170	149	0.525804	0.882957	0.497,0.391	0.517,0.434	-0.032
1150	"FBgn0039129"	"RpS19b"	chr3R	-	23933089	23933410	23933089	23933403	23933476	23933530	1150	152,196	0,12	174,254	0,8	155	149	0.200289	0.556449	1.0,0.94	1.0,0.968	-0.014
1151	"FBgn0016034"	"mael"	chr3L	+	22724730	22724929	22724739	22724929	22724232	22724685	1151	1,0	29,80	0,1	24,77	157	149	1	1	0.032,0.0	0.0,0.012	0.01
1152	"FBgn0040571"	"CG17193"	chr3R	-	20049648	20049881	20049648	20049878	20055727	20056097	1152	0,2	0,1	0,1	2,4	151	149	1	1	NA,0.664	0.0,0.198	0.565
1153	"FBgn0039240"	"CG3744"	chr3R	-	24874992	24875999	24874992	24875525	24876246	24876654	1153	63,42	0,1	65,32	0,0	298	149	1	1	1.0,0.955	1.0,1.0	-0.022
1154	"FBgn0052843"	"Dh31-R"	chr2R	-	13267797	13269108	13267797	13269093	13269391	13269520	1154	20,33	78,135	21,36	113,85	163	149	0.599108	0.928425	0.19,0.183	0.145,0.279	-0.026
1155	"FBgn0261085"	"Syt12"	chrX	+	13363240	13363480	13363243	13363480	13359247	13359437	1155	5,2	1,1	6,11	0,6	151	149	0.339927	0.734201	0.831,0.664	1.0,0.644	-0.075
1156	"FBgn0032336"	"AstC"	chr2L	-	11076164	11076864	11076164	11076861	11076926	11077066	1156	45,86	22,50	11,103	22,71	151	149	0.0777487	0.311856	0.669,0.629	0.33,0.589	0.19
1157	"FBgn0037986"	"CG14736"	chr3R	+	12041003	12041366	12041008	12041366	12040793	12040944	1157	158,256	4,8	225,234	10,4	153	149	0.890264	1	0.975,0.969	0.956,0.983	0.002
1158	"FBgn0033244"	"CG8726"	chr2R	-	7971243	7971564	7971243	7971529	7971636	7972003	1158	0,19	38,121	9,9	55,97	183	149	0.802586	1	0.0,0.113	0.118,0.07	-0.037
1160	"FBgn0265523"	"Smr"	chrX	-	12730933	12732400	12730933	12731906	12742318	12742444	1160	15,30	12,22	0,0	12,37	298	149	2.66454e-15	2.89873e-13	0.385,0.405	0.0,0.0	0.395
1161	"FBgn0261931"	"CG42797"	chrX	+	9609750	9612206	9609759	9612206	9608945	9609691	1161	5,5	3,18	33,23	0,0	157	149	3.37219e-10	2.17823e-08	0.613,0.209	1.0,1.0	-0.589
1162	"FBgn0037555"	"Ada2b"	chr3R	-	8238102	8238252	8238102	8238182	8238730	8239606	1162	47,56	33,43	79,45	37,25	218	149	0.103234	0.374622	0.493,0.471	0.593,0.552	-0.091
1163	"FBgn0039003"	"wfs1"	chr3R	-	22688452	22690017	22688452	22690014	22690074	22690173	1163	64,44	16,30	48,45	11,20	151	149	0.495391	0.862657	0.798,0.591	0.812,0.689	-0.056
1164	"FBgn0030748"	"Traf-like"	chrX	+	16415608	16416085	16415656	16416085	16415045	16415129	1164	0,1	3,10	0,0	0,11	196	149	1	1	0.0,0.071	NA,0.0	0.035
1165	"FBgn0030748"	"Traf-like"	chrX	+	16415608	16416085	16415656	16416085	16415045	16415527	1165	6,3	2,0	2,5	0,0	196	149	0.701821	0.99583	0.695,1.0	1.0,1.0	-0.153
1166	"FBgn0001215"	"Hrb98DE"	chr3R	+	28600705	28601195	28600717	28601195	28599833	28599999	1166	83,98	704,985	103,114	874,951	160	149	0.498716	0.863924	0.099,0.085	0.099,0.1	-0.008
1167	"FBgn0001215"	"Hrb98DE"	chr3R	+	28600705	28601195	28600717	28601195	28600406	28600568	1167	104,186	299,455	114,234	222,571	160	149	0.237613	0.610153	0.245,0.276	0.324,0.276	-0.04
1168	"FBgn0037218"	"aux"	chr3R	+	4221755	4221986	4221779	4221986	4220985	4221317	1168	74,115	0,4	70,85	7,1	172	149	0.123331	0.424402	1.0,0.961	0.897,0.987	0.038
1169	"FBgn0037218"	"aux"	chr3R	+	4225497	4226459	4225533	4226459	4225065	4225439	1169	126,193	1,2	140,160	2,7	184	149	0.0425494	0.217159	0.99,0.987	0.983,0.949	0.022
1170	"FBgn0023524"	"CG3078"	chrX	-	2256159	2257498	2256159	2257495	2257879	2258266	1170	0,3	3,5	0,8	2,4	151	149	0.410996	0.801242	0.0,0.372	0.0,0.664	-0.146
1171	"FBgn0034368"	"zda"	chr2R	-	18631132	18631635	18631132	18631630	18631749	18631902	1171	11,17	322,543	10,11	355,456	153	149	0.446771	0.826939	0.032,0.03	0.027,0.023	0.006
1172	"FBgn0261928"	"CG42795"	chr3R	+	10248343	10248430	10248346	10248430	10241796	10248274	1172	14,15	67,75	12,10	47,82	151	149	0.574739	0.918859	0.171,0.165	0.201,0.107	0.014
1173	"FBgn0000256"	"capu"	chr2L	-	3886983	3887799	3886983	3887556	3893261	3893604	1173	0,6	53,20	9,0	72,55	298	149	0.839823	1	0.0,0.13	0.059,0.0	0.036
1174	"FBgn0035677"	"CG13293"	chr3L	+	6087216	6087366	6087219	6087366	6082882	6083353	1174	7,25	2,2	5,13	0,1	151	149	0.0565553	0.25848	0.775,0.925	1.0,0.928	-0.114
1175	"FBgn0035677"	"CG13293"	chr3L	+	6088690	6089151	6088705	6089151	6087954	6088077	1175	0,2	2,10	0,2	2,6	163	149	0.706588	0.998935	0.0,0.155	0.0,0.234	-0.04
1176	"FBgn0263251"	"vnc"	chr3L	+	9972880	9973001	9972921	9973001	9972311	9972397	1176	37,54	0,1	38,90	0,4	189	149	0.268176	0.649116	1.0,0.977	1.0,0.947	0.015
1177	"FBgn0031626"	"CG15631"	chr2L	-	4732412	4734254	4732412	4734244	4734305	4734458	1177	441,338	48,33	308,206	37,20	158	149	0.806588	1	0.897,0.906	0.887,0.907	0.004
1178	"FBgn0040606"	"CG6503"	chr3R	-	26424697	26425024	26424697	26425019	26425076	26425102	1178	0,0	405,1441	54,1	715,1312	153	149	5.03242e-07	1.96264e-05	0.0,0.0	0.069,0.001	-0.035
1179	"FBgn0000541"	"E(bx)"	chr3L	-	241117	241501	241117	241498	241563	245475	1179	333,323	20,13	418,268	12,4	151	149	0.010659	0.0824685	0.943,0.961	0.972,0.985	-0.026
1180	"FBgn0037182"	"ArfGAP3"	chr3L	-	22716055	22716205	22716055	22716202	22716297	22716414	1180	27,36	146,188	37,21	175,193	151	149	0.421536	0.80902	0.154,0.159	0.173,0.097	0.021
1181	"FBgn0037182"	"ArfGAP3"	chr3L	-	22716055	22716205	22716055	22716202	22716568	22716892	1181	1,5	1,14	1,0	7,4	151	149	0.00354904	0.0368637	0.497,0.261	0.124,0.0	0.317
1182	"FBgn0037182"	"ArfGAP3"	chr3L	-	22716970	22717080	22716970	22717066	22717193	22717276	1182	46,72	3,8	89,68	1,3	162	149	0.0123456	0.0920627	0.934,0.892	0.988,0.954	-0.058
1183	"FBgn0037182"	"ArfGAP3"	chr3L	-	22716970	22717363	22716970	22717349	22717490	22717577	1183	1,6	4,17	6,4	19,25	162	149	0.612496	0.936413	0.187,0.245	0.225,0.128	0.04
1184	"FBgn0263398"	"Uck"	chr3R	+	24292596	24292730	24292599	24292730	24291511	24292541	1184	23,11	13,14	9,9	14,12	151	149	0.187832	0.534778	0.636,0.437	0.388,0.425	0.13
1185	"FBgn0022361"	"Pur-alpha"	chr4	+	560094	560300	560097	560300	558015	558168	1185	287,1095	55,125	363,1239	31,181	151	149	0.554468	0.897483	0.837,0.896	0.92,0.871	-0.029
1186	"FBgn0022361"	"Pur-alpha"	chr4	+	560094	560300	560097	560300	558222	558300	1186	95,201	0,10	133,285	25,38	151	149	6.28035e-07	2.31812e-05	1.0,0.952	0.84,0.881	0.115
1187	"FBgn0022361"	"Pur-alpha"	chr4	+	560348	560411	560371	560411	560094	560300	1187	816,960	12,20	1043,1297	4,37	171	149	0.900632	1	0.983,0.977	0.996,0.968	-0.002
1188	"FBgn0022361"	"Pur-alpha"	chr4	+	565406	565515	565409	565515	564540	564662	1188	370,299	654,517	421,354	994,726	151	149	0.052624	0.245556	0.358,0.363	0.295,0.325	0.05
1189	"FBgn0026439"	"Eaat1"	chr2L	+	9338006	9338339	9338034	9338339	9333566	9333827	1189	245,350	1,0	303,586	2,5	176	149	1	1	0.995,1.0	0.992,0.99	0.007
1190	"FBgn0031449"	"CG31689"	chr2L	+	2736173	2736430	2736310	2736430	2730103	2730372	1190	84,77	11,4	98,171	15,11	285	149	0.770783	1	0.8,0.91	0.774,0.89	0.023
1191	"FBgn0031449"	"CG31689"	chr2L	+	2736129	2736430	2736173	2736430	2730103	2730469	1191	1,0	11,6	0,0	6,10	192	149	1	1	0.066,0.0	0.0,0.0	0.033
1192	"FBgn0263400"	"CG43446"	chr3R	-	20986503	20987265	20986503	20987262	20987331	20987936	1192	0,2	0,0	0,0	0,1	151	149	1	1	NA,1.0	NA,0.0	1
1193	"FBgn0030657"	"cerv"	chrX	-	15576985	15577765	15576985	15577749	15577810	15577998	1193	8,46	34,0	42,55	25,38	164	149	0.34748	0.739691	0.176,1.0	0.604,0.568	0.002
1194	"FBgn0003139"	"PpV"	chrX	-	6372651	6372851	6372651	6372828	6372904	6372915	1194	2,0	0,4	7,0	0,7	171	149	0.543178	0.890284	1.0,0.0	1.0,0.0	0
1195	"FBgn0037060"	"CG10508"	chr3L	+	21212226	21212388	21212229	21212388	21212049	21212158	1195	17,46	0,3	33,33	5,6	151	149	0.0106926	0.0824685	1.0,0.938	0.867,0.844	0.114
1196	"FBgn0038401"	"CG5916"	chr3R	+	16147443	16147670	16147446	16147670	16147028	16147363	1196	6,24	0,1	4,36	2,1	151	149	0.776139	1	1.0,0.959	0.664,0.973	0.161
1197	"FBgn0027338"	"Kap-alpha3"	chr3R	-	9577207	9577366	9577207	9577334	9577607	9577733	1197	1103,1655	18,38	1157,1687	58,59	180	149	0.000114227	0.00245946	0.981,0.973	0.943,0.959	0.026
1198	"FBgn0051992"	"gw"	chr4	-	652304	652584	652304	652578	652645	652842	1198	819,626	67,78	862,693	115,50	154	149	0.864629	1	0.922,0.886	0.879,0.931	-0.001
1199	"FBgn0051992"	"gw"	chr4	-	652645	652842	652645	652833	652900	653051	1199	321,460	207,162	372,517	269,219	157	149	0.499045	0.863924	0.595,0.729	0.568,0.691	0.032
1200	"FBgn0262872"	"milt"	chr2L	+	7046253	7047214	7046319	7047214	7042358	7042512	1200	45,33	7,38	31,70	16,19	214	149	0.692523	0.991305	0.817,0.377	0.574,0.72	-0.05
1201	"FBgn0264087"	"Slob"	chr2L	-	7642004	7644786	7642004	7644774	7644923	7646010	1201	11,7	35,35	6,5	41,42	160	149	0.102064	0.37142	0.226,0.157	0.12,0.1	0.082
1202	"FBgn0053098"	"CG33098"	chr3R	+	12387530	12387637	12387543	12387637	12387187	12387286	1202	60,61	92,107	77,115	186,203	161	149	0.231413	0.603953	0.376,0.345	0.277,0.344	0.05
1203	"FBgn0039214"	"puf"	chr3R	-	24635269	24637224	24635269	24637197	24637297	24637635	1203	61,41	53,71	54,61	75,66	175	149	1	1	0.495,0.33	0.38,0.44	0.002
1204	"FBgn0261953"	"TfAP-2"	chr3L	+	21609700	21609886	21609718	21609886	21609418	21609649	1204	7,0	12,11	1,2	13,8	166	149	0.307381	0.702051	0.344,0.0	0.065,0.183	0.048
1205	"FBgn0283658"	"muc"	chr2L	+	7428877	7429104	7428925	7429104	7428280	7428610	1205	0,30	10,167	0,31	15,132	196	149	0.701492	0.99583	0.0,0.12	0.0,0.151	-0.015
1206	"FBgn0283658"	"muc"	chr2L	+	7428877	7429104	7428925	7429104	7428280	7428679	1206	153,430	38,176	150,664	49,261	196	149	0.600534	0.928425	0.754,0.65	0.699,0.659	0.023
1208	"FBgn0013272"	"Gp150"	chr2R	+	22325782	22326337	22325803	22326337	22325174	22325727	1208	2579,2610	0,0	2345,1935	4,2	169	149	1	1	1.0,1.0	0.998,0.999	0.002
1209	"FBgn0032515"	"loqs"	chr2L	+	13384526	13384794	13384656	13384794	13383736	13384022	1209	0,9	76,89	0,1	52,104	278	149	0.0634856	0.278609	0.0,0.051	0.0,0.005	0.023
1210	"FBgn0032515"	"loqs"	chr2L	+	13384983	13385671	13384986	13385671	13383736	13384022	1210	178,293	23,17	166,276	12,21	151	149	0.575045	0.918859	0.884,0.944	0.932,0.928	-0.016
1211	"FBgn0032515"	"loqs"	chr2L	+	13384983	13385671	13384986	13385671	13384656	13384794	1211	50,87	10,8	72,49	12,10	151	149	0.365244	0.75587	0.831,0.915	0.856,0.829	0.03
1214	"FBgn0032512"	"Bdp1"	chr2L	-	13371426	13372253	13371426	13372238	13372307	13372636	1214	116,117	4,0	144,123	0,2	163	149	0.547527	0.893458	0.964,1.0	1.0,0.983	-0.01
1215	"FBgn0050460"	"CG30460"	chr2R	-	17067525	17069757	17067525	17068215	17069898	17070676	1215	4,2	471,509	1,0	691,629	298	149	1	1	0.004,0.002	0.001,0.0	0.003
1217	"FBgn0050460"	"CG30460"	chr2R	-	17067525	17069757	17067525	17068215	17071726	17071855	1217	127,91	4,0	104,55	0,0	298	149	0.506296	0.870136	0.941,1.0	1.0,1.0	-0.03
1218	"FBgn0034314"	"nopo"	chr2R	+	18181873	18182077	18181876	18182077	18181697	18181817	1218	47,53	2,0	36,60	0,2	151	149	0.831059	1	0.959,1.0	1.0,0.967	-0.004
1219	"FBgn0005427"	"ewg"	chrX	-	273182	273392	273182	273387	273469	274528	1219	62,96	2,1	65,121	0,6	153	149	0.325447	0.72648	0.968,0.989	1.0,0.952	0.002
1220	"FBgn0034286"	"dpr13"	chr2R	-	17977616	17977793	17977616	17977790	17978787	17978896	1220	12,23	0,3	19,32	0,0	151	149	0.354434	0.747566	1.0,0.883	1.0,1.0	-0.058
1221	"FBgn0004855"	"RpII15"	chr3R	+	14309177	14309844	14309184	14309844	14309088	14309122	1221	68,131	29,44	73,146	14,79	155	149	0.911328	1	0.693,0.741	0.834,0.64	-0.02
1222	"FBgn0030581"	"CG14408"	chrX	-	14830432	14830507	14830432	14830500	14831091	14831510	1222	20,40	4,4	25,31	0,4	155	149	0.204689	0.564118	0.828,0.906	1.0,0.882	-0.074
1225	"FBgn0035166"	"JMJD5"	chr3L	-	839979	840990	839979	840969	841041	841360	1225	28,22	0,0	30,32	0,3	169	149	0.760064	1	1.0,1.0	1.0,0.904	0.048
1226	"FBgn0038665"	"euc"	chr3R	-	18978272	18978583	18978272	18978568	18978643	18978809	1226	107,126	49,97	177,207	76,68	163	149	0.0232299	0.145946	0.666,0.543	0.68,0.736	-0.103
1228	"FBgn0041150"	"hoe1"	chr2L	-	4911580	4911671	4911580	4911641	4911722	4911867	1228	11,24	139,169	21,28	169,213	178	149	0.593595	0.92726	0.062,0.106	0.094,0.099	-0.013
1232	"FBgn0034229"	"CG4847"	chr2R	+	17512451	17512715	17512456	17512715	17512229	17512263	1232	101,93	0,0	269,234	0,27	153	149	8.5885e-05	0.00195082	1.0,1.0	1.0,0.894	0.053
1233	"FBgn0037720"	"CG8312"	chr3R	+	9622469	9622774	9622472	9622774	9621518	9622417	1233	27,59	54,115	48,53	46,149	151	149	0.636481	0.952787	0.33,0.336	0.507,0.26	-0.05
1235	"FBgn0036134"	"FoxK"	chr3L	-	11116140	11116361	11116140	11116358	11116427	11116525	1235	237,170	12,4	254,160	15,11	151	149	0.139335	0.457879	0.951,0.977	0.944,0.935	0.024
1237	"FBgn0083981"	"RunxA"	chrX	-	20597075	20597192	20597075	20597177	20598646	20598760	1237	0,1	0,3	4,2	2,4	163	149	1	1	NA,0.234	0.646,0.314	-0.246
1239	"FBgn0000414"	"Dab"	chr3L	+	16718021	16721016	16718246	16721016	16717606	16717840	1239	14,21	4,0	9,16	1,2	298	149	0.525774	0.882957	0.636,1.0	0.818,0.8	0.009
1240	"FBgn0000055"	"Adh"	chr2L	+	14616128	14616437	14616302	14616437	14615551	14615643	1240	41,117	33699,38401	146,300	28211,34175	298	149	1	1	0.001,0.002	0.003,0.004	-0.002
1241	"FBgn0004698"	"Xpc"	chr2R	+	15312032	15312817	15312035	15312817	15311509	15311967	1241	18,27	51,72	30,30	60,93	151	149	0.745374	1	0.258,0.27	0.33,0.241	-0.021
1242	"FBgn0053530"	"Acp53C14c"	chr2R	-	16751192	16751350	16751192	16751297	16751449	16751495	1242	114,142	28,43	26,1	0,0	201	149	1.38478e-06	4.85142e-05	0.751,0.71	1.0,1.0	-0.27
1243	"FBgn0002917"	"na"	chrX	+	14271347	14271713	14271374	14271713	14271145	14271277	1243	9,10	7,15	5,20	11,5	175	149	0.515764	0.875164	0.523,0.362	0.279,0.773	-0.084
1244	"FBgn0050187"	"CG30187"	chr2R	-	22917533	22917582	22917533	22917549	22917633	22918197	1244	12,16	0,0	9,30	0,1	181	149	1	1	1.0,1.0	1.0,0.961	0.02
1245	"FBgn0027515"	"CG7115"	chr2L	+	7822922	7823100	7822928	7823100	7821150	7821308	1245	18,33	14,32	12,45	10,35	154	149	0.684397	0.986186	0.554,0.499	0.537,0.554	-0.019
1246	"FBgn0027515"	"CG7115"	chr2L	+	7822641	7823100	7822675	7823100	7821534	7822056	1246	213,203	17,8	289,246	24,8	182	149	0.917995	1	0.911,0.954	0.908,0.962	-0.003
1247	"FBgn0085190"	"CG34161"	chr2L	-	10581260	10581370	10581260	10581355	10581423	10581440	1247	400,499	7,0	509,769	3,1	163	149	0.908818	1	0.981,1.0	0.994,0.999	-0.006
1248	"FBgn0034793"	"asrij"	chr2R	+	22887306	22887578	22887309	22887578	22886758	22887248	1248	57,107	44,96	55,81	35,70	151	149	0.608266	0.933342	0.561,0.524	0.608,0.533	-0.028
1249	"FBgn0030503"	"Tango2"	chrX	+	13618101	13618402	13618272	13618402	13617813	13617936	1249	19,32	34,118	6,14	22,137	298	149	0.000980539	0.0131193	0.218,0.119	0.12,0.049	0.084
1251	"FBgn0037560"	"CR18228"	chr3R	-	8260705	8261599	8260705	8261550	8261800	8261898	1251	129,144	198,266	160,176	218,269	197	149	0.275559	0.657813	0.33,0.291	0.357,0.331	-0.033
1252	"FBgn0259173"	"corn"	chr3L	-	7142990	7144006	7142990	7143988	7144059	7144281	1252	10,42	0,2	10,28	0,1	166	149	0.502847	0.867312	1.0,0.95	1.0,0.962	-0.006
1255	"FBgn0039688"	"Kul"	chr3R	+	29726814	29727130	29726860	29727130	29725829	29725931	1255	1,0	64,27	8,0	96,35	194	149	0.0323926	0.180961	0.012,0.0	0.06,0.0	-0.024
1256	"FBgn0036368"	"CG10738"	chr3L	+	13462864	13463083	13462903	13463083	13462357	13462545	1256	0,0	3,9	2,0	17,3	187	149	0.351136	0.744408	0.0,0.0	0.086,0.0	-0.043
1257	"FBgn0032706"	"Irk3"	chr2L	-	18712951	18713162	18712951	18713150	18713305	18713748	1257	0,0	156,212	5,3	328,337	160	149	1	1	0.0,0.0	0.014,0.008	-0.011
1259	"FBgn0038295"	"Gyc88E"	chr3R	+	15189344	15189578	15189365	15189578	15188230	15189293	1259	6,10	1,3	4,14	0,6	169	149	0.827481	1	0.841,0.746	1.0,0.673	-0.043
1262	"FBgn0035975"	"PGRP-LA"	chr3L	+	9336985	9337221	9336997	9337221	9336711	9336933	1262	182,171	172,165	122,159	132,149	160	149	0.746338	1	0.496,0.491	0.463,0.498	0.013
1264	"FBgn0024807"	"DIP1"	chrX	-	21628360	21628754	21628360	21628709	21629973	21630148	1264	84,100	31,40	62,170	32,90	193	149	0.127513	0.432081	0.677,0.659	0.599,0.593	0.072
1265	"FBgn0264305"	"CG43783"	chr3L	-	8934230	8934311	8934230	8934308	8934404	8934596	1265	294,369	14,25	411,484	22,9	151	149	0.048622	0.23427	0.954,0.936	0.949,0.982	-0.02
1266	"FBgn0035207"	"Herc4"	chr3L	+	1316734	1317333	1316737	1317333	1316384	1316675	1266	9,37	51,53	10,66	33,108	151	149	0.542612	0.890284	0.148,0.408	0.23,0.376	-0.025
1268	"FBgn0087008"	"e(y)3"	chrX	-	19632969	19634086	19632969	19634071	19634133	19636469	1268	3,4	85,80	0,0	83,64	163	149	0.0533527	0.24782	0.031,0.044	0.0,0.0	0.037
1269	"FBgn0037082"	"CG5664"	chr3L	-	21438627	21439740	21438627	21439731	21439788	21440454	1269	3,2	38,47	6,0	43,37	157	149	0.72464	1	0.07,0.039	0.117,0.0	-0.004
1270	"FBgn0285926"	"Imp"	chrX	-	10797835	10798565	10797835	10798544	10798618	10798993	1270	61,71	457,405	62,85	442,360	169	149	0.267482	0.649116	0.105,0.134	0.11,0.172	-0.021
1271	"FBgn0085419"	"Rgk2"	chr2R	+	18545890	18546181	18545896	18546181	18545322	18545724	1271	3,3	0,6	0,2	1,5	154	149	0.0214274	0.139278	1.0,0.326	0.0,0.279	0.524
1273	"FBgn0039858"	"CycG"	chr3R	-	31601415	31603073	31601415	31602230	31610880	31610978	1273	18,11	861,774	37,29	1038,983	298	149	0.0185265	0.124675	0.01,0.007	0.018,0.015	-0.008
1274	"FBgn0261549"	"rdgA"	chrX	+	9014825	9014967	9014828	9014967	9000681	9002117	1274	2,1	17,11	2,0	9,25	151	149	0.351539	0.744498	0.104,0.082	0.18,0.0	0.003
1275	"FBgn0261549"	"rdgA"	chrX	+	9017843	9017988	9017861	9017988	9016124	9016328	1275	16,32	78,115	7,29	118,142	166	149	0.0248993	0.152816	0.155,0.2	0.051,0.155	0.074
1276	"FBgn0261549"	"rdgA"	chrX	+	9020866	9021291	9020881	9021291	9019850	9020031	1276	3,16	27,118	11,22	76,169	163	149	0.820651	1	0.092,0.11	0.117,0.106	-0.01
1277	"FBgn0029941"	"CG1677"	chrX	-	7281088	7281749	7281088	7281746	7281822	7281960	1277	128,221	32,41	142,195	23,42	151	149	0.652521	0.963107	0.798,0.842	0.859,0.821	-0.02
1278	"FBgn0026418"	"Hsc70Cb"	chr3L	+	14037477	14037750	14037480	14037750	14037018	14037111	1278	213,85	29,9	275,172	21,10	151	149	0.0272773	0.161554	0.879,0.903	0.928,0.944	-0.045
1279	"FBgn0026418"	"Hsc70Cb"	chr3L	+	14037477	14037750	14037480	14037750	14037018	14037136	1279	277,165	0,1	442,389	4,0	151	149	1	1	1.0,0.994	0.991,1.0	0.001
1280	"FBgn0034914"	"CG5554"	chr2R	+	23846106	23847024	23846127	23847024	23845765	23845940	1280	1,7	327,736	1,3	326,685	169	149	1	1	0.003,0.008	0.003,0.004	0.002
1281	"FBgn0051279"	"CG31279"	chr3R	+	16432114	16432540	16432117	16432540	16431281	16431707	1281	15,10	0,9	17,11	12,17	151	149	0.0414079	0.213442	1.0,0.523	0.583,0.39	0.275
1282	"FBgn0051279"	"CG31279"	chr3R	+	16432622	16432897	16432653	16432897	16432117	16432570	1282	22,29	2,4	28,22	2,4	179	149	0.861807	1	0.902,0.858	0.921,0.821	0.009
1283	"FBgn0032549"	"CG4650"	chr2L	-	14774463	14774624	14774463	14774619	14774681	14774727	1283	28,28	6,0	5,0	0,0	153	149	1	1	0.82,1.0	1.0,NA	-0.09
1284	"FBgn0038108"	"CG7518"	chr3R	+	12999582	12999773	12999594	12999773	12999440	12999524	1284	7,18	12,10	6,9	4,3	160	149	0.218593	0.584146	0.352,0.626	0.583,0.736	-0.17
1285	"FBgn0038108"	"CG7518"	chr3R	+	13007391	13007714	13007524	13007714	13006345	13007214	1285	6,3	49,65	6,6	54,78	281	149	0.678258	0.981764	0.061,0.024	0.056,0.039	-0.005
1286	"FBgn0035151"	"CG17129"	chr3L	-	679896	680104	679896	679995	680173	680326	1286	3,19	1,0	10,22	0,7	257	149	0.00868668	0.0718215	0.635,1.0	1.0,0.646	-0.005
1287	"FBgn0033504"	"CAP"	chr2R	+	10304596	10304930	10304623	10304930	10295868	10296047	1287	40,25	336,294	41,40	223,214	175	149	0.00373278	0.0376373	0.092,0.068	0.135,0.137	-0.056
1288	"FBgn0033504"	"CAP"	chr2R	+	10304596	10304930	10304623	10304930	10296434	10300268	1288	4,10	16,34	15,8	33,17	175	149	0.193163	0.541748	0.176,0.2	0.279,0.286	-0.094
1289	"FBgn0036913"	"Usp32"	chr3L	+	19879535	19879702	19879544	19879702	19878832	19879479	1289	41,89	0,0	35,91	0,1	157	149	1	1	1.0,1.0	1.0,0.989	0.006
1291	"FBgn0039897"	"CG1674"	chr4	+	242460	242679	242487	242679	240313	240398	1291	14,22	0,0	49,25	4,5	175	149	0.000411839	0.00693631	1.0,1.0	0.913,0.81	0.138
1292	"FBgn0039897"	"CG1674"	chr4	+	242460	242679	242487	242679	240644	240833	1292	339,334	38,20	490,644	26,48	175	149	0.195809	0.547048	0.884,0.934	0.941,0.92	-0.021
1293	"FBgn0039897"	"CG1674"	chr4	+	243169	243585	243265	243585	240644	240833	1293	0,0	113,95	2,9	150,147	244	149	0.118658	0.413601	0.0,0.0	0.008,0.036	-0.022
1294	"FBgn0000578"	"ena"	chr2R	+	19159782	19160035	19159794	19160035	19159119	19159352	1294	15,4	43,106	8,15	51,73	160	149	0.439659	0.823319	0.245,0.034	0.127,0.161	-0.005
1295	"FBgn0000578"	"ena"	chr2R	+	19160176	19160902	19160179	19160902	19159782	19160035	1295	22,24	37,45	3,18	9,25	151	149	0.914632	1	0.37,0.345	0.248,0.415	0.026
1296	"FBgn0000578"	"ena"	chr2R	+	19160176	19160902	19160248	19160902	19159782	19160035	1296	22,24	5,15	3,18	10,11	220	149	0.0697087	0.294658	0.749,0.52	0.169,0.526	0.287
1297	"FBgn0000578"	"ena"	chr2R	+	19160179	19160902	19160248	19160902	19159782	19160035	1297	37,45	5,15	9,25	10,11	217	149	0.0316712	0.179355	0.836,0.673	0.382,0.609	0.259
1298	"FBgn0000578"	"ena"	chr2R	+	19161472	19161593	19161475	19161593	19161193	19161415	1298	32,29	63,97	17,18	39,93	151	149	0.268188	0.649116	0.334,0.228	0.301,0.16	0.051
1299	"FBgn0034982"	"Naa35"	chr2R	-	24137398	24137771	24137398	24137768	24137860	24138050	1299	27,97	1,30	26,84	13,16	151	149	0.419997	0.80902	0.964,0.761	0.664,0.838	0.112
1300	"FBgn0023172"	"RhoGEF2"	chr2R	+	17035345	17036407	17035654	17036407	17034834	17035008	1300	41,28	8,9	24,32	7,4	298	149	0.581439	0.922088	0.719,0.609	0.632,0.8	-0.052
1301	"FBgn0023172"	"RhoGEF2"	chr2R	+	17038962	17039100	17038968	17039100	17038594	17038904	1301	104,91	15,4	75,76	8,5	154	149	0.80522	1	0.87,0.957	0.901,0.936	-0.005
1302	"FBgn0039941"	"CG17167"	chrX	+	23073103	23073247	23073106	23073247	23068300	23068676	1302	1,0	0,11	2,5	0,2	151	149	0.00387793	0.0383525	1.0,0.0	1.0,0.712	-0.356
1303	"FBgn0035656"	"CG10479"	chr3L	-	5967544	5968596	5967544	5968593	5968813	5969074	1303	84,104	56,67	85,56	65,48	151	149	0.300988	0.694355	0.597,0.605	0.563,0.535	0.052
1305	"FBgn0027786"	"Mtch"	chr3L	+	184774	185074	184777	185074	184625	184669	1305	58,37	14,11	81,73	27,22	151	149	0.48264	0.851935	0.803,0.768	0.747,0.766	0.029
1306	"FBgn0027786"	"Mtch"	chr3L	+	184774	185074	184777	185074	184625	184681	1306	230,166	255,139	261,173	296,145	151	149	0.929749	1	0.471,0.541	0.465,0.541	0.003
1307	"FBgn0032219"	"CG4995"	chr2L	+	10322707	10322834	10322721	10322834	10322475	10322596	1307	11,14	397,726	13,37	699,1282	162	149	0.62344	0.940816	0.025,0.017	0.017,0.026	0
1308	"FBgn0023407"	"B4"	chr2L	-	13546910	13547303	13546910	13547161	13549131	13549328	1308	1,0	31,15	0,0	28,33	290	149	1	1	0.016,0.0	0.0,0.0	0.008
1309	"FBgn0041707"	"7B2"	chr3R	+	5376998	5377975	5377013	5377975	5376779	5376950	1309	4,5	248,553	2,7	266,440	163	149	0.963603	1	0.015,0.008	0.007,0.014	0.001
1310	"FBgn0030724"	"Nipsnap"	chrX	-	16073026	16073141	16073026	16073100	16073402	16073568	1310	477,600	262,352	360,554	279,249	189	149	0.844512	1	0.589,0.573	0.504,0.637	0.01
1311	"FBgn0085329"	"CG34300"	chr3R	-	30306158	30306294	30306158	30306291	30306347	30306430	1311	28,25	102,116	45,31	127,145	151	149	0.53496	0.886405	0.213,0.175	0.259,0.174	-0.022
1312	"FBgn0001248"	"Idh"	chr3L	-	8356403	8357935	8356403	8357905	8358015	8358072	1312	453,755	52,65	415,652	62,78	178	149	0.0694187	0.294658	0.879,0.907	0.849,0.875	0.031
1313	"FBgn0001248"	"Idh"	chr3L	-	8356403	8357935	8356403	8357905	8360792	8360906	1313	12,20	2031,3043	10,19	2013,2420	178	149	1	1	0.005,0.005	0.004,0.007	0
1314	"FBgn0037890"	"CG17734"	chr3R	-	11242207	11243013	11242207	11242563	11243781	11243999	1314	1395,2410	1,6	2049,2537	0,0	298	149	1	1	0.999,0.995	1.0,1.0	-0.003
1315	"FBgn0026376"	"Rgl"	chr3L	-	13921698	13922075	13921698	13922001	13924998	13925335	1315	34,14	1,0	14,17	0,0	222	149	1	1	0.958,1.0	1.0,1.0	-0.021
1319	"FBgn0051368"	"CG31368"	chr3R	+	11891850	11892382	11891859	11892382	11891422	11891791	1319	44,46	0,0	39,64	0,1	157	149	1	1	1.0,1.0	1.0,0.984	0.008
1321	"FBgn0259111"	"Ndae1"	chr2L	-	7230888	7231183	7230888	7231126	7234526	7234997	1321	100,91	28,33	56,47	35,20	205	149	0.0474785	0.230653	0.722,0.667	0.538,0.631	0.11
1322	"FBgn0000063"	"Mps1"	chr3R	+	17673548	17673828	17673576	17673828	17672920	17673476	1322	0,3	25,41	0,0	34,25	176	149	0.518805	0.878992	0.0,0.058	0.0,0.0	0.029
1323	"FBgn0011603"	"ine"	chr2L	-	4474331	4475318	4474331	4475296	4476841	4477022	1323	48,47	4,0	27,28	0,1	170	149	0.191219	0.538487	0.913,1.0	1.0,0.961	-0.024
1324	"FBgn0039234"	"Nct"	chr3R	+	24854224	24854869	24854361	24854869	24853875	24854086	1324	105,136	30,25	91,147	15,22	285	149	0.129868	0.437193	0.647,0.74	0.76,0.777	-0.075
1325	"FBgn0038651"	"Epg5"	chr3R	-	18757967	18758692	18757967	18758689	18758740	18758873	1325	57,57	10,7	81,48	1,2	151	149	0.000126349	0.00263801	0.849,0.889	0.988,0.959	-0.105
1326	"FBgn0260991"	"Incenp"	chr2R	+	7280470	7281137	7280473	7281137	7280229	7280326	1326	119,126	9,9	143,87	15,12	151	149	0.138011	0.456264	0.929,0.932	0.904,0.877	0.04
1327	"FBgn0032946"	"nrv3"	chr2L	+	21382018	21382330	21382041	21382330	21380132	21380361	1327	688,604	5,10	690,778	10,13	171	149	0.352967	0.746539	0.992,0.981	0.984,0.981	0.004
1330	"FBgn0031515"	"CG9664"	chr2L	-	3292173	3292301	3292173	3292298	3292459	3292576	1330	10,19	7,14	3,12	0,4	151	149	0.0423572	0.216714	0.585,0.572	1.0,0.747	-0.295
1331	"FBgn0034840"	"CG3124"	chr2R	-	23283017	23283103	23283017	23283076	23283152	23283853	1331	565,711	3081,3776	500,648	3329,3334	175	149	0.45786	0.832225	0.135,0.138	0.113,0.142	0.009
1332	"FBgn0028360"	"Cdc7"	chrX	+	6655549	6655772	6655552	6655772	6655059	6655480	1332	184,238	0,0	193,249	0,3	151	149	1	1	1.0,1.0	1.0,0.988	0.006
1333	"FBgn0044323"	"Cka"	chr2L	+	8036357	8036576	8036381	8036576	8035820	8036298	1333	218,284	246,330	248,247	260,321	172	149	0.878653	1	0.434,0.427	0.452,0.4	0.004
1335	"FBgn0031217"	"CG11377"	chr2L	+	103515	104142	103877	104142	103005	103434	1335	72,133	25,14	49,110	11,16	298	149	0.721555	1	0.59,0.826	0.69,0.775	-0.024
1336	"FBgn0030087"	"CG7766"	chrX	-	9095394	9095825	9095394	9095651	9096765	9096825	1336	33,25	109,181	36,34	116,136	298	149	0.151911	0.47648	0.131,0.065	0.134,0.111	-0.024
1337	"FBgn0030087"	"CG7766"	chrX	-	9095394	9095975	9095394	9095651	9096765	9096825	1337	15,18	109,181	16,26	116,136	298	149	0.156749	0.48503	0.064,0.047	0.065,0.087	-0.02
1338	"FBgn0030087"	"CG7766"	chrX	-	9095394	9095975	9095394	9095825	9096765	9096825	1338	15,18	33,25	16,26	36,34	298	149	0.884966	1	0.185,0.265	0.182,0.277	-0.005
1339	"FBgn0030087"	"CG7766"	chrX	-	9095394	9095825	9095394	9095651	9097354	9097513	1339	0,0	92,173	0,5	53,103	298	149	0.622382	0.940816	0.0,0.0	0.0,0.024	-0.012
1340	"FBgn0030087"	"CG7766"	chrX	-	9097354	9097513	9097354	9097459	9097755	9098007	1340	309,539	11,27	431,434	17,15	202	149	0.484514	0.853535	0.954,0.936	0.949,0.955	-0.007
1341	"FBgn0030087"	"CG7766"	chrX	-	9097354	9097519	9097354	9097459	9097755	9098007	1341	209,320	11,27	267,318	17,15	208	149	0.325277	0.72648	0.932,0.895	0.918,0.938	-0.014
1342	"FBgn0030087"	"CG7766"	chrX	-	9097354	9097519	9097354	9097513	9097755	9098007	1342	153,199	253,418	189,208	353,324	154	149	0.464845	0.836235	0.369,0.315	0.341,0.383	-0.02
1344	"FBgn0032901"	"sky"	chr2L	-	20876586	20876616	20876586	20876613	20876911	20877083	1344	46,63	0,0	43,106	0,5	151	149	0.288316	0.681086	1.0,1.0	1.0,0.954	0.023
1346	"FBgn0038294"	"Mf"	chr3R	-	15176363	15176427	15176363	15176412	15178279	15178489	1346	542,552	524,622	661,626	293,278	163	149	7.02549e-13	5.80868e-11	0.486,0.448	0.673,0.673	-0.206
1347	"FBgn0038294"	"Mf"	chr3R	-	15176363	15176433	15176363	15176412	15178279	15178489	1347	5228,8293	524,622	5843,10355	293,278	169	149	2.64233e-14	2.60081e-12	0.898,0.922	0.946,0.97	-0.048
1348	"FBgn0038294"	"Mf"	chr3R	-	15176363	15176433	15176363	15176427	15178279	15178489	1348	4756,7904	70,163	5258,9845	76,116	154	149	0.0211378	0.137829	0.985,0.979	0.985,0.988	-0.004
1349	"FBgn0033499"	"CG12914"	chr2R	+	10248049	10248244	10248074	10248244	10247813	10247972	1349	170,215	20,72	188,270	61,67	173	149	0.274571	0.656873	0.88,0.72	0.726,0.776	0.049
1350	"FBgn0033499"	"CG12914"	chr2R	+	10248720	10248858	10248735	10248858	10248524	10248671	1350	176,181	0,8	186,201	6,17	163	149	0.00868536	0.0718215	1.0,0.954	0.966,0.915	0.036
1351	"FBgn0033499"	"CG12914"	chr2R	+	10248918	10249404	10248941	10249404	10248720	10248858	1351	31,41	71,117	62,38	113,127	171	149	0.765329	1	0.276,0.234	0.323,0.207	-0.01
1352	"FBgn0067783"	"DPCoAC"	chr3R	-	20553126	20553313	20553126	20553310	20553569	20553835	1352	269,471	22,20	243,512	15,15	151	149	0.169151	0.502022	0.923,0.959	0.941,0.971	-0.015
1353	"FBgn0031869"	"CG18304"	chr2L	-	6939524	6939733	6939524	6939715	6940610	6940681	1353	4,12	35,50	4,9	40,59	166	149	0.39863	0.790756	0.093,0.177	0.082,0.12	0.034
1354	"FBgn0004368"	"Ptp4E"	chrX	+	4954116	4954624	4954134	4954624	4953492	4953621	1354	11,19	6,14	24,21	12,7	166	149	0.257267	0.636851	0.622,0.549	0.642,0.729	-0.1
1355	"FBgn0250786"	"Chd1"	chr2L	-	2980469	2980574	2980469	2980568	2980635	2985177	1355	84,154	0,1	81,149	0,1	154	149	1	1	1.0,0.993	1.0,0.993	0
1356	"FBgn0037670"	"Ibf1"	chr3R	+	9260010	9260400	9260025	9260400	9259767	9259956	1356	17,21	12,11	26,34	7,23	163	149	0.537183	0.888996	0.564,0.636	0.772,0.575	-0.074
1358	"FBgn0040609"	"CG3348"	chr3R	-	27291534	27292011	27291534	27291993	27292125	27292209	1358	0,6	524,213	2,2	301,148	166	149	0.892865	1	0.0,0.025	0.006,0.012	0.003
1359	"FBgn0051374"	"sals"	chr3R	-	11447118	11448362	11447118	11448359	11451066	11451150	1359	32,13	34,65	37,26	57,62	151	149	0.690752	0.990141	0.482,0.165	0.39,0.293	-0.018
1360	"FBgn0259483"	"Mob4"	chr2R	-	6695113	6695843	6695113	6695831	6695891	6696265	1360	11,23	171,311	16,30	234,308	160	149	0.452829	0.831259	0.057,0.064	0.06,0.083	-0.011
1361	"FBgn0020299"	"stumps"	chr3R	+	14593003	14593215	14593006	14593215	14592660	14592842	1361	47,31	49,44	44,45	59,46	151	149	0.953065	1	0.486,0.41	0.424,0.491	-0.01
1362	"FBgn0036170"	"CG11714"	chr3L	-	11521012	11522506	11521012	11522470	11522557	11522713	1362	2611,3369	255,260	1942,2176	114,186	184	149	0.133943	0.447268	0.892,0.913	0.932,0.905	-0.016
1363	"FBgn0033464"	"CG1441"	chr2R	-	9900975	9901154	9900975	9901151	9903164	9903287	1363	192,273	50,78	195,145	45,29	151	149	0.203165	0.561421	0.791,0.775	0.81,0.831	-0.037
1364	"FBgn0034160"	"CG5550"	chr2R	+	16817272	16817577	16817284	16817577	16816588	16817221	1364	0,3	22,26	0,0	12,17	160	149	0.696185	0.993649	0.0,0.097	0.0,0.0	0.049
1365	"FBgn0004360"	"Wnt2"	chr2R	+	9501370	9501588	9501375	9501588	9494165	9495253	1365	6,13	1,0	9,10	3,4	153	149	0.000983789	0.0131193	0.854,1.0	0.745,0.709	0.2
1366	"FBgn0035001"	"Slik"	chr2R	-	24401045	24401485	24401045	24401444	24401662	24401808	1366	142,140	5,7	158,195	0,8	189	149	0.16037	0.490324	0.957,0.94	1.0,0.951	-0.027
1367	"FBgn0035001"	"Slik"	chr2R	-	24401045	24401485	24401045	24401444	24402560	24402680	1367	3,0	2,0	0,0	2,0	189	149	1	1	0.542,NA	0.0,NA	0.542
1368	"FBgn0040694"	"CG14974"	chr3L	-	3620741	3620812	3620741	3620809	3620871	3621032	1368	3,17	361,490	0,0	6,9	151	149	0.0883819	0.337681	0.008,0.033	0.0,0.0	0.021
1369	"FBgn0025387"	"CG12184"	chrX	-	4627379	4627759	4627379	4627741	4627822	4627971	1369	33,34	89,114	32,41	84,108	166	149	0.524909	0.882957	0.25,0.211	0.255,0.254	-0.024
1370	"FBgn0031039"	"Shawn"	chrX	+	19613631	19614143	19613912	19614143	19612964	19613307	1370	2,6	74,163	0,3	90,112	298	149	0.7391	1	0.013,0.018	0.0,0.013	0.009
1373	"FBgn0037297"	"CG1116"	chr3R	+	5219915	5220133	5219918	5220133	5219656	5219855	1373	8,32	18,45	17,37	13,19	151	149	0.002982	0.0316093	0.305,0.412	0.563,0.658	-0.252
1374	"FBgn0259221"	"CG42321"	chr2R	-	13416574	13416947	13416574	13416606	13418986	13419085	1374	12,32	45,113	5,25	77,77	298	149	0.181365	0.529492	0.118,0.124	0.031,0.14	0.035
1375	"FBgn0035240"	"CG33791"	chr3L	+	1616819	1617355	1616828	1617355	1616517	1616762	1375	758,958	6,8	977,978	4,10	157	149	1	1	0.992,0.991	0.996,0.989	-0.001
1376	"FBgn0039249"	"CG11168"	chr3R	+	24920316	24920633	24920358	24920633	24919923	24920047	1376	93,69	7,15	98,57	16,7	190	149	0.801766	1	0.912,0.783	0.828,0.865	0.001
1378	"FBgn0051814"	"CG31814"	chr2L	-	13713972	13714311	13713972	13714166	13717020	13717320	1378	0,0	7,5	0,3	18,11	293	149	0.666926	0.972856	0.0,0.0	0.0,0.122	-0.061
1379	"FBgn0263112"	"Mitf"	chr4	+	1220259	1220688	1220316	1220688	1220075	1220195	1379	129,95	4,2	135,114	0,11	205	149	0.297553	0.690283	0.959,0.972	1.0,0.883	0.024
1380	"FBgn0014007"	"Ptp69D"	chr3L	+	12738771	12739666	12738774	12739666	12738459	12738703	1380	101,74	83,65	96,89	81,109	151	149	0.338202	0.734073	0.546,0.529	0.539,0.446	0.045
1381	"FBgn0024921"	"Tnpo"	chr3L	+	6194044	6194150	6194047	6194150	6193479	6193622	1381	143,141	17,20	162,128	8,28	151	149	0.826096	1	0.892,0.874	0.952,0.819	-0.002
1382	"FBgn0263456"	"nwk"	chr3L	+	9142572	9143323	9143297	9143323	9141786	9141843	1382	81,93	29,94	71,101	43,108	298	149	0.412053	0.801584	0.583,0.331	0.452,0.319	0.071
1383	"FBgn0263456"	"nwk"	chr3L	+	9143737	9143866	9143740	9143866	9143526	9143665	1383	16,74	26,95	8,59	25,83	151	149	0.336198	0.73304	0.378,0.435	0.24,0.412	0.081
1384	"FBgn0013342"	"nSyb"	chr3L	-	1636817	1637272	1636817	1637269	1637722	1637752	1384	0,107	292,521	108,152	353,681	151	149	5.6954e-06	0.000181114	0.0,0.169	0.232,0.18	-0.122
1385	"FBgn0031652"	"jet"	chr2L	-	4948205	4948771	4948205	4948559	4948897	4949784	1385	3,11	6,22	5,26	16,22	298	149	0.424875	0.813917	0.2,0.2	0.135,0.371	-0.053
1386	"FBgn0034439"	"CG10062"	chr2R	+	19379860	19380174	19379878	19380174	19379423	19379818	1386	20,5	55,93	18,8	70,80	166	149	0.918769	1	0.246,0.046	0.188,0.082	0.011
1387	"FBgn0034439"	"CG10062"	chr2R	+	19379860	19380174	19379881	19380174	19379423	19379818	1387	20,5	0,1	18,8	0,0	169	149	1	1	1.0,0.815	1.0,1.0	-0.093
1388	"FBgn0034439"	"CG10062"	chr2R	+	19379878	19380174	19379881	19380174	19379423	19379818	1388	55,93	0,1	70,80	0,0	151	149	1	1	1.0,0.989	1.0,1.0	-0.006
1389	"FBgn0267029"	"lncRNA:CR45473"	chrX	-	141314	141524	141314	141435	141831	142197	1389	0,0	0,5	1,3	9,10	237	149	1	1	NA,0.0	0.065,0.159	-0.112
1390	"FBgn0024232"	"gprs"	chr2R	+	16645656	16645707	16645660	16645707	16645316	16645457	1390	13,9	4,11	9,15	15,5	152	149	0.778785	1	0.761,0.445	0.37,0.746	0.045
1391	"FBgn0036801"	"MYPT-75D"	chr3L	+	18665697	18667177	18666015	18667177	18664323	18664820	1391	19,10	106,131	9,2	69,93	298	149	0.0665291	0.288293	0.082,0.037	0.061,0.011	0.024
1392	"FBgn0050412"	"CG30412"	chr2R	-	23318188	23319025	23318188	23319016	23319113	23319348	1392	4,16	1,6	7,24	0,4	157	149	0.103306	0.374622	0.792,0.717	1.0,0.851	-0.171
1393	"FBgn0035880"	"Culd"	chr3L	-	8352354	8353426	8352354	8353412	8353478	8354183	1393	12,37	16,27	11,76	22,65	162	149	0.534542	0.886405	0.408,0.558	0.315,0.518	0.067
1394	"FBgn0011640"	"lark"	chr3L	+	7339867	7340770	7339961	7340770	7339463	7339617	1394	165,248	21,15	173,227	69,197	242	149	4.53428e-11	3.23185e-09	0.829,0.911	0.607,0.415	0.359
1395	"FBgn0032815"	"CG10462"	chr2L	-	19732079	19732676	19732079	19732670	19732744	19733069	1395	72,99	0,0	98,118	0,7	154	149	0.088739	0.338418	1.0,1.0	1.0,0.942	0.029
1396	"FBgn0032815"	"CG10462"	chr2L	-	19733638	19734412	19733638	19734409	19734469	19734941	1396	38,39	14,11	49,49	24,21	151	149	0.233175	0.606254	0.728,0.778	0.668,0.697	0.071
1397	"FBgn0053978"	"CG33978"	chr4	-	158643	158704	158643	158662	159221	159712	1397	24,11	6,0	0,13	0,7	190	149	1	1	0.758,1.0	NA,0.593	0.286
1398	"FBgn0261258"	"rgn"	chr3L	+	21420440	21420689	21420464	21420689	21420250	21420362	1398	42,62	91,80	62,60	83,109	172	149	0.808999	1	0.286,0.402	0.393,0.323	-0.014
1401	"FBgn0037040"	"CG12983"	chr3L	-	20965809	20966063	20965809	20965911	20966128	20966517	1401	73,79	94,69	101,132	72,76	298	149	0.00727087	0.0643745	0.28,0.364	0.412,0.465	-0.116
1402	"FBgn0010225"	"Gel"	chr3R	+	4236552	4236804	4236581	4236804	4235216	4235324	1402	715,764	0,0	622,621	2,0	177	149	1	1	1.0,1.0	0.996,1.0	0.002
1403	"FBgn0027780"	"Aasdh"	chr2L	-	8447919	8448364	8447919	8448353	8448424	8448706	1403	0,2	1,6	1,0	1,10	159	149	0.886395	1	0.0,0.238	0.484,0.0	-0.123
1404	"FBgn0016696"	"Pitslre"	chr3L	+	20773115	20776053	20773793	20776053	20771527	20771864	1404	0,4	39,57	0,0	29,54	298	149	0.543925	0.890284	0.0,0.034	0.0,0.0	0.017
1405	"FBgn0016696"	"Pitslre"	chr3L	+	20772604	20776053	20773793	20776053	20771667	20771864	1405	187,234	39,57	150,210	29,54	298	149	0.978506	1	0.706,0.672	0.721,0.66	-0.001
1406	"FBgn0011723"	"byn"	chr3L	+	11935395	11935919	11935427	11935919	11934964	11935349	1406	12,5	6,16	6,3	8,6	180	149	0.714667	1	0.623,0.206	0.383,0.293	0.077
1407	"FBgn0052675"	"Tango5"	chrX	-	10761914	10762434	10761914	10762202	10764169	10764237	1407	188,256	0,7	213,242	20,0	298	149	0.0194115	0.129015	1.0,0.948	0.842,1.0	0.053
1408	"FBgn0004901"	"Prat"	chr3R	-	7909597	7911616	7909597	7911613	7911693	7911779	1408	35,33	0,8	33,21	9,5	151	149	0.0836295	0.326399	1.0,0.803	0.783,0.806	0.107
1409	"FBgn0261537"	"CG42661"	chr3L	+	7467477	7467858	7467723	7467858	7467252	7467420	1409	266,241	0,0	310,337	0,2	298	149	1	1	1.0,1.0	1.0,0.988	0.006
1411	"FBgn0002781"	"mod(mdg4)"	chr3R	-	21354973	21355557	21354973	21355089	21375059	21375912	1411	7,18	1,0	0,9	0,0	298	149	1	1	0.778,1.0	NA,1.0	-0.111
1412	"FBgn0037446"	"Zif"	chr3R	+	6457216	6457430	6457277	6457430	6457087	6457156	1412	34,35	10,9	21,57	3,5	209	149	0.0183495	0.124355	0.708,0.735	0.833,0.89	-0.14
1413	"FBgn0263352"	"Unr"	chr3L	-	8436245	8436710	8436245	8436689	8436764	8436972	1413	0,0	0,1	0,2	2,4	169	149	1	1	NA,0.0	0.0,0.306	-0.153
1414	"FBgn0002044"	"swm"	chr2L	+	19494556	19496869	19494559	19496869	19494032	19494498	1414	43,16	255,101	25,19	245,169	151	149	0.0590252	0.267394	0.143,0.135	0.091,0.1	0.044
1415	"FBgn0039559"	"NSD"	chr3R	-	27933562	27935993	27933562	27935981	27936061	27937337	1415	55,66	0,0	52,45	0,1	160	149	1	1	1.0,1.0	1.0,0.977	0.012
1416	"FBgn0053092"	"P5CDh2"	chr3R	+	21878171	21878577	21878368	21878577	21877935	21878071	1416	1004,1233	56,168	1588,1891	0,17	298	149	0	0	0.9,0.786	1.0,0.982	-0.148
1417	"FBgn0053092"	"P5CDh2"	chr3R	+	21878824	21879390	21878827	21879390	21878171	21878577	1417	22,23	22,24	8,37	20,38	151	149	0.358014	0.748246	0.497,0.486	0.283,0.49	0.105
1418	"FBgn0053092"	"P5CDh2"	chr3R	+	21878809	21879390	21878824	21879390	21878446	21878577	1418	384,654	22,23	401,803	8,37	163	149	0.458589	0.832225	0.941,0.963	0.979,0.952	-0.014
1420	"FBgn0039386"	"CG5948"	chr3R	+	25896478	25896703	25896481	25896703	25895821	25896140	1420	1,12	0,5	2,14	4,4	151	149	0.392107	0.783942	1.0,0.703	0.33,0.775	0.299
1421	"FBgn0040467"	"Dlip1"	chrX	+	9159136	9159375	9159139	9159375	9158621	9159076	1421	4,8	26,47	2,8	45,68	151	149	0.188783	0.535274	0.132,0.144	0.042,0.104	0.065
1423	"FBgn0029663"	"CG10804"	chrX	-	3480858	3481344	3480858	3480935	3482025	3482322	1423	86,43	3,3	91,43	2,4	298	149	0.774369	1	0.935,0.878	0.958,0.843	0.006
1424	"FBgn0085427"	"CG34398"	chr2L	+	8915569	8916053	8915660	8916053	8898785	8898850	1424	11,18	6,6	0,0	37,48	239	149	0	0	0.533,0.652	0.0,0.0	0.593
1425	"FBgn0085427"	"CG34398"	chr2L	+	8915569	8916053	8915660	8916053	8898785	8898948	1425	22,36	24,19	0,0	58,32	239	149	0	0	0.364,0.542	0.0,0.0	0.453
1426	"FBgn0265296"	"Dscam2"	chr3L	-	7164729	7164876	7164729	7164849	7164924	7165215	1426	10,19	28,17	7,12	10,13	175	149	0.578343	0.921221	0.233,0.488	0.373,0.44	-0.046
1427	"FBgn0265296"	"Dscam2"	chr3L	-	7166662	7167163	7166662	7167148	7167227	7167508	1427	10,4	0,6	2,11	0,9	163	149	0.682143	0.983943	1.0,0.379	1.0,0.528	-0.075
1429	"FBgn0001256"	"ImpL1"	chr3L	+	13382910	13383999	13382913	13383999	13382764	13382835	1429	19,21	0,2	7,26	0,0	151	149	0.472541	0.843202	1.0,0.912	1.0,1.0	-0.044
1430	"FBgn0030208"	"PPP4R2r"	chrX	+	10479472	10479717	10479489	10479717	10478837	10478969	1430	274,117	7,4	300,150	8,5	165	149	0.927019	1	0.972,0.964	0.971,0.964	0
1431	"FBgn0030208"	"PPP4R2r"	chrX	+	10479788	10480024	10479835	10480024	10479472	10479717	1431	1,5	49,80	2,0	21,73	195	149	0.150206	0.472567	0.015,0.046	0.068,0.0	-0.004
1432	"FBgn0040507"	"ACXD"	chr3L	+	2241103	2241285	2241109	2241285	2240758	2241044	1432	0,8	5,12	2,9	12,21	154	149	0.90109	1	0.0,0.392	0.139,0.293	-0.02
1433	"FBgn0030101"	"CG12118"	chrX	-	9195550	9196136	9195550	9196119	9196195	9196414	1433	369,554	461,668	339,555	522,725	165	149	0.235157	0.60909	0.42,0.428	0.37,0.409	0.035
1435	"FBgn0038619"	"CG7685"	chr3R	+	18405219	18405425	18405237	18405425	18404939	18405159	1435	42,110	5,31	41,88	0,14	166	149	0.0306915	0.17511	0.883,0.761	1.0,0.849	-0.102
1436	"FBgn0030520"	"Pdcd4"	chrX	-	13750585	13752027	13750585	13752022	13754829	13755406	1436	524,395	0,0	422,366	8,0	153	149	0.877371	1	1.0,1.0	0.981,1.0	0.01
1438	"FBgn0027602"	"CG8611"	chrX	-	17419935	17421923	17419935	17421920	17421982	17422145	1438	8,11	4,0	9,21	3,6	151	149	0.363135	0.75513	0.664,1.0	0.747,0.775	0.071
1439	"FBgn0020255"	"Ran"	chrX	-	11145942	11146428	11145942	11146415	11148485	11148580	1439	2097,2478	4,2	2348,2200	0,3	161	149	1	1	0.998,0.999	1.0,0.999	-0.001
1440	"FBgn0004587"	"B52"	chr3R	+	13662954	13663051	13662969	13663051	13662296	13662404	1440	34,46	190,299	28,43	144,338	163	149	0.646026	0.959865	0.141,0.123	0.151,0.104	0.005
1441	"FBgn0004587"	"B52"	chr3R	+	13663454	13665526	13665452	13665526	13662969	13663051	1441	78,99	169,298	79,103	241,282	298	149	0.530331	0.884624	0.188,0.142	0.141,0.154	0.017
1442	"FBgn0004587"	"B52"	chr3R	+	13666355	13666891	13666418	13666891	13666083	13666248	1442	8,24	200,507	16,19	246,471	211	149	0.740619	1	0.027,0.032	0.044,0.028	-0.006
1443	"FBgn0026147"	"TTLL4A"	chr2L	+	10989973	10990783	10990095	10990783	10989655	10989874	1443	13,5	345,356	2,11	424,322	270	149	0.548956	0.893458	0.02,0.008	0.003,0.019	0.003
1444	"FBgn0046297"	"lncRNA:CR9284"	chr2R	+	21803614	21804338	21803621	21804338	21803401	21803566	1444	5,0	395,20	993,1995	9807,15563	155	149	4.86611e-13	4.19094e-11	0.012,0.0	0.089,0.11	-0.093
1445	"FBgn0039928"	"Cals"	chr4	-	1115254	1115897	1115254	1115894	1115955	1116079	1445	361,281	1105,836	424,357	1049,1053	151	149	0.339158	0.734073	0.244,0.249	0.285,0.251	-0.022
1446	"FBgn0015521"	"RpS21"	chr2L	+	2856222	2856305	2856246	2856305	2856110	2856175	1446	4,10	4638,7512	1,3	4608,6810	172	149	1	1	0.001,0.001	0.0,0.0	0.001
1447	"FBgn0036728"	"UQCR-Q"	chr3L	+	17474893	17475135	17474922	17475135	17474760	17474834	1447	205,397	284,528	235,506	330,766	177	149	0.53038	0.884624	0.378,0.388	0.375,0.357	0.017
1448	"FBgn0033108"	"CG15236"	chr2R	+	6829501	6830048	6829560	6830048	6828355	6828667	1448	0,0	2,5	2,3	1,0	207	149	3.29345e-08	1.4799e-06	0.0,0.0	0.59,1.0	-0.795
1449	"FBgn0270925"	"CG4836"	chr3R	+	20016821	20017016	20016825	20017016	20014125	20016757	1449	444,395	7114,6118	502,485	8285,6853	152	149	0.790861	1	0.058,0.06	0.056,0.065	-0.002
1450	"FBgn0270925"	"CG4836"	chr3R	+	20016821	20017016	20016830	20017016	20014287	20016757	1450	444,395	754,533	502,485	815,426	157	149	0.217537	0.583644	0.359,0.413	0.369,0.519	-0.058
1451	"FBgn0270925"	"CG4836"	chr3R	+	20016825	20017016	20016830	20017016	20014287	20016757	1451	7114,6118	754,533	8285,6853	815,426	153	149	0.0700997	0.295706	0.902,0.918	0.908,0.94	-0.014
1452	"FBgn0051174"	"CG31174"	chr3R	-	21868680	21868982	21868680	21868979	21869038	21869161	1452	364,255	3,4	344,312	10,4	151	149	0.13653	0.452983	0.992,0.984	0.971,0.987	0.009
1453	"FBgn0030703"	"MSBP"	chrX	-	15889301	15889748	15889301	15889732	15889908	15890109	1453	289,401	1930,2729	276,287	2157,2057	164	149	0.376628	0.769258	0.12,0.118	0.104,0.113	0.01
1454	"FBgn0263995"	"cpo"	chr3R	+	18008864	18009009	18008867	18009009	18007261	18007324	1454	135,107	3,4	191,146	8,10	151	149	0.103593	0.375003	0.978,0.963	0.959,0.935	0.023
1456	"FBgn0052000"	"anne"	chr4	+	134670	134964	134824	134964	133587	133713	1456	15,15	0,1	15,19	15,0	298	149	0.00481982	0.0459105	1.0,0.882	0.333,1.0	0.275
1459	"FBgn0027070"	"CG17322"	chr2L	+	18826901	18827259	18826997	18827259	18826769	18826823	1459	2,9	33,114	0,0	86,165	244	149	0.00192388	0.022467	0.036,0.046	0.0,0.0	0.041
1461	"FBgn0027070"	"CG17322"	chr2L	+	18826904	18827259	18826997	18827259	18826769	18826823	1461	2,2	33,114	0,0	86,165	241	149	0.580867	0.922088	0.036,0.011	0.0,0.0	0.024
1462	"FBgn0027070"	"CG17322"	chr2L	+	18826916	18827259	18826997	18827259	18826769	18826823	1462	0,2	33,114	0,0	86,165	229	149	1	1	0.0,0.011	0.0,0.0	0.005
1463	"FBgn0036892"	"Lon"	chr3L	-	19610801	19611261	19610801	19611207	19611324	19611580	1463	85,64	180,222	106,61	251,216	202	149	0.792224	1	0.258,0.175	0.238,0.172	0.012
1464	"FBgn0037138"	"P5CDh1"	chr3L	-	21839665	21839831	21839665	21839827	21841230	21841356	1464	1839,1394	87,56	2414,1482	109,54	152	149	0.707994	0.999607	0.954,0.961	0.956,0.964	-0.002
1465	"FBgn0038167"	"Lkb1"	chr3R	+	13677015	13678212	13677021	13678212	13676688	13676944	1465	271,410	48,29	1,0	309,318	154	149	0	0	0.845,0.932	0.003,0.0	0.887
1466	"FBgn0038167"	"Lkb1"	chr3R	+	13679125	13679430	13679140	13679430	13678749	13679066	1466	13,17	20,11	62,59	71,42	163	149	0.788437	1	0.373,0.586	0.444,0.562	-0.024
1467	"FBgn0038167"	"Lkb1"	chr3R	+	13679125	13679430	13679150	13679430	13678749	13679066	1467	13,17	18,13	62,59	11,17	173	149	5.2407e-05	0.00130512	0.383,0.53	0.829,0.749	-0.332
1468	"FBgn0038167"	"Lkb1"	chr3R	+	13679140	13679430	13679150	13679430	13678749	13679066	1468	20,11	18,13	71,42	11,17	158	149	0.000232811	0.00449738	0.512,0.444	0.859,0.7	-0.301
1469	"FBgn0032740"	"CG15172"	chr2L	+	19023125	19023644	19023139	19023644	19022416	19022528	1469	5,17	7,19	11,21	4,9	162	149	0.0109871	0.0841127	0.396,0.451	0.717,0.682	-0.276
1470	"FBgn0035501"	"CG1299"	chr3L	+	4150463	4150722	4150500	4150722	4148695	4149025	1470	4,0	129,72	1,2	160,40	185	149	0.79353	1	0.024,0.0	0.005,0.039	-0.01
1471	"FBgn0283724"	"Girdin"	chr3L	+	3184248	3185287	3184251	3185287	3183635	3183799	1471	0,19	0,12	6,24	0,9	151	149	1	1	NA,0.61	1.0,0.725	-0.253
1472	"FBgn0283724"	"Girdin"	chr3L	+	3184248	3185287	3184251	3185287	3183932	3183997	1472	0,1	0,3	0,0	0,2	151	149	1	1	NA,0.248	NA,0.0	0.248
1473	"FBgn0283724"	"Girdin"	chr3L	+	3184248	3185287	3184251	3185287	3183932	3184037	1473	11,26	4,10	5,21	6,9	151	149	0.33032	0.729703	0.731,0.72	0.451,0.697	0.152
1474	"FBgn0022960"	"vimar"	chr2R	-	6977691	6978600	6977691	6978597	6985411	6985712	1474	14,8	58,63	6,9	88,67	151	149	0.0847245	0.328044	0.192,0.111	0.063,0.117	0.061
1475	"FBgn0035786"	"Tsp66A"	chr3L	+	7467919	7468096	7467925	7468096	7467723	7467858	1475	166,222	0,1	221,274	4,4	154	149	0.753353	1	1.0,0.995	0.982,0.985	0.014
1476	"FBgn0037461"	"CG15177"	chr3R	-	6628203	6628614	6628203	6628590	6628664	6628775	1476	740,624	12,5	889,743	3,4	172	149	0.460945	0.834303	0.982,0.991	0.996,0.994	-0.009
1477	"FBgn0032873"	"CG2614"	chr2L	+	20658211	20658404	20658223	20658404	20657536	20658155	1477	30,35	1,0	33,46	0,0	160	149	1	1	0.965,1.0	1.0,1.0	-0.018
1478	"FBgn0015765"	"p38a"	chr3R	-	24150415	24151769	24150415	24151745	24151845	24151965	1478	7,13	69,119	0,3	72,137	172	149	2.2808e-05	0.000612262	0.081,0.086	0.0,0.019	0.074
1479	"FBgn0031191"	"Cp110"	chrX	+	22485236	22485635	22485401	22485635	22483086	22484526	1479	98,157	6,8	68,147	6,10	298	149	0.430283	0.81583	0.891,0.908	0.85,0.88	0.034
1481	"FBgn0027506"	"EDTP"	chr2R	-	17433190	17433355	17433190	17433334	17433419	17434058	1481	6,8	283,238	5,4	219,180	169	149	0.600152	0.928425	0.018,0.029	0.02,0.019	0.004
1482	"FBgn0040297"	"Nhe2"	chr2L	+	21124439	21124521	21124442	21124521	21124286	21124373	1482	172,189	47,45	169,144	26,32	151	149	0.118934	0.413865	0.783,0.806	0.865,0.816	-0.046
1483	"FBgn0040297"	"Nhe2"	chr2L	+	21125316	21125439	21125346	21125439	21124439	21124521	1483	10,13	286,305	13,8	225,224	178	149	0.611434	0.935481	0.028,0.034	0.046,0.029	-0.006
1484	"FBgn0040297"	"Nhe2"	chr2L	+	21125316	21125439	21125346	21125439	21124439	21124614	1484	1,3	12,14	6,2	7,3	178	149	0.0107458	0.0825709	0.065,0.152	0.418,0.358	-0.28
1485	"FBgn0040297"	"Nhe2"	chr2L	+	21128739	21129082	21128778	21129082	21127849	21128062	1485	79,146	0,11	68,124	1,10	187	149	0.722746	1	1.0,0.914	0.982,0.908	0.012
1486	"FBgn0026250"	"eIF1A"	chr3R	+	18274825	18275141	18274866	18275141	18274664	18274756	1486	69,176	2369,5739	85,158	2491,4594	189	149	0.357078	0.747801	0.022,0.024	0.026,0.026	-0.003
1488	"FBgn0031161"	"CG15445"	chrX	+	21117458	21117615	21117462	21117615	21117160	21117411	1488	150,126	72,72	127,118	54,58	152	149	0.45983	0.833013	0.671,0.632	0.697,0.666	-0.03
1489	"FBgn0250839"	"CG2016"	chr3R	-	4956998	4957238	4956998	4957223	4957289	4957442	1489	0,0	45,83	6,3	72,67	163	149	0.00284279	0.0304459	0.0,0.0	0.071,0.039	-0.055
1490	"FBgn0261046"	"Dscam3"	chr3R	-	17473934	17475005	17473934	17474916	17475079	17475343	1490	20,6	1,1	13,17	3,4	237	149	0.0249149	0.152816	0.926,0.79	0.731,0.728	0.129
1491	"FBgn0038652"	"CG7720"	chr3R	-	18768871	18769116	18768871	18769113	18792050	18792120	1491	54,110	93,143	49,81	129,150	151	149	0.0320251	0.180863	0.364,0.432	0.273,0.348	0.088
1492	"FBgn0038652"	"CG7720"	chr3R	-	18768871	18769116	18768871	18769113	18795010	18795169	1492	21,29	3,9	35,14	0,25	151	149	0.93079	1	0.874,0.761	1.0,0.356	0.14
1493	"FBgn0262483"	"Rbp"	chr3R	+	15385075	15385619	15385105	15385619	15383256	15383690	1493	22,10	4,9	4,2	15,4	178	149	0.000958115	0.0129439	0.822,0.482	0.182,0.295	0.413
1494	"FBgn0262483"	"Rbp"	chr3R	+	15385075	15385619	15385105	15385619	15383256	15383735	1494	22,9	4,9	13,8	0,0	178	149	9.89839e-06	0.000296521	0.822,0.456	1.0,1.0	-0.361
1495	"FBgn0262483"	"Rbp"	chr3R	+	15386442	15386621	15386475	15386621	15385679	15385791	1495	0,0	10,23	0,1	6,12	181	149	1	1	0.0,0.0	0.0,0.064	-0.032
1496	"FBgn0262483"	"Rbp"	chr3R	+	15387179	15387370	15387185	15387370	15386716	15386917	1496	14,45	0,2	8,25	0,1	154	149	1	1	1.0,0.956	1.0,0.96	-0.002
1497	"FBgn0259244"	"CG42342"	chr3R	+	16570243	16571363	16570943	16571363	16569484	16569682	1497	11,39	6,11	3,24	0,0	298	149	1.10868e-06	3.95111e-05	0.478,0.639	1.0,1.0	-0.442
1499	"FBgn0033359"	"lint"	chr2R	-	8970864	8971249	8970864	8971051	8971424	8975444	1499	0,4	1,0	4,6	9,6	298	149	0.813058	1	0.0,1.0	0.182,0.333	0.242
1501	"FBgn0261859"	"CG42788"	chr3R	-	15100245	15100426	15100245	15100423	15100488	15100638	1501	17,20	30,42	14,30	27,46	151	149	0.600319	0.928425	0.359,0.32	0.338,0.392	-0.025
1502	"FBgn0019968"	"Khc-73"	chr2R	-	15521841	15521943	15521841	15521940	15522001	15522128	1502	82,118	32,31	83,99	22,32	151	149	0.770473	1	0.717,0.79	0.788,0.753	-0.017
1503	"FBgn0019968"	"Khc-73"	chr2R	-	15522001	15522128	15522001	15522104	15522873	15523019	1503	2,0	48,117	0,0	39,95	172	149	1	1	0.035,0.0	0.0,0.0	0.018
1505	"FBgn0031281"	"Saf6"	chr2L	-	815274	815421	815274	815412	815474	815950	1505	10,37	2,0	11,20	0,3	157	149	0.335731	0.73304	0.826,1.0	1.0,0.864	-0.019
1507	"FBgn0039600"	"CG1646"	chr3R	+	28812226	28812486	28812394	28812486	28812101	28812154	1507	16,36	124,225	13,20	111,129	298	149	0.723837	1	0.061,0.074	0.055,0.072	0.004
1508	"FBgn0039600"	"CG1646"	chr3R	+	28812236	28812486	28812394	28812486	28812101	28812154	1508	15,49	124,225	13,20	111,129	298	149	0.237523	0.610153	0.057,0.098	0.055,0.072	0.014
1509	"FBgn0003174"	"pwn"	chr2R	+	7299684	7299842	7299687	7299842	7298816	7299485	1509	0,12	8,28	6,6	11,15	151	149	0.31619	0.715842	0.0,0.297	0.35,0.283	-0.168
1510	"FBgn0027109"	"NPF"	chr3R	+	16610764	16611054	16610774	16611054	16609757	16609828	1510	57,78	16,33	32,71	4,17	158	149	0.0520344	0.24499	0.771,0.69	0.883,0.798	-0.11
1511	"FBgn0031738"	"CG9171"	chr2L	-	5799117	5799411	5799117	5799277	5800043	5800173	1511	18,18	68,58	15,20	89,38	282	149	0.951951	1	0.123,0.141	0.082,0.218	-0.018
1513	"FBgn0037448"	"CG15186"	chr3R	+	6478759	6479384	6478762	6479384	6478310	6478685	1513	0,1	4,11	0,0	4,9	151	149	1	1	0.0,0.082	0.0,0.0	0.041
1515	"FBgn0037448"	"CG15186"	chr3R	+	6484689	6484773	6484736	6484773	6478762	6479384	1515	15,1	0,2	25,11	2,2	195	149	0.743325	1	1.0,0.276	0.905,0.808	-0.219
1516	"FBgn0037448"	"CG15186"	chr3R	+	6484704	6484773	6484736	6484773	6478762	6479384	1516	6,1	0,2	15,3	2,2	180	149	0.481769	0.851126	1.0,0.293	0.861,0.554	-0.061
1517	"FBgn0038756"	"CG4783"	chr3R	+	19948598	19948907	19948607	19948907	19948442	19948543	1517	157,279	5,21	427,573	5,34	157	149	0.162764	0.491547	0.968,0.927	0.988,0.941	-0.017
1518	"FBgn0002932"	"neur"	chr3R	-	9020347	9022044	9020347	9022041	9022103	9023845	1518	0,9	21,23	0,7	18,43	151	149	0.473418	0.843202	0.0,0.279	0.0,0.138	0.071
1520	"FBgn0039026"	"CG7029"	chr3R	+	22789492	22792000	22789525	22792000	22788578	22788768	1520	122,139	211,231	98,118	185,173	181	149	0.897857	1	0.322,0.331	0.304,0.36	-0.005
1521	"FBgn0039026"	"CG7029"	chr3R	+	22792257	22792599	22792260	22792599	22789492	22792000	1521	254,382	23,18	236,351	6,15	151	149	0.0281667	0.164465	0.916,0.954	0.975,0.958	-0.031
1522	"FBgn0039026"	"CG7029"	chr3R	+	22792257	22792599	22792389	22792599	22789492	22792000	1522	254,382	98,162	236,351	83,190	280	149	0.60397	0.930636	0.58,0.557	0.602,0.496	0.02
1523	"FBgn0039026"	"CG7029"	chr3R	+	22792260	22792599	22792389	22792599	22789492	22792000	1523	23,18	98,162	6,15	83,190	277	149	0.0105569	0.0824685	0.112,0.056	0.037,0.041	0.045
1524	"FBgn0262125"	"Sec23"	chr3R	+	5649329	5649660	5649358	5649660	5649064	5649237	1524	0,1	345,499	4,4	381,553	177	149	1	1	0.0,0.002	0.009,0.006	-0.006
1525	"FBgn0011206"	"bol"	chr3L	-	9107618	9107710	9107618	9107695	9107955	9108073	1525	259,201	1454,1332	281,213	1399,1242	163	149	0.312755	0.711966	0.14,0.121	0.155,0.136	-0.015
1526	"FBgn0267978"	"ap"	chr2R	-	5717554	5717766	5717554	5717763	5725820	5726832	1526	61,109	2,10	66,120	6,12	151	149	0.395037	0.786106	0.968,0.915	0.916,0.908	0.029
1527	"FBgn0261802"	"CG42748"	chr2L	+	22141830	22144280	22141833	22144280	22141594	22141768	1527	0,2	48,69	0,1	84,83	151	149	1	1	0.0,0.028	0.0,0.012	0.008
1528	"FBgn0261802"	"CG42748"	chr2L	+	22158491	22159611	22158512	22159611	22156620	22156815	1528	2,4	203,213	4,3	287,171	169	149	0.872638	1	0.009,0.016	0.012,0.015	-0.001
1529	"FBgn0261802"	"CG42748"	chr2L	+	22160189	22160339	22160207	22160339	22158512	22158721	1529	8,4	4,5	8,4	8,5	166	149	0.484556	0.853535	0.642,0.418	0.473,0.418	0.085
1530	"FBgn0030296"	"CG15196"	chrX	+	11410458	11411667	11410467	11411667	11410198	11410393	1530	535,514	8,8	568,476	1,3	157	149	0.291239	0.684312	0.984,0.984	0.998,0.993	-0.012
1531	"FBgn0015591"	"AstA"	chr3R	-	24761389	24761830	24761389	24761827	24764852	24765071	1531	51,78	25,31	55,46	13,23	151	149	0.475766	0.844128	0.668,0.713	0.807,0.664	-0.045
1532	"FBgn0029791"	"CG4096"	chrX	+	5707556	5707934	5707560	5707934	5707372	5707500	1532	15,25	0,3	15,23	2,7	152	149	0.0290393	0.167209	1.0,0.891	0.88,0.763	0.124
1533	"FBgn0011296"	"l(2)efl"	chr2R	-	23684994	23685385	23684994	23685382	23685475	23685543	1533	18,36	460,843	14,15	293,532	151	149	0.488555	0.855799	0.037,0.04	0.045,0.027	0.003
1535	"FBgn0263199"	"Galk"	chr3L	-	8985052	8985308	8985052	8985231	8985976	8986091	1535	15,18	841,811	0,2	460,511	225	149	0.350791	0.744408	0.012,0.014	0.0,0.003	0.012
1538	"FBgn0264449"	"CG43867"	chrX	-	819692	820078	819692	819826	820504	821969	1538	26,12	27,26	7,6	31,47	298	149	0.000129243	0.00267146	0.325,0.188	0.101,0.06	0.176
1540	"FBgn0036752"	"Adgf-A"	chr3L	-	17753466	17754425	17753466	17754421	17764061	17764158	1540	16,37	4,20	11,27	6,5	152	149	0.406653	0.799003	0.797,0.645	0.642,0.841	-0.02
1542	"FBgn0032433"	"Oatp33Ea"	chr2L	-	12444168	12444542	12444168	12444530	12445679	12445924	1542	4,8	66,59	3,2	44,36	160	149	0.275918	0.657813	0.053,0.112	0.06,0.049	0.028
1543	"FBgn0034180"	"Ehbp1"	chr2R	-	17010052	17010194	17010052	17010173	17010262	17010535	1543	8,15	221,568	12,9	206,468	169	149	0.845107	1	0.031,0.023	0.049,0.017	-0.006
1544	"FBgn0034180"	"Ehbp1"	chr2R	-	17011951	17012774	17011951	17012708	17013284	17013481	1544	71,99	10,37	85,187	20,27	214	149	0.263772	0.644495	0.832,0.651	0.747,0.828	-0.046
1545	"FBgn0016660"	"H15"	chr2L	+	5407683	5407817	5407686	5407817	5406910	5407374	1545	0,5	0,2	4,7	0,2	151	149	1	1	NA,0.712	1.0,0.775	-0.175
1547	"FBgn0031089"	"CG9572"	chrX	+	20150061	20150236	20150064	20150236	20148123	20148261	1547	1064,2185	25,82	839,1193	14,31	151	149	0.0536874	0.248285	0.977,0.963	0.983,0.974	-0.008
1548	"FBgn0035268"	"CG8001"	chr3L	+	1757306	1758146	1757321	1758146	1756611	1757203	1548	129,138	291,244	117,89	226,186	163	149	0.984779	1	0.288,0.341	0.321,0.304	0.002
1550	"FBgn0026059"	"Mhcl"	chr3R	-	16068522	16069346	16068522	16068614	16069862	16070036	1550	122,150	0,14	118,193	0,5	298	149	0.0186666	0.124867	1.0,0.843	1.0,0.951	-0.054
1551	"FBgn0033636"	"tou"	chr2R	-	11581627	11582145	11581627	11581749	11583014	11587025	1551	9,12	53,93	6,8	43,36	298	149	0.712905	1	0.078,0.061	0.065,0.1	-0.013
1552	"FBgn0051644"	"CG31644"	chr2L	-	5817889	5818296	5817889	5818290	5818370	5818443	1552	1586,1716	0,58	1962,1853	56,43	154	149	0.0271475	0.161383	1.0,0.966	0.971,0.977	0.009
1553	"FBgn0051644"	"CG31644"	chr2L	-	5817889	5818305	5817889	5818290	5818370	5818443	1553	184,127	0,58	189,147	56,43	163	149	0.0147164	0.104893	1.0,0.667	0.755,0.758	0.077
1554	"FBgn0051644"	"CG31644"	chr2L	-	5817889	5818305	5817889	5818296	5818370	5818443	1554	184,127	1586,1716	189,147	1962,1853	157	149	0.619521	0.940199	0.099,0.066	0.084,0.07	0.005
1556	"FBgn0035853"	"UbcE2M"	chr3L	-	8197521	8197705	8197521	8197702	8197778	8197857	1556	172,94	1438,834	204,109	1635,1027	151	149	0.993625	1	0.106,0.1	0.11,0.095	0.001
1557	"FBgn0028671"	"Vha100-1"	chr3R	+	29133271	29133429	29133337	29133429	29132375	29132504	1557	46,91	34,45	72,151	59,88	214	149	0.551611	0.894961	0.485,0.585	0.459,0.544	0.033
1558	"FBgn0267698"	"Pak"	chr3R	+	6357874	6359022	6358282	6359022	6356749	6357340	1558	39,28	68,106	53,23	79,93	298	149	0.736615	1	0.223,0.117	0.251,0.11	-0.01
1559	"FBgn0036909"	"Ccdc58"	chr3L	+	19806294	19806452	19806305	19806452	19806094	19806237	1559	7,21	125,187	12,8	176,178	159	149	0.147106	0.468519	0.05,0.095	0.06,0.04	0.023
1560	"FBgn0264272"	"mwh"	chr3L	+	1206527	1206785	1206530	1206785	1206027	1206432	1560	0,0	2,3	0,2	0,2	151	149	1	1	0.0,0.0	NA,0.497	-0.497
1561	"FBgn0035715"	"CG10103"	chr3L	-	6754016	6754493	6754016	6754457	6755072	6755123	1561	109,67	0,16	161,57	18,22	184	149	0.0411331	0.212555	1.0,0.772	0.879,0.677	0.108
1563	"FBgn0037759"	"CG8526"	chr3R	+	9801913	9803461	9801916	9803461	9801628	9801852	1563	268,487	5,7	205,600	7,5	151	149	0.922276	1	0.981,0.986	0.967,0.992	0.004
1564	"FBgn0030648"	"CG6340"	chrX	+	15483181	15483420	15483198	15483420	15482373	15482537	1564	96,109	336,368	126,150	411,414	165	149	0.338682	0.734073	0.205,0.211	0.217,0.247	-0.024
1565	"FBgn0264385"	"lncRNA:CR43837"	chrX	-	6995881	6996421	6995881	6996399	6996481	6997799	1565	0,0	2,1	0,3	0,0	170	149	1	1	0.0,0.0	NA,1.0	-1
1567	"FBgn0020496"	"CtBP"	chr3R	+	13024799	13025044	13024823	13025044	13021419	13021642	1567	26,42	78,87	37,52	83,87	172	149	0.267055	0.649116	0.224,0.295	0.279,0.341	-0.051
1568	"FBgn0004237"	"Hrb87F"	chr3R	-	13656845	13658297	13656845	13657125	13658461	13658564	1568	1425,1644	10,19	1603,1233	11,8	298	149	0.25031	0.62854	0.986,0.977	0.986,0.987	-0.005
1569	"FBgn0051998"	"CG31998"	chr4	-	203979	204592	203979	204574	204639	204792	1569	5,3	66,82	11,7	66,81	166	149	0.042026	0.215553	0.064,0.032	0.13,0.072	-0.053
1570	"FBgn0036991"	"CG5872"	chr3L	+	20437246	20437875	20437253	20437875	20436526	20437112	1570	18,9	113,64	10,10	119,92	155	149	0.141167	0.460966	0.133,0.119	0.075,0.095	0.041
1572	"FBgn0015222"	"Fer1HCH"	chr3R	-	30387463	30387602	30387463	30387550	30387774	30387860	1572	1302,2315	3016,5149	1964,4108	1455,2802	200	149	0	0	0.243,0.251	0.501,0.522	-0.265
1573	"FBgn0015222"	"Fer1HCH"	chr3R	-	30387463	30387642	30387463	30387550	30387774	30387860	1573	1016,2071	3016,5149	910,2043	1455,2802	240	149	8.89855e-09	4.71623e-07	0.173,0.2	0.28,0.312	-0.11
1574	"FBgn0015222"	"Fer1HCH"	chr3R	-	30387463	30387642	30387463	30387602	30387774	30387860	1574	2,35	288,279	27,17	1081,2082	188	149	5.56084e-08	2.44559e-06	0.005,0.09	0.019,0.006	0.035
1575	"FBgn0031257"	"CG4133"	chr2L	+	457614	458745	457627	458745	457399	457562	1575	1,6	26,30	5,1	40,21	161	149	0.740615	1	0.034,0.156	0.104,0.042	0.022
1576	"FBgn0085384"	"CG34355"	chr3R	+	23829956	23830033	23829959	23830033	23820591	23821746	1576	14,36	1,0	40,25	0,0	151	149	1	1	0.932,1.0	1.0,1.0	-0.034
1578	"FBgn0032981"	"CG3635"	chr2L	+	22183527	22183991	22183607	22183991	22182737	22183466	1578	9,43	10,10	6,25	4,6	228	149	0.581208	0.922088	0.37,0.738	0.495,0.731	-0.059
1580	"FBgn0264953"	"Piezo"	chr2L	+	8183140	8183563	8183188	8183563	8182304	8182450	1580	14,8	62,59	31,3	45,34	196	149	0.187073	0.534454	0.147,0.093	0.344,0.063	-0.083
1581	"FBgn0051973"	"Cda5"	chr2L	-	34719	35212	34719	34912	35745	38298	1581	12,5	15,31	12,24	14,13	298	149	0.00810553	0.0686645	0.286,0.075	0.3,0.48	-0.21
1582	"FBgn0051973"	"Cda5"	chr2L	-	34719	35212	34719	34912	38534	38731	1582	466,376	190,177	454,314	189,113	298	149	0.404088	0.796234	0.551,0.515	0.546,0.581	-0.03
1583	"FBgn0051973"	"Cda5"	chr2L	-	58080	58182	58080	58176	59189	59268	1583	359,597	2,0	350,396	0,3	154	149	1	1	0.994,1.0	1.0,0.992	0.001
1584	"FBgn0051973"	"Cda5"	chr2L	-	58080	58193	58080	58176	59189	59268	1584	26,34	2,0	34,29	0,3	165	149	0.6555	0.965042	0.922,1.0	1.0,0.897	0.013
1585	"FBgn0051973"	"Cda5"	chr2L	-	58080	58193	58080	58182	59189	59268	1585	1,5	334,568	3,5	319,372	159	149	1	1	0.003,0.008	0.009,0.012	-0.005
1586	"FBgn0051973"	"Cda5"	chr2L	-	58248	58731	58248	58350	59189	59268	1586	13,28	9,3	11,28	0,5	298	149	0.146108	0.467501	0.419,0.824	1.0,0.737	-0.247
1588	"FBgn0086708"	"stv"	chr3L	+	13481032	13481135	13481035	13481135	13477540	13478482	1588	25,29	101,149	8,51	63,245	151	149	0.54373	0.890284	0.196,0.161	0.111,0.17	0.038
1589	"FBgn0086708"	"stv"	chr3L	+	13481032	13481135	13481035	13481135	13480443	13480602	1589	344,128	728,152	235,573	393,1203	151	149	0.401293	0.793754	0.318,0.454	0.371,0.32	0.04
1590	"FBgn0050020"	"CG30020"	chr2R	+	10891407	10892317	10891410	10892317	10890986	10891259	1590	49,39	8,4	75,60	18,3	151	149	0.829337	1	0.858,0.906	0.804,0.952	0.004
1591	"FBgn0039752"	"CG15530"	chr3R	+	30179749	30180178	30179764	30180178	30179577	30179699	1591	1072,698	260,250	226,159	149,146	163	149	2.53925e-10	1.74954e-08	0.79,0.718	0.581,0.499	0.214
1592	"FBgn0039752"	"CG15530"	chr3R	+	30179749	30180178	30179769	30180178	30179577	30179699	1592	1072,698	295,248	226,159	298,250	168	149	0	0	0.763,0.714	0.402,0.361	0.357
1593	"FBgn0039752"	"CG15530"	chr3R	+	30179764	30180178	30179769	30180178	30179577	30179699	1593	260,250	295,248	149,146	298,250	153	149	5.01034e-05	0.00126297	0.462,0.495	0.327,0.363	0.134
1594	"FBgn0016650"	"Lgr1"	chr3R	+	17728253	17728706	17728323	17728706	17725776	17725982	1594	9,17	11,9	7,9	11,18	218	149	0.0705158	0.296856	0.359,0.564	0.303,0.255	0.182
1595	"FBgn0032101"	"CG9586"	chr2L	-	9165420	9165872	9165420	9165842	9165942	9166164	1595	0,2	398,555	0,0	437,464	178	149	1	1	0.0,0.003	0.0,0.0	0.002
1596	"FBgn0035229"	"pns"	chr3L	+	1541435	1541833	1541655	1541833	1540750	1540957	1596	10,13	16,55	10,19	23,37	298	149	0.326863	0.72648	0.238,0.106	0.179,0.204	-0.02
1597	"FBgn0035252"	"CG7970"	chr3L	+	1653130	1653254	1653141	1653254	1653004	1653043	1597	11,19	617,812	32,32	708,845	159	149	0.0036688	0.0371736	0.016,0.021	0.041,0.034	-0.019
1598	"FBgn0025790"	"TBPH"	chr2R	-	23861205	23861460	23861205	23861457	23862260	23862593	1598	5,33	22,48	6,30	45,64	151	149	0.299111	0.692344	0.183,0.404	0.116,0.316	0.077
1599	"FBgn0025790"	"TBPH"	chr2R	-	23861205	23861460	23861205	23861457	23862489	23862593	1599	17,14	13,21	19,32	10,35	151	149	0.506843	0.870136	0.563,0.397	0.652,0.474	-0.083
1600	"FBgn0025836"	"RhoGAP1A"	chrX	+	134265	134564	134268	134564	133502	134127	1600	10,5	47,85	3,4	51,85	151	149	0.066782	0.288783	0.174,0.055	0.055,0.044	0.065
1601	"FBgn0016917"	"Stat92E"	chr3R	-	20539220	20539356	20539220	20539335	20539399	20539600	1601	167,386	126,294	155,313	109,217	169	149	0.550992	0.894659	0.539,0.537	0.556,0.56	-0.02
1602	"FBgn0267435"	"chp"	chr3R	-	31207620	31207849	31207620	31207840	31207934	31208069	1602	133,308	17,11	163,320	13,31	157	149	0.222318	0.591419	0.881,0.964	0.922,0.907	0.008
1603	"FBgn0267435"	"chp"	chr3R	-	31209482	31209719	31209482	31209698	31210260	31210730	1603	426,260	18,16	228,193	13,11	169	149	0.720273	1	0.954,0.935	0.939,0.939	0.006
1604	"FBgn0032593"	"Trpgamma"	chr2L	-	16665918	16666284	16665918	16666281	16666355	16666581	1604	0,2	0,0	2,2	0,3	151	149	1	1	NA,1.0	1.0,0.397	0.301
1605	"FBgn0019624"	"COX5A"	chr3R	+	11819706	11820299	11819710	11820299	11819598	11819644	1605	0,0	3075,10831	28,0	3351,12198	152	149	1	1	0.0,0.0	0.008,0.0	-0.004
1606	"FBgn0027574"	"CG5815"	chr3R	+	27112830	27114211	27112836	27114211	27112565	27112690	1606	38,79	0,0	49,97	2,3	154	149	0.314708	0.714681	1.0,1.0	0.96,0.969	0.036
1607	"FBgn0259243"	"Pka-R1"	chr3L	+	20816229	20816833	20816566	20816833	20816117	20816171	1607	24,37	4,2	27,8	2,4	298	149	0.388765	0.780172	0.75,0.902	0.871,0.5	0.141
1608	"FBgn0259243"	"Pka-R1"	chr3L	+	20833729	20833869	20833732	20833869	20833282	20833657	1608	80,284	25,91	89,384	15,123	151	149	0.409359	0.801056	0.759,0.755	0.854,0.755	-0.047
1609	"FBgn0262115"	"CG17683"	chr2R	+	4131175	4131268	4131187	4131268	4130973	4131124	1609	185,226	0,0	164,219	0,6	160	149	0.696247	0.993649	1.0,1.0	1.0,0.971	0.014
1610	"FBgn0024555"	"flfl"	chr3R	+	13690252	13690386	13690273	13690386	13689912	13690185	1610	360,247	150,82	368,216	124,63	169	149	0.253167	0.632752	0.679,0.726	0.723,0.751	-0.034
1611	"FBgn0028662"	"VhaPPA1-1"	chr3R	-	14903211	14903891	14903211	14903887	14903950	14904061	1611	1282,1857	48,47	1408,1995	36,43	152	149	0.143651	0.464646	0.963,0.975	0.975,0.978	-0.007
1612	"FBgn0263102"	"psq"	chr2R	+	10569806	10570142	10570073	10570142	10569221	10569378	1612	13,15	0,1	8,11	0,0	298	149	1	1	1.0,0.882	1.0,1.0	-0.059
1613	"FBgn0263102"	"psq"	chr2R	+	10612979	10613375	10612985	10613375	10612736	10612931	1613	0,3	34,40	5,0	15,32	154	149	0.216714	0.582508	0.0,0.068	0.244,0.0	-0.088
1614	"FBgn0039056"	"CenB1A"	chr3R	+	23121806	23121944	23121827	23121944	23121336	23121632	1614	16,31	46,86	25,26	38,45	169	149	0.0383752	0.204437	0.235,0.241	0.367,0.337	-0.114
1615	"FBgn0031698"	"Ncoa6"	chr2L	-	5324725	5324909	5324725	5324906	5325951	5326683	1615	5,10	0,0	11,10	0,1	151	149	1	1	1.0,1.0	1.0,0.908	0.046
1616	"FBgn0030809"	"Ubr1"	chrX	-	16967494	16967861	16967494	16967719	16968509	16968679	1616	874,540	428,137	490,261	264,102	290	149	0.203151	0.561421	0.512,0.669	0.488,0.568	0.063
1617	"FBgn0037710"	"CG9393"	chr3R	-	9561582	9562111	9561582	9562001	9562174	9562570	1617	27,73	210,540	39,71	285,486	258	149	0.704028	0.997153	0.069,0.072	0.073,0.078	-0.005
1618	"FBgn0083992"	"Mkp"	chr3L	-	183757	184072	183757	184067	184131	184260	1618	60,118	34,46	87,93	29,37	153	149	0.331766	0.731087	0.632,0.714	0.745,0.71	-0.054
1619	"FBgn0083992"	"Mkp"	chr3L	-	183757	184072	183757	184067	184317	184424	1619	0,5	0,0	0,0	0,5	153	149	1	1	NA,1.0	NA,0.0	1
1620	"FBgn0030876"	"CG6762"	chrX	+	17857472	17857650	17857491	17857650	17857111	17857358	1620	170,113	53,42	114,45	24,8	167	149	0.0260063	0.158103	0.741,0.706	0.809,0.834	-0.098
1621	"FBgn0019828"	"dj"	chr3R	+	7059549	7060524	7059569	7060524	7059314	7059491	1621	1369,1905	460,467	774,987	1604,3003	168	149	0	0	0.725,0.783	0.3,0.226	0.491
1622	"FBgn0032733"	"CG15170"	chr2L	-	18989952	18990087	18989952	18990084	18990154	18990233	1622	0,1	0,1	2,1	2,0	151	149	1	1	NA,0.497	0.497,1.0	-0.251
1624	"FBgn0004858"	"elB"	chr2L	-	14392229	14393061	14392229	14393058	14408367	14409549	1624	33,20	60,78	17,24	96,82	151	149	0.0876585	0.335537	0.352,0.202	0.149,0.224	0.091
1625	"FBgn0264693"	"ens"	chr3L	-	4131955	4132212	4131955	4132203	4133768	4133822	1625	469,1101	9,18	547,833	9,17	157	149	0.804263	1	0.98,0.983	0.983,0.979	0.001
1626	"FBgn0015586"	"Acp76A"	chr3L	-	19050756	19050963	19050756	19050960	19051032	19052026	1626	1457,986	19,10	2157,1187	38,0	151	149	1	1	0.987,0.99	0.982,1.0	-0.003
1627	"FBgn0039504"	"CG14260"	chr3R	+	27265996	27266423	27266012	27266423	27265456	27265948	1627	38,69	3,0	23,60	0,11	164	149	0.00789073	0.0676769	0.92,1.0	1.0,0.832	0.044
1629	"FBgn0264908"	"pHCl-1"	chr3L	-	15852138	15852252	15852138	15852249	15858100	15858151	1629	0,2	3,2	0,5	2,4	151	149	0.213235	0.576668	0.0,0.497	0.0,0.552	-0.028
1630	"FBgn0264908"	"pHCl-1"	chr3L	-	15852138	15852252	15852138	15852249	15859811	15860026	1630	0,2	0,6	0,5	0,0	151	149	1	1	NA,0.248	NA,1.0	-0.752
1631	"FBgn0264908"	"pHCl-1"	chr3L	-	15852138	15852697	15852138	15852249	15859811	15860026	1631	2,3	0,6	1,7	0,0	298	149	0.00184804	0.021828	1.0,0.2	1.0,1.0	-0.4
1633	"FBgn0061435"	"CG30270"	chr2R	+	22784452	22784932	22784462	22784932	22784303	22784396	1633	958,1143	148,153	1148,1263	146,106	158	149	0.017722	0.121717	0.859,0.876	0.881,0.918	-0.032
1634	"FBgn0085376"	"CG34347"	chr3R	+	31360663	31360801	31360678	31360801	31360265	31360550	1634	34,35	3,2	37,42	15,0	163	149	0.183086	0.529959	0.912,0.941	0.693,1.0	0.08
1635	"FBgn0039787"	"CG9702"	chr3R	+	30581487	30582117	30581499	30582117	30580339	30581429	1635	40,40	0,0	26,68	0,1	160	149	1	1	1.0,1.0	1.0,0.984	0.008
1639	"FBgn0262733"	"Src64B"	chr3L	-	4625209	4625393	4625209	4625328	4625936	4626132	1639	5,5	14,7	4,8	4,4	213	149	0.0601666	0.270072	0.2,0.333	0.412,0.583	-0.231
1640	"FBgn0036899"	"tey"	chr3L	-	19650817	19651231	19650817	19651227	19651470	19651711	1640	35,27	8,4	18,26	1,2	152	149	0.0354022	0.191061	0.811,0.869	0.946,0.927	-0.096
1641	"FBgn0036899"	"tey"	chr3L	-	19657095	19657371	19657095	19657341	19663278	19663664	1641	1,0	17,11	0,0	19,14	178	149	1	1	0.047,0.0	0.0,0.0	0.024
1642	"FBgn0051431"	"CG31431"	chr3R	+	21871971	21872140	21871981	21872140	21870680	21871007	1642	0,2	20,26	0,0	10,23	158	149	0.339567	0.73419	0.0,0.068	0.0,0.0	0.034
1643	"FBgn0036205"	"CG14131"	chr3L	+	11777305	11777505	11777308	11777505	11777072	11777249	1643	4,6	7,12	12,11	11,33	151	149	0.885571	1	0.361,0.33	0.518,0.248	-0.037
1644	"FBgn0028343"	"Ankle2"	chrX	-	17571853	17572459	17571853	17572444	17572519	17572651	1644	214,156	6,0	254,187	5,0	163	149	0.758005	1	0.97,1.0	0.979,1.0	-0.005
1645	"FBgn0263392"	"Tet"	chr3L	-	2796291	2796681	2796291	2796678	2820058	2821103	1645	34,7	18,5	29,8	2,3	151	149	0.00562126	0.0525811	0.651,0.58	0.935,0.725	-0.215
1646	"FBgn0263392"	"Tet"	chr3L	-	2796291	2796681	2796291	2796678	2851558	2851696	1646	16,0	15,3	4,0	7,4	151	149	0.458561	0.832225	0.513,0.0	0.361,0.0	0.076
1647	"FBgn0263392"	"Tet"	chr3L	-	2869448	2869757	2869448	2869589	2869940	2872750	1647	8,1	3,1	6,0	5,3	298	149	0.114079	0.403079	0.571,0.333	0.375,0.0	0.264
1649	"FBgn0031534"	"Snx1"	chr2L	+	3451300	3451453	3451306	3451453	3450357	3451243	1649	64,157	0,0	219,337	18,4	154	149	0.000471304	0.00767075	1.0,1.0	0.922,0.988	0.045
1652	"FBgn0261261"	"plx"	chr3R	+	5686788	5687369	5687040	5687369	5685854	5686270	1652	0,0	5,23	2,0	22,20	298	149	0.557626	0.901183	0.0,0.0	0.043,0.0	-0.021
1654	"FBgn0004795"	"retn"	chr2R	+	23643156	23643272	23643171	23643272	23642758	23643095	1654	6,15	50,44	6,10	33,53	163	149	0.69924	0.994036	0.099,0.238	0.143,0.147	0.023
1655	"FBgn0054001"	"CG34001"	chr3L	+	10634266	10634612	10634296	10634612	10634074	10634198	1655	40,71	1,1	11,22	0,0	178	149	0.660064	0.967626	0.971,0.983	1.0,1.0	-0.023
1656	"FBgn0259822"	"Ca-beta"	chr2L	-	11163452	11163949	11163452	11163937	11165563	11165678	1656	26,16	20,5	18,8	4,0	160	149	0.0113478	0.0862351	0.548,0.749	0.807,1.0	-0.255
1657	"FBgn0259822"	"Ca-beta"	chr2L	-	11163452	11163949	11163452	11163937	11165584	11165678	1657	1,10	7,9	0,6	10,2	160	149	0.636419	0.952787	0.117,0.509	0.0,0.736	-0.055
1661	"FBgn0045823"	"vsg"	chr3L	+	9715743	9717716	9715746	9717716	9714323	9714623	1661	1237,1287	2018,1912	1460,1310	2258,1960	151	149	0.830915	1	0.377,0.399	0.39,0.397	-0.006
1662	"FBgn0003390"	"shf"	chrX	-	6773060	6773261	6773060	6773249	6773914	6774109	1662	96,76	63,45	42,64	29,77	160	149	0.0950937	0.351626	0.587,0.611	0.574,0.436	0.094
1663	"FBgn0003390"	"shf"	chrX	-	6773060	6773261	6773060	6773249	6773965	6774109	1663	11,4	4,8	1,7	0,7	160	149	0.685189	0.986272	0.719,0.318	1.0,0.482	-0.223
1664	"FBgn0010905"	"Spn"	chr3L	-	2508638	2508907	2508638	2508865	2509363	2509500	1664	81,91	38,68	68,82	43,47	190	149	0.983037	1	0.626,0.512	0.554,0.578	0.003
1665	"FBgn0010905"	"Spn"	chr3L	-	2508638	2508907	2508638	2508865	2511162	2511763	1665	31,28	8,18	29,29	4,14	190	149	0.412707	0.801752	0.752,0.55	0.85,0.619	-0.083
1666	"FBgn0010905"	"Spn"	chr3L	-	2509761	2510575	2509761	2510557	2511162	2511763	1666	38,54	36,37	24,63	33,29	166	149	0.943995	1	0.487,0.567	0.395,0.661	-0.001
1667	"FBgn0010905"	"Spn"	chr3L	-	2512294	2512481	2512294	2512472	2512531	2512731	1667	9,15	110,125	6,17	61,142	157	149	0.768567	1	0.072,0.102	0.085,0.102	-0.007
1668	"FBgn0026777"	"Rad23"	chr4	+	308412	309079	308430	309079	308092	308289	1668	57,63	557,725	73,92	803,1082	166	149	0.69788	0.993649	0.084,0.072	0.075,0.071	0.005
1670	"FBgn0259168"	"mnb"	chrX	-	17867567	17868369	17867567	17868166	17868981	17869816	1670	5,4	0,8	6,10	1,1	298	149	0.254626	0.632752	1.0,0.2	0.75,0.833	-0.192
1671	"FBgn0038197"	"foxo"	chr3R	+	14057740	14058107	14057873	14058107	14056944	14057024	1671	240,140	24,6	204,139	22,6	281	149	0.929009	1	0.841,0.925	0.831,0.925	0.005
1673	"FBgn0038197"	"foxo"	chr3R	+	14081306	14081431	14081333	14081431	14081003	14081187	1673	108,214	5,36	57,153	29,36	175	149	0.000737862	0.0107195	0.948,0.835	0.626,0.783	0.187
1674	"FBgn0038975"	"Nrx-1"	chr3R	+	22469481	22471390	22469919	22471390	22468511	22468615	1674	0,0	15,7	0,1	8,7	298	149	1	1	0.0,0.0	0.0,0.067	-0.034
1675	"FBgn0038975"	"Nrx-1"	chr3R	+	22480774	22481126	22480795	22481126	22479529	22479765	1675	4,12	56,106	8,7	73,101	169	149	0.76008	1	0.059,0.091	0.088,0.058	0.002
1676	"FBgn0035049"	"Mmp1"	chr2R	-	24672550	24673316	24672550	24672851	24675062	24675141	1676	50,23	102,108	69,76	95,226	298	149	0.147968	0.470344	0.197,0.096	0.266,0.144	-0.058
1677	"FBgn0003721"	"Tm1"	chr3R	+	15307589	15308779	15308030	15308779	15303152	15303222	1677	11347,13123	54,81	14666,12087	51,57	298	149	0.644917	0.959025	0.991,0.988	0.993,0.991	-0.002
1678	"FBgn0036319"	"Ent3"	chr3L	+	12855187	12855433	12855190	12855433	12854451	12855013	1678	5,34	16,10	19,15	8,19	151	149	0.801644	1	0.236,0.77	0.701,0.438	-0.067
1679	"FBgn0260008"	"UQCR-11"	chr3L	+	25120877	25120985	25120893	25120985	25120748	25120818	1679	60,123	2499,4409	88,196	3667,6841	164	149	0.922663	1	0.021,0.025	0.021,0.025	0
1681	"FBgn0000427"	"dec-1"	chrX	-	7869862	7870001	7869862	7869987	7870185	7870448	1681	9,16	1,0	15,11	0,0	162	149	1	1	0.892,1.0	1.0,1.0	-0.054
1683	"FBgn0053639"	"CG33639"	chrX	-	18220661	18220828	18220661	18220825	18225096	18226076	1683	14,13	7,1	0,18	3,4	151	149	0.155429	0.482389	0.664,0.928	0.0,0.816	0.388
1686	"FBgn0261283"	"SREBP"	chr3L	+	19794898	19796392	19794901	19796392	19793934	19794159	1686	33,34	473,349	31,28	517,326	151	149	0.475225	0.843892	0.064,0.088	0.056,0.078	0.009
1687	"FBgn0039790"	"CG2246"	chr3R	-	30593704	30593819	30593704	30593816	30594817	30594984	1687	5,29	9,19	0,0	12,17	151	149	1.99189e-09	1.21095e-07	0.354,0.601	0.0,0.0	0.477
1688	"FBgn0039790"	"CG2246"	chr3R	-	30593704	30593849	30593704	30593816	30594817	30594984	1688	139,188	9,19	142,194	12,17	181	149	0.918234	1	0.927,0.891	0.907,0.904	0.004
1689	"FBgn0039790"	"CG2246"	chr3R	-	30593704	30593849	30593704	30593819	30594817	30594984	1689	139,188	5,29	142,194	0,0	178	149	7.55686e-10	4.73334e-08	0.959,0.844	1.0,1.0	-0.099
1690	"FBgn0039790"	"CG2246"	chr3R	-	30595389	30595626	30595389	30595621	30600123	30600323	1690	48,107	9,24	37,75	16,8	153	149	0.952483	1	0.839,0.813	0.693,0.901	0.029
1691	"FBgn0261238"	"Alh"	chr3R	-	7096886	7097346	7096886	7097250	7098318	7098483	1691	18,10	17,31	35,4	16,18	244	149	0.662183	0.968671	0.393,0.165	0.572,0.119	-0.066
1692	"FBgn0261238"	"Alh"	chr3R	-	7098825	7100545	7098825	7099522	7101136	7101497	1692	6,13	23,23	9,8	14,29	298	149	0.939158	1	0.115,0.22	0.243,0.121	-0.014
1693	"FBgn0026206"	"mei-P26"	chrX	+	9166519	9167032	9166534	9167032	9165962	9166459	1693	14,4	72,61	4,4	36,39	163	149	0.544463	0.890353	0.151,0.057	0.092,0.086	0.015
1694	"FBgn0026206"	"mei-P26"	chrX	+	9169465	9169985	9169516	9169985	9167157	9169262	1694	28,94	2,19	49,63	15,28	199	149	0.0106579	0.0824685	0.913,0.787	0.71,0.628	0.181
1695	"FBgn0264574"	"Glut1"	chr3L	+	983833	984058	983854	984058	982174	982297	1695	8,14	85,134	4,18	69,82	169	149	0.341881	0.736113	0.077,0.084	0.049,0.162	-0.025
1696	"FBgn0264574"	"Glut1"	chr3L	+	985725	986044	985940	986044	984136	984276	1696	9,1	15,8	0,1	17,8	298	149	1	1	0.231,0.059	0.0,0.059	0.116
1697	"FBgn0038872"	"Nelf-A"	chr3R	+	21226650	21227814	21226653	21227814	21225097	21226504	1697	15,49	0,3	14,48	2,0	151	149	0.474655	0.843604	1.0,0.942	0.874,1.0	0.034
1698	"FBgn0029589"	"CG14810"	chrX	-	1819494	1820121	1819494	1820118	1820182	1820240	1698	18,48	6,13	33,48	8,13	151	149	0.822725	1	0.747,0.785	0.803,0.785	-0.028
1702	"FBgn0030574"	"CG9413"	chrX	-	14586496	14586815	14586496	14586753	14587060	14587157	1702	52,197	0,12	63,186	3,5	210	149	0.386112	0.777467	1.0,0.921	0.937,0.963	0.011
1703	"FBgn0033010"	"Atf6"	chr2R	+	5148174	5149156	5148200	5149156	5144732	5144858	1703	4,5	117,159	4,15	136,141	174	149	0.0558744	0.256269	0.028,0.026	0.025,0.083	-0.027
1704	"FBgn0020440"	"Fak"	chr2R	-	19431791	19432246	19431791	19432240	19432302	19432392	1704	82,141	3,3	110,128	3,7	154	149	0.328537	0.727852	0.964,0.978	0.973,0.947	0.011
1705	"FBgn0039846"	"PNPase"	chr3R	-	31404411	31404604	31404411	31404583	31404652	31404740	1705	6,0	8,7	9,0	2,12	169	149	0.786067	1	0.398,0.0	0.799,0.0	-0.201
1707	"FBgn0052685"	"ZAP3"	chrX	-	10074975	10075073	10074975	10075070	10075143	10075627	1707	19,31	194,144	52,25	166,162	151	149	0.0733078	0.303305	0.088,0.175	0.236,0.132	-0.052
1708	"FBgn0284435"	"tyn"	chrX	+	187568	187609	187571	187609	175972	176404	1708	4,0	2,0	6,0	2,0	151	149	1	1	0.664,NA	0.747,NA	-0.083
1709	"FBgn0031620"	"CG11929"	chr2L	+	4682976	4683044	4682979	4683044	4682676	4682921	1709	319,371	6,9	362,352	9,13	151	149	0.290933	0.684312	0.981,0.976	0.975,0.964	0.009
1710	"FBgn0266756"	"btsz"	chr3R	-	14824071	14824307	14824071	14824202	14825036	14825175	1710	12,33	11,12	19,25	4,13	253	149	0.42123	0.80902	0.391,0.618	0.737,0.531	-0.13
1712	"FBgn0032938"	"CG8671"	chr2L	+	21277196	21278429	21277229	21278429	21275723	21275806	1712	45,37	10,11	32,29	14,19	181	149	0.0267041	0.160457	0.787,0.735	0.653,0.557	0.156
1713	"FBgn0032938"	"CG8671"	chr2L	+	21277196	21278429	21277277	21278429	21275723	21275806	1713	45,37	33,30	32,29	49,35	229	149	0.0217249	0.139882	0.47,0.445	0.298,0.35	0.134
1714	"FBgn0032938"	"CG8671"	chr2L	+	21277229	21278429	21277277	21278429	21275723	21275806	1714	10,11	33,30	14,19	49,35	196	149	0.609165	0.933391	0.187,0.218	0.178,0.292	-0.032
1715	"FBgn0037375"	"kat-60L1"	chr3R	+	5785429	5786067	5785441	5786067	5785112	5785381	1715	22,102	113,344	26,79	77,216	160	149	0.11135	0.396145	0.153,0.216	0.239,0.254	-0.062
1717	"FBgn0038826"	"Syp"	chr3R	+	20798290	20798409	20798314	20798409	20797746	20797853	1717	241,202	1561,2281	142,204	1257,2414	172	149	0.122549	0.422885	0.118,0.071	0.089,0.068	0.016
1718	"FBgn0034002"	"CG8079"	chr2R	+	15221898	15222425	15222043	15222425	15221727	15221823	1718	6,38	30,41	6,43	24,27	293	149	0.543991	0.890284	0.092,0.32	0.113,0.447	-0.074
1720	"FBgn0031883"	"Caper"	chr2L	+	7035074	7035561	7035406	7035561	7032903	7033018	1720	8,3	31,80	5,2	21,108	298	149	0.222192	0.591419	0.114,0.018	0.106,0.009	0.009
1721	"FBgn0031883"	"Caper"	chr2L	+	7035074	7035561	7035406	7035561	7034764	7034910	1721	0,1	1,7	8,9	8,11	298	149	0.000207168	0.00415744	0.0,0.067	0.333,0.29	-0.278
1722	"FBgn0031883"	"Caper"	chr2L	+	7036184	7036722	7036187	7036722	7035636	7036035	1722	155,189	0,1	119,154	3,8	151	149	0.00437688	0.0422758	1.0,0.995	0.975,0.95	0.035
1723	"FBgn0264560"	"garz"	chr2R	+	12332146	12332470	12332149	12332470	12331037	12332098	1723	15,22	81,83	6,20	93,88	151	149	0.127834	0.432461	0.155,0.207	0.06,0.183	0.059
1724	"FBgn0020236"	"ATPCL"	chr2R	-	15996166	15996317	15996166	15996314	15996894	15997218	1724	36,92	156,432	36,100	143,410	151	149	0.494823	0.862393	0.185,0.174	0.199,0.194	-0.017
1725	"FBgn0020236"	"ATPCL"	chr2R	-	15996166	15996365	15996166	15996314	15996894	15997218	1725	146,204	156,432	173,250	143,410	199	149	0.332355	0.731605	0.412,0.261	0.475,0.313	-0.057
1726	"FBgn0020236"	"ATPCL"	chr2R	-	15996166	15996365	15996166	15996317	15996894	15997218	1726	146,204	36,92	173,250	36,100	196	149	0.578721	0.921221	0.755,0.628	0.785,0.655	-0.028
1728	"FBgn0031722"	"CG14011"	chr2L	-	5579579	5580910	5579579	5580902	5580965	5581116	1728	404,422	0,8	327,562	6,2	156	149	0.98037	1	1.0,0.981	0.981,0.996	0.002
1730	"FBgn0266717"	"Bruce"	chr3R	-	10315795	10316074	10315795	10316041	10316201	10317548	1730	124,167	5,24	115,150	17,23	181	149	0.116231	0.409053	0.953,0.851	0.848,0.843	0.056
1731	"FBgn0266717"	"Bruce"	chr3R	-	10322207	10322383	10322207	10322380	10322446	10322715	1731	58,44	7,3	45,58	0,4	151	149	0.0628669	0.277943	0.891,0.935	1.0,0.935	-0.054
1732	"FBgn0010328"	"woc"	chr3R	-	27260090	27261943	27260090	27261940	27262115	27262160	1732	0,13	0,23	10,10	10,14	151	149	1	1	NA,0.358	0.497,0.413	-0.097
1733	"FBgn0010328"	"woc"	chr3R	-	27260090	27261943	27260090	27261940	27262226	27262487	1733	8,33	6,0	29,20	4,0	151	149	0.322235	0.723291	0.568,1.0	0.877,1.0	-0.154
1734	"FBgn0285991"	"hpRNA:CR18854"	chr2L	-	9789674	9789739	9789674	9789732	9789790	9790309	1734	95,87	1087,862	117,107	1198,948	155	149	0.438491	0.823319	0.078,0.088	0.086,0.098	-0.009
1735	"FBgn0250819"	"CG33521"	chr4	+	1190066	1190549	1190297	1190549	1189880	1190008	1735	1506,1515	80,21	1981,2231	64,36	298	149	0.0783035	0.311856	0.904,0.973	0.939,0.969	-0.015
1736	"FBgn0033913"	"CG8468"	chr2R	+	14220586	14220765	14220607	14220765	14219897	14220042	1736	9,7	266,373	7,5	208,204	169	149	0.831166	1	0.029,0.016	0.029,0.021	-0.003
1737	"FBgn0036881"	"Cpr76Bd"	chr3L	+	19536761	19537105	19536770	19537105	19533602	19536702	1737	3,34	159,314	7,23	163,301	157	149	0.548826	0.893458	0.018,0.093	0.039,0.068	0.002
1738	"FBgn0036881"	"Cpr76Bd"	chr3L	+	19537808	19538289	19537919	19538289	19537167	19537414	1738	892,906	8,0	1088,651	6,6	259	149	0.755097	1	0.985,1.0	0.991,0.984	0.005
1739	"FBgn0028582"	"lqf"	chr3L	+	7535883	7536435	7536003	7536435	7535542	7535644	1739	148,119	809,463	140,115	828,452	268	149	0.737157	1	0.092,0.125	0.086,0.124	0.004
1740	"FBgn0034789"	"PIP5K59B"	chr2R	+	22876901	22877006	22876913	22877006	22876349	22876847	1740	18,16	17,29	24,24	41,21	160	149	0.867077	1	0.496,0.339	0.353,0.516	-0.017
1741	"FBgn0085410"	"TrissinR"	chr2L	+	5856382	5856767	5856403	5856767	5856098	5856318	1741	4,2	34,65	1,3	48,49	169	149	0.454003	0.831307	0.094,0.026	0.018,0.051	0.026
1742	"FBgn0087012"	"5-HT2A"	chr3R	+	4630128	4630521	4630167	4630521	4627905	4628349	1742	0,3	1,7	4,2	3,5	187	149	0.224012	0.593014	0.0,0.255	0.515,0.242	-0.251
1743	"FBgn0087012"	"5-HT2A"	chr3R	+	4630128	4630521	4630170	4630521	4627905	4628349	1743	0,3	8,30	4,2	4,24	190	149	0.0662851	0.287839	0.0,0.073	0.44,0.061	-0.214
1744	"FBgn0087012"	"5-HT2A"	chr3R	+	4630167	4630521	4630170	4630521	4627905	4628349	1744	1,7	8,30	3,5	4,24	151	149	0.539418	0.890096	0.11,0.187	0.425,0.171	-0.149
1747	"FBgn0250837"	"dUTPase"	chr2L	+	11011453	11012135	11011471	11012135	11011311	11011379	1747	2,0	34,48	0,2	22,53	166	149	0.740976	1	0.05,0.0	0.0,0.033	0.009
1748	"FBgn0015904"	"ara"	chr3L	+	12594164	12594523	12594188	12594523	12589518	12589634	1748	0,2	2,12	0,0	4,13	172	149	0.506157	0.870136	0.0,0.126	0.0,0.0	0.063
1749	"FBgn0262886"	"lncRNA:CR43241"	chr2L	+	22132117	22132435	22132232	22132435	22131502	22131699	1749	36,37	6,14	22,24	14,9	263	149	0.139631	0.458123	0.773,0.6	0.471,0.602	0.15
1750	"FBgn0039594"	"snu"	chr3R	+	28693135	28693277	28693171	28693277	28692821	28692970	1750	87,204	69,184	134,326	100,213	184	149	0.145751	0.467081	0.505,0.473	0.52,0.553	-0.047
1751	"FBgn0261545"	"CG42663"	chr2R	+	12750337	12751545	12750340	12751545	12749522	12750275	1751	86,113	10,8	80,107	4,3	151	149	0.0292361	0.167864	0.895,0.933	0.952,0.972	-0.048
1752	"FBgn0261860"	"CG42789"	chr3R	-	26783950	26784106	26783950	26784083	26784159	26784208	1752	109,229	17,16	268,441	48,41	171	149	0.254275	0.632752	0.848,0.926	0.829,0.904	0.02
1753	"FBgn0003380"	"Sh"	chrX	-	17940719	17941160	17940719	17941157	17942781	17942972	1753	16,9	46,32	11,6	44,36	151	149	0.237839	0.610153	0.256,0.217	0.198,0.141	0.067
1754	"FBgn0030897"	"Frq1"	chrX	+	18161012	18161292	18161058	18161292	18155368	18155732	1754	28,23	6,3	16,27	1,0	194	149	1	1	0.782,0.855	0.925,1.0	-0.144
1755	"FBgn0259938"	"cwo"	chr3R	+	10396236	10396820	10396696	10396820	10388257	10389437	1755	25,25	74,70	23,21	97,69	298	149	0.294146	0.687967	0.145,0.152	0.106,0.132	0.029
1756	"FBgn0086683"	"Spf45"	chr2L	-	23067144	23068144	23067144	23068101	23068199	23068386	1756	35,131	14,35	76,133	15,48	191	149	0.904171	1	0.661,0.745	0.798,0.684	-0.038
1757	"FBgn0041630"	"Hexo1"	chr3L	+	4288907	4289171	4289049	4289171	4288640	4288701	1757	0,11	51,62	0,5	6,20	290	149	0.66453	0.97073	0.0,0.084	0.0,0.114	-0.015
1758	"FBgn0029864"	"CG15894"	chrX	+	6321819	6321969	6321840	6321969	6320488	6320998	1758	4,0	5,7	0,0	2,6	169	149	0.0168994	0.117613	0.414,0.0	0.0,0.0	0.207
1760	"FBgn0263336"	"lncRNA:CR43417"	chr2R	-	16817518	16818531	16817518	16818500	16818589	16818694	1760	5,25	73,80	0,0	21,27	179	149	9.71221e-06	0.000295392	0.054,0.206	0.0,0.0	0.13
1761	"FBgn0051211"	"CG31211"	chr3R	+	11952640	11952765	11952668	11952765	11952181	11952238	1761	74,116	0,0	82,123	0,1	176	149	1	1	1.0,1.0	1.0,0.99	0.005
1762	"FBgn0037993"	"dpr15"	chr3R	-	12156108	12156621	12156108	12156605	12158533	12158595	1762	0,0	2,8	0,2	3,2	164	149	0.530293	0.884624	0.0,0.0	0.0,0.476	-0.238
1763	"FBgn0259110"	"mmd"	chrX	-	15946935	15948994	15946935	15948977	15949519	15949816	1763	25,39	40,42	15,23	20,54	165	149	0.212306	0.575664	0.361,0.456	0.404,0.278	0.067
1764	"FBgn0259110"	"mmd"	chrX	-	15949519	15949876	15949519	15949819	15950354	15950385	1764	40,20	8,13	45,35	16,6	205	149	0.525368	0.882957	0.784,0.528	0.672,0.809	-0.085
1766	"FBgn0259110"	"mmd"	chrX	-	15949519	15949876	15949519	15949816	15951149	15951936	1766	68,25	0,1	53,25	0,0	208	149	1	1	1.0,0.947	1.0,1.0	-0.026
1767	"FBgn0259110"	"mmd"	chrX	-	15949519	15949876	15949519	15949819	15951149	15951936	1767	68,25	2,6	53,25	0,0	205	149	0.000512616	0.00821378	0.961,0.752	1.0,1.0	-0.143
1768	"FBgn0003969"	"vap"	chrX	-	16004327	16004444	16004327	16004393	16005621	16005812	1768	54,33	2,0	71,31	0,0	199	149	0.385115	0.777377	0.953,1.0	1.0,1.0	-0.024
1769	"FBgn0039131"	"CG12268"	chr3R	-	23946608	23946862	23946608	23946844	23948338	23948424	1769	520,681	754,830	519,560	560,690	166	149	0.226704	0.59618	0.382,0.424	0.454,0.421	-0.034
1770	"FBgn0264962"	"Pcf11"	chr2R	-	14865507	14865766	14865507	14865733	14867483	14868171	1770	2,14	12,21	0,4	20,33	181	149	0.00152269	0.0190751	0.121,0.354	0.0,0.091	0.192
1771	"FBgn0264962"	"Pcf11"	chr2R	-	14865507	14866051	14865507	14865733	14867483	14868171	1771	0,5	12,21	7,4	20,33	298	149	0.367641	0.757641	0.0,0.106	0.149,0.057	-0.05
1772	"FBgn0264962"	"Pcf11"	chr2R	-	14865507	14866075	14865507	14865733	14867483	14868171	1772	0,0	12,21	0,1	20,33	298	149	1	1	0.0,0.0	0.0,0.015	-0.007
1773	"FBgn0264962"	"Pcf11"	chr2R	-	14865507	14866051	14865507	14865766	14867483	14868171	1773	0,5	2,14	7,4	0,4	298	149	0.008629	0.0718215	0.0,0.152	1.0,0.333	-0.591
1774	"FBgn0264962"	"Pcf11"	chr2R	-	14865507	14866075	14865507	14865766	14867483	14868171	1774	0,0	2,14	0,1	0,4	298	149	1	1	0.0,0.0	NA,0.111	-0.111
1775	"FBgn0264962"	"Pcf11"	chr2R	-	14865507	14866075	14865507	14866051	14867483	14868171	1775	0,0	0,5	0,1	7,4	172	149	1	1	NA,0.0	0.0,0.178	-0.089
1776	"FBgn0030869"	"Socs16D"	chrX	-	17823190	17823318	17823190	17823303	17823377	17825481	1776	6,9	61,74	6,3	60,88	163	149	0.146498	0.467867	0.082,0.1	0.084,0.03	0.034
1777	"FBgn0033212"	"LRR"	chr2R	-	7677069	7678404	7677069	7677734	7678569	7678626	1777	226,195	77,93	187,183	46,74	298	149	0.268855	0.649364	0.595,0.512	0.67,0.553	-0.058
1778	"FBgn0085436"	"Not1"	chr2R	-	9575587	9576118	9575587	9576115	9576177	9576384	1778	6,9	86,145	11,6	72,149	151	149	0.621468	0.940816	0.064,0.058	0.131,0.038	-0.024
1779	"FBgn0029082"	"hbs"	chr2R	+	15040116	15040521	15040137	15040521	15039247	15040050	1779	23,12	23,18	5,9	24,9	169	149	0.203577	0.561807	0.469,0.37	0.155,0.469	0.107
1780	"FBgn0023517"	"Pgam5"	chrX	-	1872399	1872906	1872399	1872903	1872972	1873565	1780	56,94	8,13	67,71	2,8	151	149	0.0759537	0.309048	0.874,0.877	0.971,0.898	-0.059
1781	"FBgn0262975"	"cnc"	chr3R	-	23220416	23220896	23220416	23220643	23221845	23221961	1781	0,0	36,98	4,3	38,135	298	149	0.549829	0.894175	0.0,0.0	0.05,0.011	-0.03
1782	"FBgn0001222"	"Hsf"	chr2R	-	18133870	18134108	18133870	18134095	18134406	18134634	1782	0,0	94,117	1,8	61,242	161	149	0.0847486	0.328044	0.0,0.0	0.015,0.03	-0.022
1783	"FBgn0266696"	"Svil"	chr3L	+	2442435	2442960	2442438	2442960	2439498	2439830	1783	14,14	37,28	1,0	40,13	151	149	2.9077e-08	1.3356e-06	0.272,0.33	0.024,0.0	0.289
1784	"FBgn0036232"	"CG14125"	chr3L	+	11974974	11975810	11974995	11975810	11974904	11974928	1784	0,13	837,1009	5,20	1002,1285	169	149	0.879541	1	0.0,0.011	0.004,0.014	-0.004
1786	"FBgn0032688"	"CG15160"	chr2L	+	18593277	18593413	18593289	18593413	18592399	18593170	1786	18,43	7,2	27,30	5,10	160	149	0.284163	0.675132	0.705,0.952	0.834,0.736	0.044
1787	"FBgn0020379"	"Rfx"	chr3R	-	10372148	10372533	10372148	10372509	10372740	10373205	1787	0,1	10,26	1,0	27,27	172	149	1	1	0.0,0.032	0.031,0.0	0.001
1788	"FBgn0031395"	"CG10874"	chr2L	-	2189913	2190646	2189913	2190643	2190706	2190784	1788	20,62	115,263	21,33	99,212	151	149	0.341223	0.735462	0.146,0.189	0.173,0.133	0.014
1789	"FBgn0031395"	"CG10874"	chr2L	-	2190706	2191078	2190706	2190784	2191849	2192090	1789	134,199	8,20	129,159	16,35	298	149	0.00773182	0.066869	0.893,0.833	0.801,0.694	0.115
1790	"FBgn0042206"	"GstD10"	chr3R	-	12364775	12365606	12364775	12365582	12365690	12365735	1790	6,2	10,30	2,1	29,42	172	149	0.0125523	0.0929949	0.342,0.055	0.056,0.02	0.161
1792	"FBgn0028341"	"Ptpmeg2"	chrX	-	9638192	9638465	9638192	9638462	9638915	9639028	1792	6,8	7,0	30,14	0,1	151	149	1	1	0.458,1.0	1.0,0.932	-0.237
1795	"FBgn0031673"	"CG31650"	chr2L	-	5042490	5042890	5042490	5042887	5043077	5043158	1795	79,89	21,32	114,79	16,29	151	149	0.301373	0.694402	0.788,0.733	0.875,0.729	-0.042
1797	"FBgn0028577"	"hfp"	chr3L	-	1499042	1499879	1499042	1499337	1500244	1500388	1797	34,15	19,19	89,54	31,28	298	149	0.0583043	0.264868	0.472,0.283	0.589,0.491	-0.163
1798	"FBgn0028577"	"hfp"	chr3L	-	1499042	1501397	1499042	1499337	1501798	1501892	1798	22,38	64,71	39,21	51,59	298	149	0.471211	0.842089	0.147,0.211	0.277,0.151	-0.035
1799	"FBgn0028577"	"hfp"	chr3L	-	1501345	1501406	1501345	1501397	1501798	1501892	1799	26,24	19,38	50,23	28,21	157	149	0.186476	0.534454	0.565,0.375	0.629,0.51	-0.1
1800	"FBgn0261934"	"dikar"	chr3L	-	6737534	6738098	6737534	6737672	6738703	6739921	1800	2,0	30,35	0,0	30,41	298	149	1	1	0.032,0.0	0.0,0.0	0.016
1801	"FBgn0262114"	"RanBPM"	chr2R	+	10430533	10431915	10430879	10431915	10429711	10429783	1801	249,176	178,263	283,156	150,254	298	149	0.757608	1	0.412,0.251	0.485,0.235	-0.028
1802	"FBgn0262114"	"RanBPM"	chr2R	+	10433271	10433465	10433274	10433465	10433038	10433203	1802	32,37	195,461	30,33	295,340	151	149	0.676319	0.980576	0.139,0.073	0.091,0.087	0.017
1803	"FBgn0262114"	"RanBPM"	chr2R	+	10434636	10434785	10434645	10434785	10434426	10434590	1803	0,0	223,477	0,7	233,499	157	149	1	1	0.0,0.0	0.0,0.013	-0.006
1804	"FBgn0262114"	"RanBPM"	chr2R	+	10434636	10434785	10434651	10434785	10434426	10434590	1804	4,28	131,209	8,22	138,208	163	149	0.814208	1	0.027,0.109	0.05,0.088	-0.001
1805	"FBgn0262114"	"RanBPM"	chr2R	+	10434645	10434785	10434651	10434785	10434426	10434590	1805	227,505	131,209	241,514	138,208	154	149	0.934589	1	0.626,0.7	0.628,0.705	-0.003
1806	"FBgn0033799"	"GLaz"	chr2R	-	13166423	13166635	13166423	13166630	13167885	13168032	1806	106,111	0,13	64,87	3,13	153	149	0.165022	0.495065	1.0,0.893	0.954,0.867	0.036
1807	"FBgn0033799"	"GLaz"	chr2R	-	13166423	13166635	13166423	13166630	13167902	13168032	1807	86,120	11,0	103,113	0,0	153	149	0.00108923	0.0141601	0.884,1.0	1.0,1.0	-0.058
1809	"FBgn0034956"	"CG4324"	chr2R	-	24016703	24016831	24016703	24016822	24016959	24017198	1809	13,7	6,1	2,6	4,3	157	149	0.173766	0.512374	0.673,0.869	0.322,0.655	0.282
1810	"FBgn0039536"	"unc80"	chr3R	+	27667099	27667244	27667108	27667244	27666426	27666539	1810	7,4	0,0	2,5	3,0	157	149	0.0580021	0.264076	1.0,1.0	0.388,1.0	0.306
1811	"FBgn0039536"	"unc80"	chr3R	+	27667099	27667244	27667108	27667244	27666784	27666802	1811	6,7	25,5	10,9	26,10	157	149	0.920258	1	0.186,0.571	0.267,0.461	0.014
1812	"FBgn0039536"	"unc80"	chr3R	+	27668411	27668754	27668468	27668754	27667870	27668068	1812	2,5	2,7	10,5	9,11	205	149	0.788187	1	0.421,0.342	0.447,0.248	0.034
1813	"FBgn0039536"	"unc80"	chr3R	+	27675940	27676605	27675949	27676605	27675711	27675880	1813	18,54	58,81	50,45	82,58	157	149	0.210655	0.572926	0.228,0.388	0.367,0.424	-0.087
1814	"FBgn0039536"	"unc80"	chr3R	+	27675940	27676605	27676054	27676605	27675711	27675880	1814	18,54	0,0	50,43	1,0	262	149	1	1	1.0,1.0	0.966,1.0	0.017
1815	"FBgn0039536"	"unc80"	chr3R	+	27675949	27676605	27676054	27676605	27675711	27675880	1815	58,81	0,0	82,58	1,0	253	149	1	1	1.0,1.0	0.98,1.0	0.01
1816	"FBgn0264078"	"Flo2"	chrX	+	14926735	14926874	14926765	14926874	14924225	14924413	1816	4,11	24,73	1,10	17,85	178	149	0.398603	0.790756	0.122,0.112	0.047,0.09	0.048
1817	"FBgn0264078"	"Flo2"	chrX	+	14926735	14926874	14926765	14926874	14925645	14925684	1817	4,5	2,8	1,6	0,13	178	149	0.912878	1	0.626,0.343	1.0,0.279	-0.155
1818	"FBgn0026597"	"Axn"	chr3R	+	30033804	30034125	30033822	30034125	30033598	30033743	1818	55,87	52,51	80,110	54,53	166	149	0.268919	0.649364	0.487,0.605	0.571,0.651	-0.065
1820	"FBgn0030617"	"CG9095"	chrX	-	15139936	15141538	15139936	15141520	15141611	15141770	1820	0,0	45,85	2,2	37,96	166	149	0.63156	0.947552	0.0,0.0	0.046,0.018	-0.032
1821	"FBgn0030796"	"CG4829"	chrX	+	16823514	16824118	16823586	16824118	16823102	16823206	1821	9,1	133,74	6,0	112,45	220	149	0.604538	0.930636	0.044,0.009	0.035,0.0	0.009
1822	"FBgn0030796"	"CG4829"	chrX	+	16823514	16824118	16823856	16824118	16823102	16823206	1822	9,1	13,25	6,0	16,17	298	149	0.451672	0.830528	0.257,0.02	0.158,0.0	0.06
1823	"FBgn0030796"	"CG4829"	chrX	+	16823586	16824118	16823856	16824118	16823102	16823206	1823	133,74	13,25	112,45	16,17	298	149	0.668582	0.974583	0.836,0.597	0.778,0.57	0.042
1824	"FBgn0034435"	"fest"	chr2R	+	19343012	19343191	19343018	19343191	19342567	19342951	1824	2134,2331	97,94	2312,1853	90,79	154	149	0.732224	1	0.955,0.96	0.961,0.958	-0.002
1825	"FBgn0004838"	"Hrb27C"	chr2L	+	6922730	6922826	6922734	6922826	6920703	6920861	1825	809,1096	36,69	903,1207	72,47	152	149	0.804907	1	0.957,0.94	0.925,0.962	0.005
1826	"FBgn0264607"	"CaMKII"	chr4	-	1037475	1037590	1037475	1037569	1037645	1037740	1826	1099,937	11,14	1413,1140	15,26	169	149	0.294064	0.687967	0.989,0.983	0.988,0.975	0.004
1827	"FBgn0264607"	"CaMKII"	chr4	-	1038358	1038437	1038358	1038434	1040012	1040078	1827	124,87	211,189	145,162	325,301	151	149	0.658014	0.966482	0.367,0.312	0.306,0.347	0.013
1828	"FBgn0264607"	"CaMKII"	chr4	-	1038358	1038458	1038358	1038437	1043467	1043524	1828	13,18	317,274	26,7	345,281	169	149	0.921822	1	0.035,0.055	0.062,0.021	0.003
1829	"FBgn0264607"	"CaMKII"	chr4	-	1038358	1038437	1038358	1038434	1045155	1045248	1829	105,69	21,28	96,88	32,62	151	149	0.0656902	0.286498	0.831,0.709	0.747,0.583	0.105
1830	"FBgn0264607"	"CaMKII"	chr4	-	1038358	1038458	1038358	1038434	1045155	1045248	1830	7,22	21,28	12,7	32,62	172	149	0.0197587	0.130483	0.224,0.405	0.245,0.089	0.148
1831	"FBgn0264607"	"CaMKII"	chr4	-	1038358	1038458	1038358	1038437	1045155	1045248	1831	7,22	105,69	12,6	96,87	169	149	0.136168	0.452507	0.056,0.219	0.099,0.057	0.06
1832	"FBgn0264607"	"CaMKII"	chr4	-	1043467	1043524	1043467	1043521	1045155	1045248	1832	665,649	75,55	664,775	68,66	151	149	0.739471	1	0.897,0.921	0.906,0.921	-0.004
1834	"FBgn0033339"	"Sec31"	chr2R	+	8895950	8896053	8895953	8896053	8895531	8895644	1834	104,112	121,89	90,58	106,78	151	149	0.186853	0.534454	0.459,0.554	0.456,0.423	0.067
1835	"FBgn0033339"	"Sec31"	chr2R	+	8895950	8896053	8895953	8896053	8895786	8895843	1835	18,24	4,14	5,3	0,0	151	149	6.20769e-05	0.0014581	0.816,0.628	1.0,1.0	-0.278
1836	"FBgn0032821"	"CdGAPr"	chr2L	-	19776256	19777020	19776256	19777014	19777081	19778946	1836	547,626	0,1	710,564	0,0	154	149	1	1	1.0,0.998	1.0,1.0	-0.001
1837	"FBgn0032821"	"CdGAPr"	chr2L	-	19779017	19779333	19779017	19779330	19779399	19781025	1837	36,32	45,38	26,46	60,48	151	149	0.466518	0.837312	0.441,0.454	0.3,0.486	0.054
1838	"FBgn0039900"	"Syt7"	chr4	-	280324	280537	280324	280431	281723	281892	1838	218,253	0,0	178,340	0,2	254	149	1	1	1.0,1.0	1.0,0.99	0.005
1839	"FBgn0037100"	"CapaR"	chr3L	-	21560189	21560339	21560189	21560334	21560397	21560472	1839	2,3	24,27	0,0	18,25	153	149	0.0140508	0.101905	0.075,0.098	0.0,0.0	0.086
1840	"FBgn0037614"	"TMEM216"	chr3R	+	8716895	8717341	8716900	8717341	8716242	8716568	1840	89,92	21,13	73,45	22,14	153	149	0.0907815	0.343902	0.805,0.873	0.764,0.758	0.078
1841	"FBgn0263619"	"asRNA:ASTR"	chr3R	+	5608252	5609320	5608257	5609320	5607958	5608181	1841	0,4	4,8	7,13	10,6	153	149	0.028563	0.165377	0.0,0.327	0.405,0.678	-0.378
1842	"FBgn0038419"	"CG14879"	chr3R	-	16345824	16345998	16345824	16345946	16347055	16347528	1842	4,7	7,22	13,23	23,25	200	149	0.0943658	0.350187	0.299,0.192	0.296,0.407	-0.106
1843	"FBgn0039883"	"RhoGAP100F"	chr3R	+	31837769	31838027	31837773	31838027	31836871	31837181	1843	0,4	0,1	1,0	1,1	152	149	1	1	NA,0.797	0.495,0.0	0.55
1844	"FBgn0003415"	"skd"	chr3L	-	21001342	21001926	21001342	21001875	21002016	21002197	1844	31,35	0,1	20,27	0,0	199	149	1	1	1.0,0.963	1.0,1.0	-0.018
1845	"FBgn0039782"	"CG15539"	chr3R	+	30507065	30507509	30507068	30507509	30506887	30507015	1845	68,44	16,7	105,100	18,7	151	149	0.129769	0.437193	0.807,0.861	0.852,0.934	-0.059
1846	"FBgn0051805"	"CG31805"	chr2L	-	16898174	16898387	16898174	16898377	16898440	16898678	1846	7,9	26,23	9,27	17,22	158	149	0.0188616	0.125764	0.202,0.27	0.333,0.536	-0.198
1847	"FBgn0051805"	"CG31805"	chr2L	-	16898745	16900046	16898745	16900042	16900100	16900299	1847	51,90	54,72	41,111	47,66	152	149	0.641979	0.956721	0.481,0.551	0.461,0.622	-0.025
1848	"FBgn0266692"	"asRNA:CR45182"	chr3L	+	25844171	25844502	25844287	25844502	25844007	25844121	1848	11,35	19,27	38,58	14,7	264	149	0.000250188	0.0046173	0.246,0.423	0.605,0.824	-0.38
1850	"FBgn0034075"	"Asph"	chr2R	+	16112588	16112714	16112591	16112714	16112195	16112530	1850	217,0	0,0	583,625	0,18	151	149	1	1	1.0,NA	1.0,0.972	0.014
1851	"FBgn0034075"	"Asph"	chr2R	+	16114939	16115594	16115353	16115594	16114771	16114866	1851	601,408	148,109	823,992	170,254	298	149	0.466796	0.837312	0.67,0.652	0.708,0.661	-0.023
1852	"FBgn0023479"	"teq"	chr3L	+	9087848	9089948	9089354	9089948	9075063	9075622	1852	109,113	0,3	8,6	0,0	298	149	0.437813	0.823319	1.0,0.95	1.0,1.0	-0.025
1853	"FBgn0265082"	"Cdep"	chr3R	+	4923531	4923692	4923543	4923692	4923233	4923477	1853	97,131	2,0	98,176	0,0	160	149	1	1	0.978,1.0	1.0,1.0	-0.011
1854	"FBgn0022343"	"CG3760"	chr2R	+	24938955	24939217	24938973	24939217	24938759	24938842	1854	145,297	432,868	107,263	469,757	166	149	0.24353	0.616883	0.232,0.235	0.17,0.238	0.029
1855	"FBgn0052137"	"CG32137"	chr3L	+	13940669	13941475	13941290	13941475	13939249	13939458	1855	12,23	45,80	11,10	14,10	298	149	0.00359751	0.0369953	0.118,0.126	0.282,0.333	-0.185
1856	"FBgn0266702"	"asRNA:CR45192"	chr3R	-	5835477	5835938	5835477	5835911	5835990	5836178	1856	83,138	21,62	60,87	32,32	175	149	0.442982	0.823526	0.771,0.655	0.615,0.698	0.057
1857	"FBgn0029877"	"CG17717"	chrX	+	6590032	6590248	6590050	6590248	6589289	6589832	1857	205,392	0,2	190,311	0,8	166	149	0.625101	0.942439	1.0,0.994	1.0,0.972	0.011
1858	"FBgn0036249"	"CG11560"	chr3L	+	12120642	12121185	12120654	12121185	12120018	12120588	1858	1,2	30,48	0,7	27,46	160	149	0.162526	0.491547	0.03,0.037	0.0,0.124	-0.028
1859	"FBgn0031974"	"CG12560"	chr2L	-	8008717	8008891	8008717	8008873	8008947	8009195	1859	206,238	0,1	212,263	0,0	166	149	1	1	1.0,0.995	1.0,1.0	-0.002
1860	"FBgn0035103"	"Vdup1"	chr3L	-	177381	178305	177381	177873	178496	178635	1860	355,675	35,51	444,781	82,52	298	149	0.209453	0.571914	0.835,0.869	0.73,0.882	0.046
1861	"FBgn0036493"	"CG7255"	chr3L	+	15305550	15305679	15305570	15305679	15305297	15305486	1861	1,3	31,27	1,7	8,24	168	149	0.0418581	0.215226	0.028,0.09	0.1,0.206	-0.094
1862	"FBgn0036493"	"CG7255"	chr3L	+	15305550	15305679	15305576	15305679	15305297	15305486	1862	1,3	4,2	1,11	2,0	174	149	0.0271704	0.161383	0.176,0.562	0.3,1.0	-0.281
1863	"FBgn0036493"	"CG7255"	chr3L	+	15305570	15305679	15305576	15305679	15305297	15305486	1863	31,27	4,2	8,28	2,0	154	149	0.092953	0.347439	0.882,0.929	0.795,1.0	0.008
1864	"FBgn0036493"	"CG7255"	chr3L	+	15308920	15311195	15310957	15311195	15308559	15308835	1864	12,26	186,183	5,36	231,171	298	149	0.898548	1	0.031,0.066	0.011,0.095	-0.004
1865	"FBgn0023531"	"CG32809"	chrX	-	1675402	1677078	1675402	1677065	1677134	1677317	1865	3,9	12,58	6,4	9,29	161	149	0.437061	0.823319	0.188,0.126	0.382,0.113	-0.09
1866	"FBgn0023531"	"CG32809"	chrX	-	1685186	1685535	1685186	1685279	1685646	1685737	1866	9,12	0,0	6,6	0,1	298	149	1	1	1.0,1.0	1.0,0.75	0.125
1867	"FBgn0023531"	"CG32809"	chrX	-	1691079	1691133	1691079	1691130	1691206	1691357	1867	47,35	4,12	37,20	9,8	151	149	0.334172	0.732227	0.921,0.742	0.802,0.712	0.075
1868	"FBgn0031746"	"CG9029"	chr2L	+	5886100	5886609	5886118	5886609	5886001	5886053	1868	4,19	3552,3869	18,28	7611,6305	166	149	1	1	0.001,0.004	0.002,0.004	-0.001
1869	"FBgn0035244"	"ABCB7"	chr3L	+	1620816	1621042	1620918	1621042	1620427	1620554	1869	37,47	79,128	1,3	46,97	250	149	1.77636e-13	1.5964e-11	0.218,0.18	0.013,0.018	0.183
1870	"FBgn0037713"	"CG16790"	chr3R	-	9569648	9569990	9569648	9569970	9570042	9570214	1870	10,8	0,6	15,13	5,2	168	149	0.910017	1	1.0,0.542	0.727,0.852	-0.018
1871	"FBgn0038448"	"CG12783"	chr3R	-	16612925	16613263	16612925	16613250	16613308	16613400	1871	28,26	40,77	19,44	66,85	161	149	0.610637	0.934954	0.393,0.238	0.21,0.324	0.048
1873	"FBgn0003345"	"sd"	chrX	+	15813600	15814295	15813848	15814295	15812326	15812438	1873	2,2	0,2	11,12	0,0	298	149	0.294919	0.687967	1.0,0.333	1.0,1.0	-0.334
1874	"FBgn0003345"	"sd"	chrX	+	15813600	15814295	15813735	15814295	15812326	15812530	1874	0,7	2,5	2,3	6,0	283	149	0.401048	0.793754	0.0,0.424	0.149,1.0	-0.363
1875	"FBgn0003345"	"sd"	chrX	+	15813600	15814295	15813848	15814295	15812326	15812530	1875	0,7	2,0	2,3	0,5	298	149	0.927114	1	0.0,1.0	1.0,0.231	-0.116
1876	"FBgn0003345"	"sd"	chrX	+	15813735	15814295	15813848	15814295	15812326	15812530	1876	2,5	2,0	6,0	0,5	261	149	0.208873	0.571086	0.363,1.0	1.0,0.0	0.181
1877	"FBgn0003345"	"sd"	chrX	+	15823292	15823482	15823307	15823482	15823186	15823227	1877	95,62	167,129	64,42	107,103	163	149	0.777614	1	0.342,0.305	0.353,0.272	0.011
1879	"FBgn0039530"	"Tusp"	chr3R	+	27631288	27633205	27631291	27633205	27630954	27631226	1879	5,6	5,12	13,13	10,19	151	149	0.497098	0.863446	0.497,0.33	0.562,0.403	-0.069
1880	"FBgn0039530"	"Tusp"	chr3R	+	27633654	27633846	27633660	27633846	27633261	27633597	1880	27,24	0,2	43,33	5,1	154	149	0.116363	0.409053	1.0,0.921	0.893,0.97	0.029
1882	"FBgn0053087"	"LRP1"	chr2R	+	8225250	8226438	8225262	8226438	8225000	8225127	1882	8,6	200,250	0,0	107,158	160	149	0.0116511	0.0878935	0.036,0.022	0.0,0.0	0.029
1883	"FBgn0013576"	"mtd"	chr3R	-	5294305	5294879	5294305	5294855	5295640	5295795	1883	44,52	103,187	43,89	95,180	172	149	0.0676516	0.291325	0.27,0.194	0.282,0.3	-0.059
1884	"FBgn0013576"	"mtd"	chr3R	-	5334404	5335060	5334404	5334698	5335713	5336635	1884	3,3	12,2	8,2	6,12	298	149	0.749846	1	0.111,0.429	0.4,0.077	0.032
1885	"FBgn0013576"	"mtd"	chr3R	-	5334404	5335060	5334404	5334698	5349467	5350010	1885	14,18	0,3	30,29	0,7	298	149	0.462748	0.835051	1.0,0.75	1.0,0.674	0.038
1886	"FBgn0023415"	"Acp32CD"	chr2L	+	11016489	11016571	11016493	11016571	11015619	11016423	1886	256,247	16,9	516,398	57,35	152	149	0.0022875	0.026123	0.94,0.964	0.899,0.918	0.043
1887	"FBgn0051660"	"smog"	chr2L	+	4854397	4854728	4854434	4854728	4852863	4853016	1887	59,35	2,2	44,15	8,1	185	149	0.0310826	0.176505	0.96,0.934	0.816,0.924	0.077
1889	"FBgn0051660"	"smog"	chr2L	+	4873595	4873999	4873871	4873999	4872498	4872693	1889	0,5	9,9	0,0	5,3	298	149	0.0142487	0.102544	0.0,0.217	0.0,0.0	0.108
1890	"FBgn0051660"	"smog"	chr2L	+	4873817	4873999	4873871	4873999	4872498	4872693	1890	3,11	9,9	0,3	5,3	202	149	0.15886	0.488637	0.197,0.474	0.0,0.425	0.123
1892	"FBgn0014133"	"bif"	chrX	+	11689200	11694740	11693546	11694740	11687461	11687635	1892	276,330	0,0	375,381	0,1	298	149	1	1	1.0,1.0	1.0,0.995	0.002
1893	"FBgn0014133"	"bif"	chrX	+	11690811	11694740	11693546	11694740	11689200	11689543	1893	0,7	16,82	1,5	20,74	298	149	0.587391	0.925748	0.0,0.041	0.024,0.033	-0.008
1895	"FBgn0261885"	"osa"	chr3R	-	17697664	17697916	17697664	17697913	17697980	17698162	1895	58,64	2,3	46,75	3,6	151	149	0.223902	0.593014	0.966,0.955	0.938,0.925	0.029
1896	"FBgn0030398"	"Cpr11B"	chrX	+	12554014	12554235	12554020	12554235	12553621	12553831	1896	5,44	4,0	11,24	0,0	154	149	0.0430855	0.218148	0.547,1.0	1.0,1.0	-0.226
1897	"FBgn0030576"	"CG15890"	chrX	-	14759997	14760369	14759997	14760366	14765402	14765787	1897	30,17	8,8	52,35	10,10	151	149	0.365889	0.75587	0.787,0.677	0.837,0.775	-0.074
1898	"FBgn0033705"	"CG13168"	chr2R	+	12255273	12255701	12255298	12255701	12255071	12255221	1898	305,542	23,55	433,587	52,47	173	149	0.696454	0.993649	0.919,0.895	0.878,0.915	0.01
1899	"FBgn0003475"	"spir"	chr2L	+	20336463	20336549	20336466	20336549	20336286	20336404	1899	161,185	395,650	134,117	319,429	151	149	1	1	0.287,0.219	0.293,0.212	0.001
1900	"FBgn0003475"	"spir"	chr2L	+	20336463	20336549	20336469	20336549	20336286	20336404	1900	168,227	22,60	139,146	23,34	154	149	0.94073	1	0.881,0.785	0.854,0.806	0.003
1901	"FBgn0003475"	"spir"	chr2L	+	20336466	20336549	20336469	20336549	20336286	20336404	1901	402,692	22,60	324,458	23,34	151	149	0.94265	1	0.947,0.919	0.933,0.93	0.002
1904	"FBgn0028421"	"Kap3"	chrX	-	11337126	11337263	11337126	11337260	11337328	11337643	1904	88,120	0,0	139,98	0,2	151	149	1	1	1.0,1.0	1.0,0.98	0.01
1905	"FBgn0039065"	"Rad60"	chr3R	-	23250426	23250540	23250426	23250537	23250599	23251102	1905	47,85	23,58	143,158	60,78	151	149	0.189999	0.537049	0.668,0.591	0.702,0.667	-0.055
1906	"FBgn0039065"	"Rad60"	chr3R	-	23250426	23250540	23250426	23250537	23250605	23251102	1906	60,88	7,18	8,7	0,0	151	149	0.000244765	0.00455793	0.894,0.828	1.0,1.0	-0.139
1908	"FBgn0011286"	"RyR"	chr2R	+	8874667	8874862	8874691	8874862	8873294	8874454	1908	16,26	2,4	25,21	2,3	172	149	0.640977	0.955916	0.874,0.849	0.915,0.858	-0.025
1909	"FBgn0011286"	"RyR"	chr2R	+	8874667	8874862	8874709	8874862	8873294	8874454	1909	16,26	105,101	25,21	101,64	190	149	0.217984	0.583644	0.107,0.168	0.163,0.205	-0.046
1910	"FBgn0011286"	"RyR"	chr2R	+	8874691	8874862	8874709	8874862	8873294	8874454	1910	2,4	105,101	2,3	101,64	166	149	0.954901	1	0.017,0.034	0.017,0.04	-0.003
1911	"FBgn0011286"	"RyR"	chr2R	+	8879508	8879795	8879520	8879795	8879217	8879355	1911	36,47	83,173	36,66	71,73	160	149	0.00387629	0.0383525	0.288,0.202	0.321,0.457	-0.144
1912	"FBgn0011286"	"RyR"	chr2R	+	8884190	8884325	8884214	8884325	8883621	8883922	1912	17,34	174,303	32,47	225,291	172	149	0.085705	0.330329	0.078,0.089	0.11,0.123	-0.033
1915	"FBgn0262475"	"bru2"	chr2L	+	12393390	12393858	12393421	12393858	12389189	12389670	1915	18,25	33,89	10,33	55,70	179	149	0.714191	1	0.312,0.19	0.131,0.282	0.045
1917	"FBgn0053136"	"CG33136"	chr2R	-	18664682	18665148	18664682	18665133	18665190	18665597	1917	1,5	175,411	3,10	284,560	163	149	0.657836	0.966482	0.005,0.011	0.01,0.016	-0.005
1918	"FBgn0278608"	"Dsp1"	chrX	+	16336266	16336743	16336287	16336743	16334300	16334413	1918	24,18	267,183	21,3	318,158	169	149	0.019877	0.130847	0.073,0.08	0.055,0.016	0.041
1919	"FBgn0278608"	"Dsp1"	chrX	+	16336266	16336743	16336290	16336743	16334300	16334413	1919	24,18	40,37	21,3	28,49	172	149	0.134848	0.449564	0.342,0.296	0.394,0.05	0.097
1920	"FBgn0278608"	"Dsp1"	chrX	+	16336287	16336743	16336290	16336743	16334300	16334413	1920	267,183	40,37	318,158	28,49	151	149	0.966255	1	0.868,0.83	0.918,0.761	0.009
1922	"FBgn0002873"	"mud"	chrX	+	14256976	14258595	14256988	14258595	14256484	14256757	1922	8,18	0,4	9,19	0,6	160	149	0.602858	0.930636	1.0,0.807	1.0,0.747	0.03
1923	"FBgn0002873"	"mud"	chrX	+	14256976	14258595	14258336	14258595	14256484	14256757	1923	8,18	1,13	9,19	2,8	298	149	0.785357	1	0.8,0.409	0.692,0.543	-0.013
1924	"FBgn0002873"	"mud"	chrX	+	14256988	14258595	14258336	14258595	14256484	14256757	1924	0,4	1,13	0,6	2,8	298	149	0.415604	0.804576	0.0,0.133	0.0,0.273	-0.07
1925	"FBgn0260658"	"CG42541"	chrX	-	3905736	3905900	3905736	3905897	3906204	3907097	1925	8,5	0,2	8,2	0,0	151	149	0.679117	0.98232	1.0,0.712	1.0,1.0	-0.144
1928	"FBgn0050372"	"Asap"	chr2R	-	8116266	8117104	8116266	8117020	8117164	8117284	1928	113,111	11,8	91,87	19,8	232	149	0.094252	0.350187	0.868,0.899	0.755,0.875	0.069
1930	"FBgn0260749"	"Utx"	chr2L	-	10273965	10274105	10273965	10274090	10274164	10274868	1930	104,129	12,32	163,199	39,76	163	149	0.0268681	0.160975	0.888,0.787	0.793,0.705	0.089
1931	"FBgn0260749"	"Utx"	chr2L	-	10275126	10275387	10275126	10275384	10275448	10275629	1931	142,115	32,28	190,138	51,34	151	149	0.61399	0.93693	0.814,0.802	0.786,0.8	0.015
1932	"FBgn0262160"	"CG9932"	chr2L	-	13027808	13028551	13027808	13028539	13028867	13029642	1932	183,201	58,83	108,195	45,79	160	149	0.527221	0.884341	0.746,0.693	0.691,0.697	0.026
1933	"FBgn0053096"	"CG33096"	chr3R	+	25097834	25098469	25097864	25098469	25097671	25097718	1933	16,30	20,7	26,14	7,6	178	149	0.326804	0.72648	0.401,0.782	0.757,0.661	-0.118
1934	"FBgn0051116"	"ClC-a"	chr3R	-	11802169	11802354	11802169	11802335	11802583	11802691	1934	53,46	115,117	63,55	191,96	167	149	0.984208	1	0.291,0.26	0.227,0.338	-0.007
1936	"FBgn0029666"	"CG10803"	chrX	+	3486312	3487530	3486318	3487530	3485649	3486021	1936	37,41	0,0	20,28	2,4	154	149	0.00168842	0.0204092	1.0,1.0	0.906,0.871	0.111
1937	"FBgn0051051"	"CG31051"	chr3R	-	28519547	28520006	28519547	28519988	28520050	28520284	1937	0,1	13,41	0,2	14,40	166	149	0.407223	0.799363	0.0,0.021	0.0,0.043	-0.011
1938	"FBgn0039116"	"CG10375"	chr3R	+	23768008	23768329	23768078	23768329	23767711	23767870	1938	58,115	29,70	61,196	16,60	218	149	0.00157163	0.0192223	0.578,0.529	0.723,0.691	-0.153
1939	"FBgn0261287"	"ymp"	chr3R	-	25591817	25592291	25591817	25592110	25592582	25592658	1939	111,249	13,23	148,270	0,13	298	149	0.000212075	0.004215	0.81,0.844	1.0,0.912	-0.129
1941	"FBgn0034121"	"CG6262"	chr2R	+	16360223	16361523	16360242	16361523	16359970	16360154	1941	59,79	248,319	68,94	221,334	167	149	0.256782	0.636412	0.175,0.181	0.215,0.201	-0.03
1942	"FBgn0011656"	"Mef2"	chr2R	-	9916117	9916912	9916117	9916891	9917937	9918353	1942	16,36	44,115	28,47	78,117	169	149	0.488164	0.855799	0.243,0.216	0.24,0.262	-0.022
1943	"FBgn0011656"	"Mef2"	chr2R	-	9918468	9918641	9918468	9918632	9918711	9918848	1943	201,274	0,0	247,347	0,10	157	149	0.428967	0.81583	1.0,1.0	1.0,0.971	0.014
1944	"FBgn0027835"	"Dp1"	chr2R	+	18413001	18413077	18413004	18413077	18412026	18412056	1944	82,104	7,0	81,148	2,27	151	149	0.00436866	0.0422758	0.92,1.0	0.976,0.844	0.05
1945	"FBgn0031423"	"CG3557"	chr2L	-	2384760	2385445	2384760	2385415	2385506	2385792	1945	14,16	0,5	17,19	2,0	178	149	0.0733006	0.303305	1.0,0.728	0.877,1.0	-0.075
1946	"FBgn0031423"	"CG3557"	chr2L	-	2384760	2385451	2384760	2385415	2385506	2385792	1946	259,348	0,5	279,354	2,0	184	149	1	1	1.0,0.983	0.991,1.0	-0.004
1947	"FBgn0031423"	"CG3557"	chr2L	-	2384760	2385451	2384760	2385445	2385506	2385792	1947	259,348	14,16	279,354	17,19	154	149	0.595294	0.92726	0.947,0.955	0.941,0.947	0.007
1948	"FBgn0004875"	"enc"	chr3L	+	3832601	3832758	3832616	3832758	3831720	3832543	1948	84,70	172,153	90,86	270,177	163	149	0.318045	0.718478	0.309,0.295	0.234,0.308	0.031
1949	"FBgn0004875"	"enc"	chr3L	+	3839605	3841232	3839632	3841232	3839423	3839523	1949	1,0	147,233	0,0	221,281	175	149	1	1	0.006,0.0	0.0,0.0	0.003
1950	"FBgn0285944"	"para"	chrX	-	16482625	16483108	16482625	16483033	16483677	16483859	1950	8,6	8,10	3,2	16,24	223	149	0.000706924	0.0105123	0.401,0.286	0.111,0.053	0.262
1952	"FBgn0285944"	"para"	chrX	-	16483677	16483889	16483677	16483859	16486379	16486584	1952	0,1	18,12	0,3	27,15	178	149	0.530919	0.884624	0.0,0.065	0.0,0.143	-0.039
1953	"FBgn0285944"	"para"	chrX	-	16489599	16489877	16489599	16489853	16492446	16492515	1953	4,1	0,0	2,8	0,3	172	149	0.0922806	0.346473	1.0,1.0	1.0,0.698	0.151
1954	"FBgn0004859"	"ci"	chr4	-	50515	50680	50515	50613	50744	51257	1954	157,227	4,0	200,211	0,0	215	149	0.681342	0.983473	0.965,1.0	1.0,1.0	-0.018
1955	"FBgn0020389"	"Papss"	chr3L	+	19845496	19845630	19845511	19845630	19845292	19845428	1955	1,13	20,53	14,13	13,61	163	149	0.0770712	0.311113	0.044,0.183	0.496,0.163	-0.216
1956	"FBgn0020389"	"Papss"	chr3L	+	19845496	19845630	19845534	19845630	19845292	19845428	1956	20,34	2,4	35,37	4,4	186	149	0.895396	1	0.889,0.872	0.875,0.881	0.003
1957	"FBgn0020389"	"Papss"	chr3L	+	19845511	19845630	19845534	19845630	19845292	19845428	1957	39,74	2,4	34,85	4,4	171	149	0.598312	0.928425	0.944,0.942	0.881,0.949	0.028
1958	"FBgn0035437"	"Strip"	chr3L	-	3324699	3326036	3324699	3325601	3328698	3328871	1958	4,5	60,55	3,2	111,115	298	149	0.0322214	0.180961	0.032,0.043	0.013,0.009	0.026
1959	"FBgn0031023"	"CG14200"	chrX	+	19511396	19515644	19511399	19515644	19511112	19511345	1959	8,13	9,5	9,12	0,3	151	149	0.00760741	0.0660694	0.467,0.72	1.0,0.798	-0.305
1960	"FBgn0003612"	"Su(var)2-10"	chr2R	+	9118887	9119047	9118899	9119047	9118738	9118827	1960	0,1	306,309	0,1	298,321	160	149	1	1	0.0,0.003	0.0,0.003	0
1961	"FBgn0032482"	"Pect"	chr2L	+	13209435	13209599	13209471	13209599	13208664	13208777	1961	101,117	261,370	149,157	393,662	184	149	0.300963	0.694355	0.239,0.204	0.235,0.161	0.023
1962	"FBgn0032482"	"Pect"	chr2L	+	13209435	13209599	13209492	13209599	13208664	13208777	1962	139,151	517,633	180,229	566,752	205	149	0.116968	0.410481	0.163,0.148	0.188,0.181	-0.029
1963	"FBgn0032482"	"Pect"	chr2L	+	13209435	13209599	13209501	13209599	13208664	13208777	1963	171,187	44,58	212,263	76,45	214	149	0.605116	0.930636	0.73,0.692	0.66,0.803	-0.021
1964	"FBgn0032482"	"Pect"	chr2L	+	13209471	13209599	13209492	13209599	13208664	13208777	1964	299,404	517,633	424,734	566,752	169	149	0.00364048	0.0371736	0.338,0.36	0.398,0.463	-0.082
1965	"FBgn0032482"	"Pect"	chr2L	+	13209471	13209599	13209501	13209599	13208664	13208777	1965	331,440	44,58	456,768	76,45	178	149	0.181659	0.529506	0.863,0.864	0.834,0.935	-0.021
1966	"FBgn0032482"	"Pect"	chr2L	+	13209492	13209599	13209501	13209599	13208664	13208777	1966	549,669	44,58	598,786	76,45	157	149	0.764208	1	0.922,0.916	0.882,0.943	0.007
1968	"FBgn0011740"	"alpha-Man-IIa"	chr3R	+	9412860	9413390	9412863	9413390	9412547	9412807	1968	25,37	20,30	27,36	33,19	151	149	0.985906	1	0.552,0.549	0.447,0.652	0.001
1969	"FBgn0052313"	"CG32313"	chr3L	-	1545169	1545422	1545169	1545405	1545473	1545605	1969	47,24	473,394	88,64	686,396	165	149	0.00155556	0.019156	0.082,0.052	0.104,0.127	-0.048
1970	"FBgn0038470"	"CG18213"	chr3R	-	17039259	17039286	17039259	17039283	17039346	17039506	1970	3,3	0,0	6,5	4,0	151	149	0.0123042	0.0920627	1.0,1.0	0.597,1.0	0.202
1972	"FBgn0020621"	"Pkn"	chr2R	-	9257409	9257679	9257409	9257673	9258839	9260144	1972	9,7	6,17	17,12	10,0	154	149	0.0143121	0.102544	0.592,0.285	0.622,1.0	-0.372
1973	"FBgn0020621"	"Pkn"	chr2R	-	9257409	9258060	9257409	9257673	9258839	9260144	1973	14,0	6,17	0,11	10,0	298	149	0.589537	0.925748	0.538,0.0	0.0,1.0	-0.231
1974	"FBgn0020621"	"Pkn"	chr2R	-	9257409	9258060	9257409	9257679	9258839	9260144	1974	14,0	9,7	0,11	17,12	298	149	0.542363	0.890284	0.437,0.0	0.0,0.314	0.061
1975	"FBgn0263993"	"CG43736"	chrX	+	6876341	6878483	6877913	6878483	6872715	6872921	1975	34,9	2,19	33,19	9,20	298	149	0.703271	0.997024	0.895,0.191	0.647,0.322	0.058
1976	"FBgn0264877"	"lncRNA:CR44068"	chr2R	+	8157759	8158260	8157766	8158260	8157284	8157717	1976	7,8	5,4	7,11	2,5	155	149	0.429491	0.81583	0.574,0.658	0.771,0.679	-0.109
1978	"FBgn0051158"	"Efa6"	chr3R	+	22605817	22607308	22607196	22607308	22605352	22605570	1978	3,15	107,97	11,7	114,89	298	149	0.810111	1	0.014,0.072	0.046,0.038	0.001
1979	"FBgn0051158"	"Efa6"	chr3R	+	22607388	22608471	22607391	22608471	22607196	22607308	1979	5,15	9,0	14,10	11,0	151	149	0.980348	1	0.354,1.0	0.557,1.0	-0.101
1980	"FBgn0050416"	"CG30416"	chr2R	-	23321480	23322073	23321480	23322064	23322140	23323399	1980	111,124	336,307	108,114	334,332	157	149	0.531608	0.884624	0.239,0.277	0.235,0.246	0.018
1981	"FBgn0061515"	"endos"	chr3L	-	14030806	14031057	14030806	14031002	14031388	14031706	1981	25,10	2977,3257	15,21	3639,3067	203	149	1	1	0.006,0.002	0.003,0.005	0
1984	"FBgn0263395"	"hppy"	chr2R	+	19223239	19224386	19224052	19224386	19218130	19218194	1984	6,8	22,53	4,4	16,47	298	149	0.338532	0.734073	0.12,0.07	0.111,0.041	0.019
1985	"FBgn0263395"	"hppy"	chr2R	+	19223239	19224386	19224052	19224386	19220743	19220782	1985	25,33	25,32	30,37	26,32	298	149	0.639354	0.955563	0.333,0.34	0.366,0.366	-0.029
1986	"FBgn0036980"	"RhoBTB"	chr3L	+	20381546	20381721	20381567	20381721	20381021	20381292	1986	91,181	185,183	106,192	150,197	169	149	0.440732	0.823526	0.302,0.466	0.384,0.462	-0.039
1987	"FBgn0051151"	"wge"	chr3R	-	22712804	22713367	22712804	22713364	22713584	22713843	1987	0,1	0,0	0,0	0,1	151	149	1	1	NA,1.0	NA,0.0	1
1988	"FBgn0051151"	"wge"	chr3R	-	22712804	22713394	22712804	22713364	22713584	22713843	1988	50,87	0,0	31,54	0,1	178	149	1	1	1.0,1.0	1.0,0.978	0.011
1989	"FBgn0051151"	"wge"	chr3R	-	22712804	22713394	22712804	22713367	22713584	22713843	1989	50,87	0,1	31,54	0,0	175	149	1	1	1.0,0.987	1.0,1.0	-0.006
1990	"FBgn0051151"	"wge"	chr3R	-	22714533	22716664	22714533	22716631	22716933	22717050	1990	8,14	3,19	8,11	7,20	181	149	0.393747	0.785594	0.687,0.378	0.485,0.312	0.134
1991	"FBgn0051151"	"wge"	chr3R	-	22714533	22716667	22714533	22716631	22716933	22717050	1991	0,0	3,19	2,0	7,20	184	149	0.792222	1	0.0,0.0	0.188,0.0	-0.094
1992	"FBgn0051151"	"wge"	chr3R	-	22714533	22716667	22714533	22716664	22716933	22717050	1992	0,0	8,14	2,0	8,11	151	149	0.784576	1	0.0,0.0	0.198,0.0	-0.099
1993	"FBgn0263873"	"sick"	chr2L	+	19945168	19946702	19945269	19946702	19935252	19935527	1993	0,0	38,17	0,1	23,30	249	149	1	1	0.0,0.0	0.0,0.02	-0.01
1995	"FBgn0010235"	"Klc"	chr3L	-	12746615	12746830	12746615	12746827	12746897	12747203	1995	923,389	14,15	1063,367	14,1	151	149	0.0164079	0.115751	0.985,0.962	0.987,0.997	-0.018
1996	"FBgn0039904"	"Hcf"	chr4	+	363867	364941	364023	364941	363493	363639	1996	30,28	2,3	37,46	2,0	298	149	0.0340162	0.186998	0.882,0.824	0.902,1.0	-0.098
1997	"FBgn0032429"	"CG5446"	chr2L	-	12426899	12427387	12426899	12427369	12427468	12427709	1997	250,434	0,11	374,501	1,3	166	149	0.356485	0.747801	1.0,0.973	0.997,0.993	-0.009
1998	"FBgn0043456"	"CG4747"	chr2L	+	10007251	10007341	10007254	10007341	10006907	10007178	1998	67,61	127,174	51,67	157,191	151	149	0.21783	0.583644	0.342,0.257	0.243,0.257	0.049
1999	"FBgn0013995"	"Calx"	chr3R	+	21011266	21011415	21011281	21011415	21008148	21008240	1999	238,424	0,0	396,598	1,0	163	149	1	1	1.0,1.0	0.997,1.0	0.002
2000	"FBgn0013995"	"Calx"	chr3R	+	21011266	21011415	21011281	21011415	21008721	21008736	2000	34,45	55,106	45,92	70,98	163	149	0.0338399	0.186998	0.361,0.28	0.37,0.462	-0.096
2001	"FBgn0085308"	"CG34279"	chr3R	-	17402915	17403050	17402915	17403047	17403108	17403288	2001	0,0	37,92	0,2	38,89	151	149	1	1	0.0,0.0	0.0,0.022	-0.011
2002	"FBgn0085413"	"CG34384"	chr3R	+	7847428	7848148	7847497	7848148	7846673	7847117	2002	16,11	7,4	15,27	6,5	217	149	0.384875	0.777377	0.611,0.654	0.632,0.788	-0.077
2003	"FBgn0085413"	"CG34384"	chr3R	+	7847428	7848148	7847500	7848148	7846673	7847117	2003	16,11	0,3	15,27	2,4	220	149	0.473033	0.843202	1.0,0.713	0.836,0.821	0.028
2004	"FBgn0085413"	"CG34384"	chr3R	+	7847497	7848148	7847500	7848148	7846673	7847117	2004	7,4	0,3	6,5	2,4	151	149	0.236034	0.60909	1.0,0.568	0.747,0.552	0.135
2005	"FBgn0028399"	"TMS1"	chr3L	+	16414793	16414956	16414802	16414956	16414283	16414493	2005	386,750	151,336	412,641	213,274	157	149	0.431727	0.817198	0.708,0.679	0.647,0.689	0.026
2006	"FBgn0028399"	"TMS1"	chr3L	+	16414793	16414956	16414805	16414956	16414283	16414493	2006	386,750	3,11	412,641	1,6	160	149	0.822553	1	0.992,0.984	0.997,0.99	-0.006
2007	"FBgn0028399"	"TMS1"	chr3L	+	16414793	16414956	16414814	16414956	16414283	16414493	2007	386,750	64,142	412,641	65,103	169	149	0.43041	0.81583	0.842,0.823	0.848,0.846	-0.014
2008	"FBgn0028399"	"TMS1"	chr3L	+	16414793	16414956	16414820	16414956	16414283	16414493	2008	389,754	0,4	415,650	0,8	175	149	1	1	1.0,0.994	1.0,0.986	0.004
2009	"FBgn0028399"	"TMS1"	chr3L	+	16414802	16414956	16414805	16414956	16414283	16414493	2009	151,336	3,11	213,274	1,6	151	149	0.104685	0.377632	0.98,0.968	0.995,0.978	-0.012
2010	"FBgn0028399"	"TMS1"	chr3L	+	16414802	16414956	16414814	16414956	16414283	16414493	2010	151,336	64,142	213,274	65,103	160	149	0.185063	0.533507	0.687,0.688	0.753,0.712	-0.045
2011	"FBgn0028399"	"TMS1"	chr3L	+	16414802	16414956	16414820	16414956	16414283	16414493	2011	154,340	0,4	216,283	0,8	166	149	0.621956	0.940816	1.0,0.987	1.0,0.969	0.009
2012	"FBgn0028399"	"TMS1"	chr3L	+	16414805	16414956	16414814	16414956	16414283	16414493	2012	3,11	64,142	1,6	65,103	157	149	0.202936	0.561421	0.043,0.068	0.014,0.052	0.022
2013	"FBgn0028399"	"TMS1"	chr3L	+	16414805	16414956	16414820	16414956	16414283	16414493	2013	6,15	0,4	4,15	0,8	163	149	0.37914	0.770949	1.0,0.774	1.0,0.632	0.071
2014	"FBgn0028399"	"TMS1"	chr3L	+	16414814	16414956	16414820	16414956	16414283	16414493	2014	67,146	0,4	68,112	0,8	154	149	0.142251	0.462317	1.0,0.972	1.0,0.931	0.02
2016	"FBgn0261244"	"inaE"	chrX	+	13808369	13811493	13809280	13811493	13806531	13806664	2016	21,35	0,0	22,27	2,4	298	149	0.000429445	0.00715856	1.0,1.0	0.846,0.771	0.192
2017	"FBgn0262960"	"CG43271"	chr2L	-	17914492	17914798	17914492	17914768	17914950	17915023	2017	3,15	2,11	31,101	79,69	178	149	0.240136	0.61355	0.557,0.533	0.247,0.551	0.146
2018	"FBgn0262960"	"CG43271"	chr2L	-	17914492	17914835	17914492	17914768	17914950	17915023	2018	3,0	2,11	8,9	79,69	215	149	0.949859	1	0.51,0.0	0.066,0.083	0.18
2019	"FBgn0262960"	"CG43271"	chr2L	-	17914492	17914835	17914492	17914798	17914950	17915023	2019	3,0	3,15	8,9	31,101	185	149	0.658349	0.966482	0.446,0.0	0.172,0.067	0.104
2020	"FBgn0263257"	"Cngl"	chrX	-	15394984	15395191	15394984	15395107	15396398	15396618	2020	23,18	2,7	41,31	0,0	232	149	9.71779e-06	0.000295392	0.881,0.623	1.0,1.0	-0.248
2021	"FBgn0033762"	"ZnT49B"	chr2R	+	12654110	12654252	12654125	12654252	12653181	12654058	2021	15,29	42,97	11,24	36,75	163	149	0.968571	1	0.246,0.215	0.218,0.226	0.008
2022	"FBgn0010263"	"Rbp9"	chr2L	+	2961214	2961672	2961217	2961672	2960894	2960986	2022	13,15	243,310	26,15	318,584	151	149	0.838431	1	0.05,0.046	0.075,0.025	-0.002
2025	"FBgn0027279"	"l(1)G0196"	chrX	+	22495478	22495977	22495490	22495977	22494032	22494275	2025	13,21	71,104	13,18	77,137	160	149	0.315246	0.714681	0.146,0.158	0.136,0.109	0.029
2026	"FBgn0027279"	"l(1)G0196"	chrX	+	22496367	22496548	22496376	22496548	22496041	22496313	2026	49,57	17,49	56,96	22,39	157	149	0.270151	0.651577	0.732,0.525	0.707,0.7	-0.075
2027	"FBgn0027279"	"l(1)G0196"	chrX	+	22496367	22496548	22496379	22496548	22496041	22496313	2027	49,57	15,16	56,96	15,37	160	149	0.575232	0.918859	0.753,0.768	0.777,0.707	0.018
2028	"FBgn0027279"	"l(1)G0196"	chrX	+	22496376	22496548	22496379	22496548	22496041	22496313	2028	17,49	15,16	22,39	15,37	151	149	0.18641	0.534454	0.528,0.751	0.591,0.51	0.089
2029	"FBgn0027279"	"l(1)G0196"	chrX	+	22500997	22502869	22502194	22502869	22498306	22498619	2029	22,29	64,35	6,32	57,62	298	149	0.0869334	0.333999	0.147,0.293	0.05,0.205	0.092
2030	"FBgn0027279"	"l(1)G0196"	chrX	+	22500997	22502869	22502635	22502869	22498306	22498619	2030	15,15	5,37	0,18	8,33	298	149	0.118383	0.41334	0.6,0.169	0.0,0.214	0.278
2031	"FBgn0027279"	"l(1)G0196"	chrX	+	22502194	22502869	22502635	22502869	22498306	22498619	2031	64,35	5,37	57,62	8,33	298	149	0.956418	1	0.865,0.321	0.781,0.484	-0.04
2033	"FBgn0036101"	"NijA"	chr3L	-	10695023	10695415	10695023	10695367	10695628	10695704	2033	154,133	172,124	139,141	128,218	196	149	0.410188	0.801056	0.405,0.449	0.452,0.33	0.036
2034	"FBgn0033054"	"CG14591"	chr2R	-	6038070	6038446	6038070	6038407	6040081	6040334	2034	151,147	3,6	241,294	6,10	187	149	0.84997	1	0.976,0.951	0.97,0.959	-0.001
2035	"FBgn0266377"	"Pde8"	chr2R	+	23677020	23677188	23677047	23677188	23675777	23675988	2035	59,106	16,20	31,98	30,18	175	149	0.163336	0.491547	0.758,0.819	0.468,0.823	0.143
2036	"FBgn0031384"	"CG4238"	chr2L	+	2028302	2029028	2028320	2029028	2028112	2028249	2036	28,52	23,51	41,54	56,73	166	149	0.094187	0.350187	0.522,0.478	0.397,0.399	0.102
2037	"FBgn0020912"	"Ptx1"	chr3R	+	30923402	30923558	30923417	30923558	30915939	30916721	2037	1,4	22,31	0,10	21,28	163	149	0.224066	0.593014	0.04,0.106	0.0,0.246	-0.05
2038	"FBgn0033483"	"egr"	chr2R	+	10083403	10083493	10083421	10083493	10083261	10083326	2038	94,147	63,124	92,124	34,87	166	149	0.108174	0.387515	0.573,0.516	0.708,0.561	-0.09
2039	"FBgn0036374"	"Spt20"	chr3L	+	13508875	13509334	13509049	13509334	13506934	13508545	2039	14,10	23,28	4,13	9,13	298	149	0.356016	0.747801	0.233,0.152	0.182,0.333	-0.065
2040	"FBgn0036285"	"toe"	chr3L	-	12422509	12423267	12422509	12423250	12423449	12423634	2040	12,33	0,20	18,30	3,12	165	149	0.804518	1	1.0,0.598	0.844,0.693	0.03
2041	"FBgn0011693"	"Pdh"	chr3L	-	16353679	16354081	16353679	16354078	16354137	16354297	2041	1920,3417	193,338	2589,3942	271,379	151	149	0.970676	1	0.908,0.909	0.904,0.911	0.001
2042	"FBgn0259700"	"CG42354"	chrX	-	16093058	16095396	16093058	16095393	16095457	16095690	2042	81,118	367,499	90,82	297,377	151	149	0.474028	0.843215	0.179,0.189	0.23,0.177	-0.02
2044	"FBgn0003261"	"Rm62"	chr3R	-	6005949	6006114	6005949	6006102	6008036	6008573	2044	2,6	10,22	0,5	13,31	160	149	0.160664	0.490324	0.157,0.203	0.0,0.131	0.114
2045	"FBgn0003261"	"Rm62"	chr3R	-	6008036	6008309	6008036	6008306	6008550	6008579	2045	0,5	252,326	0,0	215,390	151	149	1	1	0.0,0.015	0.0,0.0	0.007
2046	"FBgn0036574"	"elg1"	chr3L	+	16132385	16133238	16132539	16133238	16132027	16132289	2046	0,0	2,5	1,1	18,5	298	149	0.439303	0.823319	0.0,0.0	0.027,0.091	-0.059
2047	"FBgn0278598"	"lncRNA:CR46268"	chr2L	+	22538626	22540324	22539952	22540324	22538289	22538568	2047	15,4	4,0	5,16	0,0	298	149	0.00705655	0.0631424	0.652,1.0	1.0,1.0	-0.174
2048	"FBgn0011642"	"Zyx"	chr4	-	1059100	1059351	1059100	1059288	1059418	1059836	2048	226,145	241,157	301,195	200,131	211	149	0.00086147	0.0117149	0.398,0.395	0.515,0.512	-0.117
2049	"FBgn0011642"	"Zyx"	chr4	-	1060412	1060653	1060412	1060634	1060740	1060918	2049	6,12	58,82	9,34	46,154	167	149	0.0749593	0.306814	0.084,0.115	0.149,0.165	-0.057
2050	"FBgn0053181"	"CG33181"	chrX	+	8512352	8512750	8512430	8512750	8491947	8492030	2050	23,37	8,24	18,15	26,23	226	149	0.00258217	0.0285419	0.655,0.504	0.313,0.301	0.273
2053	"FBgn0263988"	"Dic61B"	chr3L	-	152122	152298	152122	152272	152340	152589	2053	4,2	83,98	0,6	119,134	174	149	0.646604	0.959865	0.04,0.017	0.0,0.037	0.01
2054	"FBgn0022382"	"Pka-R2"	chr2R	-	9996961	9997551	9996961	9997220	9997703	9997889	2054	0,0	87,182	0,1	98,141	298	149	1	1	0.0,0.0	0.0,0.004	-0.002
2055	"FBgn0022382"	"Pka-R2"	chr2R	-	10024050	10024359	10024050	10024202	10025849	10026042	2055	0,0	249,244	6,0	155,66	298	149	0.730747	1	0.0,0.0	0.019,0.0	-0.009
2056	"FBgn0025835"	"CG17707"	chrX	-	145455	145856	145455	145853	145913	146122	2056	25,43	1,0	23,69	4,7	151	149	0.000757536	0.0107195	0.961,1.0	0.85,0.907	0.102
2058	"FBgn0023097"	"bon"	chr3R	+	20609939	20610300	20609963	20610300	20609225	20609400	2058	63,72	17,23	36,69	30,50	172	149	0.000117111	0.00247386	0.762,0.731	0.51,0.545	0.219
2059	"FBgn0023097"	"bon"	chr3R	+	20610572	20612540	20610575	20612540	20610386	20610510	2059	127,177	5,8	127,189	0,4	151	149	0.0111092	0.0847335	0.962,0.956	1.0,0.979	-0.031
2060	"FBgn0003744"	"trc"	chr3L	-	19832227	19832724	19832227	19832712	19832769	19832876	2060	22,49	169,352	33,54	171,271	160	149	0.0642026	0.281158	0.108,0.115	0.152,0.157	-0.043
2061	"FBgn0003638"	"su(w[a])"	chrX	+	1042802	1043421	1042933	1043421	1042259	1042432	2061	0,2	0,5	0,2	0,8	279	149	1	1	NA,0.176	NA,0.118	0.058
2062	"FBgn0003638"	"su(w[a])"	chrX	+	1042802	1043421	1043212	1043421	1042259	1042432	2062	0,2	100,246	0,2	36,102	298	149	1	1	0.0,0.004	0.0,0.01	-0.003
2063	"FBgn0003638"	"su(w[a])"	chrX	+	1042933	1043421	1043212	1043421	1042259	1042432	2063	0,5	100,246	0,8	36,102	298	149	0.117226	0.410689	0.0,0.01	0.0,0.038	-0.014
2065	"FBgn0051140"	"CG31140"	chr3R	+	23965799	23966702	23965804	23966702	23963179	23963223	2065	39,41	2,7	48,22	4,1	153	149	0.384116	0.777377	0.95,0.851	0.921,0.955	-0.037
2067	"FBgn0051446"	"CG31446"	chr3R	+	15693950	15694194	15693965	15694194	15693328	15693783	2067	0,3	83,76	23,9	243,238	163	149	0.00189523	0.0222582	0.0,0.035	0.08,0.033	-0.039
2068	"FBgn0030685"	"Graf"	chrX	-	15754485	15754799	15754485	15754772	15755103	15755155	2068	121,108	117,100	106,102	132,94	175	149	0.447796	0.827163	0.468,0.479	0.406,0.48	0.031
2069	"FBgn0052982"	"CG32982"	chr2L	+	9126760	9127466	9126769	9127466	9125736	9125940	2069	0,0	2,0	0,2	0,1	157	149	1	1	0.0,NA	NA,0.655	-0.655
2070	"FBgn0052982"	"CG32982"	chr2L	+	9126760	9127466	9126880	9127466	9125736	9125940	2070	0,0	23,36	0,2	62,59	268	149	1	1	0.0,0.0	0.0,0.018	-0.009
2071	"FBgn0052982"	"CG32982"	chr2L	+	9126769	9127466	9126880	9127466	9125736	9125940	2071	2,0	23,36	0,1	62,59	259	149	0.985345	1	0.048,0.0	0.0,0.01	0.019
2072	"FBgn0052982"	"CG32982"	chr2L	+	9163140	9163721	9163294	9163721	9162075	9162708	2072	134,98	74,75	96,189	87,118	298	149	0.498046	0.863924	0.475,0.395	0.356,0.445	0.035
2073	"FBgn0023001"	"melt"	chr3L	+	7140557	7141306	7140563	7141306	7139699	7140501	2073	75,102	18,12	36,68	3,6	154	149	0.0515587	0.244504	0.801,0.892	0.921,0.916	-0.072
2074	"FBgn0023001"	"melt"	chr3L	+	7141708	7141878	7141726	7141878	7141364	7141602	2074	57,70	3,9	59,95	13,4	166	149	0.594592	0.92726	0.945,0.875	0.803,0.955	0.031
2075	"FBgn0032006"	"Pvr"	chr2L	-	8220979	8222114	8220979	8221967	8222225	8222376	2075	142,125	97,133	77,92	46,122	295	149	0.804443	1	0.425,0.322	0.458,0.276	0.007
2076	"FBgn0032006"	"Pvr"	chr2L	-	8223222	8223449	8223222	8223344	8223824	8223984	2076	153,201	233,249	90,92	229,131	253	149	0.0526276	0.245556	0.279,0.322	0.188,0.293	0.06
2077	"FBgn0032006"	"Pvr"	chr2L	-	8226457	8226606	8226457	8226603	8227651	8227826	2077	35,37	0,1	30,17	0,2	151	149	0.844902	1	1.0,0.973	1.0,0.893	0.04
2078	"FBgn0032006"	"Pvr"	chr2L	-	8226457	8226606	8226457	8226603	8228082	8228257	2078	15,28	0,1	10,22	0,0	151	149	1	1	1.0,0.965	1.0,1.0	-0.018
2079	"FBgn0086372"	"lap"	chr3R	+	7192491	7192654	7192539	7192654	7191994	7192131	2079	159,167	54,125	171,191	53,105	196	149	0.492643	0.860772	0.691,0.504	0.71,0.58	-0.048
2080	"FBgn0086372"	"lap"	chr3R	+	7195615	7195895	7195693	7195895	7193592	7193688	2080	24,30	39,33	39,48	25,30	226	149	0.00562188	0.0525811	0.289,0.375	0.507,0.513	-0.178
2081	"FBgn0086372"	"lap"	chr3R	+	7195615	7195895	7195693	7195895	7194197	7194458	2081	14,13	0,1	6,22	0,5	226	149	0.0100944	0.0802502	1.0,0.896	1.0,0.744	0.076
2082	"FBgn0010909"	"msn"	chr3L	-	2556941	2557076	2556941	2557070	2557135	2557285	2082	275,408	0,0	214,480	2,4	154	149	1	1	1.0,1.0	0.99,0.991	0.01
2083	"FBgn0010909"	"msn"	chr3L	-	2557792	2558035	2557792	2558032	2560115	2560295	2083	62,147	0,3	57,106	0,0	151	149	1	1	1.0,0.98	1.0,1.0	-0.01
2084	"FBgn0010909"	"msn"	chr3L	-	2557792	2558389	2557792	2558032	2560115	2560295	2084	87,130	0,3	88,81	0,0	298	149	0.433458	0.819594	1.0,0.956	1.0,1.0	-0.022
2085	"FBgn0010909"	"msn"	chr3L	-	2557792	2558389	2557792	2558035	2560115	2560295	2085	87,130	62,147	88,81	57,106	298	149	0.968302	1	0.412,0.307	0.436,0.276	0.004
2086	"FBgn0010909"	"msn"	chr3L	-	2564396	2564755	2564396	2564695	2565600	2565621	2086	22,51	41,77	11,25	14,47	208	149	0.882592	1	0.278,0.322	0.36,0.276	-0.018
2088	"FBgn0010909"	"msn"	chr3L	-	2585604	2585738	2585604	2585732	2586402	2586540	2088	243,436	23,7	182,275	6,4	154	149	0.0278101	0.162843	0.911,0.984	0.967,0.985	-0.028
2089	"FBgn0032256"	"RluA-2"	chr2L	+	10481621	10481709	10481646	10481709	10481347	10481570	2089	5,13	0,8	16,10	7,2	173	149	0.798336	1	1.0,0.583	0.663,0.812	0.054
2090	"FBgn0032256"	"RluA-2"	chr2L	+	10482624	10482786	10482636	10482786	10482284	10482574	2090	23,8	25,21	22,10	31,16	160	149	0.869752	1	0.461,0.262	0.398,0.368	-0.021
2091	"FBgn0052579"	"CG32579"	chrX	+	16324655	16325120	16324676	16325120	16324448	16324601	2091	0,2	98,74	0,0	54,85	169	149	1	1	0.0,0.023	0.0,0.0	0.011
2093	"FBgn0041789"	"Pax"	chr2L	-	19411536	19411719	19411536	19411711	19414411	19414477	2093	76,90	3,11	67,71	2,5	156	149	0.235514	0.60909	0.96,0.887	0.97,0.931	-0.027
2094	"FBgn0041096"	"rols"	chr3L	-	12012930	12013408	12012930	12013405	12027021	12027161	2094	4,33	0,6	19,30	6,10	151	149	0.106045	0.381794	1.0,0.844	0.758,0.747	0.169
2095	"FBgn0041096"	"rols"	chr3L	-	12055193	12055732	12055193	12055708	12056229	12056474	2095	2,0	43,65	0,2	51,64	172	149	1	1	0.039,0.0	0.0,0.026	0.007
2096	"FBgn0015371"	"chn"	chr2R	+	15140377	15140677	15140470	15140677	15139078	15140095	2096	7,7	4,16	0,1	13,27	241	149	1.97598e-06	6.80726e-05	0.52,0.213	0.0,0.022	0.355
2097	"FBgn0015371"	"chn"	chr2R	+	15140973	15141300	15140982	15141300	15139078	15140095	2097	0,2	2,2	0,0	0,1	157	149	1	1	0.0,0.487	NA,0.0	0.243
2098	"FBgn0015371"	"chn"	chr2R	+	15140973	15141300	15140982	15141300	15140470	15140677	2098	0,5	9,21	5,7	9,17	157	149	0.0438816	0.21962	0.0,0.184	0.345,0.281	-0.221
2099	"FBgn0036415"	"CG7768"	chr3L	+	14218344	14218974	14218382	14218974	14218203	14218290	2099	130,533	1244,3313	230,578	1444,3433	186	149	0.0991876	0.364806	0.077,0.114	0.113,0.119	-0.02
2100	"FBgn0283508"	"nw"	chr2R	+	17506157	17506310	17506160	17506310	17505635	17506011	2100	2,1	0,0	10,23	1,2	151	149	0.365723	0.75587	1.0,1.0	0.908,0.919	0.087
2101	"FBgn0263197"	"Patronin"	chr2R	-	17521831	17521906	17521831	17521900	17522852	17522960	2101	7,5	50,70	2,21	39,78	154	149	0.146675	0.467867	0.119,0.065	0.047,0.207	-0.035
2102	"FBgn0263197"	"Patronin"	chr2R	-	17524703	17526413	17524703	17526317	17526833	17526980	2102	4,10	17,7	5,7	27,14	244	149	0.259379	0.640546	0.126,0.466	0.102,0.234	0.128
2103	"FBgn0263197"	"Patronin"	chr2R	-	17524703	17526416	17524703	17526317	17526833	17526980	2103	34,45	17,7	20,32	27,14	247	149	0.0518507	0.244693	0.547,0.795	0.309,0.58	0.227
2104	"FBgn0263197"	"Patronin"	chr2R	-	17524703	17526416	17524703	17526413	17526833	17526980	2104	34,45	4,10	20,32	5,7	151	149	0.619423	0.940199	0.893,0.816	0.798,0.819	0.046
2105	"FBgn0263197"	"Patronin"	chr2R	-	17524703	17526413	17524703	17526317	17527213	17527315	2105	1,9	36,15	7,3	19,14	244	149	0.513812	0.875032	0.017,0.268	0.184,0.116	-0.007
2106	"FBgn0263197"	"Patronin"	chr2R	-	17524703	17526416	17524703	17526317	17527213	17527315	2106	18,0	36,15	18,13	19,14	247	149	0.00756346	0.0659649	0.232,0.0	0.364,0.359	-0.245
2107	"FBgn0263197"	"Patronin"	chr2R	-	17524703	17526416	17524703	17526413	17527213	17527315	2107	18,0	1,9	18,13	7,3	151	149	0.267586	0.649116	0.947,0.0	0.717,0.81	-0.29
2108	"FBgn0263197"	"Patronin"	chr2R	-	17527213	17527315	17527213	17527312	17527375	17527748	2108	192,142	0,0	183,122	2,0	151	149	1	1	1.0,1.0	0.989,1.0	0.006
2109	"FBgn0263197"	"Patronin"	chr2R	-	17531210	17531461	17531210	17531446	17531517	17531653	2109	28,52	4,2	17,44	0,3	163	149	0.318895	0.719602	0.865,0.96	1.0,0.931	-0.053
2110	"FBgn0029891"	"Pink1"	chrX	+	6684127	6684461	6684132	6684461	6683840	6684070	2110	167,121	13,23	156,183	47,25	153	149	0.0484189	0.233836	0.926,0.837	0.764,0.877	0.061
2111	"FBgn0029891"	"Pink1"	chrX	+	6684127	6684461	6684218	6684461	6683840	6684070	2111	167,121	0,66	156,183	79,68	239	149	0.00693115	0.0625619	1.0,0.533	0.552,0.627	0.177
2112	"FBgn0029891"	"Pink1"	chrX	+	6684132	6684461	6684218	6684461	6683840	6684070	2112	13,23	0,66	47,25	79,68	234	149	0.0802691	0.318457	1.0,0.182	0.275,0.19	0.358
2113	"FBgn0029891"	"Pink1"	chrX	+	6684517	6684721	6684523	6684721	6684127	6684461	2113	340,449	80,97	297,410	71,90	154	149	0.930589	1	0.804,0.817	0.802,0.815	0.002
2114	"FBgn0036714"	"CG7692"	chr3L	+	17353792	17354043	17353795	17354043	17353310	17353737	2114	15,49	0,3	19,19	0,0	151	149	0.926136	1	1.0,0.942	1.0,1.0	-0.029
2115	"FBgn0036714"	"CG7692"	chr3L	+	17355663	17358056	17355666	17358056	17354757	17355571	2115	65,48	13,3	45,60	11,0	151	149	0.444972	0.825619	0.831,0.94	0.801,1.0	-0.015
2116	"FBgn0039110"	"RanBP3"	chr3R	-	23750936	23752575	23750936	23752572	23752703	23752834	2116	349,665	3,14	415,736	17,17	151	149	0.0461994	0.22732	0.991,0.979	0.96,0.977	0.017
2117	"FBgn0043884"	"mask"	chr3R	+	24236341	24236513	24236344	24236513	24236026	24236270	2117	9,12	0,6	12,20	3,6	151	149	0.650401	0.962333	1.0,0.664	0.798,0.767	0.05
2118	"FBgn0043884"	"mask"	chr3R	+	24239819	24241044	24239828	24241044	24239541	24239757	2118	17,36	6,1	29,36	0,0	157	149	0.000534856	0.00837536	0.729,0.972	1.0,1.0	-0.149
2119	"FBgn0043884"	"mask"	chr3R	+	24241114	24241200	24241117	24241200	24239819	24241044	2119	68,170	0,1	100,156	0,1	151	149	1	1	1.0,0.994	1.0,0.994	0
2120	"FBgn0037926"	"Elp1"	chr3R	+	11651623	11652776	11651635	11652776	11650970	11651574	2120	4,0	73,44	2,0	49,31	160	149	0.41613	0.804576	0.049,0.0	0.037,0.0	0.006
2122	"FBgn0014024"	"Rnp4F"	chrX	-	5322389	5322549	5322389	5322453	5322630	5322696	2122	29,55	0,14	24,35	2,2	244	149	0.248976	0.626074	1.0,0.706	0.88,0.914	-0.044
2123	"FBgn0261983"	"l(2)gd1"	chr2L	+	11110104	11110249	11110158	11110249	11109355	11109507	2123	15,35	71,114	11,22	52,99	202	149	0.420598	0.80902	0.135,0.185	0.135,0.141	0.022
2124	"FBgn0020493"	"Dad"	chr3R	+	17055035	17055174	17055051	17055174	17054006	17054362	2124	6,2	151,100	6,10	93,81	164	149	0.0123578	0.0920627	0.035,0.018	0.055,0.101	-0.051
2125	"FBgn0003520"	"stau"	chr2R	-	18120023	18120403	18120023	18120400	18120466	18120664	2125	225,320	26,55	203,254	41,45	151	149	0.205532	0.564941	0.895,0.852	0.83,0.848	0.034
2127	"FBgn0036571"	"Strumpellin"	chr3L	+	16122523	16125351	16122595	16125351	16122361	16122464	2127	28,43	1,0	31,37	0,0	220	149	1	1	0.95,1.0	1.0,1.0	-0.025
2128	"FBgn0030735"	"CG3632"	chrX	+	16297649	16297784	16297660	16297784	16296670	16296883	2128	2,1	13,12	3,4	9,26	159	149	0.327329	0.726734	0.126,0.072	0.238,0.126	-0.083
2129	"FBgn0030735"	"CG3632"	chrX	+	16297649	16297784	16297660	16297784	16296670	16296907	2129	1,7	25,15	1,11	8,22	159	149	0.304564	0.697931	0.036,0.304	0.105,0.319	-0.042
2130	"FBgn0051068"	"CG31068"	chr3R	+	27235914	27235984	27235917	27235984	27235496	27235861	2130	49,41	26,33	52,41	38,35	151	149	0.480486	0.849585	0.65,0.551	0.575,0.536	0.045
2131	"FBgn0026084"	"cib"	chrX	+	4110151	4110636	4110162	4110636	4109896	4110010	2131	1990,2134	0,0	1976,2137	0,5	159	149	1	1	1.0,1.0	1.0,0.998	0.001
2132	"FBgn0029067"	"Dd"	chrX	-	21321904	21322162	21321904	21322153	21323130	21324009	2132	90,86	42,59	132,109	34,26	157	149	0.000188196	0.00381373	0.67,0.58	0.787,0.799	-0.168
2135	"FBgn0032243"	"Klp31E"	chr2L	+	10416690	10416882	10416693	10416882	10416504	10416636	2135	73,44	15,13	42,67	11,21	151	149	0.513896	0.875032	0.828,0.77	0.79,0.759	0.024
2136	"FBgn0085391"	"trv"	chr3R	+	28085425	28090740	28086886	28090740	28084462	28084616	2136	10,6	3,14	6,5	10,20	298	149	0.115188	0.406303	0.625,0.176	0.231,0.111	0.229
2137	"FBgn0000536"	"eas"	chrX	+	16280885	16281273	16280977	16281273	16278356	16278615	2137	8,8	0,0	8,15	0,3	240	149	0.130188	0.437559	1.0,1.0	1.0,0.756	0.122
2139	"FBgn0039478"	"Nep5"	chr3R	-	27058712	27059015	27058712	27058911	27059070	27059119	2139	10,5	5,17	8,6	19,11	252	149	0.520856	0.881744	0.542,0.148	0.199,0.244	0.124
2140	"FBgn0027587"	"CG7028"	chr3L	-	209434	209713	209434	209710	209783	210738	2140	61,69	2,4	63,86	4,1	151	149	0.591423	0.925748	0.968,0.945	0.94,0.988	-0.008
2141	"FBgn0263072"	"CG43347"	chrX	-	10608637	10608839	10608637	10608785	10610326	10610683	2141	2,10	2,5	8,4	10,10	202	149	0.0910085	0.343902	0.425,0.596	0.371,0.228	0.211
2142	"FBgn0263072"	"CG43347"	chrX	-	10618732	10618996	10618732	10618986	10619965	10620190	2142	12,5	1,0	12,0	2,2	158	149	0.00396708	0.0390474	0.919,1.0	0.85,0.0	0.534
2143	"FBgn0030191"	"CG15306"	chrX	-	10330159	10331491	10330159	10331488	10331541	10331818	2143	2,20	443,616	14,15	440,702	151	149	0.457933	0.832225	0.004,0.031	0.03,0.021	-0.008
2144	"FBgn0035955"	"CG5194"	chr3L	-	9009031	9009529	9009031	9009511	9009581	9009838	2144	35,73	0,2	64,99	1,2	166	149	0.698487	0.993649	1.0,0.97	0.983,0.978	0.005
2146	"FBgn0261822"	"Bsg"	chr2L	+	8089184	8089736	8089393	8089736	8083419	8083521	2146	275,141	15,8	304,194	8,9	298	149	0.151907	0.47648	0.902,0.898	0.95,0.915	-0.032
2147	"FBgn0261822"	"Bsg"	chr2L	+	8089184	8089736	8089393	8089736	8083419	8083636	2147	92,25	10,4	92,25	9,5	298	149	0.841402	1	0.821,0.758	0.836,0.714	0.015
2148	"FBgn0261822"	"Bsg"	chr2L	+	8089184	8089736	8089393	8089736	8088303	8088453	2148	639,502	114,214	453,399	35,181	298	149	0.416047	0.804576	0.737,0.54	0.866,0.524	-0.056
2149	"FBgn0261822"	"Bsg"	chr2L	+	8109296	8116531	8110480	8116531	8107747	8107880	2149	3,26	268,192	4,21	323,356	298	149	0.0686839	0.292721	0.006,0.063	0.006,0.029	0.017
2150	"FBgn0261393"	"alpha-Est5"	chr3R	-	7535945	7536222	7535945	7536219	7536283	7536390	2150	34,115	35,96	61,101	29,87	151	149	0.253622	0.632752	0.489,0.542	0.675,0.534	-0.089
2151	"FBgn0032979"	"Clamp"	chr2L	-	22167049	22167253	22167049	22167238	22167302	22167576	2151	11,10	37,56	21,14	29,90	163	149	0.360066	0.749502	0.214,0.14	0.398,0.124	-0.084
2152	"FBgn0264491"	"how"	chr3R	+	22071696	22072041	22071738	22072041	22071332	22071429	2152	37,42	331,415	43,46	389,337	190	149	0.442599	0.823526	0.081,0.074	0.08,0.097	-0.011
2153	"FBgn0264491"	"how"	chr3R	+	22074448	22074944	22074451	22074944	22071738	22072041	2153	22,45	17,48	24,57	25,68	151	149	0.493463	0.861477	0.561,0.481	0.486,0.453	0.051
2154	"FBgn0264491"	"how"	chr3R	+	22077283	22079321	22077363	22079321	22074448	22074944	2154	387,224	10,11	388,278	3,5	228	149	0.00592473	0.0549166	0.962,0.93	0.988,0.973	-0.034
2155	"FBgn0037174"	"CG14457"	chr3L	+	22678792	22679144	22679051	22679144	22678295	22678717	2155	9,15	17,34	21,28	14,30	298	149	0.00967701	0.0787495	0.209,0.181	0.429,0.318	-0.178
2156	"FBgn0037174"	"CG14457"	chr3L	+	22678792	22679144	22679054	22679144	22678295	22678717	2156	9,18	7,24	23,29	6,9	298	149	0.000615281	0.00945218	0.391,0.273	0.657,0.617	-0.305
2157	"FBgn0037174"	"CG14457"	chr3L	+	22679051	22679144	22679054	22679144	22678295	22678717	2157	17,37	7,24	16,31	6,9	151	149	0.124479	0.427405	0.706,0.603	0.725,0.773	-0.095
2159	"FBgn0031322"	"CG5001"	chr2L	+	1192255	1192625	1192267	1192625	1191969	1192198	2159	62,99	50,147	42,75	55,117	160	149	0.29694	0.689634	0.536,0.385	0.416,0.374	0.066
2160	"FBgn0023177"	"Pp4-19C"	chrX	-	20422058	20422976	20422058	20422952	20423645	20423796	2160	2,9	138,215	1,0	124,213	172	149	0.044499	0.221562	0.012,0.035	0.007,0.0	0.02
2163	"FBgn0030847"	"CG12991"	chrX	+	17597385	17597926	17597397	17597926	17596809	17597320	2163	200,296	13,5	283,202	2,6	160	149	0.0445208	0.221562	0.935,0.982	0.992,0.969	-0.022
2164	"FBgn0030847"	"CG12991"	chrX	+	17598246	17599314	17598267	17599314	17598010	17598184	2164	14,19	53,52	12,7	44,98	169	149	0.0177246	0.121717	0.189,0.244	0.194,0.059	0.09
2165	"FBgn0035523"	"Ctl1"	chr3L	+	4280265	4280545	4280280	4280545	4279680	4279981	2165	49,65	0,0	86,102	6,1	163	149	0.0377038	0.201901	1.0,1.0	0.929,0.989	0.041
2166	"FBgn0264378"	"lncRNA:CR43830"	chr2R	+	14994787	14995195	14994804	14995195	14994558	14994690	2166	0,1	2,0	2,5	10,16	165	149	0.0854613	0.330184	0.0,1.0	0.153,0.22	0.314
2167	"FBgn0051221"	"CG31221"	chr3R	+	19415632	19416388	19415637	19416388	19412688	19412764	2167	183,267	3,0	157,406	0,4	153	149	1	1	0.983,1.0	1.0,0.99	-0.003
2168	"FBgn0002174"	"l(2)tid"	chr2R	+	23708629	23709026	23708634	23709026	23707080	23708487	2168	335,556	68,140	367,420	131,93	153	149	0.192967	0.541748	0.828,0.795	0.732,0.815	0.038
2169	"FBgn0005561"	"sv"	chr4	+	1108473	1108572	1108479	1108572	1108097	1108344	2169	43,24	9,9	71,52	13,26	154	149	0.643306	0.958007	0.822,0.721	0.841,0.659	0.021
2172	"FBgn0262574"	"CG43114"	chr2R	+	11310973	11311165	11310979	11311165	11310830	11310916	2172	79,205	0,4	219,226	13,4	154	149	0.0178401	0.122104	1.0,0.98	0.942,0.982	0.028
2173	"FBgn0265356"	"tn"	chr2R	+	19001040	19001789	19001091	19001789	18997127	18998423	2173	28,28	446,681	25,37	386,582	199	149	0.255629	0.634315	0.045,0.03	0.046,0.045	-0.008
2175	"FBgn0032820"	"fbp"	chr2L	-	19762487	19762831	19762487	19762814	19764069	19764136	2175	248,822	0,0	274,1093	2,0	165	149	1	1	1.0,1.0	0.992,1.0	0.004
2176	"FBgn0028411"	"Nxt1"	chr2R	-	23811320	23811737	23811320	23811724	23811794	23811881	2176	26,41	175,251	34,42	229,173	161	149	0.354427	0.747566	0.121,0.131	0.121,0.183	-0.026
2177	"FBgn0052816"	"CG32816"	chrX	-	333564	333881	333564	333806	334666	334801	2177	7,14	0,6	15,26	7,13	223	149	0.163335	0.491547	1.0,0.609	0.589,0.572	0.224
2178	"FBgn0052816"	"CG32816"	chrX	-	333564	333897	333564	333806	334666	334801	2178	2,1	0,6	4,0	7,13	239	149	0.326483	0.72648	1.0,0.094	0.263,0.0	0.416
2179	"FBgn0052816"	"CG32816"	chrX	-	333564	333910	333564	333806	334666	334801	2179	0,10	0,6	0,3	7,13	252	149	1	1	NA,0.496	0.0,0.12	0.436
2180	"FBgn0052816"	"CG32816"	chrX	-	333564	333897	333564	333881	334666	334801	2180	2,1	7,14	4,0	15,26	164	149	0.715675	1	0.206,0.061	0.195,0.0	0.036
2181	"FBgn0052816"	"CG32816"	chrX	-	333564	333910	333564	333881	334666	334801	2181	0,10	7,14	0,3	15,26	177	149	0.0242208	0.150796	0.0,0.376	0.0,0.089	0.144
2182	"FBgn0052816"	"CG32816"	chrX	-	333564	333910	333564	333897	334666	334801	2182	0,10	2,1	0,3	4,0	161	149	0.875327	1	0.0,0.902	0.0,1.0	-0.049
2184	"FBgn0031390"	"tho2"	chr2L	-	2137983	2138158	2137983	2138155	2139629	2139676	2184	112,138	0,6	93,91	7,3	151	149	0.101152	0.369634	1.0,0.958	0.929,0.968	0.03
2185	"FBgn0031390"	"tho2"	chr2L	-	2139629	2139676	2139629	2139673	2139727	2140312	2185	60,93	45,60	62,78	48,44	151	149	0.83273	1	0.568,0.605	0.56,0.636	-0.012
2186	"FBgn0010355"	"Taf1"	chr3R	+	6647664	6647928	6647793	6647928	6647293	6647601	2186	0,0	30,45	0,1	51,42	277	149	1	1	0.0,0.0	0.0,0.013	-0.006
2187	"FBgn0010355"	"Taf1"	chr3R	+	6654985	6655081	6654988	6655081	6654469	6654664	2187	2,7	32,19	0,3	20,44	151	149	0.0164816	0.115875	0.058,0.267	0.0,0.063	0.131
2188	"FBgn0039406"	"RpL34a"	chr3R	-	26058979	26059054	26058979	26059051	26059234	26059267	2188	164,33	105,199	238,244	0,140	151	149	2.15695e-05	0.00060249	0.606,0.141	1.0,0.632	-0.443
2189	"FBgn0263929"	"jvl"	chr3R	+	14788695	14788966	14788698	14788966	14788056	14788619	2189	31,66	16,33	10,74	9,51	151	149	0.182778	0.529959	0.657,0.664	0.523,0.589	0.105
2190	"FBgn0263929"	"jvl"	chr3R	+	14793442	14795868	14794528	14795868	14789556	14791252	2190	41,70	7,9	40,77	5,0	298	149	0.0136992	0.100057	0.745,0.795	0.8,1.0	-0.13
2191	"FBgn0013718"	"nuf"	chr3L	+	14200164	14200447	14200167	14200447	14199944	14200100	2191	34,45	28,23	33,45	8,20	151	149	0.0599679	0.270051	0.545,0.659	0.803,0.689	-0.144
2192	"FBgn0010417"	"Taf6"	chr3L	+	19600909	19601382	19600912	19601382	19600333	19600789	2192	125,156	0,0	111,96	1,1	151	149	1	1	1.0,1.0	0.991,0.99	0.01
2193	"FBgn0034723"	"CG13506"	chr2R	+	22386373	22386528	22386394	22386528	22383133	22383194	2193	225,221	110,97	287,185	133,84	169	149	0.952577	1	0.643,0.668	0.655,0.66	-0.002
2194	"FBgn0005695"	"gcl"	chr2R	+	8727847	8728999	8727850	8728999	8726829	8727777	2194	44,50	2,0	39,82	0,0	151	149	0.676488	0.980576	0.956,1.0	1.0,1.0	-0.022
2195	"FBgn0035283"	"CG12024"	chr3L	+	1857464	1859047	1857509	1859047	1857164	1857403	2195	76,111	13,32	95,108	9,24	193	149	0.175705	0.516617	0.819,0.728	0.891,0.776	-0.06
2196	"FBgn0035283"	"CG12024"	chr3L	+	1857464	1859047	1857512	1859047	1857164	1857403	2196	76,111	9,55	95,108	29,51	196	149	0.328177	0.727834	0.865,0.605	0.713,0.617	0.07
2197	"FBgn0035283"	"CG12024"	chr3L	+	1857509	1859047	1857512	1859047	1857164	1857403	2197	13,32	9,55	9,24	29,51	151	149	0.0806827	0.318874	0.588,0.365	0.234,0.317	0.201
2198	"FBgn0032726"	"CG10621"	chr2L	-	18953403	18953790	18953403	18953573	18954271	18954431	2198	113,145	386,900	23,40	287,268	298	149	0.000316672	0.00564278	0.128,0.075	0.039,0.069	0.048
2199	"FBgn0034742"	"CG4294"	chr2R	-	22601212	22601370	22601212	22601364	22601529	22601815	2199	43,40	4,0	48,51	0,4	154	149	0.902843	1	0.912,1.0	1.0,0.925	-0.007
2201	"FBgn0086855"	"CG17078"	chr2L	-	276738	276903	276738	276897	276958	277212	2201	100,113	0,0	93,64	1,1	154	149	1	1	1.0,1.0	0.989,0.984	0.014
2202	"FBgn0028540"	"CG9008"	chr2L	-	13774339	13775185	13774339	13775047	13775254	13775406	2202	255,244	122,162	392,411	86,161	286	149	0.00146299	0.018439	0.521,0.44	0.704,0.571	-0.157
2203	"FBgn0038909"	"CG6569"	chr3R	-	21866995	21867354	21866995	21867326	21867404	21867744	2203	35,59	36,15	58,41	27,39	176	149	0.594376	0.92726	0.451,0.769	0.645,0.471	0.052
2205	"FBgn0037094"	"CG7611"	chr3L	+	21524692	21525716	21524721	21525716	21523185	21523298	2205	4,9	53,80	2,1	86,92	177	149	0.000741873	0.0107195	0.06,0.087	0.019,0.009	0.059
2206	"FBgn0029152"	"Mkrn1"	chr3L	-	21532338	21533186	21532338	21533178	21533566	21533713	2206	269,387	12,0	347,318	11,9	156	149	0.167539	0.499716	0.955,1.0	0.968,0.971	0.008
2207	"FBgn0023522"	"CG11596"	chrX	+	1929000	1929170	1929051	1929170	1928333	1928580	2207	17,22	18,31	8,35	18,31	199	149	0.953398	1	0.414,0.347	0.25,0.458	0.026
2208	"FBgn0039958"	"CG12567"	chr2L	-	23162211	23162872	23162211	23162862	23162924	23163058	2208	137,150	34,40	142,214	41,40	158	149	0.585766	0.924965	0.792,0.78	0.766,0.835	-0.014
2209	"FBgn0051774"	"fred"	chr2L	-	3914727	3915099	3914727	3915096	3916780	3917455	2209	2,3	3,6	0,0	5,2	151	149	0.00033331	0.00588848	0.397,0.33	0.0,0.0	0.364
2210	"FBgn0027513"	"ana2"	chr2R	-	8898728	8899315	8898728	8899312	8899366	8900211	2210	15,33	20,40	6,14	28,23	151	149	0.0542635	0.250363	0.425,0.449	0.175,0.375	0.162
2211	"FBgn0037262"	"MED31"	chr3R	+	4642283	4642428	4642288	4642428	4641962	4642008	2211	275,133	22,4	303,101	27,6	153	149	0.372691	0.763481	0.924,0.97	0.916,0.943	0.018
2212	"FBgn0034021"	"CG8180"	chr2R	-	15472464	15472984	15472464	15472933	15473176	15473745	2212	0,4	104,348	3,11	98,197	199	149	0.00365925	0.0371736	0.0,0.009	0.022,0.04	-0.026
2213	"FBgn0042693"	"wrd"	chr3R	+	18169483	18170098	18169656	18170098	18167756	18167867	2213	62,121	73,67	53,120	75,43	298	149	0.795359	1	0.298,0.475	0.261,0.583	-0.036
2214	"FBgn0042693"	"wrd"	chr3R	+	18169483	18170098	18169656	18170098	18168136	18168206	2214	3,5	2,11	8,10	12,9	298	149	0.515198	0.875032	0.429,0.185	0.25,0.357	0.004
2218	"FBgn0041710"	"yellow-f"	chr3R	-	12992465	12992795	12992465	12992762	12992982	12993201	2218	13,18	6,1	0,3	0,0	181	149	1	1	0.641,0.937	NA,1.0	-0.211
2219	"FBgn0028412"	"Mst33A"	chr2L	-	11585432	11586628	11585432	11586614	11586687	11586833	2219	2675,2072	248,213	2819,2330	350,268	162	149	0.0858185	0.330329	0.908,0.899	0.881,0.889	0.018
2220	"FBgn0038326"	"CG5044"	chr3R	+	15357389	15358274	15357392	15358274	15357228	15357320	2220	540,538	337,321	520,358	315,233	151	149	0.836862	1	0.613,0.623	0.62,0.603	0.007
2221	"FBgn0085383"	"CG34354"	chr3R	+	28147499	28148251	28147677	28148251	28146879	28146968	2221	2,0	20,15	8,10	9,10	298	149	6.153e-07	2.31241e-05	0.048,0.0	0.308,0.333	-0.296
2222	"FBgn0033777"	"CG17574"	chr2R	-	12849960	12850041	12849960	12850038	12850098	12850228	2222	19,31	138,333	0,0	143,342	151	149	5.63993e-14	5.29897e-12	0.12,0.084	0.0,0.0	0.102
2223	"FBgn0265064"	"lncRNA:CR44175"	chr3R	-	19326815	19327223	19326815	19327219	19327277	19327378	2223	55,32	18,0	18,6	14,8	152	149	0.000480144	0.00775358	0.75,1.0	0.558,0.424	0.384
2224	"FBgn0028717"	"Lnk"	chr3R	+	25890702	25892034	25890717	25892034	25889654	25890278	2224	10,10	43,65	24,25	29,59	163	149	0.000746773	0.0107195	0.175,0.123	0.431,0.279	-0.206
2225	"FBgn0261506"	"CG42654"	chr3L	-	19953931	19954094	19953931	19954023	19954145	19954231	2225	2,2	7,14	6,26	15,25	219	149	0.0065524	0.0599284	0.163,0.089	0.214,0.414	-0.188
2226	"FBgn0039187"	"CG6454"	chr3R	+	24350726	24352351	24352052	24352351	24349889	24350235	2226	4,8	34,39	4,9	59,46	298	149	0.581909	0.922088	0.056,0.093	0.033,0.089	0.013
2229	"FBgn0044419"	"Pmi"	chr3L	+	5782624	5782849	5782670	5782849	5781996	5782308	2229	0,0	0,9	4,0	0,5	194	149	1	1	NA,0.0	1.0,0.0	-0.5
2230	"FBgn0033062"	"Ars2"	chr2R	-	6080827	6081415	6080827	6081034	6081735	6081840	2230	84,113	23,45	69,148	40,42	298	149	0.584312	0.924104	0.646,0.557	0.463,0.638	0.051
2231	"FBgn0033062"	"Ars2"	chr2R	-	6084846	6085031	6084846	6085019	6085085	6085230	2231	44,211	4,17	60,132	3,12	160	149	0.839649	1	0.911,0.92	0.949,0.911	-0.014
2232	"FBgn0036257"	"RhoGAP68F"	chr3L	+	12141440	12141476	12141443	12141476	12141251	12141377	2232	149,258	17,35	189,306	7,26	151	149	0.00792845	0.0677194	0.896,0.879	0.964,0.921	-0.055
2233	"FBgn0035298"	"SCOT"	chr3L	+	1964836	1965273	1965074	1965273	1964458	1964609	2233	7,8	125,255	15,8	140,216	298	149	0.14338	0.464523	0.027,0.015	0.051,0.018	-0.013
2234	"FBgn0053143"	"CG33143"	chr2R	+	22627799	22627948	22627805	22627948	22622158	22622300	2234	2,3	1,3	2,5	1,4	154	149	0.935221	1	0.659,0.492	0.659,0.547	-0.027
2235	"FBgn0053143"	"CG33143"	chr2R	+	22631513	22631828	22631630	22631828	22628362	22628557	2235	3,1	0,7	2,3	0,2	265	149	0.263916	0.644495	1.0,0.074	1.0,0.458	-0.192
2236	"FBgn0262730"	"dtn"	chrX	+	6229845	6229984	6229848	6229984	6229370	6229790	2236	2,5	29,18	3,1	27,18	151	149	0.407999	0.799637	0.064,0.215	0.099,0.052	0.064
2237	"FBgn0000259"	"CkIIbeta"	chrX	+	11795600	11795887	11795731	11795887	11795104	11795186	2237	366,207	16,6	359,210	15,3	279	149	0.539569	0.890096	0.924,0.949	0.927,0.974	-0.014
2238	"FBgn0261617"	"nej"	chrX	-	9674813	9674924	9674813	9674894	9676511	9676669	2238	52,41	6,7	50,87	7,9	178	149	0.722313	1	0.879,0.831	0.857,0.89	-0.018
2239	"FBgn0261617"	"nej"	chrX	-	9677114	9681209	9677114	9681191	9681273	9681642	2239	2,2	30,20	0,4	17,23	166	149	0.546439	0.892878	0.056,0.082	0.0,0.135	0.002
2241	"FBgn0025633"	"CG13366"	chrX	-	612091	612211	612091	612208	612281	612433	2241	100,84	5,3	88,99	5,7	151	149	0.356228	0.747801	0.952,0.965	0.946,0.933	0.019
2242	"FBgn0025633"	"CG13366"	chrX	-	614773	615970	614773	615693	617274	617582	2242	0,1	2,2	0,0	4,0	298	149	1	1	0.0,0.2	0.0,NA	0.1
2243	"FBgn0013433"	"beat-Ia"	chr2L	+	16080445	16081684	16080475	16081684	16080000	16080196	2243	6,4	24,25	3,3	29,30	178	149	0.168163	0.500854	0.173,0.118	0.08,0.077	0.067
2244	"FBgn0029756"	"CG3309"	chrX	-	5326674	5328109	5326674	5328106	5328168	5329347	2244	26,45	0,9	32,24	0,1	151	149	0.00225563	0.0259021	1.0,0.831	1.0,0.959	-0.064
2245	"FBgn0027528"	"goe"	chrX	-	16744844	16745195	16744844	16745180	16745514	16745953	2245	3,6	45,121	2,12	44,57	163	149	0.0491572	0.235749	0.057,0.043	0.04,0.161	-0.051
2246	"FBgn0039560"	"BOD1"	chr3R	+	27942434	27942778	27942584	27942778	27939706	27942133	2246	37,41	8,15	39,42	2,8	298	149	0.0410239	0.212523	0.698,0.577	0.907,0.724	-0.178
2247	"FBgn0039560"	"BOD1"	chr3R	+	27942434	27942778	27942587	27942778	27939706	27942133	2247	37,41	68,78	39,42	53,82	298	149	0.587662	0.925748	0.214,0.208	0.269,0.204	-0.025
2248	"FBgn0039560"	"BOD1"	chr3R	+	27942584	27942778	27942587	27942778	27939706	27942133	2248	8,15	68,78	2,8	53,82	151	149	0.0348461	0.188969	0.104,0.159	0.036,0.088	0.07
2249	"FBgn0000286"	"Cf2"	chr2L	-	4881214	4882492	4881214	4882365	4882864	4883107	2249	85,103	38,46	76,46	37,39	275	149	0.170766	0.50497	0.548,0.548	0.527,0.39	0.09
2250	"FBgn0000286"	"Cf2"	chr2L	-	4881214	4882801	4881214	4882365	4882864	4883107	2250	1,0	38,46	0,4	37,39	298	149	0.607591	0.933342	0.013,0.0	0.0,0.049	-0.018
2251	"FBgn0000286"	"Cf2"	chr2L	-	4881214	4882801	4881214	4882492	4882864	4883107	2251	1,0	85,103	0,4	76,46	298	149	0.616416	0.939625	0.006,0.0	0.0,0.042	-0.018
2252	"FBgn0003502"	"Btk29A"	chr2L	-	8271935	8272179	8271935	8272176	8277370	8277702	2252	45,57	11,21	63,57	16,22	151	149	0.957286	1	0.801,0.728	0.795,0.719	0.007
2253	"FBgn0038244"	"CG7987"	chr3R	-	14574547	14575059	14574547	14574885	14575770	14575887	2253	58,37	82,73	101,65	82,68	298	149	0.00264565	0.0289125	0.261,0.202	0.381,0.323	-0.12
2254	"FBgn0014163"	"fax"	chr3L	-	16405501	16405845	16405501	16405836	16407020	16407359	2254	115,242	276,571	90,265	284,459	157	149	0.819827	1	0.283,0.287	0.231,0.354	-0.008
2255	"FBgn0014141"	"cher"	chr3R	-	17098037	17098358	17098037	17098258	17098561	17098807	2255	1,12	22,24	23,23	17,22	248	149	0.000285291	0.00512779	0.027,0.231	0.448,0.386	-0.288
2256	"FBgn0041775"	"tral"	chr3L	+	12517415	12517957	12517427	12517957	12516558	12517059	2256	19,37	33,87	21,31	28,132	160	149	0.608682	0.933342	0.349,0.284	0.411,0.179	0.022
2257	"FBgn0041775"	"tral"	chr3L	+	12518729	12519070	12518732	12519070	12518437	12518667	2257	139,181	820,945	166,118	801,825	151	149	0.771703	1	0.143,0.159	0.17,0.124	0.004
2258	"FBgn0031091"	"Phf7"	chrX	-	20162534	20162841	20162534	20162836	20165656	20165830	2258	25,19	10,4	24,14	8,12	153	149	0.248496	0.626074	0.709,0.822	0.745,0.532	0.127
2259	"FBgn0038881"	"CG16791"	chr3R	-	21324103	21324226	21324103	21324217	21334526	21334768	2259	42,50	12,12	64,61	8,11	157	149	0.117927	0.412445	0.769,0.798	0.884,0.84	-0.078
2260	"FBgn0038881"	"CG16791"	chr3R	-	21324103	21324226	21324103	21324217	21334703	21334768	2260	4,11	9,18	4,12	13,16	157	149	0.963598	1	0.297,0.367	0.226,0.416	0.011
2261	"FBgn0085423"	"GramD1B"	chr2L	-	3365426	3365676	3365426	3365673	3367244	3367719	2261	9,32	0,14	11,19	8,28	151	149	0.00728768	0.0643745	1.0,0.693	0.576,0.401	0.358
2262	"FBgn0035944"	"CG5021"	chr3L	+	8967565	8968114	8967580	8968114	8967281	8967516	2262	62,111	75,177	73,122	56,151	163	149	0.0916189	0.345473	0.43,0.364	0.544,0.425	-0.088
2263	"FBgn0051870"	"CG31870"	chr2L	+	10790415	10790758	10790426	10790758	10790221	10790367	2263	1171,1233	2976,2933	1651,1954	4514,4846	159	149	0.589412	0.925748	0.269,0.283	0.255,0.274	0.012
2265	"FBgn0004638"	"drk"	chr2R	-	13501812	13502091	13501812	13501924	13502690	13502841	2265	174,297	2,0	132,254	2,0	298	149	1	1	0.978,1.0	0.971,1.0	0.003
2266	"FBgn0283473"	"S6KL"	chrX	+	18790505	18790615	18790511	18790615	18788463	18789089	2266	85,107	11,9	71,127	18,28	154	149	0.00477496	0.0456937	0.882,0.92	0.792,0.814	0.098
2267	"FBgn0032170"	"CG4658"	chr2L	+	9957402	9957900	9957428	9957900	9957294	9957329	2267	14,14	4,33	4,12	19,28	174	149	0.0671745	0.289874	0.75,0.266	0.153,0.268	0.297
2269	"FBgn0053519"	"Unc-89"	chr2R	-	24008700	24010783	24008700	24008798	24010922	24011015	2269	182,228	8,9	166,237	2,6	298	149	0.0619816	0.276504	0.919,0.927	0.976,0.952	-0.041
2270	"FBgn0053519"	"Unc-89"	chr2R	-	24012913	24013038	24012913	24013035	24013852	24014254	2270	14,21	60,57	14,21	50,76	151	149	0.821529	1	0.187,0.267	0.216,0.214	0.012
2271	"FBgn0263980"	"CG43729"	chr2R	+	15465330	15465491	15465357	15465491	15456659	15456815	2271	0,0	0,1	2,0	0,0	175	149	1	1	NA,0.0	1.0,NA	-1
2273	"FBgn0263980"	"CG43729"	chr2R	+	15465330	15465491	15465357	15465491	15464470	15464686	2273	6,4	90,118	6,3	67,75	175	149	0.640295	0.955588	0.054,0.028	0.071,0.033	-0.011
2274	"FBgn0262593"	"Shab"	chr3L	+	2924074	2925476	2924077	2925476	2923555	2923923	2274	176,132	8,10	169,222	7,11	151	149	0.522141	0.882409	0.956,0.929	0.96,0.952	-0.013
2275	"FBgn0262593"	"Shab"	chr3L	+	2947801	2948013	2947876	2948013	2940780	2941624	2275	80,56	160,155	66,54	206,179	223	149	0.06835	0.292251	0.25,0.194	0.176,0.168	0.05
2276	"FBgn0005649"	"Rox8"	chr3R	-	24043055	24044145	24043055	24044127	24044196	24044290	2276	10,60	80,290	20,46	80,226	166	149	0.463143	0.835051	0.101,0.157	0.183,0.154	-0.039
2277	"FBgn0036785"	"CG13700"	chr3L	-	18299732	18299768	18299732	18299765	18299822	18299915	2277	5,27	219,298	10,26	273,472	151	149	0.405291	0.797085	0.022,0.082	0.035,0.052	0.009
2278	"FBgn0036785"	"CG13700"	chr3L	-	18299732	18299768	18299732	18299765	18299831	18299915	2278	47,73	38,96	68,121	87,148	151	149	0.501278	0.86634	0.55,0.429	0.435,0.447	0.049
2279	"FBgn0001123"	"Galphas"	chr2R	+	23946437	23946520	23946446	23946520	23946136	23946261	2279	251,132	810,412	307,135	940,482	157	149	0.839913	1	0.227,0.233	0.237,0.21	0.007
2280	"FBgn0038143"	"CG9813"	chr3R	-	13377889	13378318	13377889	13378285	13378401	13378784	2280	168,189	280,349	182,135	278,307	181	149	0.724136	1	0.331,0.308	0.35,0.266	0.012
2281	"FBgn0037248"	"srl"	chr3R	-	4425830	4426652	4425830	4426625	4426722	4426828	2281	20,21	2,2	11,22	0,0	175	149	0.0307523	0.17511	0.895,0.899	1.0,1.0	-0.103
2282	"FBgn0266572"	"ebo"	chrX	-	471018	471932	471018	471911	472125	472561	2282	0,1	33,73	0,0	40,58	169	149	1	1	0.0,0.012	0.0,0.0	0.006
2283	"FBgn0266572"	"ebo"	chrX	-	473763	474218	473763	474200	474309	474506	2283	2,10	38,56	2,3	33,59	166	149	0.0835235	0.326399	0.045,0.138	0.052,0.044	0.043
2284	"FBgn0263397"	"Ih"	chr2R	+	14292228	14292381	14292243	14292381	14292045	14292182	2284	89,77	55,58	60,86	65,93	163	149	0.0166715	0.116814	0.597,0.548	0.458,0.458	0.114
2285	"FBgn0053218"	"lncRNA:CR33218"	chrX	+	2330412	2330826	2330505	2330826	2330158	2330355	2285	836,901	18,24	1050,924	5,16	241	149	0.00277151	0.029837	0.966,0.959	0.992,0.973	-0.02
2286	"FBgn0028968"	"gammaCOP"	chr3R	+	31572497	31573156	31572500	31573156	31572142	31572278	2286	97,102	136,124	102,129	189,175	151	149	0.254015	0.632752	0.413,0.448	0.347,0.421	0.046
2287	"FBgn0260934"	"par-1"	chr2R	+	19477615	19477704	19477633	19477704	19473804	19473967	2287	187,218	241,269	148,195	197,296	166	149	0.365813	0.75587	0.411,0.421	0.403,0.372	0.028
2288	"FBgn0260934"	"par-1"	chr2R	+	19477615	19477704	19477660	19477704	19473804	19473967	2288	283,287	128,158	214,269	78,160	193	149	0.765805	1	0.631,0.584	0.679,0.565	-0.015
2289	"FBgn0260934"	"par-1"	chr2R	+	19477633	19477704	19477660	19477704	19473804	19473967	2289	337,338	128,158	263,370	78,160	175	149	0.353225	0.746539	0.692,0.646	0.742,0.663	-0.033
2290	"FBgn0260934"	"par-1"	chr2R	+	19478741	19478865	19478751	19478865	19473804	19473967	2290	111,66	116,156	83,70	132,155	158	149	0.490114	0.857077	0.474,0.285	0.372,0.299	0.044
2291	"FBgn0260934"	"par-1"	chr2R	+	19478741	19478865	19478751	19478865	19474527	19474641	2291	98,57	25,45	82,59	30,37	158	149	0.888189	1	0.787,0.544	0.72,0.601	0.005
2292	"FBgn0035548"	"CG15023"	chr3L	-	4460621	4461252	4460621	4461249	4461316	4461371	2292	1,6	0,1	4,15	0,0	151	149	1	1	1.0,0.856	1.0,1.0	-0.072
2293	"FBgn0051715"	"CG31715"	chr2L	+	10342149	10342233	10342155	10342233	10341821	10341932	2293	679,842	0,7	637,771	2,6	154	149	1	1	1.0,0.991	0.997,0.992	0.001
2294	"FBgn0261954"	"east"	chrX	+	2019039	2019506	2019057	2019506	2018704	2018938	2294	5,4	44,69	6,1	77,69	166	149	0.336656	0.733265	0.093,0.049	0.065,0.013	0.032
2295	"FBgn0003204"	"ras"	chrX	+	10745677	10745983	10745771	10745983	10745433	10745489	2295	45,97	3,0	61,127	0,7	242	149	0.242983	0.616883	0.902,1.0	1.0,0.918	-0.008
2297	"FBgn0024811"	"Crk"	chr4	+	210557	210680	210581	210680	210223	210486	2297	1144,1146	13,3	1603,1215	15,13	172	149	0.963088	1	0.987,0.997	0.989,0.988	0.004
2298	"FBgn0010288"	"Uch"	chr2L	-	2213414	2213557	2213414	2213548	2213615	2213756	2298	2047,3908	0,1	2085,2982	0,5	157	149	1	1	1.0,1.0	1.0,0.998	0.001
2300	"FBgn0259145"	"CG42260"	chr2R	-	22744510	22744736	22744510	22744718	22745044	22745212	2300	0,0	6,2	0,1	0,4	166	149	1	1	0.0,0.0	NA,0.183	-0.183
2301	"FBgn0039872"	"salt"	chr3R	-	31751824	31752334	31751824	31752331	31752397	31752930	2301	240,255	20,32	832,602	58,46	151	149	0.0959552	0.354178	0.922,0.887	0.934,0.928	-0.026
2302	"FBgn0026313"	"X11L"	chrX	+	17601981	17602095	17601984	17602095	17601379	17601919	2302	40,58	45,53	42,63	35,50	151	149	0.344163	0.738151	0.467,0.519	0.542,0.554	-0.055
2303	"FBgn0026313"	"X11L"	chrX	+	17603695	17603835	17603713	17603835	17603155	17603471	2303	41,88	14,13	73,101	12,19	166	149	0.579718	0.921751	0.724,0.859	0.845,0.827	-0.044
2304	"FBgn0030174"	"CG15312"	chrX	-	10055628	10057729	10055628	10057665	10060447	10060577	2304	0,4	2,3	4,9	1,3	212	149	0.0328591	0.18258	0.0,0.484	0.738,0.678	-0.466
2306	"FBgn0040005"	"CG17883"	chr2R	+	4673276	4673639	4673279	4673639	4673113	4673223	2306	475,534	4,5	583,633	6,16	151	149	0.0876344	0.335537	0.992,0.991	0.99,0.975	0.009
2308	"FBgn0010583"	"dock"	chr2L	+	829304	829971	829456	829971	825968	826507	2308	53,49	41,36	39,52	53,18	298	149	0.876223	1	0.393,0.405	0.269,0.591	-0.031
2310	"FBgn0033474"	"CG1407"	chr2R	-	10031283	10031446	10031283	10031419	10031579	10031826	2310	6,7	11,29	8,13	22,40	175	149	0.854573	1	0.317,0.17	0.236,0.217	0.017
2311	"FBgn0033474"	"CG1407"	chr2R	-	10031283	10031446	10031283	10031419	10031588	10031826	2311	13,8	35,40	10,10	30,82	175	149	0.30168	0.694402	0.24,0.146	0.221,0.094	0.036
2312	"FBgn0032054"	"Uba4"	chr2L	+	8517659	8519176	8517662	8519176	8517410	8517580	2312	7,10	32,45	6,9	44,74	151	149	0.170176	0.503946	0.178,0.18	0.119,0.107	0.066
2313	"FBgn0037746"	"CG8478"	chr3R	+	9764025	9764626	9764037	9764626	9763753	9763935	2313	7,8	8,16	0,2	8,11	160	149	0.000826398	0.0113878	0.449,0.318	0.0,0.145	0.311
2314	"FBgn0037746"	"CG8478"	chr3R	+	9764025	9764626	9764040	9764626	9763753	9763935	2314	7,8	73,142	0,2	30,98	163	149	0.00265766	0.0289125	0.081,0.049	0.0,0.018	0.056
2315	"FBgn0037746"	"CG8478"	chr3R	+	9764037	9764626	9764040	9764626	9763753	9763935	2315	8,16	73,142	8,11	30,98	151	149	0.421298	0.80902	0.098,0.1	0.208,0.1	-0.055
2316	"FBgn0024184"	"unc-4"	chrX	+	17776411	17776555	17776415	17776555	17776096	17776275	2316	0,5	0,4	0,13	2,5	152	149	1	1	NA,0.551	0.0,0.718	0.192
2317	"FBgn0264894"	"CG44085"	chr2L	+	13274642	13274850	13274651	13274850	13274309	13274376	2317	721,554	100,61	376,324	90,47	157	149	0.00912969	0.0751835	0.872,0.896	0.799,0.867	0.051
2318	"FBgn0264894"	"CG44085"	chr2L	+	13274642	13274850	13274690	13274850	13274309	13274376	2318	721,554	1176,1034	376,324	653,532	196	149	0.801239	1	0.318,0.289	0.304,0.316	-0.007
2319	"FBgn0264894"	"CG44085"	chr2L	+	13274651	13274850	13274690	13274850	13274309	13274376	2319	100,61	1176,1034	90,47	653,532	187	149	0.00431782	0.0420988	0.063,0.045	0.099,0.066	-0.029
2320	"FBgn0034418"	"CG15118"	chr2R	-	19133726	19134726	19133726	19134431	19134882	19135625	2320	34,25	85,154	54,37	87,167	298	149	0.137248	0.454633	0.167,0.075	0.237,0.1	-0.047
2321	"FBgn0262734"	"eIF4H1"	chrX	+	16449873	16450179	16449876	16450179	16448664	16448729	2321	172,321	0,12	299,502	0,9	151	149	0.106208	0.381794	1.0,0.963	1.0,0.982	-0.009
2322	"FBgn0010317"	"CycJ"	chr3L	+	3467425	3468098	3467432	3468098	3466949	3467372	2322	11,5	0,1	6,7	0,0	155	149	1	1	1.0,0.828	1.0,1.0	-0.086
2323	"FBgn0052423"	"shep"	chr3L	-	5161767	5161808	5161767	5161803	5162455	5162631	2323	1,12	0,3	0,3	0,1	153	149	1	1	1.0,0.796	NA,0.745	0.153
2324	"FBgn0052423"	"shep"	chr3L	-	5162455	5162631	5162455	5162610	5162966	5163149	2324	74,82	320,301	89,74	242,222	169	149	0.0395989	0.208803	0.169,0.194	0.245,0.227	-0.054
2325	"FBgn0052423"	"shep"	chr3L	-	5162966	5163149	5162966	5163131	5163344	5163703	2325	111,214	0,8	69,193	2,2	166	149	0.326188	0.72648	1.0,0.96	0.969,0.989	0.001
2326	"FBgn0052423"	"shep"	chr3L	-	5163833	5163975	5163833	5163969	5166934	5167059	2326	151,140	16,8	108,130	14,14	154	149	0.243333	0.616883	0.901,0.944	0.882,0.9	0.031
2327	"FBgn0262962"	"CG43273"	chr3R	+	24830438	24830973	24830448	24830973	24830300	24830384	2327	24,77	14,19	28,83	8,25	158	149	0.628442	0.944906	0.618,0.793	0.767,0.758	-0.057
2328	"FBgn0028561"	"sut3"	chr2R	+	8089704	8090448	8089712	8090448	8089481	8089651	2328	63,106	10,55	58,106	33,41	156	149	0.289381	0.682821	0.857,0.648	0.627,0.712	0.083
2329	"FBgn0036537"	"CG18081"	chr3L	-	15834733	15834883	15834733	15834879	15835193	15835388	2329	810,1097	65,73	860,710	65,51	152	149	0.946849	1	0.924,0.936	0.928,0.932	0
2330	"FBgn0039381"	"SppL"	chr3R	+	25885879	25886020	25885894	25886020	25885381	25885829	2330	7,8	43,68	7,20	48,99	163	149	0.356971	0.747801	0.13,0.097	0.118,0.156	-0.024
2331	"FBgn0061492"	"loj"	chr3L	+	6095092	6095343	6095112	6095343	6094986	6095017	2331	0,8	175,124	0,0	46,104	168	149	0.238787	0.610858	0.0,0.054	0.0,0.0	0.027
2332	"FBgn0259994"	"OtopLa"	chrX	-	5647731	5648172	5647731	5647976	5648419	5648487	2332	42,32	6,3	17,5	0,2	298	149	0.157283	0.485956	0.778,0.842	1.0,0.556	0.032
2333	"FBgn0259994"	"OtopLa"	chrX	-	5647731	5648177	5647731	5647976	5648419	5648487	2333	71,51	6,3	42,56	0,2	298	149	0.0141414	0.102204	0.855,0.895	1.0,0.933	-0.092
2334	"FBgn0259994"	"OtopLa"	chrX	-	5647731	5648177	5647731	5648172	5648419	5648487	2334	71,51	42,32	42,56	17,5	153	149	0.00344891	0.0360045	0.622,0.608	0.706,0.916	-0.196
2335	"FBgn0039081"	"Irk2"	chr3R	-	23514208	23514326	23514208	23514323	23514376	23515159	2335	28,28	426,532	32,15	573,535	151	149	0.148135	0.470344	0.061,0.049	0.052,0.027	0.015
2336	"FBgn0029753"	"CG4198"	chrX	+	5314211	5315190	5314214	5315190	5313257	5314145	2336	202,295	249,405	163,213	245,329	151	149	0.250564	0.62854	0.445,0.418	0.396,0.39	0.038
2337	"FBgn0035107"	"mri"	chr3L	+	201170	201368	201173	201368	200173	201060	2337	260,239	6,6	268,247	7,9	151	149	0.487858	0.855799	0.977,0.975	0.974,0.964	0.007
2338	"FBgn0024150"	"Ac78C"	chr3L	-	21147133	21147431	21147133	21147428	21147494	21147933	2338	16,35	1,1	18,11	4,5	151	149	0.000754568	0.0107195	0.94,0.972	0.816,0.685	0.206
2339	"FBgn0035755"	"CG14830"	chr3L	-	7262948	7263095	7262948	7263092	7263742	7263920	2339	270,245	68,51	227,140	71,31	151	149	0.349987	0.743497	0.797,0.826	0.759,0.817	0.023
2340	"FBgn0025390"	"Mur2B"	chrX	-	1552610	1554563	1552610	1552736	1554667	1557593	2340	68,53	11,16	51,29	8,21	298	149	0.375027	0.766747	0.756,0.624	0.761,0.408	0.105
2341	"FBgn0020309"	"crol"	chr2L	-	11798664	11799405	11798664	11799402	11800154	11800322	2341	53,64	69,106	38,51	68,107	151	149	0.171446	0.506256	0.431,0.373	0.355,0.32	0.065
2342	"FBgn0051820"	"CG31820"	chr2L	-	16005788	16006115	16005788	16006094	16006166	16006279	2342	17077,13047	260,456	19678,13587	441,502	169	149	0.0764924	0.310019	0.983,0.962	0.975,0.96	0.005
2343	"FBgn0037109"	"MED1"	chr3L	-	21628324	21629913	21628324	21629908	21630932	21632839	2343	7,26	9,22	8,18	7,16	153	149	0.884218	1	0.431,0.535	0.527,0.523	-0.042
2344	"FBgn0030707"	"CG8916"	chrX	+	15922468	15923107	15922628	15923107	15921954	15922139	2344	3,9	0,1	5,9	4,0	298	149	0.0222803	0.14214	1.0,0.818	0.385,1.0	0.217
2345	"FBgn0261854"	"aPKC"	chr2R	-	14951634	14952589	14951634	14952568	14953086	14953655	2345	3,5	12,10	1,10	0,21	169	149	0.429369	0.81583	0.181,0.306	1.0,0.296	-0.405
2347	"FBgn0051619"	"nolo"	chr2L	+	21725067	21725445	21725085	21725445	21720358	21720481	2347	12,67	4,15	32,53	2,11	166	149	0.229191	0.601123	0.729,0.8	0.935,0.812	-0.109
2348	"FBgn0004169"	"up"	chrX	-	13599415	13599460	13599415	13599457	13600069	13600117	2348	1227,2838	3267,6537	1754,4721	3835,7527	151	149	0.00994942	0.0798899	0.27,0.3	0.311,0.382	-0.061
2349	"FBgn0051363"	"Jupiter"	chr3R	-	11604141	11604283	11604141	11604239	11604585	11604754	2349	64,79	31,28	57,78	21,14	192	149	0.108535	0.387791	0.616,0.686	0.678,0.812	-0.094
2350	"FBgn0040232"	"cmet"	chr2L	-	11261025	11261454	11261025	11261448	11261510	11262004	2350	56,60	0,0	58,125	1,4	154	149	0.53836	0.890096	1.0,1.0	0.982,0.968	0.025
2351	"FBgn0040232"	"cmet"	chr2L	-	11262243	11262429	11262243	11262420	11262485	11262560	2351	154,153	6,6	160,206	1,2	157	149	0.00661548	0.0602388	0.961,0.96	0.993,0.99	-0.031
2354	"FBgn0029723"	"Proc-R"	chrX	+	4708823	4709010	4708917	4709010	4707915	4707973	2354	30,53	0,0	45,70	4,5	242	149	0.000395002	0.00675727	1.0,1.0	0.874,0.896	0.115
2356	"FBgn0004607"	"zfh2"	chr4	+	531155	531379	531158	531379	529692	531093	2356	52,8	7,6	27,22	12,3	151	149	0.91827	1	0.88,0.568	0.689,0.879	-0.06
2357	"FBgn0004607"	"zfh2"	chr4	+	532782	532926	532785	532926	531435	531783	2357	16,20	3,3	18,20	2,1	151	149	0.190448	0.537049	0.84,0.868	0.899,0.952	-0.072
2358	"FBgn0046687"	"Tre1"	chrX	-	5673829	5674173	5673829	5674152	5674221	5674709	2358	0,3	80,69	0,0	58,68	169	149	0.614195	0.93693	0.0,0.037	0.0,0.0	0.018
2359	"FBgn0039863"	"CG1815"	chr3R	+	31670763	31671795	31670775	31671795	31669816	31669940	2359	43,38	7,8	52,37	5,7	160	149	0.437885	0.823319	0.851,0.816	0.906,0.831	-0.035
2360	"FBgn0033669"	"PI31"	chr2R	-	11968283	11968512	11968283	11968479	11968739	11968850	2360	41,0	167,242	0,27	169,278	181	149	0.226091	0.596085	0.168,0.0	0.0,0.074	0.047
2361	"FBgn0266916"	"Cenp-C"	chr3R	+	8566295	8567730	8566331	8567730	8564897	8566232	2361	12,11	4,0	23,12	2,0	184	149	0.181944	0.529506	0.708,1.0	0.903,1.0	-0.098
2362	"FBgn0030354"	"Upf1"	chrX	-	11904743	11904976	11904743	11904947	11905034	11905371	2362	21,64	16,13	34,53	0,8	177	149	0.00309764	0.0326674	0.525,0.806	1.0,0.848	-0.258
2363	"FBgn0266000"	"CG44774"	chrX	-	4926663	4928132	4926663	4928129	4928216	4929308	2363	263,674	27,64	260,550	27,50	151	149	0.910238	1	0.906,0.912	0.905,0.916	-0.002
2364	"FBgn0015239"	"Hr78"	chr3L	-	21496819	21496907	21496819	21496877	21497290	21497494	2364	72,151	12,22	137,250	22,25	178	149	0.439741	0.823319	0.834,0.852	0.839,0.893	-0.023
2365	"FBgn0015239"	"Hr78"	chr3L	-	21496819	21496922	21496819	21496877	21497290	21497494	2365	72,112	12,22	52,175	22,25	193	149	0.444369	0.825258	0.822,0.797	0.646,0.844	0.065
2366	"FBgn0015239"	"Hr78"	chr3L	-	21496819	21496922	21496819	21496907	21497290	21497494	2366	51,40	51,79	31,69	116,144	163	149	0.0227306	0.144123	0.478,0.316	0.196,0.305	0.147
2367	"FBgn0030349"	"CG10353"	chrX	-	11884797	11885281	11884797	11885104	11886955	11887162	2367	0,4	5,5	0,29	25,38	298	149	0.651271	0.962931	0.0,0.286	0.0,0.276	0.005
2368	"FBgn0024983"	"CG4293"	chrX	-	527940	528483	527940	528477	528544	529351	2368	100,172	0,3	125,118	0,0	154	149	1	1	1.0,0.982	1.0,1.0	-0.009
2369	"FBgn0259740"	"CG42394"	chr3R	+	10851540	10851788	10851548	10851788	10851284	10851488	2369	85,73	402,392	116,99	523,422	156	149	0.36605	0.75587	0.168,0.151	0.175,0.183	-0.019
2370	"FBgn0267861"	"Maf1"	chr2R	-	1521331	1521559	1521331	1521506	1527004	1527095	2370	215,243	0,5	223,291	0,2	201	149	0.664418	0.97073	1.0,0.973	1.0,0.991	-0.009
2371	"FBgn0032172"	"CG5850"	chr2L	-	9960449	9961617	9960449	9961614	9961728	9962059	2371	0,0	95,235	45,92	62,100	151	149	0	0	0.0,0.0	0.417,0.476	-0.447
2372	"FBgn0032172"	"CG5850"	chr2L	-	9960449	9961617	9960449	9961614	9961794	9962059	2372	0,0	1,5	0,4	1,2	151	149	0.0104924	0.0824685	0.0,0.0	0.0,0.664	-0.332
2373	"FBgn0031066"	"COX6B"	chrX	-	19740536	19741202	19740536	19741168	19744261	19744335	2373	265,260	5278,6851	420,324	5896,7732	182	149	0.0483195	0.233836	0.039,0.03	0.055,0.033	-0.009
2374	"FBgn0034068"	"casp"	chr2R	-	16027134	16027278	16027134	16027263	16027336	16027571	2374	513,380	125,61	598,365	87,60	163	149	0.065699	0.286498	0.79,0.851	0.863,0.848	-0.035
2375	"FBgn0032973"	"CG6675"	chr2L	+	22109222	22110449	22109234	22110449	22108963	22109161	2375	461,1037	23,59	285,800	22,45	160	149	0.50674	0.870136	0.949,0.942	0.923,0.943	0.012
2376	"FBgn0039136"	"CG5902"	chr3R	+	23987266	23988738	23987269	23988738	23987031	23987210	2376	308,713	41,52	377,551	56,40	151	149	0.55254	0.895062	0.881,0.931	0.869,0.931	0.006
2377	"FBgn0052817"	"CG32817"	chrX	+	479581	479945	479629	479945	479430	479509	2377	0,0	17,45	2,0	25,25	196	149	0.395145	0.786106	0.0,0.0	0.057,0.0	-0.029
2379	"FBgn0261602"	"RpL8"	chr3L	+	2587575	2587890	2587750	2587890	2587455	2587513	2379	5,6	1143,3313	11,16	2080,8793	298	149	1	1	0.002,0.001	0.003,0.001	-0.001
2380	"FBgn0261565"	"Lmpt"	chr3L	+	16912128	16912329	16912139	16912329	16911265	16911591	2380	54,95	296,629	0,106	379,639	159	149	0.000389349	0.00675727	0.146,0.124	0.0,0.135	0.068
2381	"FBgn0261565"	"Lmpt"	chr3L	+	16919466	16919702	16919470	16919702	16916254	16916424	2381	300,421	10,8	473,409	14,13	152	149	0.48535	0.853803	0.967,0.981	0.971,0.969	0.004
2382	"FBgn0265191"	"Gyg"	chr2R	+	21209971	21210821	21210182	21210821	21208469	21208671	2382	0,1	121,98	8,0	97,97	298	149	0.396489	0.788022	0.0,0.005	0.04,0.0	-0.018
2383	"FBgn0053547"	"Rim"	chr3R	-	17882100	17884103	17882100	17882183	17885603	17885947	2383	3,21	13,19	9,13	2,20	298	149	0.271008	0.652122	0.103,0.356	0.692,0.245	-0.239
2384	"FBgn0053547"	"Rim"	chr3R	-	17882100	17884682	17882100	17882183	17885603	17885947	2384	3,29	13,19	9,13	2,20	298	149	0.40503	0.797085	0.103,0.433	0.692,0.245	-0.2
2386	"FBgn0260442"	"rhea"	chr3L	+	8572897	8573472	8573338	8573472	8572017	8572677	2386	446,605	49,79	331,420	53,49	298	149	0.507323	0.870238	0.82,0.793	0.757,0.811	0.022
2387	"FBgn0011592"	"fra"	chr2R	+	12558417	12559078	12558444	12559078	12556572	12557775	2387	29,20	2,11	21,18	14,16	175	149	0.0225015	0.14311	0.925,0.608	0.561,0.489	0.241
2388	"FBgn0011592"	"fra"	chr2R	+	12558417	12559078	12558870	12559078	12556572	12557775	2388	29,20	2,4	21,18	6,4	298	149	0.152953	0.478116	0.879,0.714	0.636,0.692	0.133
2389	"FBgn0011592"	"fra"	chr2R	+	12558444	12559078	12558870	12559078	12556572	12557775	2389	2,11	2,4	14,16	6,4	298	149	0.587787	0.925748	0.333,0.579	0.538,0.667	-0.147
2390	"FBgn0020503"	"CLIP-190"	chr2L	+	17394429	17394492	17394432	17394492	17389340	17389530	2390	613,657	42,38	1135,731	41,30	151	149	0.0105834	0.0824685	0.935,0.945	0.965,0.96	-0.022
2391	"FBgn0020503"	"CLIP-190"	chr2L	+	17401515	17401581	17401518	17401581	17401112	17401290	2391	166,232	189,287	137,175	131,182	151	149	0.230083	0.602001	0.464,0.444	0.508,0.487	-0.043
2392	"FBgn0037536"	"CG2698"	chr3R	+	8003975	8004178	8003987	8004178	8003219	8003760	2392	53,92	23,34	82,71	38,44	160	149	0.177464	0.521049	0.682,0.716	0.668,0.6	0.065
2393	"FBgn0037536"	"CG2698"	chr3R	+	8003975	8004178	8003999	8004178	8003219	8003760	2393	53,92	58,50	82,71	67,62	172	149	0.71056	1	0.442,0.614	0.515,0.498	0.022
2394	"FBgn0037536"	"CG2698"	chr3R	+	8003987	8004178	8003999	8004178	8003219	8003760	2394	23,34	58,50	38,44	67,62	160	149	0.454319	0.831307	0.27,0.388	0.346,0.398	-0.043
2395	"FBgn0037384"	"dgrn"	chr3R	+	5825032	5825444	5825035	5825444	5824614	5824975	2395	13,19	7,28	13,42	12,32	151	149	0.647581	0.960223	0.647,0.401	0.517,0.564	-0.016
[truncated: 68 more rows]

## Sheet: A3SS (Sig. different)
Event	ID	GeneID	geneSymbol	chr	strand	longExonStart_0base	longExonEnd	shortES	shortEE	flankingES	flankingEE	ID	IJC_SAMPLE_1	SJC_SAMPLE_1	IJC_SAMPLE_2	SJC_SAMPLE_2	IncFormLen	SkipFormLen	PValue	FDR	IncLevel1	IncLevel2	IncLevelDifference
A3SS	61	"FBgn0016081"	"fry"	chr3L	-	9631833	9632173	9631833	9632170	9632232	9632599	61	84,174	61,87	52,56	208,236	151	149	0	0	0.576,0.664	0.198,0.19	0.426
A3SS	137	"FBgn0283728"	"CG31600"	chr2L	-	21914801	21914966	21914801	21914951	21915015	21915198	137	11,57	17,44	48,93	10,27	163	149	5.49132e-05	0.0013205	0.372,0.542	0.814,0.759	-0.329
A3SS	153	"FBgn0041004"	"CG17715"	chr2L	+	22849305	22849373	22849323	22849373	22849213	22849255	153	32,7	0,0	3,105	14,19	166	149	2.82284e-06	9.2616e-05	1.0,1.0	0.161,0.832	0.504
A3SS	166	"FBgn0025709"	"CNT2"	chr2R	+	9080227	9080423	9080230	9080423	9080115	9080169	166	14,19	44,46	25,23	13,28	151	149	0.00120632	0.0153917	0.239,0.29	0.655,0.448	-0.287
A3SS	208	"FBgn0040207"	"kat80"	chrX	-	16268071	16268205	16268071	16268202	16268273	16269341	208	19,32	45,51	114,96	2,0	151	149	0	0	0.294,0.382	0.983,1.0	-0.654
A3SS	217	"FBgn0027518"	"Wdr24"	chr3R	-	29743650	29743735	29743650	29743732	29743788	29744121	217	17,23	2,0	16,27	12,3	151	149	0.00108728	0.0141601	0.893,1.0	0.568,0.899	0.213
A3SS	233	"FBgn0038744"	"CG4733"	chr3R	+	19892516	19894015	19892532	19894015	19890847	19891254	233	18,16	4,0	9,7	18,6	164	149	1.07171e-05	0.000316461	0.803,1.0	0.312,0.515	0.488
A3SS	276	"FBgn0039955"	"CG41099"	chr3R	+	3849498	3850235	3849502	3850235	3846728	3846894	276	48,60	0,0	62,59	22,19	152	149	1.10878e-12	8.48832e-11	1.0,1.0	0.734,0.753	0.256
A3SS	319	"FBgn0263077"	"CG43340"	chr2R	+	7638052	7638372	7638119	7638372	7636894	7637193	319	8,15	15,16	99,89	25,22	215	149	1.03529e-06	3.75429e-05	0.27,0.394	0.733,0.737	-0.403
A3SS	329	"FBgn0261243"	"Psa"	chr3L	+	1518176	1518796	1518389	1518796	1517850	1517956	329	268,293	28,10	408,316	73,135	298	149	2.33926e-06	7.92666e-05	0.827,0.936	0.736,0.539	0.244
A3SS	330	"FBgn0261243"	"Psa"	chr3L	+	1518213	1518796	1518389	1518796	1517850	1517956	330	118,76	28,10	181,105	73,135	298	149	0.000445082	0.00735988	0.678,0.792	0.554,0.28	0.318
A3SS	337	"FBgn0053517"	"Dop2R"	chrX	-	20008829	20009129	20008829	20009126	20010324	20010623	337	0,4	4,3	1,4	0,0	151	149	5.56523e-07	2.13024e-05	0.0,0.568	1.0,1.0	-0.716
A3SS	390	"FBgn0266579"	"tau"	chr3R	-	27641841	27642938	27641841	27642057	27643814	27643973	390	18,8	44,30	16,13	8,2	298	149	1.45406e-05	0.000417437	0.17,0.118	0.5,0.765	-0.489
A3SS	435	"FBgn0052442"	"Arv1"	chr3L	-	21528769	21528908	21528769	21528896	21528957	21529085	435	6,11	18,27	0,3	21,29	160	149	0.000235456	0.00450637	0.237,0.275	0.0,0.088	0.212
A3SS	439	"FBgn0010415"	"Sdc"	chr2R	-	21398064	21398583	21398064	21398580	21399174	21399313	439	83,56	5,84	30,32	94,50	151	149	0.00441746	0.0424692	0.942,0.397	0.239,0.387	0.356
A3SS	466	"FBgn0264743"	"CG44001"	chr2L	+	5044306	5044689	5044582	5044689	5043269	5043383	466	53,65	22,19	59,59	4,9	298	149	0.000851917	0.0116617	0.546,0.631	0.881,0.766	-0.235
A3SS	494	"FBgn0037680"	"pasi2"	chr3R	+	9335496	9335635	9335499	9335635	9335169	9335252	494	41,54	92,125	122,92	67,72	151	149	2.83103e-10	1.88766e-08	0.305,0.299	0.642,0.558	-0.298
A3SS	512	"FBgn0034137"	"CG4945"	chr2R	+	16569855	16570120	16569909	16570120	16569158	16569528	512	8,18	6,15	3,8	27,18	202	149	0.000346043	0.00606161	0.496,0.47	0.076,0.247	0.322
A3SS	516	"FBgn0261552"	"ps"	chr3R	+	9432028	9432839	9432031	9432839	9428560	9428652	516	6,0	5,12	18,23	6,0	151	149	8.96352e-05	0.00201387	0.542,0.0	0.747,1.0	-0.602
A3SS	529	"FBgn0037831"	"Cap-H2"	chr3R	+	10764113	10764373	10764149	10764373	10763028	10763951	529	0,3	22,15	16,7	9,19	184	149	0.000181084	0.00370594	0.0,0.139	0.59,0.23	-0.34
A3SS	578	"FBgn0031187"	"Usp2"	chrX	+	22462399	22463272	22462713	22463272	22457613	22458260	578	20,28	10,38	10,22	37,60	298	149	0.00175424	0.0208391	0.5,0.269	0.119,0.155	0.247
A3SS	611	"FBgn0051159"	"mRRF2"	chr3R	+	22615801	22616015	22615806	22616015	22615228	22615740	611	12,15	10,22	26,37	7,15	153	149	0.00175417	0.0208391	0.539,0.399	0.783,0.706	-0.275
A3SS	644	"FBgn0032554"	"CG15278"	chr2L	-	14875113	14875450	14875113	14875436	14875505	14875697	644	60,103	80,139	85,177	52,73	162	149	1.62648e-07	6.72386e-06	0.408,0.405	0.601,0.69	-0.239
A3SS	673	"FBgn0265991"	"Zasp52"	chr2R	-	15765122	15769551	15765122	15766713	15773815	15773966	673	107,192	15,51	118,259	0,25	298	149	9.33847e-05	0.00207555	0.781,0.653	1.0,0.838	-0.202
A3SS	676	"FBgn0004379"	"Klp67A"	chr3L	-	9363094	9363318	9363094	9363226	9363372	9364192	676	0,11	48,39	28,13	15,43	240	149	0.00112121	0.0144847	0.0,0.149	0.537,0.158	-0.273
A3SS	740	"FBgn0027087"	"HisRS"	chrX	+	18517467	18517739	18517613	18517739	18515427	18515682	740	8,15	6,1	10,20	0,0	294	149	5.6962e-05	0.00135334	0.403,0.884	1.0,1.0	-0.357
A3SS	793	"FBgn0028952"	"Kebab"	chr2L	+	2046065	2046218	2046068	2046218	2045699	2046011	793	56,70	33,47	16,49	0,0	151	149	9.21485e-15	9.52355e-13	0.626,0.595	1.0,1.0	-0.389
A3SS	817	"FBgn0000667"	"Actn"	chrX	-	2034954	2035411	2034954	2035195	2036406	2036466	817	6,5	0,0	21,13	29,25	298	149	2.13143e-08	1.02457e-06	1.0,1.0	0.266,0.206	0.764
A3SS	819	"FBgn0000667"	"Actn"	chrX	-	2034954	2035411	2034954	2035198	2036406	2036466	819	6,5	30,3	21,13	315,388	298	149	0.00103185	0.0136085	0.091,0.455	0.032,0.016	0.249
A3SS	827	"FBgn0017429"	"CG5989"	chr3L	-	8603264	8603855	8603264	8603849	8603905	8604149	827	0,31	5,15	34,116	0,7	154	149	4.84523e-05	0.00123643	0.0,0.667	1.0,0.941	-0.637
A3SS	869	"FBgn0028916"	"CG33090"	chr2L	+	14342777	14343370	14342783	14343370	14341306	14341576	869	20,18	12,4	29,29	2,3	154	149	0.00273419	0.0295893	0.617,0.813	0.933,0.903	-0.203
A3SS	882	"FBgn0033809"	"CG4630"	chr2R	-	13217588	13218303	13217588	13218199	13219087	13219247	882	14,36	4,11	0,0	12,23	252	149	0	0	0.674,0.659	0.0,0.0	0.667
A3SS	883	"FBgn0032105"	"borr"	chr2L	-	9251941	9252350	9251941	9252338	9252634	9253118	883	6,35	0,2	6,26	1,12	160	149	0.000395564	0.00675727	1.0,0.942	0.848,0.669	0.213
A3SS	890	"FBgn0035308"	"CG15822"	chr3L	-	2161630	2161929	2161630	2161882	2163739	2163863	890	0,0	2,3	15,21	0,0	195	149	9.03833e-13	7.18547e-11	0.0,0.0	1.0,1.0	-1
A3SS	894	"FBgn0050295"	"Ipk1"	chr2R	+	20878967	20879145	20878970	20879145	20878671	20878898	894	5,5	2,1	6,5	18,6	151	149	0.00241336	0.0271109	0.712,0.831	0.248,0.451	0.422
A3SS	908	"FBgn0264489"	"CG43897"	chr3L	+	9820073	9820559	9820279	9820559	9813846	9813922	908	9,0	12,28	40,10	50,0	298	149	0.00358023	0.0369953	0.273,0.0	0.286,1.0	-0.506
A3SS	911	"FBgn0264489"	"CG43897"	chr3L	+	9831920	9832679	9832198	9832679	9830633	9830785	911	727,1071	46,233	762,1461	0,2	298	149	0	0	0.888,0.697	1.0,0.997	-0.206
A3SS	928	"FBgn0000479"	"dnc"	chrX	+	3334144	3334331	3334150	3334331	3332441	3332546	928	98,133	191,177	149,100	97,76	154	149	2.71512e-06	9.05186e-05	0.332,0.421	0.598,0.56	-0.202
A3SS	1003	"FBgn0014037"	"Su(Tpl)"	chr3L	-	19897317	19897413	19897317	19897408	19909246	19909410	1003	138,133	152,99	2,2	0,0	153	149	2.27904e-05	0.000612262	0.469,0.567	1.0,1.0	-0.482
A3SS	1036	"FBgn0027621"	"Pfrx"	chrX	+	19506482	19509350	19506485	19509350	19496674	19496787	1036	20,13	0,0	31,21	16,11	151	149	1.75889e-08	8.65627e-07	1.0,1.0	0.657,0.653	0.345
A3SS	1049	"FBgn0026620"	"tacc"	chr3R	-	4737472	4737780	4737472	4737738	4739571	4739615	1049	5,17	8,40	12,35	10,27	190	149	0.00333014	0.0349411	0.329,0.25	0.485,0.504	-0.205
A3SS	1103	"FBgn0058191"	"CG40191"	chr2R	+	1265342	1266349	1266191	1266349	1265170	1265293	1103	126,149	45,44	138,212	18,4	298	149	6.75726e-08	2.90985e-06	0.583,0.629	0.793,0.964	-0.273
A3SS	1139	"FBgn0264001"	"bru3"	chr3L	-	13541721	13542022	13541721	13541998	13542074	13542218	1139	2,5	9,12	0,0	20,13	172	149	5.41016e-05	0.0013205	0.161,0.265	0.0,0.0	0.213
A3SS	1141	"FBgn0001991"	"Ca-alpha1D"	chr2L	+	16177677	16177804	16177692	16177804	16177335	16177394	1141	38,33	0,1	13,29	11,7	163	149	1.93082e-07	7.67503e-06	1.0,0.968	0.519,0.791	0.329
A3SS	1160	"FBgn0265523"	"Smr"	chrX	-	12730933	12732400	12730933	12731906	12742318	12742444	1160	15,30	12,22	0,0	12,37	298	149	2.66454e-15	2.89873e-13	0.385,0.405	0.0,0.0	0.395
A3SS	1161	"FBgn0261931"	"CG42797"	chrX	+	9609750	9612206	9609759	9612206	9608945	9609691	1161	5,5	3,18	33,23	0,0	157	149	3.37219e-10	2.17823e-08	0.613,0.209	1.0,1.0	-0.589
A3SS	1181	"FBgn0037182"	"ArfGAP3"	chr3L	-	22716055	22716205	22716055	22716202	22716568	22716892	1181	1,5	1,14	1,0	7,4	151	149	0.00354904	0.0368637	0.497,0.261	0.124,0.0	0.317
A3SS	1242	"FBgn0053530"	"Acp53C14c"	chr2R	-	16751192	16751350	16751192	16751297	16751449	16751495	1242	114,142	28,43	26,1	0,0	201	149	1.38478e-06	4.85142e-05	0.751,0.71	1.0,1.0	-0.27
A3SS	1302	"FBgn0039941"	"CG17167"	chrX	+	23073103	23073247	23073106	23073247	23068300	23068676	1302	1,0	0,11	2,5	0,2	151	149	0.00387793	0.0383525	1.0,0.0	1.0,0.712	-0.356
A3SS	1346	"FBgn0038294"	"Mf"	chr3R	-	15176363	15176427	15176363	15176412	15178279	15178489	1346	542,552	524,622	661,626	293,278	163	149	7.02549e-13	5.80868e-11	0.486,0.448	0.673,0.673	-0.206
A3SS	1365	"FBgn0004360"	"Wnt2"	chr2R	+	9501370	9501588	9501375	9501588	9494165	9495253	1365	6,13	1,0	9,10	3,4	153	149	0.000983789	0.0131193	0.854,1.0	0.745,0.709	0.2
A3SS	1373	"FBgn0037297"	"CG1116"	chr3R	+	5219915	5220133	5219918	5220133	5219656	5219855	1373	8,32	18,45	17,37	13,19	151	149	0.002982	0.0316093	0.305,0.412	0.563,0.658	-0.252
A3SS	1394	"FBgn0011640"	"lark"	chr3L	+	7339867	7340770	7339961	7340770	7339463	7339617	1394	165,248	21,15	173,227	69,197	242	149	4.53428e-11	3.23185e-09	0.829,0.911	0.607,0.415	0.359
A3SS	1424	"FBgn0085427"	"CG34398"	chr2L	+	8915569	8916053	8915660	8916053	8898785	8898850	1424	11,18	6,6	0,0	37,48	239	149	0	0	0.533,0.652	0.0,0.0	0.593
A3SS	1425	"FBgn0085427"	"CG34398"	chr2L	+	8915569	8916053	8915660	8916053	8898785	8898948	1425	22,36	24,19	0,0	58,32	239	149	0	0	0.364,0.542	0.0,0.0	0.453
A3SS	1448	"FBgn0033108"	"CG15236"	chr2R	+	6829501	6830048	6829560	6830048	6828355	6828667	1448	0,0	2,5	2,3	1,0	207	149	3.29345e-08	1.4799e-06	0.0,0.0	0.59,1.0	-0.795
A3SS	1456	"FBgn0052000"	"anne"	chr4	+	134670	134964	134824	134964	133587	133713	1456	15,15	0,1	15,19	15,0	298	149	0.00481982	0.0459105	1.0,0.882	0.333,1.0	0.275
A3SS	1465	"FBgn0038167"	"Lkb1"	chr3R	+	13677015	13678212	13677021	13678212	13676688	13676944	1465	271,410	48,29	1,0	309,318	154	149	0	0	0.845,0.932	0.003,0.0	0.887
A3SS	1467	"FBgn0038167"	"Lkb1"	chr3R	+	13679125	13679430	13679150	13679430	13678749	13679066	1467	13,17	18,13	62,59	11,17	173	149	5.2407e-05	0.00130512	0.383,0.53	0.829,0.749	-0.332
A3SS	1468	"FBgn0038167"	"Lkb1"	chr3R	+	13679140	13679430	13679150	13679430	13678749	13679066	1468	20,11	18,13	71,42	11,17	158	149	0.000232811	0.00449738	0.512,0.444	0.859,0.7	-0.301
A3SS	1493	"FBgn0262483"	"Rbp"	chr3R	+	15385075	15385619	15385105	15385619	15383256	15383690	1493	22,10	4,9	4,2	15,4	178	149	0.000958115	0.0129439	0.822,0.482	0.182,0.295	0.413
A3SS	1494	"FBgn0262483"	"Rbp"	chr3R	+	15385075	15385619	15385105	15385619	15383256	15383735	1494	22,9	4,9	13,8	0,0	178	149	9.89839e-06	0.000296521	0.822,0.456	1.0,1.0	-0.361
A3SS	1497	"FBgn0259244"	"CG42342"	chr3R	+	16570243	16571363	16570943	16571363	16569484	16569682	1497	11,39	6,11	3,24	0,0	298	149	1.10868e-06	3.95111e-05	0.478,0.639	1.0,1.0	-0.442
A3SS	1572	"FBgn0015222"	"Fer1HCH"	chr3R	-	30387463	30387602	30387463	30387550	30387774	30387860	1572	1302,2315	3016,5149	1964,4108	1455,2802	200	149	0	0	0.243,0.251	0.501,0.522	-0.265
A3SS	1591	"FBgn0039752"	"CG15530"	chr3R	+	30179749	30180178	30179764	30180178	30179577	30179699	1591	1072,698	260,250	226,159	149,146	163	149	2.53925e-10	1.74954e-08	0.79,0.718	0.581,0.499	0.214
A3SS	1592	"FBgn0039752"	"CG15530"	chr3R	+	30179749	30180178	30179769	30180178	30179577	30179699	1592	1072,698	295,248	226,159	298,250	168	149	0	0	0.763,0.714	0.402,0.361	0.357
A3SS	1621	"FBgn0019828"	"dj"	chr3R	+	7059549	7060524	7059569	7060524	7059314	7059491	1621	1369,1905	460,467	774,987	1604,3003	168	149	0	0	0.725,0.783	0.3,0.226	0.491
A3SS	1631	"FBgn0264908"	"pHCl-1"	chr3L	-	15852138	15852697	15852138	15852249	15859811	15860026	1631	2,3	0,6	1,7	0,0	298	149	0.00184804	0.021828	1.0,0.2	1.0,1.0	-0.4
A3SS	1687	"FBgn0039790"	"CG2246"	chr3R	-	30593704	30593819	30593704	30593816	30594817	30594984	1687	5,29	9,19	0,0	12,17	151	149	1.99189e-09	1.21095e-07	0.354,0.601	0.0,0.0	0.477
A3SS	1721	"FBgn0031883"	"Caper"	chr2L	+	7035074	7035561	7035406	7035561	7034764	7034910	1721	0,1	1,7	8,9	8,11	298	149	0.000207168	0.00415744	0.0,0.067	0.333,0.29	-0.278
A3SS	1783	"FBgn0266696"	"Svil"	chr3L	+	2442435	2442960	2442438	2442960	2439498	2439830	1783	14,14	37,28	1,0	40,13	151	149	2.9077e-08	1.3356e-06	0.272,0.33	0.024,0.0	0.289
A3SS	1835	"FBgn0033339"	"Sec31"	chr2R	+	8895950	8896053	8895953	8896053	8895786	8895843	1835	18,24	4,14	5,3	0,0	151	149	6.20769e-05	0.0014581	0.816,0.628	1.0,1.0	-0.278
A3SS	1848	"FBgn0266692"	"asRNA:CR45182"	chr3L	+	25844171	25844502	25844287	25844502	25844007	25844121	1848	11,35	19,27	38,58	14,7	264	149	0.000250188	0.0046173	0.246,0.423	0.605,0.824	-0.38
A3SS	1950	"FBgn0285944"	"para"	chrX	-	16482625	16483108	16482625	16483033	16483677	16483859	1950	8,6	8,10	3,2	16,24	223	149	0.000706924	0.0105123	0.401,0.286	0.111,0.053	0.262
A3SS	2020	"FBgn0263257"	"Cngl"	chrX	-	15394984	15395191	15394984	15395107	15396398	15396618	2020	23,18	2,7	41,31	0,0	232	149	9.71779e-06	0.000295392	0.881,0.623	1.0,1.0	-0.248
A3SS	2050	"FBgn0053181"	"CG33181"	chrX	+	8512352	8512750	8512430	8512750	8491947	8492030	2050	23,37	8,24	18,15	26,23	226	149	0.00258217	0.0285419	0.655,0.504	0.313,0.301	0.273
A3SS	2058	"FBgn0023097"	"bon"	chr3R	+	20609939	20610300	20609963	20610300	20609225	20609400	2058	63,72	17,23	36,69	30,50	172	149	0.000117111	0.00247386	0.762,0.731	0.51,0.545	0.219
A3SS	2096	"FBgn0015371"	"chn"	chr2R	+	15140377	15140677	15140470	15140677	15139078	15140095	2096	7,7	4,16	0,1	13,27	241	149	1.97598e-06	6.80726e-05	0.52,0.213	0.0,0.022	0.355
A3SS	2142	"FBgn0263072"	"CG43347"	chrX	-	10618732	10618996	10618732	10618986	10619965	10620190	2142	12,5	1,0	12,0	2,2	158	149	0.00396708	0.0390474	0.919,1.0	0.85,0.0	0.534
A3SS	2156	"FBgn0037174"	"CG14457"	chr3L	+	22678792	22679144	22679054	22679144	22678295	22678717	2156	9,18	7,24	23,29	6,9	298	149	0.000615281	0.00945218	0.391,0.273	0.657,0.617	-0.305
A3SS	2188	"FBgn0039406"	"RpL34a"	chr3R	-	26058979	26059054	26058979	26059051	26059234	26059267	2188	164,33	105,199	238,244	0,140	151	149	2.15695e-05	0.00060249	0.606,0.141	1.0,0.632	-0.443
A3SS	2209	"FBgn0051774"	"fred"	chr2L	-	3914727	3915099	3914727	3915096	3916780	3917455	2209	2,3	3,6	0,0	5,2	151	149	0.00033331	0.00588848	0.397,0.33	0.0,0.0	0.364
A3SS	2221	"FBgn0085383"	"CG34354"	chr3R	+	28147499	28148251	28147677	28148251	28146879	28146968	2221	2,0	20,15	8,10	9,10	298	149	6.153e-07	2.31241e-05	0.048,0.0	0.308,0.333	-0.296
A3SS	2223	"FBgn0265064"	"lncRNA:CR44175"	chr3R	-	19326815	19327223	19326815	19327219	19327277	19327378	2223	55,32	18,0	18,6	14,8	152	149	0.000480144	0.00775358	0.75,1.0	0.558,0.424	0.384
A3SS	2224	"FBgn0028717"	"Lnk"	chr3R	+	25890702	25892034	25890717	25892034	25889654	25890278	2224	10,10	43,65	24,25	29,59	163	149	0.000746773	0.0107195	0.175,0.123	0.431,0.279	-0.206
A3SS	2255	"FBgn0014141"	"cher"	chr3R	-	17098037	17098358	17098037	17098258	17098561	17098807	2255	1,12	22,24	23,23	17,22	248	149	0.000285291	0.00512779	0.027,0.231	0.448,0.386	-0.288
A3SS	2313	"FBgn0037746"	"CG8478"	chr3R	+	9764025	9764626	9764037	9764626	9763753	9763935	2313	7,8	8,16	0,2	8,11	160	149	0.000826398	0.0113878	0.449,0.318	0.0,0.145	0.311
A3SS	2338	"FBgn0024150"	"Ac78C"	chr3L	-	21147133	21147431	21147133	21147428	21147494	21147933	2338	16,35	1,1	18,11	4,5	151	149	0.000754568	0.0107195	0.94,0.972	0.816,0.685	0.206
A3SS	2362	"FBgn0030354"	"Upf1"	chrX	-	11904743	11904976	11904743	11904947	11905034	11905371	2362	21,64	16,13	34,53	0,8	177	149	0.00309764	0.0326674	0.525,0.806	1.0,0.848	-0.258
A3SS	2371	"FBgn0032172"	"CG5850"	chr2L	-	9960449	9961617	9960449	9961614	9961728	9962059	2371	0,0	95,235	45,92	62,100	151	149	0	0	0.0,0.0	0.417,0.476	-0.447
A3SS	2434	"FBgn0041180"	"Tep4"	chr2L	+	19553969	19556092	19553975	19556092	19553361	19553915	2434	10,9	119,183	49,65	58,109	154	149	0	0	0.075,0.045	0.45,0.366	-0.348
A3SS	2442	"FBgn0053558"	"mim"	chr2R	-	6933123	6933927	6933123	6933441	6934065	6934180	2442	0,3	8,27	34,40	3,24	298	149	2.65382e-09	1.56727e-07	0.0,0.053	0.85,0.455	-0.626
A3SS	2465	"FBgn0037837"	"CG14693"	chr3R	-	10813464	10813704	10813464	10813598	10814253	10814356	2465	4,6	37,51	26,22	22,37	254	149	1.72385e-07	6.98665e-06	0.06,0.065	0.409,0.259	-0.271

## Sheet: A5SS
ID	GeneID	geneSymbol	chr	strand	longExonStart_0base	longExonEnd	shortES	shortEE	flankingES	flankingEE	ID	IJC_SAMPLE_1	SJC_SAMPLE_1	IJC_SAMPLE_2	SJC_SAMPLE_2	IncFormLen	SkipFormLen	PValue	FDR	IncLevel1	IncLevel2	IncLevelDifference
0	"FBgn0032161"	"CG4594"	chr2L	+	9920159	9920232	9920159	9920228	9920324	9920601	0	0,0	0,2	2,0	0,0	152	149	1	1	NA,0.0	1.0,NA	-1
3	"FBgn0004885"	"tok"	chr3R	+	24720056	24720220	24720056	24720216	24727705	24728326	3	66,63	44,65	50,74	39,66	152	149	0.981585	1	0.595,0.487	0.557,0.524	0
8	"FBgn0030164"	"CG1889"	chrX	+	9965585	9965774	9965585	9965770	9965836	9966397	8	0,2	41,124	0,6	41,67	152	149	0.047551	0.212124	0.0,0.016	0.0,0.081	-0.033
9	"FBgn0020381"	"Dredd"	chrX	-	634545	635289	634563	635289	634124	634487	9	38,54	0,2	66,39	0,0	166	149	0.53423	0.955703	1.0,0.96	1.0,1.0	-0.02
10	"FBgn0283712"	"LIMK1"	chrX	-	12591930	12592193	12591967	12592193	12589840	12590484	10	23,44	7,13	27,31	10,1	185	149	0.233217	0.592528	0.726,0.732	0.685,0.961	-0.094
11	"FBgn0037565"	"CG9626"	chr3R	-	8300848	8300978	8300863	8300978	8299287	8299948	11	29,28	11,15	25,32	10,9	163	149	0.386981	0.806622	0.707,0.63	0.696,0.765	-0.062
12	"FBgn0030163"	"CG1791"	chrX	-	9964351	9964479	9964365	9964479	9963724	9964294	12	0,8	86,103	0,4	86,54	162	149	0.404118	0.826128	0.0,0.067	0.0,0.064	0.002
13	"FBgn0030163"	"CG1791"	chrX	-	9964351	9964479	9964368	9964479	9963724	9964294	13	2,10	17,16	1,4	10,4	165	149	0.863306	1	0.096,0.361	0.083,0.475	-0.05
14	"FBgn0030163"	"CG1791"	chrX	-	9964365	9964479	9964368	9964479	9963724	9964294	14	88,105	17,16	87,54	10,4	151	149	0.0798924	0.298011	0.836,0.866	0.896,0.93	-0.062
15	"FBgn0262527"	"nsl1"	chr3R	+	15793781	15793953	15793781	15793847	15794828	15795579	15	85,69	0,0	79,64	0,1	254	149	1	1	1.0,1.0	1.0,0.974	0.013
16	"FBgn0262527"	"nsl1"	chr3R	+	15793781	15794029	15793781	15793847	15794828	15795579	16	0,2	0,0	0,0	0,1	298	149	1	1	NA,1.0	NA,0.0	1
17	"FBgn0262527"	"nsl1"	chr3R	+	15793781	15794049	15793781	15793847	15794828	15795579	17	1,7	0,0	2,1	0,1	298	149	1	1	1.0,1.0	1.0,0.333	0.334
18	"FBgn0262527"	"nsl1"	chr3R	+	15793781	15794053	15793781	15793847	15794828	15795579	18	11,15	0,0	8,3	0,1	298	149	1	1	1.0,1.0	1.0,0.6	0.2
20	"FBgn0262527"	"nsl1"	chr3R	+	15793781	15794029	15793781	15793953	15794828	15795579	20	0,2	85,69	0,0	79,64	224	149	1	1	0.0,0.019	0.0,0.0	0.009
21	"FBgn0262527"	"nsl1"	chr3R	+	15793781	15794049	15793781	15793953	15794828	15795579	21	1,7	85,69	2,1	79,64	244	149	0.102989	0.354221	0.007,0.058	0.015,0.009	0.021
22	"FBgn0262527"	"nsl1"	chr3R	+	15793781	15794053	15793781	15793953	15794828	15795579	22	11,15	85,69	8,3	79,64	248	149	0.0242198	0.128607	0.072,0.116	0.057,0.027	0.052
23	"FBgn0262527"	"nsl1"	chr3R	+	15793781	15794200	15793781	15793953	15794828	15795579	23	0,0	85,69	0,1	79,64	298	149	1	1	0.0,0.0	0.0,0.008	-0.004
24	"FBgn0262527"	"nsl1"	chr3R	+	15793781	15794049	15793781	15794029	15794828	15795579	24	1,7	0,2	2,1	0,0	168	149	0.866247	1	1.0,0.756	1.0,1.0	-0.122
25	"FBgn0262527"	"nsl1"	chr3R	+	15793781	15794053	15793781	15794029	15794828	15795579	25	11,15	0,2	8,3	0,0	172	149	0.619213	1	1.0,0.867	1.0,1.0	-0.067
26	"FBgn0262527"	"nsl1"	chr3R	+	15793781	15794200	15793781	15794029	15794828	15795579	26	0,0	0,2	0,1	0,0	298	149	1	1	NA,0.0	NA,1.0	-1
27	"FBgn0262527"	"nsl1"	chr3R	+	15793781	15794053	15793781	15794049	15794828	15795579	27	11,15	1,7	8,3	2,1	152	149	0.557647	0.987858	0.915,0.677	0.797,0.746	0.024
28	"FBgn0262527"	"nsl1"	chr3R	+	15793781	15794200	15793781	15794049	15794828	15795579	28	0,0	1,7	0,1	2,1	298	149	1	1	0.0,0.0	0.0,0.333	-0.167
29	"FBgn0262527"	"nsl1"	chr3R	+	15793781	15794200	15793781	15794053	15794828	15795579	29	0,0	11,15	0,1	8,3	295	149	1	1	0.0,0.0	0.0,0.144	-0.072
30	"FBgn0262527"	"nsl1"	chr3R	+	15798086	15798410	15798086	15798404	15798720	15799036	30	1,4	2,2	6,3	0,0	154	149	0.000651292	0.0076008	0.326,0.659	1.0,1.0	-0.507
31	"FBgn0262527"	"nsl1"	chr3R	+	15798086	15798467	15798086	15798404	15798720	15799036	31	8,13	2,2	9,6	0,0	211	149	0.00534995	0.0419474	0.739,0.821	1.0,1.0	-0.22
32	"FBgn0262527"	"nsl1"	chr3R	+	15798086	15798477	15798086	15798404	15798720	15799036	32	18,36	2,2	18,25	0,0	221	149	0.0342581	0.168047	0.859,0.924	1.0,1.0	-0.109
33	"FBgn0262527"	"nsl1"	chr3R	+	15798086	15798467	15798086	15798410	15798720	15799036	33	8,13	1,4	9,6	6,3	205	149	0.100414	0.349638	0.853,0.703	0.522,0.592	0.221
34	"FBgn0262527"	"nsl1"	chr3R	+	15798086	15798477	15798086	15798410	15798720	15799036	34	18,36	1,4	18,25	6,3	215	149	0.125068	0.40096	0.926,0.862	0.675,0.852	0.13
35	"FBgn0262527"	"nsl1"	chr3R	+	15798086	15798477	15798086	15798467	15798720	15799036	35	18,36	8,13	18,25	9,6	158	149	0.750507	1	0.68,0.723	0.654,0.797	-0.024
36	"FBgn0262527"	"nsl1"	chr3R	+	15798086	15798410	15798086	15798404	15798723	15799036	36	0,0	0,3	0,2	0,0	154	149	1	1	NA,0.0	NA,1.0	-1
37	"FBgn0262527"	"nsl1"	chr3R	+	15798086	15798467	15798086	15798404	15798723	15799036	37	0,7	0,3	0,2	0,0	211	149	1	1	NA,0.622	NA,1.0	-0.378
38	"FBgn0262527"	"nsl1"	chr3R	+	15798086	15798477	15798086	15798404	15798723	15799036	38	6,5	0,3	9,12	0,0	221	149	0.0623648	0.251353	1.0,0.529	1.0,1.0	-0.236
39	"FBgn0262527"	"nsl1"	chr3R	+	15798086	15798467	15798086	15798410	15798723	15799036	39	0,7	0,0	0,2	0,2	205	149	1	1	NA,1.0	NA,0.421	0.579
40	"FBgn0262527"	"nsl1"	chr3R	+	15798086	15798477	15798086	15798410	15798723	15799036	40	6,5	0,0	9,12	0,2	215	149	0.82942	1	1.0,1.0	1.0,0.806	0.097
41	"FBgn0262527"	"nsl1"	chr3R	+	15798086	15798477	15798086	15798467	15798723	15799036	41	6,5	0,7	9,12	0,2	158	149	0.0483649	0.214015	1.0,0.402	1.0,0.85	-0.224
42	"FBgn0025630"	"Rtca"	chrX	+	2072412	2072725	2072412	2072697	2073133	2074890	42	0,0	0,1	0,1	0,2	176	149	1	1	NA,0.0	NA,0.297	-0.297
43	"FBgn0040859"	"lncRNA:CR32658"	chrX	+	12091263	12091518	12091263	12091492	12091569	12091742	43	3641,3342	1650,1328	4034,3662	1649,1306	174	149	0.315129	0.720129	0.654,0.683	0.677,0.706	-0.023
44	"FBgn0040859"	"lncRNA:CR32658"	chrX	+	12091805	12092083	12091805	12092070	12092142	12092272	44	196,156	1854,1869	178,138	1810,1666	161	149	0.76003	1	0.089,0.072	0.083,0.071	0.003
45	"FBgn0036194"	"Dph1"	chr3L	-	11696350	11696498	11696414	11696498	11694809	11695578	45	21,20	25,19	17,7	25,22	212	149	0.0799748	0.298011	0.371,0.425	0.323,0.183	0.145
46	"FBgn0011290"	"Taf12"	chr3R	-	11678943	11679690	11679566	11679690	11678385	11678872	46	148,247	11,14	176,257	34,22	298	149	0.0107453	0.0695823	0.871,0.898	0.721,0.854	0.097
47	"FBgn0010352"	"Nc73EF"	chr3L	+	16955499	16955591	16955499	16955542	16959098	16959216	47	39,46	118,172	33,67	107,267	197	149	0.675728	1	0.2,0.168	0.189,0.16	0.01
48	"FBgn0010352"	"Nc73EF"	chr3L	+	16957438	16957527	16957438	16957505	16959098	16959216	48	1819,1307	0,10	1744,1538	21,14	170	149	0.568645	0.993259	1.0,0.991	0.986,0.99	0.008
49	"FBgn0053180"	"Ranbp16"	chrX	-	15929172	15929402	15929340	15929402	15928713	15928930	49	7,5	69,64	25,26	41,52	298	149	1.6936e-08	6.31091e-07	0.048,0.038	0.234,0.2	-0.174
50	"FBgn0003654"	"sw"	chrX	-	20235803	20235950	20235807	20235950	20235508	20235746	50	4,3	21,15	4,5	25,27	152	149	0.958653	1	0.157,0.164	0.136,0.154	0.015
51	"FBgn0032480"	"Edem2"	chr2L	+	13195132	13195404	13195132	13195377	13195580	13195679	51	128,285	4,35	132,253	12,15	175	149	0.38573	0.806249	0.965,0.874	0.904,0.935	0
52	"FBgn0037238"	"CG1090"	chr3R	+	4359882	4360287	4359882	4359967	4363277	4363508	52	42,61	0,2	41,64	0,1	298	149	0.670591	1	1.0,0.938	1.0,0.97	-0.016
53	"FBgn0037238"	"CG1090"	chr3R	+	4359882	4360500	4359882	4359967	4363277	4363508	53	0,1	0,2	0,1	0,1	298	149	1	1	NA,0.2	NA,0.333	-0.133
54	"FBgn0037238"	"CG1090"	chr3R	+	4359882	4360500	4359882	4360287	4363277	4363508	54	0,1	42,61	0,1	41,64	298	149	1	1	0.0,0.008	0.0,0.008	0
55	"FBgn0033170"	"sPLA2"	chr2R	+	7443042	7443382	7443042	7443375	7443442	7443827	55	0,10	47,128	0,0	44,71	155	149	0.00369647	0.0312482	0.0,0.07	0.0,0.0	0.035
58	"FBgn0023213"	"eIF4G1"	chr4	-	930281	930715	930511	930715	930079	930131	58	0,1	68,108	0,6	72,119	298	149	0.663857	1	0.0,0.005	0.0,0.025	-0.01
59	"FBgn0265177"	"CG44242"	chr2R	+	16196383	16196602	16196383	16196572	16196691	16196928	59	370,998	1047,2977	649,858	1243,2702	178	149	0.218826	0.57452	0.228,0.219	0.304,0.21	-0.034
60	"FBgn0039738"	"Mgat2"	chr3R	-	30021649	30022221	30021948	30022221	30019594	30019683	60	86,191	0,4	62,113	0,2	298	149	0.459146	0.880963	1.0,0.96	1.0,0.966	-0.003
63	"FBgn0041210"	"HDAC4"	chrX	-	13284891	13285632	13285202	13285632	13282165	13282229	63	52,48	76,44	99,38	74,47	298	149	0.309751	0.713569	0.255,0.353	0.401,0.288	-0.041
64	"FBgn0011760"	"ctp"	chrX	+	4688202	4688672	4688202	4688317	4691636	4691844	64	35,24	3200,2665	36,32	2382,3696	298	149	1	1	0.005,0.004	0.008,0.004	-0.001
71	"FBgn0031850"	"Tsp"	chr2L	-	6709039	6709086	6709052	6709086	6708286	6708578	71	0,0	250,22	59,40	60,0	161	149	0	0	0.0,0.0	0.476,1.0	-0.738
72	"FBgn0036741"	"CG7510"	chr3L	+	17628278	17628371	17628278	17628347	17628426	17628799	72	120,111	70,79	145,123	62,82	172	149	0.356604	0.774261	0.598,0.549	0.67,0.565	-0.044
73	"FBgn0263289"	"scrib"	chr3R	+	26536349	26536419	26536349	26536397	26537370	26537784	73	0,2	16,0	3,1	18,0	170	149	0.898351	1	0.0,1.0	0.127,1.0	-0.064
74	"FBgn0263289"	"scrib"	chr3R	+	26536349	26536501	26536349	26536397	26537370	26537784	74	19,12	16,0	17,12	18,0	252	149	0.961443	1	0.413,1.0	0.358,1.0	0.027
75	"FBgn0263289"	"scrib"	chr3R	+	26536349	26536531	26536349	26536397	26537370	26537784	75	18,30	16,0	23,15	18,0	282	149	0.849383	1	0.373,1.0	0.403,1.0	-0.015
76	"FBgn0263289"	"scrib"	chr3R	+	26536349	26536592	26536349	26536397	26537370	26537784	76	0,1	16,0	0,0	18,0	298	149	1	1	0.0,1.0	0.0,NA	0.5
77	"FBgn0263289"	"scrib"	chr3R	+	26536349	26536601	26536349	26536397	26537370	26537784	77	2,11	16,0	0,2	18,0	298	149	0.153051	0.455933	0.059,1.0	0.0,1.0	0.029
78	"FBgn0263289"	"scrib"	chr3R	+	26536349	26536501	26536349	26536419	26537370	26537784	78	19,12	0,2	17,12	3,1	230	149	0.118186	0.389189	1.0,0.795	0.786,0.886	0.061
79	"FBgn0263289"	"scrib"	chr3R	+	26536349	26536531	26536349	26536419	26537370	26537784	79	18,30	0,2	23,15	3,1	260	149	0.110661	0.371905	1.0,0.896	0.815,0.896	0.093
80	"FBgn0263289"	"scrib"	chr3R	+	26536349	26536592	26536349	26536419	26537370	26537784	80	0,1	0,2	0,0	3,1	298	149	1	1	NA,0.2	0.0,0.0	0.2
81	"FBgn0263289"	"scrib"	chr3R	+	26536349	26536601	26536349	26536419	26537370	26537784	81	2,11	0,2	0,2	3,1	298	149	0.0005106	0.00634219	1.0,0.733	0.0,0.5	0.617
82	"FBgn0263289"	"scrib"	chr3R	+	26536349	26536531	26536349	26536501	26537370	26537784	82	18,30	19,12	23,15	17,12	178	149	0.671159	1	0.442,0.677	0.531,0.511	0.038
83	"FBgn0263289"	"scrib"	chr3R	+	26536349	26536592	26536349	26536501	26537370	26537784	83	0,1	19,12	0,0	17,12	239	149	1	1	0.0,0.049	0.0,0.0	0.025
84	"FBgn0263289"	"scrib"	chr3R	+	26536349	26536601	26536349	26536501	26537370	26537784	84	2,11	19,12	0,2	17,12	248	149	0.00244732	0.0230004	0.059,0.355	0.0,0.091	0.161
85	"FBgn0263289"	"scrib"	chr3R	+	26536349	26536592	26536349	26536531	26537370	26537784	85	0,1	18,30	0,0	23,15	209	149	1	1	0.0,0.023	0.0,0.0	0.011
86	"FBgn0263289"	"scrib"	chr3R	+	26536349	26536601	26536349	26536531	26537370	26537784	86	2,11	18,30	0,2	23,15	218	149	0.00189501	0.018379	0.071,0.2	0.0,0.084	0.093
87	"FBgn0263289"	"scrib"	chr3R	+	26536349	26536601	26536349	26536592	26537370	26537784	87	2,11	0,1	0,2	0,0	157	149	1	1	1.0,0.913	NA,1.0	-0.043
88	"FBgn0265105"	"asRNA:CR44207"	chr2R	+	9775109	9775337	9775109	9775333	9775394	9776370	88	9,21	26,22	0,15	15,0	152	149	0.745385	1	0.253,0.483	0.0,1.0	-0.132
89	"FBgn0261562"	"CG42676"	chr3L	+	1803432	1803733	1803432	1803567	1803794	1804355	89	11,4	8,33	4,6	32,21	298	149	0.18558	0.511146	0.407,0.057	0.059,0.125	0.14
90	"FBgn0030964"	"Pvf1"	chrX	+	18840629	18842007	18840629	18841120	18842217	18842901	90	10,17	34,90	11,26	23,58	298	149	0.0163934	0.0959379	0.128,0.086	0.193,0.183	-0.081
91	"FBgn0000723"	"FER"	chr3R	-	9371014	9372577	9372376	9372577	9369335	9369710	91	22,34	60,127	15,44	43,86	298	149	0.0980654	0.34531	0.155,0.118	0.149,0.204	-0.04
92	"FBgn0032230"	"lft"	chr2L	+	10364470	10364597	10364470	10364582	10365031	10365190	92	340,263	6,12	272,310	11,30	163	149	0.00291837	0.0261545	0.981,0.952	0.958,0.904	0.035
93	"FBgn0001978"	"stc"	chr2L	+	15113479	15114234	15113479	15114213	15114299	15115753	93	18,14	59,109	11,16	70,98	169	149	0.535295	0.956237	0.212,0.102	0.122,0.126	0.033
94	"FBgn0001978"	"stc"	chr2L	+	15113479	15114234	15113479	15114213	15114311	15115753	94	0,0	2,1	3,0	0,1	169	149	0.00287814	0.0260691	0.0,0.0	1.0,0.0	-0.5
95	"FBgn0003861"	"trp"	chr3R	-	29918805	29919027	29918825	29919027	29918554	29918731	95	8,21	209,587	1,4	198,452	168	149	0.000376119	0.00499298	0.033,0.031	0.004,0.008	0.026
96	"FBgn0025837"	"CG17636"	chrX	-	126354	126496	126362	126496	125494	126259	96	0,0	9,16	2,0	0,25	156	149	0.121527	0.397114	0.0,0.0	1.0,0.0	-0.5
97	"FBgn0031010"	"CG8028"	chrX	-	19278973	19280349	19280172	19280349	19277832	19277977	97	29,88	1,6	28,72	0,0	298	149	0.00141944	0.0145584	0.935,0.88	1.0,1.0	-0.093
98	"FBgn0259174"	"Nedd4"	chr3L	+	17539566	17539736	17539566	17539727	17540690	17540838	98	172,273	15,33	115,196	30,18	157	149	0.149838	0.452068	0.916,0.887	0.784,0.912	0.053
99	"FBgn0010611"	"Hmgs"	chr2R	+	16338301	16338436	16338301	16338421	16339446	16341242	99	121,152	17,31	158,147	43,17	163	149	0.71329	1	0.867,0.818	0.771,0.888	0.013
101	"FBgn0029897"	"RpL17"	chrX	-	6743949	6744238	6744108	6744238	6743057	6743148	101	9,11	161,238	7,5	120,164	298	149	0.567276	0.991683	0.027,0.023	0.028,0.015	0.004
102	"FBgn0029897"	"RpL17"	chrX	-	6743949	6744238	6744195	6744238	6743057	6743148	102	9,11	1209,2335	7,5	1657,1727	298	149	1	1	0.004,0.002	0.002,0.001	0.002
103	"FBgn0029897"	"RpL17"	chrX	-	6744108	6744238	6744195	6744238	6743057	6743148	103	161,238	1209,2335	120,164	1657,1727	235	149	0.0128789	0.0799849	0.078,0.061	0.044,0.057	0.019
104	"FBgn0026401"	"Nipped-B"	chr2R	-	4728778	4729017	4728806	4729017	4728432	4728551	104	50,31	35,27	50,37	31,39	176	149	0.867864	1	0.547,0.493	0.577,0.445	0.009
105	"FBgn0026401"	"Nipped-B"	chr2R	-	4728778	4729017	4728813	4729017	4728432	4728551	105	50,31	20,15	50,37	23,2	183	149	0.136004	0.422327	0.671,0.627	0.639,0.938	-0.139
106	"FBgn0026401"	"Nipped-B"	chr2R	-	4728806	4729017	4728813	4729017	4728432	4728551	106	35,27	20,15	31,39	23,2	155	149	0.14466	0.443375	0.627,0.634	0.564,0.949	-0.126
107	"FBgn0033748"	"vis"	chr2R	-	12509778	12510266	12509865	12510266	12509570	12509719	107	3,41	0,0	20,61	1,1	235	149	0.304666	0.704913	1.0,1.0	0.927,0.975	0.049
108	"FBgn0011661"	"Moe"	chrX	-	8874502	8874899	8874511	8874899	8874188	8874401	108	364,464	714,1000	360,266	864,738	157	149	0.0602563	0.247074	0.326,0.306	0.283,0.255	0.047
109	"FBgn0011661"	"Moe"	chrX	-	8891561	8891807	8891733	8891807	8880291	8880400	109	646,651	4,0	536,677	0,2	298	149	1	1	0.988,1.0	1.0,0.994	-0.003
111	"FBgn0003353"	"sei"	chr2R	+	24049202	24049283	24049202	24049247	24049422	24050297	111	10,8	0,5	23,31	0,1	184	149	0.00601637	0.0453148	1.0,0.564	1.0,0.962	-0.199
112	"FBgn0030974"	"xio"	chrX	-	18890545	18891860	18890740	18891860	18890066	18890481	112	14,15	14,61	11,17	12,49	298	149	0.835702	1	0.333,0.109	0.314,0.148	-0.01
113	"FBgn0262976"	"lawc"	chrX	-	8408864	8410098	8409402	8410098	8408518	8408778	113	4,1	2,8	0,7	9,7	298	149	0.789548	1	0.5,0.059	0.0,0.333	0.113
114	"FBgn0262976"	"lawc"	chrX	-	8408864	8410098	8409662	8410098	8408518	8408778	114	4,1	69,64	0,7	91,71	298	149	0.687167	1	0.028,0.008	0.0,0.047	-0.005
115	"FBgn0262976"	"lawc"	chrX	-	8409402	8410098	8409662	8410098	8408518	8408778	115	2,8	69,64	9,7	91,71	298	149	0.460526	0.882017	0.014,0.059	0.047,0.047	-0.011
116	"FBgn0003175"	"px"	chr2R	-	22561898	22562065	22561918	22562065	22560745	22561142	116	18,17	3,12	0,2	18,12	168	149	3.78373e-09	1.51635e-07	0.842,0.557	0.0,0.129	0.635
117	"FBgn0013765"	"cnn"	chr2R	-	13448996	13449400	13449218	13449400	13447131	13447328	117	78,74	7,0	55,77	4,7	298	149	0.20306	0.545948	0.848,1.0	0.873,0.846	0.065
118	"FBgn0013765"	"cnn"	chr2R	-	13448996	13449400	13449307	13449400	13447131	13447328	118	78,74	0,12	55,77	2,7	298	149	0.837048	1	1.0,0.755	0.932,0.846	-0.012
119	"FBgn0013765"	"cnn"	chr2R	-	13449218	13449400	13449307	13449400	13447131	13447328	119	7,0	0,12	4,7	2,7	237	149	0.70426	1	1.0,0.0	0.557,0.386	0.028
121	"FBgn0040551"	"CG11686"	chr3R	+	13260355	13260486	13260355	13260418	13261604	13261770	121	91,266	187,471	79,184	134,462	216	149	0.340464	0.747824	0.251,0.28	0.289,0.216	0.013
122	"FBgn0085442"	"NKAIN"	chr2R	+	24881569	24881682	24881569	24881626	24882630	24883019	122	5,14	119,350	4,8	155,411	204	149	0.0851661	0.311291	0.03,0.028	0.019,0.014	0.012
123	"FBgn0085442"	"NKAIN"	chr2R	+	24881569	24881947	24881569	24881626	24882630	24883019	123	10,1	119,350	0,11	155,411	298	149	0.831863	1	0.04,0.001	0.0,0.013	0.014
124	"FBgn0085442"	"NKAIN"	chr2R	+	24881569	24881947	24881569	24881682	24882630	24883019	124	10,1	5,14	0,11	4,8	298	149	0.88659	1	0.5,0.034	0.0,0.407	0.064
125	"FBgn0085442"	"NKAIN"	chr2R	+	24884525	24887144	24884525	24884580	24887222	24888615	125	143,167	85,104	139,203	89,125	298	149	0.864363	1	0.457,0.445	0.438,0.448	0.008
126	"FBgn0004369"	"Ptp99A"	chr3R	+	29471650	29471899	29471650	29471854	29473159	29473440	126	0,0	65,58	2,0	56,33	193	149	1	1	0.0,0.0	0.027,0.0	-0.013
127	"FBgn0261439"	"SdhA"	chr2R	-	19395864	19395971	19395910	19395971	19395686	19395777	127	278,555	376,566	286,447	439,548	194	149	0.197516	0.535108	0.362,0.43	0.333,0.385	0.037
128	"FBgn0036715"	"Cad74A"	chr3L	-	17379345	17379530	17379360	17379530	17378285	17378592	128	3,10	5,3	2,5	2,2	163	149	0.807693	1	0.354,0.753	0.478,0.696	-0.033
129	"FBgn0037222"	"CG14642"	chr3R	-	4242157	4242273	4242174	4242273	4241977	4242087	129	45,66	5,6	22,47	0,6	165	149	0.629465	1	0.89,0.909	1.0,0.876	-0.038
130	"FBgn0061197"	"CG13164"	chr2R	-	12303822	12304057	12303862	12304057	12303561	12303764	130	1710,1504	2323,2898	2414,1672	3041,2683	188	149	0.259816	0.638715	0.368,0.291	0.386,0.331	-0.029
131	"FBgn0033501"	"CG12911"	chr2R	+	10259515	10259627	10259515	10259585	10260012	10260429	131	8,0	0,1	0,2	0,0	190	149	1	1	1.0,0.0	NA,1.0	-0.5
132	"FBgn0033501"	"CG12911"	chr2R	+	10259515	10259627	10259515	10259585	10260862	10261276	132	8,0	1,3	0,1	0,0	190	149	1	1	0.863,0.0	NA,1.0	-0.569
133	"FBgn0030778"	"CG4678"	chrX	+	16696130	16696257	16696130	16696217	16696496	16696624	133	4,1	115,80	0,0	106,82	188	149	0.685589	1	0.027,0.01	0.0,0.0	0.018
134	"FBgn0035539"	"slow"	chr3L	+	4384441	4384887	4384441	4384627	4390449	4391221	134	90,46	42,21	124,142	0,0	298	149	0	0	0.517,0.523	1.0,1.0	-0.48
135	"FBgn0035539"	"slow"	chr3L	+	4384441	4384887	4384441	4384627	4401899	4402156	135	8,4	0,2	0,5	0,0	298	149	1	1	1.0,0.5	NA,1.0	-0.25
136	"FBgn0016975"	"stnB"	chrX	-	23004549	23004648	23004611	23004648	22994483	22995914	136	12,9	112,107	6,15	43,140	210	149	0.610883	1	0.071,0.056	0.09,0.071	-0.017
137	"FBgn0034049"	"bdg"	chr2R	-	15931523	15931935	15931736	15931935	15926744	15927624	137	2,2	32,43	6,4	14,28	298	149	0.00897661	0.0607208	0.03,0.023	0.176,0.067	-0.095
138	"FBgn0035497"	"CG14995"	chr3L	-	4097205	4097804	4097506	4097804	4096903	4096978	138	32,33	88,232	60,59	134,335	298	149	0.269789	0.654147	0.154,0.066	0.183,0.081	-0.022
139	"FBgn0266303"	"asRNA:CR44968"	chr2L	+	10297729	10297912	10297729	10297897	10297977	10298116	139	8,11	4,3	6,15	0,4	163	149	0.22553	0.58489	0.646,0.77	1.0,0.774	-0.179
140	"FBgn0011672"	"Mvl"	chr3R	-	21060281	21060653	21060584	21060653	21058260	21058468	140	91,122	3,3	105,137	5,5	298	149	0.376704	0.795534	0.938,0.953	0.913,0.932	0.023
141	"FBgn0085370"	"Pde11"	chr2L	-	18562709	18563172	18562823	18563172	18546524	18547044	141	15,11	4,10	22,2	2,8	262	149	0.899967	1	0.681,0.385	0.862,0.124	0.04
142	"FBgn0085370"	"Pde11"	chr2L	-	18562709	18563172	18562882	18563172	18546524	18547044	142	15,11	12,8	22,2	6,14	298	149	0.502484	0.928066	0.385,0.407	0.647,0.067	0.039
143	"FBgn0085370"	"Pde11"	chr2L	-	18562823	18563172	18562882	18563172	18546524	18547044	143	4,10	12,8	2,8	6,14	207	149	0.524075	0.945257	0.194,0.474	0.194,0.291	0.091
144	"FBgn0033494"	"KCNQ"	chr2R	-	10154721	10154877	10154730	10154877	10154448	10154634	144	46,48	1,7	42,56	0,0	157	149	0.00124984	0.0132073	0.978,0.867	1.0,1.0	-0.078
145	"FBgn0261573"	"CoRest"	chrX	+	19522098	19522397	19522098	19522389	19523002	19523315	145	2,12	38,67	6,15	27,30	156	149	0.0156956	0.0926038	0.048,0.146	0.175,0.323	-0.152
146	"FBgn0261573"	"CoRest"	chrX	+	19522098	19522569	19522098	19522389	19523002	19523315	146	0,5	38,67	0,0	27,30	298	149	0.865749	1	0.0,0.036	0.0,0.0	0.018
147	"FBgn0261573"	"CoRest"	chrX	+	19522098	19522635	19522098	19522389	19523002	19523315	147	2,16	38,67	0,6	27,30	298	149	0.178034	0.501904	0.026,0.107	0.0,0.091	0.021
148	"FBgn0261573"	"CoRest"	chrX	+	19522098	19522569	19522098	19522397	19523002	19523315	148	0,5	2,12	0,0	6,15	298	149	0.00752965	0.0538484	0.0,0.172	0.0,0.0	0.086
149	"FBgn0261573"	"CoRest"	chrX	+	19522098	19522635	19522098	19522397	19523002	19523315	149	2,16	2,12	0,6	6,15	298	149	0.00413423	0.0339039	0.333,0.4	0.0,0.167	0.283
150	"FBgn0261573"	"CoRest"	chrX	+	19522098	19522635	19522098	19522569	19523002	19523315	150	2,16	0,5	0,6	0,0	214	149	1	1	1.0,0.69	NA,1.0	-0.155
151	"FBgn0038147"	"CCHa2"	chr3R	-	13392789	13393081	13392830	13393081	13391864	13391945	151	140,108	4864,5156	154,60	5323,4238	189	149	0.351368	0.766137	0.022,0.016	0.022,0.011	0.002
153	"FBgn0030181"	"CG12645"	chrX	+	10153611	10153945	10153611	10153933	10154002	10154150	153	0,0	8,14	1,0	3,5	160	149	1	1	0.0,0.0	0.237,0.0	-0.118
154	"FBgn0003256"	"rl"	chr2R	+	1071974	1072439	1071974	1072045	1076634	1076761	154	317,324	39,22	376,373	27,18	298	149	0.0455975	0.205624	0.803,0.88	0.874,0.912	-0.051
155	"FBgn0003256"	"rl"	chr2R	+	1071974	1072439	1071974	1072045	1080330	1080441	155	2,3	4,1	4,1	0,6	298	149	0.648048	1	0.2,0.6	1.0,0.077	-0.138
156	"FBgn0030215"	"CG15296"	chrX	-	10566558	10566591	10566562	10566591	10565841	10566498	156	38,60	437,752	62,65	558,710	152	149	0.253083	0.628541	0.079,0.073	0.098,0.082	-0.014
157	"FBgn0038947"	"Sar1"	chr3R	+	22356684	22356798	22356684	22356749	22357530	22357671	157	616,419	3371,2436	517,344	3843,2167	197	149	0.077815	0.29483	0.121,0.115	0.092,0.107	0.018
161	"FBgn0014010"	"Rab5"	chr2L	-	2360455	2360569	2360459	2360569	2359565	2360393	161	351,365	1,5	345,479	2,6	152	149	1	1	0.997,0.986	0.994,0.987	0.001
162	"FBgn0014010"	"Rab5"	chr2L	-	2364312	2364721	2364594	2364721	2361159	2361585	162	0,0	239,290	3,3	227,316	298	149	1	1	0.0,0.0	0.007,0.005	-0.006
163	"FBgn0014010"	"Rab5"	chr2L	-	2364312	2364721	2364640	2364721	2361159	2361585	163	0,0	522,620	3,3	532,490	298	149	1	1	0.0,0.0	0.003,0.003	-0.003
164	"FBgn0014010"	"Rab5"	chr2L	-	2364594	2364721	2364640	2364721	2361159	2361585	164	239,290	522,620	227,316	532,490	194	149	0.356142	0.774253	0.26,0.264	0.247,0.331	-0.027
165	"FBgn0014010"	"Rab5"	chr2L	-	2364836	2364954	2364889	2364954	2361159	2361585	165	31,51	581,968	27,33	750,692	201	149	0.224595	0.583178	0.038,0.038	0.026,0.034	0.008
166	"FBgn0033572"	"polyph"	chr2R	+	10903944	10904099	10903944	10904095	10904157	10904637	166	3,15	21,21	6,13	31,69	152	149	0.18587	0.511146	0.123,0.412	0.159,0.156	0.11
168	"FBgn0031702"	"fusl"	chr2L	-	5335458	5336170	5335663	5336170	5331721	5332850	168	16,0	79,142	7,12	55,122	298	149	0.329771	0.735095	0.092,0.0	0.06,0.047	-0.007
169	"FBgn0031702"	"fusl"	chr2L	-	5335458	5336170	5335716	5336170	5331721	5332850	169	16,0	18,38	7,12	11,39	298	149	0.364997	0.785464	0.308,0.0	0.241,0.133	-0.033
172	"FBgn0031702"	"fusl"	chr2L	-	5335663	5336170	5335716	5336170	5331721	5332850	172	79,142	18,38	55,122	11,39	201	149	0.725936	1	0.765,0.735	0.788,0.699	0.006
173	"FBgn0031702"	"fusl"	chr2L	-	5337750	5338073	5337840	5338073	5331721	5332850	173	0,0	0,1	1,1	0,1	238	149	1	1	NA,0.0	1.0,0.385	-0.693
174	"FBgn0264357"	"SNF4Agamma"	chr3R	+	21188865	21188970	21188865	21188965	21200759	21201408	174	0,0	20,24	0,15	18,18	153	149	0.000162769	0.00248065	0.0,0.0	0.0,0.448	-0.224
176	"FBgn0264357"	"SNF4Agamma"	chr3R	+	21199180	21199763	21199180	21199331	21200759	21201408	176	0,0	2,1	0,3	0,5	298	149	1	1	0.0,0.0	NA,0.231	-0.231
178	"FBgn0004861"	"ph-p"	chrX	-	2136016	2136622	2136455	2136622	2129978	2131726	178	6,1	0,3	9,9	4,5	298	149	0.643409	1	1.0,0.143	0.529,0.474	0.07
179	"FBgn0026374"	"Rhp"	chrX	+	15788896	15789112	15788896	15788957	15790246	15790388	179	30,42	23,77	35,36	46,57	298	149	0.658433	1	0.395,0.214	0.276,0.24	0.046
180	"FBgn0001228"	"CG4456"	chr3L	+	9372721	9373095	9372721	9372839	9373161	9373321	180	384,549	0,1	324,641	0,0	298	149	1	1	1.0,0.996	1.0,1.0	-0.002
181	"FBgn0025741"	"PlexA"	chr4	-	1026769	1027101	1026962	1027101	1015424	1015620	181	0,0	0,2	0,1	1,2	298	149	1	1	NA,0.0	0.0,0.2	-0.1
182	"FBgn0025741"	"PlexA"	chr4	-	1026769	1027101	1026962	1027101	1022241	1023680	182	12,18	183,213	29,30	153,189	298	149	0.000810714	0.00911088	0.032,0.041	0.087,0.074	-0.044
183	"FBgn0259978"	"vlc"	chr2R	+	5702111	5702187	5702111	5702131	5702866	5702947	183	0,0	2,1	0,11	3,4	204	149	0.00113924	0.0121595	0.0,0.0	0.0,0.668	-0.334
184	"FBgn0259978"	"vlc"	chr2R	+	5702111	5702216	5702111	5702131	5702866	5702947	184	53,43	2,1	0,19	3,4	233	149	0.000578835	0.00694602	0.944,0.965	0.0,0.752	0.578
185	"FBgn0259978"	"vlc"	chr2R	+	5702111	5702293	5702111	5702131	5702866	5702947	185	0,0	2,1	102,152	3,4	298	149	7.48591e-08	2.65001e-06	0.0,0.0	0.944,0.95	-0.947
186	"FBgn0259978"	"vlc"	chr2R	+	5702111	5702388	5702111	5702131	5702866	5702947	186	9,17	2,1	0,3	3,4	298	149	4.0186e-05	0.000805236	0.692,0.895	0.0,0.273	0.657
187	"FBgn0259978"	"vlc"	chr2R	+	5702111	5702216	5702111	5702187	5702866	5702947	187	53,43	0,0	0,19	0,11	177	149	1	1	1.0,1.0	NA,0.593	0.407
189	"FBgn0259978"	"vlc"	chr2R	+	5702111	5702388	5702111	5702187	5702866	5702947	189	9,17	0,0	0,3	0,11	298	149	1	1	1.0,1.0	NA,0.12	0.88
190	"FBgn0259978"	"vlc"	chr2R	+	5702111	5702293	5702111	5702216	5702866	5702947	190	0,0	53,43	102,152	0,19	225	149	0	0	0.0,0.0	1.0,0.841	-0.92
191	"FBgn0259978"	"vlc"	chr2R	+	5702111	5702388	5702111	5702216	5702866	5702947	191	9,17	53,43	0,3	0,19	298	149	1	1	0.078,0.165	NA,0.073	0.049
192	"FBgn0259978"	"vlc"	chr2R	+	5702111	5702388	5702111	5702293	5702866	5702947	192	9,17	0,0	0,3	102,152	243	149	0	0	1.0,1.0	0.0,0.012	0.994
193	"FBgn0033063"	"CG14589"	chr2R	+	6137302	6137813	6137302	6137699	6137988	6138265	193	428,584	57,63	452,678	60,33	262	149	0.0763395	0.291422	0.81,0.841	0.811,0.921	-0.041
194	"FBgn0033063"	"CG14589"	chr2R	+	6137988	6138265	6137988	6138260	6138317	6138411	194	167,100	7,1	105,131	6,2	153	149	0.770936	1	0.959,0.99	0.945,0.985	0.009
195	"FBgn0031417"	"CG3597"	chr2L	-	2371041	2371524	2371047	2371524	2370611	2370988	195	0,6	161,336	2,12	187,605	154	149	0.332936	0.738085	0.0,0.017	0.01,0.019	-0.006
196	"FBgn0038610"	"CG7675"	chr3R	-	18381031	18381178	18381079	18381178	18379225	18379364	196	844,985	13,24	1476,1013	54,38	196	149	0.00372213	0.0312482	0.98,0.969	0.954,0.953	0.021
197	"FBgn0038610"	"CG7675"	chr3R	-	18381031	18381178	18381079	18381178	18380212	18380354	197	13,20	0,6	8,39	0,1	196	149	0.00256101	0.0236504	1.0,0.717	1.0,0.967	-0.125
198	"FBgn0025631"	"moody"	chrX	-	2048238	2048395	2048311	2048395	2047557	2047647	198	21,11	8,5	11,29	16,15	221	149	0.123595	0.400177	0.639,0.597	0.317,0.566	0.176
199	"FBgn0025631"	"moody"	chrX	-	2048238	2048395	2048315	2048395	2047557	2047647	199	21,11	12,31	11,29	28,19	225	149	0.959444	1	0.537,0.19	0.206,0.503	0.009
200	"FBgn0025631"	"moody"	chrX	-	2048311	2048395	2048315	2048395	2047557	2047647	200	8,5	12,31	16,15	28,19	152	149	0.112408	0.375056	0.395,0.137	0.359,0.436	-0.131
201	"FBgn0051708"	"DIP-zeta"	chr2L	-	9070831	9071164	9070949	9071164	9066079	9066760	201	2,4	7,6	4,7	5,6	266	149	0.171698	0.492096	0.138,0.272	0.309,0.395	-0.147
204	"FBgn0019957"	"ND-42"	chr3R	+	22027708	22027824	22027708	22027780	22028019	22029148	204	72,124	2282,3959	78,160	2691,4217	192	149	0.610002	1	0.024,0.024	0.022,0.029	-0.002
206	"FBgn0036661"	"CG9705"	chr3L	+	16780099	16780790	16780099	16780420	16781462	16781585	206	170,329	4,0	145,233	0,1	298	149	0.624139	1	0.955,1.0	1.0,0.991	-0.018
208	"FBgn0031220"	"CG4822"	chr2L	-	119287	119554	119430	119554	119133	119235	208	49,32	1,0	26,53	2,1	291	149	0.301522	0.700482	0.962,1.0	0.869,0.964	0.065
209	"FBgn0259936"	"Uhg3"	chr2L	+	20647532	20648013	20647532	20647788	20648188	20648248	209	9,24	0,0	55,18	0,1	298	149	1	1	1.0,1.0	1.0,0.9	0.05
211	"FBgn0013799"	"Deaf1"	chr3L	+	19819101	19820010	19819101	19820001	19828316	19828945	211	68,71	12,30	50,65	10,26	157	149	0.904546	1	0.843,0.692	0.826,0.703	0.003
213	"FBgn0263593"	"Lpin"	chr2R	-	8145641	8145981	8145751	8145981	8142642	8143074	213	2,1	4,16	0,0	0,11	258	149	1	1	0.224,0.035	NA,0.0	0.13
214	"FBgn0263593"	"Lpin"	chr2R	-	8145641	8145981	8145754	8145981	8142642	8143074	214	2,1	434,521	0,0	260,290	261	149	1	1	0.003,0.001	0.0,0.0	0.002
215	"FBgn0263593"	"Lpin"	chr2R	-	8145751	8145981	8145754	8145981	8142642	8143074	215	4,16	434,521	0,11	260,290	151	149	0.905511	1	0.009,0.029	0.0,0.036	0.001
218	"FBgn0031729"	"CG12511"	chr2L	+	5678581	5678729	5678581	5678725	5678782	5679223	218	51,43	88,155	59,57	137,204	152	149	0.562461	0.988963	0.362,0.214	0.297,0.215	0.032
219	"FBgn0038874"	"ETHR"	chr3R	+	21247010	21247439	21247010	21247432	21258188	21259023	219	0,7	3,2	5,9	4,5	155	149	0.378644	0.797857	0.0,0.771	0.546,0.634	-0.205
220	"FBgn0003371"	"sgg"	chrX	+	2633951	2634178	2633951	2634025	2641589	2642093	220	38,53	69,158	29,68	50,219	298	149	0.761201	1	0.216,0.144	0.225,0.134	0.001
221	"FBgn0037341"	"CG12746"	chr3R	+	5564864	5565024	5564864	5564982	5566087	5566398	221	166,263	79,70	177,205	109,98	190	149	0.034193	0.168047	0.622,0.747	0.56,0.621	0.094
222	"FBgn0004370"	"Ptp10D"	chrX	+	11622014	11622357	11622014	11622185	11623752	11624216	222	78,45	2,5	52,29	5,8	298	149	0.0386283	0.182275	0.951,0.818	0.839,0.644	0.143
225	"FBgn0265998"	"Doa"	chr3R	+	28916425	28918219	28916425	28917457	28919491	28919567	225	330,474	46,139	390,804	50,95	298	149	0.0149639	0.0890292	0.782,0.63	0.796,0.809	-0.097
226	"FBgn0051955"	"CG31955"	chr2L	-	3712497	3712866	3712767	3712866	3712153	3712445	226	60,74	7,7	82,77	12,15	298	149	0.1485	0.451237	0.811,0.841	0.774,0.72	0.079
227	"FBgn0259818"	"CG42399"	chr2L	-	147348	147454	147354	147454	144230	145910	227	66,90	3,9	31,63	2,1	154	149	0.0568287	0.239018	0.955,0.906	0.937,0.984	-0.03
228	"FBgn0027082"	"ProRS-m"	chr3L	-	2651333	2651593	2651341	2651593	2651018	2651280	228	0,5	2,19	3,9	9,17	156	149	0.172373	0.492096	0.0,0.201	0.241,0.336	-0.188
229	"FBgn0037027"	"HIPP1"	chr3L	+	20812256	20812467	20812256	20812464	20812523	20812670	229	38,68	1,0	40,71	0,5	151	149	0.105035	0.358673	0.974,1.0	1.0,0.933	0.02
230	"FBgn0034885"	"Eglp4"	chr2R	-	23614466	23614710	23614592	23614710	23608131	23608681	230	68,112	30,37	37,37	20,17	274	149	0.284466	0.672194	0.552,0.622	0.502,0.542	0.065
231	"FBgn0034885"	"Eglp4"	chr2R	-	23614466	23614710	23614672	23614710	23608131	23608681	231	68,112	620,1178	37,37	587,667	298	149	0.00156684	0.0155512	0.052,0.045	0.031,0.027	0.02
232	"FBgn0034885"	"Eglp4"	chr2R	-	23614592	23614710	23614672	23614710	23608131	23608681	232	30,37	620,1178	20,17	587,667	228	149	0.254704	0.629757	0.031,0.02	0.022,0.016	0.007
233	"FBgn0032783"	"CG10237"	chr2L	-	19438293	19438966	19438886	19438966	19438008	19438133	233	1,2	45,89	0,0	56,73	298	149	1	1	0.011,0.011	0.0,0.0	0.011
234	"FBgn0002567"	"Rab32"	chr2R	-	9185216	9186342	9186115	9186342	9178829	9179225	234	50,133	34,28	53,100	7,3	298	149	0.000180152	0.00267582	0.424,0.704	0.791,0.943	-0.303
235	"FBgn0037750"	"Whamy"	chr3R	-	9774310	9774419	9774319	9774419	9773200	9773635	235	7,18	48,43	6,4	15,49	157	149	0.266366	0.648127	0.122,0.284	0.275,0.072	0.029
237	"FBgn0027654"	"jdp"	chr3R	-	30519607	30519763	30519646	30519763	30517058	30518573	237	85,195	265,733	129,217	215,490	187	149	5.14065e-05	0.000992613	0.204,0.175	0.323,0.261	-0.103
238	"FBgn0031313"	"CG5080"	chr2L	-	1162999	1163886	1163759	1163886	1161926	1162146	238	337,1025	0,0	251,723	0,6	298	149	0.923338	1	1.0,1.0	1.0,0.984	0.008
239	"FBgn0031313"	"CG5080"	chr2L	-	1163416	1163886	1163759	1163886	1162999	1163149	239	27,27	2085,2281	17,1	1335,1263	298	149	1	1	0.006,0.006	0.006,0.0	0.003
240	"FBgn0262968"	"lncRNA:CR43279"	chrX	+	7494543	7494851	7494543	7494847	7494909	7495048	240	41,115	0,4	46,83	0,0	152	149	0.714743	1	1.0,0.966	1.0,1.0	-0.017
241	"FBgn0001087"	"g"	chrX	-	13728879	13729023	13728882	13729023	13728684	13728817	241	112,108	0,0	143,119	2,2	151	149	0.624775	1	1.0,1.0	0.986,0.983	0.016
242	"FBgn0039266"	"CG11791"	chr3R	+	25049615	25050368	25049615	25049946	25051180	25051556	242	104,147	81,81	153,192	148,197	298	149	0.0133165	0.0819836	0.391,0.476	0.341,0.328	0.099
243	"FBgn0013981"	"His4r"	chr3R	+	14625787	14625917	14625787	14625815	14626025	14626229	243	307,263	2658,2740	195,178	2377,2381	250	149	0.0148232	0.0884395	0.064,0.054	0.047,0.043	0.014
244	"FBgn0266098"	"rg"	chrX	+	5085758	5086201	5085758	5085889	5089341	5090145	244	30,14	0,0	16,21	5,2	298	149	3.40008e-05	0.000687788	1.0,1.0	0.615,0.84	0.272
245	"FBgn0261387"	"CG17528"	chr2R	-	4823904	4824319	4824110	4824319	4818208	4819229	245	0,0	0,1	0,3	0,0	298	149	1	1	NA,0.0	NA,1.0	-1
246	"FBgn0261387"	"CG17528"	chr2R	-	4823904	4824319	4824110	4824319	4819287	4819936	246	46,69	53,64	109,85	82,35	298	149	0.0215317	0.118788	0.303,0.35	0.399,0.548	-0.147
247	"FBgn0086757"	"cbs"	chr2R	+	13452790	13453006	13452790	13453000	13453088	13453393	247	3,6	0,2	0,4	4,10	154	149	9.7973e-05	0.00166476	1.0,0.744	0.0,0.279	0.732
248	"FBgn0086757"	"cbs"	chr2R	+	13452790	13453030	13452790	13453000	13453088	13453393	248	132,101	0,2	168,90	4,10	178	149	0.000806496	0.00911088	1.0,0.977	0.972,0.883	0.061
249	"FBgn0086757"	"cbs"	chr2R	+	13452790	13453030	13452790	13453006	13453088	13453393	249	132,101	3,6	168,90	0,4	172	149	0.0799393	0.298011	0.974,0.936	1.0,0.951	-0.02
250	"FBgn0038395"	"CG10407"	chr3R	-	16045342	16045674	16045354	16045674	16045220	16045275	250	107,213	2409,4605	133,139	2154,3142	160	149	0.317589	0.723	0.04,0.041	0.054,0.04	-0.006
254	"FBgn0032036"	"CG13384"	chr2L	+	8384454	8384540	8384454	8384493	8384699	8384895	254	47,100	0,0	48,80	0,5	195	149	0.109452	0.368426	1.0,1.0	1.0,0.924	0.038
255	"FBgn0032036"	"CG13384"	chr2L	+	8384454	8384566	8384454	8384493	8384699	8384895	255	2,4	0,0	3,0	0,5	221	149	0.00255648	0.0236504	1.0,1.0	1.0,0.0	0.5
258	"FBgn0032036"	"CG13384"	chr2L	+	8384454	8384566	8384454	8384540	8384699	8384895	258	2,4	47,100	3,0	48,80	174	149	0.28154	0.668894	0.035,0.033	0.051,0.0	0.009
259	"FBgn0032036"	"CG13384"	chr2L	+	8384699	8385097	8384699	8384895	8386216	8386385	259	77,143	30,29	87,101	25,42	298	149	0.384907	0.806249	0.562,0.711	0.635,0.546	0.046
260	"FBgn0267726"	"CG46059"	chr2L	-	19183387	19183461	19183391	19183461	19183092	19183338	260	43,76	4953,6010	42,49	5568,5392	152	149	0.670831	1	0.008,0.012	0.007,0.009	0.002
261	"FBgn0039816"	"CG11317"	chr3R	-	31092045	31092543	31092054	31092543	31091685	31091773	261	2,5	25,48	4,1	21,45	157	149	0.635596	1	0.071,0.09	0.153,0.021	-0.007
262	"FBgn0032721"	"CG10602"	chr2L	-	18857541	18857679	18857587	18857679	18857176	18857403	262	118,101	229,287	117,104	213,242	194	149	0.39952	0.822427	0.284,0.213	0.297,0.248	-0.024
263	"FBgn0032889"	"CG9331"	chr2L	+	20824433	20824601	20824433	20824493	20825271	20825512	263	0,6	39,42	0,0	42,47	256	149	0.0826487	0.304359	0.0,0.077	0.0,0.0	0.038
264	"FBgn0032889"	"CG9331"	chr2L	+	20824433	20824630	20824433	20824493	20825271	20825512	264	91,89	39,42	40,31	42,47	285	149	8.39373e-06	0.000200318	0.55,0.526	0.332,0.256	0.244
265	"FBgn0032889"	"CG9331"	chr2L	+	20824433	20824630	20824433	20824601	20825271	20825512	265	91,89	0,6	40,31	0,0	177	149	0.0781025	0.29483	1.0,0.926	1.0,1.0	-0.037
266	"FBgn0032889"	"CG9331"	chr2L	+	20824433	20824630	20824433	20824493	20825667	20826087	266	31,38	848,1197	17,33	660,733	285	149	0.875273	1	0.019,0.016	0.013,0.023	0
269	"FBgn0032775"	"CG17544"	chr2L	-	19398334	19398493	19398346	19398493	19393496	19393656	269	22,14	4,13	4,12	6,9	160	149	0.204451	0.548995	0.837,0.501	0.383,0.554	0.201
270	"FBgn0032775"	"CG17544"	chr2L	-	19398334	19398493	19398350	19398493	19393496	19393656	270	22,14	16,9	4,12	7,9	164	149	0.385299	0.806249	0.555,0.586	0.342,0.548	0.125
271	"FBgn0032775"	"CG17544"	chr2L	-	19398346	19398493	19398350	19398493	19393496	19393656	271	4,13	16,9	6,9	7,9	152	149	0.479107	0.900442	0.197,0.586	0.457,0.495	-0.085
274	"FBgn0037120"	"CG11247"	chr3L	-	21728286	21728673	21728450	21728673	21726162	21726937	274	129,171	9,9	162,148	11,16	298	149	0.231368	0.591915	0.878,0.905	0.88,0.822	0.04
275	"FBgn0085434"	"NaCP60E"	chr2R	+	24917319	24917577	24917319	24917529	24917647	24920265	275	73,102	6,5	37,89	1,0	196	149	0.00148506	0.0149492	0.902,0.939	0.966,1.0	-0.063
276	"FBgn0029896"	"CG3168"	chrX	-	6726599	6727229	6727099	6727229	6724208	6724382	276	97,51	13,10	48,42	0,1	298	149	1.85452e-06	4.68929e-05	0.789,0.718	1.0,0.955	-0.224
278	"FBgn0051755"	"SoYb"	chr2L	-	10002675	10002736	10002723	10002736	10002527	10002617	278	1,1	0,0	2,0	0,3	196	149	0.00867248	0.0594205	1.0,1.0	1.0,0.0	0.5
279	"FBgn0261268"	"Cul3"	chr2L	-	15271322	15272024	15271833	15272024	15270904	15271143	279	20,3	216,408	10,9	265,393	298	149	0.419884	0.84534	0.044,0.004	0.019,0.011	0.009
280	"FBgn0025595"	"AkhR"	chr2L	-	6712337	6712675	6712346	6712675	6711285	6711742	280	133,184	64,86	134,152	46,98	157	149	0.938211	1	0.664,0.67	0.734,0.595	0.003
281	"FBgn0025693"	"ZnT41F"	chr2R	-	5782298	5782858	5782776	5782858	5778200	5778713	281	42,34	19,17	49,31	16,14	298	149	0.449057	0.874241	0.525,0.5	0.605,0.525	-0.052
283	"FBgn0028734"	"Fmr1"	chr3R	-	10105059	10105369	10105068	10105369	10104878	10105010	283	48,91	124,176	79,75	144,201	157	149	0.932002	1	0.269,0.329	0.342,0.262	-0.003
284	"FBgn0086704"	"stops"	chr3R	-	31168779	31169106	31168824	31169106	31168026	31168461	284	15,3	11,21	16,4	10,21	193	149	0.811958	1	0.513,0.099	0.553,0.128	-0.035
286	"FBgn0261793"	"Trf2"	chrX	+	8423183	8423669	8423183	8423575	8423727	8424035	286	2,7	1,1	0,3	1,1	242	149	0.132433	0.414878	0.552,0.812	0.0,0.649	0.358
288	"FBgn0034708"	"Vps35"	chr2R	+	22185971	22186320	22185971	22186094	22186516	22186706	288	2,14	147,295	7,31	138,220	298	149	0.000400844	0.00522326	0.007,0.023	0.025,0.066	-0.03
289	"FBgn0031988"	"CG8668"	chr2L	+	8127000	8127972	8127000	8127646	8131286	8131912	289	0,2	54,65	0,0	47,84	298	149	1	1	0.0,0.015	0.0,0.0	0.007
290	"FBgn0032075"	"Tsp29Fb"	chr2L	+	8937389	8937448	8937389	8937405	8937519	8937631	290	34,59	385,557	65,82	339,695	191	149	0.0200216	0.112542	0.064,0.076	0.13,0.084	-0.037
291	"FBgn0027111"	"miple1"	chr3L	+	267763	267869	267763	267853	268219	268459	291	455,685	11,36	414,610	32,31	164	149	0.0538237	0.229972	0.974,0.945	0.922,0.947	0.025
292	"FBgn0032120"	"CG33298"	chr2L	+	9495473	9495711	9495473	9495656	9496144	9496255	292	26,18	9,21	29,8	43,36	203	149	0.00992279	0.0650494	0.68,0.386	0.331,0.14	0.297
293	"FBgn0032120"	"CG33298"	chr2L	+	9495473	9496255	9495473	9495656	9503592	9504813	293	37,33	0,2	22,53	0,0	298	149	0.607044	1	1.0,0.892	1.0,1.0	-0.054
294	"FBgn0032120"	"CG33298"	chr2L	+	9519393	9519534	9519393	9519479	9519719	9520696	294	30,33	117,130	49,63	136,130	203	149	0.0129416	0.0801397	0.158,0.157	0.209,0.262	-0.078
295	"FBgn0000289"	"cg"	chr2R	+	14178097	14178203	14178097	14178200	14178271	14178596	295	25,49	172,203	91,48	268,141	151	149	0.00324851	0.0281626	0.125,0.192	0.251,0.251	-0.092
296	"FBgn0029708"	"CG3556"	chrX	+	4530230	4530601	4530230	4530441	4531296	4532678	296	15,31	0,1	26,43	0,0	298	149	1	1	1.0,0.939	1.0,1.0	-0.03
297	"FBgn0015279"	"Pi3K92E"	chr3R	-	20634126	20634732	20634545	20634732	20631777	20633713	297	1,0	56,92	0,3	64,91	298	149	1	1	0.009,0.0	0.0,0.016	-0.004
298	"FBgn0015279"	"Pi3K92E"	chr3R	-	20634126	20634732	20634618	20634732	20631777	20633713	298	1,0	7,15	0,3	21,14	298	149	1	1	0.067,0.0	0.0,0.097	-0.015
299	"FBgn0015279"	"Pi3K92E"	chr3R	-	20634545	20634732	20634618	20634732	20631777	20633713	299	56,92	7,15	64,91	21,14	221	149	0.180582	0.504679	0.844,0.805	0.673,0.814	0.081
300	"FBgn0025681"	"CG3558"	chr2L	+	2992972	2993409	2992972	2993377	2993544	2994408	300	3,2	259,131	7,0	235,124	180	149	0.75448	1	0.009,0.012	0.024,0.0	-0.002
301	"FBgn0027561"	"CG18659"	chr2R	-	9124743	9126066	9125550	9126066	9123303	9124145	301	38,57	65,158	29,85	62,165	298	149	0.499059	0.923347	0.226,0.153	0.19,0.205	-0.008
302	"FBgn0030351"	"CG1840"	chrX	+	11888571	11888656	11888571	11888653	11888715	11889186	302	72,262	0,0	81,333	0,2	151	149	1	1	1.0,1.0	1.0,0.994	0.003
303	"FBgn0030890"	"CG7536"	chrX	-	18084778	18085407	18085193	18085407	18082218	18082379	303	0,1	34,40	0,1	30,65	298	149	1	1	0.0,0.012	0.0,0.008	0.002
304	"FBgn0039955"	"CG41099"	chr3R	+	3846728	3846911	3846728	3846894	3849498	3850235	304	63,112	48,60	66,109	62,59	165	149	0.62273	1	0.542,0.628	0.49,0.625	0.027
305	"FBgn0039955"	"CG41099"	chr3R	+	3846728	3846911	3846728	3846894	3849502	3850235	305	7,19	0,0	12,0	22,19	165	149	2.06724e-13	1.29141e-11	1.0,1.0	0.33,0.0	0.835
306	"FBgn0039955"	"CG41099"	chr3R	+	3846728	3846911	3846728	3846894	3864291	3864417	306	5,0	0,2	0,1	1,3	165	149	0.0163962	0.0959379	1.0,0.0	0.0,0.231	0.385
307	"FBgn0266487"	"CG45086"	chr2R	+	12612739	12612884	12612739	12612851	12613566	12614345	307	263,215	171,122	193,120	182,100	181	149	0.0104612	0.0681581	0.559,0.592	0.466,0.497	0.094
308	"FBgn0266487"	"CG45086"	chr2R	+	12612739	12612884	12612739	12612851	12615906	12616414	308	0,16	60,113	31,21	113,109	181	149	0.00133874	0.0138707	0.0,0.104	0.184,0.137	-0.109
309	"FBgn0032666"	"CG5758"	chr2L	+	18119994	18120204	18119994	18120072	18123348	18123908	309	54,58	152,137	35,19	141,92	280	149	0.0115109	0.0729825	0.159,0.184	0.117,0.099	0.063
310	"FBgn0032666"	"CG5758"	chr2L	+	18122527	18122920	18122527	18122588	18123348	18123908	310	0,2	165,158	0,1	152,88	298	149	1	1	0.0,0.006	0.0,0.006	0
311	"FBgn0016038"	"Vsp37A"	chrX	+	621529	621797	621529	621789	621841	622146	311	175,188	1,3	170,191	2,0	156	149	1	1	0.994,0.984	0.988,1.0	-0.005
312	"FBgn0260776"	"CG42570"	chr3L	+	15718702	15718937	15718702	15718934	15718993	15720073	312	291,351	6,3	424,569	12,16	151	149	0.0380447	0.181201	0.98,0.991	0.972,0.972	0.014
314	"FBgn0037288"	"CG14661"	chr3R	-	4955037	4955252	4955100	4955252	4954335	4954430	314	9,7	615,811	0,11	752,681	211	149	1	1	0.01,0.006	0.0,0.011	0.003
315	"FBgn0035917"	"Zasp66"	chr3L	+	8630242	8630635	8630242	8630376	8634582	8634783	315	2927,2245	4,21	6081,5254	0,0	298	149	0.609654	1	0.997,0.982	1.0,1.0	-0.01
316	"FBgn0031489"	"CG17224"	chr2L	-	3018081	3018308	3018163	3018308	3017958	3018024	316	9,2	25,38	6,4	21,24	230	149	0.85288	1	0.189,0.033	0.156,0.097	-0.015
317	"FBgn0037616"	"CG8136"	chr3R	+	8721370	8721561	8721370	8721556	8721622	8723051	317	1021,2363	6,25	988,2277	1,23	153	149	1	1	0.994,0.989	0.999,0.99	-0.003
318	"FBgn0037616"	"CG8136"	chr3R	+	8721370	8721561	8721370	8721556	8721625	8723051	318	170,392	0,2	237,431	0,0	153	149	1	1	1.0,0.995	1.0,1.0	-0.002
319	"FBgn0010825"	"Gug"	chr3L	+	8461971	8462103	8461971	8462088	8463003	8463237	319	14,8	48,25	8,15	40,37	163	149	0.885663	1	0.21,0.226	0.155,0.27	0.005
320	"FBgn0010825"	"Gug"	chr3L	+	8461971	8462103	8461971	8462088	8463300	8468074	320	3,1	0,2	0,2	0,1	163	149	1	1	1.0,0.314	NA,0.646	0.011
321	"FBgn0010825"	"Gug"	chr3L	+	8469564	8469691	8469564	8469682	8470087	8470187	321	35,31	13,22	34,23	25,21	157	149	0.189958	0.519267	0.719,0.572	0.563,0.51	0.109
322	"FBgn0010825"	"Gug"	chr3L	+	8469564	8469691	8469564	8469682	8470153	8470187	322	12,41	25,32	17,39	30,36	157	149	0.957874	1	0.313,0.549	0.35,0.507	0.003
323	"FBgn0010825"	"Gug"	chr3L	+	8469564	8469691	8469564	8469682	8470284	8470379	323	4,5	0,1	0,8	0,0	157	149	1	1	1.0,0.826	NA,1.0	-0.087
325	"FBgn0039747"	"AdoR"	chr3R	-	30136485	30136981	30136491	30136981	30134855	30136419	325	0,3	0,9	4,2	0,4	154	149	1	1	NA,0.244	1.0,0.326	-0.419
330	"FBgn0030701"	"CG16952"	chrX	+	15870182	15870488	15870182	15870398	15871360	15871523	330	27,21	64,69	23,39	24,29	238	149	1.72439e-05	0.000381522	0.209,0.16	0.375,0.457	-0.232
331	"FBgn0030701"	"CG16952"	chrX	+	15870182	15870565	15870182	15870398	15871360	15871523	331	9,8	64,69	0,25	24,29	298	149	0.0893493	0.322752	0.066,0.055	0.0,0.301	-0.09
333	"FBgn0030701"	"CG16952"	chrX	+	15870182	15870565	15870182	15870488	15871360	15871523	333	9,8	27,21	0,25	23,39	225	149	0.616299	1	0.181,0.201	0.0,0.298	0.042
336	"FBgn0030701"	"CG16952"	chrX	+	15870182	15870488	15870182	15870398	15871858	15871969	336	0,2	2,2	2,0	0,0	238	149	1	1	0.0,0.385	1.0,NA	-0.807
337	"FBgn0033582"	"CG9084"	chr2R	-	11218766	11219241	11219082	11219241	11218205	11218382	337	0,1	80,111	0,1	57,77	298	149	1	1	0.0,0.004	0.0,0.006	-0.001
338	"FBgn0027575"	"GABA-B-R2"	chr3R	-	21772659	21772896	21772671	21772896	21771901	21772247	338	8,4	33,64	13,2	74,76	160	149	0.636836	1	0.184,0.055	0.141,0.024	0.037
340	"FBgn0011259"	"Sema1a"	chr2L	+	8543329	8543715	8543329	8543674	8544543	8545233	340	11,0	0,3	7,6	0,8	189	149	0.870629	1	1.0,0.0	1.0,0.372	-0.186
341	"FBgn0037117"	"CG11248"	chr3L	+	21680049	21680223	21680049	21680152	21680299	21682433	341	44,63	9,0	23,25	0,8	219	149	0.496746	0.920977	0.769,1.0	1.0,0.68	0.044
342	"FBgn0037117"	"CG11248"	chr3L	+	21680049	21680232	21680049	21680152	21680299	21682433	342	37,38	9,0	32,45	0,8	228	149	0.840197	1	0.729,1.0	1.0,0.786	-0.028
343	"FBgn0037117"	"CG11248"	chr3L	+	21680049	21680232	21680049	21680223	21680299	21682433	343	37,38	44,63	32,45	23,25	157	149	0.00142568	0.0145584	0.444,0.364	0.569,0.631	-0.196
344	"FBgn0011604"	"Iswi"	chr2R	+	12636670	12636781	12636670	12636737	12636843	12636990	344	9,6	111,106	0,1	76,102	192	149	0.000559826	0.00679469	0.059,0.042	0.0,0.008	0.046
345	"FBgn0032374"	"CG14931"	chr2L	+	11788652	11788777	11788652	11788768	11788833	11789475	345	4,7	55,37	10,9	154,142	157	149	0.228531	0.587652	0.065,0.152	0.058,0.057	0.051
347	"FBgn0005619"	"Hdc"	chr2R	+	10244362	10244604	10244362	10244591	10244875	10246077	347	7,2	19,26	9,0	21,32	161	149	0.684777	1	0.254,0.066	0.284,0.0	0.018
348	"FBgn0004656"	"fs(1)h"	chrX	-	8051358	8051529	8051370	8051529	8050436	8050556	348	22,34	89,110	27,37	107,114	160	149	0.888489	1	0.187,0.224	0.19,0.232	-0.006
349	"FBgn0004656"	"fs(1)h"	chrX	-	8054107	8055893	8054122	8055893	8051694	8053294	349	0,0	20,24	4,0	17,34	163	149	0.127478	0.406215	0.0,0.0	0.177,0.0	-0.088
350	"FBgn0004656"	"fs(1)h"	chrX	-	8056316	8056701	8056609	8056701	8055966	8056137	350	2,6	15,5	5,2	2,11	298	149	0.702895	1	0.063,0.375	0.556,0.083	-0.101
351	"FBgn0004656"	"fs(1)h"	chrX	-	8060876	8060974	8060902	8060974	8055966	8056137	351	4,8	3,4	0,2	0,2	174	149	1	1	0.533,0.631	NA,0.461	0.121
352	"FBgn0004656"	"fs(1)h"	chrX	-	8060876	8060974	8060902	8060974	8059866	8060158	352	29,43	55,19	53,50	41,25	174	149	0.402615	0.825439	0.311,0.66	0.525,0.631	-0.093
353	"FBgn0004656"	"fs(1)h"	chrX	-	8061263	8061436	8061375	8061436	8059866	8060158	353	102,69	0,0	47,34	0,4	260	149	0.0903375	0.325767	1.0,1.0	1.0,0.83	0.085
354	"FBgn0013987"	"MAPk-Ak2"	chrX	-	5764068	5764203	5764093	5764203	5762100	5762681	354	110,110	594,421	113,87	685,365	173	149	0.422712	0.848603	0.138,0.184	0.124,0.17	0.014
355	"FBgn0033897"	"Rcd1"	chr2R	-	14152063	14152708	14152593	14152708	14151606	14151926	355	12,36	26,12	10,22	16,12	298	149	0.890362	1	0.188,0.6	0.238,0.478	0.036
356	"FBgn0036624"	"RAF2"	chr3L	+	16386326	16386570	16386326	16386494	16386625	16386956	356	7,17	0,3	20,7	0,0	224	149	0.152685	0.455933	1.0,0.79	1.0,1.0	-0.105
357	"FBgn0263077"	"CG43340"	chr2R	+	7623241	7623322	7623241	7623293	7626490	7627172	357	0,2	22,14	3,1	15,7	177	149	0.0717585	0.277623	0.0,0.107	0.144,0.107	-0.072
359	"FBgn0263077"	"CG43340"	chr2R	+	7640831	7647677	7640831	7646426	7648296	7648510	359	27,39	37,38	25,19	70,62	298	149	0.000197681	0.00288804	0.267,0.339	0.152,0.133	0.161
362	"FBgn0262081"	"Csk"	chr3R	-	11637834	11637884	11637840	11637884	11637069	11637614	362	5,3	8,3	26,29	23,13	154	149	0.162236	0.472688	0.377,0.492	0.522,0.683	-0.168
363	"FBgn0261243"	"Psa"	chr3L	+	1517599	1517956	1517599	1517755	1518176	1518796	363	268,293	127,101	408,316	126,91	298	149	0.0527621	0.225941	0.513,0.592	0.618,0.635	-0.074
[truncated: 1,828 more rows]

## Sheet: A5SS (Sig. different)
Event	ID	GeneID	geneSymbol	chr	strand	longExonStart_0base	longExonEnd	shortES	shortEE	flankingES	flankingEE	ID	IJC_SAMPLE_1	SJC_SAMPLE_1	IJC_SAMPLE_2	SJC_SAMPLE_2	IncFormLen	SkipFormLen	PValue	FDR	IncLevel1	IncLevel2	IncLevelDifference
[truncated: 132 more rows]

[truncated: 6 more sheets: MXE, MXE (Sig. different), RI, RI (Sig. different), SE, SE (Sig. different)]
