# Supplementary material for: Role of Hakai in m6A modification pathway in Drosophila
Source: Nat Commun. 2021 Apr 12;12:2159. doi: 10.1038/s41467-021-22424-5 (PMC8041851; doi:10.1038/s41467-021-22424-5)
Supplement: Supplementary file 11 — Supplementary Data 9 [file 41467_2021_22424_MOESM11_ESM.xlsx]

## Sheet: Sheet1
Primers used for m6A-IP-qPCR (Fig. 6F, 6G, Fig. 7K)
Syx1A_5UTR_5_1	GCTAATCGCAAAAACGCAAT
Syx1A_5UTR_3_1	TATTTGGCTCTTTCCCTTGG
fl(2)d_CDS_5_1	gctgcaatgactatggacga
fl(2)d_CDS_3_1	ggggcattttgtcgtaactg
pum_5UTR_5_1	AAGGGTCACACTTGTGATTGC
pum_5UTR_3_1	CGGACAAGCGATATGGAACT
gish_5UTR_5_1	GCGTGCGTGTGAGAGTGTAT
gish_5UTR_3_1	TTGCACGCATTTTCATTACG
S6k_5UTR_5_1	TGTTCCATCTGAACCAACCA
S6k_5UTR_3_1	CGCGTTGGCGATTTATTTTA
cv-2_5UTR_5_1	GCTTCGTCTCTTTCCAAACG
cv-2_5UTR_3_1	CCTGGGCTTGGGTCTATTTT
nrv3_5UTR_5_1	TTTTGCACCAGAACAGTTGA
nrv3_5UTR_3_1	TGTTGATGGGCGTATTGTCT
CG2991_5UTR_5_1	CGGTTGGTACCACAACAACA
CG2991_5UTR_3_1	TTTAAAGGACGCGCAGTTTC
Oda_5UTR_5_1	CACAAATTGCTGGGAGGTTT
Oda_5UTR_3_1	TCGAGTCGAACGAAAATTGA
MESK2_5UTR_5_1	CGCGAGAGCGAGAGAATAAG
MESK2_5UTR_3_1	TTCGGTCTCGACCAACTTTT
Atpalpha_5UTR_5_1	CGCTGCTCTGCTTACACAAT
Atpalpha_5UTR_3_1	TTAGTCCTGGGCTGCTTCTC
Sxl_exon3_5_1	CCGAAAAGCGAAAGACACTC
Sxl_exon3_3_1	CCCCCGTGCAAATAAAAACT
Sxl_intron2_5_1	gcaacatttgctcaaggtca
Sxl_intron2_3_1	ttgttgattgatgcgatgct
Sxl_intron2_5_2	agcccacacaacacacacat
Sxl_intron2_3_2	tcgatgatgggcgttacata
Sxl_intron3_5_1	gggaagcagctcgttgtaaa
Sxl_intron3_3_1	acgtcgaattttggttgcat
Primers used for mRNA decay assay (Fig. 7L)
gish-F	CCAAATTTTCGTGTCGGTAAA
gish-R	GTTCATTGTTGTAAAGGTTTTTGC
fl(2)d-F	GACGCGAGAAGATCCTCATGC
fl(2)d-R	CGGCAATTTGGCTCACATAGTC
Syx1A-F	TGATTCCTACATGGACGACTTCT
Syx1A-R	TGGCCGAGTGCTTCTTCTTTA
cv-2-F	CGGCAATCCTGCTCGAATGA
cv-2-R	CTCGGCAATTCACGAATCCGT
CG2991-F	CTACTTCACCACACCCCTGGA
CG2991-R	CCACATGCAGACAATTAGCGAG
Oda-F	GACCCAGTGTTTAGTAGTGGC
Oda-R	CAAGACGAAGTCGAGATGGTG
MESK2-F	CTACCACGATTTGGGCCTCAA
MESK2-R	CAGCAGACCTCGCATCACTG
Atpalpha-F	ACATCCCGAAAATGGTCTAAGTC
Atpalpha-R	CCACCGAACAGGTTCTTACAG
Primers used for qPCR analysis of alternative splicing (Fig. 3C)
CG8929 5UTR qF	TTGCCAATAAAACGTTAACAGC
CG8929 5UTR long qR	GCTCTGGCAATTATGTAAACGA
CG8929 5UTR short qR	CGCGACAACACACTTTACCA
Dsp1 5UTR qF	TGCATCATACATTCGCGTTT
Dsp1 spliced 5UTR qR	TTCTATATCTTTCACTTTTATTCACC
Dsp1 5UTR qR	ttagttttagcacaagtacgt
Aldh-III 5UTR qF	CGGTGAACGGTTGTCAAAG
Aldh-III spliced 5UTR qR	TCGGTTTCTGGTTCTGGTTACTC
Aldh-III 5UTR qR	gcacggcaaatgtaaacaac
Fl(2)d 5UTR-1 prox-ss qF	tttccaccgaccatgtcac
Fl(2)d 5UTR qR	ggacctgttccagcttgagat
Fl(2)d 5UTR-2 dist-ss qF	AGCAGCAGCAACATGCAG
RP49MKf	ATCGGTTACGGATCGAACAA
RP49MKr	GACAATCTCCTTGCGCTTCT
Primers used for Sxl splicing analysis (Fig. 3B)
sxl-5	GTGGTTATCCCCCATATGGC
sxl-3	GATGGCAGAGAATGGGAC
