# Supplementary material for: Role of Hakai in m6A modification pathway in Drosophila
Source: Nat Commun. 2021 Apr 12;12:2159. doi: 10.1038/s41467-021-22424-5 (PMC8041851; doi:10.1038/s41467-021-22424-5)
Supplement: Supplementary file 14 — Source Data [file 41467_2021_22424_MOESM14_ESM.xlsx]

## Sheet: Fig.1
	Fig. 1f														Fig. 1g

## Sheet: Fig. 2
	Fig. 2f
	Samples	m6A/A (%)
	yw-1	0.0100151
	yw-2	0.0118032
	yw-3	0.0131714
	w1118-1	0.0149969
	w1118-2	0.011584
	w1118-3	0.0124757
	mettl3SK2/Df-1	0.00471856
	mettl3SK2/Df-2	0.0040501
	mettl3SK2/Df-3	0.00443084
	mettl14SK1-1	0.00366285
	mettl14SK1-2	0.00437821
	mettl14SK1-3	0.00319433
	HakaiSH2-1	0.0070469
	HakaiSH2-2	0.0055578
	HakaiSH2-3	0.00555159
	HakaiSH4-1	0.00678875
	HakaiSH4-2	0.00718545
	HakaiSH4-3	0.0042479
	Fig. 2g
	Samples	m6A/A (%）	m1A/A (%)	m5C/C (%)	ac4C/C (%)
	w1118-1	0.0110539	0.101447	0.0657529	0.0294017
	w1118-2	0.0115748	0.11515	0.0671538	0.0307314
	w1118-3	0.011077	0.103385	0.0675654	0.0294928
	yw-1	0.0102495	0.108901	0.072403	0.0274254
	yw-2	0.0100791	0.10975	0.0728671	0.0263443
	yw-3	0.00954393	0.108945	0.0636914	0.0232054
	S2-1	0.0239659	0.105095	0.0779537	0.0267672
	S2-2	0.026222	0.108166	0.0893635	0.0334428
	S2-3	0.0279787	0.11486	0.0923415	0.0364661
	HeLa-1	0.113915	0.141956	0.0942089	0.0249377
	HeLa-2	0.107512	0.131354	0.0682405	0.0190672
	HeLa-3	0.0950957	0.109541	0.0663191	0.019018

## Sheet: Fig. 3
	Fig. 3b
	Fig. 3c
	relative expression	Dsp1 (unspliced)			Dsp1 (spliced)			CG8929 (unspliced)			CG8929 (spliced)			Aldh-III (unspliced)			Aldh-III (spliced)			fl(2)d (prox-spliced)			fl(2)d (dist-spliced)
	yw	0.52	0.48	0.5	0.48	0.52	0.5	0.48	0.51	0.51	0.52	0.49	0.49	0.47	0.54	0.49	0.53	0.46	0.51	0.5	0.5	0.49	0.5	0.51	0.51
	mettl3SK2/Df	0.08	0.08	0.08	0.92	0.92	0.92	0.31	0.3	0.39	0.69	0.7	0.61	0.28	0.25	0.27	0.72	0.75	0.73	0.13	0.13	0.12	0.87	0.87	0.88
	mettl14SK1	0.05	0.05	0.05	0.95	0.95	0.95	0.26	0.21	0.31	0.74	0.77	0.69	0.24	0.21	0.23	0.76	0.79	0.77	0.13	0.12	0.12	0.87	0.88	0.88
	HakaiSH4	0.1	0.05	0.09	0.9	0.95	0.91	0.25	0.3	0.35	0.75	0.7	0.65	0.29	0.33	0.28	0.71	0.67	0.72	0.08	0.15	0.09	0.92	0.85	0.91
	Fig. 3h
	Samples	percent held-out wings
	yw-1	0
	yw-2	0
	yw-3	0
	mettl3SK2/Df-1	90.9091
	mettl3SK2/Df-2	81.8182
	mettl3SK2/Df-3	80
	mettl3SK2/Df-4	84.6154
	HakaiSH2-1	88.8889
	HakaiSH2-2	80
	HakaiSH2-3	80
	HakaiSH2-4	100
	HakaiSH4-1	92.3077
	HakaiSH4-2	70
	HakaiSH4-3	100
	Fig. 3i
	Samples	percent flightless
	yw-1	0
	yw-2	0
	yw-3	0
	yw-4	10
	mettl3SK2/Df-1	100
	mettl3SK2/Df-2	100
	mettl3SK2/Df-3	100
	mettl3SK2/Df-4	100
	HakaiSH2-1	100
	HakaiSH2-2	100
	HakaiSH2-3	100
	HakaiSH2-4	100
	HakaiSH2-5	100
	HakaiSH4-1	100
	HakaiSH4-2	100
	HakaiSH4-3	100
	HakaiSH4-4	100
	HakaiSH4-5	100

## Sheet: Fig. 6
	Fig. 6f
	enrichment (% input)	IgG-F			yw-F			IgG-M			yw-M
	Sxl intron 2-1	0.001	0.0001	0.0005	0.0085	0.0084	0.0091	0.0003	0.0011	0.0008	0.0003	0.0008	0.0006
	Sxl intron 2-2	0.0015	0.0021	0.0016	0.0115	0.01	0.0103	0.0019	0.0012	0.0013	0.0012	0.0013	0.0025
	Sxl exon 3	0.0002	0.0017	0.0003	0.0139	0.0125	0.0133	0.0003	0	0.0001	0.0004	0.0001	0.0002
	Sxl intron 3	0	0.0015	0.0003	0.0069	0.0096	0.0086	0	0.0006	0.0002	0.0001	0.0003	0.0001
	Fig. 6g
	enrichment (% input)	yw-F			Mettl3SK2/Df-F
	Sxl intron 2-1	0.0127	0.0073	0.0103	0.0087	0.009	0.0077
	Sxl intron 2-2	0.0151	0.0177	0.0151	0.0083	0.009	0.0078
	Sxl exon 3	0.02816	0.0249	0.0274	0.0072	0.0085	0.0097
	Sxl intron 3	0.0198	0.013	0.0232	0.0057	0.0041	0.0057

## Sheet: Fig. 7
	Fig. 7k
	enrichment (% input)	yw			Mettl3SK2/Df
	Oda	0.0474	0.0393	0.0415	0.0047	0.0061	0.0058
	fl(2)d	0.0319	0.0382	0.0445	0.0173	0.0158	0.0171
	nrv3	0.0284	0.0324	0.0294	0.0102	0.0057	0.0063
	gish	0.0272	0.0254	0.031	0.008	0.0051	0.0066
	Atpalpha	0.023	0.0212	0.0229	0.0062	0.0048	0.0049
	CG2991	0.0191	0.0209	0.0195	0.0048	0.0033	0.0058
	pum	0.0187	0.0199	0.0209	0.0021	0.0043	0.0025
	Syx1A	0.017	0.0185	0.0192	0.0065	0.0061	0.0064
	S6k	0.0223	0.0137	0.0181	0.008	0.0104	0.0094
	cv-2	0.0105	0.017	0.0118	0.0033	0.003	0.003
	MESK2	0.0057	0.0033	0.003	0.001	0.0011	0.0012
	Fig. 7l
	% of RNA at t=0	yw			Mettl3SK2/Df
	Oda	69	74	68	68	74	69
	Atpalpha	58	65	69	68	70	68
	Syx1A	51	55	55	42	27	48
	gish	52	40	47	62	52	55
	MESK2	38	40	39	49	35	42
	cv-2	37	43	32	34	24	40
	CG2991	30	30	27	28	31	27
	fl(2)d	20	19	20	18	19	21
